# Supplementary material for: Proteomic analysis of the medicinal plant Artemisia annua: Data from leaf and trichome extracts
Source: Data Brief. 2016 Feb 23;7:325–31. doi: 10.1016/j.dib.2016.02.038 (PMC4781977; doi:10.1016/j.dib.2016.02.038)
Supplement: Supplementary file 2 — Supplementary material Data files Compressed data files of the three technical nanoHPLC-ESI MS/MS analysis replicates for each sample type (trichome-enriched, trichome-depleted and whole leaf sample). The data files are Mascot Generic Files (.mgf files) which were obtained by converting the raw MS/MS files using Mascot Distiller software (Version 2.3.2; Matrix Science, London, UK). [file mmc2.zip]

Archive with 10 entries (10 files):
- MGF files + supplementary table/130116_OT_LB_leaf-trichome_1.mgf
- MGF files + supplementary table/130116_OT_LB_leaf-trichome_2.mgf
- MGF files + supplementary table/130116_OT_LB_leaf-trichome_3.mgf
- MGF files + supplementary table/130116_OT_LB_Trichome_1.mgf
- MGF files + supplementary table/130116_OT_LB_Trichome_2.mgf
- MGF files + supplementary table/130116_OT_LB_Trichome_3.mgf
- MGF files + supplementary table/130116_OT_LB_wholeleaf_1.mgf
- MGF files + supplementary table/130123_OT_LB_wholeleaf_2.mgf
- MGF files + supplementary table/130123_OT_LB_wholeleaf_3.mgf
- MGF files + supplementary table/Supplementary Table.docx
