# Supplementary material for: Proteomic analysis of the medicinal plant Artemisia annua: Data from leaf and trichome extracts
Source: Data Brief. 2016 Feb 23;7:325–31. doi: 10.1016/j.dib.2016.02.038 (PMC4781977; doi:10.1016/j.dib.2016.02.038)
Supplement: Supplementary file 2 — Supplementary material Data files Compressed data files of the three technical nanoHPLC-ESI MS/MS analysis replicates for each sample type (trichome-enriched, trichome-depleted and whole leaf sample). The data files are Mascot Generic Files (.mgf files) which were obtained by converting the raw MS/MS files using Mascot Distiller software (Version 2.3.2; Matrix Science, London, UK). [file mmc2.zip › MGF files + supplementary table/130116_OT_LB_leaf-trichome_1.mgf]

# 
# MS.PreferredSpectrumFormat = 0
# MS.UncentroidingHalfWidth = 0.02
# MS.UncentroidingPointsPerDa = 400
# MS.AlwaysUncentroid = 1
# MS.RegriddingPointsPerDa = 400
# MS.AggregationMethod = 1
# MS.MinPeakCount = 1
# MS.MinPeakCharge = 1
# MS.MaxPeakCharge = 7
# MSMS.PreferredSpectrumFormat = 0
# MSMS.UncentroidingHalfWidth = 0.2
# MSMS.UncentroidingPointsPerDa = 20
# MSMS.AlwaysUncentroid = 1
# MSMS.RegriddingPointsPerDa = 20
# MSMS.AggregationMethod = 2
# MSMS.MinPeakCount = 10
# MSMS.MinPeakCharge = 1
# MSMS.MaxPeakCharge = 2
# MSMS.UsePrecursorAsMaxCharge = 1
# MSMS.PrecursorChargeSources = 1; 0
# MSMS.PrecursorDefaultCharges = 2; 3
# MSMS.RedeterminePrecursorMZ = 1
# MSMS.PrecursorMZTolerance = 1.2
# MSMS.IgnoreSingleChargedPrecursor = 0
# TimeDomain.MinPrecursorMass = 700
# TimeDomain.MaxPrecursorMass = 16000
# TimeDomain.PrecursorGroupingTolerance = 0.1
# TimeDomain.MaxIntermediateTime = 30
# TimeDomain.MaxIntermediateScans = 5
# TimeDomain.UseIntermediateScanCount = 1
# TimeDomain.MinScansInGroup = 1
# TimeDomain.CollapseMSn = 0
# PeakSelection.MS.FilteringThreshold = 0.6
# PeakSelection.MS.MinFilteringPeakMZ = 50
# PeakSelection.MS.MaxFilteringPeakMZ = 100000
# PeakSelection.MS.FilteringMinSNRatio = 2
# PeakSelection.MS.MinPeakWidth = 0.002
# PeakSelection.MS.ExpectedPeakWidth = 0.02
# PeakSelection.MS.MaxPeakWidth = 0.2
# PeakSelection.MS.MaxIterations = 500
# PeakSelection.MS.RejectWidthOutliers = 0
# PeakSelection.MS.BaselineCorrection = 0
# PeakSelection.MS.BaselineSubtractMethod = 0
# PeakSelection.MS.PeakFitMethod = 0
# PeakSelection.MS.IsotopeEnvelopeMode = 0
# PeakSelection.MS.IsotopePeakIntensities = 
# PeakSelection.MS.SinglePeakCharge = 1
# PeakSelection.MS.SinglePeakWindow = 0
# PeakSelection.MS.MinSglPeakWindowMZ = 112.5
# PeakSelection.MS.MaxSglPeakWindowMZ = 121.5
# PeakSelection.MSMS.FilteringThreshold = 0.6
# PeakSelection.MSMS.MinFilteringPeakMZ = 50
# PeakSelection.MSMS.MaxFilteringPeakMZ = 100000
# PeakSelection.MSMS.FilteringMinSNRatio = 2
# PeakSelection.MSMS.MinPeakWidth = 0.1
# PeakSelection.MSMS.ExpectedPeakWidth = 0.2
# PeakSelection.MSMS.MaxPeakWidth = 0.4
# PeakSelection.MSMS.MaxIterations = 500
# PeakSelection.MSMS.RejectWidthOutliers = 0
# PeakSelection.MSMS.BaselineCorrection = 0
# PeakSelection.MSMS.BaselineSubtractMethod = 0
# PeakSelection.MSMS.PeakFitMethod = 0
# PeakSelection.MSMS.IsotopeEnvelopeMode = 0
# PeakSelection.MSMS.IsotopePeakIntensities = 
# PeakSelection.MSMS.SinglePeakCharge = 1
# PeakSelection.MSMS.SinglePeakWindow = 0
# PeakSelection.MSMS.MinSglPeakWindowMZ = 112.5
# PeakSelection.MSMS.MaxSglPeakWindowMZ = 121.5
# 
_DISTILLER_MDRO_VERSION=2.4.3.0
_DISTILLER_RAWFILE={1}E:\ORBITRAP\Laura\130118_OT_LB_Leaf\130116_OT_LB_leaf-trichome_1.raw

BEGIN IONS
TITLE=1: Scan 488 (rt=735.562) [E:\ORBITRAP\Laura\130118_OT_LB_Leaf\130116_OT_LB_leaf-trichome_1.raw]
PEPMASS=410.73142 1395.925
CHARGE=2+
SCANS=488
RAWSCANS=sn488
RTINSECONDS=735.5618
129.09946	1.2053574
138.00413	0.30514702
142.15622	0.27490429
146.79286	0.40922925
147.10419	1.7262717
165.05386	0.54948366
168.77425	1.5320953
173.13057	0.50464678
174.84116	0.75255758
184.87157	0.92109127
187.09334	0.52183806
193.04159	1.842789
201.12198	0.39498009
216.57692	0.75906534
217.27032	0.82440473
224.27333	0.25831852
229.03324	0.51976254
230.91586	0.60565344
231.48489	0.86923267
239.12396	1.3079576
247.44247	1.3656597
249.9239	0.26410741
256.06741	0.54638626
260.13309	1.1007408
263.02646	0.38587987
269.11475	0.40594457
270.93029	0.60153217
273.52522	0.52651357
276.93479	3.7292944
283.07431	1.5077657
286.03055	0.4839595
290.9643	0.4922648
291.97337	0.98067794
293.00497	0.5445734
294.1396	0.25567238
296.10826	0.69318013
297.21077	2.2427644
297.88384	0.47619446
300.71969	0.32153511
304.79244	0.43520777
306.99717	1.6782949
307.34809	0.24462069
310.111	25.123493
311.15306	2.91507
313.12319	2.4522034
317.31863	0.8448752
320.3479	0.42678906
325.86514	1.269543
332.64303	1.8590935
333.31657	0.38554142
334.85226	4.7030023
338.57397	2.1383439
339.34897	0.84224413
340.78161	2.2391608
342.39065	2.041273
345.9665	0.93043339
346.62597	1.9081674
349.10472	1.2953118
351.18894	4.1843896
352.57836	2.1715905
353.66721	0.88095164
356.84439	0.38891879
357.55825	0.64229974
361.44623	3.1327408
365.66954	2.5215702
366.62301	1.4485122
368.87079	7.6129996
369.21704	1.9903442
370.17939	2.812908
371.90537	0.69777356
374.87401	1.0793432
378.04546	0.63755524
380.38468	0.76395425
382.22198	1.5620594
383.89951	1.0862104
386.6802	3.1926146
387.74058	1.1216622
388.59445	2.9413364
391.88224	12.446718
392.87253	7.9902087
393.70691	4.8983733
398.2726	2.9061743
400.64092	5.2941109
401.67352	25.727409
405.26922	4.0147341
410.68679	2.7686784
411.06184	6.8323236
412.88127	0.56516424
414.05382	0.21582288
415.38307	0.32177817
421.3923	1.1800912
427.91055	1.3036773
428.97489	2.988391
431.67226	0.98767081
432.17217	0.30018632
440.3553	2.2764397
441.56913	0.51931907
444.73048	0.85415898
447.03314	1.4602495
449.30667	1.529812
449.67366	0.61135687
450.277	1.0382726
450.81049	2.0810585
468.21546	0.33443851
471.54962	0.97060583
481.24759	0.36776906
486.54687	0.33198979
493.077	8.4039711
493.95053	3.7158197
501.63489	0.95348008
504.95569	1.9709943
506.32644	0.67608001
511.14072	65.427181
515.70831	1.2573962
534.31787	0.93710538
576.26751	0.60683355
591.24067	4.5373222
593.6418	0.44956973
604.37561	2.2210961
627.02478	0.34170992
635.98327	0.34152229
661.24029	0.44653075
676.97748	0.87411881
692.33776	2.1348061
725.40423	1.6585248
END IONS

BEGIN IONS
TITLE=2: Scan 644 (rt=914.466) [E:\ORBITRAP\Laura\130118_OT_LB_Leaf\130116_OT_LB_leaf-trichome_1.raw]
PEPMASS=494.57759 1361.3687
CHARGE=3+
SCANS=644
RAWSCANS=sn644
RTINSECONDS=914.4658
187.17353	0.24440471
197.06793	0.34300922
200.96872	0.73737062
203.9632	1.6182204
213.84069	0.71573474
225.96536	0.31105749
226.91068	0.97658642
234.90956	3.1494614
258.02618	0.51385682
287.21768	1.4014663
291.87936	0.66881514
299.01422	0.60427455
324.61001	0.47930231
337.39432	1.1034057
342.04064	0.39226265
343.55834	2.4193949
345.68309	0.28883213
351.84463	0.41595581
352.74454	0.56069073
353.28364	0.87997244
354.0133	1.6112084
360.06804	0.90502964
363.0571	0.58502639
368.92367	1.0545172
380.84744	1.0526768
384.71383	2.6290845
386.55044	3.3654734
402.53391	0.24016614
404.4846	0.38313927
407.94477	1.5906066
409.26847	0.23890585
412.16522	4.6289642
413.05107	2.8453879
415.82581	1.4661465
417.26985	0.51523265
418.58067	0.93127372
421.96243	0.66058339
425.96743	1.6632585
434.02933	0.94261147
437.12986	1.9364846
439.8353	5.0800744
441.27545	4.8240592
443.21203	0.65011207
446.18604	2.13292
446.93077	1.3667586
448.34994	2.0804266
449.64057	3.2150025
450.8774	2.4832036
452.14771	1.0070204
452.60712	2.8025094
453.65374	1.0407834
455.92617	4.1789741
458.09267	16.066835
461.21288	2.8510547
463.76622	8.6760681
464.53535	11.772218
467.57804	15.232549
468.42244	5.7026699
469.77323	2.048634
472.77336	7.2904926
474.50076	3.7014623
475.62977	3.4599178
476.01652	0.86960405
476.80212	1.4248075
482.81411	8.6779736
488.54409	29.69402
493.94491	1.2879466
494.57401	4.2135375
496.34812	1.4301312
501.03361	2.043002
502.11038	1.3363824
506.9467	0.52252959
509.65305	1.3746505
510.7248	3.6055753
513.35572	1.7559209
520.30887	0.88710068
522.36532	5.1952439
523.09014	1.9849176
531.93164	0.39660594
540.48556	1.1444011
542.31697	4.2194429
549.54035	1.0819663
555.03756	0.53747182
557.33439	1.252164
559.76123	1.2702938
561.28932	0.49999417
567.43145	0.65658094
578.79351	1.1418318
582.91592	2.9802296
584.8144	0.39993362
587.16082	0.7274409
589.60739	3.6404113
596.28281	0.68398318
598.12883	2.179066
600.87728	0.67769456
603.1358	2.0187897
608.11798	1.1107921
617.11466	2.7795305
618.66805	1.8055851
624.22453	6.1932864
624.77636	9.4557297
631.12832	7.1123335
635.8317	2.2248515
640.1751	3.0575911
649.73974	1.0070081
651.24322	1.2370046
659.55487	2.2745623
664.25832	1.9302146
667.84931	2.602089
672.9255	19.739485
674.91148	2.2712848
677.71142	3.6680526
703.25519	2.048802
714.22167	1.0832579
716.06982	1.1540894
768.38391	0.79114774
812.17639	0.84288066
844.28717	0.31892536
881.37371	0.25747311
917.51989	0.29140835
934.29931	1.9568736
996.17529	0.52928951
1043.052	1.4905271
1113.4695	1.9552873
END IONS

BEGIN IONS
TITLE=3: Scan 665 (rt=938.386) [E:\ORBITRAP\Laura\130118_OT_LB_Leaf\130116_OT_LB_leaf-trichome_1.raw]
PEPMASS=456.74142 665.44806
CHARGE=2+
SCANS=665
RAWSCANS=sn665
RTINSECONDS=938.3856
137.99325	0.29200605
155.80662	0.54248366
157.08595	0.47009742
174.99005	0.39196587
181.04323	0.22375028
202.65033	0.38217231
204.87218	0.37684881
238.82858	0.6782696
265.01462	0.91493816
294.93881	0.25705183
313.22791	0.42099964
315.27048	0.75582181
322.10942	3.1843586
324.01249	1.9671396
325.16524	1.4627012
329.06366	0.25796194
337.21442	4.1603252
340.02323	1.0400803
341.41057	1.2554499
341.83575	1.8506993
355.73901	20.84695
356.13776	2.6801381
358.07662	4.2384386
359.80768	2.1442722
361.90192	0.35658093
365.89636	5.3300088
368.74529	0.91649183
370.41684	0.75641683
373.44152	1.7393446
376.00623	0.75175238
377.55109	0.48088196
378.26304	1.0862162
379.0639	0.74975863
388.95116	0.97643512
392.5628	0.89167921
397.51127	0.80670843
403.30962	3.4320533
410.893	3.2035527
413.18907	1.2909883
415.83129	2.6479027
421.30146	3.4283491
424.27111	1.8539651
424.72149	0.45693357
428.26873	1.3117254
428.93827	4.5618589
431.07565	0.67261621
433.20201	0.86074716
434.64401	0.60213637
435.7277	0.87205253
438.80549	14.383377
439.20017	3.4668485
441.00622	1.7182899
447.12556	1.9232265
447.99577	2.0368424
449.07109	0.54994019
455.80462	4.1595624
457.71795	0.75238878
461.07449	2.1816136
468.19938	0.47363894
469.62563	0.53438402
474.18958	0.35827455
475.66898	0.78479538
479.19488	0.31025635
495.30444	0.3892469
500.05036	3.7904865
500.89536	1.9013336
502.30148	5.1260546
504.37926	0.57402906
510.11856	2.7105874
519.16138	1.1282763
561.4013	0.91415881
573.27045	6.0475317
574.04025	1.0559317
598.3352	0.95660271
651.38525	0.3697268
703.32421	1.8102713
711.23095	1.4267945
713.2976	0.47661233
728.48247	1.4277398
738.06001	3.7427664
755.38048	1.3874822
END IONS

BEGIN IONS
TITLE=4: Scan 673 (rt=946.772) [E:\ORBITRAP\Laura\130118_OT_LB_Leaf\130116_OT_LB_leaf-trichome_1.raw]
PEPMASS=421.89749 1175.724
CHARGE=3+
SCANS=673
RAWSCANS=sn673
RTINSECONDS=946.7724
124.93484	0.36094408
129.07776	0.58660762
155.05154	1.2500507
162.90842	0.34543377
173.08951	0.61280694
197.84523	1.3489781
199.00072	0.72739068
200.92891	2.5665165
202.17647	0.3421005
223.56409	1.2112984
228.67662	1.5409155
233.87292	0.92678992
234.55898	0.19941001
237.19717	1.5779657
246.19446	1.1227397
267.18502	1.2220415
274.86382	0.28460113
275.25482	0.46382758
276.71231	1.4001767
291.55197	0.60177243
298.14764	0.5614813
301.59652	0.89004296
306.97619	4.9725009
308.9633	1.2675842
311.15496	0.75006016
314.28002	1.4898208
316.38158	0.5245978
323.53281	0.35437637
324.5995	0.24053144
328.24732	0.4096539
330.76352	1.0538361
337.03072	0.39143007
337.92778	0.839384
339.28885	3.808566
341.69779	0.89731061
342.13723	0.17581761
343.67516	0.56205614
347.11299	0.72774737
349.44324	4.1434165
350.7959	2.2849048
356.59327	0.7125264
357.10308	1.1880768
360.20963	2.4618338
361.08867	0.49509536
362.28496	0.17771465
365.51099	0.90646878
366.16084	0.31791353
369.00931	2.4427097
374.36947	0.43320502
380.40877	0.40864251
389.28708	1.30687
395.77132	1.2220728
398.73178	5.0207556
399.4566	1.4456632
400.52363	2.2533499
403.01771	4.4991176
403.83248	11.523033
404.26354	2.4300254
409.73676	27.478726
410.22226	1.2628393
413.35835	5.5665856
415.65777	4.6488482
416.13193	8.8560671
418.30496	0.51245465
421.64579	2.3891033
422.95511	1.3802302
424.57862	0.62239267
425.86479	0.6754594
431.7124	1.8996458
438.39894	0.5109791
440.23398	2.4685183
441.52092	1.4895451
445.54988	0.52756573
446.4039	1.3347859
457.62102	1.2538907
459.2078	0.49081218
462.09915	1.6964757
462.51459	0.40532339
480.71148	1.0275451
492.70096	8.4947377
495.50751	2.4858193
501.21917	3.6078077
502.81923	0.23289939
509.57221	1.6711405
510.52284	0.44679125
511.07419	0.84322133
518.86766	1.7424763
521.99838	2.4341566
523.26805	4.4967647
523.85473	1.420574
527.15124	2.5055659
532.23531	40.412948
535.23893	1.0542601
537.47283	0.77182141
537.95512	1.1977675
549.18004	1.946661
550.24857	0.40390938
557.56195	2.1728337
561.14776	0.84016852
565.77588	0.9822594
566.74835	1.7574172
571.62026	0.74477649
575.76964	16.822329
576.30116	3.8433275
580.83261	3.2748617
592.42767	0.65912513
603.20684	0.85357652
613.99143	0.96925866
615.11186	0.51688783
632.1708	0.85547604
635.33099	1.1133476
650.02264	1.7450225
671.13446	0.82373645
684.908	0.71339755
710.41825	1.4172263
714.18713	1.46884
731.39231	1.8226326
749.38043	0.73646539
782.19757	0.91189501
819.0546	0.96044931
824.04119	0.79153958
835.25457	0.70628102
841.33349	0.23293268
859.34887	0.66201774
869.67278	1.2970413
878.23755	1.1185049
887.57873	0.92041002
1019.2281	1.5548446
END IONS

BEGIN IONS
TITLE=5: Scan 723 (rt=1002.84) [E:\ORBITRAP\Laura\130118_OT_LB_Leaf\130116_OT_LB_leaf-trichome_1.raw]
PEPMASS=454.76399 791.70258
CHARGE=2+
SCANS=723
RAWSCANS=sn723
RTINSECONDS=1002.8377
128.89057	0.6929854
157.04346	1.0268378
167.01463	0.26173312
169.11313	1.1545795
173.91587	0.2534848
174.96119	0.30539143
197.15643	1.5842562
201.83801	1.9246987
202.78245	1.0049154
213.20815	0.46492029
224.95605	0.63658071
228.14984	0.83422739
233.0481	0.39102367
244.99447	1.3584081
246.04701	0.37380268
258.71139	0.42930291
265.35205	1.339683
273.16446	1.0558146
275.27609	2.0634765
288.52005	0.50064272
298.98642	0.30987641
302.01294	0.66873078
310.77675	0.28864543
311.19161	1.5504214
317.07404	0.3567711
329.23934	0.47278465
332.67501	0.77925704
336.63274	0.33702058
337.74144	0.55633888
340.93989	1.3483684
344.71079	1.8099593
346.11237	0.47797138
355.0373	5.0810176
357.28505	1.7776397
358.93956	1.6049807
370.69262	0.69951427
371.31158	0.93773659
372.59359	0.48509551
375.9368	1.829014
376.93508	1.0151042
379.0782	1.2389531
381.2016	1.6379767
387.25133	0.82952766
388.43595	1.4008487
389.37006	0.88466152
392.02476	0.80220181
394.28047	0.2626803
398.22419	1.4513903
401.53443	0.74615263
402.71238	2.0530458
412.78136	1.905642
414.08111	0.98224405
416.19854	1.0596608
422.41145	1.2707288
424.6389	0.97802929
426.68656	0.94824702
430.83048	2.4957124
433.75409	1.1436005
436.27278	1.0866115
436.76144	3.6782478
445.72757	23.471406
446.3177	3.1285343
449.07495	0.83462593
449.47635	2.1386129
453.89163	2.9777542
458.2655	0.66547726
463.5289	1.2056289
467.9096	2.4275995
468.74631	0.86062097
471.56608	1.7092397
473.71289	1.1418458
474.08467	0.34293101
477.31961	1.3539043
492.10238	1.9365666
496.92572	1.0188387
498.47619	0.46043245
499.07489	1.5170274
509.59249	1.6499789
513.76092	2.3106645
520.44512	2.513845
527.36896	0.42555942
540.84008	0.61902095
554.06915	1.6011567
567.08152	0.58325693
567.95001	0.96404299
574.59399	0.69708277
580.37289	1.8874743
582.0251	1.714485
605.36816	0.31963217
621.18988	2.1224833
635.08915	3.3577486
639.80188	2.349321
649.32904	5.0552318
659.29014	1.3716177
660.44845	2.5253384
663.12487	0.76623877
667.26546	25.326167
705.21806	3.5816301
708.11365	1.1861432
734.39697	1.5817113
735.17169	2.5382521
791.2411	0.74269824
796.35804	1.537814
900.46588	0.96969483
END IONS

BEGIN IONS
TITLE=6: Scan 765 (rt=1052.47) [E:\ORBITRAP\Laura\130118_OT_LB_Leaf\130116_OT_LB_leaf-trichome_1.raw]
PEPMASS=489.24536 4446.0034
CHARGE=3+
SCANS=765
RAWSCANS=sn765
RTINSECONDS=1052.47
145.99991	0.7998276
147.09703	0.20409391
171.1633	0.65752092
185.98459	0.80571769
191.00593	3.3983716
200.02899	0.87411358
202.94375	1.523973
213.26694	1.0635539
218.93178	14.293624
220.84587	0.12920795
249.11295	0.46950673
251.03817	0.54398784
257.32807	0.71930144
258.06094	2.5804021
263.80075	0.70720887
283.7728	0.87351375
292.07811	1.8924049
293.99217	1.9038659
302.73994	2.4025027
316.99872	1.208119
339.217	1.4873058
343.05993	0.7500644
348.60195	1.9590116
350.00786	0.24251467
351.96905	0.46133537
356.95688	0.69022971
362.20239	0.96609202
367.26963	2.4737611
369.08161	0.549254
380.05352	2.3595497
383.22928	1.1413907
384.72921	8.5834305
388.07521	0.81389572
391.88036	0.27764331
392.49627	0.6568899
396.24548	3.9289789
400.04902	1.3194986
400.74165	0.51645275
402.26219	1.4809657
403.07849	4.1034222
405.09297	0.93437784
416.50098	11.446072
417.28636	2.8567681
418.17403	12.263269
424.35914	0.56900037
425.95704	1.6952448
426.73807	0.51168838
428.10271	0.39921789
430.73648	4.1314561
439.6115	5.5388015
440.58753	3.0263268
441.12936	6.8783564
442.99177	3.5204597
444.96133	1.1135318
445.68968	1.8003871
448.05448	2.0432871
448.84879	4.7304888
450.68724	1.6123554
452.26494	2.9385199
453.77558	2.0870305
454.16923	3.2824936
459.49196	1.5420158
460.71644	1.1031849
461.19509	2.3835794
467.08041	9.0848832
467.68187	4.8060744
469.63601	1.8850286
471.79529	6.5440491
473.37448	8.6382699
477.45341	26.179455
482.69219	28.450442
483.75855	10.06822
488.05412	2.2437281
489.71851	0.90911246
496.70386	0.32144427
500.24572	2.1302581
503.15469	2.0399707
507.30086	5.8147112
509.85259	11.340618
510.40677	2.8861786
517.04406	1.6863941
525.70605	0.44780862
535.01949	1.521609
536.42114	0.88330423
544.29168	0.25466383
549.2865	0.28594671
554.37083	2.713734
560.31837	6.5381376
562.9924	0.36233233
563.68085	0.40811434
567.26137	1.2998358
568.39733	3.1384911
572.16681	3.7815367
574.92749	1.3092582
579.28516	1.1663261
583.07017	6.961564
586.70283	1.996016
590.83191	0.84095421
595.84985	2.2920708
597.72655	0.86009304
608.33851	2.2067697
615.20932	4.1205465
615.82411	11.434303
617.7797	2.4291709
624.25011	187.04668
631.18018	15.79078
636.98718	1.641333
641.09607	0.75427905
650.20695	4.4695261
651.62162	1.4395552
658.77506	15.393675
660.70369	5.1743807
663.74658	2.6688501
667.76599	351.80943
672.81882	11.703343
673.40426	3.9629914
675.70176	1.5760136
678.27358	2.1978334
680.30487	1.1825728
688.43573	0.78891312
696.31195	3.4302474
698.22064	7.8997887
704.6325	0.83285113
710.46634	1.5426762
714.23112	0.67041551
716.20523	1.6893451
717.39023	0.40605165
726.31729	1.2307945
728.02018	0.74080889
733.20019	0.61644329
741.08477	0.63538692
749.24615	1.1468554
756.77771	1.1229544
762.1311	1.3112269
768.28864	6.4683099
771.38284	0.95700145
777.08239	2.4402148
797.31439	2.2554384
808.41565	0.62255579
828.23678	2.2944588
859.523	0.79850156
865.12427	1.818124
877.13201	1.0741027
908.16448	0.55131999
1014.3643	1.5429717
1018.6587	2.6050989
1026.5232	1.088199
1097.2181	1.0997707
1207.7119	0.38388118
1216.5461	1.5386348
1229.132	0.4290842
1336.873	0.66378018
END IONS

BEGIN IONS
TITLE=7: Scan 768 (rt=1054.94) [E:\ORBITRAP\Laura\130118_OT_LB_Leaf\130116_OT_LB_leaf-trichome_1.raw]
PEPMASS=418.22976 1901.012
CHARGE=3+
SCANS=768
RAWSCANS=sn768
RTINSECONDS=1054.9413
129.97562	1.9766849
137.11818	0.3991984
158.20546	1.4653521
166.00818	0.19814448
175.07889	0.85569766
181.98737	0.35710536
188.99189	0.53412466
191.16347	1.2554484
200.09207	5.6736165
200.60444	0.55604909
212.64358	1.3900606
213.03334	0.48404529
215.1073	1.1229961
223.81551	0.99483605
225.12393	0.39449127
229.07836	1.3506799
230.36561	1.6011712
231.14585	0.58758754
233.97465	0.56525816
236.00772	0.42079135
238.74725	0.20431954
243.10306	1.3166665
245.26421	1.4816761
245.9883	0.69066519
250.18273	0.37450377
251.11895	2.70796
254.19153	0.53831304
256.5241	6.5680013
258.31228	1.8668148
261.86691	2.4666438
262.21592	4.9009908
263.20822	0.82140571
265.1987	1.3335161
267.89596	1.5833469
270.93748	1.5101871
271.22757	0.33423174
273.33835	0.24380386
275.05965	0.57480454
283.62915	1.0064815
287.9947	0.72619846
288.75139	0.95262319
300.12932	1.2584908
301.09722	0.38749792
302.15921	0.30494422
302.96002	0.50123065
304.18441	0.7530717
306.13097	7.2445645
306.76643	3.1768656
310.65647	0.45478475
312.14084	1.415142
313.62914	0.7601895
314.85621	0.71723937
319.11336	1.2494622
321.86343	2.5331564
322.34074	1.0330848
332.79398	0.35120775
334.03536	2.0424506
334.43072	0.26076574
336.90328	0.58832477
341.97193	1.9710475
344.03579	0.44707372
344.79731	0.7507416
347.80801	2.611342
348.62852	0.35720241
350.79911	1.004708
352.22069	0.86406042
352.80452	1.3986332
355.04079	1.8681554
357.15233	2.970693
358.74214	0.69363429
360.60211	2.9647854
362.47249	2.0521237
370.04024	0.95638832
371.12481	4.3589513
373.195	1.3853597
374.294	0.45234568
375.16273	0.28345525
376.03985	0.29020749
378.43105	0.91739603
382.1683	0.58533365
387.26261	1.3030018
388.25952	1.164245
389.72422	1.477214
390.82877	0.56122152
394.70931	1.499776
399.12563	43.505946
399.54781	12.602857
401.20948	2.3093483
403.0473	2.0964196
406.61563	3.2051208
407.75406	6.9675089
408.83198	4.2490849
412.31929	21.905466
412.74348	4.0437844
414.40702	1.6908727
418.33715	5.4878828
423.19263	1.4781382
426.40588	1.0832988
427.07977	3.9329517
430.30752	1.352265
436.79219	3.0416551
438.68481	1.7600735
440.79098	2.2707477
443.25702	2.659136
452.63388	1.7818189
454.01681	1.4421481
455.96096	1.0086019
457.13878	0.42271584
457.72804	1.2954001
458.70267	3.145607
460.22072	1.3613859
472.14463	0.49576538
472.9563	1.4160168
474.83991	1.7841729
476.97618	0.60147828
483.14794	1.215985
484.25431	0.60105928
485.48248	0.32606282
488.18667	0.75212274
489.00268	0.22619159
494.63101	4.9195133
496.17174	2.4786336
496.42023	8.0330595
499.02366	1.4271657
501.27558	1.9473734
506.78015	1.2496439
512.29745	22.231541
513.07346	7.2542989
517.39684	1.8200529
520.24769	5.4337659
522.27922	1.045023
527.42584	2.361988
531.1144	1.6873674
539.85913	0.51436611
545.90825	2.0261969
589.40234	0.32156778
607.02074	1.1249491
611.33466	13.031698
614.45925	0.2572384
626.53466	2.3235635
628.34945	1.1093253
629.24284	0.53258526
633.19134	0.34847589
642.23356	38.03908
644.79533	1.6315429
685.1463	0.64409327
699.15313	1.4662279
707.27215	1.1026257
713.17999	0.58853934
723.67502	2.2549661
725.43184	1.9163762
741.29201	32.704994
770.88458	1.0854556
826.4841	2.0534902
837.25295	0.56152654
838.4873	0.91331373
854.43152	9.3621278
975.46991	1.3406873
END IONS

BEGIN IONS
TITLE=8: Scan 774 (rt=1061.13) [E:\ORBITRAP\Laura\130118_OT_LB_Leaf\130116_OT_LB_leaf-trichome_1.raw]
PEPMASS=506.88305 732.30951
CHARGE=3+
SCANS=774
RAWSCANS=sn774
RTINSECONDS=1061.1276
173.06944	3.0750814
189.0431	2.0244136
227.97667	0.40692478
240.74881	1.1155486
250.77591	1.6035661
288.30026	0.65639458
309.59635	0.42086963
310.49263	0.1681526
331.07202	0.29277956
360.01034	0.46831536
364.29538	1.5744989
385.03936	0.34508308
392.35097	0.26762726
393.49763	0.73255394
400.88892	0.8467183
403.66638	0.4356167
411.62611	2.1411785
414.01133	2.6113582
414.63078	0.50338846
416.01512	0.78863402
419.94727	1.1527539
425.68959	1.7785739
427.87948	1.8943857
430.11121	2.0970654
430.70815	0.35337108
431.7298	0.99559875
436.13089	4.1061052
448.66442	2.9264392
453.18275	1.2919199
454.20773	0.37794043
456.13766	1.673652
460.11334	0.69004954
460.9795	1.0739013
461.99306	3.0762835
464.82266	2.9994411
468.83047	0.58815198
476.21407	0.86449254
477.81291	2.4017157
480.4343	3.0028959
482.63383	2.2941711
485.19528	6.6294018
487.83289	1.7142188
489.72583	5.0398017
491.42172	4.116408
492.05463	5.3522894
494.82285	2.1958276
496.61113	2.8336997
498.50341	2.9994543
500.12856	3.8020956
500.55017	7.5436479
501.46495	4.0993998
508.45726	0.84743791
510.01088	1.9995973
510.47779	0.41522222
513.31872	0.65008869
521.96667	0.5232672
523.54628	1.1925079
525.76553	1.8056415
528.73578	2.052871
534.65324	1.3758861
540.1914	0.39062663
540.73656	1.4287408
542.51957	1.3096428
543.39984	2.4508917
552.31187	0.90673788
555.50018	3.972573
560.00186	2.1581207
561.35453	0.7446248
563.11548	0.86564423
568.00499	0.74505762
571.48547	1.4834027
572.58674	0.6125734
576.89019	1.3964062
587.55035	0.22917224
596.21271	1.0468829
607.33465	3.4449754
612.54171	1.5060264
621.08551	6.2601098
625.11902	1.2252417
627.64788	0.60815686
630.70545	3.8944327
634.21798	0.6408998
637.76562	2.8980515
642.71987	3.5061745
643.05631	0.98701196
650.71051	1.2530586
651.38132	2.8410896
654.65833	3.6610052
663.84644	3.1672716
680.15503	0.45192095
685.43066	2.4059998
722.58349	2.0539211
735.33251	0.98358479
767.02911	0.41437143
840.8706	0.29269391
881.54486	1.2505247
915.47692	0.77554271
949.06439	0.23051716
END IONS

BEGIN IONS
TITLE=9: Scan 817 (rt=1113.89) [E:\ORBITRAP\Laura\130118_OT_LB_Leaf\130116_OT_LB_leaf-trichome_1.raw]
PEPMASS=489.24551 14205.486
CHARGE=3+
SCANS=817
RAWSCANS=sn817
RTINSECONDS=1113.894
145.99612	12.996393
173.89068	2.4864584
190.94809	29.426509
204.13196	4.0061831
210.10547	2.4272054
218.93329	40.869817
251.11599	2.5208588
258.03779	3.6239168
269.41406	6.9937532
280.5911	1.9078599
288.6376	2.3009879
303.19534	4.1049927
307.1835	4.2319478
334.65825	5.9470845
337.09859	9.3658291
349.11108	2.4136872
360.80487	1.6473331
384.62719	49.938491
388.19363	2.1481739
402.87165	7.472059
406.66844	3.9371368
409.17174	3.7798513
409.65513	16.451044
416.71899	58.363316
418.14456	26.005247
418.56887	5.2108766
428.61384	2.9377472
429.88278	4.9301629
439.07097	6.9591984
441.09793	11.198382
445.62783	41.745101
447.98678	28.460144
449.17681	11.665849
452.27645	3.7756691
452.68637	4.4003028
453.70971	10.992951
461.51333	4.4619277
467.31642	31.694106
468.17584	11.415173
471.44602	15.206881
473.1964	28.634116
474.24336	6.9406576
477.40578	67.14694
478.52264	8.0562951
483.16221	64.109336
488.78193	4.7942308
490.65153	4.0411994
495.64056	2.4933004
509.60398	21.601785
510.14416	40.385107
512.05464	7.8729557
517.0716	4.3478812
522.25007	3.0069842
545.30433	5.9963717
547.38503	6.573907
549.82734	4.9724718
553.74443	3.579512
555.10127	3.325279
556.68499	4.4057962
559.23981	4.7497424
560.28991	18.175735
562.21899	2.7883109
563.07568	5.2390463
567.14764	19.861286
567.84372	6.2007726
572.13018	4.1083024
573.2368	3.0422869
574.76612	3.0805073
582.11416	14.246356
582.85154	2.9505854
585.12875	4.6909731
587.26767	4.1585521
595.81583	19.40191
602.60662	4.7927628
615.30296	20.592105
617.1371	7.4985717
619.595	3.6189661
624.25501	668.7053
631.05575	43.929692
631.42952	10.749046
634.34821	3.6398675
637.26984	2.1132679
650.27315	33.556833
658.78255	54.433909
660.13497	20.424432
667.73343	1039.3174
672.75937	95.111893
681.2315	2.3395725
685.19499	2.0520277
695.97022	10.52398
698.27545	9.8541954
704.28689	6.0174024
716.98718	3.7470538
741.06317	3.7912501
764.36313	3.4586661
767.98799	44.731085
770.30911	3.186775
778.10748	2.4685673
795.76831	4.6027151
817.3695	7.3030766
829.27123	3.2792963
832.31443	3.8229031
835.42944	4.2129744
862.17083	3.4520639
881.45385	7.5798813
945.58325	3.9840768
969.4577	4.2317857
1015.2945	5.3911108
1032.227	5.3264309
1141.0563	3.2764521
END IONS

BEGIN IONS
TITLE=10: Scan 821 (rt=1117.48) [E:\ORBITRAP\Laura\130118_OT_LB_Leaf\130116_OT_LB_leaf-trichome_1.raw]
PEPMASS=418.22995 1411.7079
CHARGE=3+
SCANS=821
RAWSCANS=sn821
RTINSECONDS=1117.483
129.04217	0.37217892
129.916	0.77708815
150.97571	1.5994191
168.78567	0.98609426
174.905	0.59623271
186.91475	0.54294417
190.18403	0.6627979
191.06928	1.0348052
195.77807	0.27164838
200.1283	1.9366698
200.6352	0.34564076
201.04578	0.40363611
207.91321	0.90649813
210.97216	2.0721369
212.38658	3.0645618
214.17775	0.96144352
215.32459	0.4722333
216.16143	2.1361358
218.96321	1.3422291
221.79587	0.8636525
233.94339	0.30670984
235.06268	1.9338891
241.90335	0.52640851
243.06622	1.3366085
245.20242	0.45234341
246.30094	0.32362591
247.80233	0.24941892
251.12251	0.20653491
251.99126	0.517906
256.49525	4.1754353
257.02287	1.7444005
262.02141	4.2267035
262.3449	0.60172647
263.17794	0.91836128
266.10786	1.0536892
270.93747	0.19935131
276.14096	0.3335676
279.01967	0.2643351
279.97427	0.36374654
285.11322	0.45969748
288.10239	0.87696279
295.25363	0.60219323
303.31822	0.68347563
305.22887	3.4143743
306.16383	5.1742054
307.51392	0.47231449
313.00757	0.95284896
321.52381	2.264017
323.48134	1.5873701
325.33118	1.5531259
326.89995	1.9994486
330.00238	0.54073753
332.11764	2.192225
334.08123	0.41642778
340.13309	1.4781796
341.03768	1.6371661
347.97248	1.0443257
350.44562	1.0207332
352.01067	1.0250664
352.66702	1.5233581
353.86786	0.31488498
357.86972	3.3572115
359.69098	0.7098145
360.03969	2.268384
362.25332	2.1346487
363.07342	0.53085476
363.76369	0.36729644
370.70692	1.0746362
372.07386	2.384943
372.92634	0.87819428
374.46339	0.50234646
376.86612	1.8922446
381.10292	0.69336985
382.17582	2.4517024
383.28177	0.14104904
387.78687	1.5197686
389.61519	4.1418785
391.13093	1.4196378
393.75676	0.38207557
394.22045	0.97853317
396.23121	2.1805018
396.68906	4.201255
399.23184	23.573129
399.87677	10.261546
401.18964	1.6953415
401.5614	2.3489223
403.20439	2.7490953
405.80912	2.2672218
407.92213	4.4506653
408.71616	2.3540112
412.38829	19.926954
417.65782	1.3844115
420.63069	1.2870891
424.15693	2.7407874
427.22231	4.7286565
432.08047	1.0546114
435.7137	3.2147542
437.65043	0.91739329
438.09274	1.2120441
438.9212	1.3990933
450.10104	1.2300084
455.20812	0.49788355
456.39475	0.66544423
468.52096	2.3234248
472.62749	1.6998243
473.79976	0.25642646
481.86063	2.2254302
482.79423	1.2368777
490.60116	0.31458231
495.98428	1.6316881
498.65589	1.03512
499.29522	0.25788619
512.33238	11.58964
513.21638	4.5813261
516.08526	2.9177506
521.8089	0.51862387
534.61065	1.6448598
542.80304	0.28481852
548.73314	0.6544063
550.53511	0.55181347
553.02234	2.1233755
559.78542	2.9803126
560.57723	0.92998745
564.27286	0.97193718
568.23923	0.87603713
569.82704	0.30729087
574.22638	0.27815081
585.14629	0.25414887
588.83123	2.0385336
593.3034	1.3814698
610.91606	2.2822929
611.31705	6.3787364
625.43816	1.8750584
627.35219	1.3684276
642.24604	28.296
644.26651	4.262418
690.36639	0.59006821
703.07227	1.9616005
707.27605	0.34903971
724.42012	0.71508482
725.27411	1.3389442
735.20904	1.1087961
741.19262	26.60767
787.31087	2.0397096
854.16547	5.3529636
857.2718	0.86539748
1182.8716	0.37416177
END IONS

BEGIN IONS
TITLE=11: Scan 834 (rt=1132.42) [E:\ORBITRAP\Laura\130118_OT_LB_Leaf\130116_OT_LB_leaf-trichome_1.raw]
PEPMASS=588.31406 721.51141
CHARGE=2+
SCANS=834
RAWSCANS=sn834
RTINSECONDS=1132.4154
185.77041	0.32706327
189.68065	1.4996103
241.06793	0.58637311
249.06085	0.50782451
249.94337	0.37609247
290.15161	0.44448545
299.1311	1.145714
305.95683	1.2953687
306.79106	0.6253713
341.75896	0.67169293
368.16507	0.48772367
369.27934	0.11796312
372.74214	0.37566225
382.35195	0.91190792
384.09527	1.3132842
386.04632	1.3697942
396.61395	2.2226931
411.28943	0.58559615
422.08561	0.30255029
422.73077	0.61095577
430.11621	0.41974743
435.79431	0.72128911
446.39077	0.89256684
451.08935	1.5734007
452.69942	0.89135827
455.69763	0.61262404
474.19827	1.3938534
476.45794	1.0160408
487.38294	1.8280798
491.73254	1.0167948
502.2279	1.1875631
507.62531	2.1941036
509.97777	1.477024
512.88086	0.80392443
517.35818	3.7119856
518.09341	0.97772808
520.19594	1.5357229
524.63124	1.0777904
526.77618	1.9108198
529.28229	1.0474105
531.18762	0.61995984
534.38372	0.70596768
538.75114	0.4886747
539.30657	1.5256136
545.25589	3.093616
550.99141	0.30826755
552.37268	0.56547807
556.14923	1.5164696
557.10231	3.5679382
560.00064	0.54259974
561.38922	1.1489379
566.64251	2.5243607
568.95115	4.2576546
571.29763	7.5715182
576.13098	3.4142677
579.73851	10.671657
580.88419	4.5064011
586.4627	1.8994101
589.29892	0.20920635
599.21692	0.59467541
605.54492	2.9941095
616.15069	0.32929902
623.91278	3.8620446
626.33582	1.0708973
630.39367	2.1005439
644.23961	0.71955987
648.43431	2.1192769
650.42938	1.1900959
651.78013	1.3676356
659.42302	0.98224736
660.22187	0.51393266
664.43586	2.0408778
667.90286	3.0442972
670.93811	4.3782021
679.90894	0.45413661
681.09643	1.1816212
685.16949	2.081176
696.4215	0.99412133
700.14221	1.301408
706.10449	1.2290528
715.39294	3.4728776
723.99863	0.87506314
725.03076	1.5219714
745.3255	2.0030667
750.89123	1.1070521
760.26072	0.34137457
766.3158	0.63228847
773.25665	1.2936883
778.1413	1.0623109
790.42944	5.1064248
796.06548	0.93593792
808.49865	2.3957632
825.3233	1.0536145
837.47131	0.53745615
843.71368	3.0084289
900.3136	1.4974584
902.30505	1.2805166
918.34826	2.0951215
924.51935	0.75499902
1003.118	1.6430305
1030.4813	2.156408
1048.429	6.6595419
END IONS

BEGIN IONS
TITLE=12: Scan 846 (rt=1146.03) [E:\ORBITRAP\Laura\130118_OT_LB_Leaf\130116_OT_LB_leaf-trichome_1.raw]
PEPMASS=566.29155 929.36865
CHARGE=2+
SCANS=846
RAWSCANS=sn846
RTINSECONDS=1146.0334
199.58865	0.90437478
199.93664	1.9077915
227.99478	4.5410607
228.84875	0.48605575
238.6932	0.19637732
257.95804	2.2827555
261.97912	2.9539943
267.11624	0.97834867
285.93588	0.70806197
301.0653	0.44999245
302.08447	1.3682565
311.16565	1.0421647
321.86328	1.2057812
328.71808	1.0751209
336.76583	0.81112731
338.63876	1.4573502
343.16803	2.5900052
348.97977	0.26108282
356.20965	0.93401789
361.17533	2.1239037
376.8778	0.25857271
388.54734	0.73626197
390.35168	2.3718525
399.43387	0.87358078
409.73779	2.4307679
410.1572	4.3592776
428.31433	0.37468368
438.66675	0.2685206
443.79638	0.827703
450.18448	0.36195734
451.07547	0.53636736
452.7523	1.8521718
454.38824	1.5560854
461.16052	1.0106457
468.98474	1.551973
470.02917	0.31205766
470.91049	0.97304812
473.27726	0.48677231
475.02374	0.3917663
477.02548	0.44574929
478.26977	0.92780038
487.32214	2.5816896
491.11035	6.9808385
497.2591	1.7813831
503.16843	0.3636658
504.60156	1.2460855
509.1947	0.44821418
514.58581	3.7488067
517.17734	2.380925
518.51831	3.8493273
520.30599	1.1030817
521.0033	2.7669665
534.80503	1.7106908
537.84144	1.8606614
540.72009	0.45597616
541.98441	1.3638875
547.35056	6.4439439
548.14511	2.2413306
552.02909	3.1228625
556.96299	4.9737618
557.84308	7.3959518
566.29367	0.31678221
568.33458	1.2936685
569.65523	0.70675727
574.27197	1.8445143
576.21997	1.3169025
581.99469	0.73153067
585.65515	0.90208433
600.73307	0.58765304
601.50817	0.80581061
628.72314	2.1668427
638.83535	1.6527413
639.20656	2.7466023
640.82026	1.313814
650.66565	2.7657771
654.20807	0.85446625
657.01953	1.0478223
662.51379	1.5838023
672.3272	1.8927189
673.67456	4.8543031
679.77489	1.0358458
682.3528	0.46419694
685.02386	0.66642221
698.16647	5.3229861
704.20838	6.850837
706.96687	0.94622268
716.61198	1.5676458
720.34938	2.7483814
726.6947	2.3555646
733.89526	2.6015101
742.13135	1.6185989
752.45434	3.0955952
763.32122	1.6693009
772.16097	1.2523169
783.85029	1.9726553
786.55075	0.83205237
790.70251	1.2895369
803.40558	0.26591118
805.71988	0.41256114
807.85235	0.80729468
836.37243	0.44257755
841.54048	0.87581862
856.80316	1.6404316
870.72131	2.4190429
904.32336	31.741847
915.4328	2.4156635
940.41498	1.2235827
957.33221	0.3800254
969.3034	0.28581476
1029.4388	0.61402814
1102.3634	0.54638983
END IONS

BEGIN IONS
TITLE=13: Scan 870 (rt=1174.64) [E:\ORBITRAP\Laura\130118_OT_LB_Leaf\130116_OT_LB_leaf-trichome_1.raw]
PEPMASS=489.24548 7175.3716
CHARGE=3+
SCANS=870
RAWSCANS=sn870
RTINSECONDS=1174.6405
145.9991	2.2939686
160.82318	0.41502778
168.91214	0.52324851
173.05173	0.57206928
173.67256	0.81696073
175.04963	1.1576786
186.11467	1.2081834
186.99065	0.35967084
190.86461	7.1119314
192.08528	1.2220354
204.02826	2.7713223
209.06154	0.34838448
216.8251	1.5120403
218.91903	17.430329
222.81122	0.2747495
241.0846	1.1970033
247.05868	0.24974624
250.97467	0.74835987
258.09549	2.4341749
263.22497	0.64251092
271.60251	0.48822746
276.00006	0.34392761
279.30728	0.49372699
282.9529	1.0631561
284.97458	0.71188772
292.09023	0.48155673
292.99218	0.85200596
299.22781	0.55803578
303.52384	2.0926186
307.86987	2.117654
315.84002	0.97885839
321.90515	0.33688651
326.79159	0.36968658
332.56806	0.82680949
334.54053	0.4326556
345.99036	0.40292261
348.56332	0.29534559
356.06235	0.37106334
360.81034	1.0693593
363.19654	0.37288939
363.70837	0.46173575
370.63193	0.65472296
372.84385	0.98979751
374.94223	2.0590973
375.63234	2.0867496
377.86304	0.3341839
383.02009	1.5984102
384.53212	10.708672
387.53296	0.5206969
391.55202	0.94306427
392.60879	2.2113887
394.6852	1.4387922
395.11927	3.0349724
396.96226	3.3289011
399.95344	2.2447353
403.34103	1.7596145
404.0329	4.5782118
408.2966	3.1716393
409.54568	6.8620472
413.92014	3.71193
416.48033	6.1287278
416.86784	14.03588
418.08445	6.8831092
418.71683	7.9057361
420.88011	1.4132079
422.12099	0.51687926
424.97399	1.8567952
426.92412	2.8893315
430.0518	0.89332137
431.1228	2.6609274
432.00505	0.46251465
433.05911	1.2164733
435.94751	2.7646509
442.82333	10.722616
444.75278	3.9751044
445.50354	15.365911
447.98367	6.4894811
449.03675	3.0906785
449.99033	1.70507
453.68054	11.627233
454.14411	2.0314951
458.97163	3.0247604
461.1575	5.2437663
467.40516	21.45756
471.22723	8.4197051
473.47191	7.230378
474.45972	2.6492521
477.37986	49.599939
478.27813	10.301022
480.07318	8.5891227
482.76808	20.033228
483.24705	46.555836
489.18698	5.8537109
492.18204	3.0729603
497.41205	3.2372886
499.59775	0.96868419
500.17195	2.4550906
503.28476	1.0821131
505.38132	1.3172266
509.69898	23.94986
510.31259	1.8393859
513.52836	0.89148101
516.19635	2.7961267
516.98339	1.0863147
517.85601	0.6867458
522.93899	1.0424669
524.56027	2.202455
525.82556	5.1483673
531.60986	1.8521475
536.49366	1.8586434
537.15153	0.51529467
541.14075	1.0669381
543.21161	0.31539705
544.48203	1.549662
546.90539	1.3431498
549.05162	0.70975524
552.25556	2.432643
557.1153	2.7284506
559.22223	4.0889399
559.97467	9.9208254
565.32234	2.9847957
567.11401	8.7482779
567.72714	3.3101095
572.76885	5.1715476
574.74292	0.74346976
582.23251	3.0375461
584.17627	2.1576364
585.24287	5.4977963
591.47356	1.5127067
595.24886	7.3609732
596.21843	3.480394
597.2537	1.368343
604.24391	2.1353411
605.1613	0.89710654
606.81065	1.1467277
610.35209	1.6386121
615.28273	9.7988627
624.2489	300.99691
631.21606	22.459603
632.61166	4.4924848
637.11614	0.581908
641.80165	2.3905526
642.78762	1.4576705
644.2856	2.32199
645.77321	2.7466835
650.205	20.547348
651.09078	3.0070516
654.16669	2.8200919
658.72179	32.144402
660.79388	6.9212929
663.79727	2.4605022
667.75407	483.61513
672.77512	51.165689
673.77292	20.130808
677.30866	0.5203424
686.35003	1.8262268
698.04329	6.6056934
698.39547	1.2537775
704.37577	2.3275922
707.87042	0.9414025
717.25604	2.6223062
727.17053	0.77385614
741.28051	0.92230205
751.31842	6.3901713
756.40954	0.35917652
761.08924	0.46371188
762.25941	0.90888924
768.27752	10.649278
768.86994	1.3616614
777.3328	0.90703054
788.33595	3.6569222
802.36084	0.58783733
815.39215	0.75698508
820.13403	0.37773591
829.261	1.7047043
834.20089	0.78817363
843.36627	2.9491666
884.6156	0.77321692
890.32733	3.2892932
904.27241	1.2864652
907.46947	1.1477554
915.20764	1.7256154
929.80151	1.9151222
966.44482	0.41485383
988.52716	0.96237894
1006.085	1.2043557
1014.1442	0.63485457
1025.5873	0.95026042
1044.5608	3.8084105
1103.4445	1.3963986
1132.7045	1.8197737
END IONS

BEGIN IONS
TITLE=14: Scan 905 (rt=1216.87) [E:\ORBITRAP\Laura\130118_OT_LB_Leaf\130116_OT_LB_leaf-trichome_1.raw]
PEPMASS=693.68053 691.09985
CHARGE=3+
SCANS=905
RAWSCANS=sn905
RTINSECONDS=1216.8679
244.13025	0.5222651
309.00305	1.5446673
343.72613	0.29386037
398.9576	0.52009264
403.10119	0.42971147
414.99085	0.85698915
441.33238	0.67264123
441.91047	0.17099145
444.35748	0.27794894
456.24847	1.1062108
468.68795	0.9494508
471.78856	2.3688219
516.27832	0.34299492
529.14831	0.53504885
535.14496	0.46768156
539.05859	0.42061023
574.65409	0.85995964
575.18885	1.8164613
576.14962	0.98511705
578.92887	0.66289587
598.00714	0.61077394
607.55523	1.1341121
617.55004	2.8366818
620.85822	6.2041882
621.26209	1.7627253
626.83206	2.7359071
628.43154	3.0182797
629.77369	0.94754616
635.9217	1.7844331
641.12826	0.92667399
641.88587	0.28014945
651.67065	0.88358696
664.19747	6.4457652
667.52523	1.7356606
668.55143	3.0815172
675.28167	5.7160605
678.12508	0.53615305
682.65683	5.6612845
683.54716	7.3047645
693.65312	0.50512515
695.59912	1.1850646
702.83879	3.126196
714.51851	2.9385829
715.09056	3.6410515
740.63348	1.7111109
747.3348	1.4176771
748.63464	2.4933373
753.85543	1.6112151
757.13192	1.0954598
760.86664	1.2262612
768.39642	2.4386531
781.25989	3.8130282
786.39905	1.1679911
789.60244	1.790173
791.64978	2.5065765
798.85748	0.56021986
809.7658	1.7965683
811.78436	3.0396525
816.64061	0.94832495
821.95836	4.1540186
829.93839	2.1915756
835.39248	2.930514
842.1371	0.21094863
845.62322	1.4692469
848.36963	1.4434777
866.84545	4.1717811
867.77057	2.2398951
869.3068	3.4290095
873.83854	5.9410827
875.78879	4.4167673
891.932	1.5342219
897.59176	1.5128914
913.96605	1.462464
916.50466	0.79217674
917.9518	0.74102941
922.23323	0.54002773
923.25512	1.1026365
941.08906	5.9456869
957.58585	1.4781471
967.84364	4.2842823
970.29963	1.3012572
977.3609	1.1127769
992.56402	0.73842131
1026.8788	0.76741664
1051.5446	0.87586704
1376.5507	1.4676214
END IONS

BEGIN IONS
TITLE=15: Scan 910 (rt=1221.86) [E:\ORBITRAP\Laura\130118_OT_LB_Leaf\130116_OT_LB_leaf-trichome_1.raw]
PEPMASS=424.22079 1247.0721
CHARGE=2+
SCANS=910
RAWSCANS=sn910
RTINSECONDS=1221.863
129.02234	0.36189585
133.08842	0.21737956
149.01207	2.095091
158.05169	0.34916059
159.06068	1.0363478
175.05086	3.1597507
184.75196	0.2446038
185.97165	0.50184345
186.99905	0.31923876
208.96479	0.75399588
210.91437	2.4104203
215.12256	0.39659222
220.63535	0.73654728
221.9137	0.94202999
227.14487	0.53642437
232.92661	1.0657368
234.86912	0.54514085
240.1536	2.1804748
244.2814	0.36297091
259.77964	0.54484762
260.77762	2.1415403
263.10971	0.5181196
266.62634	0.96154788
270.11859	1.0579376
276.14024	2.4066204
280.9173	1.480623
304.57125	1.507193
306.04008	0.790435
306.68513	0.16569742
309.80606	1.364918
315.15917	0.42857201
323.62213	2.6512353
324.87611	0.72563953
328.06296	0.72036507
336.72183	2.1305284
337.05463	0.67628263
339.01741	2.2305528
339.88837	4.5761855
342.68852	0.594304
343.98424	0.53347119
344.92483	0.39026549
348.94981	0.78883185
350.86957	2.1568407
351.79469	1.545496
357.31547	1.0832026
360.82795	1.858467
361.18561	0.45703462
361.90591	1.7168539
362.90482	0.73451612
367.38156	6.8991583
367.69736	24.723226
371.61151	0.96286448
376.74318	1.1034571
378.64582	3.3909569
379.49718	0.82572893
381.46661	3.6420824
387.09677	1.4919019
392.15057	51.996154
395.31257	0.96743045
399.67886	1.8121129
400.61716	7.0819086
402.70907	1.2022199
405.19067	9.0407927
406.14473	4.9138095
407.21407	2.836563
409.02339	1.4205685
414.2543	8.0306361
414.80164	15.05038
417.11951	2.8636093
418.45829	2.6363196
422.48615	2.0471447
425.75468	1.4228152
426.86982	2.0612694
439.94864	1.1060531
443.00294	2.0966551
443.39006	3.9739841
445.72781	0.35124177
450.7691	0.41370659
460.52213	1.4298984
463.32833	1.6833548
465.13235	2.6228736
477.47661	3.0687557
477.99315	4.0358324
481.29139	1.3933393
487.11453	0.30977952
498.8593	2.1675449
499.44028	0.52398247
504.51915	0.96843212
506.01498	0.95545398
508.23058	1.6851534
511.10955	0.28393508
514.01043	0.24178759
515.62958	0.31708513
518.9317	4.6694263
525.16185	1.2036523
526.21764	1.0700961
532.34554	0.75974978
533.86217	1.5657355
535.57213	0.96420213
539.22906	0.59843485
561.25403	3.1403737
571.41325	3.137992
573.97418	2.2365436
586.794	0.97148595
590.24047	1.6898707
591.32556	0.19412286
601.24594	4.3788848
602.95007	1.3535905
618.25132	2.134006
619.39705	0.35344894
637.25449	2.8030998
641.2111	1.3915944
644.20464	4.7315702
647.06757	0.66931941
656.1715	2.4575638
661.51391	1.9317896
673.20696	1.6199796
674.33202	0.74982938
686.24438	0.71293285
692.28869	0.76883865
697.96893	1.3706515
854.54803	1.273431
END IONS

BEGIN IONS
TITLE=16: Scan 922 (rt=1235.14) [E:\ORBITRAP\Laura\130118_OT_LB_Leaf\130116_OT_LB_leaf-trichome_1.raw]
PEPMASS=489.24547 4782.2158
CHARGE=3+
SCANS=922
RAWSCANS=sn922
RTINSECONDS=1235.1378
143.0061	0.23117552
145.7449	0.97506505
146.0667	2.9665054
147.10208	0.50368811
159.23204	0.23938263
166.01982	0.26085182
172.06547	0.28875529
175.05803	0.86178775
183.91723	0.29421893
185.94995	0.40980458
186.35609	0.91981061
187.03219	1.1308114
189.00629	0.37937121
190.94839	4.1346683
203.93971	0.35780214
204.76612	0.95649044
211.25363	0.48073188
217.07884	0.6291913
218.90905	15.488747
219.82765	2.7753405
220.95542	0.32953604
226.92895	0.64635388
237.13023	1.1250942
241.11374	0.62422766
246.14555	0.3529312
251.12238	0.44394991
260.09103	0.92359344
264.92734	1.8459157
265.91482	1.0226595
272.19748	0.36397674
276.1666	0.52432348
276.71081	0.95492428
278.3046	1.6324987
282.82745	0.62225211
285.18185	0.43707573
285.98836	0.30643567
290.37463	0.40991613
296.1076	0.44147769
299.34158	0.62258719
306.65043	0.43073352
307.72561	0.25145571
310.52627	0.84816291
313.38915	0.46129162
316.07636	0.9078483
322.06854	0.66175631
327.01076	1.2864874
328.08328	0.27567051
331.0022	0.31970179
338.25316	0.43398743
340.1232	3.7889071
341.99317	0.48107343
345.73538	0.63832324
347.84645	0.67948331
350.55476	0.43589905
352.7536	0.46576586
357.6057	1.850848
358.65401	0.5578956
361.12778	0.68475112
365.24258	1.0851078
367.17653	0.48378364
368.94081	0.30694152
373.02661	0.37165368
379.09404	2.0363725
379.70995	0.52895963
381.98918	0.719933
384.67656	8.2607796
390.16472	0.33060679
391.10989	0.76815795
392.92804	1.4489815
398.02304	0.704692
400.46485	0.3312909
402.1357	2.1672179
405.02522	0.45237118
409.05059	1.0567403
410.14843	6.4482153
413.10398	1.7013184
413.6269	2.7797384
416.29245	10.050868
416.7672	4.0501969
417.64287	1.7414813
418.1808	7.7868739
419.06246	1.03284
426.01206	2.488864
428.91062	2.1021055
431.72804	1.3281161
432.29761	3.2078321
434.14799	0.81311623
438.85407	5.0658729
441.19801	7.2764037
445.77936	9.6694546
449.01931	7.6773296
451.10889	1.5235731
452.76368	1.7957051
454.05424	6.2856237
457.6945	0.98646511
459.89531	2.6537387
462.03771	6.9938807
466.23256	3.9935924
469.24274	4.8786981
470.6633	9.4188496
472.20162	6.9743953
473.31284	13.639687
477.49642	25.395431
479.66805	5.0443732
482.7071	19.41246
483.72238	12.998673
486.11839	1.4383127
488.52426	3.9955808
489.63719	1.4212538
496.70694	0.34277904
499.93443	2.6614616
501.28337	3.4854127
503.38896	2.4605791
506.1262	2.6413578
507.80116	1.3793977
509.69225	9.3666536
510.51392	2.8789313
515.14219	4.0726524
515.82369	1.1710494
518.60729	0.31199187
526.74243	0.75376443
533.31415	3.6914065
534.86926	2.0422421
536.23078	3.7398309
539.42488	1.4738194
542.16103	0.48073067
545.28827	1.1274513
545.63146	2.7666704
548.73219	0.49571477
556.21546	3.2192313
558.5958	5.331761
561.78359	12.176396
565.23488	2.3804341
567.14844	4.4266915
571.25484	3.425711
572.68404	8.0885669
573.88881	3.0814665
575.91134	1.9310001
577.55226	1.8368943
582.3036	1.6589959
584.78061	3.5652413
587.78006	2.3860054
590.7248	11.130187
595.7926	10.682603
598.29866	2.2251976
598.94535	3.817271
602.28698	1.3182212
608.54785	3.144924
609.74531	1.0419882
615.69803	5.0327375
617.6817	2.1296842
619.85454	14.257656
624.22063	155.50786
624.7928	17.499965
631.17471	13.406883
642.58648	0.66188969
650.27147	1.7820123
651.13584	3.2169277
653.28321	1.1801637
658.84871	11.889697
660.74264	3.851212
667.72794	275.02146
672.72331	10.368037
673.23955	30.110423
677.25159	2.037869
679.3194	1.7923078
683.23392	0.26419115
685.25036	0.73874134
692.42599	2.1295525
694.3438	1.8224878
699.27115	3.164092
704.24322	1.4906782
705.09656	0.57761737
709.33765	1.7047554
717.14727	4.0096972
736.11029	0.52347377
740.99216	0.59366117
750.37573	3.8613485
755.16826	0.92974978
759.12084	0.63321798
760.14304	1.544138
768.11509	6.0633454
769.30719	2.324664
771.52442	1.2068426
774.81334	2.0350848
777.28594	0.46698885
788.04048	1.3258901
800.78674	0.70054933
813.30771	1.7742968
821.26715	2.9588299
828.22518	1.383301
831.96656	0.69640206
835.11826	1.6516116
835.82188	0.62011124
844.34585	0.76015122
846.40784	1.1694026
854.37017	0.50044992
881.34802	1.2119123
922.35644	0.75920377
927.24081	1.0140743
933.05798	0.55619906
944.25482	1.3693381
951.28283	2.0629088
958.47596	1.1697212
961.39544	1.3971603
970.57653	1.3529173
978.60778	0.71842694
986.3961	1.0977849
987.82189	1.1972485
1018.1793	1.1437897
1030.2192	2.2572076
1034.1739	1.3444553
1044.3038	2.8040819
1049.4901	0.55989216
1095.0554	1.3777797
1101.1595	0.47022155
1114.4827	0.7399073
1132.5106	1.517231
1142.4491	0.61202205
1154.9563	1.3067336
1188.4594	1.6292602
1191.2158	1.6458126
END IONS

BEGIN IONS
TITLE=17: Scan 923 (rt=1235.78) [E:\ORBITRAP\Laura\130118_OT_LB_Leaf\130116_OT_LB_leaf-trichome_1.raw]
PEPMASS=430.88788 2146.9067
CHARGE=3+
SCANS=923
RAWSCANS=sn923
RTINSECONDS=1235.7836
129.04125	2.4098297
132.02622	0.6316491
156.95543	1.126817
173.03027	1.2888479
182.02478	0.69152023
184.15516	0.43899651
184.86043	0.92220396
189.01015	1.4800271
196.82781	0.4895859
197.13837	1.39127
201.39789	0.38612587
207.98593	0.73602044
208.84243	6.5966548
210.94782	2.046884
214.93614	1.0018372
216.78287	0.44320325
217.11842	1.2546233
226.76342	0.27893812
229.30198	0.68867182
231.02167	0.90845519
242.02792	0.86728747
245.92182	1.3233642
246.62411	0.66578255
246.97346	1.1129236
248.03569	1.9724105
249.70799	0.43521064
251.01227	0.85030265
254.05954	0.29830219
261.19578	0.47450169
263.03048	0.1702478
265.89377	0.38004022
269.54347	0.67289716
270.09393	0.87810882
270.95734	0.21919449
274.77598	3.1435541
275.15201	4.0812942
276.06791	0.73194032
278.07419	1.2850278
283.85034	1.0348582
289.12436	1.617143
292.38917	4.3294804
295.86798	1.5203781
300.04794	1.2717417
301.95105	0.5857134
304.78175	0.28172339
306.51	0.47823351
311.98156	2.1005963
312.7472	1.0404766
314.7654	2.7193075
316.3007	1.5280899
317.12817	2.2584194
318.76771	16.362943
320.77211	27.151731
323.04211	3.6367059
323.64224	0.52799959
328.17254	0.42512269
330.97262	0.47961566
336.60467	1.9447039
337.91429	0.24170459
339.02349	1.002799
339.92271	0.3188078
340.93811	2.6476868
345.66057	3.8994183
346.99196	0.65773875
349.37718	1.4983742
351.76109	1.3359635
353.73557	2.5863478
359.15144	5.7965023
359.71401	22.396702
360.8775	15.180563
362.08929	2.1360522
363.35247	1.208352
364.62523	0.35376205
366.72242	1.2008682
370.89193	10.612069
373.61247	5.7549451
374.40272	6.4731176
375.08121	20.489336
376.00608	2.0128691
376.34854	5.1021907
385.00662	6.0724113
386.24381	2.6796893
388.1462	2.5392209
390.07625	0.59995608
390.7524	0.80296826
394.4087	2.3298532
395.12352	0.77010959
395.79086	0.49659288
399.79232	9.002714
402.54045	4.9573559
405.24631	1.0442046
406.96369	2.5502627
408.28582	3.0011739
409.6936	4.9663192
411.67038	5.1764524
412.98234	9.634413
414.72185	8.4445978
416.76313	4.0473537
419.7893	1.4883495
421.63082	1.9968649
423.07257	5.5242473
424.55887	3.3255333
427.74467	0.32053868
430.53738	5.0922344
441.26923	1.0558028
443.89014	0.85404168
447.76556	1.349661
449.06079	0.79705371
449.83167	1.300044
451.1724	0.88859403
453.32608	1.6385521
462.60943	1.1020907
463.9565	0.90403523
467.72636	0.65635136
472.12133	1.7254497
473.38953	0.97057995
476.07525	4.1114421
477.27161	2.3456988
478.04585	2.9916177
481.54241	4.6249467
483.22381	4.5894057
483.65135	5.8846148
491.45894	3.1811006
496.44916	1.1132184
497.70328	0.6705201
498.84575	0.8945311
508.26032	2.1281679
509.56632	0.68391576
513.27735	1.8470868
514.30585	2.8366687
517.18566	2.8196026
520.99702	5.8451393
522.10974	2.8174826
523.29347	1.2953302
526.72406	3.5298673
530.23553	1.730975
531.03332	3.2082104
533.57614	0.58861666
536.46119	2.8776112
537.77051	7.1188524
538.19583	10.779924
539.28323	3.1735579
539.9298	6.2540712
544.38397	2.7803879
549.20178	2.6975007
553.06548	0.85713694
553.96498	0.5090571
557.33984	0.41463084
565.62547	1.790126
569.25789	3.132371
571.40584	0.40042303
574.30114	2.2202588
578.17504	1.9603289
583.2919	4.5228876
594.77325	2.1656203
595.33986	4.9468468
601.20648	0.7631751
604.86412	4.0524061
609.13138	4.1294627
618.14013	1.2292168
623.15564	0.3160918
631.71869	1.0718602
640.03166	0.39343137
643.15289	2.6048809
645.84321	3.7920851
651.99793	0.83405212
652.73577	1.8442691
660.72843	1.3546199
661.69761	2.8458857
663.16298	1.3814214
675.3369	0.77080357
677.07423	0.77986839
679.87913	0.61433542
689.26768	2.707633
690.22245	0.73871607
692.3114	0.6482474
698.34558	0.95773025
704.15906	1.8687461
710.01562	0.81881734
718.3826	3.4871661
722.26274	0.57367584
734.51251	0.78915694
747.19409	1.4830928
790.15911	1.3485814
794.96161	0.38405287
801.6915	1.4576353
832.17004	0.89537549
END IONS

BEGIN IONS
TITLE=18: Scan 925 (rt=1236.84) [E:\ORBITRAP\Laura\130118_OT_LB_Leaf\130116_OT_LB_leaf-trichome_1.raw]
PEPMASS=619.33973 1595.1696
CHARGE=3+
SCANS=925
RAWSCANS=sn925
RTINSECONDS=1236.8385
181.93126	1.0583396
222.93275	0.53451908
239.77572	1.7142605
266.85412	0.43265774
283.21942	1.6048302
285.13403	1.5877629
293.91314	0.3348786
297.85315	0.44336624
310.69699	5.9653355
311.09598	1.2561495
319.13168	0.87516715
325.2337	1.5924594
336.96466	0.4022042
343.07452	0.45869846
369.0902	0.69527906
370.17738	1.6033112
370.62374	0.33041892
373.13898	0.7796976
382.05084	9.2650329
387.15852	2.6473904
388.26631	0.80466957
392.052	0.59569184
397.92493	0.46607198
411.22235	0.4826586
426.95404	0.81579441
443.42538	0.90693487
444.39423	1.6165878
450.71175	5.3758411
456.94919	0.80236287
459.8319	0.67974606
465.56906	1.5693514
466.57431	0.74815867
468.29334	1.3722717
469.61084	1.7324815
479.08974	0.50275456
486.77315	2.4459826
488.13122	1.2661235
490.87024	1.0273993
492.22046	1.547217
497.07263	0.62512305
499.89301	1.6771488
500.96251	3.2349328
503.70283	0.57881427
509.17254	0.59112291
516.07678	2.4299409
523.18799	0.61623324
528.35279	1.646071
529.3353	0.68146322
535.66528	0.70562167
539.98576	0.74983394
542.51751	2.3640898
545.25397	0.96440242
546.0686	1.9649059
548.30327	0.43765543
553.74826	1.1287116
555.97073	1.8856403
557.13246	0.4493605
557.96264	1.082879
563.09458	3.3453879
564.83131	4.4302887
568.88691	9.7728372
571.19269	1.2952009
573.10006	1.3999108
573.83951	4.9175911
575.06673	1.2143401
576.89189	0.61140629
580.59424	1.3184382
581.06754	2.4574811
585.3832	6.3686722
586.51333	0.93507935
589.26125	0.70374682
589.77848	1.4185246
595.85462	7.8269161
597.24519	8.4216631
599.88629	8.2733477
602.97801	3.7251114
604.82769	3.2531227
609.71945	5.3410669
611.16955	2.4624299
612.68323	4.6305446
617.67666	2.8977859
620.67358	2.1182833
625.55451	0.45947799
629.02269	1.3664381
632.31513	1.1441193
638.6632	0.77627565
639.17509	1.772137
642.23425	3.124809
643.79277	4.6756227
654.38447	2.7156091
658.53428	1.7959594
660.10106	1.933454
667.80749	0.82413287
671.71217	6.0648667
673.62153	1.6141696
678.47868	3.8808619
678.86105	1.605253
684.28759	0.46137768
689.19555	2.4019136
694.34698	1.7728914
696.57326	0.84623533
698.63692	1.241959
706.04079	4.0304905
708.02616	3.9650823
709.70789	1.8337031
718.78564	0.99938219
724.83505	1.7094765
726.24235	1.6505946
729.79998	4.241185
738.26259	26.238235
739.39659	5.5327617
747.6816	1.1920374
750.33812	3.7634939
752.21156	2.5887358
758.88848	2.3918999
764.70349	0.48145539
773.26059	13.830465
777.51579	2.078163
788.65501	3.3353098
792.50786	1.1767999
796.38291	2.4368234
800.8091	0.47312112
808.83736	6.8653228
809.53032	2.5172776
819.66504	1.6801394
831.27728	1.275456
835.95959	3.0448516
844.23315	23.361573
850.2351	0.50095135
856.22923	3.7100263
860.30156	1.9148458
863.30167	0.88850447
868.77615	2.3214041
875.36267	0.36085457
892.5866	1.2399241
900.81427	1.0789814
918.00862	2.1441749
923.52056	0.6469447
950.26211	3.0759709
951.0758	4.9409069
977.33465	0.52623025
991.31897	1.1151115
997.11493	0.33291092
1021.16	1.325883
1033.1318	1.361343
1047.321	1.0187276
1062.4935	2.0445016
1070.3185	0.62406443
1092.613	1.9151444
1108.4091	1.3537741
1117.441	3.5646519
1166.2759	0.284667
1177.4484	1.2956282
1378.6755	1.2950002
END IONS

BEGIN IONS
TITLE=19: Scan 932 (rt=1243.07) [E:\ORBITRAP\Laura\130118_OT_LB_Leaf\130116_OT_LB_leaf-trichome_1.raw]
PEPMASS=494.76451 2125.7578
CHARGE=2+
SCANS=932
RAWSCANS=sn932
RTINSECONDS=1243.0714
146.95355	0.21626804
162.17789	1.781964
166.83264	0.94960314
173.243	0.93633094
178.94661	0.59428085
188.92751	1.1133525
200.11137	0.73017895
201.50863	0.8403521
204.83457	0.32577417
207.11758	1.3028459
218.23819	0.46107651
227.06087	1.7616955
227.90027	0.76652206
234.87755	4.6281981
239.71097	0.25337547
246.00659	0.28292672
257.67959	0.20154397
269.17511	1.7792713
274.77914	0.59112772
280.03613	0.96607907
283.28808	1.3649591
286.95041	1.4369614
297.66107	0.55982976
299.83573	0.96293209
300.17506	2.107467
304.17224	2.1379086
305.27801	0.40128454
311.15726	0.98332581
311.84038	0.17165229
317.82718	7.0098375
327.12805	3.2238294
335.97237	1.1245079
338.94481	0.77398319
342.80029	0.52462415
349.5144	2.2970345
352.16388	0.73698061
355.70348	0.72195136
358.76972	2.2328062
359.92558	0.77757113
362.89477	0.45627846
368.63318	13.522515
369.88224	1.7506489
373.16605	0.34120742
377.62685	12.410038
378.08498	3.4570376
380.09116	0.75591469
381.82012	0.31204316
382.71982	1.1679333
388.71258	1.7982693
390.14058	2.040983
391.04162	0.42337371
392.2177	0.76220599
393.58077	0.80732714
396.54794	0.39992467
398.83705	2.1025539
399.36075	0.95635769
401.82494	0.6963129
403.66056	3.1991121
404.11595	5.7316501
405.99731	0.68237095
407.08008	1.4866459
412.28973	1.5283287
414.22365	1.7345049
416.94614	9.2629338
417.26981	3.0414662
420.62722	1.7645736
421.73881	0.69111223
423.97024	1.177758
428.56824	1.2089032
432.08378	0.53158663
434.83131	3.0447342
437.69173	1.2935576
438.75428	0.46517573
441.11875	11.059407
444.21425	0.3722525
448.80794	4.2009953
452.77729	3.4507434
454.18106	2.1219571
458.62365	1.4114247
459.7726	0.58918737
460.9264	2.3938821
463.845	1.5911861
465.25862	1.1632673
468.28938	7.2840254
471.10471	3.2132222
473.35659	3.5858562
476.64446	25.499542
479.76808	1.4982747
485.29345	22.024851
486.19985	23.099966
488.1818	6.3928948
488.66605	15.416363
492.30526	0.92922969
493.83636	1.3313514
494.5565	3.0876387
495.5089	2.976078
499.88428	1.9994365
502.69495	1.6899082
504.59953	2.1577397
508.61705	1.4089113
509.84754	0.79012361
512.06314	4.9381244
513.49755	1.7434131
516.11015	0.75210451
520.3464	3.2785629
521.276	1.9289395
522.40107	0.52287295
522.93799	1.1052166
530.72513	1.8754286
535.58773	0.6533349
536.9499	0.97995523
542.66955	4.6672144
544.79496	5.1197476
547.87288	3.0164925
554.285	19.013441
556.999	2.5107633
558.78142	1.2059794
562.0693	8.4443314
564.39483	1.1506011
566.88624	5.2864774
569.23882	1.9613701
571.27154	2.8212031
576.35337	0.69912403
580.60074	4.764204
582.2024	1.2975357
583.53393	1.3194344
584.61584	2.1633238
591.43292	2.3770411
596.00974	2.1391688
597.8504	4.3598182
603.34186	0.79050761
604.50851	0.30625816
609.12461	0.44578478
609.43903	1.5706934
614.1039	1.8089729
619.39087	1.0220346
624.2887	6.2937418
631.24994	1.3585791
632.03766	2.6808665
635.3556	2.0466524
641.19457	3.4733049
650.10596	2.3902714
653.27714	3.9685019
656.7841	3.1282097
667.0357	0.47223221
675.22863	2.1602807
678.75854	0.38478337
685.30528	3.6084848
687.17315	1.8024877
692.83587	1.7064809
698.19299	0.77252598
714.96893	1.829439
725.51202	1.8447951
742.27146	0.70870439
746.34375	1.2775044
748.26462	1.7257528
754.37614	16.02138
756.34514	1.7057629
764.39941	2.9205482
766.39718	1.8654919
772.34759	0.74941785
778.14893	1.2035621
782.89039	1.0751047
785.33978	1.30251
796.24926	0.28487401
801.40892	0.59394771
806.17581	1.5808956
806.87707	2.7508658
814.32156	3.9055534
835.23944	0.48361747
842.37652	6.5244392
851.30331	2.2362076
861.00914	3.1926153
873.1741	0.9974187
874.54117	0.61948703
881.23559	1.4074876
987.48602	0.99035766
END IONS

BEGIN IONS
TITLE=20: Scan 935 (rt=1245.38) [E:\ORBITRAP\Laura\130118_OT_LB_Leaf\130116_OT_LB_leaf-trichome_1.raw]
PEPMASS=453.24837 2111.3135
CHARGE=4+
SCANS=935
RAWSCANS=sn935
RTINSECONDS=1245.3783
129.1436	1.4119022
129.998	0.57542135
146.81615	1.4001404
155.95142	0.5300637
157.96725	0.27102608
162.32038	0.2718006
164.04423	0.8298685
167.23126	0.34319137
175.08194	2.5028052
180.73979	0.84778615
187.18158	0.96398476
191.30295	0.44667627
197.02425	0.34328971
204.16969	2.0375501
206.1165	0.83069327
214.10992	0.56638897
221.06424	1.2994922
222.84168	0.50799026
226.06075	1.5344877
230.00777	2.4461681
231.22306	0.70835728
232.66964	1.3750234
234.0413	0.29878753
235.1509	4.2038861
236.04731	0.87808946
239.81558	0.72040205
246.18704	0.38032825
252.05905	1.0573215
254.08102	1.7317464
260.8641	1.7885637
264.73767	0.24298524
268.08441	6.7546775
278.34485	0.62164069
285.09302	0.7328813
289.04081	1.0706961
294.27791	0.61333273
295.01233	0.28386212
316.50852	1.4061557
319.07677	0.55766421
322.11534	0.41284891
323.02627	1.3582893
334.2068	3.8765158
336.27314	0.97127336
339.1599	0.60459185
340.09883	1.2328278
341.14699	2.6277736
342.19728	0.80294628
344.30365	0.49231054
353.0134	1.0393332
353.77525	0.62827842
356.22789	0.39640156
357.81211	0.25716414
358.78592	0.93393147
359.98863	0.39179502
363.53687	0.45695603
367.04962	4.9622489
369.71347	1.7747545
370.56665	4.8910694
371.48307	0.97972198
372.08263	3.5975514
374.85553	3.8819275
375.9104	1.4342452
377.38143	0.62472652
379.03423	0.92289531
381.73907	1.259941
383.2008	0.70693769
385.22416	0.380909
385.77872	0.74900679
386.67226	0.14723167
388.1813	1.4215077
389.67382	1.334113
391.30934	0.71414468
393.10555	0.65835781
395.86445	2.6418485
397.64327	1.4498577
399.19236	0.50048049
402.0022	0.54042634
402.51156	0.69248528
403.5183	0.18696263
407.00552	0.64452687
409.10713	6.7146458
411.17283	3.0062536
414.55543	2.1017159
416.23466	0.78233055
419.09485	7.5895174
419.67355	2.2266999
421.96485	3.2358234
429.39807	1.7923762
431.07649	4.3085615
434.9091	7.0983172
435.45217	2.1126972
436.73844	6.4591001
438.05801	3.2635177
439.36822	5.3774406
441.54137	3.8209916
444.42276	21.468568
446.7952	6.5942119
447.30972	1.3596651
447.83377	1.023718
449.48329	3.3788618
452.80406	3.6821779
455.1406	0.6861383
455.9179	2.4065923
463.92522	1.2214551
465.53739	0.66942952
466.26878	1.1637081
469.22605	1.7566657
470.49675	2.0336534
471.93988	3.6113817
476.61698	0.56713292
477.51561	1.0547824
482.08767	2.6191583
484.56698	2.2326281
488.72628	2.018882
490.57223	9.3574596
495.78473	3.7719264
498.76834	1.6684383
501.27096	2.7609645
501.82534	1.4970239
503.79629	2.2089958
504.5825	0.68228383
507.35588	3.9590721
508.21294	1.8179753
510.34983	1.192167
511.29132	1.1564604
511.80242	2.4452864
516.07425	2.7528778
521.59233	21.224557
522.35017	6.0491092
525.99986	2.2191688
527.55736	21.538064
528.06356	31.304002
533.2173	1.6165513
536.08217	2.2143222
537.10531	3.9912426
538.44276	1.0886984
544.81006	1.1979786
547.94334	0.58296141
548.81317	1.1673207
554.22032	3.5614739
555.84716	5.756212
561.1288	1.2389032
562.21095	3.4497291
565.11428	2.0528093
567.32785	4.8683127
570.30333	3.7090306
571.36717	3.0705335
573.12275	1.7445277
575.66104	3.4894562
581.24817	0.84013389
585.18811	0.94582526
590.21374	0.79968438
594.79534	0.4601075
601.94409	0.87257156
607.69781	1.8306678
611.78565	2.0205726
613.28138	1.3270716
615.32849	1.4883239
620.49948	2.5255092
623.17784	1.7904691
624.66665	3.6590586
627.27472	2.5660885
628.84779	3.9111986
634.2796	2.6582079
638.72914	0.41852593
640.85107	1.6122235
647.3332	10.276639
651.64563	1.0046343
673.68216	5.2268587
674.85586	1.7952251
678.09145	1.1762014
679.28437	2.9318063
684.02861	0.8291358
688.30912	3.6635984
692.07458	1.1968226
698.22571	1.0551561
700.34649	0.25224323
706.35986	1.7434115
709.7333	1.7301825
712.95784	1.5748071
717.79559	4.4550062
721.39027	0.86631631
723.40387	0.60451173
727.91575	0.6027214
732.33341	1.4196375
736.2633	1.2937882
738.84154	1.6397344
742.04986	1.7047295
749.11835	1.0439379
758.25104	2.9755071
773.43084	0.52432323
802.21063	1.7489605
804.17755	2.2686456
832.52173	0.92964406
844.96441	1.0286438
857.151	0.58655386
875.35095	1.2223269
889.26143	1.7538338
907.25622	1.2371039
940.43426	1.5702798
949.32574	0.3168097
959.0578	0.2824955
987.40918	0.35470966
1022.6321	1.6128026
1030.152	0.53641218
1083.3367	0.77724668
1094.5524	1.6305101
1201.4275	0.86390104
END IONS

BEGIN IONS
TITLE=21: Scan 952 (rt=1264.01) [E:\ORBITRAP\Laura\130118_OT_LB_Leaf\130116_OT_LB_leaf-trichome_1.raw]
PEPMASS=521.29131 6995.7095
CHARGE=3+
SCANS=952
RAWSCANS=sn952
RTINSECONDS=1264.0063
168.91348	0.87907552
173.04533	1.8634706
187.01785	17.882849
188.08167	0.93307859
198.03832	2.8104513
199.21797	0.7969454
200.81176	0.6631833
203.05641	0.88288053
209.1813	1.7927673
214.70076	2.6385153
214.96539	11.759118
216.07078	2.6759152
217.97233	0.69109605
220.99713	0.63519858
226.06154	3.0917879
226.81869	0.65512867
244.18681	5.623121
271.91265	2.0111871
275.89374	1.1417514
282.10052	0.56894832
286.23813	0.80256179
298.85334	12.36104
299.79735	11.33347
301.07522	16.59738
306.78608	1.546395
307.68485	2.9247602
308.20949	10.151464
308.99787	1.9620527
309.71118	7.9313012
310.14159	1.232616
310.94318	0.46832245
315.8035	0.67263146
320.2846	0.68065146
327.64796	1.2147084
335.6632	31.79217
336.94767	3.1926326
339.63863	1.7967211
341.66052	2.3890281
343.17056	1.0084751
344.92615	1.267433
354.0312	0.77182774
357.0349	8.6991468
361.03109	0.73544536
363.68655	1.2701097
372.34981	1.0054068
376.93613	1.1484655
377.97652	1.9231759
382.70018	1.6642595
384.56611	1.026437
385.22089	1.7996546
386.02553	0.76368888
393.72494	2.1096626
395.14582	1.3247612
396.25784	0.66395762
400.33588	2.0790331
400.92208	0.55289088
404.33184	4.5414695
405.39444	1.2984599
407.82457	1.3805801
412.23205	1.8983848
412.66204	2.8653428
416.8743	2.0623473
417.53504	0.73803747
423.90394	2.1196478
427.03811	5.4881289
431.07672	3.2073208
433.32618	1.5827098
435.31002	2.0083538
437.05964	1.0708227
437.69914	7.7653332
438.64744	0.83776976
440.17923	1.2410389
444.29461	6.9827425
446.67433	40.08658
447.09713	8.4271206
450.15289	16.801369
454.795	6.1310818
460.52204	4.3760177
461.24816	1.8929247
463.18006	3.2631167
464.01774	1.1181224
467.83131	3.2813171
468.67451	0.70217822
473.2793	1.4122749
477.18733	3.930474
480.41981	2.1932193
484.67222	1.5808216
487.20182	3.3059639
487.86782	7.4809548
488.51018	2.5367033
492.1985	2.3070924
493.13565	4.5316393
494.67908	3.2943842
495.68571	1.6257
503.80337	62.528273
504.85245	105.02721
509.16458	5.1605516
510.64108	3.2247533
511.34915	20.555688
512.04336	6.6431291
515.17952	35.538928
519.96226	0.68571151
521.20416	0.94953052
521.96061	1.1501445
525.48457	2.4778177
527.58569	2.8149539
532.12329	1.2214058
537.39003	1.4339987
540.52805	1.3301802
541.10523	3.5989687
543.95096	1.3111254
547.08455	2.2205892
552.32169	7.6247697
553.51507	2.4908467
557.42181	1.8991975
560.19537	1.4655373
566.72554	93.456234
571.17034	4.0647216
575.90105	4.033956
577.47738	2.1701318
579.30907	0.8029052
587.03463	1.2443969
591.35503	3.6748176
594.22267	13.727554
596.33967	3.2750603
603.24158	33.641548
606.52852	1.0829867
611.19356	1.5192176
612.45343	1.7146712
612.94524	2.8999212
614.75554	2.2295622
619.9112	2.1299159
626.85017	11.201272
628.16793	6.4838989
630.77461	13.825823
633.6312	1.943451
636.81567	2.6835691
645.8547	3.0331538
647.34356	2.5969035
651.21528	13.674263
653.28723	5.8385227
656.60596	2.1450088
659.71924	34.919032
665.23431	11.152092
665.69059	3.6050448
670.20612	93.61355
674.2336	255.6028
678.16832	18.222794
679.46055	3.919938
681.17145	11.610584
690.2064	13.245379
691.33393	4.7054534
694.14337	0.6633257
696.29949	1.0659539
698.36544	0.89417333
700.23861	4.0050715
704.30337	4.5743526
707.89708	6.4076885
712.29685	2.2600597
717.5186	8.0179183
717.85424	2.9109444
721.98109	1.2759371
731.12001	9.5513468
736.86143	8.1018082
742.34684	1.7785069
745.88098	2.4426824
754.91616	6.8714994
755.39668	12.614628
768.07306	1.5183053
776.3563	1.9326105
780.34678	1.363569
783.39361	2.4888392
792.294	1.5055067
807.37395	4.8885926
820.27154	1.085459
858.06738	1.8230088
864.48393	1.2201272
868.1881	1.3296229
874.02263	2.2204126
876.52825	3.3775181
889.00639	4.7524624
892.2596	24.684224
905.11602	0.91376494
936.34592	4.8028494
937.4592	1.8017985
991.28669	3.9027062
1036.5159	1.3978466
1091.2272	1.1420923
1104.2888	6.2047068
1132.3091	9.7120708
1191.519	1.2036655
1205.6441	2.0586179
1255.4655	0.97256749
END IONS

BEGIN IONS
TITLE=22: Scan 976 (rt=1291.06) [E:\ORBITRAP\Laura\130118_OT_LB_Leaf\130116_OT_LB_leaf-trichome_1.raw]
PEPMASS=669.27974 2393.0398
CHARGE=3+
SCANS=976
RAWSCANS=sn976
RTINSECONDS=1291.0629
195.11868	6.4742818
230.77774	0.7957116
235.16318	1.6573336
252.24863	0.22928354
266.14138	0.64702293
268.87933	0.84727214
279.86027	0.70809392
299.02734	4.3783309
300.95942	0.76993451
323.71914	1.4290732
327.11554	1.574699
330.52287	0.32474114
333.23645	0.38475819
340.16504	2.7423287
358.02417	2.1969071
359.20203	0.54490183
367.26257	0.52828211
370.78912	2.5488966
371.99051	0.31141896
386.1081	0.64946583
396.18475	1.541995
423.84491	0.2768643
430.80609	0.55798044
432.05299	1.3151625
434.47766	1.6669971
445.48797	1.6239141
462.16321	2.0637976
470.9494	1.658487
472.28109	0.53881636
486.4898	2.0577189
510.56864	4.0614071
510.89984	1.2803202
524.25622	0.55706848
532.91815	1.157298
533.36552	1.8371682
535.67461	0.4210181
559.61297	1.8125831
568.08012	0.83878755
570.26867	1.2485813
574.08392	2.2240733
585.18511	3.2233829
588.72131	0.98667959
589.10857	2.4728794
593.35278	2.6099254
599.96497	4.5409359
607.78692	0.57559465
611.94554	1.8876782
620.47363	0.49310314
625.1271	5.9140102
625.73905	1.4737264
636.29389	17.520533
639.71393	1.5702668
644.21019	1.9205873
648.01556	18.687757
648.44615	23.304417
652.80977	6.6681872
657.4918	85.233859
660.0238	9.238623
673.40757	1.3468472
677.02171	3.8746851
681.58203	1.6857492
687.66978	1.1619724
690.30028	2.1458539
696.73398	2.2680427
699.21602	1.7518927
703.94366	2.2195259
709.33335	3.5110843
711.0492	4.2549273
711.49669	1.3994204
713.94919	1.1492806
719.22056	4.2171825
722.20725	2.3607733
724.25062	0.72883115
734.19306	1.2011517
735.23774	0.9679239
737.15925	1.1591724
740.58237	4.0510224
744.26484	1.3694073
746.52625	1.5371974
749.98303	1.902469
755.62949	7.213527
759.7846	3.3578387
760.92429	0.68278698
768.14478	11.154816
771.15242	1.4071064
773.04683	0.74873424
778.62372	2.4169915
785.79583	1.2446666
792.76515	3.2839006
793.20808	4.1077003
796.52842	0.66275195
800.32885	2.2208196
807.32831	3.3659336
813.84046	7.9264756
814.88964	2.7565143
821.19115	2.257659
824.71373	22.71155
830.11852	1.392335
833.63503	4.2270483
841.04608	2.3896447
849.92236	2.1691299
858.35418	2.5695944
875.08483	6.4409931
879.3077	0.48630498
886.42591	1.5554164
888.05219	2.4357759
894.0349	0.67968663
897.22204	3.9815401
906.23194	79.789366
909.98002	2.5217475
915.94107	1.1746826
933.11035	1.6989174
951.17138	1.168177
959.00367	0.86806299
963.27227	1.5585378
974.84973	1.6398
986.33215	2.1277805
1010.2725	2.8049713
1017.1543	1.0697684
1020.2753	1.9691219
1025.2825	0.57122443
1033.6389	1.0278353
1040.2083	0.41234281
1047.3839	0.7323294
1054.9506	1.9355396
1061.15	1.1807446
1075.2386	0.96131997
1082.2037	1.21189
1086.2484	0.85659453
1101.0497	0.80123203
1115.0351	1.3550181
1162.4857	0.4076223
1180.235	3.3702514
1189.624	1.7949447
1213.298	2.4185123
1222.5247	1.3026868
1294.2712	0.33827829
1321.3838	0.35918258
1359.715	0.51506176
1374.4383	2.3418973
1493.1573	1.6891506
END IONS

BEGIN IONS
TITLE=23: Scan 977 (rt=1291.8) [E:\ORBITRAP\Laura\130118_OT_LB_Leaf\130116_OT_LB_leaf-trichome_1.raw]
PEPMASS=541.26235 1720.4122
CHARGE=2+
SCANS=977
RAWSCANS=sn977
RTINSECONDS=1291.799
164.8829	0.51194384
169.04151	0.29874468
171.15683	0.49125197
189.88516	0.40961418
217.01037	2.4726438
233.87414	1.4315947
244.07643	2.7228611
245.011	2.0640894
246.14748	0.268975
254.0919	0.28275006
254.60281	0.85339303
261.19205	1.2513369
261.94464	3.6257817
262.32787	0.7789935
263.02533	1.5768868
267.55493	1.65124
277.25641	0.83971621
303.76154	0.55299559
308.58856	1.2599124
309.01498	0.58824667
310.05395	0.49909289
329.00922	0.18469718
330.27086	0.37200909
345.94919	0.55999855
349.08307	1.5215373
358.08226	2.1670978
361.13299	1.422358
365.24031	0.47607644
369.11469	0.412814
370.84265	0.76548725
372.79008	1.39904
375.05856	0.97176643
376.17597	0.51035428
378.91997	0.2957344
391.03256	12.910793
396.8952	0.65376994
401.03821	0.27316528
408.885	0.35860097
410.26306	1.6070759
414.94958	2.1349123
424.40047	1.3644477
427.92127	0.70254131
428.88476	2.212736
438.31587	0.44790953
440.71836	0.52063221
441.31237	0.65681644
446.39317	2.2847639
450.03059	1.719227
452.25217	1.5424532
455.11664	0.69350262
458.99564	4.3539674
464.83751	0.8744471
465.30808	1.1095547
467.67231	3.0098988
474.01245	2.1523559
476.1097	2.4472924
477.26611	1.2698125
479.7124	3.7266782
484.75754	1.7437576
486.73803	4.6526438
488.01534	2.6456616
489.06127	0.97807786
491.63641	1.1439094
498.85292	1.1513098
501.56017	2.5350521
504.15871	13.656709
506.77537	2.2135018
507.2503	5.4608878
511.32663	2.0804866
513.01023	1.7880871
514.50045	0.90245126
515.2638	2.0518854
517.71527	1.0837541
522.71686	20.700484
523.13664	8.8701128
524.25089	4.4621023
525.30585	8.6722124
528.02272	3.5495043
529.90349	3.7061457
531.24164	5.8162454
532.25105	8.1548867
532.98563	14.394769
534.68897	5.2796652
540.80366	0.37202977
542.79192	1.0717616
544.6128	1.760782
547.97204	2.4896967
550.29616	0.49441131
559.0485	2.0091068
560.13797	0.79109129
562.10165	4.7496269
563.90839	1.5491585
572.30048	4.0425127
578.19363	25.835679
578.51359	2.8868906
581.29585	0.73902368
587.30444	1.3939559
589.92769	2.4625816
591.48261	2.5405699
593.15307	3.341854
596.67447	0.4935519
601.3838	1.9969507
603.94169	2.5396355
604.5133	4.4527795
605.34347	1.6116171
610.0911	0.93061417
613.24454	0.76263395
618.48317	5.1651074
619.94342	2.9199452
626.78465	2.5708635
630.95571	1.444369
633.91329	1.1165056
637.00487	1.6075692
641.03569	2.3766209
643.30089	2.7029485
646.58636	1.4839777
648.51587	2.1620522
652.6537	2.2664376
658.25421	3.6129128
662.6931	5.7362835
664.2714	1.7211955
674.22155	1.9538901
680.2456	0.42239856
684.83535	1.7094862
691.3153	17.127739
697.10147	0.52725691
701.86977	1.9257553
702.63057	0.94382531
704.77641	0.84905634
716.88925	0.52903218
719.80127	2.0445703
721.43161	1.3875616
729.8476	3.1710039
731.57267	1.3419158
737.14959	0.80242266
768.91446	0.8538926
769.3031	0.36642262
786.07956	0.32328815
789.54449	1.1823729
800.3127	2.253123
804.42018	0.9118864
811.13151	1.6437925
813.34755	0.83344216
820.34442	13.737097
821.33964	3.0069402
838.18312	1.5428403
871.238	0.98484299
878.23653	1.9351987
881.9523	1.0942684
884.63038	0.67527556
889.22485	0.31361773
899.46424	1.2667511
901.26053	0.68557966
927.42522	1.2558719
931.29731	1.1197223
936.57574	1.6945878
1028.4537	1.8973959
END IONS

BEGIN IONS
TITLE=24: Scan 979 (rt=1292.89) [E:\ORBITRAP\Laura\130118_OT_LB_Leaf\130116_OT_LB_leaf-trichome_1.raw]
PEPMASS=655.33905 6287.2568
CHARGE=4+
SCANS=979
RAWSCANS=sn979
RTINSECONDS=1292.8863
200.15668	0.76166647
212.21675	0.26900963
227.02429	2.6594709
241.97336	1.0702216
254.03357	1.439617
257.29777	1.3835671
258.24071	2.4192929
265.98126	1.6829477
272.01133	3.2202747
272.97115	2.647844
275.43804	4.2076137
275.90572	2.7565311
276.28934	0.44835539
292.81811	0.39866769
295.14893	1.2154515
304.4156	0.93487215
305.6915	1.1124897
314.61379	1.2480726
315.04882	0.44948199
315.99095	0.62892508
321.1455	2.3073309
322.8339	2.0861726
325.06282	9.0151105
329.12029	3.3052663
331.03652	2.4304748
332.14651	1.1539292
337.06559	5.8219239
338.22123	0.6486432
343.02892	18.074893
356.14264	13.605224
361.1754	0.91486292
362.06999	0.3046013
365.65833	1.7220241
366.21132	0.46842021
368.09343	2.449218
371.90538	0.9087176
375.69337	2.6207304
377.78197	0.36996123
383.3098	1.9087176
386.17454	1.0795135
386.98132	0.30509432
395.75171	1.2804736
396.15833	3.1340501
397.04504	0.25898537
403.23493	0.7692781
405.33263	1.4817537
406.54087	0.55494873
410.16774	0.42020913
414.1382	41.421903
435.8014	0.76205835
438.86445	0.8034446
441.88534	0.62767716
444.22768	1.0439303
446.60426	3.0299105
447.27253	0.66819998
452.1761	4.9395961
453.22591	5.3529215
454.81322	3.5736372
456.13935	1.0267472
458.93391	1.2078366
460.75971	2.1151398
463.3089	2.8097352
468.36756	1.2380834
471.23926	4.3344863
475.96905	1.3375608
478.62071	1.5702435
481.32618	2.6465655
484.10754	1.6096762
487.40035	0.97749448
490.06731	0.44916658
492.96569	0.72695042
495.17899	4.4437632
499.74239	15.471969
504.18147	4.1685072
506.63707	1.4480067
508.73832	8.1235553
509.32828	3.6276678
511.02101	9.6860453
515.27057	1.7953995
523.71371	0.77826694
528.10569	1.3003375
533.17129	5.9318894
535.28251	1.1864299
535.81496	7.0549139
542.16413	1.6380256
544.68262	4.0637111
550.36182	1.2707689
555.13255	2.39294
564.96494	1.4848923
566.17086	1.7791196
568.29269	2.4647244
568.73518	5.7800615
570.8429	1.2586195
573.69965	1.7135223
575.79939	2.8694994
580.20866	3.967393
582.3136	2.2822238
583.19183	1.0267635
586.08415	0.91353856
588.39692	1.1756559
598.23699	4.0990825
603.87924	3.3042665
608.96412	4.3058555
611.80782	1.6802502
613.60402	1.8568962
614.18792	3.6633406
618.464	1.9632975
619.11297	4.882569
623.64247	20.152384
626.25833	2.44698
631.84421	5.1063839
632.30084	8.078797
633.25888	11.455082
636.32215	24.876642
638.76911	6.7485952
640.76515	43.690751
643.31653	16.212235
646.47534	47.887874
652.39709	2.6267551
660.98121	4.9547083
664.41531	2.5870682
668.85609	9.569462
677.87406	8.7171694
679.34682	4.8716063
681.26308	2.84563
682.79349	1.0075067
683.3988	1.2176925
687.6159	1.7363335
690.21126	1.8085632
693.123	1.1891133
695.21195	1.1518078
703.92736	9.3932146
708.23293	2.6190575
711.07485	1.0026387
716.28119	3.4240718
719.51815	1.9317507
723.41839	4.991804
726.17597	0.99019845
729.49974	35.433158
735.71986	125.52709
742.3652	15.340416
750.13715	12.703132
754.03498	12.518184
759.53141	25.990887
762.91157	4.5291886
765.57758	1.6673769
766.46356	3.1152967
770.09155	3.2835651
772.25791	3.6007452
776.46895	6.7728482
781.91288	38.556432
788.83397	3.1437235
789.91755	2.1312696
797.20422	8.7015013
800.47217	3.9949916
801.74438	3.0720854
802.96215	2.1784504
806.14825	14.030868
811.99451	42.055543
816.3073	0.93780028
824.7377	12.612995
825.37294	14.53382
831.15196	34.264007
834.26866	4.1465154
837.15161	1.1090292
844.52868	1.0200306
851.32341	15.380457
852.73601	6.2457042
861.718	31.649827
870.82226	39.738151
873.47747	3.6153226
878.11891	1.2534416
882.14984	1.8509287
888.24975	0.71990131
897.3111	1.3590065
908.62342	0.98818938
914.74564	2.0153137
919.44648	3.2608992
921.48338	1.4918169
925.45138	2.1148048
929.78101	1.318637
935.46362	4.1660059
937.78546	1.7127438
950.25366	1.871143
956.42488	7.0197826
965.14923	10.116562
970.99031	1.903694
974.0778	1.133813
979.77142	1.8545679
991.58443	1.8769631
998.40058	22.736541
1006.4865	1.9991789
1012.7806	3.0849641
1016.3639	30.643288
1020.6674	1.5542061
1021.4405	1.8514105
1030.0208	5.9505514
1030.4906	2.1322807
1037.7211	4.8113076
1045.4263	7.1527486
1047.2597	4.6330156
1055.9931	4.7997679
1061.9817	1.6785298
1065.3102	6.2709635
1075.0462	4.6620233
1078.3059	2.0342269
1079.5323	3.418265
1081.9554	0.86442052
1088.4041	2.5104578
1093.4628	2.9645335
1103.6294	1.5395462
1118.465	16.326046
1123.4697	1.0917939
1141.416	0.844919
1153.4542	2.9837549
1158.4139	2.3071249
1182.797	0.61654965
1189.4511	9.9060821
1206.5786	1.8774467
1210.485	0.99843042
1226.2268	1.5005089
1245.0364	1.0533399
1248.5693	0.72642799
1266.4331	1.3232457
1337.4183	1.6934396
1359.43	0.92098872
1418.7502	3.7012654
1461.3251	2.3409144
1465.5361	0.66221677
1606.569	2.2479524
END IONS

BEGIN IONS
TITLE=25: Scan 982 (rt=1295.39) [E:\ORBITRAP\Laura\130118_OT_LB_Leaf\130116_OT_LB_leaf-trichome_1.raw]
PEPMASS=489.24555 4794.584
CHARGE=3+
SCANS=982
RAWSCANS=sn982
RTINSECONDS=1295.3862
159.15546	0.59359784
164.87936	1.6415073
169.04082	1.2750002
170.02082	0.58413944
172.93978	1.2441286
173.17168	0.23074906
183.03114	0.86171053
186.96585	0.96542173
190.9353	8.6253383
192.09559	0.50682062
192.77884	1.3040043
195.13159	0.62250082
201.00223	0.96417777
202.93465	0.47807362
204.07189	1.6562002
218.87415	8.6802343
219.83594	0.41244558
230.94705	0.59916819
246.02679	0.60472839
258.13089	1.1104308
260.9834	0.57035657
263.7785	0.97505944
272.24199	2.5795666
276.23632	2.953476
278.14471	3.2620072
281.39963	0.81287247
283.67726	0.890488
288.22516	0.44789008
301.13937	0.7851998
303.0502	1.7823258
307.23793	1.5269818
307.95361	0.72410909
313.12447	2.5865092
315.65576	1.6031272
317.142	1.8604115
324.06308	2.3711039
327.06476	0.38639963
341.07781	1.0096561
341.69962	0.3345141
350.01466	3.2487513
351.15232	0.77642245
355.10711	0.6280907
356.56671	0.47491992
361.94494	0.32412265
366.20962	0.46677114
371.56164	0.4741366
375.93985	1.683488
378.52294	1.2394578
379.07837	0.16919478
384.66466	7.3309714
387.0948	2.7906758
390.1875	1.5710028
391.11457	0.37880021
392.73455	1.0246296
394.81415	1.0974541
401.18788	1.46588
404.1575	2.3728115
406.17808	0.7708162
407.31783	2.1544583
409.1217	0.66009169
410.83577	2.8165187
416.50804	13.748506
418.11382	4.6348493
419.03005	2.0968123
425.49143	6.2854606
427.85275	2.5131516
430.31077	4.2982955
432.05754	1.7022222
433.5767	2.6066232
436.59906	1.2942976
437.7007	1.5952933
439.60381	6.6968106
441.18154	10.863958
442.10521	3.5217749
442.68739	5.2261959
448.0386	4.1218878
448.82839	8.1351331
451.01053	1.520967
453.1453	7.5668196
456.44066	0.58173036
457.08558	0.8952802
460.06864	3.8072912
461.92091	4.1615677
463.0864	2.0584163
464.4843	7.030562
467.13786	8.0704098
469.77517	7.7466547
471.05819	4.1985475
473.10669	2.793592
473.69663	5.6485158
477.57013	28.006444
479.41262	4.8915107
480.03362	8.9860683
481.18639	5.8875233
482.72663	6.5470303
483.18381	23.749438
488.37753	3.1479081
490.16808	4.0248918
493.47983	1.2511298
501.5311	0.43395768
504.48115	0.39937727
507.16841	1.9778668
509.76615	32.435892
513.92377	1.8126473
515.85255	3.1459381
517.1921	2.6104225
521.15753	0.44389295
524.82922	0.96094761
526.64468	1.1191315
527.67584	1.7858888
531.12512	1.3551138
535.58403	3.3814402
541.69169	7.0663217
544.11358	4.1826114
545.40743	1.6494927
548.82228	2.0999653
550.80856	0.60786625
553.77943	2.7885054
555.00976	5.9539481
559.81674	3.22383
560.75126	3.0779128
564.25966	3.8997423
567.22459	1.1719769
572.48855	2.8575321
573.23181	0.74784812
583.3043	7.8761942
584.60047	6.9955264
587.16651	2.1199149
590.46651	8.1663485
593.46948	2.9547612
595.78446	16.69432
600.59347	0.59358406
602.54406	0.86024241
607.48192	0.43189111
611.01724	3.0441098
615.3081	16.13791
619.38231	15.576799
624.27129	150.77321
630.94481	12.203493
632.66164	4.7060528
637.44979	1.5702731
639.31068	3.5467294
643.27587	2.0610322
650.31335	4.6396682
654.24823	2.7372206
658.52475	9.0606781
667.74722	259.99055
672.74757	42.92371
677.19492	1.4366688
681.53196	2.4334817
684.87655	3.7417232
687.2959	1.5737223
693.80572	0.84696716
699.43821	2.0430207
701.11523	1.2849283
702.48006	0.85159874
731.06939	0.65136462
748.42143	5.6674478
757.28654	1.0144857
759.14423	1.073652
761.2804	1.2271883
764.32279	0.56057991
768.22479	2.3180622
769.29251	4.7678653
772.01825	2.5700733
778.07223	0.43594149
788.1304	3.3436661
792.12179	4.9236
802.49957	2.9203699
811.35223	0.7510263
817.56707	1.4679838
832.86919	1.6041102
836.4472	1.3220168
848.19712	1.7480695
851.90713	0.72928421
866.34174	0.80812115
870.25634	1.2812382
876.19244	0.75142743
891.32538	1.5862744
915.35662	1.0854374
927.46331	1.1441588
942.02654	2.1608223
945.63091	1.1560424
962.35272	1.6695302
979.51672	2.006353
982.26683	0.74693031
1018.2099	0.70924997
1027.2996	0.76182133
1032.531	1.035921
1044.2864	0.36128196
1071.425	1.1209452
1101.4763	0.32954232
1311.6841	2.2764024
END IONS

BEGIN IONS
TITLE=26: Scan 983 (rt=1295.99) [E:\ORBITRAP\Laura\130118_OT_LB_Leaf\130116_OT_LB_leaf-trichome_1.raw]
PEPMASS=453.2485 1696.8855
CHARGE=2+
SCANS=983
RAWSCANS=sn983
RTINSECONDS=1295.9898
141.18313	0.67055689
173.85278	0.42360166
184.97216	1.0506904
186.65357	0.3161184
194.47949	0.37972953
195.19192	0.53744437
206.99341	0.29999713
212.35213	0.61096723
212.93788	0.083362594
220.98474	0.29714
230.26565	0.26966432
232.93564	0.2956224
234.94949	1.1385746
239.87829	0.30931788
247.07088	0.39691592
248.83731	1.6176217
257.39819	0.84247713
268.03499	0.59483834
269.14943	0.22347442
282.07821	2.2553385
282.81288	1.4745319
288.96558	0.55919738
294.14015	0.92332871
294.87198	0.43877675
297.15275	0.95849256
298.29015	0.39372617
299.6354	1.6976638
302.99854	0.20239883
305.01575	0.74042181
310.01159	0.96008098
314.12948	0.58361743
320.77189	1.6527396
323.08063	0.84702389
327.09788	0.71680426
331.12427	0.3527345
331.92414	0.36996544
332.98241	0.74945445
338.75091	1.749358
347.08868	0.62452638
353.08412	2.7892329
354.83233	0.69016378
356.38828	1.1192238
356.82015	4.0155224
358.94647	2.1604377
365.2221	3.3291877
367.71555	2.1254826
370.5366	2.536456
371.24686	3.7584494
372.87413	2.0579664
374.75447	2.7438057
375.19326	0.51920309
377.00347	0.76234208
377.83274	0.46950666
381.14484	0.83957771
381.66277	1.0656779
383.27313	3.4822957
385.16809	1.1259579
386.22909	1.5399786
387.33704	0.59467839
387.9675	2.558404
393.4346	0.98470829
395.04682	0.51507493
395.59006	1.6167986
396.40371	0.26671432
398.39971	1.4848234
400.15649	1.9881378
406.40698	1.7749354
409.76863	3.3074268
411.07428	2.2791717
413.54669	0.84372543
414.52772	1.7604763
418.20099	3.9375611
420.63077	0.86891919
421.21434	1.6003764
422.09401	2.9180752
424.85896	0.31312501
425.76357	0.68228461
429.52198	3.4987941
430.99774	2.953298
434.08799	7.96369
435.913	7.3087205
438.09228	0.39591722
438.47516	0.67057195
443.62355	9.6344513
444.27972	3.4879069
446.37151	5.4528822
447.53555	0.98964408
448.07994	1.6121281
452.77559	2.3649498
457.91013	0.59540866
461.32862	1.0247512
464.31703	3.8047954
470.11434	0.66614259
471.85175	2.0126718
473.66934	1.3432135
474.62375	0.48749047
476.6526	1.4662795
477.95159	0.49675603
484.94946	0.61393437
491.094	2.6029189
495.60581	4.7795622
495.99499	1.5657844
497.54661	2.4295969
502.18261	2.9970817
507.1149	3.2422479
508.01573	6.2867779
510.67262	6.4002755
513.02195	0.99506247
514.70494	2.2216652
515.57739	5.5567662
516.37485	1.2742081
521.57299	17.980885
523.15778	3.1750562
527.57863	45.798327
530.12457	3.7852463
536.85798	1.228779
537.20187	3.7227824
540.49871	4.2506789
544.45786	0.9484915
545.296	2.802379
550.56488	3.4428456
555.25405	4.5904127
558.32367	9.4688313
561.29761	6.2293024
567.82366	5.8556899
573.1933	3.2819626
577.0389	2.1857276
579.74266	0.65325729
583.31658	0.78002938
587.40423	0.57505645
587.79167	0.93590832
592.20696	1.1138086
593.1814	3.7964444
598.34166	2.1411567
602.20187	0.75740373
604.27153	1.3382792
606.40046	0.56438334
615.15214	6.1121509
618.12758	1.1212994
621.31722	2.6723314
624.70368	5.6086347
628.61084	2.6341617
632.84672	0.77171412
634.16641	0.52705566
647.41052	1.7970077
655.916	2.330088
658.16869	0.39821739
660.03398	0.79560782
664.90822	4.5528701
673.66452	4.0864008
674.4674	0.92452638
677.2907	0.73203599
678.07745	1.9845228
689.28579	1.9720284
692.19296	0.91221207
703.35752	0.94222111
705.42622	0.22062792
713.11572	1.5124311
718.30926	0.88243523
721.4789	0.36031767
724.28254	0.93626402
727.34986	0.73923408
731.12528	4.0694954
742.34326	0.94038608
792.25994	0.52084263
800.25036	1.0980938
826.44464	0.3841373
868.31079	0.22624442
875.50665	0.58667935
890.36445	1.8103775
910.53137	3.4680212
918.25952	1.3338313
END IONS

BEGIN IONS
TITLE=27: Scan 984 (rt=1296.52) [E:\ORBITRAP\Laura\130118_OT_LB_Leaf\130116_OT_LB_leaf-trichome_1.raw]
PEPMASS=449.23347 3125.0361
CHARGE=3+
SCANS=984
RAWSCANS=sn984
RTINSECONDS=1296.5231
140.83064	0.7931447
150.04154	0.30419382
151.00729	0.50153966
168.58437	0.93375032
168.96627	5.9706767
182.87619	1.4389953
184.67289	0.57174441
185.94359	3.534073
186.83599	1.41011
195.07615	0.89136039
197.91424	0.4601155
202.00526	0.50858887
214.02474	2.6220127
214.86771	0.21074923
216.06783	0.85659098
219.19121	0.87246082
219.60851	0.17083114
224.95517	0.89373732
226.3982	0.44850196
227.98563	0.264625
229.72503	0.90029858
236.98714	0.4038543
241.66655	0.2700849
243.30371	0.45614564
255.18064	5.4010163
263.13473	0.53946781
265.92894	1.0680541
266.49554	0.32952076
267.98547	0.59497862
272.14066	0.85582573
272.88961	2.1242307
275.18035	0.5983216
277.17596	0.67829184
279.98352	0.72905459
284.99627	0.55893842
288.89309	0.66040994
290.75768	0.24356447
298.66452	0.71139157
303.01815	0.36448267
305.76815	0.33881342
307.99393	1.2484619
312.42996	0.69616171
320.16112	0.96441425
322.94235	0.46416597
340.95599	0.44019134
347.74281	1.4665237
349.63177	0.64826796
351.76337	0.49013566
355.99227	1.1249515
359.88263	1.0247498
361.66585	0.74068073
362.93444	0.33819666
369.92853	3.4412842
371.37873	1.2928441
376.29566	9.6926164
380.47816	1.3026413
380.73242	5.0641006
381.18649	5.5465554
382.30341	1.3621044
383.70341	0.36189504
385.98094	0.99008433
387.01898	0.47555389
388.70189	0.98805751
389.27504	2.3730521
390.46687	1.3329245
391.04372	6.6295822
392.11691	0.67388577
394.15379	1.7585568
395.87971	0.72646232
400.1929	1.1199413
401.65363	1.1092615
402.11747	2.4476025
405.9724	0.71195505
407.83349	1.3067495
408.43954	0.33558463
413.91175	1.2518394
414.409	3.3326962
418.9128	9.5668013
419.67644	4.3845302
421.20765	5.5211821
426.13129	3.2237998
428.20459	3.8938416
430.65548	14.543893
431.89613	98.122092
432.81772	28.313991
435.41774	4.5923022
437.44328	35.218468
439.14499	8.1433693
443.15387	86.070098
448.22878	9.0175934
449.95916	2.1154403
452.51309	1.5919014
455.55605	16.593508
456.12667	2.2872938
458.41988	0.57760966
466.3441	4.583846
472.23765	2.0415814
474.25461	0.64646772
475.87963	2.66196
483.53263	2.9050726
485.49775	2.5397436
486.44818	1.1782367
489.23762	1.2229617
491.70378	4.5168197
493.09749	7.8510669
497.77188	2.6594562
504.76206	3.4635143
506.58549	6.2433275
514.05372	2.0198845
514.4106	0.52750998
515.14306	0.83403286
519.62565	1.3494792
521.03884	2.6235712
522.74289	1.1672085
528.75916	3.6345901
533.58383	2.9319849
535.75393	4.5699773
537.15315	17.191863
540.48215	1.5206246
546.54777	1.7475454
549.01836	1.9532017
552.58966	0.65904183
557.03082	0.4588579
562.33458	2.4835586
564.67985	1.66168
565.58067	4.1339898
567.62814	3.0929656
571.71169	38.592912
575.83884	0.78461236
580.72805	51.849982
585.14509	4.4875675
587.37048	7.7291788
594.14803	0.94755999
595.49737	0.83648315
599.74939	0.62702969
603.11188	3.3851364
613.12188	0.47796042
617.02987	0.91791774
620.94671	2.5665047
628.72583	10.739679
633.14643	2.2338924
637.69549	2.9167811
640.19643	0.68573368
647.18326	1.6091756
652.53144	0.82383115
653.21533	1.0723393
663.25628	0.86784299
671.44745	0.58408403
682.95691	2.0249656
703.82176	0.96326508
705.40155	1.6043173
735.37055	1.3129583
739.19584	0.59789061
764.05731	0.40076426
776.29305	2.3528719
781.20335	0.46036533
782.19366	0.95920865
799.48556	0.59735469
803.24121	1.6703442
869.27012	1.5513897
871.44664	0.87169321
884.52746	0.5353853
965.09472	0.71165124
968.28479	0.81175606
976.47605	1.7529778
978.50714	2.2800531
1002.1828	1.366073
1005.2814	1.8779659
END IONS

BEGIN IONS
TITLE=28: Sum of 2 scans in range 993 (rt=1306.33) to 996 (rt=1307.96) [E:\ORBITRAP\Laura\130118_OT_LB_Leaf\130116_OT_LB_leaf-trichome_1.raw]
PEPMASS=497.53602 5646.0244
CHARGE=4+
SCANS=993-996
RAWSCANS=sn993:sn996
RTINSECONDS=1306.3267-1307.9638
144.95458	1.0008745
159.39497	0.4803551
170.86968	0.38858188
172.00364	0.7109616
172.87492	4.2377927
174.97877	0.49849757
176.00099	1.1116629
184.93436	1.3046564
186.92392	1.0289997
193.83376	0.43615054
201.81375	1.1446796
212.02246	0.83331892
223.18826	0.39243268
224.65829	0.81160672
225.98616	1.2528186
227.88473	0.66065093
231.19269	1.1221716
232.00279	0.78686495
234.27557	0.59897619
240.00758	0.51272915
241.8494	1.3186986
243.79367	0.88624259
246.59018	1.9685902
249.03562	0.88117779
252.71711	1.0474832
254.99952	0.97769376
256.94235	1.0103874
258.19364	0.43669746
261.03793	0.49172883
270.51407	1.4517864
273.87189	0.38816854
279.89817	0.377446
281.10048	0.26870336
291.20309	0.32596165
291.55779	0.75805403
296.97574	0.92797344
298.86905	3.6451972
301.22919	0.55263803
301.95157	1.7157742
306.08984	1.7518527
311.16354	0.53793171
316.57455	1.3386474
320.1051	1.3562928
323.14984	0.67070121
327.52686	1.5319137
328.67196	0.46102956
330.15389	1.8199978
330.80403	0.5391532
332.24932	0.56045708
344.03621	1.5398893
344.87418	0.52156754
347.18605	0.92554418
348.12208	0.36166432
353.14123	8.7151381
355.69455	0.86931922
356.59947	0.62444836
357.8433	2.2563393
360.00102	1.8426073
363.46719	1.3657843
364.93727	0.93050207
367.05978	2.2752934
368.9741	1.4250083
370.1345	2.3138488
370.94537	1.9656579
372.6806	1.3661993
379.48869	0.96516407
380.98453	1.1697277
381.69511	1.4135568
382.1842	3.0694897
383.1058	1.6072404
384.24343	0.93555598
385.66882	2.2477067
390.87448	2.1814083
391.6814	1.3686507
393.87331	2.4218976
396.47135	0.59530977
397.13509	1.6318718
401.32402	2.1360303
402.2275	0.39730936
406.01851	4.1992108
406.89361	1.0582707
409.01732	2.4540241
410.49161	2.2155829
412.85704	1.0841238
418.04441	4.1020889
423.84363	3.3858547
426.24642	2.9034697
426.71205	1.1420811
427.97636	4.312326
430.51671	2.437152
431.85611	2.3924885
433.58638	1.0404823
435.4418	0.66224993
436.31997	1.8540082
438.58112	3.8140902
440.60732	4.768746
442.3679	2.5631878
445.88466	4.2188059
450.18278	8.6290669
450.83967	1.9508629
454.46671	11.727824
455.40724	6.227071
457.65111	4.213617
460.09991	4.5130729
461.98977	2.0334902
463.58344	5.3833075
466.03467	1.783898
468.30161	2.9741083
470.21525	4.0578888
471.14373	5.1019482
473.78922	5.7948412
477.045	18.28192
478.31929	9.5488662
478.98441	22.297416
480.19491	6.5113741
481.48815	4.5405357
482.38558	7.8379987
484.45153	3.3635931
486.2846	9.6790149
487.70853	16.681887
488.71233	25.553687
490.57857	30.191801
491.20776	9.3783605
492.36196	5.8672596
496.42511	4.4156812
497.78984	5.2173031
501.14889	0.89721989
503.3196	0.73311344
506.29018	1.2595875
507.34194	1.7241026
509.23259	4.0009336
511.773	2.5158144
513.3877	5.4153834
515.84298	3.2691827
516.85582	5.656146
519.64491	3.2993783
523.80861	4.4271114
523.83093	13.314359
525.20721	2.3865528
526.32657	7.5160049
526.81904	1.0165658
528.91603	0.85539186
531.17499	1.5774318
534.05087	1.6406092
535.32998	1.3868142
539.31333	4.5838883
540.06013	1.3373377
542.35433	3.3430603
543.91948	5.5505835
545.63479	7.9991258
547.53697	11.241937
549.47033	4.5818692
550.3846	2.4736959
551.73523	3.4660559
554.67922	6.6823017
557.0329	6.671044
557.80994	2.2021222
560.76355	4.6780185
561.57765	1.3596124
564.8809	3.6364377
566.70543	3.9273147
568.73835	5.3945707
570.95902	3.0706777
574.00283	3.7190245
575.56878	7.5941237
576.99425	7.3099048
577.66864	3.1656797
580.76884	11.858107
581.54759	8.6662534
583.15544	2.4452263
585.03553	1.498256
586.64472	2.2661149
587.83489	4.5288181
589.42458	4.0312991
590.81346	2.2982252
593.63728	3.6109273
595.41593	4.3756215
599.9224	71.857574
605.75454	144.91763
608.03542	2.8056714
609.26535	4.3953135
610.1452	1.7652353
614.26737	8.1741411
615.96093	4.4057927
618.22665	6.5118345
620.27027	4.5989304
623.65913	6.4422656
624.14053	19.665713
627.72968	2.2765108
628.74379	1.9348031
629.91615	1.9575357
633.541	16.409101
636.86711	2.5792631
639.3164	41.772138
642.69507	108.22428
646.31881	2.1120378
647.88873	1.0431572
654.03786	5.8271377
658.52962	3.5186933
660.15919	15.650948
661.30019	2.7989258
662.95492	1.4154508
668.34255	1.4183055
670.27525	0.55031628
673.13036	1.5035802
675.25765	0.96044422
679.24106	4.6715381
687.78369	5.960034
694.24464	3.2495196
705.12634	3.4485968
706.11737	5.4766915
710.33856	2.7522761
714.19039	1.7892426
717.257	2.7855437
718.30258	0.59409658
724.98882	3.4898321
726.71736	2.759598
733.3073	6.2972272
735.22951	1.8420142
735.77016	3.6270338
758.85026	3.3063066
765.03896	0.61053925
766.27972	0.9121491
772.13191	1.7626234
776.35871	1.0559535
786.64139	1.6400264
788.16603	0.86871013
790.26816	1.3977145
795.4432	0.80924338
799.25176	0.56486318
805.87286	0.96542408
816.42243	8.1068504
820.18365	0.8989629
821.61517	1.631143
828.27961	1.41856
829.34133	0.49157394
838.57607	1.227981
842.21595	1.4299995
845.67356	1.8046911
847.61615	1.5206599
854.76782	1.0538645
859.83349	1.7813077
863.29894	2.2208101
868.79853	1.6467878
877.23267	1.1796596
885.28285	1.206222
887.22278	0.49008883
901.38916	0.53344939
912.47534	0.72778979
919.42614	0.66983532
926.53268	1.0012001
929.43683	0.54011306
937.34437	2.9672901
943.19652	1.8805787
963.04339	2.803849
974.2998	1.740806
1027.559	0.79803193
1118.4469	0.50664183
1202.7296	0.96695984
1247.4448	1.6805294
1334.3961	1.0577083
1444.8651	1.2457771
END IONS

BEGIN IONS
TITLE=29: Scan 995 (rt=1307.41) [E:\ORBITRAP\Laura\130118_OT_LB_Leaf\130116_OT_LB_leaf-trichome_1.raw]
PEPMASS=495.29825 2920.5398
CHARGE=2+
SCANS=995
RAWSCANS=sn995
RTINSECONDS=1307.4146
141.96072	0.219816
152.99164	1.4233688
157.12435	0.63987117
158.14047	1.4472464
158.99605	0.28853389
162.047	0.16826286
174.07701	0.39046137
175.14382	1.7004995
175.92977	0.54187003
179.957	0.35254076
180.84648	0.20476704
184.83229	0.99117359
191.21826	0.4997278
199.09716	0.27857827
199.83725	1.8220968
200.81798	0.51334478
204.27823	0.63863223
205.57468	0.99083593
210.06088	0.349707
211.87733	0.24604812
214.01301	0.29762175
214.81782	0.41030432
216.0097	0.73116489
217.09679	0.5141112
218.8045	1.8015976
219.12968	0.35158186
223.15675	0.25475471
224.18707	2.1106842
234.97519	1.2018335
240.95209	4.022204
242.95508	0.94724836
245.15009	1.2395711
246.8637	7.7910612
248.03831	0.59048486
252.22801	1.6666676
257.25067	0.31021777
258.24395	3.8902964
261.90863	0.25030023
272.04648	0.39663449
272.86084	0.5606808
277.58808	3.747028
277.9938	1.3843973
286.06201	0.30530602
291.93353	0.27952861
301.03561	0.47484811
304.09344	0.4157199
309.34237	0.74228429
317.80085	0.60252036
319.35796	1.0484134
326.66576	2.0176316
329.90259	0.74127899
336.05585	1.5239653
348.02829	0.99799637
349.05985	2.6024732
350.02399	0.3787558
357.95027	1.4769914
358.57539	2.1533844
364.74	1.209199
366.02284	1.0247059
368.64076	9.0759154
370.29554	0.92690831
376.07121	4.7408918
377.8391	2.3378531
379.63939	1.9660595
382.1435	0.25528891
384.90874	2.4884745
388.6017	1.3817176
392.71889	0.41803359
395.22736	0.47997892
395.55179	1.3828604
398.56762	2.1527146
399.9126	1.487408
403.04618	5.7500209
405.31434	0.63534989
407.05676	0.54678163
408.99826	0.59914619
410.90983	0.34842245
412.27937	0.79545966
413.25112	0.63694764
413.9402	0.9400542
416.78825	1.9278391
417.55489	0.66356593
421.17359	8.4384777
429.00534	1.5437825
430.7051	3.9074483
432.03355	0.79062715
433.80627	0.4163266
434.98831	1.2745323
436.23099	2.4951278
440.24991	10.582991
443.48465	4.3437459
446.61943	3.2358775
447.91988	3.7051488
450.62993	0.99473031
453.02296	3.5159853
455.22945	4.4499878
458.092	1.1214778
458.60003	2.1526731
461.22478	3.552662
464.18084	3.0461056
465.05073	2.8265069
466.8457	0.77041207
467.30624	3.4832993
468.68628	2.783612
469.75708	1.2994747
473.28756	10.863056
476.56092	25.151284
477.12895	5.867542
485.6015	39.539731
488.43088	7.8053179
488.94372	16.595703
492.40911	0.86840047
494.75046	4.816463
498.11606	0.70580947
500.30497	1.0767695
501.25416	3.7483492
503.87259	1.0144226
505.01362	1.4051248
507.99999	3.3610321
510.17404	1.6460799
511.58466	6.1046452
512.89707	3.2455904
514.13976	3.8366179
521.31547	0.90051171
524.1332	4.0487501
525.77803	1.1836462
529.16647	1.7558227
532.92009	29.986992
537.22027	2.5803986
540.69889	2.6495393
543.50406	2.4285538
546.09369	1.4088276
547.43661	0.80796834
549.48271	3.0917666
554.20793	8.6960416
556.07286	1.259745
558.13339	1.4452028
560.31952	0.59947994
562.15686	0.28787923
565.57255	0.86700462
569.97994	16.538645
570.49532	24.31026
573.26352	2.6818967
576.42098	8.7342994
580.49803	3.5989763
587.34433	0.88282526
589.32898	1.848861
596.36128	5.251131
599.90672	4.3332669
603.25258	4.3523722
605.15741	1.3985696
608.61479	3.2926708
612.12471	3.8474611
615.83948	2.871604
618.45069	2.4262054
624.05051	4.7598321
625.4208	3.4066337
630.62754	1.0216875
632.27009	1.1446053
634.45208	1.2952635
640.33178	1.1381384
644.2215	1.534067
650.34994	2.831511
653.40746	2.1135411
656.42126	4.6161334
660.93298	1.5177634
665.68524	3.1194739
668.32208	2.1702588
669.90123	1.516491
673.30389	2.3328581
674.69607	2.0245784
679.19024	0.96356384
681.58802	0.54655416
684.81051	2.9517323
688.46101	2.3480496
690.18638	0.87543243
692.12292	1.0700142
695.04385	0.24545115
705.05992	2.3210717
713.06162	1.8742317
716.36682	8.1809899
717.44442	1.4629749
718.40187	2.7190946
720.93646	0.816354
732.32882	15.660523
743.16552	1.8290777
750.7915	1.4858367
755.50595	2.1301108
759.18314	1.0164688
761.40595	1.9122684
764.25103	2.1233069
771.30644	3.6957076
773.62568	3.5828271
780.37905	1.8674274
787.40518	1.9668907
788.3853	5.7632797
796.23263	0.56822958
799.49167	0.80485671
806.38482	0.84512364
815.30704	12.174644
819.19633	2.8205007
825.88222	4.1891224
829.36248	0.55466044
837.22204	0.60262541
842.2735	2.3475173
851.40606	1.6883213
877.43158	0.72522352
916.58831	0.49441584
930.24004	0.84525535
951.26654	1.1823372
983.24096	0.59776389
END IONS

BEGIN IONS
TITLE=30: Scan 999 (rt=1310.47) [E:\ORBITRAP\Laura\130118_OT_LB_Leaf\130116_OT_LB_leaf-trichome_1.raw]
PEPMASS=776.38864 6594.2813
CHARGE=3+
SCANS=999
RAWSCANS=sn999
RTINSECONDS=1310.4715
226.10271	0.83830569
230.26306	0.68847667
240.80836	0.35923912
248.16886	4.6437772
256.67035	1.0598835
269.08436	0.67765337
287.0921	0.41941717
292.1365	0.51740785
316.82434	0.50056416
341.24938	3.5058631
342.41703	0.5505086
359.14269	10.443661
366.98587	0.67454859
377.13484	5.377448
377.49387	0.35365153
378.16009	1.2207942
379.25327	0.73318842
399.12935	6.130828
401.9938	3.3567136
411.99612	0.88007036
426.14036	2.1531353
428.10474	1.2139253
448.17809	5.2753075
449.09906	1.2867772
452.93164	0.95123927
454.07083	1.6002562
456.39229	0.44178483
465.04282	0.32973294
465.31731	1.0258892
480.01959	3.5138466
490.48412	1.6751445
493.09808	2.1684861
496.96521	0.93327269
501.0943	1.384202
510.12982	0.56588659
512.08625	1.0389563
515.10035	2.3669625
519.24717	9.1679839
524.14608	4.837405
527.20831	4.489786
530.05627	3.7051719
542.12231	1.4292618
549.05951	0.77009174
553.06414	1.0015953
556.55021	11.765675
568.83593	3.4213075
584.22322	0.88084536
586.10986	1.812993
589.39816	1.1178762
591.71808	1.9197783
596.18448	2.0103055
599.97242	8.3572286
600.96258	11.107839
601.67718	3.6393363
606.22853	10.296629
608.15032	27.163711
609.2597	5.1937178
612.21715	0.45641888
618.27753	3.2780168
620.45568	0.44949473
624.12469	1.2511261
630.78956	1.2350337
631.84583	0.78467687
632.37475	1.6369139
638.1551	1.6058737
639.14793	2.3303983
640.14499	6.1896811
645.32595	2.5689927
650.71093	2.469587
658.21803	6.4910736
659.43474	6.0602739
663.24387	17.520148
667.61336	11.62357
675.96309	15.235843
680.25987	0.43042119
680.79961	0.83624314
687.24187	0.78873664
689.69816	2.8686861
692.00504	4.1328615
696.33415	0.72750546
702.08465	10.591576
702.84122	7.3625291
705.31793	2.0421314
711.62475	27.077078
714.04495	16.15776
719.87449	10.731918
720.27678	66.155056
721.38464	4.867321
728.99813	10.000244
731.27592	5.5271003
735.29031	1.1987332
745.26141	8.8445894
746.41829	2.1462346
753.75568	3.6811565
755.34346	10.192725
757.74742	7.5165103
760.64758	8.765119
764.5784	60.915223
768.70299	9.5484329
785.26642	3.7001744
791.2293	19.215517
795.28521	29.391418
796.87819	5.5352348
804.26489	117.33109
807.32853	8.5477435
814.07861	1.2100145
822.94511	6.2774342
832.80722	23.782855
836.85294	2.9202009
839.76317	2.1970966
844.32507	2.0791971
853.35811	4.1400129
856.10208	2.4966845
861.12396	15.175561
861.72399	6.4044795
871.20763	3.8687988
877.47259	2.8912597
881.99467	2.0393532
883.34842	1.919298
887.53616	4.061934
889.75117	1.2289761
893.76509	6.024731
895.34211	3.6457776
896.85924	3.2155406
897.91718	5.9162607
905.22999	55.600308
911.06906	2.4497008
914.94241	1.5182625
918.23	0.92783143
923.41943	4.0590573
932.32682	8.3217977
940.27271	23.781333
945.14932	2.905275
950.38367	2.3986202
953.09684	3.7113945
958.36928	5.8294847
960.35304	3.4173181
967.01644	7.6770307
969.99561	1.7934805
975.81154	90.113315
980.39592	2.0985123
986.1727	3.3915047
990.46653	2.6232248
997.05439	1.6555273
999.80279	0.67774305
1006.969	3.8573871
1011.2884	11.613178
1013.9156	4.5061513
1018.0103	3.7061703
1022.4975	3.4658321
1031.2984	14.873207
1040.3149	88.081828
1047.3728	3.4352792
1053.4792	1.5506174
1061.8205	2.6557361
1073.7425	2.9415629
1082.2658	11.564409
1090.5492	46.038668
1095.3294	2.2033147
1099.1646	1.2072973
1111.9501	20.102821
1119.4961	1.4351526
1124.771	1.2171098
1128.3977	4.0370722
1135.5217	1.1479168
1139.4701	0.97269507
1140.2108	1.2425442
1151.5137	1.0797278
1153.4086	1.5738517
1173.1939	2.7892735
1181.3702	4.8128265
1185.35	0.8324878
1198.5191	3.8073368
1215.2745	9.4909678
1223.3989	1.2133556
1232.9058	1.4710381
1242.3547	1.7035236
1255.389	2.3833433
1269.6737	5.0209523
1276.3541	2.2414381
1280.3005	1.7559871
1288.3131	2.0512454
1294.284	7.1054014
1298.3299	0.93513864
1310.3857	1.8586368
1317.2977	1.7677577
1324.6402	0.57298406
1337.2107	3.8626648
1350.5961	4.2223212
1357.7673	2.8435022
1368.4311	3.0526447
1384.1759	0.75038829
1392.3718	1.302627
1399.0577	0.72808492
1412.4819	1.7694898
1422.2746	3.2747609
1426.233	0.77035653
1457.394	2.0715739
1461.471	1.814869
1463.5873	0.63843745
1472.1587	1.6718152
1480.248	2.9684098
1519.6716	1.1860176
1551.621	1.4051107
1553.3394	0.80632281
1559.736	1.0521474
1576.7608	1.9206754
1593.6176	0.65216001
1603.9507	0.77335256
1624.3933	2.5155781
1804.7059	1.0870307
1870.6321	1.0120393
1879.7739	2.4670805
1950.6043	0.72918652
END IONS

BEGIN IONS
TITLE=31: Sum of 2 scans in range 1003 (rt=1314.2) to 1013 (rt=1321.91) [E:\ORBITRAP\Laura\130118_OT_LB_Leaf\130116_OT_LB_leaf-trichome_1.raw]
PEPMASS=471.5099 5499.5569
CHARGE=4+
SCANS=1003-1013
RAWSCANS=sn1003:sn1013
RTINSECONDS=1314.1985-1321.9095
143.06726	0.36004669
148.17168	1.1502279
175.14496	0.9521109
179.97753	1.0354425
182.91287	1.3607888
184.93729	0.76937992
187.18858	0.69941004
188.05707	0.45412548
198.92477	1.7038371
201.07391	1.1367577
209.96428	0.87925043
211.18378	0.30085624
214.11659	0.57928907
215.8744	1.016793
218.05437	1.0787545
225.04513	0.45211572
227.04685	0.59398554
228.07461	0.65217925
228.81544	0.6529509
229.97678	1.272174
241.50881	0.46319459
242.96588	0.51981782
246.02004	1.1817087
250.9428	0.66421845
254.23645	0.49565978
258.15982	1.7998697
263.10571	1.2710614
272.03782	0.84964719
272.74999	1.5688109
274.79682	1.0983403
276.14171	0.76091589
278.47654	1.4035353
279.62283	1.0223933
282.79047	2.9284513
288.94215	0.67879086
289.78365	1.647441
290.57218	0.33830825
291.31074	0.82188337
296.65897	0.76664286
297.81579	0.80224891
300.75024	0.34198712
313.05191	1.4354129
315.2709	2.5326258
316.39685	2.1728152
318.95016	0.60933207
320.45826	15.824542
323.04486	0.60497937
323.64538	1.3741357
326.67348	1.0725534
328.12448	1.705159
330.17873	1.5794256
331.77525	0.65064112
335.47563	1.8533279
337.91503	0.74592859
339.97621	5.0291497
343.16399	1.8589791
346.08977	1.6796881
349.47326	0.36370677
349.94087	1.9631204
351.11337	0.45018663
351.9359	0.81497296
353.63655	0.8210581
355.01577	1.0878224
356.10869	1.4737854
359.10728	1.7656041
360.01184	0.95398328
363.03404	6.7415792
363.96204	3.3782557
365.16213	8.7158095
366.91056	1.9556461
370.75145	6.5120311
371.08566	1.8834348
372.37627	1.1979285
373.79296	1.1617033
376.94536	48.366559
379.10122	1.3651738
382.17016	2.2031779
385.15547	8.5726121
385.97562	14.172038
387.212	16.681622
388.45114	4.2557889
389.72703	3.1082758
390.85025	1.5410555
391.75157	1.5040679
395.53888	4.0744612
397.5508	5.249464
400.64426	4.9895271
403.17028	2.3715767
404.49292	1.4117268
405.58689	3.0764507
406.65555	4.6850407
408.14198	4.4269943
412.87612	1.8193425
413.65789	2.2982498
414.08138	5.5883929
415.56743	5.5834321
417.42877	1.1915227
418.62452	1.6668572
421.75973	4.6126379
425.05583	4.1839612
425.75512	3.3650679
427.36267	7.0188119
428.95686	2.7929076
431.8205	3.7920096
433.96249	4.9069323
435.42174	1.5214535
437.43962	4.0069392
441.22391	10.870735
441.61081	62.80119
447.25195	83.250402
449.29915	7.3182138
451.88682	13.166439
454.07101	7.9897637
455.13502	11.499827
456.93523	4.6970074
458.03283	8.286288
459.61366	7.9714067
461.15186	29.268228
462.56227	16.682543
463.75124	9.9044436
465.72056	9.624182
470.74781	1.5177918
471.35201	3.2364375
472.24167	1.1203411
473.09502	0.31204577
476.881	1.7995376
477.79108	0.42793902
479.65796	2.610213
484.55252	2.8818306
489.60859	4.3956358
491.81131	8.7050718
494.5168	5.1175521
495.98281	5.4522289
496.86666	2.6465326
498.24864	3.4363997
500.70025	60.960808
507.84974	1.0518073
508.48164	3.2931646
515.17343	8.0872925
516.53298	5.5417958
518.61224	0.89435206
520.51007	2.0372676
521.22116	1.4695856
522.43216	0.97450293
525.1901	5.512985
527.0293	0.77480882
529.86605	5.4134682
532.30233	3.8764707
534.01398	2.2795776
534.95748	3.7925593
536.689	4.7860544
537.55498	9.0615987
538.33853	2.9301247
542.9236	18.61398
543.26492	84.19945
547.20875	4.6338928
548.72042	3.2057598
552.1778	4.0859127
556.30561	5.6750176
556.46455	21.513294
559.92597	4.771294
561.4355	8.3716724
565.25502	73.477401
569.6593	5.6346022
574.32635	4.2139295
577.11324	3.2377645
578.49066	4.6565158
580.9905	1.0173482
586.74901	8.7871275
589.11961	7.8760526
591.17254	2.8473533
594.836	1.1085036
597.21762	4.4102408
599.72499	1.1596481
600.09896	2.4864722
608.23383	3.3584255
613.17264	7.1454697
620.03654	2.1309389
621.80315	12.854863
623.38406	4.7968917
628.84698	2.6754897
631.79181	0.6452442
635.17178	1.3017082
640.30781	1.8527148
640.70143	3.806648
641.78537	1.2706343
643.92998	1.7486498
647.9911	4.1613563
651.21157	1.405516
655.95552	3.0952768
658.68988	2.0030035
661.33218	3.1503967
666.14354	0.69722011
670.27752	13.435173
673.67664	3.7258889
680.31128	3.042203
687.36567	4.6864552
688.23406	1.686872
690.20332	0.71623274
696.25119	1.389285
698.34026	2.0087619
702.27684	1.2950252
710.95605	2.6377248
715.09433	1.2775684
716.19958	1.61567
720.23998	2.9051898
726.36407	1.4197696
739.95219	1.5977536
741.2927	0.81238311
746.49701	1.8144152
749.71954	1.76909
753.33102	8.7916826
755.2578	3.579434
759.29986	4.9149963
765.49256	1.1230189
769.35325	0.74257196
775.43071	2.494052
778.19428	0.4954085
792.27438	1.3226976
794.38717	0.71160575
804.31439	1.2818283
812.47246	0.7883488
815.43245	1.0341575
834.716	0.50305834
845.29584	0.77554635
857.55792	1.0930885
882.26768	1.0529827
901.51538	1.2671808
939.50818	0.95348373
1004.284	0.7471687
1069.2123	0.58440706
1284.22	0.87454706
END IONS

BEGIN IONS
TITLE=32: Scan 1004 (rt=1314.74) [E:\ORBITRAP\Laura\130118_OT_LB_Leaf\130116_OT_LB_leaf-trichome_1.raw]
PEPMASS=637.26084 1643.2761
CHARGE=2+
SCANS=1004
RAWSCANS=sn1004
RTINSECONDS=1314.7395
198.7733	0.29784122
216.63583	3.067875
244.05947	1.0606586
244.60687	1.7114981
246.05707	0.66780259
247.08608	0.55466227
267.99157	0.37387325
282.16879	1.1320445
284.14166	0.24704314
284.83862	0.63888698
299.8255	0.38929193
326.9982	1.0650406
343.07771	0.37596407
344.86831	0.45271955
351.01391	0.78155112
355.1019	0.23178134
368.709	1.3148524
371.01248	0.82188872
376.26763	0.72765018
379.05005	0.80020704
382.30249	1.0513657
391.87707	0.35832655
402.26269	1.6262308
409.24605	1.3555685
411.10912	0.95699218
412.95104	0.32584201
426.91123	0.90054138
428.30645	1.5625188
434.90191	1.416911
444.88025	1.494537
466.12665	0.8090621
470.51569	1.2470286
474.2547	0.41001489
483.67463	1.79568
484.04571	3.9366239
485.13024	4.1699207
487.75244	0.6861043
513.68341	0.65535093
517.61609	0.34977865
520.54364	1.1557221
526.06267	2.2635938
527.01052	0.83477635
531.07812	1.3393366
535.18839	0.3322217
537.22348	0.7038368
538.32187	0.10138817
542.08666	1.0572818
543.07916	1.4589139
549.05452	2.7167862
553.16111	3.3444324
555.65847	1.0781006
561.14373	0.72510037
564.10254	4.6760962
564.84899	1.5114442
572.05842	1.0549386
573.95318	0.61842313
576.05224	0.69952683
578.51591	1.1764815
579.05555	2.1568953
581.37724	0.76837477
583.79204	3.9148388
590.69914	4.7851823
591.21557	8.8625332
596.64161	1.8915378
598.04635	4.5187038
599.88733	1.9384393
603.98205	1.8013075
605.3643	2.6689734
606.11109	3.3348843
608.25276	4.0741491
612.00741	6.7341004
617.60969	12.270849
619.24742	5.574409
621.55302	3.7343853
627.05027	12.010788
627.78407	13.24778
630.90754	3.5249889
640.33203	2.5663557
645.84457	1.836273
646.66338	3.2951716
649.41171	2.1244703
660.76642	8.4547899
668.17956	1.6047754
672.73353	1.9623981
675.62941	1.7840969
679.99495	3.8073014
686.47734	2.4338379
695.62423	0.46822806
698.1996	1.4881394
699.45763	0.67222431
705.01697	1.5089042
710.43237	6.8368799
716.36231	6.465625
719.65197	0.6531359
724.0618	10.392666
725.20404	19.002077
736.76649	4.9189911
739.49816	0.76088827
740.5465	1.6167221
745.20102	1.9876764
746.36409	3.7466919
747.08718	1.3250448
752.17871	3.7724643
756.43009	1.6744073
761.01971	6.1537216
765.94006	1.9342379
772.00116	0.49085149
777.54324	2.101438
781.37676	2.7113051
789.76529	9.0813736
790.13668	21.289415
801.74185	2.5626897
806.60463	2.3255683
808.78098	0.50506849
812.18884	0.96620068
820.16801	1.4819263
820.84277	1.6198038
839.07804	5.8121019
854.80663	4.5108004
868.00384	2.5019637
870.25863	1.3583196
875.0144	1.537796
887.10939	2.8816311
890.93277	1.1245665
894.4147	1.2767126
899.98321	2.1982222
912.00518	0.84231018
922.176	2.3971763
926.58643	1.0690312
958.94799	1.270214
968.40514	1.6110428
970.45782	0.84826931
981.26715	2.9355849
996.26946	2.3906676
1045.0685	2.1229224
1052.2876	1.2606259
1058.1808	4.6516679
1067.1426	1.2201701
1079.3401	1.6814797
1099.3468	1.5215477
1122.3188	0.98609218
1129.9387	0.49296773
1142.4622	1.2390968
1238.3723	0.339036
1264.322	0.38601899
END IONS

BEGIN IONS
TITLE=33: Scan 1006 (rt=1315.85) [E:\ORBITRAP\Laura\130118_OT_LB_Leaf\130116_OT_LB_leaf-trichome_1.raw]
PEPMASS=511.25928 5326.043
CHARGE=4+
SCANS=1006
RAWSCANS=sn1006
RTINSECONDS=1315.8546
166.867	0.57612162
182.87207	0.44154711
191.44539	0.67507854
198.0215	0.66745637
199.92173	2.5641533
207.68441	2.0414611
210.7074	1.4447683
211.9417	1.1916566
242.10805	1.2359384
242.97277	0.98737275
248.11303	0.83963869
261.07403	1.9659269
282.09491	2.9072765
295.82519	2.4405974
297.86175	1.3666157
300.99154	0.6578368
304.15395	2.6442156
306.16903	2.1037499
310.24675	1.5223757
311.04351	0.47612401
316.9884	2.4802517
320.22576	0.74220293
325.10574	2.1155302
334.43707	3.7271778
345.05194	1.460733
354.11191	4.2185422
356.78015	2.4876451
363.13495	12.621206
368.81063	5.229762
371.10661	1.1469558
378.18042	2.7631581
386.94952	2.6161989
395.96173	1.7864051
398.78964	1.8664909
401.51757	1.1269247
403.1455	1.1943293
407.47511	1.5197441
409.727	4.3806691
415.63573	0.49367081
420.90504	0.72314562
422.91557	1.2961014
423.60912	1.5251472
438.01166	1.8054188
441.65131	2.1376902
443.33259	3.8353255
444.1849	1.2813482
446.01327	1.6990261
446.81841	1.9168942
450.97006	1.0818382
452.16108	5.7319941
454.26021	3.1015267
456.5154	6.3435863
459.19807	4.9844354
459.79752	0.83205211
460.83453	1.0828076
461.79342	0.66888554
466.14555	6.4321005
466.67805	11.574881
469.11395	6.3045662
470.80565	10.408314
473.28312	2.8531346
478.74921	25.146197
479.61165	7.9853996
482.96248	198.18756
483.7659	24.006094
485.17039	7.5713165
486.84143	3.0371035
488.73914	1.470521
489.5721	2.0645792
491.72872	5.9687414
494.0045	2.5342806
495.44704	6.9503288
496.30169	3.0925753
497.51089	4.1820507
499.38317	14.1765
501.60413	12.650473
503.1393	13.846708
503.99082	1.809917
513.04431	1.9178879
520.78689	3.0084418
521.86687	7.0928747
526.77466	4.470616
530.38483	2.7910015
531.50656	0.56063661
535.07213	5.3782771
537.94573	4.9460961
539.20956	3.3613877
540.08557	5.0737946
542.42155	3.1753217
549.34683	3.1028941
550.50439	8.4352044
551.56939	2.3588377
556.06729	17.36071
559.09137	6.2225074
560.86976	8.9814037
561.33572	3.5462718
563.84924	8.3335226
565.94771	3.1654528
567.25139	2.0984917
569.26792	0.83754275
570.3404	3.2850827
571.37812	5.6846904
573.41703	1.9199019
575.98254	7.1265887
581.60736	2.7266882
584.28694	2.7081664
587.66701	11.832677
589.72707	1.4491063
595.15041	4.3416504
599.69399	29.439295
603.97834	5.38266
605.42941	15.830696
611.35748	117.69336
612.7127	16.703907
621.31566	1.4810153
626.8514	1.838848
627.39039	3.597862
629.1719	1.7441993
631.56679	5.5116066
634.53813	3.9587623
637.47758	26.595194
643.62235	118.08259
647.65438	6.9280382
651.7555	0.93727639
653.47219	1.4775425
656.73002	8.9567694
660.77435	5.9473422
667.31786	2.4526025
670.516	4.7976187
674.79681	1.7969626
679.76488	1.3343675
692.02496	1.3104329
696.8423	1.8062967
700.80777	1.3964583
704.39502	5.5318777
711.88799	1.2263054
716.47404	1.8984256
724.26229	3.7720794
725.44383	1.0179373
730.2514	1.2612289
735.02824	2.4739103
737.82081	1.3995546
741.25931	2.4706254
745.14757	2.74816
746.28375	4.7406038
750.79637	5.9236299
762.36871	1.4812667
771.41313	2.3497083
777.40312	2.2167038
780.75624	3.3583784
784.45261	2.0769509
787.75156	4.6882231
800.26505	10.410429
816.19051	1.6422448
822.60316	4.030631
823.16939	6.5652266
826.05784	1.1728138
830.08595	5.1260295
834.17425	7.9498451
837.85925	2.6366299
847.02051	2.1739387
850.2246	11.96035
869.23474	1.9305765
875.40338	0.70686659
888.57034	2.0634662
891.2413	11.691261
901.26055	6.7923816
906.17053	1.2694231
943.25394	1.6353978
951.99473	1.6588181
956.75439	3.3036547
968.16717	0.69134618
981.2473	1.9520217
985.01935	0.6735037
998.38011	4.4054708
1014.3913	1.021737
1027.38	0.87846406
1031.4261	0.67598926
1039.687	1.4597542
1043.5078	3.1975445
1065.3671	1.4903559
1071.5549	1.2808504
1083.3512	2.459666
1100.3668	0.73211141
1112.4685	2.8279698
1138.3015	1.3224666
1146.417	2.1509442
1190.342	0.74450777
1287.5273	1.0792403
1343.0682	3.1124228
END IONS

BEGIN IONS
TITLE=34: Scan 1010 (rt=1319.53) [E:\ORBITRAP\Laura\130118_OT_LB_Leaf\130116_OT_LB_leaf-trichome_1.raw]
PEPMASS=435.55793 2706.9165
CHARGE=3+
SCANS=1010
RAWSCANS=sn1010
RTINSECONDS=1319.5256
129.03392	0.29159815
135.94874	0.31185105
140.03632	0.77812687
149.6263	1.0916517
156.84577	0.61388577
158.09727	0.79323053
169.05405	1.0570608
173.0125	1.1165436
175.07443	0.42873888
185.95393	0.95708803
200.06134	0.5657321
200.91933	1.3842728
202.83685	1.1759417
209.07445	1.5807909
211.00641	1.8592452
218.76088	0.52919404
222.94818	0.38219043
226.24549	0.27680702
226.948	1.0245583
228.00469	1.7025495
231.94766	0.75781977
234.96515	0.39854349
238.66351	3.409861
243.57419	5.6844877
244.00643	0.95260434
245.03145	0.82013301
253.81772	7.0610849
261.74866	1.9889671
271.86688	30.690403
277.84348	0.71555456
278.78631	3.3067018
281.59712	0.81374535
284.19519	0.66529997
287.02819	0.42306067
290.20304	0.34190586
293.63843	1.1476371
298.97815	9.2472478
303.11897	1.7026981
306.21707	1.2460387
311.02485	0.78191258
311.95757	0.94896497
313.42964	0.75689032
314.43971	1.0518382
315.7597	0.38476549
320.93263	3.1169568
322.48405	2.1640856
322.78118	8.6406621
324.56069	4.0000173
326.45082	1.8328211
330.40756	0.95217042
336.99222	1.3084264
338.50282	0.66559039
339.11502	2.3604783
345.53193	4.1257618
350.0838	0.60089861
351.73204	0.88927703
355.93524	0.67758614
363.97035	3.4260908
371.26857	0.32138077
372.30754	1.1905577
373.00698	0.52433108
377.23581	1.158585
378.14912	0.36469173
378.50999	0.88390196
379.17636	0.1930496
379.80452	0.21454644
384.9761	0.33207132
387.2931	3.2878847
389.93987	2.0197911
392.79561	1.2219326
393.18424	2.8644215
394.35838	1.2718333
396.14551	1.2799925
396.7391	2.1659264
398.64685	0.53909844
400.37838	2.0246351
403.25317	0.38195617
407.63236	4.995599
408.67411	7.937291
411.67608	2.9058873
413.89091	0.44262211
416.55733	16.471775
418.19849	10.128599
418.51086	1.6962485
423.93819	8.7449528
426.30135	9.291281
427.11139	6.7063916
428.97794	21.359054
429.59197	6.0781634
431.88203	0.89976429
434.35867	0.81949521
434.76169	2.1741529
435.85078	5.3657341
437.96017	0.5779084
444.54381	1.4603698
444.92624	0.42308147
452.55265	1.8120022
454.03786	5.23528
457.46063	2.1269389
463.6615	0.97232419
467.26766	3.291897
469.86779	2.404137
471.1932	2.8390265
474.11885	9.2210219
474.9551	3.812022
476.77509	4.7832189
477.85599	1.1091341
478.34046	2.8305604
483.90339	1.3113011
484.9098	2.3563363
486.23349	0.93270879
487.91471	2.7971372
489.21234	4.7671627
492.293	2.0804724
498.23858	2.8206155
502.69545	33.423853
507.27613	3.0009689
508.68971	5.6671611
511.19338	1.7430456
517.18822	135.01383
525.31299	0.68344698
528.01231	2.3105352
530.29118	2.5480641
534.86779	2.3016807
546.26494	2.0119791
548.95262	0.43365501
552.36366	2.5773954
555.1588	1.3035702
559.16342	12.122611
566.65211	7.856098
569.8329	1.4386202
573.45891	1.6922362
588.96378	0.80742544
590.19679	0.48968279
592.25084	0.49073069
593.86284	0.63062559
594.69567	1.6444579
599.28261	1.6702391
602.2588	0.65603094
604.03613	0.55121805
610.86456	0.80229496
616.00841	4.2400646
616.81982	1.532784
621.78308	0.7966207
624.22641	1.1439522
625.44762	1.6793231
630.76558	0.70492648
633.49189	1.5534528
636.25426	1.1840796
644.30325	15.681444
659.25862	1.3778482
660.92322	3.7608022
663.39867	0.45027239
682.16973	2.3450306
685.0875	1.6311541
703.11688	1.1026213
712.44287	0.74439508
713.18933	0.21769505
721.19427	2.803331
730.984	3.8559914
752.38586	3.8660625
770.92571	0.97931877
773.34098	2.3782631
774.61138	5.1212082
778.35799	0.6376322
783.30505	0.96931417
799.48468	0.87276456
816.27337	2.8499342
855.06036	0.58824321
870.31697	2.4311274
888.13901	1.0927783
924.56219	1.2851141
939.98736	0.67542833
1015.287	1.2337982
1080.0973	0.58081628
END IONS

BEGIN IONS
TITLE=35: Scan 1015 (rt=1323.16) [E:\ORBITRAP\Laura\130118_OT_LB_Leaf\130116_OT_LB_leaf-trichome_1.raw]
PEPMASS=906.36821 2665.491
CHARGE=3+
SCANS=1015
RAWSCANS=sn1015
RTINSECONDS=1323.1551
260.81955	0.32311897
272.6681	0.89955104
275.02948	0.78116399
289.85339	1.1487809
313.02536	0.50251602
313.98095	1.5670941
333.79315	0.15159078
343.86965	0.64709947
347.87997	0.40530807
355.05038	0.46306553
356.19653	1.3240972
373.03924	1.0613971
385.19649	0.48369588
387.95129	2.1119802
406.16601	0.74920239
417.87123	1.8837751
421.0701	1.5329011
425.49569	0.5157269
433.74631	0.48063393
434.15201	1.4455737
438.10629	0.71446318
445.1255	0.73669325
447.95416	0.73624709
452.08804	1.712396
453.19465	0.24870112
461.11932	0.38768144
479.05975	2.2353114
490.80597	5.8942017
523.11328	1.0087389
531.05566	3.8704198
541.23132	1.3838844
548.02673	3.0757274
570.23669	1.4250671
584.24687	1.5364693
587.18548	1.122085
596.43103	3.055015
605.13397	2.5186394
613.20364	1.9413076
614.12262	0.40388717
623.10193	2.9853606
626.43812	1.6728884
632.09887	2.5885209
640.07306	1.0729108
649.28082	1.5448026
656.29607	2.733339
658.15304	0.46947253
663.44452	0.71235413
674.24215	0.83405213
679.74322	1.9226916
692.20202	3.020867
708.96941	3.5006504
710.91599	1.0046894
714.12762	0.53314426
718.862	1.1011788
723.74058	3.0758512
737.7223	2.073852
740.82231	0.52394346
744.013	1.0644034
748.73098	0.88516331
749.26687	1.6580752
756.32359	2.6820369
758.12085	4.2857441
767.25495	2.2965061
768.86664	1.8996478
770.29601	1.3914572
779.73412	1.7983717
785.42286	1.9896606
787.05861	4.1748035
792.29559	1.9036801
793.90767	2.0935327
798.27471	5.5563662
803.78576	12.116974
804.74154	4.3702387
808.47818	1.3381878
811.8327	0.74234151
822.25893	3.0775041
823.51782	6.1400214
836.3032	4.1016127
838.05755	3.2045343
845.35817	3.5363367
854.86722	13.184781
858.1471	9.0494117
858.74085	12.836495
863.73458	0.66981692
871.13085	4.1560577
873.05921	3.7239113
877.4538	4.4635338
883.86496	6.2597898
888.25529	6.350371
894.30162	52.813243
897.12009	7.7729685
908.51239	1.0989752
914.25006	5.3303411
922.82991	28.975522
928.26745	3.7493265
935.13599	5.208401
939.15287	1.7893342
957.37738	0.78478726
963.87782	2.0656695
965.25638	2.9717514
971.20643	2.9322213
982.45161	4.9925098
988.23535	1.3148817
993.40121	1.6000488
998.03718	4.4885396
1004.8919	8.4021231
1012.8122	0.85186136
1014.1393	0.95912396
1030.0725	1.2209012
1037.2209	3.0432857
1044.4221	6.2673127
1048.1929	10.531461
1057.1804	1.7461496
1067.1558	4.1014212
1076.4463	11.394452
1080.5984	3.1124357
1088.3859	3.2302643
1095.8665	4.6957629
1098.2631	6.6708193
1104.9034	6.3706756
1108.867	1.1016217
1117.1843	4.3346582
1124.8091	4.5402008
1133.4101	32.906428
1133.9147	13.748931
1139.5821	1.4263329
1145.4279	5.5871334
1148.6345	1.2219017
1152.6713	2.358411
1167.2455	3.3371885
1176.9197	31.527679
1181.0886	2.3831291
1184.8012	2.0674744
1189.2842	4.2712425
1196.9395	5.731463
1206.4075	10.793289
1210.5185	0.76262888
1222.5575	6.5563727
1227.2186	0.5635451
1246.327	2.0918605
1258.9026	1.5353376
1266.8148	4.0996404
1272.3325	1.0893026
1287.8185	0.90168902
1302.0427	0.66547266
1312.57	2.4690048
1417.4282	0.87997338
1434.6742	1.1027758
1482.4145	1.2022676
1568.0657	1.893896
1578.5059	1.0091976
1585.6036	2.9952078
1614.6342	0.48147665
END IONS

BEGIN IONS
TITLE=36: Scan 1016 (rt=1323.88) [E:\ORBITRAP\Laura\130118_OT_LB_Leaf\130116_OT_LB_leaf-trichome_1.raw]
PEPMASS=595.77087 2264.5674
CHARGE=2+
SCANS=1016
RAWSCANS=sn1016
RTINSECONDS=1323.8801
184.98916	0.35947208
185.88064	1.1334083
207.02962	0.48291688
211.86471	0.57420217
223.8721	0.42089773
226.87732	0.27874329
231.96496	0.35589901
240.03816	0.71052965
248.05505	0.27246786
251.00244	0.41412121
267.79904	0.60449444
286.05572	0.54574061
294.94262	1.4573603
299.90113	0.59770671
308.36204	0.46672003
309.95761	0.32505091
321.79761	0.21189927
340.98975	0.36754712
346.1514	0.45967412
348.22613	0.88346929
354.97561	9.2498309
356.95402	16.194868
361.13398	1.3424587
362.2249	0.76202527
370.65446	1.0285313
372.87888	0.83677629
374.00365	1.3143609
374.75458	1.4370114
382.06518	1.6365501
389.43119	0.8021808
391.75479	0.74449894
403.83179	0.41234207
411.1972	1.1633353
421.07714	1.3901263
427.80431	0.45044373
428.25131	1.1998164
431.03159	0.22307467
433.92466	0.76398188
435.03657	0.99945079
443.40308	0.47108711
447.80768	1.4313647
448.56701	0.53972526
456.82733	0.40428438
468.78735	1.2396456
478.17066	1.8015305
481.4052	0.7750538
483.41436	1.6647683
492.45409	1.1293039
495.10632	0.65270166
496.84586	0.4698168
499.42328	0.35345914
503.60995	1.8932656
507.11877	0.79005769
514.45862	3.5431824
518.87783	2.8218084
520.9203	0.77150599
523.35965	2.0917725
527.1063	4.5851648
527.87137	2.0304811
529.72703	2.821282
532.255	2.4233959
534.40959	4.4126116
535.66976	3.3767518
539.93707	2.7601577
541.14008	3.4292257
543.86586	4.8432399
547.14217	7.6061621
549.02596	7.6243254
553.07326	2.2844225
554.21503	5.0816028
557.07849	4.3244871
558.9764	4.542338
563.04593	5.386036
564.66157	1.5871316
568.99935	2.8670715
572.40537	7.5810616
575.93156	6.833497
578.2745	6.1882093
580.35412	12.196162
584.62269	19.937434
585.02161	43.653805
586.63522	9.8400133
587.71046	8.6029965
588.70736	15.62392
594.94788	0.53659653
595.82684	0.82087575
601.10699	1.243084
606.17192	1.3109795
607.26391	0.55479
612.10202	5.0648206
614.85302	4.3861299
618.8864	0.81606896
622.19778	2.4108624
623.9628	3.0695987
628.4082	5.282456
634.69429	4.0761819
637.17257	1.8083961
651.85595	4.1823023
653.77243	0.6933383
654.81497	1.2711382
656.44551	2.0387402
659.51644	2.8433006
663.6502	2.9543884
664.83598	5.5731926
669.64724	1.3556566
670.32654	2.4142214
674.25962	1.2803798
675.09649	2.7382651
678.34917	1.7086425
681.8922	6.4699274
684.77123	4.1608986
687.29537	1.179312
688.63404	1.5998138
693.8543	2.7948813
697.30396	3.4355479
698.22727	1.4860356
702.10293	5.7467206
704.179	1.2888864
712.16962	4.7912566
713.97374	2.344157
718.14202	7.4500151
720.35124	2.3403613
723.24794	0.55131996
726.37236	0.42966992
728.32611	1.5756875
729.37123	2.0697928
732.9431	4.5741373
733.55603	10.244467
736.32281	3.3954919
740.70995	1.0791542
744.53289	1.0975179
751.85749	1.8509354
755.87205	0.58196153
756.58675	0.78835443
764.66148	0.76797196
769.16513	9.5088203
774.09982	4.0433005
775.59064	3.984287
777.52551	1.9435952
778.74903	2.5141765
793.43262	0.44346977
800.95245	0.55510267
806.63681	2.5761793
813.51396	1.5071351
814.39307	0.55493628
822.80659	4.3785094
827.72423	1.4024215
829.80701	1.1786645
837.28668	2.4705563
842.33519	3.3737277
844.11027	1.7347294
883.28399	1.1700162
888.59384	1.5283193
909.75036	3.7154308
923.966	1.0815676
933.65319	2.8852971
934.54313	1.1558079
942.28753	2.3304132
955.52111	0.71258477
963.80456	1.6950615
981.03606	4.5237597
987.24026	1.4704474
991.32204	0.78498792
1012.9784	0.82738341
1018.2774	0.6618692
1027.6863	0.97851601
1029.8515	0.48423916
1044.0418	1.2537503
1061.4758	2.0658692
1066.594	1.7653354
1074.0785	1.4994858
1083.43	0.78777548
1092.2696	1.1808663
1175.6497	1.501362
1179.4072	0.39721175
1188.3524	3.0384694
END IONS

BEGIN IONS
TITLE=37: Scan 1018 (rt=1324.98) [E:\ORBITRAP\Laura\130118_OT_LB_Leaf\130116_OT_LB_leaf-trichome_1.raw]
PEPMASS=657.62313 2928.1958
CHARGE=3+
SCANS=1018
RAWSCANS=sn1018
RTINSECONDS=1324.977
195.10352	5.6081512
201.06529	0.34268943
257.91711	0.48029389
260.78918	0.5916182
274.21399	0.24923592
286.67242	0.83825269
291.31588	1.1105269
294.1411	0.95160883
303.16089	1.5743942
315.88815	0.4790732
337.19064	0.640888
338.56877	0.59892209
340.51606	1.6081984
341.20119	0.49683704
342.96285	0.97044973
343.97037	0.58114444
356.1903	2.4712351
358.21386	3.0447678
364.64724	0.41207175
366.04648	0.72479758
375.97094	3.1307777
391.04159	1.8526604
401.11017	0.43615156
410.63556	2.1055549
414.95227	0.75393588
424.63675	1.4232271
434.15802	0.93940466
439.11328	0.81785373
454.38263	0.77331252
471.00123	1.725057
472.1252	0.24253422
473.0482	0.59600895
479.07391	0.24418541
482.94158	0.48379445
483.98397	0.90850683
486.24908	1.315824
487.79378	1.358207
491.04641	2.1905154
492.81795	1.4633886
506.96945	1.0772202
508.76409	0.74159351
513.92186	0.87588065
515.31243	1.1210271
531.82152	1.9597342
533.38919	0.73149512
542.70508	0.81403085
543.69173	2.67816
551.26062	1.4834348
553.30673	0.51804207
557.05867	0.96716591
561.75428	2.5668671
566.7547	1.4598166
568.35542	1.4496757
569.87288	1.9232939
572.62506	4.4447258
581.16476	2.2643386
586.99902	0.65203868
591.19488	1.0621137
601.24729	0.65786222
601.74787	1.0751303
603.80432	2.1850455
607.67858	1.7110067
608.45347	0.90400257
611.01979	0.78795062
614.41316	0.4724665
616.03397	1.0531492
618.60964	3.0092501
622.60771	7.1051245
626.52516	3.1650927
630.5516	10.330043
636.22946	32.843641
638.07178	5.8418288
639.72651	7.7386056
640.34619	10.122892
642.42761	4.2607665
645.74535	36.884161
646.18079	91.224295
651.93043	4.594107
654.51086	0.58146518
668.29886	2.0816971
671.40595	0.7479879
679.20023	1.3636567
681.6537	1.4816425
684.9983	0.60106575
693.64571	10.091473
696.98855	2.4483193
701.0551	1.4697204
702.54744	0.7897741
704.17334	1.3408332
707.16682	2.8161334
709.75164	3.2446048
713.89429	0.57104747
719.23458	7.28031
722.02878	3.1129064
725.06031	0.58409936
730.07184	2.1618521
731.31477	2.6652675
736.64281	6.2125645
741.04314	3.2961857
750.80027	12.947443
754.73743	5.6597608
757.36362	1.0701723
760.04065	2.7948019
766.59704	1.6289847
777.58512	3.2059677
781.85747	2.3876903
794.24123	1.9375593
798.28338	2.0437687
807.22897	24.963792
811.32013	0.92442085
815.17289	0.55513993
824.33783	4.7969364
826.98158	2.4909062
829.27574	1.8636784
833.35107	2.8745254
837.92926	1.4076772
846.10199	1.1146567
856.66738	13.367898
860.56298	5.0625214
867.14391	3.1782971
871.4188	7.385532
875.36304	2.260729
880.04513	7.5007724
882.98534	2.3378013
888.75697	104.77272
892.43736	1.534236
898.44879	2.8781305
907.86598	0.76984908
909.35441	1.258378
922.26931	4.9349175
927.61393	1.506378
940.52185	1.4494831
947.82379	1.8901987
961.93457	2.1178243
968.93127	1.6828152
981.04019	2.0787019
986.35083	2.4557333
1000.2268	1.6060067
1002.0832	2.7386109
1018.1351	2.74204
1034.1396	1.7279722
1048.1643	2.1152963
1058.6791	0.50454369
1064.452	0.8769178
1071.1743	0.57755356
1078.9986	2.0970662
1086.3975	0.74164618
1092.7513	0.4744674
1119.4951	1.4298179
1125.5475	2.0315365
1132.2334	1.6731276
1141.6066	1.5086069
1150.3614	1.6317116
1151.1958	3.5394431
1158.3828	0.74246351
1166.1952	0.77307835
1196.295	1.5054113
1214.1596	1.2981755
1241.0769	0.49998612
1251.4052	1.9293826
1266.2836	1.3622862
1277.6005	0.42846591
1315.4309	1.213265
1332.8983	0.95035753
1390.3699	0.71993746
1602.5262	1.0588317
END IONS

BEGIN IONS
TITLE=38: Scan 1027 (rt=1334.85) [E:\ORBITRAP\Laura\130118_OT_LB_Leaf\130116_OT_LB_leaf-trichome_1.raw]
PEPMASS=540.78172 3222.0786
CHARGE=4+
SCANS=1027
RAWSCANS=sn1027
RTINSECONDS=1334.8468
159.05189	0.31632966
181.91334	0.4223684
186.95192	0.81263142
199.93875	0.34180059
215.91428	0.98390867
216.23322	0.14151603
217.02981	0.33278538
228.25278	0.32609365
234.08153	0.44650248
237.71927	1.4027311
244.06091	0.32963626
245.0657	0.52574652
260.11063	0.73430378
261.88214	1.3631651
264.15039	0.84482381
275.91455	0.50272557
279.68995	1.0085687
291.51294	4.0653357
295.17325	2.0826036
298.50283	2.4198556
300.70974	1.8369436
301.79759	2.2279063
302.80118	2.955818
304.68646	1.6853645
309.24758	3.8124838
312.31393	0.70697186
313.63177	2.4916771
315.62723	0.82078247
325.89834	0.39623183
327.11644	1.2528923
327.52936	2.2273798
328.17488	2.8301322
335.23431	2.0098405
337.14686	0.62875185
342.20456	1.505783
346.28066	0.40869514
348.28272	1.7580284
349.75363	0.4528458
353.37982	0.76664073
356.16867	0.83844975
371.11702	1.0087861
373.77578	1.7895416
377.0248	0.61619778
384.12225	2.0367124
385.23149	1.281515
390.98084	3.4351389
392.08483	5.5526057
398.02435	2.3248303
399.57696	2.6520191
402.02662	1.14273
405.19617	0.94521561
406.93554	0.84012074
412.57551	2.3160126
413.19019	2.395482
414.85703	3.9789794
416.49664	0.79765384
418.83037	2.1909154
421.32465	2.1952608
424.32331	0.95823893
425.58473	0.53703512
427.08085	4.0649733
428.80457	1.0157427
431.63667	2.9737615
435.26036	1.5481966
436.57903	1.227328
437.9903	2.7614707
439.84426	1.1353695
442.66878	3.9561831
444.8295	0.92392665
446.33028	11.895589
453.76861	3.0715805
456.22455	13.375352
458.99319	1.4415241
460.5087	3.3887576
462.77709	1.8570688
465.07737	0.71861349
465.46221	2.6915948
470.84349	1.7711995
473.20051	1.5561872
475.73356	2.6222768
477.1998	2.8641923
478.04386	1.9273432
480.41576	1.2953776
484.62654	2.7288273
486.24057	4.2607874
489.0226	1.3604245
491.38948	0.96227427
493.84482	0.78491811
496.81004	8.8960585
498.22207	1.909364
499.86546	0.5742126
503.93076	8.9884624
505.5586	0.88155938
506.78887	3.3001086
507.77409	1.7371211
510.12304	2.3273194
512.01543	3.7631591
512.86122	0.70123936
517.88846	9.6058789
521.00079	4.7125645
521.88917	15.242101
522.80015	8.4703287
523.52762	4.3936188
525.71921	5.027711
528.74261	2.5922692
532.20291	11.590084
533.52606	15.255851
537.55284	1.1312235
539.1538	0.55576271
545.07342	0.30835316
555.22222	31.293246
560.16146	1.7478543
565.07685	1.0669331
566.73468	2.5981077
568.23049	3.7384141
571.38233	0.8911026
572.86456	2.0279718
578.11316	8.6753738
578.56188	2.1151119
582.89435	1.4701061
584.05755	4.5782202
588.4366	0.77160732
588.99439	1.3434678
591.25161	3.9050808
593.62245	2.173935
596.68125	13.915306
600.35562	1.6853605
604.23195	2.7988963
608.11486	1.1795897
611.7863	9.3460891
616.64038	1.0567545
625.20174	46.158182
628.935	0.80259871
632.66332	5.071675
635.60626	1.0144338
644.1838	3.6158363
648.29488	3.5965568
649.10308	1.9167727
653.74424	5.560869
656.55916	3.3341761
660.97691	1.1603887
663.41411	2.1777777
668.59582	51.104975
672.16592	2.1332931
674.27969	1.3830625
676.36833	2.841041
677.95478	2.0360314
681.16156	1.0782127
681.92162	0.5973457
689.77458	9.0398538
691.21587	5.0909661
693.73565	2.1573227
695.34908	2.2330628
695.99651	6.0601569
709.25971	2.1557254
711.17349	4.4105558
712.36425	6.5623571
717.4047	1.3793455
719.47721	0.55859081
725.28173	13.483314
727.63297	1.8437702
732.19979	4.5468242
736.43716	1.569499
738.28801	1.0194336
744.98416	3.3873706
745.63246	3.8063863
753.78446	86.415109
758.26746	3.8254708
767.11882	4.0406387
777.47224	1.1133501
780.1607	1.8132892
784.33236	0.61281053
788.26373	1.1464147
795.36043	2.0071206
797.69117	1.7047914
803.19572	9.1894007
809.3767	1.6030774
810.8033	1.5679857
813.59208	0.98248719
817.28425	2.4982018
820.2536	5.172944
824.32714	7.5826363
839.11963	0.81234675
840.22467	1.7206235
846.20115	0.92134827
849.74938	1.9461921
867.91087	1.1178897
869.77373	1.9903848
880.28471	0.36051615
882.11651	0.54729014
903.12634	3.8650015
911.4187	0.82149172
934.29802	0.69037494
936.31129	0.46743314
944.29162	1.5892438
951.23831	1.0700543
1061.3107	1.2779995
1106.4725	1.3043845
1153.5599	1.3085432
1191.2085	1.9578799
1337.6116	0.93242467
END IONS

BEGIN IONS
TITLE=39: Scan 1031 (rt=1338.58) [E:\ORBITRAP\Laura\130118_OT_LB_Leaf\130116_OT_LB_leaf-trichome_1.raw]
PEPMASS=508.00162 2547.959
CHARGE=4+
SCANS=1031
RAWSCANS=sn1031
RTINSECONDS=1338.5751
157.03125	1.0291761
175.13462	1.4843124
178.24514	1.2950739
180.19979	0.40433232
195.17342	0.82320971
198.30768	0.52782668
200.17879	1.3370108
202.96717	0.46923941
204.27942	0.31881726
208.79151	1.1168349
218.9349	0.49813729
227.11804	0.85500824
231.12286	0.83519906
235.85269	0.64413385
242.81195	0.24512421
244.00705	0.99312684
251.11969	0.98095184
256.09311	0.8760472
257.21787	0.32397688
275.9386	1.9489691
295.4147	0.52097416
300.68872	0.55629133
304.07485	1.1220887
306.79147	0.75652153
313.15389	0.32461621
315.1055	1.3254451
321.12877	1.5196975
324.00771	0.28938168
324.71902	1.1731827
328.98532	0.44807964
333.67114	2.0786823
340.2307	2.1966655
342.96039	0.6283875
343.96004	0.74175241
346.43457	0.68392313
352.78192	1.6726808
353.57182	3.402744
356.98362	1.32094
358.09637	0.20685425
365.08097	1.0757865
366.03067	0.42890173
367.19002	1.6526935
368.06954	0.63446044
370.79173	1.7341126
376.60926	3.6267285
377.44643	3.8921085
379.68221	3.5425587
384.47227	2.6329045
386.78058	1.2132369
394.93934	5.5244483
395.61295	3.4068556
397.52186	2.8656753
399.12556	0.76565683
401.08728	1.3222028
405.72009	1.9230337
411.21118	5.7475563
414.09435	2.2998612
416.74001	4.1762675
418.43369	0.73742064
420.96885	0.37815069
424.70363	1.2553464
425.7994	2.1759425
427.17142	2.8153179
427.855	1.1218795
431.87441	2.4958953
433.98477	4.7063156
435.68889	6.0195624
438.60126	1.9400307
439.96691	4.9349025
440.76326	1.1253158
442.20058	1.45753
445.20876	0.64481532
449.80451	1.7171644
452.32221	1.7879833
453.32789	3.0301591
457.46102	32.551023
459.99751	1.7385296
461.71935	2.4292053
462.21304	4.3566472
463.40184	3.0253593
467.07893	2.52301
471.20522	3.7767853
473.50029	7.3505645
477.11167	4.3726632
479.0473	5.4880694
480.42454	6.4151986
484.59216	3.7780873
486.66882	21.918683
489.12095	8.0787855
491.34436	32.670435
493.10991	6.2898603
496.06232	21.142725
497.88934	7.9910361
498.95801	8.0090853
501.0918	5.6490127
501.77355	2.0928834
502.95634	1.1232045
506.35754	0.66770355
507.78267	0.34946933
508.3206	0.73112193
515.11013	2.3881245
517.19262	1.7241422
520.13144	1.3210016
523.75622	4.5599987
526.69317	3.8032577
536.71791	1.0770059
540.35041	5.8425996
542.74711	0.47334491
544.63032	2.7594876
549.2201	1.5316508
550.69332	1.4399342
553.54752	6.2408239
557.16052	2.065422
559.68441	1.4738136
561.31627	2.1797365
563.93631	1.4035807
569.38207	0.86445351
570.1749	1.883533
572.27355	1.8053524
576.55572	1.2040772
578.93199	6.9248601
579.76873	2.5996671
580.98324	2.6079575
582.95054	3.0687442
585.68617	12.108891
587.94232	3.0697501
591.21652	8.7371608
591.98849	3.5649431
594.81974	2.0653295
596.67184	0.86832065
597.9655	4.8635349
599.52625	7.4414645
600.72614	1.7977048
604.45279	0.63005339
607.3014	1.9850013
609.643	9.7735434
611.92453	1.8498817
616.38517	1.3242612
618.35053	4.0131755
623.80703	4.5322635
625.65876	2.4938773
628.03817	1.2252882
628.79791	1.9102812
632.27398	0.94482509
632.9312	1.9804381
641.23228	2.0936875
642.08085	3.3551962
645.70173	2.9146685
647.91384	4.4380318
654.25697	4.3672579
655.74108	2.1683103
660.24697	3.6059718
663.35453	4.6155233
670.28241	3.810314
675.79027	1.0451514
682.34643	1.3617252
683.44886	2.1558935
684.9764	1.0550843
696.35107	1.2483044
704.44119	3.3219141
709.78684	1.7165314
714.11794	2.9831033
719.26657	4.8960629
721.41127	0.63640342
729.17039	0.80385507
733.20373	1.9502994
735.14265	0.27720547
739.20692	3.2840533
740.15501	1.6002301
741.35962	0.77195736
753.3699	6.4635079
753.81585	3.2845326
757.31903	3.0366739
768.27256	5.4117
772.34493	0.80094971
775.8669	1.2165824
779.99415	0.4843661
784.1538	2.2790725
786.60614	1.0769649
791.2015	1.6421043
803.50549	2.3669352
817.11633	1.4025336
821.34688	0.67561222
830.82761	0.97048001
833.19708	1.1649006
864.86778	1.9735005
867.726	1.8267776
870.01626	1.3775606
875.18322	1.3052399
888.29229	2.2216984
897.35479	3.0709286
903.35583	1.6576287
909.30799	0.81315907
916.7149	0.44052463
924.42071	0.46011097
963.45263	0.88555486
995.61486	1.2469319
1015.2794	0.58262749
1061.0257	0.46045743
1108.4106	2.3657164
END IONS

BEGIN IONS
TITLE=40: Scan 1033 (rt=1339.84) [E:\ORBITRAP\Laura\130118_OT_LB_Leaf\130116_OT_LB_leaf-trichome_1.raw]
PEPMASS=643.32953 3113.8225
CHARGE=3+
SCANS=1033
RAWSCANS=sn1033
RTINSECONDS=1339.8396
193.99525	1.6439993
203.0359	0.43129804
226.06328	0.36730047
238.83932	0.33388637
241.01614	2.0278184
243.09157	0.53592233
267.81436	0.24868506
269.62241	0.35538999
281.9097	0.83028567
296.91125	1.1381791
299.20337	0.61463654
312.01513	0.60360661
351.57833	1.0800101
352.72946	0.66715958
353.30657	1.7635263
356.34405	1.1346825
360.26462	1.9386938
362.70486	1.0926339
365.19249	0.94909617
368.00926	1.6956379
369.16967	0.50393854
371.98245	0.55943121
383.87969	1.1653931
393.02881	0.37391458
409.2208	4.3625006
410.12682	0.77126834
416.09723	1.4296908
419.11438	1.5201482
423.94779	0.85040516
425.86843	1.4368911
427.73364	1.0561022
443.31409	1.4234645
461.16712	1.5035247
464.11257	0.83228369
464.71573	2.9616225
470.9978	1.0102619
473.85192	8.0470245
474.66342	3.3206692
477.4382	0.65202329
482.55347	2.9853449
489.2847	1.8711045
490.16252	0.67948462
492.17551	0.35677729
498.9478	0.78981018
500.12112	0.32840078
500.77496	1.15845
512.17958	5.7120094
514.15185	2.1609456
520.33904	0.7075453
522.10116	0.49462286
525.17163	0.79778209
528.64834	2.0805089
538.1661	7.1629712
540.10292	2.8051375
542.15628	3.3684535
543.15836	1.6205253
545.75437	1.4660257
548.96272	1.4066836
551.1277	1.369208
556.12468	18.099148
558.19032	1.5459196
562.91918	0.67749608
570.98834	1.9044362
575.89559	1.3725842
578.53539	0.7282312
582.74956	2.3232863
586.88487	1.3994835
590.86303	2.2172109
593.79138	5.6268536
595.87467	6.9144218
599.65748	16.150852
605.82068	62.943063
613.02172	10.571402
614.32007	3.5800321
617.23104	2.5890535
618.35446	1.3559218
620.75983	1.2291565
624.4165	8.5285898
624.8701	3.5582927
625.90036	4.2576673
631.40253	15.889165
631.73958	4.2438446
636.14614	6.9198944
637.17888	10.866842
640.38728	1.2263281
644.71985	1.7685601
650.78119	3.0834256
655.20398	1.8465409
659.54526	1.1511187
661.71021	0.23855439
666.09174	1.3486963
666.68853	3.2308338
670.1229	0.64457215
677.37344	1.5566084
679.81874	0.81284939
686.31483	4.9378231
687.03231	2.6118506
688.74545	1.2000014
698.87607	3.6961549
701.38886	6.2996671
704.39739	20.319359
705.23867	4.9379769
706.34678	3.1777087
713.25717	2.6037486
713.83483	7.8593496
716.5908	2.7028083
720.3302	6.4776413
724.2633	14.504722
726.16895	1.5789225
729.04333	1.3279831
734.24284	1.6345817
740.91852	4.1308824
744.23219	1.6094177
745.36067	2.8185652
753.20433	2.9794553
757.3843	1.0749626
760.31536	1.664704
765.11431	1.8332479
766.90051	1.2942995
770.84814	4.8729643
774.14033	4.4020798
776.37651	2.5726285
784.79807	9.1977955
786.70259	6.1620153
787.4026	10.126473
793.91619	2.519054
796.80406	3.0456407
800.55516	4.9472483
818.21176	7.916157
823.94098	16.967354
825.3622	3.2867337
828.10419	1.4195933
834.72849	4.9732571
837.26403	2.4865092
841.72647	3.7252193
843.46774	1.8194512
844.95735	1.4857683
848.97939	1.2489616
851.74704	4.7541793
859.33748	27.394192
864.90876	3.569602
869.42817	1.2608732
872.5744	1.3290002
874.17377	1.0377415
877.31683	1.5010143
882.3131	1.9854955
885.27918	0.65740802
891.62813	25.719511
901.2641	7.2800317
907.84952	16.328096
909.69347	3.9222405
917.04303	1.7979237
921.50051	1.3680957
943.31268	1.5221369
946.39546	3.9395123
948.28282	1.8938794
965.28535	1.665561
977.18659	0.50770374
984.31192	8.6137852
999.4674	2.341561
1022.3489	1.9799134
1026.4085	1.2924298
1030.3975	1.2627041
1066.447	2.995864
1083.2893	1.2455549
1110.9114	7.2600899
1146.6533	0.69697487
1180.2803	1.034729
1189.5184	1.0538214
1197.5559	3.3639921
1204.6001	3.7597264
1211.2808	1.6141314
1218.6728	2.1793156
1225.5261	0.82491648
1256.2174	0.50750398
1293.9926	1.1270768
1312.6515	0.54791998
1396.5126	0.93139776
1408.2781	1.7451544
1435.3893	0.74211333
1572.4838	0.60177476
END IONS

BEGIN IONS
TITLE=41: Scan 1038 (rt=1344.81) [E:\ORBITRAP\Laura\130118_OT_LB_Leaf\130116_OT_LB_leaf-trichome_1.raw]
PEPMASS=416.55059 2392.1377
CHARGE=3+
SCANS=1038
RAWSCANS=sn1038
RTINSECONDS=1344.8105
128.92095	0.42807659
130.10985	0.73625683
135.96798	1.9304124
137.13752	0.21215472
156.85146	0.41471093
159.25342	0.56543955
164.00098	0.26902168
172.91656	0.29688377
187.11523	0.43739638
191.20983	0.39625153
191.82364	0.4433374
196.41785	0.52490387
196.82441	0.14287922
198.91248	0.3205172
200.93189	0.37575853
202.83317	1.2770311
207.02991	0.24290096
212.0128	2.4594127
215.04437	1.4970937
218.92126	0.57860659
226.88528	3.1354014
228.06202	1.2278117
229.90189	4.7329705
230.59302	0.66125319
233.0047	0.84977354
237.27154	0.96099092
241.94282	0.51834174
243.79413	1.1359825
245.68729	0.60296615
246.00998	10.974327
251.1709	0.51829362
252.62658	0.36037619
253.8269	1.5949935
259.25255	0.41178231
261.02008	0.70098881
261.90597	1.0896453
268.227	2.4404838
269.9961	0.5325862
272.15439	2.5808395
275.11244	1.1682789
275.75114	0.27423629
281.4642	1.0861553
286.06521	0.964687
293.069	0.46516477
296.4936	0.87261857
296.96786	2.5428508
299.1555	1.2836652
299.99911	0.69296233
301.74134	2.2078632
302.72844	0.29003432
305.11259	1.3595313
306.93695	1.4175126
309.11773	1.4734564
310.44449	0.58291899
310.87538	1.3949139
314.22591	4.2486811
315.08296	0.73362506
318.26012	0.76808326
319.68798	1.1760414
320.92891	1.4515703
322.49933	2.2055554
323.24568	1.1249102
323.91793	1.4161411
324.6978	2.5275677
327.61285	3.0688622
328.29033	0.88211086
330.06868	0.58620957
335.94747	0.66433989
338.87191	1.940467
342.8694	4.9518587
344.68269	2.5118094
345.42154	5.5929776
347.01564	2.0339209
348.86934	0.47434331
349.27085	2.8147114
350.39856	0.17061024
354.84215	0.65852981
357.43246	1.4356264
358.00729	5.6669915
358.49516	2.08198
359.4803	1.880862
361.15606	1.2189968
363.12342	2.564438
365.30812	1.6035726
366.9084	2.7057596
370.85818	1.3317672
372.77117	12.469069
375.41957	0.83259139
377.95079	1.0420495
378.50513	0.32435263
381.57364	6.9987332
382.29795	1.5807164
384.13332	0.38900051
387.07236	5.5688381
387.75573	2.7916162
389.05662	1.8280782
389.59152	6.7627401
390.9741	4.0545156
392.83874	2.5590176
394.55022	1.970739
395.44049	1.5265127
397.15773	8.3722197
398.0614	11.384418
399.29465	4.1677929
401.60512	6.1049295
404.75551	18.408464
406.67315	4.6099596
407.18192	19.927035
409.07663	7.7106018
409.49179	2.5991674
410.1016	3.454427
411.0353	1.3631188
412.71198	0.67592136
415.74965	1.7307169
416.56002	3.8739264
420.20447	1.3149713
421.1342	0.51377523
422.62202	0.50175629
425.59731	2.3386112
429.33059	0.65876522
434.3128	1.0834025
435.79807	3.0601416
439.38246	3.4491844
440.14952	1.2210801
443.06599	5.5228084
445.90635	2.1345801
447.01317	0.7104715
448.23636	0.3556922
450.08382	0.2723187
453.12549	10.785872
455.03727	6.507541
456.49118	4.8677444
458.13029	13.873904
462.42606	0.77249024
467.85495	3.1885053
468.79055	2.1054979
470.17551	4.6943576
472.05	3.7710227
475.09609	0.87023126
476.76264	2.0870244
479.6544	2.322605
482.33541	1.8710709
484.5646	2.4353087
486.36324	1.3119688
493.18815	10.127619
499.2038	16.175473
501.34495	6.6306819
501.732	12.022418
509.67728	15.889394
510.23913	3.7971555
514.85164	0.6782936
516.12231	1.0640348
519.16382	2.7322006
519.82983	3.9278909
523.88915	3.3420184
528.10779	0.85319415
531.20394	3.337934
534.46651	2.4891014
536.80983	1.347005
538.79147	3.427735
543.35974	3.3383423
550.99992	0.25731621
554.90002	5.69056
555.79984	2.1397926
558.27564	4.3844465
558.64951	0.36039984
560.59949	1.0211671
561.35271	1.1855956
565.18894	3.3297488
566.15928	0.75233153
572.3226	2.1872097
576.08538	0.35293817
576.89501	0.84729212
583.27361	2.0524614
586.26985	1.6688257
588.27583	0.29186589
603.25561	2.0360916
606.80786	1.5563033
610.44401	1.8681187
612.49964	1.2209721
615.12429	1.3902964
619.35132	2.600231
621.33479	3.5650952
622.20662	1.6530985
625.53477	2.2400134
629.19248	1.0202664
630.10398	1.7866757
631.17457	0.40685379
642.18426	0.85425874
646.31412	2.7950781
647.41054	0.81721867
649.97967	0.53194023
658.01546	2.119957
660.33936	6.4289179
662.86135	2.0914919
672.50171	0.36696942
677.5631	0.38537484
685.1344	4.1222064
691.19964	1.6548969
731.09942	2.2163122
762.18725	1.0843053
773.37315	2.9732668
790.33061	3.0450744
791.08728	3.7769443
795.39608	0.53674212
879.22064	0.3704933
899.21417	1.41971
910.23675	0.54044773
954.61432	1.4850166
980.31274	0.59663878
1004.5599	0.93977019
END IONS

BEGIN IONS
TITLE=42: Scan 1041 (rt=1347.19) [E:\ORBITRAP\Laura\130118_OT_LB_Leaf\130116_OT_LB_leaf-trichome_1.raw]
PEPMASS=431.72065 2457.4656
CHARGE=2+
SCANS=1041
RAWSCANS=sn1041
RTINSECONDS=1347.1932
128.89448	1.0099338
130.15494	0.3653416
134.01425	0.85363109
144.95883	0.26821899
147.07677	0.37323253
166.00331	0.78899575
166.74289	0.57404814
168.52495	1.7560105
175.14389	1.75571
182.93523	0.54334264
186.77167	0.57558533
188.07383	1.0206419
196.97506	2.1597023
199.07322	0.35704576
201.07321	2.6556216
204.80344	0.61818777
206.86118	0.81041455
208.46235	0.27640732
208.8464	2.0688928
210.05148	0.33279016
210.93155	1.3583256
217.03273	1.3764133
226.08527	2.3102695
226.86708	1.0444872
228.19589	1.2070667
229.10893	0.83108591
229.91505	0.64194581
232.30392	1.1903956
240.75477	0.1974942
243.01074	0.27346168
246.12411	7.8443047
247.06857	0.22984266
248.99594	0.97401076
262.10624	0.40261507
263.06356	1.1320587
264.53955	1.3450107
285.43348	1.1517028
287.22331	1.8241548
288.00107	1.3469896
289.08826	2.1640494
295.03485	0.88704741
299.9072	0.35847842
301.15376	0.27760769
304.26278	1.3980655
307.47619	1.1858035
311.12439	0.45309583
311.76276	0.81136227
314.45781	0.88163819
315.38055	0.6619348
316.0419	0.28991396
318.75	11.004605
320.47812	3.8967919
320.80428	27.159237
322.95248	0.34064128
325.73676	2.2200333
327.74665	0.72897142
329.04332	0.82315713
331.35117	1.1096002
336.10924	0.63254135
339.03643	2.9119661
340.52437	1.4675091
344.89806	2.5094534
345.57825	0.80572955
346.95286	0.46934092
351.56938	1.1359828
352.79799	2.2319017
356.04086	1.1587544
356.88794	2.548941
358.34652	2.9079853
359.3644	2.91319
360.80876	21.611379
361.88877	3.9134472
362.40524	2.0386535
363.6998	0.95053602
367.98787	1.8071402
370.22026	4.1308367
371.99153	3.5653414
374.93327	16.201967
375.90936	18.797197
378.51495	2.3275193
380.36848	2.7802353
382.88681	2.3314812
384.02926	4.0500046
388.18802	6.0744447
389.44639	1.3121577
391.75269	0.5237254
394.44103	0.82276456
395.84059	1.1090177
398.3673	1.7677632
401.36333	4.6179536
404.0737	3.9172568
407.9752	6.4794515
410.65799	6.0276408
412.98253	21.592227
414.70065	14.101294
417.86691	2.7250024
419.19971	7.7301512
422.00361	8.3950902
422.95217	14.478651
424.82826	3.3205201
425.29635	7.2322106
430.46911	2.6843931
431.49207	5.8491227
434.38646	0.38564961
437.18334	1.6790524
440.16195	2.2682418
442.7102	0.40760025
448.82668	0.89811244
450.8053	1.8449158
452.43243	0.62030961
458.67703	1.5349548
461.18579	1.5801212
468.059	1.6440651
469.02244	1.2212081
471.04875	1.8875411
472.92398	2.150473
474.11941	3.3112956
478.53672	1.9006981
480.64597	3.560693
482.39825	3.1041261
483.9606	3.7526694
485.76831	2.3088228
486.59829	4.9147997
488.28708	4.7002367
490.42848	2.8531947
497.13501	1.7376495
497.70272	2.3546498
501.00705	0.57278762
503.86789	1.8155131
505.71804	0.96359012
508.26167	0.75381791
511.69016	1.4581987
512.33551	0.45344497
516.79549	4.5819854
517.45349	1.7416785
518.0218	2.4176446
523.39557	4.5952886
525.22182	3.9958531
525.81338	0.84881556
530.13445	2.0843732
531.59343	6.4007734
532.44564	2.0209007
533.57119	1.024402
534.96304	1.690871
539.16872	8.6591727
542.12072	0.30433578
543.43725	0.71830254
547.29862	0.98332501
548.24353	1.4381238
551.03892	1.4954955
552.83032	1.0801921
553.55974	0.34489789
560.07843	1.0517846
568.1361	0.78980215
571.30757	1.6061233
572.83467	2.3638011
574.23892	3.7188499
581.21765	2.6181434
582.11957	1.0773785
583.3212	0.54943594
584.90147	0.64730895
587.52787	1.2101622
588.83348	0.63024129
590.8631	0.58206653
593.42728	0.46726796
596.78831	1.051276
599.9947	3.9288217
603.25507	3.6906331
605.9702	3.2773322
615.11635	2.6197641
617.11325	20.046923
620.3938	3.0123879
626.50785	1.1752694
632.40655	0.67399316
637.36946	0.79744365
639.45422	1.2604166
644.24809	1.2826699
646.28579	1.8875486
649.50407	0.71355342
660.65982	0.80928967
672.32795	2.5344561
676.20159	4.2910898
678.24538	1.0169389
686.32373	3.2288611
697.07027	0.99234976
699.03418	0.68888829
707.19314	0.31658108
714.04538	2.0597189
716.06963	3.9630384
718.41924	1.0375103
719.43782	0.33821643
724.32073	1.0905285
731.27614	17.55244
742.14883	0.43063878
747.31948	3.2140732
759.35339	0.4067174
825.64013	0.5616496
866.08282	0.3181102
END IONS

BEGIN IONS
TITLE=43: Scan 1045 (rt=1350.71) [E:\ORBITRAP\Laura\130118_OT_LB_Leaf\130116_OT_LB_leaf-trichome_1.raw]
PEPMASS=424.22052 1354.3876
CHARGE=2+
SCANS=1045
RAWSCANS=sn1045
RTINSECONDS=1350.709
128.97355	0.3841143
129.85841	0.82821809
136.07718	0.51459774
140.23906	0.36314581
142.04678	0.7711485
157.09846	0.99384457
158.2085	0.25193194
179.25209	0.44681952
183.05356	0.59608846
187.02493	0.90162469
194.43524	0.22321278
194.85369	0.24406304
207.04672	0.5947882
208.07917	0.82193168
209.9597	1.3618223
210.98466	0.75456954
212.01061	0.51246875
214.96881	1.5761359
221.14989	1.960006
221.98074	0.18415084
222.90301	0.671112
225.0011	0.22305902
226.1177	0.63255056
227.03319	0.20158151
234.07609	0.35958325
234.80648	0.93056383
235.88242	0.49755764
237.88884	0.22395135
238.5444	0.26629329
242.905	1.3649382
247.04731	1.2871
248.89095	0.91556016
249.20912	0.17184595
258.74724	0.6614394
261.00316	0.36013483
267.02298	0.97968093
278.58079	1.6893915
280.06643	0.75208763
286.04547	2.4196253
286.41132	0.28563594
287.11137	0.82860172
288.22335	0.28396298
290.15002	0.95755551
293.99237	1.9796353
294.86667	0.418444
296.29576	0.49700095
297.83001	0.91884381
305.48235	0.82121215
309.26275	0.36094949
319.17471	0.50377783
324.216	0.57194239
327.92894	1.1948422
329.06322	0.061841436
335.65304	0.66314786
339.68437	6.2550507
340.31548	1.1478593
344.58486	0.86452945
345.18691	2.0040345
347.1969	1.1116657
349.12258	0.37932097
350.15572	0.30986386
353.02445	0.61327522
354.1747	1.081201
358.6897	1.8934914
360.09474	1.1017621
362.48923	0.84377801
363.16684	0.97821196
367.6717	15.965177
369.94497	1.2859374
377.03852	1.0179746
378.35689	1.5928894
379.97141	0.34997413
381.10551	0.59702064
382.1215	0.56530697
382.73362	0.92051382
383.84759	1.5923927
386.29809	0.60297276
388.23611	0.39129463
392.1938	52.736428
395.18897	1.6605173
396.00788	0.65821904
399.99849	3.6533416
400.39384	0.6075238
402.11816	2.5873301
403.86109	2.2525241
405.0695	5.5839733
405.65109	12.960705
406.51924	0.94824393
410.58025	1.3878604
411.04856	2.2487715
414.1848	5.8596158
415.12232	11.715635
417.1679	4.5983371
418.32845	3.8820202
421.85234	2.0841692
422.96315	1.7485827
425.11644	2.0424143
435.92811	0.71139446
439.31086	0.71301922
442.90071	1.2591207
444.134	2.2704926
444.9096	0.70005511
454.7129	1.3018972
459.81176	3.4618094
462.46991	1.2587471
462.86657	3.2718986
465.15853	2.2866632
470.27969	2.4176886
473.70817	0.92949829
477.71368	4.501831
479.98222	1.417941
482.18529	3.0972705
483.12702	1.0925509
483.65253	3.3291701
486.88636	1.2112511
488.63556	1.5212561
492.18878	0.81601742
496.69583	2.5771262
506.6972	2.2109605
507.09793	4.8919544
509.90048	1.1236037
510.63849	2.4185677
518.73414	2.9089949
520.92068	0.5411768
522.8515	1.4622535
526.37231	2.354992
533.48278	1.2446621
537.14856	0.88079309
545.17132	1.5687607
547.73033	0.27607974
556.20745	1.6268399
558.82222	0.43925886
568.27497	2.0385228
568.89053	3.2632115
571.58194	0.66842034
573.22906	1.4529508
578.39874	0.56549491
584.69317	1.8736003
589.84501	3.0749636
600.98759	3.2090481
602.19758	1.0056345
603.12952	0.2986322
604.22256	0.54977734
612.39235	0.49436341
614.55587	0.99112899
618.25506	3.5286069
626.26049	3.2580896
633.24237	1.8440289
637.27374	3.4624911
641.14935	1.431946
645.08845	1.7075817
647.29509	0.2796402
653.13404	0.81150776
655.35284	0.96909389
661.94054	0.60806093
662.31447	1.4670466
672.26436	1.5315995
675.20098	0.41429161
694.31522	0.81468093
697.09978	0.53704991
700.49407	0.57628555
719.2138	0.89068596
734.27466	1.5584935
848.30352	0.90892662
END IONS

BEGIN IONS
TITLE=44: Scan 1050 (rt=1355.48) [E:\ORBITRAP\Laura\130118_OT_LB_Leaf\130116_OT_LB_leaf-trichome_1.raw]
PEPMASS=495.29812 5899.5449
CHARGE=2+
SCANS=1050
RAWSCANS=sn1050
RTINSECONDS=1355.4833
142.07207	0.39398384
155.11882	2.6786655
157.0609	0.46317769
158.17647	0.98602971
158.97386	2.2423715
164.32631	0.29299937
166.01276	0.29445278
167.98761	0.25957132
173.11321	0.48722071
175.11337	7.1718371
180.11392	1.6489455
181.91397	0.45337018
188.99751	0.30634914
190.11674	1.1807835
195.17919	0.37371018
197.11095	1.9683027
199.01457	1.6396635
200.75959	0.93535691
206.12475	0.30266512
210.92343	2.4722896
211.18358	0.46250212
211.95115	0.4715425
214.24101	0.52729812
217.05683	0.71892961
218.50552	0.43113491
220.94721	0.43317856
223.03076	1.2788334
241.08734	8.6475529
248.63681	0.58143985
257.0493	4.5960247
258.04961	4.2395176
268.11641	1.3613404
269.70311	1.0335199
273.16443	0.76545783
278.18506	1.8651674
281.93746	2.0793434
287.10544	0.5754475
290.07115	1.2267804
292.12503	1.6001729
294.2063	0.89287809
298.50381	1.478212
303.08374	2.9009215
304.26656	0.59553114
308.92663	0.52693858
311.67679	1.6553038
317.96568	1.3471814
319.91487	0.76636379
321.75061	0.51633623
324.87287	1.6048503
326.70006	0.79464567
329.17339	1.937963
330.05903	0.49938929
331.64907	0.58018575
332.44355	1.7778639
335.12323	13.167447
336.98619	1.4297791
339.16777	2.1893775
342.03924	1.0579219
343.7583	5.900611
345.0719	1.0505754
347.04426	0.66112068
348.872	2.5507722
350.58366	0.5201811
354.03997	1.1083364
356.06312	2.705253
357.62918	0.70921431
358.61652	0.72832353
360.13441	1.4524519
361.76731	0.39581447
364.7236	1.0697591
365.23691	1.2577254
369.12599	3.9261148
371.06469	1.2734128
372.17316	2.8482173
373.84702	0.92348046
376.14907	0.84690852
377.70522	4.3548066
379.04851	4.3726018
381.89986	3.8325603
384.11382	1.0860434
385.38902	0.58328667
386.06595	1.5435683
389.03692	2.4928175
389.75925	1.2398361
390.88997	0.62104158
393.2763	1.3299071
395.08808	3.4306046
396.73981	1.6948567
399.96386	4.8293348
402.08437	0.89885875
405.64815	5.7727483
406.5645	2.1533631
409.42202	0.61456003
410.17436	0.70118383
412.61435	2.0240319
415.65365	1.64882
418.41485	0.97238068
418.86803	2.414894
421.1151	6.1707153
423.23065	0.96490116
427.83763	1.013229
429.49668	0.71848296
432.07824	2.1990565
434.15926	1.1362825
436.00161	3.5611028
441.96547	4.3981954
444.75685	10.011934
446.40444	5.9168393
447.16854	1.9245141
449.41098	4.3357552
451.05671	3.8309414
452.55682	2.5041444
456.29167	5.3060715
458.80744	11.939768
460.03835	10.033935
462.99972	20.877846
463.69027	11.633061
467.8462	43.835575
468.6726	7.7487193
473.2964	48.793333
474.20195	11.825244
476.5666	24.354251
477.85279	10.576785
478.75992	7.6207188
480.87855	19.181942
482.36071	13.699122
485.73334	24.121139
486.72024	64.715512
488.46248	38.187064
489.91251	11.992386
495.47908	2.840939
496.87499	1.1958002
498.93836	1.7254638
500.9206	2.2336738
503.07056	0.80494925
503.60961	1.0378127
505.70392	3.9373937
507.14642	2.7332964
510.2579	6.0755967
512.94812	2.097465
513.51775	4.5356919
516.10692	2.6557012
518.7765	5.2833688
519.9558	3.4381717
520.82215	1.7052924
525.63139	4.2559313
528.16199	4.6308624
530.40283	3.7428265
534.01179	4.7572854
536.15368	0.9297649
536.65127	1.2106027
541.98861	3.6129221
542.76035	0.72401651
544.84214	0.39428273
547.18622	2.8883244
548.11692	5.318537
551.6579	1.8968372
554.10443	4.139913
556.20097	9.0932127
558.08816	1.6845305
561.74954	3.8845047
564.90068	4.261936
568.34992	10.219354
569.19165	16.797422
570.36638	4.5101404
573.78001	12.334289
578.85144	7.535476
581.81445	13.150654
582.60203	24.187115
585.07283	16.171765
589.00738	4.5750477
591.03623	19.510392
597.73647	5.4364392
599.20213	4.7019051
600.75888	3.0903966
604.37864	1.7792559
605.11716	2.3266579
609.16067	10.512742
610.68473	6.0292126
612.21511	7.7261645
613.98141	2.1932475
617.36698	31.931537
618.02497	15.616341
623.02749	9.3940831
623.42734	23.470716
630.09019	1.8966174
630.72167	4.1826192
634.26572	2.182136
639.0563	15.9222
647.62352	14.996596
653.29618	4.4078828
653.96702	1.7935229
658.25391	2.3795584
660.3069	4.9656085
663.71676	3.4774717
668.43244	3.0714387
669.22384	8.6216921
671.21265	3.277152
672.3119	7.8016094
676.44362	1.7328371
679.36028	1.5175435
682.76807	4.4328143
691.27828	4.0681205
694.90913	2.1891536
697.27622	1.4843615
699.17882	2.7380592
702.17811	1.7252113
704.86311	0.65942252
716.14273	16.420215
716.50822	6.508147
724.09938	3.687855
732.26944	33.160852
740.21081	3.696202
743.55337	1.3174399
745.26806	1.7280153
752.25342	2.8259358
754.29881	1.9177337
762.08307	2.7772374
766.38186	0.69471029
770.33819	2.2198752
773.45525	0.7918494
779.40301	1.620918
787.28776	16.230126
788.32047	4.4484477
804.16447	1.0529698
815.3597	38.658479
826.60996	0.95260926
836.22324	1.9795026
840.18408	2.9259387
846.43257	1.4360181
851.18973	2.9610394
870.54239	2.0374095
875.09402	1.5718943
881.35083	2.551236
886.47729	0.8833694
901.36895	1.2236113
919.34588	1.1791153
931.46157	1.2052137
935.14555	1.0557963
939.21941	0.51799596
944.33599	1.5879514
1014.4731	0.83188446
1043.2346	0.80285537
1057.7281	2.850273
1068.3175	0.54421057
1089.2527	0.90002137
1134.3796	0.63031881
1153.5154	0.70686812
END IONS

BEGIN IONS
TITLE=45: Scan 1053 (rt=1357.99) [E:\ORBITRAP\Laura\130118_OT_LB_Leaf\130116_OT_LB_leaf-trichome_1.raw]
PEPMASS=489.24565 6064.6709
CHARGE=3+
SCANS=1053
RAWSCANS=sn1053
RTINSECONDS=1357.9887
145.70331	0.30815228
145.98347	1.9807234
147.80438	0.28587687
149.82969	0.63735743
152.17808	0.78632913
155.00665	0.31576297
158.0439	0.56224684
158.99562	1.2577621
174.02907	0.35492463
175.08557	3.0619263
178.06633	0.39215538
182.96297	0.48008337
185.14384	0.34830993
186.85379	0.26660066
190.99035	10.477689
192.83552	0.47534617
195.0415	5.4917552
198.87329	2.5021548
202.97006	1.0927606
204.08577	0.40320776
211.0536	2.1289055
213.29254	0.7395452
218.66058	1.583819
219.02118	3.1947013
225.75413	0.43407904
226.96407	3.1054028
227.72858	0.53380617
233.36996	0.5632684
246.1723	0.37936801
254.07077	0.80536889
257.52472	0.71678514
261.88556	0.59988464
265.07675	0.37288887
271.97891	1.0698168
277.06778	0.59240983
284.0687	1.6418879
286.95418	0.38987386
288.67407	0.41401218
291.13422	1.0746884
292.20954	1.9979289
298.30506	1.9859604
298.69411	0.21236289
300.19257	0.37006858
301.19278	0.45887191
305.85363	1.595468
308.88675	1.2382339
313.99782	1.3920756
316.49098	3.5230779
319.99048	0.34254903
320.87642	0.53480571
323.719	1.2576622
325.14684	0.40964091
326.71084	0.53031818
330.75622	0.86573532
336.01119	2.4515674
339.31643	1.4673658
342.76885	0.79006398
346.06542	1.9950021
348.70887	3.425765
351.55777	0.44091631
352.96666	0.41229926
354.32613	0.57411389
355.16102	0.29336318
357.9258	3.7680801
359.85519	0.78374909
360.28598	1.5833096
362.71657	0.62803368
363.14527	1.3896732
364.17383	0.81393502
364.66639	3.2637968
370.53467	4.3484655
374.23817	0.95059803
376.18367	1.425818
376.98602	1.7978027
377.57556	2.0771682
383.94315	0.77588089
384.35542	1.8523454
385.15759	4.1704323
388.56342	0.81889808
392.16509	4.3304496
393.62736	4.9641772
396.05308	3.1395048
396.99962	1.2907654
401.1566	2.3657533
402.36123	2.7959403
407.60015	5.0289314
408.50449	2.5455254
409.21969	3.4902201
412.60498	2.7075838
414.1291	1.7039689
415.20076	2.5843762
416.43455	7.1096512
417.06744	12.798114
417.65511	2.8051269
418.63506	1.1815796
420.2557	2.1637886
421.14213	0.29529519
425.1163	4.0283398
426.88284	4.0855781
427.61462	11.97449
429.8568	0.74419113
431.02689	3.0066349
432.18996	1.1515603
433.27479	2.35856
436.10596	1.9121903
439.28841	1.482767
440.29287	3.1521545
441.91406	5.66818
442.79489	2.6737778
443.29474	5.7809219
445.86665	5.4103291
447.50635	3.1307598
448.78334	1.5745003
449.76546	4.7309829
452.10115	4.5338312
453.66478	5.8380473
454.91872	2.992977
456.20839	6.0720497
459.66849	8.5984669
460.6881	13.541867
461.64897	5.4487747
463.35286	3.3275303
464.50174	3.0621279
466.41288	5.5092955
467.44208	8.3502147
470.15869	10.10174
471.18852	12.344497
472.78033	25.882221
474.09903	5.7975807
476.56923	5.2203231
477.4918	14.101302
479.35516	12.732189
480.19476	43.382016
482.24903	21.639803
483.06561	6.2859066
483.42975	8.7765387
486.18722	0.67305514
488.95484	1.9128245
490.36732	0.51838899
492.33111	0.99041216
495.15882	0.60438256
497.76761	1.2809595
501.78747	0.41287844
509.68595	16.607729
510.13062	3.6324037
513.96067	2.1891145
518.39335	2.6102627
519.09416	5.832823
520.77203	3.0459462
523.66825	3.6783142
524.03518	6.0179635
527.11565	5.5295716
532.48394	1.0044859
533.57624	2.9247351
534.71875	1.6155536
536.08229	1.6017292
537.75757	2.4025931
542.2396	6.6638965
544.47742	3.5327515
546.48483	3.0352104
550.12356	4.0442147
552.17988	3.4608362
553.38793	1.6949216
555.26167	5.7938569
556.9908	2.5791793
561.67055	23.140962
567.04098	1.6700653
568.27676	1.9189531
569.75344	8.1436147
572.20968	8.3477988
572.68633	1.4910432
574.55117	5.7928955
574.93072	1.662213
576.48366	6.8758067
580.97478	3.9856911
581.34039	15.55421
584.8956	12.640675
587.08247	9.523384
590.85011	14.519626
594.16011	1.1991056
595.69641	2.6537865
603.13781	6.284628
604.80957	12.377496
607.78144	5.7361521
608.93602	2.6360952
612.99877	7.9985234
614.25036	3.4888431
615.33864	4.9429181
619.53054	14.022808
624.2567	118.34106
627.69009	4.9073077
629.76121	2.6063994
631.23973	13.057076
631.61293	3.6529786
633.84258	2.8123193
638.74466	4.426104
643.35601	1.2989903
648.26819	1.8608687
649.70386	2.3537779
650.29585	5.5637544
654.10984	2.3831448
658.68328	15.723173
667.74433	220.14831
672.67321	22.491262
677.51505	6.1807634
679.83787	2.8967148
682.30521	3.6081801
686.57528	8.2030709
687.24813	4.3359636
689.19098	3.8053053
693.23278	1.0721799
696.26624	2.6348083
700.0299	1.1442443
701.7213	1.2791386
704.29747	1.1320887
717.18638	0.47546448
719.34649	0.78278631
733.09873	5.282021
735.22705	0.80319386
741.9431	9.0378161
743.14885	3.2676223
752.32437	2.897541
754.25538	1.5538713
756.97302	1.0305774
760.26495	2.5047074
764.10555	1.8368507
768.33859	10.223919
775.19665	3.1777498
776.99641	3.8867181
785.45935	3.3235725
787.59806	1.9596016
792.31384	2.9250588
798.18944	1.6526247
803.60516	0.63512922
807.86258	3.3950518
808.75019	0.85971752
825.07996	1.1397489
830.66297	3.1661183
836.09899	0.86719231
837.32836	0.35564169
843.38642	0.68456136
860.58752	1.0352486
875.43488	3.7117391
883.07629	2.0611337
900.24536	1.3311064
910.35368	1.5577664
916.41463	0.63620312
920.17041	0.56619785
934.43292	0.58554492
949.13153	1.3088683
951.30348	0.64340978
969.3745	2.0404206
982.22687	1.1314171
988.559	1.2866997
1004.2704	0.61890663
1025.1213	1.3697349
1027.4681	0.826217
1041.3253	1.5936315
1048.1461	0.84937097
1062.6641	0.84277245
1096.1444	0.83099814
1114.6542	1.1410227
1129.1893	2.9144816
END IONS

BEGIN IONS
TITLE=46: Scan 1055 (rt=1359.16) [E:\ORBITRAP\Laura\130118_OT_LB_Leaf\130116_OT_LB_leaf-trichome_1.raw]
PEPMASS=540.78225 2020.6478
CHARGE=4+
SCANS=1055
RAWSCANS=sn1055
RTINSECONDS=1359.1556
166.03489	1.043486
168.99636	0.3991274
180.07003	0.84379911
181.99634	0.55482378
206.73891	1.9779442
208.98129	1.7295484
212.96295	0.38078119
246.07837	0.94735021
248.71957	0.99203614
262.09284	1.0978035
270.28561	1.2112165
272.15332	2.4740246
278.47705	0.30777767
294.22123	0.41548161
295.96024	0.5708667
296.60409	0.11773001
298.79869	2.5440703
300.75521	0.64056155
302.76211	0.619962
305.85925	1.4484656
307.97386	3.8264149
310.06665	1.9936214
322.1947	0.34234469
334.19173	0.56317269
336.92969	1.4337411
342.18859	2.1944464
348.20205	0.28878846
356.99948	0.51136259
364.98276	0.41914394
370.90416	0.37299937
372.15016	0.48906328
375.25199	1.0761774
377.0932	0.61813034
379.16772	0.43047898
385.19518	0.82991285
385.82115	1.115672
386.95764	0.15432641
390.99907	0.77689156
391.56556	0.9438115
393.01272	0.5364414
397.30493	0.18027678
408.04125	1.3022647
412.81545	4.8898672
415.08729	0.99218065
420.18463	1.160519
426.75061	1.6078118
428.42271	2.7019055
429.59524	0.36467647
431.30138	0.29454991
434.858	2.9812637
440.57302	0.44579624
443.60065	2.7016829
445.79477	2.6247636
446.99329	1.8230101
448.42675	0.71108683
450.79688	1.3496767
452.22573	1.0819626
456.26207	3.4151021
457.10713	1.6802302
459.25149	0.71332235
466.68371	1.5625932
468.29196	2.8849587
470.11467	0.7690987
472.35846	1.0665543
476.10418	2.7472973
476.97451	0.48911836
480.02737	4.7203567
483.68496	3.236323
486.89397	0.52045485
488.31838	1.379047
488.99307	1.7444028
493.16913	4.8744079
494.89387	4.08642
496.15943	5.4954476
497.50191	2.4385412
501.52425	3.7104318
502.85451	6.8686114
503.61507	2.2089899
506.79742	4.8078275
507.8485	3.3151619
509.09565	4.189884
511.512	6.8200339
513.46073	3.0006448
516.91369	2.0774146
519.30918	4.8213733
520.88239	9.5627875
521.7798	5.1698252
522.73179	9.0511968
524.61154	5.3049517
526.54126	3.8156308
527.51762	8.0828404
530.59185	10.318108
531.66943	19.255313
534.56021	18.190374
539.93018	1.6998794
541.11279	0.30755537
547.89715	0.47087366
552.02978	0.63550344
554.20937	2.2013112
555.10839	6.4191392
559.50656	1.2016179
562.20715	1.4546687
566.65417	0.89635644
570.82602	2.0496322
572.98768	5.2237208
576.55981	0.98234122
577.31446	1.536838
579.41554	2.6287887
584.50763	1.1866217
587.87682	3.2219279
590.37423	2.904463
591.73107	1.0570989
593.87837	4.9885674
596.59886	1.1705634
599.30645	3.548455
603.27913	3.3578194
606.88572	3.8238176
611.70267	5.4927233
614.0013	1.5295973
616.03005	1.7786335
618.55384	1.1886002
619.27293	2.2509256
621.99763	0.76100526
625.25098	14.960559
627.91646	1.140019
630.90968	2.243022
632.61491	2.3552302
638.46769	1.9798496
641.81395	1.7738785
644.6201	1.2386994
647.47066	3.057942
650.45785	0.85757743
651.59384	1.7289117
654.04605	0.94652217
656.27471	1.4482438
656.98787	0.60528492
657.84647	1.3322933
668.62337	8.6395507
673.12788	3.2150536
674.19655	1.9706772
677.78152	2.7027843
678.50864	3.1841819
681.12828	0.67845175
684.34106	1.4532447
686.79578	1.7608232
689.01305	0.40252876
691.36466	1.8327559
694.53662	3.6942079
697.44311	2.4858539
699.43017	0.30877122
710.657	1.7836752
711.37161	3.3515242
715.25836	2.4203598
718.37311	0.49452112
720.1521	0.79453419
725.21189	3.2057958
726.07392	4.7549046
730.37309	1.9440607
737.64697	3.4602265
745.27319	1.8058354
750.24299	0.84348354
753.7794	22.65594
767.23524	1.2412976
771.14017	1.6146657
783.19464	0.4452932
803.33151	7.2102087
804.39385	1.5942321
810.42572	0.95583172
815.36767	2.7815372
820.22833	1.2967453
825.24792	2.2110327
827.1474	2.1621483
852.23889	1.3593518
859.23095	0.49653693
877.1615	5.6094706
884.20739	1.2521018
913.0659	1.9393384
915.4985	0.62644068
923.41058	0.31083739
933.34692	0.87727123
968.47198	0.6140738
1043.3688	0.37466046
1083.5613	0.43859568
END IONS

BEGIN IONS
TITLE=47: Scan 1061 (rt=1363.95) [E:\ORBITRAP\Laura\130118_OT_LB_Leaf\130116_OT_LB_leaf-trichome_1.raw]
PEPMASS=603.83439 3030.3267
CHARGE=2+
SCANS=1061
RAWSCANS=sn1061
RTINSECONDS=1363.952
185.77521	0.40412344
187.06379	0.37894786
200.97614	0.8586735
220.08584	0.61068904
224.28341	1.689121
225.04125	0.33209489
226.99341	1.1546499
237.1286	4.3601633
242.12649	0.2192914
249.10481	1.0789908
250.96342	0.56371687
257.12399	0.32931337
262.15506	0.49702658
267.20797	0.64999301
272.13037	0.27443851
274.14218	0.71563624
282.67752	0.37709194
283.58328	0.46918369
285.71927	0.33596209
287.0647	1.3677524
317.82373	1.6354237
321.35854	0.28150907
324.07034	2.1868345
328.24321	1.0253743
329.15491	14.339019
330.26179	0.63572004
338.09304	3.6057324
342.71243	0.67234316
344.86394	1.2578777
345.59537	0.43627177
349.49979	0.33156424
353.46049	0.95733535
354.0379	0.36112861
359.01622	1.3343564
360.15261	0.14911789
369.80345	1.6103516
371.96469	2.5686522
375.85538	0.75647806
387.15344	0.46030196
396.31254	0.61165927
398.04263	1.3318748
399.68663	0.28670469
401.46537	0.4256363
404.16272	1.1281693
407.50781	1.3577011
417.21277	1.8530607
419.1429	0.66470505
422.05041	0.91735787
431.47998	0.35579151
436.97072	0.4798678
438.03601	1.253435
442.9404	0.58944783
447.63872	2.1797691
450.45744	0.99859372
451.21185	1.4502931
455.1333	0.49245975
459.94024	0.93472472
464.70063	0.63703003
465.94737	0.31149909
468.28462	3.2659558
470.28658	0.88910087
470.9416	2.5268475
478.32979	0.85623839
479.18587	1.7693026
480.50487	0.94352982
485.64566	1.9201805
487.276	1.3931608
488.50794	0.68648046
491.74292	0.43582116
498.01969	2.6300824
498.84342	1.5873908
507.19522	3.1747919
507.59945	0.76471251
511.89353	3.4949032
513.87673	1.260425
517.75775	2.3326339
518.28399	4.4259397
520.6762	3.1992985
524.1529	2.4625802
528.88014	9.6748905
530.63475	1.3873676
536.25213	5.917818
537.27604	1.2075956
539.60841	0.37429567
544.17185	1.2693872
546.38619	0.77162762
549.36614	0.93496277
550.18931	1.1412453
551.94638	0.5332477
556.24665	5.5609365
558.3443	8.1013351
561.7191	6.2103315
562.89123	1.8886347
564.91224	1.2135466
566.17211	4.9192264
567.06826	2.016358
569.94486	3.1627675
571.0288	3.0631225
573.72871	3.1262317
576.00989	3.4881489
577.68357	1.6334636
581.61062	5.9272056
582.9361	10.856276
584.73557	9.029237
586.08812	13.583987
592.44225	21.445897
593.47166	11.301929
594.78284	39.263911
595.70915	3.1794208
597.26455	5.850284
602.6596	2.4552017
604.37215	6.2916988
613.80605	3.0377826
617.02454	7.1361211
620.95116	1.2203438
621.4825	2.0798861
623.1123	2.7972841
626.09854	2.7387143
632.36036	3.0919404
638.23061	3.520537
639.73483	3.1586917
640.94608	4.4683544
642.84799	2.4034796
643.75738	0.87343107
649.27893	7.9328025
650.86433	5.7074279
654.51203	6.6553372
656.46108	1.9202277
659.81639	2.4533761
660.5239	5.3389974
663.33433	1.4122673
665.4428	1.7006976
666.36914	0.83787481
669.31946	5.2816122
671.36614	14.148154
678.38193	3.8616746
682.18638	4.3120102
683.04002	1.3214533
688.10801	3.9518814
690.48072	2.0687978
693.04992	1.4652867
695.35016	1.9419388
697.35026	0.86487015
701.91312	1.7479926
707.88512	6.9824373
709.42396	4.994294
716.9471	4.359097
723.28033	5.0953332
727.7912	3.3186114
731.87244	4.3684699
733.85817	2.8397175
740.92952	4.6332505
741.74736	1.7598073
743.53429	4.0640762
746.67206	2.1982782
749.75416	2.3977571
758.57344	9.2102353
763.10062	1.1525366
767.70316	3.8129303
770.50283	1.9475711
775.89201	1.1337696
779.31282	2.5789277
783.85406	12.042991
792.85958	68.80803
798.67071	2.9656859
804.05973	5.4491331
808.33375	0.60232365
815.56629	4.0353898
818.28813	1.8487517
829.43063	1.8818401
833.33725	2.1507052
838.03674	2.6081857
845.79134	0.59070496
850.2926	3.1620769
861.30684	2.5836331
868.37801	2.4828372
869.07802	1.0832102
878.20729	9.6769534
882.27415	1.8565934
894.30429	2.7301414
902.79003	1.5457646
909.29158	0.65687076
917.25873	1.4848105
923.85388	2.2844289
932.12652	0.8627705
938.2854	0.80247593
952.44134	4.9422149
960.85213	1.9378988
970.34167	8.2780571
972.31619	3.4809116
998.41663	2.206319
1016.8447	1.3742122
1021.3886	0.58021625
1027.5298	2.2216818
1046.4394	0.90779192
1068.3136	0.82008754
1087.8127	1.2916043
1108.7112	1.6003106
1127.9387	1.1052744
1140.4868	3.1423908
1172.2729	0.73152796
1219.1289	1.1668517
END IONS

BEGIN IONS
TITLE=48: Scan 1065 (rt=1367.55) [E:\ORBITRAP\Laura\130118_OT_LB_Leaf\130116_OT_LB_leaf-trichome_1.raw]
PEPMASS=417.22124 6460.4502
CHARGE=4+
SCANS=1065
RAWSCANS=sn1065
RTINSECONDS=1367.5493
128.82657	4.8687985
129.03747	0.72516759
130.87918	0.59759832
134.24116	1.2708936
136.06835	3.6716094
146.94793	1.1094582
147.94562	0.85438991
156.1005	0.90156785
156.92761	1.3381449
166.93828	0.40924075
184.07255	1.1129184
185.00607	6.7915555
188.12811	0.80543266
196.00708	0.95307595
200.94022	2.0203518
211.85125	2.7983213
213.01635	6.5271745
215.17132	0.64651809
215.99122	1.4471211
217.20319	0.73361853
220.57196	1.3688898
222.07898	0.60675443
227.05562	1.686403
228.01479	3.282035
229.86634	16.007542
230.90302	1.2201338
232.88232	1.5987892
241.92685	1.1156036
245.06982	1.5250024
245.71068	2.0503754
246.17367	18.848396
247.27274	0.43179029
249.06671	1.1508433
262.18658	1.4717328
264.73169	1.0140317
268.35444	1.4587676
271.59543	2.9233376
272.22954	0.99261674
274.09426	1.6022331
278.93089	4.1930187
285.12769	2.6841403
290.8577	0.72031101
294.23515	1.9525587
296.34279	4.1596751
302.1312	1.5427103
303.10635	4.8543802
305.01405	1.0275337
306.06931	7.9047674
308.31107	0.60055703
309.24209	1.0025735
312.06493	4.5607646
314.06785	3.4195087
314.81858	2.5739052
315.22602	0.68287717
315.92627	1.2056816
317.06216	0.65316145
319.59118	1.5901925
322.27855	2.928348
325.18407	7.0306977
327.70423	1.8342643
334.37909	1.7073009
338.0631	3.2904408
340.79583	0.79876588
341.35305	2.5900274
342.97921	10.252797
345.99879	0.58529563
347.12733	0.99699036
348.72066	1.8725189
352.71305	7.0261939
353.9547	1.9794877
354.88909	0.84709328
358.87123	2.7665587
360.07797	2.1911732
361.20744	2.3985378
364.56248	1.6591289
366.73794	19.15846
367.13121	81.347397
370.96814	6.9463331
372.57873	12.895245
373.12691	2.8694883
373.86957	2.4819361
375.1564	3.839309
378.03212	11.534306
379.57676	3.6693876
381.27365	3.3584262
381.90175	11.114614
384.52499	14.795037
386.81455	3.9319971
387.09051	20.101695
388.6717	6.8682448
389.56412	13.493635
392.25885	6.6525454
394.64216	5.1943386
395.8295	12.36601
398.08226	8.0748264
398.89158	3.6648236
399.73948	10.01666
400.86769	3.7102469
402.05826	2.6281668
404.89587	29.599523
406.7277	13.226889
408.29487	28.428222
410.14285	20.87011
410.89141	34.946679
415.84819	3.6306085
417.05947	2.6026689
417.72009	0.92790971
421.18457	2.0028465
424.25297	5.2648438
424.94127	10.216754
427.10471	2.5674311
427.89255	1.6282277
429.75909	3.325397
432.92794	0.85832343
433.75218	1.7982122
435.26297	3.4891515
439.03872	1.0946525
440.06647	1.2092857
442.85976	2.8013246
444.19688	8.4444545
453.15306	28.135649
458.14445	50.70806
458.70412	7.3876109
460.94786	1.5489012
463.16485	5.3837586
465.73039	2.5440362
467.64553	45.507214
468.55295	5.3366764
471.31797	3.7726783
473.25192	2.030784
473.83545	6.4417579
476.09168	2.0635345
478.04589	2.3429155
483.19925	0.84966605
484.27913	2.2386728
486.13607	0.94546783
488.40822	5.6025129
489.21797	9.0417319
492.98031	24.304098
494.41663	20.120689
494.86356	34.288926
499.46674	13.910371
501.63635	32.836875
502.93134	2.74268
503.51003	7.6094057
506.29518	1.9569997
509.76461	31.366557
512.1516	5.6218161
512.57302	22.468897
515.28966	5.326447
518.18483	122.94477
520.61501	4.6380184
525.67009	1.3397707
527.19231	3.7221987
529.87413	1.4319881
532.22841	3.9502906
532.88144	1.5823499
536.67193	1.1212329
540.30208	5.1243042
542.10893	2.4078278
543.33131	1.3807488
547.55225	2.1490446
549.3172	4.4573302
550.20591	7.9822292
551.94265	1.2252961
555.09866	4.2945505
555.76242	7.6722897
557.94943	1.0884643
560.16917	1.92369
561.06919	3.5978821
565.63932	2.6716361
566.25251	6.0708172
567.13302	1.7855947
569.19095	4.8730084
571.70319	6.0931603
572.88689	5.1846262
575.77839	4.0389734
577.32658	1.7582325
581.98199	1.1075604
586.34479	1.9566498
587.88568	1.4550792
589.16031	2.3927736
590.90882	1.980919
592.85454	0.91789002
593.81119	2.6648759
597.57661	3.7182076
600.2983	1.730591
604.49017	2.5195562
606.79941	3.5839851
610.33061	1.7130464
615.18965	4.7369675
619.82857	4.0394616
620.6108	2.0394989
621.18176	5.6751481
627.06794	3.6156639
629.21419	2.1743715
631.5618	0.88066802
636.30894	10.575427
637.11025	3.5511569
643.04952	5.5324171
646.37924	2.3097277
648.142	0.93519344
655.22564	2.4092359
660.15104	5.446152
661.10008	2.7353289
671.10163	1.2417709
672.19159	0.5107923
677.26082	5.5392656
685.17491	2.8822638
688.25634	2.1582277
732.27427	7.6277033
733.27094	3.8813053
741.2848	2.2328172
743.22979	1.0668535
751.27258	0.87913421
758.2594	3.1750676
773.30789	14.517733
776.14626	1.3985095
781.08118	0.77538844
783.17224	1.1187825
790.29513	20.229855
802.29157	2.2774298
803.28436	4.5343522
809.21655	0.66129145
819.33566	1.2361111
854.34985	1.4722714
934.44879	1.1423176
974.52264	1.043638
990.24145	0.84610633
1055.5027	0.68936201
1077.4745	0.7439404
END IONS

BEGIN IONS
TITLE=49: Scan 1066 (rt=1368.24) [E:\ORBITRAP\Laura\130118_OT_LB_Leaf\130116_OT_LB_leaf-trichome_1.raw]
PEPMASS=651.34045 3812.4563
CHARGE=4+
SCANS=1066
RAWSCANS=sn1066
RTINSECONDS=1368.2376
184.85722	0.33526828
198.02353	5.021816
200.12859	1.2370663
222.04809	1.1368169
225.95063	0.21494509
227.02182	1.0152893
242.04971	0.95840531
248.93503	1.2692128
250.11972	0.22367344
256.10213	7.3027228
256.92536	0.71291972
258.11627	1.8639355
268.13202	0.3550142
275.70171	1.0169158
276.08715	3.0977606
294.10183	1.3671265
296.58253	0.45829794
298.93396	1.6679931
324.17568	0.59404854
327.07088	7.60651
327.96245	1.3449823
337.08556	2.0504854
339.16871	1.1545377
340.05072	2.8295822
342.02571	0.96375405
363.92743	0.42352346
369.06525	0.87990342
370.05658	2.0092195
386.65827	1.5303715
387.39566	0.96847688
393.64987	1.1256866
395.85615	5.1507478
398.12107	21.489512
400.42025	1.1229599
405.16052	1.1502803
407.03049	0.27279202
415.56952	1.5224601
426.94592	4.1007968
431.15348	1.7544559
442.22731	0.45346903
444.0718	1.6912682
449.31305	1.9427766
450.415	1.0237059
465.2564	3.4570303
467.11159	0.39581824
471.67029	0.3094411
475.9193	3.0300847
479.65897	2.3454171
482.67957	0.98195853
484.90137	1.3905173
486.83122	5.4060993
487.69205	1.4131203
489.36905	0.28674397
496.18463	5.4889415
500.08418	5.329101
500.82055	2.6380346
503.07332	1.0069894
508.78689	9.1476097
510.87789	1.0171633
516.30109	1.080893
517.24927	0.52486173
528.14264	0.26520915
533.10447	2.7192908
534.31271	1.274144
535.26268	0.29716626
536.21026	0.55999975
541.72339	1.4659254
544.10557	3.4396543
552.26532	2.1218307
559.2364	2.7811945
561.61824	1.9218883
565.65384	6.3384245
566.37158	2.2160365
570.36764	1.1704015
572.91875	2.1415199
576.51459	2.800036
581.83226	0.33255038
585.68082	1.4221637
586.81552	0.64717199
589.27238	0.63702577
592.09025	0.98872801
594.25204	2.2426133
595.19985	4.9618117
603.59011	3.4874059
604.65563	1.8277349
606.18121	2.9272167
608.82171	3.0620301
610.19717	3.5864312
613.98329	4.1379417
614.66306	2.2245125
617.90152	7.9268703
619.63355	8.4611407
623.69451	9.125711
624.6095	5.1649087
625.53839	3.0437876
629.63073	5.2198825
632.21848	4.9830784
633.452	7.2547572
636.96583	19.548671
641.5599	5.2100562
642.75633	7.7553562
644.73118	12.320568
650.3136	0.57765048
660.383	2.9579872
664.01335	1.9372175
664.89602	3.0194111
668.35885	0.37970683
668.7658	1.4052112
669.89703	0.45346169
671.73253	1.127535
678.2283	4.5748955
678.90325	1.8406538
684.1178	3.4122273
687.60585	0.44608144
690.34573	0.58794402
693.83868	0.55355169
705.71004	3.4775973
708.22719	6.2006795
709.80518	3.7182948
713.98963	4.5811663
716.98904	8.1970008
722.84867	5.7031084
723.27241	11.71852
726.04397	1.2004145
729.88166	7.1491376
735.64574	71.987959
741.73949	13.798135
743.3609	8.5882413
744.73436	3.1977105
750.41205	3.0189557
754.37462	9.1146957
756.36283	4.3337021
759.39996	25.462618
761.93499	2.0630217
764.09874	1.9140797
766.46765	1.2960316
766.96614	0.53350643
772.1323	1.9469782
776.78423	22.884134
777.389	8.7409099
783.07816	22.017655
783.12959	3.913336
788.4188	5.4253955
795.66673	4.0418992
797.2007	3.5037782
801.53353	5.054829
806.21692	22.469617
811.85166	6.93527
819.58259	5.2179403
819.99009	10.237996
825.78273	20.313307
833.48792	0.42282461
845.96465	2.0934638
853.30383	8.4480223
858.77978	1.8288072
861.80886	6.8965544
862.89964	2.5347308
870.80017	14.243031
876.46146	1.6054074
881.36462	1.3103947
888.39188	3.2068578
900.76063	1.6396649
901.36201	2.2883533
908.63504	2.9550267
911.99238	0.61419504
919.4137	2.1899138
925.45428	1.9900005
926.38716	0.70395198
935.45123	2.4861033
941.44903	0.49389904
947.82342	3.8910009
957.45153	1.4393243
965.8385	13.364307
970.56441	0.93972712
985.62683	0.51562989
991.79871	2.0295666
993.36247	2.6392956
997.47888	1.7282676
999.30521	2.6557102
1002.4049	1.5520365
1006.6397	2.0550335
1016.3799	11.229927
1016.7947	5.168522
1029.6198	6.5795573
1036.2879	7.3672627
1039.4443	5.9949861
1047.5311	5.2197295
1050.9709	2.4699231
1054.9789	4.9476214
1061.3811	0.33496918
1072.4223	1.81184
1075.007	0.85497266
1090.3446	0.84654387
1101.0186	4.8963075
1102.9909	1.3485192
1111.1764	0.77089019
1118.5143	1.501995
1122.4156	0.50061339
1129.5049	1.1566165
1137.0961	3.4094225
1140.2722	3.5989465
1145.4282	0.65773153
1158.5483	3.3277354
1190.1719	1.5378358
1191.6141	1.1759316
1279.4379	2.0303176
1320.5824	1.7134329
1337.4148	1.5861582
1506.6316	0.5085577
1545.754	1.4657017
1593.5243	0.57033596
1739.708	2.320957
END IONS

BEGIN IONS
TITLE=50: Scan 1071 (rt=1373.21) [E:\ORBITRAP\Laura\130118_OT_LB_Leaf\130116_OT_LB_leaf-trichome_1.raw]
PEPMASS=589.97616 7921.667
CHARGE=3+
SCANS=1071
RAWSCANS=sn1071
RTINSECONDS=1373.2131
182.88896	1.1342408
192.90483	0.76705147
197.98686	0.6978641
200.0784	2.9971757
209.95651	3.096995
211.09767	0.52987518
215.1073	1.0668855
216.95232	1.4953415
218.85978	0.80603831
228.00308	1.9460377
237.91333	0.73624753
253.99972	3.285622
266.00137	1.7498947
276.19446	0.79981962
281.92877	3.3072471
282.96048	1.954404
299.21777	1.9878897
304.66967	1.9243357
306.87846	0.82808572
311.07137	2.0856209
327.62093	0.98459578
331.11352	0.614981
336.20553	8.3055228
336.85806	2.6385957
346.22509	1.291546
352.15759	2.2102702
354.18639	1.2835202
358.11389	0.93572519
364.96937	3.5186023
366.15425	1.0824632
369.27068	1.7352049
370.5474	1.1937784
371.98864	1.9854162
376.25983	0.86392652
382.9346	13.206802
398.53568	0.97620096
402.50995	1.4742539
407.73261	4.0246253
410.04345	2.2039464
411.09181	0.93914886
411.51332	1.820794
415.08105	1.2509452
416.63487	0.66782758
420.184	1.0214342
425.18563	1.5334621
428.97183	1.0573464
433.34258	1.9542413
434.20485	0.82361546
438.80475	0.72621598
442.07769	1.0882587
456.94794	4.26331
459.64454	8.1596734
464.95319	1.2045157
468.6919	126.16074
476.02808	1.4358837
480.1215	1.9548211
480.89745	3.4624544
484.52971	7.8063919
490.45953	6.9637029
497.00142	13.062711
497.43365	5.9701759
498.02554	9.9252002
499.8926	1.374884
501.32703	1.4363564
504.11891	2.3634734
508.41313	7.5456934
509.85928	4.1030889
513.76719	17.916991
514.14432	41.148405
519.179	144.37018
519.74249	9.3293295
523.62322	1.0524634
525.28962	1.9061522
527.09918	1.392806
531.08134	1.8607662
532.12212	3.8827213
534.81462	4.5454524
535.62782	0.78668278
537.32825	1.1770865
540.1548	1.2086756
541.54425	1.2919569
545.25943	5.1097232
547.14183	2.5101829
549.59004	3.3363467
551.04723	3.1048022
552.29869	6.4136026
563.63063	3.9358843
567.17428	7.4032956
569.42043	23.878719
571.69277	12.105226
572.71229	6.2441361
578.17803	258.54594
583.83012	44.803778
588.65702	1.1268854
590.15297	1.7229874
597.77509	1.8817615
598.93661	3.5374366
601.46747	1.3677486
606.37481	9.2724549
609.54363	7.6166699
614.12051	0.79038075
615.17575	2.2441104
617.3603	1.5884159
627.20831	51.282096
627.71116	16.350153
635.04781	2.5380362
637.73499	0.91751347
643.85016	2.5456195
646.12138	8.2857646
646.85799	4.8624144
651.09885	6.7466493
653.28809	1.2591598
657.95842	1.200894
661.17398	3.7481319
663.78853	2.8791601
664.69378	1.6158815
667.73442	5.8893626
671.13088	9.4619768
675.70404	8.7045934
684.74235	89.661309
688.11821	6.9047373
689.22595	3.6442927
690.66898	2.0974686
696.08144	6.6998254
699.55794	1.2526826
706.10373	3.2038237
713.27433	70.545246
718.00399	1.6446699
731.14736	10.371515
735.28732	60.729182
738.02845	5.2918464
742.26557	3.8667472
744.28566	2.9934495
746.23282	1.6138816
748.75232	4.009539
760.45654	4.2551956
761.7976	6.7428768
770.79989	69.291659
780.32159	2.7178618
786.28543	1.3698443
791.11202	7.5935897
796.37321	14.819434
798.32986	2.2015644
803.19267	4.9254009
808.01406	5.0218932
814.19823	64.682123
814.68456	14.786108
820.2309	2.1866951
820.99742	2.7130635
825.27973	2.8927135
832.02713	3.9027099
839.25901	34.673508
839.57956	10.922554
852.14099	0.93730355
866.65951	2.1768829
876.40405	14.168555
881.44354	1.083898
896.25048	1.283969
908.62688	1.0144888
916.81715	2.5147205
918.32929	1.1335558
927.13896	1.6488608
936.42691	21.363558
944.0899	1.5734782
1060.2831	1.3207651
1079.9271	10.956831
1095.7582	1.0830212
1121.4402	1.1558276
1156.2524	1.4465186
1194.1285	1.1476089
1235.537	2.2536119
1252.1689	1.3941852
END IONS

BEGIN IONS
TITLE=51: Scan 1076 (rt=1377.65) [E:\ORBITRAP\Laura\130118_OT_LB_Leaf\130116_OT_LB_leaf-trichome_1.raw]
PEPMASS=433.7344 2461.6555
CHARGE=2+
SCANS=1076
RAWSCANS=sn1076
RTINSECONDS=1377.6465
129.22864	0.50260759
130.14898	0.83125404
139.93806	0.32865066
148.02746	0.42792579
154.88545	0.36516187
157.15088	0.97006581
161.07553	0.23831239
198.75721	0.26153263
199.91191	0.59354708
201.06693	1.0058589
203.95807	0.85146533
204.81	0.72304766
206.92124	1.3120904
208.8064	1.8517453
210.84273	4.4114929
212.70977	1.8577519
217.0986	0.31116399
221.60924	0.97227638
226.9141	0.54464667
228.75042	0.3307319
229.86466	0.42625467
231.07613	0.51172026
233.10895	0.34472495
238.88194	3.8959362
239.9735	1.3266843
242.89561	0.85399657
243.90068	0.3152281
245.94314	0.3716608
246.74915	0.19038259
250.10208	0.76118135
257.07534	0.51657754
261.8365	1.0029883
262.17026	2.8899088
264.90137	0.82223426
270.52115	0.75088466
274.04483	0.84035944
280.06934	0.98558322
281.22635	1.7000938
286.1392	0.53562883
289.86072	0.32385375
293.2065	1.5428598
294.76169	2.7543479
296.07119	0.71790128
299.85632	0.42992341
305.02362	0.56778817
307.13884	0.40037519
314.48172	1.1036409
318.8588	5.8431262
320.72838	20.285466
322.70689	10.904876
325.3933	0.39061408
327.15855	1.6186117
328.07348	4.8502024
333.70158	0.56272402
336.07599	1.6874399
336.81548	0.57940609
341.09394	4.2433089
341.99851	1.0885589
343.08263	0.49571084
344.90581	0.23591095
349.87318	0.73201871
350.95985	0.20062557
354.14784	0.86083137
357.99931	3.337371
359.50962	2.0386478
363.19839	2.5451708
364.54449	4.7380104
365.58116	0.49241201
367.05998	1.0047852
369.73458	1.0425765
371.06134	0.56582122
375.16178	9.1541884
377.5463	0.62016912
378.44244	0.17690795
383.5815	2.3826434
384.48833	1.5857953
386.40954	3.3324966
389.04824	1.887367
390.71762	4.0134426
391.27426	0.64683986
393.14162	3.3514644
394.81631	0.46436787
399.07036	3.2766298
401.19469	1.2736109
402.20742	2.701464
403.37048	4.040899
409.51159	2.3375596
411.22516	3.2138506
413.58391	4.8284779
415.21804	11.770892
416.19475	11.890313
417.03327	2.2488208
419.40035	3.1787978
420.78648	5.4952004
421.49024	6.5239645
424.69376	89.6805
426.44499	15.533175
426.88285	19.30702
428.19843	4.2981113
433.70129	2.0743298
435.81064	1.8193363
437.78541	1.3679164
442.82581	2.1007837
444.05956	0.82709396
446.87631	1.9875221
448.01784	1.0820043
450.11616	0.97840617
450.89865	0.979462
451.65553	2.7283595
453.28832	1.7898124
456.12038	2.2198409
458.38699	3.2940215
462.1062	0.51753919
463.03144	0.88401787
466.22691	1.6510248
468.20022	6.4382865
471.05615	3.4507552
472.47719	3.6381678
474.23286	4.048945
475.07325	14.787822
477.50402	3.2389519
478.80652	1.219174
481.78641	1.1519466
482.34858	2.9734589
484.69748	2.0249672
487.58926	2.2308145
489.2459	1.8341928
490.97646	5.722984
492.23082	3.3477042
493.29558	1.7584386
495.75173	2.007963
496.53963	3.5597491
499.68024	1.213647
503.26571	2.2947336
505.81364	3.1908382
507.33934	3.9481247
510.65512	3.3899104
515.87432	1.4808105
517.47877	1.6617622
518.66576	2.9373654
519.36712	6.2998214
524.75455	1.4211031
526.19148	2.5421079
530.81379	2.2792217
536.06512	1.9905808
538.1266	1.9018063
538.97074	2.3501338
542.23234	1.1537389
543.29922	2.1257923
545.53192	2.5810709
546.66388	0.82493759
548.13117	3.0229293
551.98025	4.9977025
554.36477	3.1393541
555.90544	3.5126798
559.23253	1.8905018
560.09031	0.98651809
562.10173	2.5811374
564.78591	3.5356794
567.82966	1.7222595
570.09684	0.53787273
571.1617	0.32778752
575.39643	1.5691268
585.42737	4.9593966
586.61569	1.0092842
587.96032	1.5555863
591.15827	0.6941997
593.61337	3.2758128
595.36461	3.9092875
598.11346	1.5643967
599.47368	0.8335475
601.23247	1.1394174
604.31726	2.6184293
605.85818	1.7840897
607.12835	0.60133012
613.51222	2.2402409
615.26094	1.296689
618.16564	7.6210661
620.45006	1.7235348
623.23751	0.55111638
636.95501	1.8832026
638.24841	2.4126105
641.1448	1.3900717
642.47064	1.6144762
653.14239	0.56443278
668.76263	2.0275873
680.11474	1.2835314
688.66525	1.0920826
691.75295	0.56600184
697.49321	0.9870153
700.37872	1.7840532
704.1164	1.2816537
708.34694	0.89872818
718.14829	2.6881726
724.14036	0.53997554
733.27044	5.2498506
738.20477	0.95869896
765.22888	0.63773706
781.16051	0.8862793
788.17846	1.5460922
821.29761	0.66743718
824.16595	1.0426516
849.22241	1.1932238
END IONS

BEGIN IONS
TITLE=52: Scan 1078 (rt=1378.71) [E:\ORBITRAP\Laura\130118_OT_LB_Leaf\130116_OT_LB_leaf-trichome_1.raw]
PEPMASS=407.58699 17760.066
CHARGE=3+
SCANS=1078
RAWSCANS=sn1078
RTINSECONDS=1378.7067
130.1023	0.90231481
147.03812	3.4397489
148.08185	0.95841834
157.06656	1.7447512
173.00754	1.4402987
174.97253	1.0777016
183.13678	1.1915106
185.00695	103.63681
200.89881	3.1158976
205.82388	1.2971122
209.15375	3.7595728
210.28616	1.2942193
212.90973	202.63154
214.03061	9.1902263
216.996	2.6662045
222.02716	3.6978971
224.95267	3.8125766
226.91484	5.1057309
231.14514	1.589539
239.15216	1.1095602
241.83375	4.6811964
262.80177	2.1279652
265.75476	1.2184006
280.94586	5.8306392
281.74957	0.98592532
285.59666	1.0238696
286.82589	1.3821558
290.15095	1.2520789
294.93069	1.2139168
300.01451	1.0364345
301.01388	2.442881
308.32736	4.8193379
311.13991	1.3727842
312.16302	4.0422043
322.04559	8.3389958
326.02623	15.679469
331.73593	5.0059656
336.22974	2.2038487
337.66296	3.4910315
341.25771	3.4139768
343.8035	12.284585
353.83627	2.3135375
359.14353	3.4421582
363.07041	4.9273712
368.35952	4.6586194
374.90838	2.580749
376.78056	2.0966918
379.01016	5.9085269
380.1415	6.9496855
382.48036	3.253305
384.42996	15.748245
387.63262	8.9448847
389.42408	5.7398358
389.76854	14.595572
393.92477	6.127697
397.49603	30.109956
398.67998	9.4738635
401.1329	7.0656269
402.19014	19.908931
406.46804	3.8660011
407.30142	3.1694842
408.94586	2.6411864
409.9974	1.26998
414.31993	1.8837723
417.11728	7.8610362
425.05924	2.0529133
427.89587	3.2777433
434.66556	4.6230029
435.31112	1.1405975
439.16491	9.6800828
443.89956	9.1771637
445.70179	10.017442
448.16142	147.51644
453.5611	12.269132
457.41457	30.619279
459.0926	12.765483
462.30555	5.3915267
468.03067	2.0385451
470.77563	5.4392895
477.41179	16.799682
479.51047	9.2730555
480.46527	18.535756
482.71795	3.6091529
486.28758	14.360689
488.28372	8.135774
490.60937	3.7641181
495.13197	10.520479
495.7534	61.360362
500.31543	18.724724
504.72641	2524.7195
509.19982	4.4684487
515.27759	5.6849237
518.72297	1.9721568
524.02499	8.799208
527.28968	2.8443938
527.86423	6.9471518
529.24047	3.7615763
530.41029	1.7443983
533.82936	2.3534277
537.12882	4.0020579
537.83978	5.8283506
546.79299	20.944033
547.21675	5.1824976
552.16058	6.5099723
561.26388	109.82313
561.77674	16.314395
567.1892	2.8011
570.30371	25.029538
575.08849	6.9072746
579.01398	6.0703891
580.14285	1.779216
581.23289	3.8405749
583.17783	3.0494614
583.84137	1.265263
589.2773	3.7685721
591.7349	8.6201041
593.4549	4.1369934
610.27032	2.2924158
617.20184	1.7927753
624.39516	3.0165181
625.18858	5.4494659
626.94969	2.0601662
635.40805	1.850059
637.30291	2.9951526
643.10388	4.4978139
651.93007	3.6422358
673.21563	2.2125009
680.24755	1.9434323
707.49427	8.1987196
767.08661	1.9526128
808.25436	7.280524
817.47314	1.6996238
878.53121	3.1403977
880.51605	4.0816127
895.3436	3.6233633
964.59252	5.2373246
1010.6757	1.7438384
1032.0906	1.946919
END IONS

BEGIN IONS
TITLE=53: Scan 1079 (rt=1379.18) [E:\ORBITRAP\Laura\130118_OT_LB_Leaf\130116_OT_LB_leaf-trichome_1.raw]
PEPMASS=559.32172 3396.8076
CHARGE=3+
SCANS=1079
RAWSCANS=sn1079
RTINSECONDS=1379.1777
184.82797	0.71120705
196.82357	0.8364031
200.19861	0.38444626
215.9806	0.64899377
224.76313	1.2798004
225.08848	11.708116
227.00653	0.14260492
234.98115	0.31751886
240.08017	0.46831161
242.94952	0.99022859
244.10606	0.20778774
249.20142	0.52073101
256.06228	0.79011107
257.10545	4.9861713
258.84757	1.5391974
266.06775	1.0960898
279.49396	0.3802231
283.03989	7.2738551
284.01988	1.6130338
285.13575	0.58649936
296.21216	0.91751519
300.79504	0.30437819
315.43036	1.8689937
326.36602	0.40771105
327.03485	0.60119558
329.16334	0.53093142
330.51647	0.85746041
335.21313	0.87243144
339.89144	1.9626465
345.06805	1.2578563
350.45864	2.562426
353.11009	5.4863909
353.86432	1.3857167
354.69643	1.7083323
358.20447	0.68604569
366.92373	0.20346028
373.2534	1.0604711
374.35494	1.5510457
376.55511	0.65690407
383.30077	1.3147102
385.08838	1.7379143
392.95766	3.4278988
396.0406	4.8018295
398.73591	1.7370462
400.611	0.65643889
401.15323	2.983245
405.10107	0.19763814
410.07793	3.2541558
412.48589	0.9528592
415.16956	0.99084397
420.99239	0.79950822
424.14654	1.2724271
429.25866	14.770374
434.9961	2.2062129
437.66269	2.0192869
439.70604	0.72069107
441.87758	0.56989597
442.98398	0.34939226
447.19562	3.4422916
449.31828	3.8113962
452.9214	3.1064988
456.1902	2.4709209
458.18214	2.8461602
459.2606	1.1709901
463.28534	0.78746493
465.08059	2.5270006
466.55733	4.2328929
470.1132	1.7740292
473.00574	1.1035621
476.87738	1.4087149
481.18534	19.519666
484.31211	2.9199888
487.06072	1.4410869
488.48678	3.9315986
489.14602	0.91325167
494.10578	3.0840678
494.57364	3.8004201
497.96771	2.0038923
498.81392	3.0749412
500.83911	5.2239011
505.06189	2.7697447
508.04397	1.3101965
510.33593	4.6248932
512.40225	2.3218748
513.11529	7.9323703
514.04918	4.5513805
516.2284	5.6899608
517.20381	1.8975206
519.01168	1.4446503
521.44384	7.2944749
522.28725	7.302533
525.33215	8.7220105
527.23955	4.8806958
528.37638	1.4234418
529.28311	1.0374375
534.25028	24.475105
535.14728	9.4351377
537.26112	5.6519415
538.74073	5.4575357
541.4524	7.4193108
542.11082	9.2517733
543.06204	6.667231
547.38923	7.2208149
547.84649	12.502006
552.28879	9.2044987
553.33132	6.4128852
557.59256	3.8837724
558.11846	0.55699513
562.16784	0.35473043
570.21678	5.6394863
571.4013	2.7892842
573.63353	2.4961224
576.33657	2.610412
579.55135	1.0027451
585.71043	1.5162934
586.30136	2.571926
589.14056	1.013142
592.59216	3.788212
593.55192	3.6599878
596.16467	4.0277983
600.89221	2.3533877
603.4054	4.5427367
607.50437	1.4953458
609.1527	2.6519426
611.80127	4.9190239
613.24644	2.334594
616.35653	4.3028939
624.23391	15.418954
629.87426	5.5858994
632.40664	2.6733855
634.06454	4.8183046
636.18367	4.034084
639.02205	0.98081175
642.48451	1.9798215
644.49994	2.2639656
653.19012	2.6316821
655.69907	1.8290766
662.29819	20.081129
664.46015	5.2815418
667.63528	1.6790053
672.23388	6.4716902
674.33467	4.63008
677.23263	4.4840523
680.07426	2.20121
685.25882	1.7855665
686.28945	4.3277188
690.19208	1.4168837
693.72491	4.5031238
697.38211	1.1554627
701.85292	8.2451032
709.34418	6.8633208
712.99184	1.2193221
717.89329	32.274242
718.78438	5.2179951
726.33468	12.361273
727.31911	4.2272411
730.27504	2.8883625
732.4262	4.1323015
736.86669	2.3768099
737.51159	4.608914
747.0516	5.0085203
751.65413	0.59412852
756.49518	0.78553298
765.29719	7.3442884
766.22093	3.7877303
767.85207	3.6026555
770.43493	3.5275343
774.33277	3.3023623
775.78128	1.9933232
783.97442	3.1948148
784.35189	8.0339362
785.29926	3.5798525
795.23703	1.0947628
797.10289	1.7158383
800.67344	0.76113262
804.64599	2.7756266
816.95829	2.3088287
818.5506	3.1896321
824.03454	0.71682215
833.04254	0.40379123
847.35479	1.3357569
859.61902	1.1930965
868.39831	0.82278354
874.1147	2.2333642
877.29088	1.4416533
881.85963	1.0938711
890.22382	0.85179356
894.27404	0.55206132
897.5086	0.80877409
900.56907	0.7158435
904.33349	3.7494039
913.44345	2.8851793
921.25042	4.3384044
933.56138	1.0180839
941.95392	0.77202134
963.5097	2.5396637
969.82113	3.2791405
973.13964	4.5902269
988.406	1.4300918
990.43884	1.7731442
995.23003	0.51629086
1001.4465	0.58563958
1006.4775	2.8736777
1024.0704	2.9116078
1049.5181	0.93551548
1053.3541	0.98615206
1055.2729	1.2970674
1062.4113	2.4957004
1067.4442	5.1385748
1122.545	0.89288567
1135.5784	1.5952219
1178.3982	0.67795518
1231.3044	0.78163326
1247.3888	9.157222
1305.5192	1.7004351
1342.6298	0.36009903
END IONS

BEGIN IONS
TITLE=54: Scan 1080 (rt=1379.86) [E:\ORBITRAP\Laura\130118_OT_LB_Leaf\130116_OT_LB_leaf-trichome_1.raw]
PEPMASS=638.6494 1995.2354
CHARGE=3+
SCANS=1080
RAWSCANS=sn1080
RTINSECONDS=1379.8582
198.95305	1.2002942
203.00096	0.26850046
252.91733	0.35373829
298.85832	0.48506178
303.35028	0.91814852
316.66846	0.95435308
321.18923	0.2987341
350.2015	1.1252798
353.08128	0.27189145
354.07396	0.36740537
357.13479	0.41881352
363.07766	1.1834476
366.88113	0.25690247
370.98352	1.4643364
382.95621	0.3426959
385.19305	1.36841
413.63988	2.8426069
435.07068	0.80670887
442.22725	0.50986104
443.29097	0.88387555
446.94287	1.1484778
451.72943	0.71760158
456.03259	0.17912506
466.97174	0.32104285
471.71451	0.46051304
472.28272	0.7468495
475.33813	0.57132117
487.6671	4.2915293
500.84903	1.0653917
502.20773	0.65578628
505.51874	1.7030662
507.62412	0.54433114
515.40079	0.31930344
518.05353	0.99227645
520.93646	0.95119869
536.99695	0.80921039
542.98514	1.0864356
544.75296	2.3111139
548.85974	1.0917034
556.35241	0.88473599
560.38202	1.6506732
564.52421	3.3432655
566.51233	1.7082411
569.25317	0.6524969
572.55462	26.962539
572.981	5.36073
576.33614	2.6446142
581.8631	2.323802
584.54618	1.8921074
591.91484	2.8991234
592.97012	5.343086
594.67648	4.8671496
598.94422	5.7255857
601.84299	0.65231791
605.90669	4.0604275
609.77172	2.9611284
613.60323	4.5711377
614.84796	5.4038408
619.7253	4.646563
622.74325	4.8886051
627.95199	6.5232248
628.82806	8.3362583
629.78074	2.5515791
630.55245	1.7023506
631.84233	3.9171359
656.51542	4.2533929
660.59118	2.6323852
661.4173	1.026464
665.55989	1.4607689
666.76955	3.7246861
668.97514	2.8749191
673.34534	1.0630535
677.15935	4.3922078
683.87384	2.1396384
688.42926	1.8394168
690.57676	0.70187884
694.69474	1.7975265
699.17173	3.0662085
701.88981	3.8493816
702.62046	2.0878048
708.27645	2.2836088
712.19961	3.5639886
714.78407	1.0557534
718.54853	3.3512049
722.21352	6.9924982
725.73242	2.9316593
736.83818	2.261835
743.18248	5.9115036
749.21615	0.5209728
751.08141	1.0185386
761.63513	3.1346412
765.37547	19.693399
774.82989	1.0436954
781.9808	5.3899753
785.25043	0.66957613
790.35856	5.7838752
795.2382	6.1293307
801.42884	4.1701058
808.84247	23.80023
809.48982	9.3865557
815.41253	1.6347957
821.13415	0.75634843
826.17498	1.3791641
834.00909	3.5206295
840.24291	1.6847582
849.17887	7.2900661
853.97008	5.1121626
858.31633	62.548889
866.0097	0.73362166
875.7736	2.6728774
876.25736	4.2060208
889.28185	3.4086454
893.88208	2.1246234
909.14486	7.2235866
927.10486	1.7917527
940.59726	4.5050493
942.38614	1.6499203
956.67765	0.66192542
973.19067	1.246079
977.21838	0.96681072
982.67596	1.4322578
994.42278	0.7536439
998.41124	0.62994936
1029.2681	2.7236739
1069.2307	1.3493565
1071.423	1.9156708
1085.4128	0.87856851
1088.4101	0.66468383
1122.1263	1.8337061
1131.3274	1.8365995
1137.3137	0.96910115
1159.1167	0.75825894
1169.4829	1.3985049
1195.1008	0.32635842
1216.0454	1.3772503
1227.2983	1.752655
1441.4496	1.2817279
1669.5517	1.2742826
END IONS

BEGIN IONS
TITLE=55: Scan 1082 (rt=1381.1) [E:\ORBITRAP\Laura\130118_OT_LB_Leaf\130116_OT_LB_leaf-trichome_1.raw]
PEPMASS=766.35667 2459.304
CHARGE=2+
SCANS=1082
RAWSCANS=sn1082
RTINSECONDS=1381.1044
227.90888	0.60719622
310.85461	0.79295244
321.0246	0.81200704
332.16955	0.6437999
338.9246	3.4109354
356.9165	0.46334094
362.00433	0.50976056
368.22436	0.57632811
374.23688	0.87820821
392.94444	2.3112179
396.03901	0.58227261
404.18689	0.70477975
412.18603	0.86998096
414.13292	0.6722253
421.01043	1.450588
421.9985	8.1966369
423.08845	1.7335004
440.08346	13.168912
457.14053	12.026891
474.96435	3.9818456
490.19312	0.61361273
518.92016	0.56646977
529.18881	11.291477
549.66254	1.5669862
554.06948	1.2270433
555.10022	0.44797361
579.66156	0.91810242
580.85577	1.0060232
584.05279	0.66245115
594.4635	3.9386349
614.73358	3.8651386
623.44983	3.3509929
628.4729	0.51426498
634.89429	2.2127302
640.75311	2.2568906
653.19091	3.2974798
656.16854	0.83505221
658.55395	1.7255147
664.88963	0.48549134
669.29395	1.3781398
671.75478	2.2896138
672.45337	2.62281
678.11682	2.4398096
685.80542	2.3417962
688.91604	1.40017
701.16466	1.3142715
702.91546	1.0596966
708.63403	0.85756206
715.91632	1.4047867
722.90302	4.4009569
725.63634	4.3141242
729.23061	1.8113551
731.1476	2.3481811
735.42355	2.5681523
739.71522	9.4901666
740.27129	18.627429
748.24061	22.186987
749.22423	9.3263858
757.26367	107.07086
765.63085	0.58785423
767.33061	0.32825944
774.03528	2.7496041
776.19042	0.61210937
779.10965	0.967035
784.87573	1.1149504
792.16565	2.0632679
798.2418	1.7929226
808.21828	2.6475543
812.22774	3.7765529
824.6307	5.1896564
828.91986	2.1499748
836.43878	1.4122546
838.59598	1.7494048
847.28145	2.2585535
849.41835	1.3663212
859.5587	5.4169167
866.21566	6.9226208
867.88387	3.7359197
872.89049	0.49224598
873.46856	0.94359662
890.81689	2.390111
899.7862	0.46663858
902.72268	0.39401779
915.65258	4.3996173
921.54571	1.2676153
930.85748	7.911438
934.25756	3.7315357
955.24511	2.1442066
960.3227	2.5883521
965.07824	1.1810797
974.61049	1.0393817
982.78454	1.3371619
1007.3936	2.300666
1010.4218	0.88099201
1026.9435	1.8857696
1040.29	7.3230224
1045.8649	1.2052035
1057.3598	100.89913
1069.9557	1.50543
1082.2781	1.2003607
1093.3581	1.7263067
1097.4176	2.0300047
1111.7845	1.095692
1118.4289	0.51041215
1158.3632	14.778109
1165.05	0.57250005
1182.3813	1.0817362
1201.2522	0.92642894
1236.3468	0.55064932
1259.1444	2.2473244
1272.3542	0.6042437
1316.1511	1.7307771
1351.3122	0.53146068
1368.4928	1.918832
1385.0992	1.7993669
1403.5857	0.79495895
1474.7674	1.0624657
END IONS

BEGIN IONS
TITLE=56: Scan 1088 (rt=1385.98) [E:\ORBITRAP\Laura\130118_OT_LB_Leaf\130116_OT_LB_leaf-trichome_1.raw]
PEPMASS=703.82413 9164.1895
CHARGE=4+
SCANS=1088
RAWSCANS=sn1088
RTINSECONDS=1385.9834
228.01033	1.95967
229.06733	0.53675118
231.15436	0.61858945
249.03662	3.6505339
267.16922	1.0535937
276.00113	2.2822385
298.03232	0.65855835
306.1676	3.9789213
316.00521	0.48726396
319.18096	0.58880528
322.10076	1.0417018
324.08607	0.49164084
330.99585	0.48100986
338.23297	0.53652658
339.13795	1.5725429
340.90852	0.7599622
344.81882	1.0841112
348.76187	2.2444394
355.87714	0.7368646
366.06912	2.6689718
376.09472	0.95667808
377.1136	2.2339941
378.24734	1.1950254
379.55283	1.0887295
387.01637	1.1564375
388.67505	3.6249453
389.08694	0.49854719
395.10739	3.7855929
405.17435	1.2954122
418.00665	0.72169862
427.29159	0.82118482
440.10774	1.7870363
443.62254	7.403026
445.53798	1.2194792
446.17886	0.35989879
453.21037	5.6311074
460.33965	4.3952429
461.9252	1.1423742
464.91541	2.0689047
467.84725	0.68829633
469.0869	0.3787202
472.91272	0.61875175
474.94525	1.0792116
487.10052	2.9931183
491.2171	1.6931612
494.68968	0.43663857
495.11718	1.3770912
502.25258	6.3449006
503.29711	2.0632531
504.19538	0.7716486
508.80994	7.3239992
512.16681	1.6522577
518.04026	1.1728224
522.55413	0.68839201
525.24829	1.0832207
533.15808	1.685273
538.24934	2.0909477
540.50009	2.4015872
544.3953	2.0008547
546.57492	3.1218724
546.9674	9.9984225
550.21952	5.712576
558.99706	3.2693376
562.76574	1.5970191
563.12961	0.5601833
565.47429	0.98606496
566.71631	2.333136
572.11087	3.3776025
573.94879	4.7141771
589.23594	3.679561
591.25622	0.81901109
593.79334	2.3629348
597.62451	20.084052
603.62522	21.710337
604.36385	7.9997476
607.12887	5.0813245
607.9647	2.284348
610.80789	1.3241765
614.67806	1.6703376
617.68911	1.7434796
622.07236	11.45544
624.58155	12.931601
627.27292	12.548144
630.52622	58.256859
636.62302	105.59444
641.1678	2.7588101
643.16383	3.1103809
648.0778	2.3866066
651.24456	8.8262163
653.757	2.5998712
654.55512	4.7088883
658.564	10.983283
661.43401	4.6022224
663.9344	12.433374
666.59957	19.219646
667.48226	45.260886
669.9212	13.177567
672.64164	37.356345
673.21886	175.839
677.20373	131.39184
679.22927	94.317739
682.17974	5.1385484
684.02888	2.7048334
685.50472	7.7847913
691.10477	20.396423
694.59451	94.180607
697.10353	3.2051186
701.95193	1.3509772
703.12677	2.5524054
706.49563	0.95966583
712.17625	16.22698
715.42416	6.2851652
720.50589	1.4962935
722.13268	4.0005656
725.42349	5.3814977
729.25314	3.5681997
731.48324	3.1174707
735.57287	8.3385164
737.08361	2.32687
744.5773	3.9980792
746.27718	3.2188209
747.60063	3.4286505
753.85426	6.8430294
754.25727	1.6965958
756.89852	4.129912
759.14481	2.5424435
762.75838	8.3386547
771.15173	4.9942154
776.3495	70.237859
787.6153	1.9497841
791.31484	1.8559377
794.40145	2.5271389
800.29918	7.2737929
803.44278	2.8795949
805.67999	3.7782767
807.67741	1.8260266
809.95519	2.7822449
815.30397	4.056661
819.79347	8.6985318
821.33618	10.064237
824.63536	7.1775103
831.28437	6.2377103
835.594	5.6972658
838.92761	7.8983937
842.3029	6.2072521
848.69989	29.455213
850.80402	12.069378
851.89222	16.625042
859.54578	8.9884581
863.14983	3.668596
867.63075	1.2133462
871.31269	7.013282
877.03127	6.7322346
884.07899	6.9189546
887.14649	21.756954
895.77162	65.931066
904.25286	68.19678
911.82263	7.1738631
915.3537	19.856099
917.23041	5.2465581
931.02624	13.227911
934.64623	5.968725
945.26909	54.854619
954.39325	25.249812
958.01522	3.0227035
962.21632	3.0358732
963.49106	1.3170539
972.86116	5.0065027
975.01042	1.5061337
989.76625	2.0997924
1001.2539	13.810562
1009.1063	65.36924
1014.1036	3.0792186
1018.3252	31.84216
1037.915	2.7323484
1072.4226	1.6708394
1095.1438	2.203748
1117.2877	2.4475002
1126.2341	2.2542418
1130.4095	2.8273449
1157.3404	1.0025429
1174.3182	2.9024981
1186.475	2.1491679
1190.1758	1.0918673
1202.3403	1.1048297
1209.6382	0.93141713
1228.3085	3.0035151
1246.4385	1.2771107
1263.9157	2.4870059
1287.3552	1.7249352
1325.3143	0.83926497
1345.3998	0.8194625
1397.6405	0.8777474
1415.4504	1.0292547
1428.6207	2.0310582
1490.4373	0.92918393
1505.6362	2.6657801
1557.863	2.8866548
END IONS

BEGIN IONS
TITLE=57: Scan 1089 (rt=1386.72) [E:\ORBITRAP\Laura\130118_OT_LB_Leaf\130116_OT_LB_leaf-trichome_1.raw]
PEPMASS=657.62302 4936.4409
CHARGE=3+
SCANS=1089
RAWSCANS=sn1089
RTINSECONDS=1386.7216
195.09319	10.433347
234.19028	0.45745559
258.13715	0.73748361
272.05365	0.5089042
280.15732	2.1920684
287.8255	1.3405325
296.99045	2.1044521
306.43059	0.65714705
309.17004	2.2015201
327.05348	0.47916728
329.23675	1.1529337
337.075	0.61877436
340.09534	6.9478961
345.91067	0.39704051
358.08654	15.505694
371.08425	1.3146118
380.41766	0.548985
384.77988	1.2788449
386.2061	0.56630801
391.69623	2.031519
397.07571	1.8604832
404.56198	0.43404485
412.87671	1.5413895
428.5473	0.45416533
434.10813	5.0343439
434.71931	1.4604801
440.22833	0.71593924
443.2174	0.76505455
453.07821	1.994964
453.94231	1.3011466
455.15752	0.36010058
461.2086	0.54925786
465.07378	0.52132842
465.9596	0.7202492
471.01169	8.11457
476.25427	1.0698432
485.29949	1.4596493
489.68652	1.5645894
493.21535	0.66087959
502.31888	1.6225128
503.71215	2.04222
506.99085	0.86662076
512.22797	0.71469746
514.09274	0.4328983
519.08505	1.2081038
520.08273	0.95320096
522.01135	1.3833894
523.23362	0.71054999
526.95581	2.1053496
531.17193	0.87677232
540.18755	2.5744017
541.45	0.79818201
543.43317	1.3041244
546.34838	1.4123934
548.60345	1.5546582
552.21134	1.5748668
556.93962	0.9809763
558.86323	1.7458022
563.19082	2.8528818
567.3999	5.4324602
570.00586	0.62019169
572.58191	1.6101295
573.28723	1.8074265
577.43493	0.9250528
582.13298	3.2411441
583.24883	1.5677885
585.09875	3.4237749
590.68882	2.7421533
592.81292	1.6320361
594.87227	0.77027392
595.30438	1.6546458
603.21807	0.96598923
607.68823	8.4431738
609.78634	3.9113825
612.30532	0.50156043
617.05709	5.407151
621.01214	4.1391403
624.76715	20.157483
629.17859	5.0920032
630.63786	4.3668176
636.17435	32.224344
640.08337	13.844722
645.85985	212.43278
649.22803	10.286964
650.7946	4.6801955
651.50584	0.96895257
660.74529	0.78245655
662.73744	1.0926604
665.16716	2.2995968
669.47564	0.91524675
676.65942	1.0534332
678.09147	2.3697064
681.55206	1.4050221
684.24276	4.9505564
687.99768	1.8862212
693.57658	5.8218185
696.2518	1.8431582
698.27752	1.4426657
699.22216	3.2664709
702.01217	1.4581898
705.97972	1.0485069
709.03938	1.2210273
711.71757	1.3186124
721.09753	9.1432646
725.38328	2.1554839
731.01152	3.5974167
734.96601	2.7715617
735.7886	4.3351048
742.16441	5.4287817
750.26503	14.964176
751.13947	35.853608
759.07248	2.2228372
761.37042	2.4521224
768.46429	2.4022614
774.12056	2.0129358
775.17509	4.3701744
785.17002	3.5802313
791.23137	3.5655274
793.676	5.1738069
798.41292	10.162008
799.26131	2.4376928
807.22877	72.91364
809.34108	13.620973
813.66003	3.5193435
819.93218	2.7470569
821.05442	3.7301165
825.34727	2.1688795
827.44417	1.0114299
828.13618	3.2261503
843.36509	1.069727
848.18016	5.1603339
849.62249	2.3791907
856.80714	12.187642
861.98523	1.009996
867.92943	2.428672
871.7385	6.0035073
874.40152	2.8271089
880.44051	7.6392942
888.6985	174.02254
898.65125	6.7698007
902.73497	1.7677217
907.32232	3.5450765
911.84508	1.2448146
915.38128	1.4613475
920.97211	2.6934402
922.25714	1.1178543
924.83476	0.84145002
935.59455	3.9300751
937.18481	2.3169245
953.87095	2.0356449
959.0476	0.799641
968.95838	0.89458319
985.35471	7.6609916
1001.0491	2.6661211
1012.0603	1.4643928
1018.3257	1.3935374
1033.1062	2.6037129
1060.9154	1.6033145
1062.3297	1.0766035
1070.5925	1.7587184
1080.2507	3.2204496
1113.3697	1.0249432
1128.7186	1.5267234
1144.1611	4.3407664
1151.2141	1.2859336
1181.2495	1.2600598
1188.0212	0.68437725
1196.274	1.5462716
1214.4303	4.4051401
1251.3872	3.270029
1259.3484	0.94222982
1292.283	0.69029071
1315.5597	4.0832857
1321.3232	2.2242653
1334.4872	3.2238389
1346.3915	1.0582935
1390.2806	2.7043651
1521.4899	1.1243493
1575.2631	1.2487619
END IONS

BEGIN IONS
TITLE=58: Scan 1091 (rt=1387.98) [E:\ORBITRAP\Laura\130118_OT_LB_Leaf\130116_OT_LB_leaf-trichome_1.raw]
PEPMASS=615.96329 4799.8164
CHARGE=3+
SCANS=1091
RAWSCANS=sn1091
RTINSECONDS=1387.9779
216.07153	1.013696
229.79861	1.1184556
230.09467	0.24459568
232.87701	1.4413758
239.27437	1.4387821
240.00883	0.74373041
245.11431	0.55236381
246.15424	1.1086684
255.94357	0.40448294
258.18091	1.5829729
269.92451	0.71739445
271.1138	1.0375514
283.02966	8.7670702
284.12985	1.9071573
288.76529	0.35855473
310.93738	3.0139451
315.84212	1.372721
317.74166	0.75991034
326.00753	0.66624947
329.22744	0.44660896
331.64877	4.5285742
340.19736	0.2825349
340.9436	0.69444386
341.92522	0.41382903
345.2156	0.44451375
347.3505	0.62240251
347.74703	1.519811
349.00736	0.88915778
350.82152	0.71397467
353.0497	1.1448798
357.94644	0.59752691
358.89765	1.5036546
360.23736	0.38064844
372.18979	0.72929916
384.19693	1.1776747
386.0293	0.93577217
387.15943	0.56253571
391.09034	1.3105915
396.86914	1.1185191
401.49814	0.30690703
417.89991	0.56474588
418.8398	0.3984553
428.23042	1.2716319
431.4234	1.4553189
437.6387	2.0446865
438.83032	0.63247819
439.63228	0.52118949
444.94422	1.2329574
446.39752	1.3531949
457.0033	1.5447411
463.92937	0.8202538
465.87277	0.9697217
467.8532	1.4660613
470.26187	2.1219727
473.22088	3.2271508
477.31525	8.4066092
477.89533	1.5219543
478.28902	2.491308
481.31884	1.2001777
487.50787	2.6030834
494.36734	4.8094778
495.98065	2.7226704
498.86863	4.5678332
506.87128	4.2987757
510.20774	7.7094742
515.0574	2.6860495
517.27195	2.4458949
518.91791	4.1973434
523.15142	0.99686695
525.6384	2.9554073
526.91064	3.1206713
532.29615	1.5839052
534.22008	2.0858716
534.86525	5.8279375
541.10822	0.6371884
542.66807	0.95733826
549.56488	0.58430772
552.48307	1.0919802
557.5191	1.3536271
560.84899	5.0618861
561.71495	1.3216438
562.2066	2.624844
564.07784	3.4855942
565.76872	11.698795
567.14715	7.0153575
574.67544	22.310331
575.4632	5.905342
578.70598	1.758832
580.17913	1.1147788
583.57531	14.26585
585.07251	4.1554027
588.26912	6.1856251
592.15912	113.83753
594.59173	14.209054
596.35338	10.218836
597.49757	7.6558954
600.97514	3.8729624
603.81534	17.478304
604.85496	6.5911484
605.97096	15.635993
608.76324	5.4077145
616.22007	6.0552198
617.30456	2.0432309
620.89596	0.91783182
622.69488	1.44518
627.07115	1.9612878
630.24287	8.3367283
634.71906	1.3401852
635.49822	2.6027067
636.22765	2.7962235
639.23945	2.9056448
644.18224	9.9362943
647.80235	1.072544
651.44495	1.2360504
652.44589	0.86359604
656.18417	4.83916
662.20462	108.65133
664.42428	11.070889
669.45273	3.6046284
672.88792	2.3621694
674.27235	2.7359404
676.18026	3.0564464
677.42829	6.6658791
680.24514	3.9651975
681.61873	3.772782
688.45997	4.3931958
689.49502	2.6658236
693.83359	8.8825303
695.33015	14.948164
698.21748	5.5623261
703.27111	5.301919
704.30907	9.4910095
706.9922	1.6879328
708.98586	3.0413606
711.62535	3.7046112
713.23903	3.9439257
718.15813	2.0718884
718.70094	3.3823404
721.39787	2.1178241
726.99703	2.8979485
734.22541	5.5302079
743.26791	8.6870298
745.05065	2.3189996
749.0637	5.1646543
752.18436	1.2695608
759.26247	10.240613
760.86827	3.3902654
767.73595	49.09299
774.49059	3.0706181
777.30691	11.13295
785.34653	8.8431211
788.38629	3.1383086
796.90387	1.6388745
801.72691	3.9457302
808.22168	5.1845106
810.36559	1.7352499
813.73617	0.86023263
816.0908	2.1910955
819.17818	1.5450109
827.21422	11.647931
833.67778	3.6414536
840.54679	11.436702
849.7915	15.26492
858.2078	7.7686474
858.83791	2.2469641
865.34111	2.7714752
873.15466	12.240224
882.4333	0.94863889
885.38239	2.5716686
891.25805	22.284377
903.25837	2.0284412
904.18047	0.82505006
911.19512	1.2979448
923.36436	0.62928359
937.35892	0.84804999
941.41749	0.54313643
954.15378	6.0368084
956.46575	3.250502
962.11206	2.8353562
965.30778	1.3800421
973.4373	1.33204
987.02496	0.89857265
1003.0124	2.0974019
1008.2734	0.67956503
1019.412	6.4949793
1022.2776	1.7889298
1027.2507	1.9707425
1036.2642	3.6022209
1046.7798	1.331288
1051.2482	3.3198129
1057.3147	2.8628885
1064.2586	1.583328
1070.806	0.82701831
1087.6289	1.3734304
1114.5222	0.79195239
1119.021	1.5787191
1150.6554	1.4752619
1159.1168	3.4325732
1166.2223	2.3107774
1176.3391	0.75956393
1183.2731	7.8616517
1189.909	2.0502858
1205.1953	1.4789053
1218.5939	0.90367356
1243.1636	1.1439955
1261.4767	3.9769453
1277.2798	3.9270257
1300.2732	1.0986156
1312.3292	1.1749808
1320.3368	0.86913442
1356.2759	2.4127942
1389.3779	1.82086
1483.5171	1.127525
1610.3982	2.6858504
END IONS

BEGIN IONS
TITLE=59: Scan 1094 (rt=1390.45) [E:\ORBITRAP\Laura\130118_OT_LB_Leaf\130116_OT_LB_leaf-trichome_1.raw]
PEPMASS=492.92345 8788.9268
CHARGE=3+
SCANS=1094
RAWSCANS=sn1094
RTINSECONDS=1390.4494
144.19764	1.1204373
154.86647	1.2299542
160.11726	2.1307913
161.99176	7.9135955
166.07406	1.2048479
171.03502	0.7699707
179.96463	1.0026667
188.94226	1.125673
194.98016	0.63175644
203.08374	0.81459942
207.02701	23.387025
209.21248	0.76963442
216.7066	4.5834911
227.87815	1.4052059
228.70826	0.69482231
230.23597	0.66204597
234.9927	28.728683
248.11641	0.9505184
250.13543	1.5209534
251.09111	3.360886
261.22742	5.0936456
272.1903	1.9643449
274.85359	1.033054
276.23911	0.79010105
284.13696	2.4908636
285.37501	1.7025848
288.01443	1.961803
294.17233	1.0762077
302.7969	1.0306767
306.3692	3.6727636
312.13811	1.2195097
315.66591	20.369141
317.99953	1.9999407
319.78969	0.95273839
326.88431	1.0284491
327.20228	4.1491515
328.57651	2.3248696
333.67514	0.64339075
339.94921	1.1497419
342.35091	0.83710234
345.04585	10.626098
348.73448	4.4451517
353.02073	2.1570121
356.68501	3.9417115
358.08841	3.1028958
359.31862	2.1872533
361.44214	4.2626508
362.99076	7.1701104
368.80511	4.0706217
371.03886	4.0986524
371.81498	5.4116287
373.14388	9.700023
373.5543	1.492322
375.67262	1.1717364
379.23714	4.7853267
383.20412	3.6911304
384.1043	1.0976576
388.26344	1.608423
391.90529	5.0534483
393.25399	1.3595919
395.01843	2.135608
395.64188	6.0893875
399.38736	8.2945462
402.9533	1.5303571
404.02125	4.4749739
405.73598	2.8246727
408.89925	54.779794
411.86083	8.1553042
414.70259	43.36561
415.61488	7.0747917
419.08264	1.794495
420.04356	5.7591183
428.7262	3.3111078
432.42939	2.6605752
437.17376	11.325445
439.29119	5.5288958
440.01561	2.8462875
441.58473	0.79994595
444.25789	11.025969
446.03994	3.1487413
446.79907	2.0747461
448.1763	2.4087907
450.79378	4.3003249
451.67906	1.2962779
453.02021	4.6601929
455.00155	1.6102634
455.74446	3.4575488
456.48106	2.4160149
461.72006	5.5042388
464.16646	14.944451
465.33306	18.644596
467.54983	2.4875949
468.83666	4.5998996
472.8004	83.997457
474.76792	10.996885
476.08811	5.6073868
477.78369	9.6843381
481.237	65.608662
482.70827	34.264767
484.28553	32.252996
486.88598	69.720133
490.77579	1.8105414
492.14982	2.0079256
493.24984	4.4385997
497.98562	2.5943097
499.89959	3.501388
504.96665	1.0378424
507.28696	1.5376791
512.37153	4.9196577
514.54162	1.6135759
516.0379	3.6262189
526.85796	8.8521151
529.26984	19.849357
529.6576	4.4963962
532.24699	1.7711571
533.16043	3.2516376
534.07462	1.3042541
536.04845	2.1946566
540.8897	3.4084275
542.90985	4.4356994
547.08698	2.6997865
548.90045	0.77577947
557.73198	217.80944
561.30738	5.3760149
564.71413	1.9233003
567.9861	2.3187185
572.00324	20.120268
574.86285	2.249242
576.26944	5.2048873
577.73792	6.7416459
579.13376	2.8717726
585.93006	4.7268491
586.73089	6.9781878
590.55176	10.619999
595.02477	2.1923506
595.9027	3.0773056
598.46843	10.429766
599.23545	3.3027359
601.69874	8.0249989
607.59937	27.541473
612.72363	23.104862
613.33317	67.162762
621.80274	235.23399
630.36178	8.1449858
631.78785	6.9857915
632.17585	2.9286572
637.3581	4.225627
638.42806	1.0253932
638.95187	1.8740424
643.66845	2.0536561
648.04826	6.8961066
653.33132	3.4036767
656.38387	13.168463
665.30417	124.30037
670.28172	50.875914
676.11725	6.035435
682.85605	3.1086566
684.80106	6.4571503
692.51418	1.3746634
700.16775	1.7495729
701.30461	0.96451322
704.04997	0.88865763
708.97379	1.3804379
710.3245	2.8206868
733.14129	3.5732536
740.69966	9.1882148
741.72492	5.1052228
747.38192	3.0103651
757.20331	6.6096393
763.18282	1.305522
790.3855	1.2885575
801.02295	1.5621311
818.36076	2.0696812
824.88118	1.6311773
829.34583	6.1528335
839.35616	2.8883037
841.98611	2.3572593
847.08055	13.38577
853.4298	5.7962263
860.20295	1.3744331
896.3648	1.5203152
929.30803	4.0655564
945.35595	2.3766526
959.52056	4.2641509
966.96209	1.9718546
1045.3601	1.6370786
END IONS

BEGIN IONS
TITLE=60: Scan 1096 (rt=1391.55) [E:\ORBITRAP\Laura\130118_OT_LB_Leaf\130116_OT_LB_leaf-trichome_1.raw]
PEPMASS=505.26834 2339.0715
CHARGE=4+
SCANS=1096
RAWSCANS=sn1096
RTINSECONDS=1391.5522
152.94289	0.60394745
157.94546	1.0599817
180.99885	0.50114989
197.04773	1.7294555
201.99206	0.48593274
210.95062	0.54923271
217.86268	1.0566794
219.01888	1.0058033
225.04925	0.34681325
229.92944	1.4181168
239.87704	1.0110153
240.74062	1.7714755
241.85849	1.4218118
243.88475	0.31958972
245.1138	1.1440504
254.85367	1.169398
259.04469	0.71111908
260.27676	0.12783008
266.07013	1.0979916
269.08757	2.1045232
269.85849	1.5303401
274.02167	0.52612204
277.87857	3.0831235
280.66226	0.23579607
283.29259	1.1380226
285.58092	1.179065
286.3173	0.78763257
287.86047	0.60435996
290.79837	0.20451737
294.30432	0.67378826
297.15218	0.3635923
299.05728	2.7674727
299.78988	1.3021731
300.68846	1.0706661
301.82743	0.79344456
303.8413	0.51429821
307.24977	1.0860688
309.37884	0.78470385
312.78589	0.54587232
318.37645	1.3041381
321.12326	0.35885579
323.19111	0.30280601
324.7318	1.2733344
326.22092	2.1921549
327.50209	1.1594267
332.49426	0.27478094
341.09342	0.29909271
342.06005	0.73888642
347.85815	0.5261489
354.28277	5.0952346
354.89671	1.2568154
356.27474	0.91824096
357.1165	0.39041631
362.66485	4.9158669
363.71339	2.5326793
365.86117	0.73419411
368.64238	1.9290999
369.79541	0.34948415
373.26792	4.0753394
374.82471	1.639441
375.72164	0.96711528
377.05021	0.46184984
379.15356	2.0731623
383.14551	0.75832117
384.18909	2.4380123
385.29243	1.0716427
390.08874	2.9005022
394.04355	0.56163865
395.69991	1.8453343
399.99991	1.2000334
404.55755	3.1625867
407.25237	3.2307288
408.6708	2.304611
412.03762	1.6520587
413.09133	1.2559567
413.72676	1.6665152
415.90822	2.3748699
417.33149	1.5045677
417.83653	1.7701103
422.2359	1.2540323
424.15683	3.134571
424.84704	1.0095576
428.77882	2.4651569
431.77344	1.0639361
432.26411	1.7517701
434.14431	2.2565511
436.0651	1.0918904
438.99434	4.3083697
441.15263	11.45372
442.96835	1.5174088
444.09887	1.9573911
449.68252	7.5197447
453.15833	4.3656298
457.13564	7.5434036
457.8312	1.840041
459.45008	1.0360959
462.16707	0.46703896
463.97642	1.6625374
464.99826	0.46743097
468.29905	1.7105174
469.06256	1.6396436
471.17537	7.8690464
472.29482	3.0369109
476.16944	1.676589
477.51681	1.9191317
479.29412	7.2976804
485.98321	4.5948437
486.76018	11.562993
488.84653	1.659323
491.73831	2.6497056
493.03774	1.8592138
495.20003	10.529668
496.16546	14.104682
498.22599	3.092203
499.20393	8.008402
499.8754	1.9898659
501.8219	0.33815449
504.453	1.08093
504.85241	2.3225303
515.5813	0.62852872
520.14478	2.505599
522.76966	2.4700864
523.86076	3.8302069
526.11707	1.0386849
529.23689	1.0730405
530.59001	1.3449698
534.71048	2.2099977
539.36507	0.36111503
542.13269	0.39757377
544.40476	1.4832437
545.82125	0.77837511
549.15387	1.9602483
552.20062	10.158219
555.06893	12.313078
559.17352	2.7401297
559.36955	0.85681234
561.30918	2.1113178
562.171	1.0198758
570.23938	3.5133946
573.30862	14.439243
574.28193	3.5341677
577.19598	2.9309695
578.67442	1.4647338
580.80724	0.97078349
583.91247	4.3862815
586.00271	2.3736994
586.94553	1.9826863
589.9057	7.1690855
595.83825	6.3080685
597.23902	3.5649606
600.13726	3.0040857
602.14666	0.59790487
605.70986	0.75740832
609.72999	15.230597
611.90623	3.116506
613.19066	1.1645301
614.98765	0.99775117
620.35528	0.8223328
627.28389	1.0205201
628.45296	0.97630844
629.31229	1.5197465
634.30307	3.6479675
636.89065	3.2267396
644.3706	3.7293448
654.23096	1.9019734
656.6375	2.2464089
657.51818	1.0350903
660.08743	1.311971
664.76378	11.242057
669.26288	2.1983038
673.8148	32.585733
685.29945	4.217159
688.66754	2.5938382
689.91895	2.7942572
694.16136	1.6442742
697.7651	1.4424096
701.4244	1.932601
706.72274	4.426147
709.11782	1.7666027
711.33103	0.89398318
713.35835	1.2210918
722.02988	5.6830755
724.54348	2.3020522
727.91495	0.59051314
731.37224	1.3580845
735.17688	1.2147371
737.27069	1.439144
742.25518	3.1174259
745.24974	1.5866573
749.43844	1.298377
750.26648	2.7901181
761.78798	1.5632861
765.2916	1.4523936
768.81329	2.0438325
778.38806	2.1812246
786.10608	8.4698149
791.1726	0.51200145
794.86675	0.57533464
800.58967	0.8451061
804.39448	1.0471044
807.41007	1.4047727
809.21289	1.0480741
818.29565	1.7957569
834.47918	2.2998597
837.31522	1.2601493
842.31482	2.2234544
868.73675	0.27554405
880.37844	2.0106596
884.61607	0.69586609
902.65551	0.87883655
909.54962	2.1502948
928.39025	1.3250145
983.32287	0.58559755
END IONS

BEGIN IONS
TITLE=61: Scan 1098 (rt=1392.62) [E:\ORBITRAP\Laura\130118_OT_LB_Leaf\130116_OT_LB_leaf-trichome_1.raw]
PEPMASS=611.29107 7220.9097
CHARGE=4+
SCANS=1098
RAWSCANS=sn1098
RTINSECONDS=1392.6198
186.83356	0.58527848
199.03521	1.7773347
200.97573	11.326341
203.7335	0.91568893
206.84018	0.57212027
230.02987	0.67204919
234.04293	1.5704323
237.09371	0.47218539
238.2601	0.66723001
238.69461	0.81613274
240.79037	0.94198888
242.86304	1.7326298
250.96257	0.46887661
254.2429	0.41806349
268.75472	2.8616678
269.1717	3.8306863
272.1626	1.712583
277.28693	1.3070673
278.0742	0.50675694
284.88757	4.0635774
285.64266	1.2659519
289.96374	0.58064539
295.60466	0.77413897
296.12293	3.5532042
298.12082	0.61123599
302.91808	1.5738691
303.70332	0.56532658
307.59112	2.3809838
307.89524	0.4689969
311.02793	1.4935132
312.38125	0.69609573
312.75238	1.8924651
323.98234	0.59650783
324.32609	1.9313163
325.73077	0.9790763
326.98231	0.56371535
330.00888	2.0553115
340.7895	1.5350371
341.8081	1.9664321
342.89388	0.98696813
343.33544	1.4246884
354.66958	7.4126238
354.98342	52.308857
356.05073	11.34116
356.87592	5.8709562
359.11367	2.2665716
364.78479	1.8453875
369.40241	0.58512993
370.97857	4.29476
371.41747	0.59577797
371.8526	0.9826236
372.55736	1.7134195
374.28198	1.0985107
389.09457	1.9384541
393.66143	1.6474017
396.02655	1.1959823
400.21493	1.4742575
402.17573	0.62615682
403.85617	1.2431113
404.63333	0.76239937
406.13703	1.0606374
407.00883	0.65319494
411.12032	1.8703696
415.05874	12.479171
415.67785	3.0326726
419.76472	0.901194
421.13489	1.0239303
421.83752	1.392075
431.86658	2.0019367
434.37604	1.475387
436.91315	0.75653641
440.10106	2.3596505
441.39114	1.7214241
442.18442	0.79586251
448.28315	4.6599205
448.65842	0.97945035
452.30273	2.5145103
457.15232	6.2073262
464.35058	0.77331288
465.81686	1.2662872
474.99273	0.54651733
479.58155	0.87639112
482.48974	6.4413389
485.5999	2.1943674
490.47487	4.0384785
492.31392	1.7476164
496.86353	1.2479837
500.93819	2.4456434
502.35089	1.8135242
504.66351	16.98813
506.01031	3.6819232
508.55628	3.0593623
517.0191	3.0692567
518.09942	1.8923156
519.23688	2.8509282
523.3562	1.479888
526.25235	2.5801167
527.00036	4.7703068
529.10277	4.1767309
531.73208	1.0225827
532.33	1.6835986
536.07528	0.66201726
538.59253	1.3133341
546.72217	13.133887
552.13728	6.549144
553.33508	2.4733509
555.88624	1.905605
556.55286	2.438603
560.76628	13.28425
562.77623	5.5276062
568.51924	4.7231935
570.30358	8.3899662
571.28194	1.5938842
573.65416	3.8418028
576.63574	4.7007218
579.82352	6.1043473
584.91867	10.597484
586.30056	2.6047226
591.62733	2.9435611
592.8764	18.915478
596.54995	4.975097
599.02425	8.8827346
601.74044	48.5203
605.64382	1.9109061
607.06652	1.2375269
611.61223	2.1002424
617.58955	1.7317479
620.46884	0.78850249
623.34359	1.1189111
628.23797	4.5598127
628.97839	2.6174569
631.78806	1.2384097
632.40229	3.2948425
634.23959	2.2822499
635.33423	4.9399337
636.85913	2.663666
638.09882	0.89896667
645.77898	2.3328305
649.68103	3.8291821
651.20929	11.670097
652.32862	2.8050209
656.14308	3.6834314
658.56594	27.010312
659.44044	3.7877894
671.43167	11.669417
672.44509	8.6425407
676.44452	11.384837
679.50108	37.967914
682.3191	15.84189
685.14908	5.6959928
686.2247	7.546189
688.76056	3.0766144
692.36974	26.071835
694.97527	11.140922
698.64711	3.6079754
700.32374	6.580735
704.96399	29.649011
707.42017	13.031196
710.41	7.9449814
713.21399	3.7271972
719.20993	4.2444521
725.0644	3.3188564
727.25674	10.519641
729.11178	3.4089434
732.342	18.862284
735.28447	12.198402
739.1101	2.3515264
742.09964	82.516738
745.4966	7.9186482
747.86196	33.346934
747.89838	270.06933
750.69031	7.9632525
754.37915	1.4077958
760.59408	5.2517688
763.80263	10.090932
765.47507	12.414975
776.70355	6.8945783
779.17499	5.1992955
781.73264	4.9865456
791.29737	2.411897
794.14505	12.270979
795.94493	6.6637327
799.21645	2.08778
802.48249	9.1093425
811.63554	8.1984045
812.1486	13.664823
816.63104	1.8690094
821.24452	8.2301434
824.88189	4.350954
829.20413	8.5959854
830.01556	3.6522403
840.34686	2.2022625
843.21056	2.8532065
848.10284	2.8462177
853.67669	2.0640159
859.73765	1.1877991
864.19036	2.3347546
871.91091	1.8889646
875.34195	2.9852838
879.66693	2.7659422
883.03674	4.4973992
895.24424	5.2683061
896.62448	3.2571227
899.88955	1.4738161
906.12548	2.8586627
913.69575	5.6746342
923.73322	2.4622654
927.75919	2.1847836
931.78569	1.992716
933.16187	1.4828711
937.05651	0.90685883
939.81632	3.0811194
943.3547	4.1878496
958.45028	3.1457354
963.27068	7.6577711
971.16119	2.4971153
977.46069	18.798329
981.67404	2.1763438
984.66314	5.2668615
991.32723	2.2377883
994.90692	2.3498044
998.39514	2.0453821
1008.4535	10.174457
1014.4014	1.0487934
1023.2412	1.0981082
1039.1779	2.7610052
1043.0439	0.84331129
1047.2545	1.4728085
1061.2269	1.9787453
1064.4338	1.4391706
1068.4111	1.11369
1081.323	0.97428161
1096.3238	3.1666225
1101.597	1.6526853
1105.7067	0.75175544
1112.2639	1.6829147
1122.3851	2.0352622
1133.4503	1.6173612
1141.337	1.0635343
1180.2543	1.2054343
1184.5652	1.2762826
1197.7823	1.3070801
1201.442	2.7749038
1210.6965	0.88484571
1223.3214	0.80586002
1280.7163	2.0235313
1298.5099	1.9714501
1399.2988	0.89901596
1585.2841	1.28565
1626.3229	1.861068
1668.6147	1.0233164
END IONS

BEGIN IONS
TITLE=62: Scan 1100 (rt=1393.85) [E:\ORBITRAP\Laura\130118_OT_LB_Leaf\130116_OT_LB_leaf-trichome_1.raw]
PEPMASS=628.83402 4710.2061
CHARGE=2+
SCANS=1100
RAWSCANS=sn1100
RTINSECONDS=1393.8467
185.96786	1.4885073
204.08618	4.3164731
214.83493	0.69376108
221.91594	0.30241214
225.79949	0.44436263
226.81267	1.5184277
228.34712	0.61685775
237.8074	0.31181314
240.0456	0.5727911
240.7571	0.37511329
241.90919	0.79155763
242.80466	1.9068847
243.97759	1.3973128
251.13269	0.29631736
254.829	0.72065168
257.13775	0.93567703
263.11505	0.52552846
272.11639	0.41404118
276.06961	0.37938449
285.01459	3.3070945
294.86783	0.84693196
296.86871	2.0025079
309.04923	3.0594043
310.68255	1.3769928
314.99384	1.6300173
317.0225	1.2068263
323.27071	0.71086049
325.99744	1.5319268
328.94396	0.50582648
330.26855	2.9507293
342.10271	5.742137
342.90725	1.3588342
350.78442	0.46856635
366.09389	1.9782672
369.69013	1.8464643
371.00597	1.18804
372.94149	1.2469801
374.10447	4.2760309
375.15802	0.70673229
380.06554	0.79418543
381.9336	1.1135847
384.0014	4.0203647
392.2565	0.79584094
393.84431	1.1126998
397.91152	1.0733676
400.55802	2.2883866
401.1145	4.9147182
408.05366	3.6788307
408.90046	1.0061431
410.13967	3.9106926
412.02877	4.6096969
412.81675	1.9489665
414.0821	0.57047739
417.05532	0.42569366
420.40889	1.7462624
423.89127	0.96754488
425.16734	0.84277344
425.99276	1.9007456
428.88951	3.8556945
430.15745	0.99786856
436.03438	1.9777516
437.22068	2.7627392
441.96161	4.1136545
443.15	0.6974897
444.41898	2.4047473
448.13177	0.97504893
450.20025	1.0668869
450.78588	2.1480516
452.90863	2.3191727
455.19005	2.626745
456.24561	2.2857392
459.25239	0.89302065
461.12873	1.0332225
464.87079	4.7365076
468.58968	2.2916958
470.6153	1.4251946
471.27755	3.173172
472.06991	1.3068436
475.30725	1.0128562
481.92244	3.6476973
483.09423	13.319868
484.29462	2.4589342
493.09589	2.9968904
493.83631	1.7439485
495.55426	1.2717727
499.24191	1.560646
500.11425	3.8888816
502.1565	1.0248257
508.21839	2.3886525
513.00678	4.5659859
514.90547	2.0468639
520.02635	1.8538462
520.72277	2.1505162
522.26652	1.6812224
525.1134	1.1346197
527.13987	2.2514823
527.56586	4.0681268
528.51375	2.6639092
529.65524	2.9513676
531.92833	1.499597
532.96209	2.127097
536.24311	27.57593
542.51971	8.1150702
545.13193	5.644527
555.32042	17.315306
557.16344	5.0069011
561.22208	129.55997
570.28763	6.1489507
572.28766	4.7117362
574.07457	2.0010736
576.17237	1.6246763
581.86886	1.6080006
584.30544	0.60205807
585.82157	1.2373692
587.32936	1.3242306
592.00515	3.7170051
593.22652	8.7807124
594.31553	2.6893174
597.07415	2.0131182
599.97499	7.0591949
602.43474	5.1450914
609.38992	7.7254682
610.71784	10.858352
611.12906	24.283941
613.65595	23.20223
614.34831	12.56157
619.73298	46.595129
621.59769	9.5652105
624.07157	1.4442875
627.67923	2.9021163
632.8298	1.2851681
635.15681	0.63533387
644.53927	1.5195338
647.28235	2.860462
648.12054	1.1570456
657.52439	12.311344
658.19682	19.425318
662.2478	2.9609675
663.89608	1.306257
667.21773	2.5265408
668.09902	3.9981949
670.9254	2.0162353
678.92298	0.98677668
683.85336	8.9169653
684.89445	4.3580948
685.34625	7.3637896
688.37396	1.6254367
688.83952	3.3229828
692.43059	2.475434
696.10596	0.87519441
702.18212	2.7014669
707.85067	3.3229141
709.3493	3.3489443
715.75122	3.3648236
717.95863	4.7088711
721.12321	0.77035612
724.55758	2.0617204
725.55008	2.6464207
730.37306	2.7477747
735.03648	1.6697703
740.12465	7.5734409
757.21182	14.458704
764.20971	2.4882673
769.19765	4.6380617
770.11882	1.0379001
777.45298	1.7692136
783.26115	4.2355579
787.36717	3.3967838
800.2123	7.7131288
804.38327	2.4924174
807.61578	3.1187135
811.5438	5.5630659
813.15679	2.8848874
821.52922	4.1493673
828.36529	20.692441
832.38782	5.5008838
836.83835	1.9997666
841.36909	22.836454
846.75899	2.1039279
847.34376	5.4745715
857.47698	1.4362004
866.28706	4.2062407
869.23388	10.06029
879.63172	3.7133893
882.29814	2.2503447
883.22049	5.9708985
890.81134	0.82499152
899.56186	1.5145821
900.30116	1.8185604
909.0869	1.9258982
915.38446	17.319837
922.25572	3.1935423
924.99098	0.8737561
930.25018	1.5307874
935.289	1.0661389
940.86669	1.3262423
943.42369	0.84103958
955.33099	2.1090043
972.3731	49.705114
985.21521	7.3507319
993.6347	1.8522109
997.33813	2.982906
1017.9891	4.3667039
1036.4937	13.878064
1053.3341	20.97935
1071.3775	6.6882673
1076.3992	2.5318976
1085.9123	0.70065737
1092.2021	1.310517
1098.1442	1.7838373
1110.3205	6.6401784
1114.2744	2.220202
1129.5953	1.2162032
1144.4845	0.88185519
1155.4902	0.81313045
1168.4787	1.9623813
1187.3621	0.82929402
1195.4813	2.6640924
1200.225	3.0657806
1211.5034	4.4716076
1266.4988	2.3778307
END IONS

BEGIN IONS
TITLE=63: Scan 1104 (rt=1397.44) [E:\ORBITRAP\Laura\130118_OT_LB_Leaf\130116_OT_LB_leaf-trichome_1.raw]
PEPMASS=514.76938 2409.7112
CHARGE=2+
SCANS=1104
RAWSCANS=sn1104
RTINSECONDS=1397.4427
139.98422	0.50177859
174.896	0.45398272
175.19817	2.4738435
185.91185	0.93368797
191.99583	1.2906281
197.00596	0.37694796
199.19778	0.45007547
202.26117	0.82584509
211.08836	2.3842054
212.36311	0.42451249
218.19187	0.39642915
236.92746	0.88228551
240.67002	1.2086813
242.77898	0.87642162
243.77782	0.48059116
244.75597	0.85829305
246.0174	1.3601027
249.10403	0.24196469
253.15016	0.52776217
255.2287	0.83693856
258.06647	0.47903609
272.88534	1.6262961
275.90048	0.29617837
285.1855	1.2962524
287.10483	0.80948702
295.14258	0.81005753
301.09579	0.95133104
304.01022	0.27327998
306.14731	1.9681253
323.08697	1.1042446
323.95512	0.2841009
324.4599	0.84585736
335.29013	0.5211486
336.99952	0.83101233
339.86252	1.8005605
340.22302	0.51272703
351.22777	0.27814579
351.69334	0.97141162
356.9245	1.9278038
366.12422	0.9603423
367.03345	2.2307291
373.08887	1.1822631
375.12073	1.4095281
381.89949	0.40368953
383.969	0.33152036
388.99281	1.5356274
389.34359	0.46358816
393.79974	0.75956874
400.02679	2.5541402
402.58617	0.60811706
405.34264	1.1207778
407.49286	1.9067228
410.00651	0.73418829
413.55195	0.46533881
415.99946	0.80867963
417.94101	2.0456987
419.82071	1.065594
421.2848	1.6859926
424.55159	0.74778715
425.84962	0.59869053
427.39481	0.43181825
428.60467	0.71079907
430.63022	5.6066073
432.67962	0.58009518
436.24384	2.6361359
437.58643	1.4283148
440.98904	4.0008033
441.86994	0.83079269
443.92163	2.2686533
445.97208	0.86954667
447.48169	2.5356895
451.88462	3.475787
457.89081	2.2959746
459.88996	0.99475847
461.48322	2.1384592
463.75914	1.3240998
465.92637	2.5062012
467.76094	2.9813828
470.29181	5.8418898
474.22281	5.5371915
476.30405	12.18258
478.1409	8.0942124
478.97047	4.9852565
481.58774	3.2089123
482.43576	3.3387257
483.03948	8.5322267
486.25867	0.86745641
487.64662	0.91346342
490.98408	14.235772
492.09747	2.9715105
496.07684	10.002317
497.0917	10.75036
499.06871	19.011526
500.1271	8.8444228
501.91653	6.8464347
504.21191	11.778004
506.01682	9.8478027
507.32121	19.728724
513.48316	0.81488526
513.89463	1.2667369
518.73891	1.453654
521.3114	0.55923957
523.87001	1.1088753
526.30226	0.4218025
529.19689	0.55611307
532.78922	4.8767058
536.99048	0.69191141
540.95001	1.8249404
544.12437	3.2033852
546.13324	2.1333377
547.40375	0.99024805
551.35663	2.1477748
552.16171	0.91748228
558.42187	4.6662427
562.16064	6.4912335
563.72172	3.111641
564.66019	1.6618818
572.67527	1.4965762
573.37085	2.6567629
575.58066	3.8162958
578.15822	0.58724805
578.68168	1.4131706
583.41296	2.1318524
585.74759	9.0025015
587.15271	3.4949247
591.03433	1.2414823
595.1329	4.2503723
598.28635	6.150906
599.6271	4.3566622
600.30706	2.011281
603.93441	1.1183888
607.33434	8.6482135
609.63702	2.8169168
614.26569	1.7185056
614.67319	2.5952276
618.14578	4.9063531
619.39606	5.4014134
622.08064	1.5427165
625.11859	11.778535
627.72325	15.516011
628.55855	8.5961494
634.81663	4.7043392
636.86992	2.9541201
639.30888	3.2037081
643.26837	5.8014435
644.20913	2.2373222
647.98102	2.4924757
650.98474	2.0421375
654.05271	4.4402639
656.79167	1.2772359
659.33809	0.95178638
661.33543	0.3930937
666.31406	8.2346448
669.78429	2.0048678
673.18884	0.35970752
680.02551	2.7598671
682.23418	2.1557373
685.22807	1.8964066
687.21701	0.77659897
690.2154	2.6432038
691.36435	7.2887809
698.32702	0.87564343
703.82775	1.8455827
704.22491	3.1407092
706.96726	1.4959391
712.8059	5.0594227
723.43016	0.72638233
726.2536	0.71925413
732.44983	0.69775276
744.10709	1.5091992
747.08934	2.3524874
747.81587	1.1909805
750.81385	0.40279958
754.27542	2.4772723
755.6002	2.3485441
766.8864	3.9952312
767.5295	1.8180729
771.95666	1.6802384
780.39823	0.73714646
784.45227	1.0598885
791.0399	2.4118495
809.62875	2.9897621
812.04353	1.589582
817.28729	1.2895167
825.43145	1.5449426
831.19552	1.7135617
835.13038	0.78646203
839.49463	0.78153869
846.85755	0.98149739
858.2719	1.4592823
862.21773	1.1932696
880.55432	0.81058317
897.34314	2.5039868
900.52583	0.72762396
907.42671	1.0251929
910.28125	0.69677494
938.44151	0.89896499
942.31893	0.72600934
1004.4768	0.94379324
1014.5209	1.6726198
1022.3487	1.1933895
1039.1904	1.0214063
END IONS

BEGIN IONS
TITLE=64: Scan 1107 (rt=1399.73) [E:\ORBITRAP\Laura\130118_OT_LB_Leaf\130116_OT_LB_leaf-trichome_1.raw]
PEPMASS=541.46274 4130.9487
CHARGE=5+
SCANS=1107
RAWSCANS=sn1107
RTINSECONDS=1399.7336
173.24388	0.74653335
175.1277	0.39144796
183.16319	1.0612122
200.87984	8.0362776
202.08686	1.5307565
203.13673	0.26276125
212.99045	0.55561728
223.36732	0.61415013
229.20505	1.0649143
230.38235	0.34350252
261.98929	3.8363591
272.0517	0.27287514
281.1568	0.4131249
305.1297	0.86866905
306.14084	0.37745566
309.16479	1.0463399
313.59164	0.77186663
316.89047	0.33134707
319.13695	1.2623809
321.26662	1.1324014
322.00532	0.15255615
331.32047	0.54435496
337.06026	0.86355061
342.32796	0.96225986
346.03265	0.41778875
351.20422	1.5838569
353.96448	0.643714
356.9496	0.33888651
361.03071	0.42881451
362.91604	1.549298
364.25098	2.2430457
366.13585	0.85855962
368.95151	0.92106239
371.69828	1.531083
373.86533	0.37952139
375.30041	1.7460706
382.09065	0.30783966
386.34596	0.28879013
390.46521	0.74735014
390.87685	2.7248477
395.44232	2.6068315
400.19099	1.3450992
403.75055	0.64771408
408.43088	0.60262954
411.96523	0.74128226
413.72122	0.5549012
414.5794	2.205595
420.62209	2.2005806
421.7337	0.77726715
423.63476	1.302993
431.8017	2.3568263
436.22072	1.1007673
438.72181	0.90911277
441.4756	0.92673274
444.52549	1.8952391
445.24038	3.4746923
446.62224	1.5343772
448.95308	0.37231626
451.13634	2.3384699
452.0424	4.1546066
455.98208	5.5320011
459.06407	0.9300106
459.62566	2.0178645
463.87382	0.68300501
465.51854	1.9553998
466.1866	5.4014067
467.22886	1.3078693
470.34869	0.66455625
473.10364	4.785632
475.89028	1.7035643
477.70349	3.8192822
478.52379	0.8259749
481.10906	0.29132204
487.19904	2.3141981
491.09625	1.7021809
493.97785	1.6782301
494.98406	0.94546352
498.11862	7.2834591
501.64789	23.746299
504.75355	3.0369897
508.76741	3.1935192
509.81655	2.492148
512.83721	7.4186413
516.21959	3.3867998
519.92657	10.901389
520.51567	13.500406
523.25344	16.259485
525.28385	3.4595863
527.011	3.7425706
528.15032	4.5217073
529.94345	1.8523952
532.58643	16.610507
534.60309	22.781732
537.13345	2.9934214
540.7472	1.0252343
541.66502	2.0729007
542.0122	6.2353776
544.84821	0.48164634
545.85512	0.92467564
547.95662	0.67191816
551.21905	1.9092927
555.25097	2.5853493
556.28948	0.39756312
558.81415	3.2968833
561.09136	2.1107318
562.78821	3.3677625
568.6505	0.62164806
574.45319	3.5847595
577.12136	1.9848453
578.12902	5.8030075
583.3051	1.0948816
585.38241	5.7815076
588.17416	2.6466823
589.1761	2.5118962
591.75769	1.7749231
594.17162	1.2731671
597.82556	4.3291423
598.22963	1.57915
601.5598	3.4547153
603.71251	0.61019076
605.54547	1.8551337
609.87343	1.2760973
612.99291	3.3369224
615.29043	1.1158855
618.35331	5.0950966
621.90177	40.276861
622.58656	101.92565
626.68506	184.96398
630.14087	5.9866219
632.69341	3.0525816
635.78976	3.3901936
639.32755	2.2778327
640.58416	0.88605834
644.16703	8.4625533
645.19513	8.2192918
646.41221	10.661137
648.23239	22.308032
651.09647	3.8013753
653.34909	6.5058238
654.13324	2.8764498
657.85884	3.1261078
659.96966	1.1677276
665.08116	1.5442835
668.83973	6.8261948
675.14136	4.7180851
676.30206	1.5238344
680.80132	3.6461928
683.80137	1.7062646
686.19759	3.6887384
688.74593	2.7759246
691.24878	4.4041795
691.87555	2.4361836
695.61221	3.291613
698.34618	1.7476687
699.77691	2.2243868
704.29798	4.6183813
709.39177	2.1420397
712.10099	1.642104
713.00297	0.56443979
716.63223	1.3703276
718.80489	2.0232502
720.83913	3.1226611
724.30179	1.1029363
724.92628	1.6261349
729.79101	4.1079694
733.81362	2.8585647
737.03159	3.4403281
741.3499	2.721548
745.05972	0.95267881
747.30621	1.9458484
748.33533	0.86282328
753.55945	3.5366601
755.1054	3.2601445
758.45722	2.1319979
759.85614	1.4942104
761.48826	1.1718044
763.79309	0.57709125
766.45685	0.93558413
767.51281	3.5601675
778.04681	1.9510961
782.51814	2.990278
786.90318	2.4941489
791.21125	1.7449789
800.41859	2.8369186
801.48604	1.3097262
803.24198	3.2401728
805.1014	1.3830662
817.9123	6.3584644
820.13953	3.1207875
824.23698	1.261474
834.44728	0.68593052
839.2976	0.60530097
844.19714	0.8349776
849.23864	1.5701339
857.57507	2.0581781
861.38886	0.62954201
867.67258	1.40078
871.02186	0.29792601
880.59168	0.28066643
888.89022	1.8214804
890.28929	1.3492707
894.37481	1.4163007
910.22573	1.5238727
913.80373	1.2076957
918.07543	2.9822672
920.60717	0.72752993
925.33725	0.72046665
926.57025	1.0418886
931.31843	1.1016708
937.04876	1.9406786
941.79913	0.42021063
949.3518	2.4562098
953.39989	1.4381924
959.38044	1.6202615
962.24223	0.55337973
972.33525	1.4494233
992.17083	1.8288115
999.00761	0.66239566
1002.6299	3.3438698
1007.8267	0.72938841
1012.2085	1.0951793
1061.08	1.1757922
1065.0841	1.4187999
1075.3207	0.84220011
1084.3109	0.52508277
1105.5474	1.8231818
1108.1643	0.8661237
1162.4072	0.43186862
1188.7496	0.3908546
1193.5648	0.34678933
1199.3291	0.51252188
1213.3236	0.7575721
1221.1863	1.0318607
1238.3227	1.5163295
1250.057	1.4828291
1311.613	2.9429624
1324.4648	1.544745
1350.5763	0.91682715
1404.4365	1.5679019
1419.4212	3.5553312
1434.6715	0.91351886
1474.3855	0.78423209
1489.4084	0.68235763
1500.4653	0.88634404
1521.566	1.868096
1527.478	2.4999279
1588.5478	2.3225799
1649.5079	1.9572958
1714.4406	0.5920716
END IONS

BEGIN IONS
TITLE=65: Scan 1109 (rt=1401) [E:\ORBITRAP\Laura\130118_OT_LB_Leaf\130116_OT_LB_leaf-trichome_1.raw]
PEPMASS=527.97052 2280.0474
CHARGE=3+
SCANS=1109
RAWSCANS=sn1109
RTINSECONDS=1400.999
166.80662	0.75014206
170.88339	0.31467418
186.01069	1.6278404
198.90927	0.21409314
202.91024	0.52775124
216.04638	0.45319738
225.14609	0.96297078
232.81811	0.81403278
234.02321	1.881855
236.14696	1.4358322
241.83258	0.64571842
245.01513	0.24303502
248.27389	2.523993
254.05508	0.32364463
266.08148	0.30493445
273.85553	2.0205287
282.74442	1.0707931
283.14755	0.25777548
286.62823	0.43337167
290.00204	0.74281574
291.64849	0.68248145
298.90622	4.0479925
302.03589	0.28199856
303.19268	0.39424587
304.13368	0.60062893
305.20132	1.0380602
306.86078	0.64049171
309.41662	2.1309556
314.20703	0.36208604
314.70145	0.5975043
333.63476	0.7578995
338.1492	0.61407793
338.69617	1.4707872
339.90418	0.59407236
340.60067	0.68530415
344.11773	1.2420527
346.16801	0.47055538
348.74644	1.743714
349.15824	0.24431622
353.02836	1.1177023
354.39246	0.41273708
356.06614	0.3800828
357.97356	1.2606818
361.90661	0.88022018
367.14516	1.0128427
370.62582	0.85819757
372.20274	3.4059158
374.40426	0.91106156
378.89472	1.198163
380.03108	2.0363103
383.30476	1.0384423
383.93631	0.33939234
388.3863	1.046959
390.38438	0.61229262
390.92989	0.87029807
394.11653	0.70935892
396.69987	0.53837337
397.66764	1.1157585
399.35438	1.094888
402.49576	0.69552331
403.09473	1.5759887
409.97901	1.1191523
413.23169	1.6981175
414.90297	0.75418358
416.08031	0.44856662
420.67784	0.56093217
423.19203	2.511141
426.09988	1.2607512
427.25314	1.6942943
428.65723	1.0154372
430.57955	0.79693242
431.24381	1.1359887
435.44513	0.91601767
436.72157	1.5871054
438.32555	1.6011313
439.57077	3.6240665
445.27473	0.64002954
447.86035	3.9566527
448.31102	0.78692
449.304	2.4209333
450.23246	1.2989295
453.66977	4.5565941
457.59949	2.3221221
458.47465	0.39645419
462.27329	6.9992652
465.18142	0.27004447
466.67837	0.34496488
468.31902	0.71086268
470.09807	0.95953368
472.26105	2.1497462
474.87203	3.6645165
475.24139	7.8691036
477.19007	4.1398323
480.21436	2.1361531
484.21398	0.95252251
486.33278	2.4115875
488.96248	3.5604373
494.4604	4.2985138
496.09606	5.447832
497.69999	9.1061318
498.26429	2.6756033
500.98522	2.0852212
501.67178	2.4209899
503.7746	3.6981562
505.96684	0.63642102
510.19006	12.75545
511.21497	10.000515
515.44349	6.5831492
517.40819	4.0303093
518.15058	11.741228
519.22484	2.2759965
520.41245	8.2519804
521.87841	18.164822
527.68978	0.61579971
528.43074	1.0808563
532.27908	2.4668086
536.94377	4.2672656
539.22638	0.99129309
544.59003	0.77401752
545.17747	2.5687545
546.82377	1.8396251
554.20264	10.212439
558.96621	1.3940576
563.46555	3.34642
577.1781	11.115212
578.34528	2.4430434
582.63506	7.2728278
585.62758	2.7435982
588.25073	5.8905049
591.80107	1.0032605
592.88012	2.4797685
596.96658	1.9890125
597.69746	1.4481045
601.71771	1.2608125
607.2047	1.8631747
610.80227	1.6210249
611.42964	4.3473691
612.37606	1.2351487
613.55863	1.9626569
619.85267	3.1964182
621.22546	1.7371604
624.23644	1.456614
626.53835	1.5108511
628.14314	3.9791569
630.43764	6.3730417
635.33719	10.441188
635.83454	2.1990828
636.72427	3.3824847
642.78918	2.045932
643.51294	2.090091
647.16108	1.0394354
649.78864	2.8244758
651.331	1.372745
658.79188	21.800151
660.86111	6.6599341
666.78559	4.4846194
669.83785	1.8450224
673.3775	1.2664479
675.92498	2.1369147
678.33268	1.7459043
683.31278	2.9226629
687.23681	1.2166983
693.39748	2.3214489
694.41882	1.2527118
696.56348	0.96786197
700.78424	0.28598684
705.43961	2.1606638
710.24353	1.7703044
714.28259	2.7292776
718.19721	1.2866713
722.88713	20.845018
727.25562	5.0614548
731.03135	1.3828146
739.8577	0.89154615
748.35614	2.8704539
755.46836	1.4695624
757.14543	0.55957794
763.8486	1.5786292
771.16369	3.7823115
779.03228	1.0731447
780.10013	0.33845832
786.32423	1.7979919
788.24068	3.7866959
792.11543	0.47709523
816.55517	0.27848933
820.59665	0.94713042
824.47302	0.61894275
833.5144	1.0787131
839.32921	0.84581581
855.91845	2.9237075
878.36065	1.299281
889.36869	5.9151132
897.3504	1.6977576
907.16705	0.73692051
923.17298	1.3986473
925.5744	1.3814949
954.36651	1.7096139
994.57424	0.81840996
998.51704	0.31062629
1018.4832	0.846983
1083.6009	1.0974047
1133.3956	2.0671025
1152.4316	0.52249412
1166.8224	1.757979
1318.3044	1.205881
END IONS

BEGIN IONS
TITLE=66: Scan 1111 (rt=1402.38) [E:\ORBITRAP\Laura\130118_OT_LB_Leaf\130116_OT_LB_leaf-trichome_1.raw]
PEPMASS=643.32961 2440.2485
CHARGE=3+
SCANS=1111
RAWSCANS=sn1111
RTINSECONDS=1402.3809
211.141	0.50812329
211.92082	0.99977502
238.18869	0.71415819
240.80023	0.45852192
250.08127	1.1957268
252.04776	0.6791232
282.01886	0.8492279
305.2655	0.64766777
309.7866	0.58287072
310.98862	0.32372993
327.13714	1.6279893
350.77539	0.60629425
355.84291	0.49290325
357.82825	0.32935048
358.55255	1.0569906
373.17053	0.50848731
379.91876	0.73020076
386.24341	1.4603466
409.24738	3.1129298
411.67871	0.71927419
414.8404	0.95004545
416.14018	1.1451577
425.56023	0.4507532
443.33612	0.2887158
450.79043	1.357034
453.08606	2.6640898
464.89128	1.1512133
468.83619	1.5543247
472.15192	0.47854834
474.08267	1.388226
486.04542	2.3050289
489.18114	3.3770591
492.12634	2.1820541
500.20508	1.9182586
512.0885	1.9114064
514.35463	0.21988311
525.00293	0.56397969
528.99473	1.2294941
530.32912	2.0747809
535.4505	0.60514964
538.13794	1.3070528
538.70615	3.3998621
540.90282	0.47711719
543.22528	1.4622543
547.09179	2.159096
547.94655	0.92423864
556.16416	4.7337193
557.82074	2.7716697
559.09609	3.5239924
563.14159	0.99181917
565.74759	0.50005879
568.09228	0.95420421
571.51008	4.2945421
573.59981	11.609897
578.57424	2.0869461
579.33797	1.1467995
580.35278	2.5390158
585.85959	1.6899682
590.15779	3.7791588
593.28954	1.6558991
594.13823	2.0382756
595.17389	4.4425332
598.74341	5.1054979
599.93433	12.077468
605.50331	50.196888
608.06414	2.3025311
610.75097	2.4113393
612.52066	5.7074706
613.19164	2.3436575
617.54634	2.7508662
619.57424	3.4988266
623.87408	13.943773
627.32322	7.581949
629.2691	4.8776979
632.54957	5.9612345
633.26836	10.574395
634.82138	4.4332695
637.32812	4.9174872
639.8924	2.5938025
642.40646	2.9606673
647.73559	1.086945
651.80328	0.51937038
655.64003	0.64230008
660.0918	0.99530341
663.62915	2.9231604
667.61817	0.6275801
669.46183	1.0079109
671.16209	1.6757408
673.2174	0.22485068
676.79365	2.0741809
679.16169	2.125504
681.25046	1.1631549
682.11661	1.7675261
685.35082	2.8448556
686.27563	6.9865247
692.31549	4.1409554
698.36037	3.782492
704.38841	14.009256
707.06903	5.1902761
712.35396	4.6735564
716.69185	0.99902348
719.65583	2.708545
724.38634	7.7785031
730.81872	5.9404568
734.28171	3.6619423
737.58531	1.9336194
745.30567	2.2193398
747.00173	0.91380723
752.84508	1.4114102
755.11918	1.0029919
757.32254	1.3754605
759.52927	1.2305031
762.7951	1.7639132
769.6886	1.1452893
772.11878	2.572896
774.12968	2.1558533
777.04866	0.66798564
784.82651	5.786607
795.41954	5.4160634
799.29196	1.2675679
806.58612	1.0205925
811.19279	2.5562193
817.23289	6.1842907
823.7392	4.1366454
824.39685	6.9235264
830.33425	3.107704
834.92516	1.8744741
836.92316	2.1828542
842.71305	1.7542548
844.32858	1.5489605
850.34199	2.2063176
853.31666	2.2422841
859.27839	14.736338
859.76292	23.105493
865.87913	1.0178643
869.32276	2.2358342
870.22518	0.69459722
878.36632	2.9530167
883.99316	2.1733914
891.29546	9.5068423
899.66663	11.569319
907.95237	12.636023
922.38495	1.8193342
928.43438	0.31345986
936.22692	0.66862971
946.45349	3.4691085
975.43249	2.4121304
982.57113	1.1611941
998.57065	1.9076907
1012.0718	0.78783639
1023.3644	1.5964046
1111.3406	2.841135
1133.2342	2.4207439
1170.4668	1.1218206
1173.2766	0.46450171
1180.6226	1.1654507
1196.406	6.1066476
1206.5657	0.42554608
1224.3863	0.79642873
1231.4016	0.85774052
1439.5138	0.89220649
1716.3903	0.95135413
END IONS

BEGIN IONS
TITLE=67: Scan 1113 (rt=1403.6) [E:\ORBITRAP\Laura\130118_OT_LB_Leaf\130116_OT_LB_leaf-trichome_1.raw]
PEPMASS=630.31597 6132.8945
CHARGE=2+
SCANS=1113
RAWSCANS=sn1113
RTINSECONDS=1403.6049
183.02731	0.39677736
186.1032	3.8143853
189.13202	2.4864853
204.06389	4.8475139
208.72733	0.34536534
210.08681	0.54507694
212.8062	0.32988282
213.85048	1.1754501
216.76401	1.2139135
238.71019	0.4139014
239.21814	0.68785301
240.86234	1.182392
243.06574	0.36142802
262.06814	2.6541533
263.24603	0.34029641
271.99618	1.2135516
277.05809	0.58407303
278.99664	1.0409131
282.90008	0.94168999
285.0242	1.8872597
295.12378	1.9691447
296.86667	0.55188489
298.02044	1.1865499
298.95678	0.55185264
300.03639	0.33725624
301.0328	0.46483585
306.47863	0.36143858
311.06988	2.8311033
313.04713	0.86302566
313.80651	0.40550192
315.20384	3.4633248
317.12805	2.6853412
318.99411	0.60428246
321.15934	1.398672
323.0754	0.57721933
325.21637	2.5504467
326.03719	1.4481437
331.0047	1.0396623
333.2583	17.541272
337.85679	1.9728155
338.19521	0.3223492
341.14164	0.62606672
342.33377	0.93162176
342.71244	1.7164593
343.79365	0.29840631
350.73523	1.7205519
352.14405	0.32204962
362.13159	0.69474807
368.76268	0.79328132
372.09286	1.2767141
374.02419	2.583437
375.22396	1.354131
382.18135	0.57308786
383.15019	1.0905113
387.25616	0.44785166
389.16986	0.8237988
392.16263	4.0341357
394.10557	1.6915941
398.09716	3.3958027
400.97815	1.0434546
408.34887	1.1173307
412.18009	3.4372191
413.32707	1.074061
414.25487	0.3262788
414.8166	0.971016
421.3734	0.28737732
423.18799	0.51090952
427.06325	4.2819305
429.02591	6.3206321
430.12534	2.9405553
437.09064	1.3692251
438.83132	0.67123648
443.01613	4.1523739
446.3339	1.8940733
450.24046	1.6174096
452.9992	1.075227
455.07852	0.46069064
456.3656	1.4260564
465.13671	2.3285913
471.22665	1.6610168
472.08897	0.96613924
477.59564	1.2527674
482.06388	3.9103234
483.20803	10.559714
487.26764	0.43522892
496.13933	3.4229596
497.17458	2.1101128
498.78374	3.2012065
500.02908	8.5803557
501.34364	1.6026803
502.29074	0.91278487
507.9172	2.1993525
513.69652	1.37229
514.82806	1.194594
517.41182	0.53951856
520.27058	2.2724763
523.62421	1.4098319
525.99226	0.42630681
527.83872	0.63822397
529.18781	2.7945505
531.02295	1.4917447
534.94854	3.2959544
536.21352	21.47214
541.16716	4.7865024
542.602	3.9586019
543.81573	1.950922
545.4686	1.0928307
546.18496	1.2794685
550.87689	0.74531282
557.1077	13.265333
561.15841	55.043609
564.97483	5.699897
571.35054	3.3936977
572.05856	6.3517073
577.507	1.0212781
579.18003	1.6838792
581.22704	3.1337722
585.19328	2.0426368
587.26268	1.8412016
589.54012	2.0274861
593.05782	12.203793
595.3276	2.8598275
599.89256	5.2159609
601.10035	4.7631212
604.94122	2.1191001
610.03784	17.038074
611.10789	35.101328
614.28605	34.049081
621.17573	236.90973
625.10739	5.2705544
629.16121	1.3852999
634.32235	1.457825
635.14272	0.57072974
636.00554	1.068444
638.86951	0.41795796
642.33308	1.1661328
644.66669	2.3307375
645.92589	6.8004678
650.03086	4.7517442
650.84025	2.8668964
658.12664	15.711008
662.3061	4.1046119
663.40232	1.0026313
666.81419	2.0684751
668.19545	4.447681
669.23039	2.1902076
670.37	2.1557747
673.37048	1.351921
675.22544	1.0338391
677.40185	1.6062193
678.94422	4.391952
685.19293	6.9718561
686.11114	3.5946334
689.01386	2.0125532
691.71013	2.4343276
701.28442	25.070979
705.34993	2.6868787
708.13705	3.2903809
713.53768	2.8477575
716.68298	2.4277644
723.64166	3.3896078
726.89155	1.5514557
728.52747	1.8635634
731.58323	2.8474346
733.17121	2.168172
735.28319	1.3831335
741.01263	21.606451
746.01436	1.8958084
750.75136	2.1528967
753.22005	0.74717592
757.24787	13.897209
759.20484	2.8458197
769.86625	1.2659963
771.8006	2.552542
778.74118	4.0006862
783.41704	2.4268534
787.37511	7.729122
790.35175	3.8259676
796.27551	4.4548715
800.19576	5.0979934
806.78222	5.5109617
816.45526	1.980845
822.11496	0.7414026
828.32372	12.204903
829.98863	6.3208979
832.8929	2.5415951
841.91382	9.2603817
847.38348	1.0763641
859.4249	3.0898949
868.96665	5.3079338
870.11825	5.8097312
882.72711	1.9687988
891.12366	3.3490019
899.07176	3.4758217
901.24299	2.9289138
909.11542	9.2592631
910.42671	3.5137461
915.31098	6.6644156
927.21726	26.809648
930.16985	4.3341932
934.48432	1.5151331
939.58396	1.4711073
945.40193	12.021167
954.54905	3.108557
962.2536	1.0997956
972.33686	28.242276
985.13974	6.8630768
991.27889	2.7911776
998.21977	13.100705
1018.2702	5.677335
1020.2141	2.7466686
1025.1987	1.6870741
1028.2472	4.2836852
1035.1197	4.2016822
1036.3511	11.777414
1046.3446	13.919218
1053.3242	30.938398
1054.4826	8.5519575
1068.2902	1.630286
1071.2353	2.4130715
1074.4391	0.82020264
1084.1567	2.753033
1086.4413	1.1356418
1090.3648	0.88836427
1103.0299	0.95715741
1110.4889	3.2356934
1143.4445	1.7003808
1152.4274	1.1255609
1170.3692	1.6182459
1179.1715	0.98477441
1183.6147	0.70793171
1197.1552	5.2703646
1244.5005	1.1299851
END IONS

BEGIN IONS
TITLE=68: Scan 1115 (rt=1404.71) [E:\ORBITRAP\Laura\130118_OT_LB_Leaf\130116_OT_LB_leaf-trichome_1.raw]
PEPMASS=601.35079 2175.8035
CHARGE=2+
SCANS=1115
RAWSCANS=sn1115
RTINSECONDS=1404.7072
173.87257	0.82341667
202.89827	0.31039056
211.93474	2.1895673
217.07454	0.63391818
225.99497	2.4705563
227.2639	0.71404576
233.95797	0.90865449
243.8053	0.36019981
245.2158	0.4507883
253.83956	0.68715457
274.86645	0.40829654
285.08182	0.38780496
296.22232	0.34989828
315.55747	1.3602282
320.76011	1.1229387
321.16934	1.8156446
323.0009	1.2736156
333.97333	0.30642325
341.1874	1.1424899
343.07715	2.0437185
350.83514	1.8882943
353.08882	0.29177314
355.29738	2.8298647
356.04219	1.540304
363.87402	0.45226883
372.15503	0.39858176
385.23422	1.5644928
387.70546	0.36676257
388.66416	0.23831217
399.07766	1.4707836
403.95703	1.0460409
417.19026	2.146856
419.17066	1.1272912
424.26043	0.96082103
427.07171	0.35132669
432.10565	0.36828692
439.27056	0.57423156
448.13226	3.0014085
449.90528	1.66171
452.124	1.0357382
452.83746	2.1367511
454.01642	2.3429861
463.15434	1.8430199
465.58972	11.538163
469.24471	1.0887127
471.67859	2.8261005
478.89563	0.59975858
485.96013	0.41406864
486.60302	1.3476553
487.62856	0.8457204
499.16617	2.6788957
501.28017	1.9219128
501.76934	4.5154701
506.24718	0.58880875
507.92051	0.44895642
509.70424	0.33697813
521.58417	0.4357964
526.57791	1.4785086
527.09265	2.3973687
530.24117	2.0075626
536.62873	9.3742733
537.28727	3.0403687
542.91665	6.2150027
545.17559	1.0756167
550.65087	2.0761844
553.55784	5.2449083
556.98315	4.230857
560.3992	2.213945
562.23722	3.0708511
563.20063	0.84387822
568.24161	2.0846927
570.50598	1.9759416
572.10728	3.3825412
575.87911	1.9512311
579.68127	11.288304
582.65957	9.9810255
584.11613	8.0539602
585.46497	1.7750566
587.32306	4.4797821
589.07028	6.6540211
592.28574	67.918886
592.81144	17.861537
597.15555	0.62832645
599.81693	0.58787314
601.95593	0.98138848
609.69574	2.0730816
618.25365	1.2110886
620.14489	1.4074375
622.29861	1.2968597
623.74288	3.6988069
627.95289	4.5792081
630.21399	1.022149
632.31392	1.1959492
635.24822	0.71007086
636.56307	0.80572394
639.13669	0.99657658
646.35547	0.67379594
654.31176	2.1139444
657.75364	3.0539324
660.95109	2.3064983
664.58415	5.1731555
665.3483	2.9304288
669.01286	0.57010396
675.8529	1.683186
679.1293	2.7152911
679.64884	1.9975438
684.4353	1.2711945
687.3727	2.0437571
692.25885	5.9045952
705.34715	43.528315
714.69791	3.319924
715.18667	5.0371239
716.42213	2.5921115
721.44231	2.5597523
722.4863	1.1145608
724.39058	0.5428861
729.58525	2.1534026
737.87143	4.9955695
742.29727	1.5050678
743.36704	0.78303648
752.99006	0.43499709
755.3582	0.98016299
756.90704	1.3247652
758.28093	1.8062143
761.33791	0.36501204
770.1091	2.1563671
772.5127	2.3749563
777.58338	3.9810601
779.28437	0.98992724
788.13604	2.101824
792.76491	1.4140107
796.86377	0.6529298
803.36502	2.1816806
804.75534	1.3855494
805.53637	2.5824989
813.77078	10.225586
819.35732	3.0937415
822.7681	2.0460757
826.44659	4.1742537
833.41925	2.7692195
837.35044	2.2343441
843.31092	2.5587048
845.83856	3.8158316
851.68876	0.8132654
858.09468	1.8339727
858.86401	3.3215893
867.90206	2.0061563
869.72967	4.0878316
881.11515	1.0112939
885.46579	1.4455705
912.23571	0.40693274
930.52848	6.5271379
937.09518	0.96568528
940.20922	1.0656912
958.56183	2.9640878
971.31877	1.9040319
974.42888	1.2740861
989.26245	1.7672549
1002.3665	1.8885864
1022.3517	2.929179
1070.4664	2.1109409
1073.1101	0.5734572
1102.9376	0.44896815
1200.1125	1.0253724
1203.6363	1.0712306
END IONS

BEGIN IONS
TITLE=69: Scan 1117 (rt=1405.81) [E:\ORBITRAP\Laura\130118_OT_LB_Leaf\130116_OT_LB_leaf-trichome_1.raw]
PEPMASS=732.55865 3863.9236
CHARGE=1+
SCANS=1117
RAWSCANS=sn1117
RTINSECONDS=1405.8076
209.05078	0.62200589
217.12524	0.59191843
224.8356	0.29991501
262.03271	0.76135935
269.97009	0.78760088
272.29844	0.37041497
274.36062	0.74041063
279.10672	0.34500723
295.87241	1.6670433
297.08244	0.51765439
302.87585	0.50223061
313.24942	0.33247649
318.33105	0.3316199
322.1095	0.47330233
327.02411	0.4609908
340.99082	3.3138863
343.23141	1.9699843
343.93063	0.57287378
348.90277	1.1173278
367.92857	0.39969811
368.24645	1.9654595
402.694	1.7947232
404.10116	1.0398252
414.3378	1.0582788
430.78998	1.7324703
434.01909	0.7858806
442.24373	2.2003144
454.21399	0.73903637
462.00642	1.230684
464.73815	0.70028185
467.15482	1.0705079
470.18587	0.45474694
472.03174	0.66696796
475.76403	5.7282646
476.28968	1.9080307
480.41642	2.065293
481.4876	0.74882918
485.17993	1.1528301
486.44299	2.8353521
493.15396	1.8992573
494.70972	1.5652173
495.06346	0.92300682
503.54985	3.8813277
506.38572	1.4937027
508.99908	1.5534166
512.62372	0.6034243
515.15613	1.9762458
547.1552	0.60968434
548.34963	1.3152584
550.00485	0.9253371
561.44323	0.39226896
565.91351	2.9765366
569.08988	1.6842913
569.88202	0.92501773
575.86804	2.2617541
583.81162	1.6995027
585.08539	2.2895795
586.26993	1.2889372
590.22863	1.3501165
600.26967	6.5310071
611.2931	3.4892865
615.45098	2.4943739
616.59813	3.5457929
623.80749	1.5781692
628.32139	5.0484224
632.75898	1.9591295
634.22551	2.0455973
638.84047	2.911306
640.53805	3.1982906
641.22954	1.6530035
654.29556	1.9264119
655.95694	0.99194533
664.10882	4.1134524
664.94459	1.254226
666.95672	1.0796918
672.22586	0.85958101
679.09546	5.4157135
681.78699	3.3945663
682.29105	3.2347371
684.55129	5.7808821
692.37415	15.149068
692.77695	38.653974
698.22532	3.9207998
699.15714	1.8148952
712.54166	7.4382182
715.32245	12.643325
718.96318	3.4076508
719.67396	4.6708997
723.29746	2.271801
725.60027	0.83460801
727.53386	0.39496567
739.42401	0.44866265
746.81092	1.8598423
752.0477	2.7061419
757.67926	3.4199315
760.27512	4.2434006
765.16882	7.863777
765.70646	4.2326794
768.77197	4.9557181
772.32112	2.7956052
772.76755	4.0845809
780.52046	2.4125229
785.24285	1.9997767
793.73992	16.441173
794.50407	6.7441365
798.61938	2.5908188
801.19769	2.539836
805.52651	1.7978434
807.21101	2.5578376
811.69128	3.370784
816.50347	5.0889342
817.05488	3.4842078
818.41057	3.4198425
829.80613	30.392094
830.22677	39.032657
842.96983	9.0272122
847.86998	17.753015
848.34215	11.545614
854.91536	1.7708586
865.44504	83.601659
865.88674	100.90447
871.81218	1.386045
878.81147	4.4923625
879.30677	3.587248
882.01403	1.3236
884.83767	1.8020522
890.65414	9.1942599
894.45834	1.1249317
898.39179	0.6360716
906.83361	4.3541157
909.07947	1.9238418
915.94225	2.2789014
916.31975	5.5608445
922.28241	4.3608901
926.73256	2.5911961
939.30281	4.7241026
947.21248	9.1126012
959.97929	3.4438929
967.42401	4.8613757
971.93497	1.5154123
972.83884	2.8197821
979.14116	4.1304403
982.4082	2.6107837
992.78665	5.9438261
994.28794	3.6879008
1001.2454	3.5380727
1008.1336	6.7017413
1014.1005	8.2984143
1027.433	3.5516202
1035.9856	1.5912334
1047.1088	2.639803
1058.6079	4.1624604
1062.5526	5.6898095
1078.4161	0.54250881
1090.2984	1.7551092
1094.1817	0.32084915
1108.4757	1.5557609
1127.8569	0.5371053
1136.3373	1.1295139
1156.2129	1.2746609
1171.3509	0.63086137
1184.5939	0.78733951
1201.4624	1.938423
1206.7467	0.49749697
1220.3212	0.43974292
1228.4802	1.3874878
1240.5713	1.2668317
1282.141	0.81275611
1298.5902	1.255164
1347.2873	1.2308462
1401.6623	0.88267549
1417.5236	0.49698716
1433.5529	0.37778537
1459.5483	0.5140427
1504.1901	0.619586
1526.5924	1.8970299
1560.4269	1.6551849
1581.9401	0.96280237
1612.7606	1.2568746
1630.3288	0.82235288
1974.6711	1.2816686
END IONS

BEGIN IONS
TITLE=70: Scan 1118 (rt=1406.54) [E:\ORBITRAP\Laura\130118_OT_LB_Leaf\130116_OT_LB_leaf-trichome_1.raw]
PEPMASS=471.45993 4931.2129
CHARGE=4+
SCANS=1118
RAWSCANS=sn1118
RTINSECONDS=1406.5409
136.007	2.2603597
157.08971	0.41783891
158.09963	1.4159924
158.91857	0.82451683
160.17077	0.63164238
164.93654	0.31152178
165.87718	0.73221908
168.82708	0.8816406
175.12927	2.7487586
175.94582	0.74457795
183.26497	0.33254013
184.82576	0.59815238
195.02258	1.1782398
198.92722	1.4064224
202.56513	1.4752475
202.90571	5.4796042
203.26192	0.72265378
209.15356	0.97668895
211.19234	0.58146555
212.39614	0.3361952
212.95596	1.2111332
213.83862	0.38219693
214.92937	0.58627022
216.98395	0.99564935
221.01372	0.50633189
222.12381	0.69498414
227.91421	0.45521079
236.56122	1.2533829
248.9136	1.4711447
263.50944	0.67113362
265.07925	2.3616748
275.10309	2.29202
278.03546	1.3389618
282.90082	2.6821381
285.61458	7.0286322
286.22494	0.65625707
287.19305	0.44239641
288.18435	0.89165457
289.76156	0.84920931
295.62145	1.4272323
296.16293	0.55414464
297.68275	0.40349195
299.31341	0.57995947
310.95553	0.31001222
315.24743	0.87896602
320.59247	0.39095003
325.8218	0.55752027
327.94326	0.38275444
333.15373	2.7707233
334.73797	1.7433957
335.92577	1.1552121
341.65739	29.929861
342.12966	10.206706
344.45757	0.82253374
346.92341	1.9771777
347.70869	3.0417826
350.68136	41.518438
353.98186	1.4275406
356.12806	2.026448
356.55708	4.4330569
359.64212	0.94542758
363.1242	0.53747173
367.02265	1.186183
367.91836	1.7153946
370.46652	5.4680548
371.87002	4.6219488
373.71856	2.4683913
375.85979	0.46560884
378.05903	3.2225215
378.91705	0.43089687
384.63506	1.9432615
386.12812	5.9897085
387.37356	10.903024
390.35313	16.508732
394.52284	4.2220574
396.07189	8.0733344
396.55061	2.3469445
397.72949	1.0128728
399.13449	1.1602217
403.15779	3.0045631
405.65359	6.082653
405.80725	2.0655146
407.5599	1.4412839
408.00821	5.195292
409.46187	4.2550772
411.23258	1.4943289
411.47866	2.846895
414.07352	1.7280203
414.55938	3.9091178
417.04789	6.227593
421.12874	15.019005
423.11165	3.8744133
425.47394	1.2872869
425.9601	4.2657777
428.59449	0.62731757
431.48982	2.9618768
433.61599	3.6080542
434.60993	4.913929
435.76591	2.6483028
437.49733	7.0069048
438.90991	6.6704207
440.46573	3.0400003
441.57809	6.1360449
444.12933	6.4400264
445.91223	5.7131504
447.37596	4.9734916
449.1321	7.7360597
452.75303	13.442329
454.36664	28.676924
454.92771	5.3709593
456.67637	2.4981328
458.47371	4.0383821
461.69858	29.166683
464.23087	8.4127277
465.45954	7.1203315
466.23816	3.8370511
471.47447	5.1238904
472.58993	1.6571594
477.11429	3.3503544
487.03943	2.0813474
487.70959	4.1473645
490.0793	2.3940746
494.02459	14.725217
496.90293	2.0302318
497.64413	2.3265497
498.13216	7.5606346
500.28542	2.470873
501.29242	2.5015208
503.62679	1.6516155
506.62835	2.9400486
509.72833	2.249112
511.13961	2.208817
516.74378	8.7306258
519.37456	6.0044137
520.43859	1.1217864
520.79513	2.4634681
525.24134	6.3599804
526.6988	3.9559833
527.43664	1.4776535
529.88751	2.0905489
531.88814	6.4429499
535.17313	1.0993496
536.40152	0.92131061
537.11812	3.1694985
538.19972	1.607052
540.33893	6.0804829
542.52889	1.9024837
543.1299	2.8791859
546.08805	0.70290207
548.04385	0.8633421
550.35227	1.0319574
553.70582	2.4981134
556.56063	5.2179785
561.21361	167.37593
565.21969	10.298998
568.85416	1.2036641
571.3963	2.0684961
573.99627	9.3693046
575.58301	5.3573746
579.55673	54.359427
583.41841	6.1407474
585.46623	10.558824
589.13059	8.7810704
592.17891	50.489945
598.20697	12.430371
598.89385	5.4925445
601.10634	2.2175441
604.27313	2.779168
605.79995	1.2675488
607.15356	2.5481992
608.20267	1.4099324
608.91452	2.0059167
612.88275	0.41559601
615.45392	0.76883732
621.34639	0.88424995
630.25962	1.4250457
633.09216	0.58277401
638.18436	2.3598886
640.20853	2.8781651
642.58209	1.3971634
645.20554	1.0237606
648.724	1.1563865
649.20618	2.7151409
654.97866	2.2817489
657.61736	5.1203815
661.77368	4.2179325
664.8777	2.6577774
667.21972	4.2626905
668.18683	2.5373797
671.34562	3.9025554
675.16751	2.3186228
678.84795	2.6072733
684.98618	0.41863838
687.14807	0.5922438
692.99316	2.2761518
697.12492	7.8114334
699.2648	1.1806719
715.27142	1.7420136
721.71141	2.7780172
723.24776	2.1068072
724.04057	1.0692872
735.15313	0.82354874
738.79809	0.84243646
743.16058	1.4179199
745.08167	1.6649925
750.23954	1.1615986
753.05299	0.99150084
755.28309	2.4057368
759.90503	1.6594134
768.78973	0.87942569
770.41955	1.5117976
775.26287	0.65405079
783.13569	1.8135195
786.43525	0.73459709
793.47287	0.70781714
797.81551	5.490674
804.3583	0.78527549
807.01764	3.6874752
812.23284	1.6717643
819.04683	2.2097961
824.95404	1.5151793
834.79663	2.2756732
839.53827	0.81093883
850.25185	1.7270252
853.643	0.48951935
899.23584	0.59140497
924.01623	0.42661737
965.35016	2.2659055
985.41955	0.89691215
997.59422	1.4765917
1015.5431	1.5375327
1020.44	0.98026207
1038.4221	2.2912358
1112.1728	0.66004051
1212.3812	0.50436428
1383.5073	0.83363357
END IONS

BEGIN IONS
TITLE=71: Scan 1120 (rt=1407.79) [E:\ORBITRAP\Laura\130118_OT_LB_Leaf\130116_OT_LB_leaf-trichome_1.raw]
PEPMASS=497.28049 3980.5818
CHARGE=3+
SCANS=1120
RAWSCANS=sn1120
RTINSECONDS=1407.7909
148.0829	0.67683198
156.86098	0.27882519
169.02764	1.077952
171.04615	1.0261096
175.05862	0.48575256
185.02975	3.8116643
191.08952	1.878077
213.14254	0.54279105
214.83916	0.84210721
218.19197	1.0770343
219.86725	0.36444298
222.21371	1.088019
230.25766	0.77850149
235.1982	0.42594723
236.11948	1.4957966
240.2671	0.92064972
241.09516	1.9429018
243.20439	0.58972074
244.15216	0.84061205
247.10431	0.77692144
251.07635	0.60502719
257.06476	1.5191316
258.2039	0.84246161
259.12964	1.5224001
261.59829	0.86433818
267.1058	0.37422799
273.1416	0.4719989
277.22488	1.8543304
277.94919	3.2045801
290.21725	0.71740815
297.14975	0.57234948
304.11627	1.2970869
308.71261	0.36857457
310.88598	0.6895605
319.50902	1.3438712
320.64699	0.44128225
321.47827	0.87459962
326.0159	1.2985121
330.04967	1.7126951
333.44553	1.0672081
334.90403	5.3067181
340.55934	0.56586135
350.05746	1.6152316
353.71351	1.4450452
355.55691	1.7710134
356.28442	0.61645098
363.74899	0.74992973
368.06733	1.3835637
369.56383	1.8324656
373.16305	0.71155405
378.59926	1.5640887
381.33281	5.4182375
381.93761	1.2517615
384.09695	0.805008
391.18166	1.9693717
392.03272	0.50204007
393.69385	1.2822637
400.9234	2.2636476
404.23302	1.7055849
407.20266	2.9067462
412.09392	2.2138817
414.91321	2.0408348
415.60792	2.3681323
417.79993	1.0019829
419.62703	0.66300158
420.27196	4.4635246
425.20544	3.0046402
426.18577	2.1175182
427.17806	1.1220694
429.58914	1.7459761
435.83578	138.54049
438.74502	2.6660451
441.10402	2.051823
442.33784	10.779268
444.6975	4.8421046
446.64703	1.4205805
448.43195	1.8482449
450.74798	3.1046857
451.13267	4.7651039
456.44489	1.1288179
456.89453	1.9659546
461.69499	6.6782017
465.16041	1.2831053
465.67316	3.8789519
468.49361	2.2376018
469.91332	2.7473263
473.83651	15.184994
474.88785	6.6276653
477.82372	14.225629
480.88574	7.3823967
482.86482	5.2393794
483.75173	10.316404
484.85677	7.5474587
485.81266	5.9592537
486.85915	3.111631
488.83894	10.23578
490.25556	13.059039
495.82187	1.8240426
497.77212	3.2976042
500.32976	3.4534346
504.07403	4.3172531
505.22434	1.7761674
508.57044	1.4399914
510.32615	0.97493834
512.39118	4.6638138
515.50926	4.8298031
518.38036	1.7380121
520.63845	6.4695651
521.37804	2.2004483
525.41345	2.6823176
526.35199	1.662722
528.04796	1.2561087
532.34451	3.6624642
534.78234	1.2000982
536.13308	1.2540879
537.42617	0.37101848
538.63989	0.52458106
543.30857	2.3759957
544.0714	3.0830411
546.79925	3.6813208
551.00259	2.8570473
551.83937	1.3382637
553.72717	0.82128994
558.69027	25.864112
559.60659	7.49319
565.9131	2.91524
566.77119	6.0504582
570.34055	9.5070157
573.26475	1.7278647
574.05306	1.0483825
575.1869	1.9145869
575.65277	5.9484028
579.84427	4.5617284
581.28883	3.1795297
585.03817	2.0238613
587.24402	2.674144
591.24507	10.127204
594.29373	3.7626741
595.82856	5.0540818
597.1861	10.917225
599.27161	2.2134054
600.75607	4.0820629
602.76385	1.2372488
605.64131	2.3272815
610.19127	2.3262441
612.97851	2.0553278
613.67805	0.83370615
618.17259	4.2116948
621.70482	3.2002914
623.2713	6.4657647
626.63814	4.9762725
628.17135	1.5826445
631.20222	1.1343358
634.75392	4.1324903
637.2519	3.236256
639.72174	4.3884864
641.82907	2.2306782
644.22436	1.6589448
647.789	2.6657146
653.22828	106.91469
658.97931	5.0172134
660.45227	2.4218653
665.79014	6.0503443
670.20875	1.6874951
679.68237	2.1340832
680.30052	6.5214699
683.51805	1.9418955
687.15656	3.9442291
694.20225	0.69930186
698.64448	0.76819634
698.95439	2.1960156
701.08244	1.3917219
705.35574	0.95504717
708.13656	1.4008139
710.01464	1.0692482
717.28967	7.5097629
721.44356	1.269719
722.02709	2.0626912
726.84434	3.5224844
728.08996	2.0070158
734.40977	3.7868382
737.32711	0.60628578
743.09436	0.92468946
745.54608	1.3172787
749.99658	1.9613316
755.28897	2.7370158
758.3959	1.1554054
772.16706	1.4297425
773.28734	0.57337518
775.24428	0.90437424
778.23358	0.95576709
786.79801	3.2489057
790.27593	2.699733
791.27935	1.337959
808.05931	2.7110272
811.43618	0.78453321
816.20928	7.9862857
848.94896	0.4287567
851.55035	0.67593764
870.32931	2.3886413
873.36529	1.3767641
878.58404	0.93249349
885.07715	0.90054977
897.23693	1.2820636
909.3382	1.4038783
913.18582	0.50942346
927.35141	4.4225662
968.53068	1.3384791
972.34527	1.9654719
985.80267	1.1029696
995.05908	2.1581957
1012.1618	1.2935901
1013.4382	1.6283111
1019.3929	2.081628
1023.7828	4.8209606
1037.3054	1.4109129
1099.3666	2.6172417
1123.6402	1.5896341
1186.5785	1.279224
1210.7517	0.9865452
1226.279	1.0889643
END IONS

BEGIN IONS
TITLE=72: Scan 1123 (rt=1410.19) [E:\ORBITRAP\Laura\130118_OT_LB_Leaf\130116_OT_LB_leaf-trichome_1.raw]
PEPMASS=501.63161 5983.459
CHARGE=3+
SCANS=1123
RAWSCANS=sn1123
RTINSECONDS=1410.1888
146.85518	0.38972922
157.19224	0.57718294
180.96628	0.76194607
187.00308	3.5203337
191.97836	0.69062092
196.83251	0.86826658
198.03844	4.3169239
200.14131	0.68759176
202.16104	0.84266052
211.07721	0.56403606
211.89329	0.63634182
213.19609	0.66155968
214.15152	1.4671159
215.13268	4.0075955
216.02496	1.6235279
217.22618	0.31425713
222.76075	0.4517793
223.77073	0.29495075
224.80888	0.74768934
226.75188	2.4826321
227.97718	1.2630895
228.66606	0.36041281
240.61589	0.31649868
241.99803	1.0181781
243.16456	0.84364852
254.27881	1.1384166
254.9848	2.2043704
270.04492	1.3517683
272.08822	10.007741
276.00269	2.0882476
276.69466	0.79439609
277.73467	1.8984104
282.59036	0.41878795
284.17257	2.1569692
286.65705	9.4395106
287.72782	1.3869102
291.56975	1.47386
293.02663	0.8927263
293.96917	0.96083167
298.53595	0.95557346
300.02157	1.6910968
302.04579	6.2074467
303.99029	0.76504647
305.35742	2.1308669
308.93213	0.79280942
317.81832	0.49447308
320.88337	0.70208737
324.23479	1.4080438
329.92621	0.97708259
331.45143	1.81997
334.21203	3.1620591
336.43312	4.9290776
337.10713	2.371377
337.78826	1.0970882
339.80565	2.2842375
343.1438	10.154585
344.86575	1.3129675
345.33492	3.7556906
346.97639	0.43605996
348.35223	2.4027763
349.61514	1.7356426
353.12049	3.4982277
356.13722	0.70067453
357.14911	1.9293248
358.80443	1.9382806
362.36696	1.9741977
363.21412	2.1747444
368.9318	10.601417
370.71519	3.4857573
373.10948	3.1876529
375.68411	1.4007016
376.22005	2.115337
380.22383	0.84976492
382.93804	3.4830989
384.01646	1.735403
385.1785	2.5635917
385.57927	0.59947027
387.56757	2.1341478
391.78382	3.8605627
393.31465	3.7410215
394.74338	3.8842138
397.53421	1.5363531
400.28107	22.199784
401.85934	1.7237953
405.99802	2.4226251
409.59552	8.6338986
411.87179	44.42132
414.09002	1.7726761
414.65996	3.3879702
417.74313	0.6971162
418.10118	1.257524
420.27102	4.0916204
423.82496	2.417847
425.15905	1.5570197
427.05076	1.2857742
428.43567	0.8551595
429.57818	1.2122974
431.59364	1.8737549
433.75323	1.2905299
434.39123	9.4829726
434.81119	1.0973017
436.26059	1.9688571
438.36803	0.94888449
440.93056	2.0600881
442.03795	7.6800566
445.2579	2.3131409
451.19706	9.0553932
453.92626	2.2269007
455.73453	5.4539177
456.06481	18.300237
460.33567	2.0685587
460.67451	5.6894793
463.1873	1.2719005
466.07801	5.2810907
466.55953	13.149319
469.58835	2.9394364
471.23052	30.133501
473.20289	3.0707855
474.61796	4.831305
475.19597	9.1513752
475.82825	2.2944254
480.44288	10.40395
483.20916	15.828985
485.12464	2.4971004
485.89735	7.8569643
489.70038	31.884888
491.708	14.847105
494.17792	16.872092
495.47223	92.036729
495.91537	18.02309
500.18576	1.3373094
500.99378	0.91841688
504.51724	5.922386
505.25593	1.5727755
509.34251	6.9329348
510.87209	3.0284064
511.6223	0.88146847
513.17367	1.1011883
516.66934	10.750254
521.13708	4.626248
525.24553	2.4823103
526.21071	0.63929254
528.967	3.6791109
532.28463	23.746242
539.84837	3.6758235
542.18972	1.1057393
545.02462	2.0182784
549.0015	9.952433
550.6883	2.0190274
554.22121	8.2625259
557.07898	1.9094134
559.40979	3.4174187
561.03722	1.6516326
564.24569	5.0126234
568.32904	4.5413958
572.29709	62.823822
572.96571	13.197045
574.97906	4.5882642
576.13131	1.2518502
578.55277	2.6977269
581.08246	4.5071926
581.67584	0.74153294
582.00806	1.1842627
585.62262	6.1096234
587.13071	3.804334
588.66292	2.6105211
590.03821	0.95293262
596.57229	1.3732697
596.93583	3.9142759
598.76344	1.959066
602.94978	7.868309
603.30972	27.589365
605.24262	6.2787173
607.32151	4.2748068
608.37548	2.7161909
609.25833	1.5885651
611.73229	1.2062647
612.66252	3.1672075
614.78363	2.9408433
618.23499	2.7363677
621.26645	2.3212592
624.06024	3.8106278
629.80878	2.5240196
630.45447	6.9880294
633.43766	1.6380149
634.3736	3.2448691
636.65835	3.1712198
643.6666	8.5877146
645.83467	1.6365834
646.47274	4.197183
648.25505	2.4336366
649.78884	2.9279183
656.11896	1.4876777
656.18411	3.0546948
659.22673	3.2094565
663.1872	1.9293352
666.06904	3.01103
668.3733	2.1719629
672.14926	18.226405
674.18918	3.5427993
675.94558	6.2349278
677.65691	3.2130339
685.18684	29.556507
690.23254	19.458312
691.29992	3.4019907
697.52693	4.0706461
705.40227	11.597763
709.32718	0.58993583
717.05986	10.273332
717.9016	2.4329374
722.2147	7.4327261
722.93726	3.3811268
726.01538	0.87867661
728.25818	1.0651883
731.12402	1.9343313
736.19362	1.2377703
739.12111	2.5649294
741.1057	1.8736441
758.12595	4.5476718
763.55706	0.69910788
765.30782	0.46298401
773.18857	1.4918939
775.27913	1.9798646
777.79798	0.51268712
784.31049	0.5737275
785.32119	2.1427176
787.09049	0.69173868
790.37048	1.3620146
796.12352	2.4725082
800.25001	2.2995499
803.23949	1.8517681
805.45686	1.98623
806.37745	0.78668589
813.44352	3.1026469
818.29182	60.612156
829.22767	2.697565
830.49421	0.72973912
836.39846	1.587864
840.32839	2.0936675
852.15613	0.81575703
856.51489	0.89073559
862.82919	0.96628287
866.18196	0.83005492
868.34502	0.49364668
870.36204	0.87727318
884.08431	0.96978297
885.41513	0.76683362
900.41191	4.1785324
903.3551	4.0950346
916.34789	1.3869274
931.29603	11.43004
936.43627	1.1335121
949.46432	0.81659475
958.82605	1.8718136
962.63834	1.4978926
998.32818	1.233088
1069.428	3.7930915
1086.5227	2.5292514
1103.5912	2.3704452
1106.7643	0.76404377
1126.1482	2.5513677
1135.5708	1.6176137
1150.4862	0.96485965
1225.4105	1.1005261
1424.835	0.76082553
1448.6271	0.90506414
END IONS

BEGIN IONS
TITLE=73: Scan 1125 (rt=1411.35) [E:\ORBITRAP\Laura\130118_OT_LB_Leaf\130116_OT_LB_leaf-trichome_1.raw]
PEPMASS=571.24358 2865.095
CHARGE=4+
SCANS=1125
RAWSCANS=sn1125
RTINSECONDS=1411.3514
169.17114	0.20860491
172.19128	0.26072036
172.97661	1.0827048
185.03651	0.60905834
197.22327	0.73692675
200.89789	1.0443598
202.85894	0.40870208
204.01406	0.94709188
209.19447	0.40143972
234.92385	0.8352606
235.93108	0.272232
240.83377	0.35361507
244.83499	2.1050512
246.25847	0.46706888
249.11087	1.2930291
253.40036	1.3325044
256.91894	0.57594305
276.11447	0.68658283
279.31941	0.25525366
280.03308	0.57402964
284.90979	2.3941245
297.16699	0.35602212
312.04248	0.83374956
328.29336	2.6287897
328.92386	6.6351739
333.15008	1.5407835
342.11292	0.49888459
342.76905	1.7379986
344.06339	0.8320515
350.65268	3.4037917
362.71496	1.6080951
363.96948	0.37029078
365.75374	0.64730115
373.691	0.66383964
377.79198	1.3262567
381.12971	0.8261419
383.25542	0.37460005
388.98762	0.70099492
390.97168	1.2271581
396.75783	3.4823422
400.98978	4.1366564
401.32233	1.1404018
407.5412	1.1878761
415.85768	0.27495246
418.79159	0.97002057
420.72589	3.3154648
432.07536	1.4670174
434.02021	0.42859968
436.82025	0.2850518
441.01669	0.7935959
442.38673	0.41224318
449.77114	1.1970072
450.87802	0.37870707
455.75149	1.6891007
456.62092	0.28239209
461.62031	2.9596755
465.73277	1.8935012
473.94728	4.4104442
476.87297	2.7128571
477.84923	3.8051135
479.79994	2.7005778
480.40503	0.46882485
484.7926	0.4398412
489.02246	0.6884063
491.62485	0.98790687
493.93596	3.5948297
494.97418	2.0761757
496.58382	3.526373
499.82114	3.1877872
500.75119	1.9967845
502.23902	4.5695731
503.57931	1.7447363
505.18421	2.0230484
505.85884	5.7484719
506.72137	2.3777313
507.89542	0.91886537
512.80978	3.1736801
516.03341	4.1894828
516.9733	1.6537821
521.50061	2.9760246
525.04692	3.0281266
526.86891	0.84105272
527.94064	3.132956
529.34417	1.7982903
530.65707	6.6007397
531.83099	1.3691183
533.94525	1.9159844
535.75308	3.3653135
538.08548	4.590406
538.74914	9.0787312
544.19056	20.858488
546.38094	5.2116778
548.15627	4.7733942
552.81797	9.6518657
554.0438	6.300937
556.67475	4.6851287
558.14406	10.391554
559.64756	13.730605
561.67911	13.289161
562.77879	22.254117
563.94999	16.989785
566.79158	1.6277297
569.39493	3.665674
571.59586	1.1890729
572.48688	2.1280416
581.07785	1.3530821
583.07458	4.0713256
584.37681	3.7138565
586.12649	1.5172588
587.59616	1.8028762
590.15914	5.8460011
591.90471	2.0965452
597.68596	3.9130915
601.12356	3.3862411
601.93358	1.3345421
603.91729	4.11623
605.73155	2.7261967
609.50781	1.1287781
613.22213	3.432396
614.75667	4.2433661
618.174	2.8408388
622.03616	2.266499
622.95175	3.8711326
626.64388	3.7035373
629.34958	1.4763719
633.99898	4.6336917
636.04177	2.6743029
639.47414	5.6244316
641.71683	6.4122178
642.73489	7.5357852
645.83983	3.1759363
647.69273	3.3528856
651.89142	5.864849
652.15872	1.3722067
655.42194	2.3430679
656.80814	1.0020574
658.21393	0.9648289
662.42669	1.8085275
665.35022	0.65520871
666.43985	2.2305442
667.07198	0.99665443
668.91367	1.0367963
671.7999	1.1019879
676.66816	1.2220815
678.70117	2.0784041
683.1546	5.2329212
685.86043	4.7625524
688.60667	37.093985
689.55251	6.5343474
692.92068	2.7668572
694.57075	12.082598
695.07263	29.698527
700.94851	1.6197696
703.83902	2.7725192
707.95771	1.2603152
710.72925	8.7227887
715.01644	4.3131532
717.49163	2.594491
718.97394	4.6029451
723.80293	3.1812497
735.20132	3.822492
738.2432	1.3899573
742.10978	3.8151382
745.7597	3.915797
747.38967	3.1172519
751.06141	3.3986972
753.37803	1.6729598
761.61005	0.55389721
762.35936	0.93485504
767.91657	2.5254538
771.45266	7.4785397
774.31176	4.0736442
776.0241	1.6502425
778.69124	3.0588489
782.21684	3.5517336
791.44444	1.2374341
793.86684	0.444747
798.54983	2.3908612
802.14605	1.3098237
806.89657	0.57889587
812.25803	2.3662846
816.58012	1.7822321
817.35516	0.78042972
825.60113	1.3110813
828.73071	0.9004363
831.40649	1.4185839
833.27295	2.4430493
836.26763	1.4810885
836.74782	0.73921355
841.34619	1.4515717
852.04956	0.57836957
858.38698	0.83926146
859.64056	1.3844884
866.23626	0.67785601
875.0469	0.56283915
878.11471	0.26837454
882.97675	0.67458196
887.80954	3.3236246
892.2563	1.4187123
895.74537	2.4675412
901.06561	1.4862249
923.26696	1.3912072
981.20428	1.4108813
988.14446	0.62425272
1003.5164	0.86385521
1027.3445	1.9085963
1034.4186	1.2533216
1039.8458	1.9325063
1043.3232	1.7619217
1064.4852	3.2449844
1067.4288	0.85135334
1080.3638	0.6105408
1112.3896	1.1202643
END IONS

BEGIN IONS
TITLE=74: Scan 1126 (rt=1411.93) [E:\ORBITRAP\Laura\130118_OT_LB_Leaf\130116_OT_LB_leaf-trichome_1.raw]
PEPMASS=424.21968 1756.5935
CHARGE=2+
SCANS=1126
RAWSCANS=sn1126
RTINSECONDS=1411.927
126.16245	0.8660331
143.03476	0.7473535
143.96443	0.95651291
147.08768	3.4292505
148.90655	1.3822291
154.02913	0.43484439
171.16141	1.5100019
175.14317	1.6272191
175.9963	0.097585375
183.0629	1.1459931
184.80919	1.534603
185.12517	0.32988505
187.64456	0.60648925
191.03078	0.23596693
193.54359	2.1818141
205.83192	0.7401571
208.88095	0.69255372
212.02455	0.89266704
213.20646	1.9569762
220.86778	0.59959105
222.95709	0.65211926
225.05853	2.5440143
226.80499	0.65707483
231.21476	0.34109824
233.05987	0.38907683
236.54165	0.57626892
243.94106	0.39333877
249.10495	0.66050907
251.02871	0.28622811
253.10031	1.4236633
257.90149	0.39495591
260.67871	0.43578258
267.09662	0.98710619
270.17126	1.699118
274.13812	1.0053153
276.51204	1.0215116
277.87101	1.9485134
279.75974	0.63864118
281.02306	0.5112216
283.09173	1.5693154
283.92844	0.32971602
295.67222	0.80249009
297.0768	0.35940006
302.14035	0.71639574
311.8451	2.7013741
315.14736	0.62224177
317.17899	0.34017236
325.59417	0.57425217
328.83645	3.1202099
332.2669	1.0086683
335.60448	4.2391001
339.75944	13.713559
343.24002	0.42640625
345.11418	1.0339745
347.96754	0.3638592
354.70727	0.63038095
355.38566	0.14678127
357.27171	0.33414526
359.2294	0.659389
367.64167	28.094894
368.13355	5.1163357
373.15854	1.9616638
375.07764	0.77201223
376.47618	0.82215369
378.48594	1.2852715
380.1026	0.37067941
382.32925	0.82060592
387.47436	1.2660814
392.16691	81.460305
394.94491	1.9864386
396.14309	1.0274541
397.84998	0.47622451
402.15492	4.0688583
404.93514	2.1428032
405.3815	3.9439068
407.67173	5.4568854
411.85801	5.0520217
413.45352	7.6262558
415.15446	10.606221
417.2571	4.6254336
418.83257	1.6046268
422.96115	0.96940039
423.73992	0.69910837
424.84584	1.2952473
433.50954	3.2031085
440.25311	0.62524793
441.9304	1.5772275
443.8107	1.0821325
448.236	1.2057937
448.63768	1.4679764
455.35236	0.80080784
458.03249	2.1709506
459.83495	2.8298726
460.50415	0.60021828
464.27917	4.0163695
466.068	1.3591361
468.34271	2.1116636
471.98079	1.1635381
475.06658	4.2475481
477.97595	2.8047071
479.98392	1.1647023
482.10665	2.2566272
487.09584	1.1518179
491.13064	1.1712274
492.86551	1.4909324
495.15243	0.43808495
498.11042	0.52051339
502.2301	3.8555985
503.24842	4.0608691
505.12156	1.4910755
506.19176	3.1701362
507.99874	3.0597194
510.35124	3.248806
510.73965	0.58131168
515.46863	1.05688
516.42111	1.9444141
518.34175	0.76779295
521.22448	2.3672692
526.31802	1.1617024
531.58374	4.3102318
534.13644	2.222344
534.78036	7.7418273
536.2752	3.2833228
538.02076	2.3874531
541.7114	5.5177906
544.14578	0.64285989
547.22331	2.6098797
549.73321	4.1837993
552.11369	0.59540147
556.12842	2.9448109
560.24536	1.8475761
562.56206	3.417633
563.5727	2.1187542
568.23912	4.5110181
571.27793	1.2559442
573.06653	3.05075
573.98068	1.0870391
584.24636	0.43346597
585.14128	0.68987198
592.6502	6.0866299
601.08357	5.8501736
606.19934	2.6820821
619.20897	0.91201566
620.44909	0.49212433
622.43475	1.3977607
628.18329	1.8955335
633.22284	1.6862944
637.2696	0.91798763
640.13014	1.0907173
642.32272	0.85401993
652.46552	5.3271956
655.17446	2.3486743
657.29471	1.1300422
660.0903	0.75298641
661.41601	0.85449626
674.33006	3.3345894
682.04097	0.56237989
700.52198	0.69758606
701.12166	0.99266556
702.17291	0.34572927
704.17444	0.40719737
717.51379	1.7439063
727.45788	0.30257164
732.08154	0.74388173
758.3413	0.39313908
786.4566	1.5748403
857.22973	1.3296406
END IONS

BEGIN IONS
TITLE=75: Scan 1132 (rt=1417.88) [E:\ORBITRAP\Laura\130118_OT_LB_Leaf\130116_OT_LB_leaf-trichome_1.raw]
PEPMASS=456.73346 3310.5513
CHARGE=4+
SCANS=1132
RAWSCANS=sn1132
RTINSECONDS=1417.882
146.82776	2.1544631
148.13502	1.6497165
154.94002	0.7594753
163.09224	0.15643433
168.85011	3.6970017
176.95779	2.3751167
181.78903	1.0813737
186.98366	0.4879831
194.99963	0.49955227
197.06681	0.62844174
198.90658	1.1725822
200.28766	1.2699329
202.99414	0.77587982
213.63906	1.0545445
214.26574	1.6105765
214.66434	5.1995164
217.94877	0.2647024
223.19372	1.1854375
226.11694	0.27074044
233.04245	0.35249995
237.05957	0.43213328
239.48044	0.2560395
241.92305	1.7658636
242.77041	2.2707953
244.10467	0.90751718
244.79332	0.64238773
248.54309	1.0789037
249.87911	2.6857535
251.01638	0.40022169
253.90158	1.5899987
261.08221	0.65320188
265.72745	0.84231955
266.73941	0.7816344
268.16791	3.0655323
268.92564	0.76744629
269.8692	0.45331415
273.54711	0.86774376
274.84574	2.40359
277.00824	0.39242828
277.97125	1.1884497
286.97969	0.75360037
287.81142	1.6083449
289.70709	0.9140511
293.80564	0.18018242
294.87864	0.48087224
296.63437	0.84773684
298.39609	0.5653279
299.12423	1.8128659
300.05439	0.42857052
302.12025	0.96497171
302.5547	1.7912271
305.72211	0.280852
309.82622	3.3730042
311.89065	4.8818959
313.30865	1.4195243
317.06085	0.5602353
318.69311	0.73848506
321.20278	1.1728844
322.29828	0.45872352
325.23566	0.46728009
325.92782	0.74825535
327.96756	0.81105634
329.17563	1.3591119
331.22181	0.90101564
332.08617	2.2950905
335.44708	0.80819516
336.09241	1.1694292
338.11406	0.9997761
338.95995	1.6297695
340.92457	0.68003698
341.88964	1.0773983
346.04114	1.0041473
348.75592	16.512469
351.31013	2.5829902
353.58389	3.0039699
354.97682	5.2689835
356.23194	1.1958292
359.57432	1.0725109
362.09364	1.5265195
363.04788	1.0632249
365.21636	3.1849062
365.77741	1.1196236
369.02073	3.4390809
370.51876	1.4440144
372.57628	0.75008891
373.68509	0.42993549
382.20977	4.779523
384.00486	0.6643803
385.09056	3.0918843
385.89832	1.1459125
386.74218	2.2551787
394.42232	4.0692735
398.20994	2.3487282
402.07415	1.9858706
402.98418	1.273239
404.57735	0.62278424
409.12235	3.3164417
412.69681	3.429295
414.28287	5.3318159
417.78362	2.6503584
420.18998	1.9138177
421.33927	0.84327865
423.66196	4.6205402
425.04088	2.1222859
427.65449	3.7713406
429.10285	3.5164017
430.22181	1.9003872
433.13098	5.9834497
434.10388	5.8982124
435.01286	3.2578963
436.02959	6.2512822
438.58294	56.268326
438.99051	11.980294
440.90267	8.6100471
441.80358	1.7806687
447.05268	11.50356
448.03317	13.479672
449.17667	10.342718
450.00873	3.4704648
450.69891	2.1225638
451.95357	4.451246
455.16122	1.0367483
456.88399	0.6598439
458.04398	0.98192135
465.00789	1.3707891
467.2532	19.272614
468.43434	2.9718568
470.05578	3.8495759
473.63083	0.84599665
474.22108	1.3620064
476.81943	0.58837953
478.0354	3.2171724
480.03888	3.3986121
481.5311	6.3412396
484.98562	1.7375698
485.83935	0.38206921
487.1385	0.73259867
489.39311	1.7109219
490.16859	2.4201714
493.75758	0.80888605
494.35065	1.8272031
497.2049	1.0414946
498.07589	2.6872971
499.99598	1.0059775
500.47948	4.9013675
501.34852	0.37584365
505.50631	0.85127386
506.11707	3.202358
508.61863	5.5021112
511.30281	1.4487197
513.53974	8.9548988
514.36626	3.5510371
515.82737	3.362648
519.41282	9.462732
522.64349	2.3750045
523.81645	2.6492855
525.23069	5.1339133
527.00811	1.8590338
527.44423	5.6890612
531.78233	9.2423475
533.31923	6.8257504
534.14479	1.8244008
538.65072	0.83403945
541.23299	3.0049549
544.19262	2.074985
545.77084	3.5961215
548.80334	4.9192845
552.47691	25.601411
555.25092	1.9831121
557.38736	2.3321117
559.51409	4.0490908
562.39484	3.2592178
565.78317	5.4475877
568.03062	2.6086551
569.96687	4.9561754
572.2695	1.4553184
574.03487	2.5153541
575.2956	1.4787403
577.03796	1.5937967
578.26796	3.2449266
579.31442	1.9504453
584.59701	8.227594
587.54535	7.6944065
591.3573	7.1736636
596.24235	2.1723922
596.78098	11.994984
601.25378	6.7174743
604.06131	1.7552839
608.39386	1.1277064
612.25382	1.0211146
613.73092	1.4897203
615.71599	2.3859988
616.94903	1.1877024
618.69763	1.6136921
619.20532	2.4888394
625.28684	0.96007649
627.58362	1.2618478
631.32208	3.5992614
639.67523	21.311655
640.78834	2.9595429
649.24074	4.2865914
654.26446	2.5722202
658.72314	3.3236268
663.20552	0.78564927
665.3995	0.87173151
669.47819	1.940947
672.28394	1.6153185
674.01956	1.974873
675.33987	0.94394105
684.16371	3.8460699
689.49427	2.694799
692.48438	4.254979
698.17605	17.442087
704.95172	1.2462899
707.49938	1.9804591
721.33148	5.9226849
721.79126	9.2565416
728.53472	0.85435138
730.82558	1.928513
733.43523	2.8497513
736.35155	0.96934306
743.13238	2.0962497
747.7974	1.7483416
761.19045	5.146685
769.26143	2.8937243
771.31319	2.3643509
772.22286	0.89706738
778.46529	9.2685626
784.26056	1.1081769
805.40643	1.5179587
817.28881	1.4456628
820.02782	1.1706145
823.10125	0.28235752
890.29009	0.39661062
898.401	0.5643395
904.13869	0.35014341
906.04626	0.55630857
933.55676	1.4040009
948.00939	1.7575486
976.23584	0.3426477
993.36565	1.5466573
997.56202	0.93017671
1003.5138	1.0096051
1020.4006	0.38032085
1082.9885	0.57170857
1103.1904	1.0964531
1106.1839	0.63876646
1250.9283	0.89198247
END IONS

BEGIN IONS
TITLE=76: Scan 1135 (rt=1420.34) [E:\ORBITRAP\Laura\130118_OT_LB_Leaf\130116_OT_LB_leaf-trichome_1.raw]
PEPMASS=708.33917 6141.8335
CHARGE=3+
SCANS=1135
RAWSCANS=sn1135
RTINSECONDS=1420.3385
215.02716	8.291204
228.83559	1.1509407
240.18872	0.73659153
244.15204	2.5435375
294.58374	0.82200446
301.62695	0.82590476
311.76603	8.6773491
312.0575	1.7069518
329.74711	1.8851628
330.08431	10.050167
336.37653	1.2087993
342.19415	1.4534243
387.08373	2.0558006
397.68549	1.148278
399.25439	0.76593934
415.11266	19.650693
415.5049	1.9640612
424.92486	1.4843338
436.1769	0.94679771
443.12625	18.149835
449.63525	1.1716551
472.07678	4.9721258
479.09374	0.97080135
482.22356	3.3886083
484.0375	1.7406241
487.0346	0.97150107
499.95798	2.3403363
499.96552	10.262539
511.92657	1.0803021
541.19372	1.6478384
561.99682	0.86249508
568.96675	9.2830753
587.1308	1.5984398
590.80243	0.88511139
607.25886	2.4286911
612.3039	1.2238487
614.09594	1.8081961
617.75225	0.8064669
628.07628	1.8452109
630.90504	4.0127994
634.15845	4.8895258
637.01426	4.8219246
639.94849	0.94643043
642.44915	1.5565921
655.77159	1.7981453
659.06926	7.5244113
664.65169	2.8145526
668.04852	3.5323448
670.25628	3.9447759
672.02676	2.4975651
674.04733	5.2361335
675.32457	5.7477195
678.27344	1.9737147
679.17809	4.1330418
681.88176	5.0203235
687.48688	5.1906765
696.06829	13.032332
698.50336	4.3438612
699.24979	9.1121839
699.91958	4.5368612
708.24649	2.475782
725.22485	9.6542222
733.06995	2.1494107
733.80701	0.85605435
760.40433	4.7502754
768.74638	35.524239
772.15925	4.7366211
777.21901	2.7394272
778.95161	1.5604758
782.40507	1.3240133
786.39508	1.9849674
796.41456	3.513763
797.86184	3.704629
803.31386	4.2875499
806.99155	1.9065601
812.20002	38.015756
812.74433	59.494807
818.92337	2.3679616
822.72503	1.2790946
825.39031	1.9348841
829.00533	3.6123184
831.75523	7.235689
832.44816	3.005063
840.79427	336.22299
847.01755	1.4221727
849.28291	1.1869234
850.05737	1.6745929
856.47847	3.9261185
861.16696	3.4176673
863.23993	2.2954566
868.38346	2.2950377
873.11687	1.4611716
888.83066	5.2369806
897.29944	73.963162
911.28222	1.6249305
924.4168	1.1103363
945.77342	29.353178
954.82111	329.69555
962.29962	2.1145527
978.34441	1.7188732
996.57615	5.8117533
1001.403	9.313812
1005.45	29.381431
1010.3028	15.600668
1010.798	27.742778
1055.4623	2.3241275
1067.3484	1.2559972
1070.4994	1.4380999
1088.5432	1.9692309
1091.3423	1.0038947
1107.3227	1.7730751
1138.2823	1.4514355
1141.4813	1.1108128
1194.074	1.2130253
1234.0939	3.756771
1270.1092	1.204807
1309.1615	2.7873433
1335.1077	1.6970519
1344.3098	1.3452307
1363.3675	1.7820765
1440.3784	1.455702
END IONS

BEGIN IONS
TITLE=77: Scan 1136 (rt=1421.07) [E:\ORBITRAP\Laura\130118_OT_LB_Leaf\130116_OT_LB_leaf-trichome_1.raw]
PEPMASS=489.24535 5162.8662
CHARGE=3+
SCANS=1136
RAWSCANS=sn1136
RTINSECONDS=1421.0733
145.95913	0.31794772
155.79613	0.57345072
156.97219	1.3076225
157.95649	2.4871805
164.14374	1.1987576
169.09987	0.37966615
172.78716	8.6508598
173.99395	0.86180537
177.05335	1.0764943
190.86853	4.1294301
191.16566	0.97972945
198.98071	0.35923663
218.94711	5.551657
221.09697	1.4273403
226.93672	0.86840083
228.88077	0.69573179
230.90952	0.51718446
237.99936	0.53920288
241.95581	0.80696151
242.76915	0.54533129
244.23368	2.2724459
248.95299	1.1889624
250.71569	0.73127663
251.07574	1.9395363
254.58173	1.3055819
257.16737	0.62931684
259.70272	1.1796899
261.27428	0.84257132
264.79303	0.73794437
270.04211	0.72205189
272.06141	0.43898727
275.58304	0.63848402
278.11627	1.2864828
281.69693	1.8706754
284.12735	1.0916327
291.02573	0.96484322
295.65015	0.47575102
297.83468	0.6949894
300.20842	2.0872835
301.14058	0.42643859
301.8485	0.79686663
303.007	0.66166718
304.96334	4.5696721
307.02258	0.82223149
310.11049	2.7228529
312.49816	1.1939602
314.07522	2.6888709
322.04621	0.69773327
325.04166	0.96334857
332.95431	0.64793159
339.93925	0.83373175
340.58956	1.3910541
343.24146	0.47695426
344.02897	1.2971957
345.17922	0.85608048
346.77833	0.81745441
348.6531	0.67255962
358.0405	1.2992399
359.02253	2.5370814
362.52109	1.1753806
366.99514	1.7668405
370.16432	1.0686891
370.72856	2.0172304
373.38708	1.324936
376.07597	4.988768
376.78834	0.83251633
380.21564	1.041407
385.12148	2.9333869
388.00095	1.4593473
390.83231	0.85890916
391.72715	1.0601042
393.22962	2.5801587
395.22123	1.3978655
397.21729	3.4935525
399.011	0.72936976
402.32392	2.8397384
403.1373	1.4920112
407.89839	2.8291099
408.73503	2.0611303
409.19674	3.5847415
411.03548	1.7334734
412.59831	5.7454281
412.99765	1.4263247
416.65143	4.977293
417.9966	6.0446642
419.23312	1.1027796
423.09578	1.2490363
425.5653	5.8468664
428.41359	1.1352031
429.02143	2.0605712
429.81441	3.8988185
430.6087	1.0330454
431.52	1.822495
435.00205	1.3651897
435.38866	3.0705417
440.36674	6.5072871
442.56957	3.3449573
445.37271	5.9850245
447.14128	4.621692
449.05376	4.0890798
449.72676	1.8699359
450.82814	6.2183799
452.18473	3.1587691
454.19578	2.8479731
455.54086	1.9095392
457.79467	2.088859
460.24243	2.7836378
462.33654	8.4315277
465.50985	9.3452984
466.9809	6.4287676
467.90861	7.127236
468.76287	3.9509953
470.48583	9.8918921
470.98813	15.704438
473.17463	23.28673
474.0237	3.4574268
477.66674	20.972988
478.55395	8.6018368
482.53911	6.6209129
483.22736	18.838646
486.55511	0.6858788
488.69268	1.5609086
489.86877	2.933642
492.82752	0.54337428
494.26557	0.52009783
495.89759	0.48959443
500.40029	4.9778834
506.45845	14.189732
507.52202	2.8479404
509.76404	8.5297746
513.67256	1.6931278
515.64687	5.105166
520.12888	2.1368385
523.2228	2.0489843
524.66578	3.3682808
527.07478	2.2427317
529.36444	3.8249103
530.14852	1.135639
533.7398	2.4072489
535.02349	5.5018891
536.26995	1.6958311
537.01845	1.3164272
543.77359	7.7927011
549.47562	17.990421
552.42644	2.490079
554.0404	4.0251182
555.68532	2.2457491
557.15225	1.8685487
557.90972	3.1596771
560.25761	4.5771745
562.90387	4.3960467
565.20698	3.6264292
567.16427	3.3488487
571.97672	2.9670344
574.79956	11.741452
578.86974	1.9870817
580.49428	4.1780884
582.99818	5.5220677
585.2089	7.1971841
585.91585	4.5650012
586.63996	7.0695648
592.50516	110.6413
598.42167	3.303265
600.18411	5.3969185
600.61152	8.2840399
604.30929	2.5212081
607.31134	1.8108967
608.04524	2.9413061
610.28456	4.4961288
613.69508	14.038774
615.38125	6.0438186
619.48768	13.408889
624.261	82.671618
627.80238	4.5094992
631.14262	6.0592012
632.05598	2.0929124
638.24237	4.8382769
641.38308	6.9417776
644.22894	1.2782277
648.06817	1.3340735
651.23285	5.9630991
658.71248	15.995586
661.24542	0.86248903
667.73836	146.77413
672.75383	19.482976
682.8349	1.6199157
687.9472	1.6665943
692.11192	3.3694976
695.30379	0.65339754
698.09614	2.5545486
701.15779	0.97400989
704.86291	3.7236253
707.68093	2.2767111
720.04242	1.5856933
728.5585	1.2186717
729.12086	2.752001
733.72277	2.0228541
739.52058	1.2120856
743.44198	0.89865108
747.2161	1.4878169
748.32794	2.860609
757.26299	1.1135623
759.87698	1.0250806
764.33463	0.94151934
768.22317	6.8092107
771.26559	1.0104003
778.35102	5.0440264
784.70521	0.72194841
786.18575	1.3352772
789.49268	1.1713065
801.47281	1.702555
813.04815	2.8355992
823.28003	1.5200475
828.11673	3.2256552
831.1991	0.96140627
841.43426	0.81443619
846.31653	1.1270645
849.22603	2.2596302
882.16109	1.8645771
907.19439	0.86023585
915.33921	0.95137174
945.13989	0.51322335
961.2399	1.6985514
969.1156	0.5566531
981.4141	2.9250609
985.38549	1.2653489
1077.2865	0.5813113
1120.6582	4.0185899
1131.5395	2.0434915
1198.0107	1.43534
END IONS

BEGIN IONS
TITLE=78: Scan 1137 (rt=1421.72) [E:\ORBITRAP\Laura\130118_OT_LB_Leaf\130116_OT_LB_leaf-trichome_1.raw]
PEPMASS=432.55791 3848.3081
CHARGE=3+
SCANS=1137
RAWSCANS=sn1137
RTINSECONDS=1421.7183
129.04101	0.36198603
130.0427	1.7260217
157.13438	0.46141813
158.18261	0.72798079
169.99099	0.65387438
170.90592	0.35636561
172.35059	0.38191294
173.06497	0.97033899
173.95535	2.6126048
183.26052	0.32963481
184.74823	1.2160455
185.55111	0.43101003
186.08153	1.0298864
186.90178	0.3539243
196.81311	2.2911993
198.99765	15.21872
204.11006	14.981279
207.05019	0.74873811
209.00785	3.1247538
210.93264	0.59011038
212.91751	0.58063262
213.96402	1.6515264
226.87542	25.519925
229.03175	2.1578595
231.24381	0.40456093
234.46603	0.66192143
238.14981	1.0762496
243.83685	1.6885603
244.9419	0.90595475
245.42872	0.41950888
245.88739	1.2460415
246.24499	2.6256621
247.1904	0.97318213
247.79202	0.35823252
249.88079	1.5126354
251.9771	0.74093466
253.1615	0.95688432
256.08685	0.62973635
270.19842	0.79226228
271.01273	0.18394149
276.1943	0.25702314
279.2475	0.4118889
287.82689	0.41179415
289.19093	0.91581647
290.10373	1.2759978
294.18667	1.7736775
294.55328	0.16536727
297.89955	0.5353635
299.47179	0.41364194
299.98393	1.4605292
301.20903	1.1443742
302.02495	0.37148767
313.02053	1.6987929
315.97127	2.1100249
320.7622	14.12737
322.79186	9.7557169
323.63801	3.235497
326.11476	1.1558255
328.84557	2.6509291
330.56008	1.8699671
333.40731	2.2554759
335.77346	0.38458569
336.42205	0.83370932
337.96114	0.50713446
340.0429	2.0226654
341.89323	2.4306436
342.5031	0.93417222
343.96138	1.3414165
345.96217	0.30703223
346.93199	0.60207207
351.27014	0.6020977
352.67943	0.86881441
353.80099	1.946449
355.0129	0.55442704
357.47823	1.5409439
359.14337	1.2829831
360.85785	1.5121904
361.82205	4.6985658
362.66549	3.2649535
364.60064	0.71042947
365.69545	0.91359556
367.33248	1.5508108
371.02836	2.0034643
373.096	2.3743745
375.38116	3.2038461
377.15823	4.6259815
382.4329	0.87683372
385.25792	1.8763904
385.88595	5.0868788
388.05462	2.0358962
389.89059	1.8955283
391.15898	1.3793135
392.3002	0.78911674
395.08204	1.4430235
396.84539	1.2865522
398.40561	2.9326406
400.28906	1.8361361
402.07658	1.3253333
403.37336	0.4031777
406.71246	3.0710036
408.47653	9.0671474
410.78883	5.2525781
413.93442	13.089135
417.48145	7.6526183
422.66757	15.190197
423.26095	7.3935664
425.2105	9.8396294
426.05045	3.007649
426.49571	10.225267
428.83344	0.32466303
431.30631	0.91167841
432.59877	1.2804751
433.88207	0.99723507
438.8495	0.97244894
442.43388	1.6112625
443.27482	3.827657
445.17004	2.1776619
446.1145	1.2872856
451.02728	4.325705
453.16144	2.8641713
454.03016	1.5263387
454.87322	0.99010751
455.42211	2.5348875
467.16245	1.142756
467.81741	1.3724628
468.88959	0.76625244
471.91919	0.43148986
474.05156	1.2317807
474.92968	2.7777428
478.24509	11.412312
479.76208	5.0573083
483.29047	3.6113724
483.90353	1.3929265
485.764	2.2309922
486.63945	1.4235095
488.3181	2.7655394
489.7582	5.6573878
493.03913	4.6580843
493.94802	3.4043225
494.90818	2.8028084
499.13555	3.7134094
502.07346	8.0248066
505.8831	2.3744125
507.12674	4.7484437
508.59458	7.2280916
514.55078	1.8094468
516.00328	1.1242087
517.19239	1.8216146
519.47778	2.5973597
520.82062	1.0574123
522.92169	5.112911
523.91854	7.1317605
525.21243	3.0924994
526.797	4.2680492
527.94453	1.237857
531.25799	9.5272285
535.22906	222.76603
538.07911	7.6541289
542.26554	6.0097115
546.69999	25.562057
549.34004	0.65583621
551.98778	0.86461923
553.30516	0.44092679
555.75658	0.99923095
559.1825	5.3902912
562.26663	1.0386025
571.9204	1.9113559
574.44167	5.7976802
575.90655	3.056367
579.09731	1.0673313
580.2436	0.61450152
581.19051	1.3826581
583.85096	1.2001142
585.26945	3.1787143
586.26523	1.391869
587.30304	1.5329193
591.7561	26.059874
595.90806	6.5660173
596.8072	3.713074
599.90478	0.81442376
609.82226	1.8151381
616.97548	6.7667534
619.6719	2.7079359
628.31787	1.1417277
632.98729	2.0264242
633.79299	1.0503886
638.21936	0.59366756
644.87034	0.54668639
645.31833	1.6636311
649.31091	1.0430252
655.31658	0.37837915
661.4496	1.0343714
663.25847	0.88545971
667.36618	1.0097825
669.2819	1.3853989
676.208	3.8799772
677.09882	0.83864774
681.19559	6.0529404
682.0266	2.2566059
684.22492	3.5996809
685.44904	1.6377323
688.42531	0.68871143
704.52072	0.47013943
708.36425	0.67382992
717.17328	0.4833605
724.51537	1.0087247
731.08125	4.3382146
737.32484	1.3243199
739.07274	1.4537975
741.41753	0.44087326
749.356	0.79885698
752.21515	1.0550829
766.4295	1.4526002
787.91619	0.54295374
795.16772	0.46411513
813.13439	1.5832973
836.20904	0.84193741
860.22772	1.5091717
866.34181	15.418216
884.21209	6.2043142
891.28161	1.3904058
949.25091	0.42725301
962.91136	1.0778612
979.31912	1.0391107
988.05041	3.0706073
1021.3549	1.9399502
1046.1963	2.0354701
1147.5095	0.68870756
END IONS

BEGIN IONS
TITLE=79: Scan 1139 (rt=1422.85) [E:\ORBITRAP\Laura\130118_OT_LB_Leaf\130116_OT_LB_leaf-trichome_1.raw]
PEPMASS=594.97153 7047.3511
CHARGE=3+
SCANS=1139
RAWSCANS=sn1139
RTINSECONDS=1422.8478
169.05452	5.111191
184.89523	0.40244528
186.89214	0.88404953
197.15577	0.89096024
201.10483	0.75179942
213.89302	0.68488544
219.07933	0.53495709
222.98345	1.2662422
233.23208	1.2228947
239.09212	0.39808487
242.66306	2.4212032
245.29292	0.59986602
248.04541	0.48791814
256.19523	1.4086291
258.01431	1.8129357
260.03586	3.2229297
266.29702	2.1690742
268.95102	0.99024064
275.64059	1.0445889
276.50124	0.58862694
281.98856	0.44846854
283.06069	0.59645958
284.03384	1.7243981
284.67126	0.72611817
292.74634	0.43042707
296.86211	1.1365848
298.16348	2.6100387
298.92933	0.54954457
304.23018	0.5671967
307.06112	1.1402929
311.0022	0.55337091
316.88341	0.77282584
318.07321	0.90464073
321.67825	1.5661601
324.9996	1.8880177
326.58116	1.8525105
327.51819	0.87759021
330.56507	3.7714411
332.11263	1.0261796
333.26778	0.91367578
333.77157	2.4063966
337.00624	2.2097877
338.87132	3.17493
341.15963	1.6804843
344.10619	0.7767271
347.44177	1.9383773
348.09736	0.68644627
349.11098	1.8892345
355.03577	13.602393
355.96756	23.074301
357.03134	5.853346
360.63076	0.7745553
361.17533	1.0389931
363.01012	0.9241648
367.66774	1.0940772
370.89978	5.8312003
373.04603	2.4039552
374.25851	4.7891901
376.12273	5.1884368
376.94776	1.9121201
379.41762	1.0099506
382.102	1.4440972
384.7165	1.5434914
385.11438	3.4432986
386.12991	1.3109462
387.51323	0.80002974
390.26147	1.8996064
391.11446	0.4167243
396.15482	0.507858
399.10401	1.6806447
406.06604	1.0763013
408.3076	1.1919603
410.17179	4.2796633
411.92012	0.92546555
412.92762	1.958394
416.48527	4.4961597
418.50211	4.1693854
419.16991	11.771203
420.32048	2.4517015
423.92869	7.0682438
427.05852	3.2922174
427.6784	8.62866
429.91707	7.7041094
432.65441	2.7925611
433.00068	7.1569407
434.96266	0.6664733
439.02818	1.1477855
439.97754	0.81441027
443.21353	0.94682201
444.26244	12.755049
445.18299	1.1241416
450.06356	0.96954956
451.20405	6.0829947
452.80641	5.7560717
453.71985	1.5504913
454.68948	4.0726587
458.84329	3.1204834
460.10796	14.556606
460.54293	2.4341322
462.12737	6.0049742
464.711	2.7860231
467.0294	8.8973486
467.52085	3.1583732
476.23925	13.294809
481.84139	4.2471736
484.20175	2.8695581
485.73485	5.3463053
486.99086	2.5281744
491.5962	1.3245954
495.71298	9.3105583
496.97928	3.4163071
501.22805	22.827585
501.57557	4.928731
504.12569	4.5940572
505.05575	2.5809931
507.20889	2.4428606
512.13911	1.3392089
512.90193	2.7649662
516.78019	5.7473048
517.91649	0.92024759
520.17675	1.6889388
520.7421	3.4945437
523.98926	3.945166
525.82581	12.163095
526.79723	2.7201733
534.09103	20.075586
536.98153	2.8001593
538.09781	1.2958588
540.79984	2.6715959
541.19539	3.6297608
542.8155	2.3505054
545.15946	12.981112
546.34959	5.6909125
549.13069	2.8720382
549.66887	6.6072695
551.69173	1.75151
553.16261	2.713773
553.79449	3.1118853
554.85392	2.7327232
556.55006	4.7477056
558.69605	3.6641371
561.506	2.6481428
562.11546	5.6408713
568.48301	7.7178255
570.59054	5.441043
573.11249	5.4873948
574.0827	18.296864
575.68344	8.3699615
576.78591	14.218718
578.23592	13.270171
579.34467	5.1477324
582.35733	8.5191964
582.93734	26.709867
585.12073	16.391971
587.50058	20.981833
588.3816	37.412505
589.15526	13.06748
593.2846	0.89121524
595.15289	1.6351974
605.83216	5.0717282
611.02493	9.5964111
614.24979	7.4896901
616.9148	2.5579862
618.65428	1.6071805
621.87548	2.1196208
625.39321	2.9539433
627.66938	2.9424029
628.46617	6.0421775
631.35316	3.3938524
632.26531	11.877117
636.13261	4.6316913
637.82752	5.0912648
641.17798	10.603359
642.08331	2.7951164
647.97672	1.7279069
652.33837	10.742392
655.21885	2.0996253
660.04511	7.4917905
666.75499	10.028161
669.46361	5.7928702
670.27182	5.9873702
675.88642	3.1218347
677.50564	4.7555745
678.76723	2.4712557
679.88335	2.7468161
684.30436	3.5196212
687.20637	3.0914083
690.87917	5.0694505
694.33556	20.298231
698.77026	7.1689481
701.83616	2.6264842
703.35855	1.9623884
706.87782	6.2251242
715.19034	23.361993
718.516	3.5541187
721.71386	3.0771005
724.52885	3.0272402
730.26029	2.2629754
734.13856	5.9706451
736.31532	6.4167343
751.30734	33.354223
754.96393	5.1953279
757.10781	2.2299873
760.66318	1.2004971
764.89403	11.907054
768.63057	9.8420733
772.07565	2.6227922
775.25213	19.575721
781.8595	3.0649951
783.18167	3.5340522
786.38821	3.6262172
793.55712	1.210589
798.76392	5.1614388
804.39651	4.9328372
807.70518	108.91815
809.59628	8.1913311
814.24303	5.0522305
815.23657	6.2964202
819.29631	12.060905
827.64097	4.2279747
832.26522	57.547444
838.53365	2.1677533
841.35241	0.75315556
846.03748	2.1616715
852.22896	2.8398476
854.60542	5.4749307
858.68514	2.4291046
864.42497	28.908946
870.13366	1.7738015
878.26092	1.7320878
882.24828	1.903391
885.46927	1.6858016
888.33066	0.84669215
895.45542	1.7685464
901.38257	10.732805
905.09361	0.74581431
911.151	1.0396826
919.20087	69.913121
928.78066	2.5928046
933.43817	1.4100926
935.56054	0.86996634
945.25835	1.766047
951.39851	3.774243
956.25153	2.3494838
962.87557	2.07719
966.53606	0.71476842
991.43998	1.5986081
1008.239	3.1691005
1015.2664	1.7007624
1032.3487	6.3636285
1034.4838	3.2208418
1072.3211	4.8387902
1074.9936	1.2913786
1089.3105	24.004023
1106.5679	4.137488
1123.2604	5.9460927
1151.0609	1.0361464
1171.3655	1.2044011
1188.4544	5.5997616
1241.2882	1.6270139
1280.3254	1.8239501
1288.6931	2.772644
1501.4708	1.0690311
END IONS

BEGIN IONS
TITLE=80: Scan 1140 (rt=1423.55) [E:\ORBITRAP\Laura\130118_OT_LB_Leaf\130116_OT_LB_leaf-trichome_1.raw]
PEPMASS=649.66098 3149.6694
CHARGE=3+
SCANS=1140
RAWSCANS=sn1140
RTINSECONDS=1423.5486
187.08073	0.29208369
198.03592	0.29957229
201.97015	0.75352901
204.07849	0.37810491
205.17051	0.71158439
214.73894	0.5970484
226.90031	1.1962279
227.63631	0.49697253
234.00508	1.5603317
234.29602	0.26741044
254.02005	1.2932524
256.91593	0.72844001
258.11415	0.23616704
259.01782	1.2334298
282.01849	0.41108366
284.23303	1.6248527
285.89842	0.52988629
298.68066	0.25378198
301.80652	0.49906055
305.29452	0.86005478
310.00871	0.68647331
313.19159	0.81782409
317.90567	0.35850316
324.12482	0.54426475
329.1109	0.24845266
329.97023	0.97107562
330.84658	0.41420607
339.03492	0.68212653
340.77106	0.41473503
349.60441	0.80573529
350.95748	0.5780461
351.42924	1.1968436
353.82325	1.6675379
356.03783	1.146682
359.13022	2.1862944
361.06454	0.79914938
363.15547	0.80503922
366.03352	1.4364633
367.27559	1.1583351
370.01186	1.2997049
372.91187	0.66744221
374.86406	2.0375489
384.07592	1.3019527
385.97302	1.9453127
394.95245	2.2597505
395.82348	0.64077066
400.82647	0.45009875
407.70746	0.74646094
412.06442	1.5435733
412.99033	2.7183784
415.27107	1.1575172
418.1593	0.98294792
423.66046	0.89978265
428.8716	0.63675073
429.37906	1.3950288
430.89856	1.6344673
439.03314	0.79306209
440.39252	1.1492915
444.94256	1.3029391
454.94788	2.4359117
458.34008	1.2676543
459.88224	0.39032779
465.6203	2.7912992
468.06935	1.1740867
472.23154	1.809077
475.30065	0.26689577
478.12181	1.1278841
478.87906	3.1067273
481.11426	0.30832594
483.0396	1.3125308
484.81739	0.455942
489.62854	1.2540002
491.79907	0.34626528
495.15241	0.92310539
496.24415	0.49346272
500.04427	1.4901204
500.95686	0.64882734
506.00751	0.44366796
511.4151	0.37862148
518.1853	0.54191099
521.32953	2.7127436
524.43127	1.4205973
530.24342	1.3989464
532.70935	2.5505736
535.33083	8.0894654
538.11539	1.2739852
540.711	1.3242245
543.57116	6.4828625
549.25381	3.7020148
551.2622	1.2100704
553.44161	2.1425924
555.26523	1.0707867
558.72763	2.0792396
561.56262	3.3258695
565.15733	2.1120235
566.36135	5.4784597
570.10287	0.78429871
571.59221	0.45166734
577.19506	2.7235402
580.19486	3.4942761
580.78812	8.3443091
586.52299	23.39702
589.20556	13.928268
592.59622	26.833761
595.12484	4.2864324
597.71627	5.4256575
602.99489	4.5357582
606.18744	4.4506399
608.89709	0.88656295
612.22141	4.298809
615.36594	6.8425783
618.26322	1.3830089
621.54265	1.883335
627.73888	5.1658852
629.73303	6.0704024
630.63	13.614109
631.86682	4.8599045
637.60708	17.927664
639.0289	10.123531
639.7657	4.3494484
642.30158	2.2182823
643.29157	0.58461853
646.54889	1.3686492
655.00376	0.83709821
657.14055	0.74367619
663.11114	0.84193064
668.01363	2.0186397
668.87551	3.3692186
673.04959	3.8648184
675.30959	2.2780451
678.14295	1.1113185
679.37161	0.82237187
683.482	2.364793
684.0088	4.9929232
686.3402	1.71662
694.36587	16.777493
699.41143	2.6198893
709.52459	2.8401457
713.39047	3.4872692
717.3563	9.1727343
720.58591	6.2882824
724.29186	2.406983
729.139	1.6567792
731.81116	3.9287286
733.24175	3.1477503
737.17543	1.4741263
740.76461	2.1802448
741.6247	3.8711769
743.45559	2.4788723
749.87826	2.8820309
750.39557	5.6024444
755.32589	3.7493865
758.80981	36.857952
762.37646	1.2546501
769.83221	2.0679419
772.3044	0.43068276
777.66268	1.5197405
778.2079	2.2281988
785.78586	3.4834151
791.944	0.83789755
797.89936	4.2769094
803.26038	0.72375679
808.4255	1.9220046
816.34163	3.9676547
823.34289	13.108199
827.97986	1.6437785
831.12528	0.31838554
834.66412	2.0237156
845.91442	0.80274765
853.8795	1.6207585
857.07694	2.3247956
857.62339	3.3316091
865.83925	9.7522687
870.43675	4.1932424
873.74517	3.9807084
878.08078	5.535459
879.93171	4.0627299
884.40665	8.0042865
888.57328	18.750258
892.34885	1.3424197
900.27793	9.7414919
909.63296	8.4436374
912.58809	3.8798756
915.24062	1.072361
919.24877	0.256474
921.09942	0.45101923
926.46001	2.8267622
930.23165	0.43284463
940.83569	1.4930713
942.35635	2.216306
943.36053	1.0518099
955.41958	2.8880991
960.03151	2.269543
961.28442	3.2830148
972.96555	0.66567307
976.92212	3.2888619
999.7915	1.4540923
1006.1847	1.8523647
1012.3474	2.0823742
1016.1345	1.9952438
1023.1073	2.0596884
1026.1715	0.42366742
1034.0396	0.75367919
1041.284	1.4314563
1052.1329	0.42282621
1060.2153	0.69337771
1069.3253	10.031232
1070.2722	2.8459744
1075.3522	0.33630146
1092.3073	27.525417
1096.2835	3.1940303
1101.3784	0.7105943
1109.2236	0.7524455
1111.3643	1.5273482
1113.9572	1.0934454
1131.5116	3.8823116
1140.6188	1.9754361
1148.7624	3.6042158
1154.7275	1.1440358
1166.5166	3.1871857
1170.4589	1.1494104
1195.3596	0.71408841
1212.3185	2.5253637
1231.1788	2.3011169
1241.1963	2.1692468
1258.4973	1.1252144
1274.6681	1.3765346
1330.2196	0.88263031
1343.3572	0.62080502
1359.0947	0.85943928
1429.6011	1.3569861
1524.6323	0.48364328
1591.4541	0.8975237
END IONS

BEGIN IONS
TITLE=81: Scan 1142 (rt=1424.79) [E:\ORBITRAP\Laura\130118_OT_LB_Leaf\130116_OT_LB_leaf-trichome_1.raw]
PEPMASS=440.22383 6707.2686
CHARGE=3+
SCANS=1142
RAWSCANS=sn1142
RTINSECONDS=1424.7869
129.01312	7.7151657
138.11986	0.42292094
147.00092	0.97717534
155.13051	1.7062946
168.98709	1.7600026
173.11079	1.1328078
175.08456	4.671435
184.21364	0.41935518
185.1576	1.6059974
196.02351	0.56014282
198.91451	2.7453008
200.898	1.8218311
209.06459	0.8807185
209.88999	0.56932709
215.16393	1.4349561
216.21082	3.7956916
221.08191	1.6569
225.013	3.2122609
226.24549	0.45518435
227.05333	1.2932296
228.03612	0.8376729
229.9617	0.79977321
231.13872	13.157104
231.91558	3.2762449
236.55966	25.374525
237.1583	1.919521
238.77728	1.5230186
241.59129	0.66974149
243.05677	1.9674307
249.10802	0.89177083
251.13061	0.59002787
255.74337	0.71284899
258.14182	3.3972536
258.63451	6.0505633
259.03337	0.42397231
260.06228	0.93174959
262.93713	1.5699898
265.95262	1.2665809
267.67928	1.1100248
268.9547	1.5522512
270.21457	0.62162722
273.35649	0.79344024
276.04308	21.614339
279.0689	1.3476187
282.66759	1.0130747
284.18715	1.1900528
284.91353	1.2445898
286.10974	0.90471138
288.02819	1.2800486
293.11384	10.929156
295.03554	1.631033
297.19635	1.367737
303.36363	1.3272631
304.11796	1.811904
307.11164	2.0948546
309.94375	0.65040752
312.0312	1.0038574
314.68587	2.5731075
316.00853	1.7743131
316.94347	0.63742774
320.00162	3.1544311
322.1225	1.2314648
325.47038	0.98047806
326.08375	1.1033258
327.646	1.9699676
330.18539	1.0733357
332.64787	1.3094619
334.99325	18.16439
337.40251	1.0583663
342.05293	3.0898823
345.24809	0.94400656
345.81717	3.5853051
347.03573	0.94218281
349.62178	12.292704
350.92532	3.229434
353.64826	3.8778031
356.70515	0.88376197
357.9762	1.5228451
359.96211	0.66135518
363.30171	1.8084666
364.822	0.9047803
368.11387	1.8458432
368.81095	6.6125015
375.42356	3.4812831
377.00943	1.180428
378.75701	2.610033
380.95428	3.2817581
382.71727	4.2193329
385.75419	8.6067669
387.29227	4.8838483
389.42424	4.0761067
391.16358	12.435289
392.98417	2.4005604
395.45081	9.0149837
397.40567	5.6891441
397.79581	7.576056
400.65329	2.232471
401.47422	2.3058558
405.02892	13.256071
405.56474	16.818844
408.35015	2.0012831
409.81813	3.1910131
410.21561	7.5221327
412.77662	3.5345884
413.86791	2.4444618
414.36305	5.0262857
416.95984	4.4418521
417.35773	1.4796254
418.04693	2.0723544
420.96804	7.0985658
421.94379	4.954076
423.07389	10.148061
424.01929	7.4233317
424.93041	2.1677775
427.45793	3.7634963
428.52219	10.474652
430.74087	6.2689213
432.8566	12.201734
434.40364	35.906299
439.58353	1.5742814
441.00665	1.097096
442.79818	3.2776733
444.19089	1.8357192
445.16509	1.0114515
447.08384	3.5280577
448.05204	3.1866478
449.0866	8.7636294
452.2006	1.2369254
455.07431	2.4993637
457.591	36.815273
458.6833	8.0464584
460.89191	1.8707444
462.94383	1.857101
464.1336	1.133316
466.88257	3.0473815
467.57149	4.954811
472.14248	81.70952
475.22575	3.9014701
479.28386	2.1919613
480.39947	2.3102457
482.07136	9.9374754
483.43461	2.3200859
487.20941	2.7420886
489.61028	1.379363
492.71455	5.5341748
495.21088	5.077893
496.49736	2.9003013
497.84147	2.2017343
501.18582	8.1337563
501.96742	1.5345158
504.70987	8.9758697
505.76568	6.0826225
508.87885	6.2124869
513.18235	132.01562
519.3234	5.3075317
522.15421	215.58526
525.81636	4.0692778
527.00221	4.4159854
529.21379	1.3364177
530.22583	2.1764592
531.83671	2.944085
533.59572	6.2207756
535.20916	8.6023131
537.3272	1.6889575
538.6271	2.712752
541.14984	0.79931112
543.3271	3.8699542
544.4368	5.210456
547.91182	2.5170252
551.43723	2.4705833
554.18685	3.3107911
557.79064	3.6755262
559.6855	14.4363
562.31642	4.841604
568.34889	1.4042639
570.99398	3.7883527
572.88395	1.038778
577.86365	10.951135
580.06375	1.8443312
581.82583	3.6627587
585.02055	23.200158
586.3288	37.747375
588.30278	5.0452185
591.12655	3.7222448
593.32601	2.1247595
596.32743	2.7750097
599.86941	0.50654176
601.2095	0.59638885
604.16861	1.6055855
605.22606	0.97181226
606.07024	0.45244614
607.86713	1.7410721
612.80845	2.5404054
615.31671	3.8980456
621.1457	20.402466
621.55025	4.6018059
627.27914	1.5491044
629.24265	1.5372716
629.99539	0.79317086
631.99411	1.5367197
636.87032	1.7413143
638.25892	1.5994553
639.93533	2.4135631
646.10686	1.0821475
649.44108	1.4971385
652.3241	1.2659743
653.50377	0.62582023
662.86599	1.1667069
664.18632	4.2918677
665.28324	0.72957447
670.95623	0.62133014
676.33994	1.5801943
680.21118	2.3384312
682.32533	1.9471034
683.62636	0.99216958
691.31222	1.6951663
692.45573	0.58222999
698.2886	5.5466155
698.99806	1.5235772
709.12421	4.878551
712.22038	1.0740134
712.83659	2.5097786
716.25038	8.0077663
720.31082	1.6683589
722.2322	6.7801897
723.25493	1.1290643
724.15078	1.792431
734.22917	51.587107
740.18648	1.6340393
742.0703	1.1876962
750.86434	3.4022484
768.03479	1.576799
793.83404	1.0437395
798.268	0.69964574
810.2238	1.2405284
835.1512	7.0678496
842.09433	1.4057982
847.29844	21.528303
868.83747	1.2220523
914.37557	1.0809546
948.33819	4.5092682
979.21807	0.95404793
1026.3171	1.1898043
END IONS

BEGIN IONS
TITLE=82: Scan 1144 (rt=1425.93) [E:\ORBITRAP\Laura\130118_OT_LB_Leaf\130116_OT_LB_leaf-trichome_1.raw]
PEPMASS=416.90671 3828.4248
CHARGE=3+
SCANS=1144
RAWSCANS=sn1144
RTINSECONDS=1425.9266
124.08726	0.58388761
129.01671	11.409777
130.09316	2.0642736
134.97319	0.63578926
136.01079	1.9150396
143.98213	0.50216688
159.0866	1.2723263
159.75057	0.69667584
163.09266	0.51303891
164.88203	0.52471511
170.85736	1.7318121
172.99369	2.1341853
175.15167	2.2140351
176.04072	0.52583335
183.10729	4.49511
184.02631	0.68870796
187.03898	0.74384372
193.86263	1.1098001
194.85971	0.3283468
200.07697	2.0941047
202.89492	1.1069802
204.15374	0.25640515
205.95155	1.3772826
208.18071	1.9505818
209.21495	0.49965323
211.02233	0.97418397
212.15002	0.68281353
213.1026	3.2120268
215.57365	0.41737213
219.05383	0.55607566
221.1315	0.55837563
222.73942	1.9603129
223.13991	3.4401652
223.47852	0.40267
227.97547	4.5967467
229.76942	0.86125543
231.15662	1.0065054
235.02652	0.21268721
238.10969	1.2624822
238.93974	0.33390824
242.97633	2.0643824
245.13809	2.0883692
246.1318	5.9677185
247.32871	1.0908556
251.27544	1.1133227
253.33932	0.25051828
255.52278	0.46105468
255.91033	0.92838002
258.67759	0.50564868
259.99229	1.6955914
260.7497	0.81434017
265.01971	1.2692589
268.07411	0.83032819
269.43163	2.3046458
270.17676	1.0065824
277.77959	0.33661775
278.70083	0.58127973
285.06757	2.4652744
287.136	1.246271
288.95199	0.82380094
290.28683	0.43566864
292.03076	0.87844298
296.0011	1.3118386
300.07943	0.59824843
300.96606	0.93214709
303.13964	1.1669032
304.20023	0.95405182
305.14533	0.35781589
305.99366	1.4954594
308.3154	0.61958593
308.96927	1.8541785
314.02003	1.5930983
314.54924	2.2032417
319.07943	3.6487375
321.56155	2.4283322
325.321	0.58926498
327.19334	0.86181169
328.93581	1.7691625
332.00305	3.3003664
333.86386	0.65087441
336.55734	2.4966811
339.66193	3.9025036
342.24441	1.897407
343.03673	2.6629115
345.10369	1.5779242
346.77316	0.90413791
347.15826	3.2578113
349.09009	1.4182409
353.11472	1.2997722
354.22601	2.7761812
355.09267	1.8446534
356.89779	0.78963943
357.29424	3.0616123
358.27305	2.4234319
360.45712	4.0638083
363.63761	1.9065635
364.97056	0.53854066
367.11439	10.541656
367.73235	4.4226556
370.57759	1.8492561
372.73601	8.062514
373.93261	2.9109201
375.21313	3.2580379
375.98967	3.8153577
378.50614	4.6768992
380.6233	4.5680951
381.51607	2.9298677
382.30897	7.3113916
383.89636	9.0318453
384.64284	4.15501
386.97461	4.2576939
389.13735	1.2251177
390.04685	2.8652099
393.9708	1.1769731
395.67265	8.7100085
398.74747	8.6700199
399.88078	2.2316874
401.50297	1.7485795
401.8864	6.2629144
403.75395	3.959018
404.38442	10.096746
407.16884	15.021456
409.75325	21.337527
410.80979	14.985243
412.19943	1.8661739
415.66327	2.2340736
418.48635	2.0077999
421.15832	1.0932393
421.62684	1.4470151
424.67632	2.6037775
426.02863	2.6905323
428.30171	1.5738246
430.77185	0.84764628
433.97796	2.450928
436.10687	3.9016281
437.68662	10.532953
439.61267	1.8361663
441.61206	1.6411243
442.57919	1.9373184
444.49989	5.1402043
451.72923	2.8732512
453.05986	4.3739159
453.6364	8.8396734
457.80055	6.2753295
458.35841	8.9683512
462.2929	4.1052023
463.18802	1.3193318
464.33836	0.63810895
468.5761	1.642367
469.56596	3.4596055
471.21145	2.7662555
473.69603	4.8183788
474.46424	7.1961994
477.57456	4.0575162
479.73206	0.61491607
484.94837	0.79518591
487.44155	4.7853091
492.2118	5.2454777
494.7426	6.777714
499.06184	1.1033012
501.38121	4.8198453
502.23797	13.391091
506.45098	5.8087245
507.32481	3.0926161
511.25835	201.94978
516.5198	2.3321935
518.21832	2.0897237
520.13943	1.8378188
523.23922	0.2920976
530.25736	2.1461081
532.81142	0.68254339
534.0262	2.2162645
536.76509	2.5929611
537.20023	6.0979556
538.20796	2.4238426
540.64574	7.4281245
543.23069	1.4372625
546.28178	6.7102696
550.1305	2.2027732
552.79271	6.0472659
556.1938	2.5948054
558.34706	1.608899
560.40337	1.0933815
562.29703	2.1791832
565.82502	2.635143
567.92731	2.3725302
572.15421	2.6164874
575.27741	17.712176
575.87764	2.8861816
580.1504	1.2147835
581.82855	0.61901643
587.84451	2.7789664
593.37682	0.67632882
595.85669	0.79842563
600.57809	2.0345203
603.42911	0.76653284
604.13688	1.0748849
608.14495	1.6236635
610.08334	1.2206246
613.62142	3.3511284
617.1641	3.0325405
621.55865	1.3445273
628.26883	1.0552829
630.3794	0.58751508
636.13732	0.51600438
637.41638	0.73464884
642.28467	2.2959135
646.24467	1.4102801
647.31104	0.42118347
656.21165	1.2323369
657.92966	1.9430506
662.24969	3.3479893
673.19735	1.1563701
676.03629	0.86625266
677.239	0.8731721
682.99401	0.34411652
687.19701	1.0483681
688.02368	1.7435767
699.36865	1.7458263
700.31026	0.69587287
701.13309	1.0768297
706.1938	1.7283514
711.91131	1.3364902
717.26635	2.0116644
733.38851	1.9514007
741.24591	1.6567455
751.19873	1.1629656
772.256	2.4068687
773.19681	1.1483309
778.12707	1.5753909
791.49512	2.914542
795.157	0.9297556
805.44703	3.1297
806.47984	1.5749686
819.11822	1.3204015
838.1477	1.6939217
848.51879	0.4361327
859.52813	1.222287
890.22393	1.3771684
936.57055	0.55567677
END IONS

BEGIN IONS
TITLE=83: Scan 1153 (rt=1434.46) [E:\ORBITRAP\Laura\130118_OT_LB_Leaf\130116_OT_LB_leaf-trichome_1.raw]
PEPMASS=436.2163 3815.8628
CHARGE=2+
SCANS=1153
RAWSCANS=sn1153
RTINSECONDS=1434.4621
129.88081	0.18707619
142.55366	0.28693182
150.84654	0.31619374
155.63697	0.53236254
167.13896	0.48893428
168.03486	1.6612868
175.9509	0.82187993
179.95818	0.53851641
184.94678	1.7958743
186.94402	0.97408109
187.76826	2.5925079
192.63893	0.6688951
196.03149	0.26748843
200.21353	1.1767638
202.59438	0.32670144
203.01934	1.5911929
204.8362	0.2565354
209.99473	0.50906281
210.50679	1.2638292
210.88767	0.59019246
216.98019	0.33753785
226.81483	0.60636345
229.06837	1.0364331
230.15421	1.4033624
232.94269	1.1362709
235.03088	0.57109733
236.98831	0.22830709
238.63405	2.3135105
239.52727	1.0878798
241.63957	0.48869386
242.6286	1.5196811
243.2861	0.2511548
244.03459	0.41809014
249.14136	1.8926717
250.84708	2.8187253
254.1112	1.0271603
259.94871	1.4916621
263.2196	0.6341155
265.94259	1.5894812
268.07565	0.30805878
271.93873	8.9794019
275.08228	0.76886743
276.89133	11.107063
281.1086	0.8070283
284.60459	0.36777706
286.27887	2.3146113
287.8606	3.2447419
289.1136	14.062613
293.92874	13.883
295.7044	1.7449332
301.22209	0.54585181
302.63669	0.31150812
304.40273	0.61807374
308.07139	1.3251403
309.83547	1.4221472
311.2927	4.1691139
311.99346	0.9161121
315.01491	1.7398667
320.8448	4.7521598
322.63706	3.6858539
323.97062	1.3058504
324.83151	2.1783508
326.98013	0.32964081
331.71237	0.48855611
332.54664	2.8005594
333.52235	0.74463914
338.2052	1.6536335
339.29428	2.3028261
340.97277	1.1580989
343.40434	0.88417432
344.76249	0.53040162
345.77761	0.91512971
348.37206	0.61370021
351.16053	0.91576762
352.01639	2.8325055
353.66004	2.7286672
355.04873	1.2463432
357.76035	1.6371447
359.75453	8.9114273
360.14266	2.1787472
361.63366	1.974683
362.68749	4.200464
367.03851	2.5257715
368.74092	0.65678675
369.09492	1.0193685
371.69811	2.4591866
372.91246	4.3412972
376.06541	0.72845271
377.32403	1.0798959
378.10399	4.0825208
380.13504	0.87242698
380.83001	1.8914392
382.73175	1.9323653
384.27449	1.1112564
387.58731	2.6499407
390.33115	1.0938971
392.15014	1.5164973
395.06359	1.8853352
396.61893	1.2336629
397.53868	3.0390807
400.11128	2.038247
401.91091	7.849138
403.25481	0.94615399
407.10182	4.6965888
407.49374	10.719416
411.12221	3.4958077
411.9423	6.0365825
412.92914	2.4289599
417.08049	14.239755
418.76846	9.9612244
420.05393	11.740489
422.74902	17.790999
423.3195	5.8374963
424.33779	9.9802147
425.67156	11.714568
426.98662	28.191602
429.21585	12.727356
429.70647	3.0958581
430.29594	4.6135593
432.47625	0.74934074
435.21228	5.6893414
438.79371	0.98230004
441.60581	2.4254749
443.06374	1.9723024
446.66061	1.8071945
446.97413	6.4917685
448.73606	0.97976341
453.57548	2.9396071
458.13204	3.5759913
458.98757	1.2885524
461.98241	1.2318737
464.65541	1.409782
465.72266	0.55348501
467.5654	0.68001734
473.25354	4.8828087
475.50152	1.0392834
477.50802	4.8424615
478.67425	2.0373613
483.26154	73.511488
488.1038	2.1093624
491.06959	4.7365314
493.69936	1.0992573
496.3501	0.30942623
498.50334	2.4206786
499.21283	3.2193137
500.28438	5.1233818
502.189	4.3251028
503.29019	8.3169376
505.84591	0.90130307
509.17028	3.3028159
509.54724	9.6589949
511.86972	2.3178013
512.28357	3.6462318
517.19743	41.597135
517.77959	3.8525273
522.54445	0.54472782
523.61279	1.5931736
525.30001	0.86208265
527.63923	0.78286955
532.31249	4.3413574
539.1997	21.430957
543.00571	25.351423
546.1915	3.3855439
548.38362	0.78966698
549.01224	1.2473755
552.11894	3.8676994
553.43632	2.5841247
557.77873	3.7256559
559.18314	1.7311649
561.2247	5.0917572
562.05913	1.5904284
567.32134	0.52311848
570.11048	1.5629884
571.5751	2.7883472
572.6596	3.0702476
575.34717	4.052605
575.93015	6.7161252
580.21844	3.2285882
581.03319	1.3035763
581.79576	0.67919442
583.10554	0.50960839
586.24388	2.643247
587.11397	1.0647176
589.24967	0.77547898
589.80435	1.0636842
590.25373	1.4639707
594.90013	2.6014097
595.8571	1.3440673
596.52962	1.8972643
603.78258	3.9839221
604.34043	1.1008892
605.60799	1.2393289
607.67074	1.4321481
609.17153	1.1750776
612.60125	1.9107325
615.40299	1.175865
622.51106	1.9350123
623.15885	3.4038039
626.21737	6.1360186
631.24811	3.1413888
632.57335	2.7674677
634.01902	0.45195678
638.28502	0.98084053
641.31025	1.1776647
644.25282	2.8028312
646.24029	3.5768367
647.08953	1.3754407
653.22322	3.7543769
654.2066	1.7105775
661.63387	13.228883
662.10693	15.942417
670.16024	20.050279
673.22306	4.4462431
675.58898	1.6054843
681.14629	1.5643773
685.12982	1.3123971
687.69246	2.4136422
689.08523	4.1417576
692.08795	0.39324072
701.32043	0.47335757
706.09857	2.4809505
721.35388	2.3216998
736.79485	0.74680888
738.28117	1.3152818
742.03489	0.4352826
743.64043	0.76273072
772.38987	1.3863694
785.18583	0.62955892
787.10223	0.52130431
793.74517	0.88266239
807.31378	2.3747882
813.6716	0.49601467
817.29149	1.8240256
819.19335	0.88784933
824.24059	1.5671132
837.22338	1.9254424
862.3731	1.0631487
883.58886	0.37189158
890.21264	1.3667505
898.39666	0.66280263
933.34576	1.9695266
980.35858	1.2485032
990.47198	0.77580702
1031.4866	2.95344
1046.1843	1.0316863
1062.5727	1.967904
1129.5268	0.91966316
1147.2673	3.0356224
1156.3159	0.40158183
1194.1504	1.2185358
END IONS

BEGIN IONS
TITLE=84: Scan 1156 (rt=1436.92) [E:\ORBITRAP\Laura\130118_OT_LB_Leaf\130116_OT_LB_leaf-trichome_1.raw]
PEPMASS=730.16375 1966.9375
CHARGE=6+
SCANS=1156
RAWSCANS=sn1156
RTINSECONDS=1436.9176
226.10272	1.3153079
232.06767	0.40076665
240.04136	1.1259574
248.26538	0.60766828
327.00884	1.2676039
337.23315	1.0027928
355.39421	1.811455
356.15982	0.95133906
361.14407	1.1930297
371.04954	0.51763295
373.0705	2.1913531
374.51518	0.68128803
386.94262	1.8164059
389.59339	0.76836275
413.10419	0.64584827
422.88264	0.44026331
426.17179	0.6121811
428.99676	2.118493
436.19695	1.9900378
439.96399	1.1230988
444.12187	1.5783129
445.05196	0.14653333
455.89457	0.83812799
457.30807	0.2319428
463.62404	1.8629213
464.24566	2.407919
484.26447	1.8606405
497.28259	1.0962723
505.03448	1.130572
513.26904	2.2431949
526.21925	1.0705873
528.16978	1.6515668
533.19104	0.61955366
537.10788	2.6908665
540.7897	0.76137889
542.41371	1.0120567
544.37554	2.8545242
554.14909	1.1240399
555.2826	0.25427445
558.62079	0.82237311
565.89619	0.39114795
568.23563	0.32500123
569.29491	0.42028819
572.22302	0.70562057
573.19812	1.2693006
585.8508	0.63999138
588.20864	2.1648685
591.60658	0.9997586
594.63882	4.5000729
595.99452	1.4946497
598.84063	0.70035586
602.96961	1.8341349
607.27421	4.1397316
607.99561	2.4137177
612.42197	0.68022815
613.1198	0.2802406
617.00684	0.57163793
617.34942	1.7839019
627.63348	2.3778871
631.98895	0.46274726
635.03134	2.8010576
642.48309	1.3361743
652.51967	0.52752987
655.27404	1.6195143
659.15975	3.4124321
661.48655	6.2266745
663.78212	1.2510679
666.78968	3.6688389
673.47013	1.3082976
673.93536	2.6886419
678.52392	3.6070451
683.48018	0.359062
689.00915	2.9546269
691.17042	2.2761014
692.23584	4.2416538
694.38236	1.0592878
696.13686	1.2179457
697.38641	1.623516
698.06726	3.1551416
702.08028	0.28719786
705.12282	0.97833204
708.00394	1.6940249
710.18158	24.519468
711.18869	5.3990639
715.33104	3.8462531
719.2609	2.7940469
720.13899	4.6118547
722.15449	5.9240639
723.6781	2.0407284
730.24585	1.5558161
743.63014	2.5589535
746.09711	1.7151119
749.5329	2.3157958
752.98033	4.2918032
758.0964	4.9062047
760.40106	3.2867432
767.27327	1.0254078
769.70659	2.2132269
774.73793	1.4309923
776.83829	1.1757641
778.10263	0.63917514
780.22841	2.2539483
783.19141	1.4366718
785.21473	1.2691179
789.14747	4.8886977
791.34347	1.1087757
795.20175	4.3650206
797.89726	6.9799931
801.89886	30.642014
804.42823	3.4034602
807.21753	2.7675929
812.19397	0.51282529
815.52911	1.527398
818.26569	1.584531
820.60639	7.4013815
824.47706	17.868735
826.98487	2.3155668
828.89943	1.4859219
831.19771	4.9442389
836.79458	1.5721026
838.52322	2.9771269
840.37356	2.1338219
843.89371	6.8972658
850.72276	4.0202641
855.30144	0.99184079
858.02948	0.90212009
860.21895	0.92188808
861.78326	0.98512439
863.07372	1.6827041
870.79061	3.77082
875.24523	2.9688645
876.94321	1.6833086
880.63704	1.2680338
882.90221	0.50838799
885.34346	1.4655755
887.99018	4.7131514
891.09213	4.4295844
892.91471	2.0594253
903.11661	1.1872773
906.39651	0.75505688
913.57802	4.0393761
915.6523	1.3888456
918.91152	0.68812319
921.4779	2.544221
931.88739	2.3844512
936.32414	5.5815606
941.03782	6.5401063
945.93738	1.1163394
948.34084	1.3620936
951.81636	0.63576904
956.95275	1.6291447
961.42243	1.3254066
965.32088	2.6085404
969.75755	6.3557678
972.55184	1.9438094
980.44384	1.5231578
988.06701	2.4215322
995.36354	2.1110595
998.86516	1.6397911
1001.7187	10.436253
1011.2638	0.84628253
1015.6124	2.809735
1026.6377	2.7111657
1032.3665	1.9623939
1066.0627	2.0726933
1072.4127	2.5071674
1083.9658	0.926735
1087.8601	1.5456885
1096.1162	1.9143706
1102.7396	4.2930505
1138.5015	0.36385971
1151.2782	0.78521975
1159.3108	0.96351308
1181.2243	3.0689344
1189.1428	1.0857011
1214.9639	0.55149179
1223.4008	1.6631947
1245.3948	0.37078255
1257.5169	1.4008098
1260.7828	0.36522603
1313.4763	1.9081989
1357.3652	1.4869052
1375.7942	1.0174652
1400.3002	1.6590359
1444.5275	1.3060787
1456.7089	3.0820453
1565.5422	1.6534141
1579.4548	1.4352601
1587.3254	0.85462919
1610.5109	0.97988721
1686.0329	1.6991511
1800.8627	2.5335627
END IONS

BEGIN IONS
TITLE=85: Scan 1157 (rt=1437.65) [E:\ORBITRAP\Laura\130118_OT_LB_Leaf\130116_OT_LB_leaf-trichome_1.raw]
PEPMASS=576.78052 3076.9766
CHARGE=2+
SCANS=1157
RAWSCANS=sn1157
RTINSECONDS=1437.6493
186.87204	0.38637066
200.87863	0.91784618
201.96213	0.17613577
209.08261	0.81585663
217.03421	0.38353985
224.93516	0.99019977
226.0881	0.70099744
226.85063	0.2064258
232.55559	0.69589332
238.79831	1.1077993
240.98397	1.0553766
243.00285	1.1861623
247.23239	0.43331145
261.12106	1.0780715
269.14151	1.2015752
271.71092	0.25800336
272.97217	0.45257984
277.22503	3.2348602
281.83441	0.79523129
285.95294	2.9762891
300.88391	0.64250386
315.07827	0.60095329
318.22671	1.045129
320.82888	0.36515487
321.60888	0.73277725
339.99374	0.31561067
342.18064	0.97980559
343.04585	0.61087918
353.15711	3.2738227
354.02201	0.47251982
358.10632	0.88646849
366.58058	1.0392664
370.79552	4.7817632
373.32347	0.27868711
374.99292	1.0717851
380.95755	1.8461437
386.22993	0.73770816
388.70279	1.9611166
390.19979	0.78378332
391.10435	0.22737669
396.69611	0.46338554
398.78568	7.5269079
399.15614	1.9023111
404.63046	1.2383545
411.97796	38.464683
414.3377	2.6134549
425.00659	0.44015119
428.45932	0.67459294
435.5836	1.0075946
441.05782	2.5191469
446.07574	0.59877007
447.13629	1.3034413
450.87336	2.7316366
451.91137	0.67197746
454.04126	1.4018043
455.02985	2.1609574
458.12279	2.6895093
460.99361	1.5653518
463.08834	2.4490482
464.15221	3.2040491
465.88511	2.1426635
472.84852	2.7106327
475.13377	0.99432242
476.07403	1.843533
478.30014	1.0268446
480.88836	6.6309399
483.35904	3.1336968
483.72566	6.9900975
486.01851	17.505381
486.75417	4.5785947
491.69939	2.6856775
493.96306	1.1219365
495.97937	1.2737523
499.73788	3.984723
500.8547	1.1447316
501.60974	3.0709135
506.03048	1.977591
509.361	0.8571319
510.63115	0.58745103
513.08603	4.7574821
517.39211	6.3028429
520.43339	1.9254059
524.28093	5.694486
525.13651	3.2508285
527.90386	3.7157272
529.93765	30.525962
535.13153	3.0392095
538.29546	4.5424879
538.98535	1.6652011
542.81706	5.1515931
543.62248	2.0583092
544.53728	3.1596828
546.88084	4.7091498
549.29664	8.8332109
551.13895	3.7555933
557.21778	5.2579808
557.87661	9.8739313
558.80782	2.9845637
561.90768	14.174843
563.0792	9.0276991
567.42515	14.201742
569.54215	4.9117139
570.28747	5.887641
573.51614	0.37948745
579.24649	1.9533521
581.23297	4.6884325
586.95245	0.73295087
591.16039	8.9137322
595.30169	2.1153992
598.17627	2.2277861
602.03764	0.91482927
603.93134	0.6956413
606.14783	0.36415179
608.56957	1.3446372
612.12598	2.0623212
613.33828	3.6460032
616.6013	2.4717536
621.40356	1.6852174
626.45909	5.369289
629.65294	0.99354562
631.18977	2.6089574
632.06545	3.0599934
634.20115	2.5387979
635.63098	4.4905194
643.47338	9.4583899
647.42453	2.7412175
650.89711	2.3915633
651.62352	4.9036746
655.81461	2.2676489
657.32598	2.0668601
658.21873	5.4261732
660.81326	2.933174
662.72513	6.2167634
669.21256	4.9258437
670.60264	4.2691257
671.9838	3.3996243
676.51522	1.9826106
676.97454	8.1613393
678.22243	1.8135727
682.05267	3.8294662
688.31663	4.9218105
689.18816	3.4815722
691.15854	2.4622735
694.994	8.8865952
701.34841	9.9026252
704.7794	2.7007035
705.69375	0.69173306
710.20313	2.7889052
711.419	0.81201368
720.04271	6.1391443
723.3712	4.4828946
729.88287	2.0111876
732.21133	2.9182791
737.21071	6.5741084
738.07541	4.2134704
742.36902	1.5235988
745.88853	1.7758191
749.84023	1.7497105
753.94502	7.272651
754.2794	22.625721
761.72832	2.7885195
764.30509	5.1503557
767.23239	2.5743387
770.76825	0.38573569
771.51586	0.82370023
777.71903	1.108241
782.24066	2.1730086
785.94517	2.0066104
787.28426	2.2813145
789.30292	0.80933618
794.30639	1.9844169
798.4005	4.3407526
806.06494	0.3695603
813.19409	2.3306544
813.56626	1.0018522
828.16542	0.9142507
831.27427	1.1563887
837.32162	0.34959326
843.96923	3.0311524
851.11395	2.1475142
852.27512	4.2493176
856.21826	2.9030601
862.37002	0.62443679
867.3972	16.436729
893.36455	0.65779633
914.44217	1.0017926
915.91846	1.2102545
923.91589	1.1571141
932.4853	0.68635896
934.44787	1.0737121
966.33717	9.4051069
968.62432	2.7031483
976.8626	0.39439556
1007.1952	1.41031
1008.4372	1.4976204
1021.9354	1.8520153
1038.4809	2.2419297
1046.3843	0.77453524
1055.3036	1.0789882
1078.5079	0.72564071
1093.6173	1.4058181
1107.9743	0.58505431
1136.3417	0.98474832
END IONS

BEGIN IONS
TITLE=86: Scan 1162 (rt=1442.44) [E:\ORBITRAP\Laura\130118_OT_LB_Leaf\130116_OT_LB_leaf-trichome_1.raw]
PEPMASS=692.97281 2261.4031
CHARGE=3+
SCANS=1162
RAWSCANS=sn1162
RTINSECONDS=1442.4366
198.98993	0.19680026
222.37627	1.0204087
223.07302	0.40556137
239.93176	0.39549171
240.97412	1.1375677
262.99554	0.60927715
273.51254	0.3072909
276.05353	1.0743845
285.92065	1.1899914
309.94126	0.52952774
310.17288	2.8427613
311.10367	0.38083424
345.93172	0.95022243
350.10119	0.7765773
390.13241	0.37608701
394.08807	1.0836624
400.99817	0.21736277
407.1162	4.7047205
434.00855	1.0482543
439.034	2.7073254
457.00223	0.78184363
458.19806	2.3107424
465.52452	1.2515558
467.91363	1.5876648
475.03509	2.6492638
482.75635	0.75687055
490.06756	1.1476794
492.58295	1.9100014
504.0902	0.92578339
506.22087	1.5327115
507.85171	1.3057604
513.16131	0.65038834
522.21554	1.026825
523.98208	2.2619707
526.2876	1.8358623
529.19171	2.8269314
539.10655	2.8617861
550.19774	0.41232246
552.35629	0.20261205
559.86595	0.41673612
561.25394	0.39227723
565.94909	0.66160569
571.94222	3.5197664
572.69877	1.461221
578.29845	3.4290358
579.17969	0.98200419
586.14727	3.3163334
591.51929	0.65911143
593.07557	1.1309817
596.90106	1.7789214
600.51586	3.995852
603.42929	4.0177717
606.98698	11.399517
609.21286	6.5168339
612.70335	1.6084527
615.09373	2.2858278
620.03497	4.2756773
620.79208	1.9900666
626.23163	0.67175462
628.58674	1.269473
630.12199	0.68259358
631.70299	0.71135815
635.18389	1.6646247
638.33807	2.5280147
639.79104	0.64591326
644.85326	1.7863422
649.84028	30.18915
655.40033	3.9106963
656.05697	8.1359639
656.57925	1.5873051
660.82038	4.1161165
664.55516	4.3718462
667.63507	6.9423422
671.64391	3.8413629
675.14616	11.081192
677.94685	8.830036
681.02439	30.608385
683.45331	6.8504397
686.24568	1.8134805
687.13306	0.6225813
691.53119	1.9330101
693.42537	1.0595133
709.57386	2.3048424
710.52554	4.1354904
711.68499	2.1182015
715.43055	5.7468582
716.30623	1.2756943
717.07274	1.6929215
728.76173	5.534038
736.61283	2.9542425
738.98007	5.5323816
745.17985	1.178827
746.28093	2.0032883
748.86566	1.2173708
750.81135	2.0917279
753.80945	3.4002592
759.59536	2.0226162
762.21898	5.4363207
766.26178	2.3007877
774.89853	2.5193569
780.14888	6.230164
784.26057	3.4792965
787.91428	3.577356
791.29601	1.5526227
792.81502	6.0703729
797.15095	4.7342329
801.90892	16.454713
804.92622	1.0538493
810.5747	3.7938256
818.3695	1.9840959
823.87166	3.8235401
827.25565	3.5089147
831.36932	1.5962892
835.55662	2.2624715
841.02215	0.64354184
847.70869	4.6801787
853.73239	1.4140617
857.38689	6.0792302
866.35478	13.71279
874.6927	1.6462485
879.00074	1.9206178
882.92774	0.25825801
886.18896	1.0090829
888.96923	1.3476676
891.78244	1.047364
901.19542	3.9920172
903.02395	3.7860752
907.66455	1.0940788
913.80267	3.9915904
921.81161	7.9396034
930.81201	8.7653299
937.27	2.7513067
940.4389	0.8775646
948.61529	5.4005389
952.11549	4.470529
958.2854	1.1348863
965.68895	13.884301
974.80217	9.3186058
990.46411	1.5285193
998.23585	1.0835315
1000.2598	1.354884
1041.8583	3.1261545
1081.3137	1.3310339
1091.4083	1.1915454
1100.3333	1.1132648
1109.3607	0.84793095
1117.2305	1.9002774
1178.5187	0.81114299
1187.7539	0.38231075
1195.6002	3.3701265
1199.4596	1.3321352
1326.4906	2.2602008
1330.6302	0.24541443
1341.4346	0.60947372
1348.579	0.8979744
1362.4418	0.94828342
1370.8352	0.46405974
1386.706	1.9245989
1402.4552	0.24324063
1562.5966	0.64316496
1630.3959	1.1021813
1650.5404	0.77446398
END IONS

BEGIN IONS
TITLE=87: Scan 1168 (rt=1448.61) [E:\ORBITRAP\Laura\130118_OT_LB_Leaf\130116_OT_LB_leaf-trichome_1.raw]
PEPMASS=415.90657 2938.8506
CHARGE=3+
SCANS=1168
RAWSCANS=sn1168
RTINSECONDS=1448.6116
127.13704	0.48093267
140.16875	0.19039595
145.03285	0.26961117
153.11171	0.14153292
154.12367	0.23590804
158.12134	1.7167982
169.04874	0.75647206
170.83241	2.1204798
172.91893	0.74547102
175.09989	0.39024564
177.26024	0.68754665
185.00724	1.8989922
187.04522	0.66045602
197.03295	0.20332244
197.90754	0.40897415
200.76186	1.3953182
202.96089	2.8177069
206.77083	0.55380252
208.74094	1.3410706
210.16462	0.71291997
211.50564	0.97184888
212.94097	0.26961523
214.54943	4.2952242
216.26399	0.69271719
216.86444	1.493795
221.03496	1.2874738
226.8866	0.95232345
229.0592	0.34761702
230.71644	0.4131481
231.82893	0.17203609
236.18845	1.1078341
237.04267	0.33703268
239.11407	0.74573509
240.65987	0.30059995
242.15283	0.95864607
244.50477	4.0382506
245.08725	1.0646918
245.81733	1.0627566
248.8165	1.4149712
250.59713	0.43590928
252.91413	6.4010392
253.18664	0.72243936
255.01561	0.26465803
258.18058	1.6498199
258.52344	0.46218456
259.27338	0.28810593
261.0882	0.27356419
264.09201	0.24956023
264.52171	0.29323514
267.03003	9.5865834
267.45947	1.7736491
273.00136	0.85384856
274.23046	0.47875755
275.0936	2.3305045
280.39658	0.29362992
281.25964	1.2862846
283.04481	1.0434073
285.15634	0.44312845
289.81762	0.28370184
295.65109	5.9136664
298.83784	1.1998035
299.91726	2.4279607
301.78762	0.35105779
302.97907	3.6442692
304.97231	0.35500013
316.01471	1.0372763
317.12793	0.48984359
317.84117	1.0089807
319.62029	0.7870437
328.1643	1.5741332
328.89576	0.49978779
331.2048	4.6506631
335.97732	1.0583321
338.11853	0.65034551
339.36556	0.86842457
341.68199	1.7239745
342.91947	1.9986336
343.84085	4.1340376
344.70543	6.7976892
346.22551	1.7589849
347.12678	0.91931356
348.21483	0.46330201
350.28127	2.7108678
353.11074	23.647724
357.20601	6.0212758
357.84237	2.5189512
359.00338	1.2608785
361.31765	1.1344171
363.1436	2.7054308
364.74335	0.69050147
369.10907	4.0963347
370.75738	1.0771531
372.89353	2.0793527
375.32757	0.28976724
377.17532	1.3887133
378.03746	2.0035254
379.63405	2.2547492
381.20273	1.2190674
382.14321	1.1609909
383.55065	5.8808689
385.92516	3.4676653
386.99286	6.6062979
389.16405	2.9808975
390.68013	3.0429975
391.70261	2.0004985
393.33466	2.9025701
395.70282	17.924644
397.19376	6.0865511
398.96608	7.8682213
400.60957	11.092217
401.03557	2.7750225
404.01045	8.7004375
405.60734	12.799071
406.13811	21.803522
407.39479	7.7162463
409.58209	83.829594
412.38373	0.92249637
415.74489	4.8458637
417.66297	2.780023
421.59054	1.2644565
423.25714	1.6587652
425.513	0.67332722
428.22087	32.892089
431.99148	0.90150142
433.0077	1.565323
434.11278	4.1257866
436.32382	2.827292
437.669	1.0057491
442.23765	0.25124316
442.91095	0.63767621
448.1974	1.0918883
449.8593	1.6402341
451.31737	2.2617166
455.66362	3.1384125
456.26297	6.9165668
458.05535	4.7613461
461.67984	2.3003564
466.18112	0.59880635
468.50073	2.4044761
471.76619	6.1203762
472.84185	1.8429852
474.55712	1.0773864
475.20356	3.9277965
479.83112	1.1708588
482.30383	2.1947111
485.77729	3.4585726
487.30011	6.0221034
492.10429	7.5096248
493.93133	1.8018972
497.76068	1.1152949
501.72377	1.6145642
502.30296	1.8707662
503.0714	2.7531279
505.72819	5.2783004
508.15351	1.4380136
511.19642	11.505089
515.70806	4.425288
517.20046	2.438329
518.97936	1.5538776
522.55002	1.1727094
523.64691	0.56669384
524.90218	0.53960448
528.56981	5.9147483
529.1614	9.8745112
533.33895	2.1416652
534.38137	3.1768777
536.89445	8.9417992
539.26323	4.8320423
541.28605	2.6650231
544.24119	2.5785273
545.12566	1.0875021
548.36114	0.63991474
551.7795	0.50491349
552.20584	1.0824496
554.83361	1.3209418
558.26366	6.5198453
566.25722	2.5832173
570.17163	0.95668462
570.94379	1.0643522
575.32429	5.354827
577.76392	1.7940731
580.17529	3.4254371
583.37881	1.3891333
588.26314	1.9634125
598.83	2.1849006
600.21351	2.0035877
601.36215	0.97832393
604.22704	1.1353132
608.1875	0.77569826
618.15545	0.7826732
624.46763	0.815661
627.23569	0.46237532
638.20856	0.53649126
638.94533	0.29771023
643.30444	1.63037
651.24519	1.1857554
653.3192	1.4347499
656.4215	4.3454956
659.07167	0.70525846
660.51202	1.4247701
664.40703	0.91228679
665.61343	0.39452428
671.44443	0.56273053
674.77286	1.171668
677.88411	1.0606912
683.88977	0.67858002
688.21765	1.5816746
697.39786	0.73335833
699.80493	1.6718235
705.33413	15.701484
713.31827	9.9773263
714.33486	3.0233598
716.26032	0.87651485
719.42106	1.564796
725.1795	0.34449372
760.28137	0.61409517
776.33574	1.2291123
790.17645	0.54751598
801.202	1.7747715
802.2422	0.62724622
806.7174	0.23227553
818.10148	1.3263036
818.41592	6.3998356
873.26623	0.86166361
1113.9025	0.81656228
END IONS

BEGIN IONS
TITLE=88: Scan 1170 (rt=1449.73) [E:\ORBITRAP\Laura\130118_OT_LB_Leaf\130116_OT_LB_leaf-trichome_1.raw]
PEPMASS=615.62896 8927.9795
CHARGE=3+
SCANS=1170
RAWSCANS=sn1170
RTINSECONDS=1449.7321
183.9665	0.90917685
191.9914	1.0668127
213.11912	0.91092434
221.89328	0.96945868
230.05128	4.5200677
236.13532	0.99618158
239.96437	2.4325446
244.28329	1.0027426
249.03212	0.58032935
258.1546	3.2654635
259.95804	1.0630892
262.14358	0.97854726
268.09222	0.70721811
278.07251	0.59817846
282.6318	1.4712963
283.00728	11.08382
284.12801	1.9047916
287.14947	0.81486388
310.91073	6.2778651
318.17493	1.3263751
323.90985	0.81423117
328.0766	1.3988402
332.00704	6.8165301
336.43911	0.64239992
342.08934	0.58852835
343.14376	1.2331144
347.18267	2.5359727
350.54613	0.90309563
351.13738	2.0644514
352.05322	0.68405537
353.13491	1.0374906
358.07302	1.9334014
358.99935	4.0413149
360.64795	1.323592
362.99771	1.1790924
364.04744	2.3950445
369.30097	1.5959536
370.1086	2.4053276
371.7985	1.0054389
373.16948	0.61111774
375.90666	1.4182285
378.94331	0.9880925
380.01033	1.3171231
382.97884	0.85318574
386.49136	2.1162051
386.98313	3.4490172
387.99561	3.6322956
388.57855	0.82295828
396.21419	1.414388
398.26423	0.56171125
406.22276	0.40089279
407.13134	0.80661476
409.2073	1.2075617
411.13282	1.4275558
414.61287	1.6444526
418.59142	1.3785137
419.68914	0.59617821
422.02417	0.61630073
429.39958	2.1011338
431.1089	2.1405788
432.22258	0.55493215
433.21205	1.2083604
437.15621	3.2225389
439.14829	4.3870775
440.25796	1.5734897
441.28094	2.426419
443.70395	0.75161914
446.16043	2.6452977
447.27459	1.7120018
454.1562	1.2622484
456.71849	1.5575878
457.84461	2.7927171
460.8341	0.9230422
466.12028	5.1849692
466.99332	1.9271528
467.9536	2.467786
469.28609	2.4552555
471.35219	1.8807167
473.14458	1.1141539
475.6552	1.5269094
477.59999	5.831061
480.69001	2.0354762
482.21764	3.2033058
483.13096	2.4718432
486.18927	8.3376489
486.9981	3.3801402
488.81293	3.8861945
490.74847	4.8318873
492.42462	2.2182978
494.23878	3.4967644
495.42676	1.5920856
497.2249	3.8391644
498.02641	1.7508365
499.01707	3.7525747
501.71071	1.0001295
502.53608	1.7725913
505.39922	3.6308275
506.08256	4.3541226
507.77693	2.7745796
510.34803	1.9448343
512.23286	16.250884
516.19045	8.2140645
518.60867	2.4652752
520.46067	4.2538616
525.55654	4.7319759
526.04213	6.9082876
528.10697	2.0076482
533.86397	9.9962684
534.72778	6.6743013
535.71652	5.4874106
538.01669	0.99553642
539.99286	2.418239
540.91977	0.9940933
543.08185	1.3558181
545.12122	2.3717054
546.87286	3.759437
549.75745	6.4371074
552.28241	4.0170647
554.19417	1.9653709
556.2172	5.2074915
559.60933	5.2048674
561.12158	7.4355134
565.83888	22.451969
566.74588	13.063933
568.20294	9.1502832
569.35508	2.2394492
570.72727	3.0475141
574.73283	45.153169
577.26306	6.2785129
579.99691	9.0766007
583.73234	36.776173
592.17189	228.18066
593.13145	19.821065
597.0606	27.32319
598.18953	10.15856
599.05884	4.6931896
602.59652	20.591112
604.08776	26.361624
605.60556	17.195754
608.28472	20.070499
609.83846	5.1575678
616.41228	1.45917
619.87918	1.2762893
623.5296	2.3344285
625.19305	1.5472577
630.24066	16.491823
635.2628	19.774777
636.42129	3.212257
639.29786	1.2398849
639.75521	3.81981
644.18631	13.721929
648.28557	4.5080052
649.16538	0.93552829
653.37457	5.5690611
655.36205	2.8944401
659.2038	5.9124451
662.23553	207.1594
663.1656	8.7374798
666.08285	2.6272127
668.35911	3.5503071
669.30063	1.307594
670.0598	2.274224
676.05028	12.196323
678.9635	13.001548
685.83396	2.7068698
689.7268	6.9253156
692.22637	3.7157149
694.93759	16.256593
697.14949	31.132236
703.46182	17.681649
707.37469	3.3693747
708.64448	1.3374888
709.80699	2.7212219
713.87714	5.1089023
715.36939	5.8721802
717.09171	2.0424186
720.30204	2.2993018
722.62448	4.7756111
727.25135	5.9370431
734.36613	7.6211268
736.26119	4.9460589
740.12646	3.5570346
741.36765	3.7471949
744.94104	5.4533828
749.71824	4.4854154
751.19556	2.1739533
759.32504	10.028875
760.70018	4.6732245
767.79116	113.07061
777.22468	25.031077
785.28966	7.8211518
796.43761	1.9496937
800.3181	2.2892613
802.30525	4.480251
805.61131	2.382365
807.90768	3.5582097
810.25883	2.7429229
814.31211	2.7855696
817.4527	4.1017486
820.17535	3.1993211
825.87151	11.220888
835.10115	11.105857
835.48368	5.7711736
840.49355	4.0945529
841.48574	6.040982
844.82906	8.0718952
849.77287	40.168692
859.29735	12.624559
873.25408	22.120083
878.17753	1.1121424
887.10637	1.2743033
891.26221	29.508957
901.13946	1.742098
904.35729	0.80354276
907.34954	0.86782722
912.3706	1.3902334
915.52709	1.9482088
917.06457	2.190689
923.18896	1.2004269
935.2523	2.0699819
943.83223	3.874352
954.30909	17.986026
955.22039	6.231343
967.32278	1.1752872
970.39663	1.5650418
974.16705	2.3877444
978.89506	1.0373092
984.42654	4.8102846
993.65046	2.9581678
1002.3816	2.9460111
1004.3791	2.6060559
1012.341	3.9984031
1019.1444	5.9002098
1023.2829	0.94160792
1036.2435	8.3737196
1042.5746	2.1706249
1065.274	2.0939882
1070.2801	2.1596296
1083.3086	2.9566841
1086.356	3.2303856
1110.4431	1.7632307
1112.4299	1.2455808
1133.0345	1.9056025
1144.6318	0.98708885
1166.3005	2.7881226
1182.9	6.5856886
1215.1955	0.91382178
1233.5961	1.1448757
1241.5042	2.9197823
1252.4348	0.91152743
1267.5199	4.0565377
1278.4876	3.3192546
1313.4735	1.3515748
1387.1757	1.0114357
1388.597	1.3646652
1406.515	1.2193894
1526.9235	1.9625807
1554.5892	1.070079
END IONS

BEGIN IONS
TITLE=89: Scan 1171 (rt=1450.45) [E:\ORBITRAP\Laura\130118_OT_LB_Leaf\130116_OT_LB_leaf-trichome_1.raw]
PEPMASS=448.26951 5917.3647
CHARGE=3+
SCANS=1171
RAWSCANS=sn1171
RTINSECONDS=1450.4454
129.04801	1.700144
129.95104	0.37179178
130.9987	0.688237
140.59758	0.6395
142.79613	0.31008227
147.07249	0.90155648
149.04596	0.37120608
154.92129	0.35312125
166.81857	0.57491135
183.11709	1.0192612
184.95532	8.377473
185.1922	1.3184106
186.92963	1.8572259
187.93053	0.54369015
212.90336	7.1016368
213.76002	0.96929862
215.04593	2.5460475
217.16818	1.6960437
222.85961	0.67644424
224.14238	0.66601933
224.77943	0.35631538
225.51142	1.8891263
226.99242	0.614276
228.86829	0.67148339
232.17651	2.1615638
235.46741	0.52886772
240.87101	1.7492025
241.69603	0.66563864
243.66408	0.47733456
244.08507	1.4564147
245.01733	0.47922088
245.83604	0.69700718
250.91133	0.60463289
252.13242	0.82816392
252.85553	1.2692706
259.0448	0.31668144
261.8113	0.8303516
262.61659	1.3623733
269.99762	0.98006945
274.29857	0.96871829
276.94555	1.1436852
283.14799	2.7024093
284.06935	1.1678032
284.53612	2.996615
286.53747	0.93583522
288.47239	1.1654977
289.2366	3.9961623
293.09985	0.38822207
298.14564	0.83998705
300.0436	1.538489
300.72963	0.55988831
301.21231	1.3813761
304.98395	1.1176427
306.28101	0.96554472
308.46327	0.56640945
309.99196	0.90075354
311.71826	1.8757024
312.33641	0.83945635
314.19363	1.1183876
318.15258	1.0678603
320.63541	7.6005855
321.78201	2.1308895
324.48054	0.7609221
326.18994	0.46377266
329.84997	2.2035
330.69305	0.32964486
333.54521	0.84423166
333.95032	1.5938237
336.74423	1.2666366
337.6227	3.2768396
338.09981	5.3893339
340.89457	1.361628
342.6421	1.433851
345.30231	0.45185501
349.1314	1.8594438
350.98926	0.71754716
354.32634	4.0347245
356.63522	2.2441691
359.00505	1.18219
360.04035	1.5360535
360.93781	3.6446924
361.46976	7.2082877
365.99509	0.92665856
368.79347	0.58385619
369.32796	0.94952609
371.94188	4.4784569
373.4574	1.4243487
375.04432	9.6781379
376.0089	3.9466629
377.63866	1.4050466
378.00057	2.8632703
380.15954	0.58061232
382.08637	2.3364842
383.22822	1.6513771
384.67128	2.3811579
390.09915	1.7663587
390.77161	2.268014
394.94284	2.2024779
395.68879	4.8051352
399.22615	2.9794616
400.11316	2.169055
403.14098	7.2141604
403.89033	3.0282721
406.10083	1.3503573
410.13302	1.9289804
412.17548	3.3917824
413.03888	1.9919364
415.17978	6.194669
418.97255	7.3340208
421.88831	1.6889049
422.84325	1.8753267
423.86735	4.2019502
425.4337	7.479052
430.83338	378.40349
431.95498	84.379426
436.06621	9.9703469
437.65034	8.8041772
438.61558	25.996407
439.094	6.0099039
441.44542	25.651437
441.83189	6.8951847
442.77578	4.9116195
447.47288	4.8138451
448.29067	4.5580255
450.19057	2.0161606
455.18249	2.7150048
456.18522	9.9403559
460.47464	1.3563737
463.16727	4.7818389
464.70705	2.0412703
465.58921	2.379134
466.12469	3.3865256
468.19113	2.9957468
469.85349	5.4252311
471.65715	7.7909075
476.7388	1.3312818
480.05063	8.2502031
480.65377	1.7248002
485.09577	1.6492814
489.25976	3.3711498
491.97659	12.058915
494.5295	1.9945338
495.78841	3.4912287
498.22501	0.93926022
501.67585	16.091554
506.11768	6.1585929
509.02602	2.2705628
511.24037	1.7995687
513.15879	2.4642052
516.20705	3.4402671
517.27689	2.9185753
521.78316	0.91558048
524.26137	3.4889458
526.89198	4.1943715
527.66569	2.0221179
529.27794	2.257239
533.03848	2.1451533
534.13134	6.8333658
535.28034	5.1246617
538.76301	1.6790836
539.23941	4.2630153
540.61844	2.143581
542.6459	1.9830514
543.62772	2.8710294
545.94255	1.022262
547.90448	2.2079011
548.88435	3.8754866
551.7902	3.4987637
556.76654	26.410428
559.44133	7.8784304
565.78569	107.75226
570.18461	2.6950342
571.36492	1.4777407
575.90149	1.4607103
576.82671	0.54042586
577.24527	2.6357475
579.63876	0.94714965
581.31155	0.75582761
586.2781	1.360913
589.73126	1.7435533
597.52492	6.3334494
598.76411	14.820038
602.6721	2.3866896
607.71517	7.3740128
608.58658	1.4666276
612.70566	4.7103636
618.22628	4.5636453
622.29056	35.885259
627.3503	6.3025809
632.16835	2.0513043
633.93096	3.3088645
637.12614	1.1988579
640.36798	2.9955692
643.33581	1.0155333
650.1525	0.79908209
653.15234	1.2999569
657.16725	3.6497983
659.08085	5.2168983
663.47816	1.9604708
667.91506	1.9820737
668.35874	5.5337915
675.1746	19.078772
681.20577	0.57514714
687.30548	1.1498879
700.6499	1.5824174
709.27177	1.8578983
711.85442	1.8219453
721.4186	1.5606207
724.27666	1.0993273
728.32114	0.84940359
742.3065	2.9964207
745.49638	0.96119636
751.07652	1.5396825
752.9464	1.1200798
755.58931	1.9989213
760.44191	1.5389393
771.2694	0.97437966
776.92901	2.6376475
784.33392	1.0639167
790.28332	3.8063902
798.14001	0.83893384
805.2402	1.3763037
817.43371	1.4515601
834.05706	2.2728738
840.20648	3.3308631
841.47519	1.5278731
842.56522	0.67782556
856.19708	2.9611666
872.09333	1.3261133
887.50072	1.5554721
894.2066	0.81330803
902.20527	0.63539254
905.35455	0.82427715
940.15033	1.3639704
984.33356	3.1445184
984.89524	1.3506369
1002.375	3.2834708
1065.5669	1.7961119
1067.6655	1.3938289
1098.3292	2.4524036
END IONS

BEGIN IONS
TITLE=90: Scan 1172 (rt=1451.06) [E:\ORBITRAP\Laura\130118_OT_LB_Leaf\130116_OT_LB_leaf-trichome_1.raw]
PEPMASS=543.93502 5338.2461
CHARGE=3+
SCANS=1172
RAWSCANS=sn1172
RTINSECONDS=1451.0643
156.14144	0.89122594
177.97279	1.1417344
182.72274	0.80988191
191.17163	0.74502569
201.11301	1.0182227
213.21064	0.56504516
219.0661	0.42986342
227.95098	1.7189724
228.97791	0.5018029
230.01685	3.3927827
243.11484	1.0221046
246.10738	1.2901749
250.62796	0.44453466
256.91376	1.2522143
263.62622	1.8530847
263.97379	0.41159185
267.12237	0.6377377
275.96115	0.60828
278.33186	1.6473687
278.56975	0.32585758
281.31274	0.64137533
285.15917	1.281386
297.0311	6.7093519
297.90564	1.0919122
300.5755	0.57890012
303.19793	0.72107549
308.76956	0.51124285
315.06328	3.1184295
324.94553	21.665791
326.63759	23.962734
331.49746	2.4354099
334.20413	0.603393
342.15588	3.9044968
342.94519	10.365491
355.072	1.7599545
357.50351	2.5664419
361.10152	1.1732999
364.12193	2.4729912
366.75811	2.0565982
369.8475	2.6361262
374.17303	0.71186025
378.03387	0.95091618
383.87047	5.3161085
385.26947	5.4766649
386.17777	2.1112707
386.8352	3.2513341
387.95258	1.4960919
391.06547	1.5662502
392.98361	1.5155757
395.09796	1.4595822
397.22786	1.1778413
400.25439	7.1802574
405.17285	0.82146013
407.12576	1.1438655
410.04621	2.5491554
413.22402	1.8596206
414.36616	0.51843689
415.01221	0.97096617
417.00875	1.6049773
417.94349	2.2314751
421.46809	1.1359974
424.99733	5.4041749
426.08458	0.73066228
429.81613	22.12454
430.65443	3.9973484
433.32149	0.67467798
434.09454	1.6137231
438.92383	1.8669613
441.98604	0.97215705
443.87005	1.130568
445.05384	0.95031755
452.20778	2.9860133
456.28507	5.6168356
458.29642	4.1083538
461.64776	3.3877588
463.16836	2.662688
465.64603	11.221107
466.16809	16.787054
467.34484	6.2882211
467.98859	2.692471
472.00585	1.9107971
473.64767	1.5086693
476.59826	1.9829577
477.53619	6.6409724
482.87108	6.2402289
484.91091	2.292509
485.81645	1.6510607
490.40441	37.066238
493.20452	3.4853085
495.68172	8.0243691
496.67524	11.051379
498.95049	6.6847274
500.16951	2.7547159
501.23121	5.3174062
504.6868	2.0291127
505.77936	2.8619219
506.15486	9.1796369
507.24669	1.7531673
511.52243	3.0150931
512.20457	6.2223414
513.10637	2.4547592
514.1577	5.8567328
516.25297	2.1276355
517.3591	2.4289754
520.59348	6.038755
523.44217	3.1096569
523.90582	9.3618148
525.21098	4.5324938
528.7503	4.4198877
532.13386	14.054711
534.68563	16.633171
536.51282	10.400866
537.48017	3.1770242
542.83374	1.0373016
544.17268	2.5841265
546.1261	4.8108331
546.68907	1.1787092
555.21151	14.045645
559.32085	1.3592356
562.4247	4.1306204
564.08788	5.1227519
569.17672	1.3124671
572.72963	3.5536088
575.74921	1.4874447
578.1957	2.0363661
581.89513	5.0936494
583.21579	7.3589705
585.0697	2.0584021
591.22358	0.77750629
593.32337	2.4948966
595.30136	2.6529338
597.33711	5.3899885
599.78854	6.4963961
603.21195	2.3123299
604.58776	3.6831124
608.56696	2.5024421
610.14093	1.0103427
613.47004	1.3057834
613.98372	2.2241951
617.42209	2.8431083
618.29903	0.84025549
623.46843	8.2499319
626.53795	3.2134353
627.39109	6.839494
630.97169	2.1286344
635.4732	5.0569302
636.45871	4.2247512
637.70976	3.4227939
644.24224	222.7675
649.08492	4.3160631
652.47208	6.6009618
657.19519	1.4701595
659.71002	1.9891818
665.41906	9.1722078
666.14165	5.5004187
670.17147	2.9740064
674.3018	2.9891324
676.26282	1.844403
687.51971	8.0232353
690.43609	1.7322982
693.76923	3.2502583
694.80644	1.0512722
700.65011	6.1982898
701.31379	16.187368
705.89309	1.4046155
707.30657	1.0225375
714.25215	5.7748019
723.01412	3.8389571
729.87976	2.6523885
731.1689	2.803945
734.46499	1.8617112
744.16969	95.369373
749.8863	1.3779578
758.25991	59.942213
759.83389	8.8684458
764.37698	0.97249413
770.03461	2.5758135
773.46537	1.3776467
776.403	1.9874641
781.9509	1.9131924
790.44398	3.7695455
792.14905	4.0551707
795.84469	1.4347727
799.68353	2.4312378
806.43878	1.3909309
813.23022	1.569848
821.39697	4.185795
834.3429	2.1448778
837.98203	0.91886456
842.39245	1.8733994
848.31738	2.5714987
860.45762	3.8772352
867.17194	0.56953112
871.1391	0.68690371
876.5753	2.0883739
878.27496	2.3289907
883.39804	1.7219409
886.94687	0.86215029
898.31488	1.6735235
911.04754	0.66404593
916.37144	0.89573758
919.46059	0.95508054
923.21209	0.72127414
931.79736	1.0090442
936.32707	0.6075688
939.33211	3.4350074
957.50103	1.4666185
968.22887	0.67926656
1005.111	0.65782525
1056.4918	2.6682559
1070.3995	0.88434863
1119.5699	0.85806474
1168.1575	0.93566567
1190.5425	1.3094395
1212.2808	1.20758
1288.5921	2.1436612
1314.2589	1.3369182
1380.4376	1.4428044
END IONS

BEGIN IONS
TITLE=91: Scan 1175 (rt=1453.46) [E:\ORBITRAP\Laura\130118_OT_LB_Leaf\130116_OT_LB_leaf-trichome_1.raw]
PEPMASS=709.68315 16301.994
CHARGE=3+
SCANS=1175
RAWSCANS=sn1175
RTINSECONDS=1453.4562
202.08219	1.6284063
204.0842	4.4191579
216.21289	1.1304551
242.12648	1.8894464
245.05748	1.1847279
271.01871	1.1430223
287.64894	1.8917532
288.03781	6.9886415
305.15385	0.85998607
306.15438	1.7253869
311.95083	1.5105308
313.86966	0.87473556
326.98577	2.3279639
330.07946	3.9415896
338.55093	1.2228446
341.10321	2.3964826
344.98028	2.9906567
355.03705	2.9360922
359.13714	1.2789379
362.96623	2.3353783
369.34246	2.634028
371.00256	2.196051
380.00485	1.0198816
381.0714	1.635564
389.91289	1.9839857
391.17851	1.3847743
395.89749	2.3200149
396.20605	0.84282734
397.0532	5.7187957
397.94512	0.92420705
398.92073	3.4487226
399.79446	0.90025973
404.55875	1.5601253
414.95403	6.48479
421.10191	2.6265066
424.065	2.4661571
425.85574	1.6680315
433.2322	7.6899896
440.0092	3.1177735
441.91756	11.89556
444.10658	1.2445037
448.13829	1.8118769
456.09189	1.1807257
460.14062	17.298656
462.84446	3.1604193
470.19699	1.9441084
473.15278	2.2605791
477.96661	1.3207794
482.28023	1.1288861
483.18064	2.0524678
486.75695	1.3528077
492.1109	3.9944259
493.2802	7.8736772
497.25937	1.3065762
497.81699	2.6294192
500.11171	1.9851015
501.02718	4.9031357
504.05608	1.8399751
507.11525	6.2055938
514.15387	2.8563981
518.23858	4.0201319
519.2492	9.9477039
523.23839	3.457582
532.09289	22.657536
534.6952	3.4529472
539.70652	4.0132351
541.11519	1.6945037
548.64656	51.653363
553.19116	2.4512033
555.76262	2.3090912
556.65045	5.1947262
559.24229	3.1251793
561.51042	2.6385018
562.72707	7.8940607
566.07451	2.2911858
567.24055	2.9141682
570.92874	19.116925
573.9147	4.2351929
575.41953	6.767827
575.74436	26.763853
579.30357	2.8355835
581.61948	3.5555345
582.82983	3.5558564
584.5773	4.5458445
587.27813	3.2168917
588.79477	5.5270282
591.22992	19.378648
591.61323	3.5557483
596.15035	16.752042
599.15781	5.987721
605.22196	113.05815
608.56356	12.094053
613.91909	87.677748
617.73847	2.5553963
621.41121	9.2143494
625.10983	5.8464937
626.73444	4.3186877
633.2154	67.86812
635.87217	5.1411422
637.28942	10.130878
647.76726	40.927595
649.51708	8.9256019
652.27912	125.90623
652.64119	27.021107
655.77121	9.7846723
661.73398	191.58542
666.82897	4.8376975
670.35773	8.7795812
672.38607	4.9203205
675.84526	18.03138
677.21276	8.2937894
678.61723	4.1168667
681.40122	4.2127433
686.25384	23.522638
688.83473	21.739659
694.89221	46.140492
698.04281	68.396824
701.30384	15.809645
702.38346	6.0361272
704.19138	25.197499
707.34271	3.291984
709.99907	2.1836445
715.18811	7.3811669
721.09304	3.1938416
723.79147	6.2804651
726.11669	3.4396365
730.30191	5.5850463
734.33229	18.907854
738.68504	21.338905
741.58542	6.0513338
747.74561	66.353558
750.38447	6.1979469
752.9567	8.0485929
755.2631	2.9701026
757.45312	3.5148587
761.01025	12.627851
761.82516	5.0312523
765.09358	2.144604
769.78986	68.802899
778.02954	5.3110774
780.80545	10.154088
785.32656	7.9863179
787.33716	11.456663
789.56757	5.487255
791.31838	3.8664624
791.80505	6.9968962
798.27636	24.64858
805.25319	216.69434
812.16361	21.526219
818.88799	12.994014
825.28526	28.844065
834.36882	68.751898
838.75887	20.213843
840.80083	67.049108
847.27776	17.272435
850.222	5.3376211
857.41338	9.1039336
863.31696	6.4185477
870.33924	2.6558793
876.32203	18.45413
882.81667	4.3104507
884.61835	2.8939309
888.07924	5.6363722
891.86127	17.656987
898.09878	16.930227
900.34162	8.3324432
904.42207	9.5781118
905.37466	19.607324
911.94042	13.114552
918.27323	119.23267
920.26171	40.709652
920.86848	47.791848
925.39644	5.0789539
929.02216	2.4639825
933.33855	3.9381964
946.3406	13.312204
950.23673	17.03916
953.81609	60.834321
955.30685	24.203138
962.38176	199.87916
968.88388	42.987302
969.80026	8.1023609
973.76782	3.6554083
977.88374	118.58374
981.90135	6.7259953
990.72408	10.747937
996.26113	3.6696585
1000.4026	9.2928722
1005.5692	4.1428844
1011.3769	5.9045054
1013.4307	9.9017712
1019.0246	1.9545411
1031.3854	57.672578
1035.5086	8.6062316
1037.3413	14.141735
1048.2091	3.8461568
1050.3656	2.614816
1065.7671	1.8515091
1069.2863	1.4144131
1096.3032	4.5006519
1110.3328	2.8853567
1118.5932	1.6539914
1133.5919	1.529056
1137.539	1.7166443
1142.3625	2.6145808
1150.3803	14.145226
1159.2203	1.7451413
1192.585	2.2682218
1207.493	4.4655813
1218.6306	2.820412
1230.527	2.6133359
1296.5418	6.938017
1308.65	2.5208833
1322.4173	12.682669
1341.4266	3.1492341
1395.6362	2.5834867
1408.761	1.6937531
1423.6324	1.8452519
1468.6605	3.2977244
END IONS

BEGIN IONS
TITLE=92: Scan 1176 (rt=1454.17) [E:\ORBITRAP\Laura\130118_OT_LB_Leaf\130116_OT_LB_leaf-trichome_1.raw]
PEPMASS=703.5738 4414.7495
CHARGE=4+
SCANS=1176
RAWSCANS=sn1176
RTINSECONDS=1454.1731
198.93697	0.66073508
203.88051	0.36908558
210.98228	1.2918204
220.9359	0.3854887
231.97844	0.2236853
241.97758	1.3359186
249.09233	0.78728793
256.01697	0.65135383
267.15091	1.4393178
295.68404	0.43080724
297.06684	0.28135747
306.10895	0.93487535
324.23489	0.37750028
349.13733	0.59213183
356.10483	0.93984825
370.71346	0.78824735
377.17358	3.0419011
382.94363	0.48857172
388.0436	1.5474173
390.30357	1.5961196
391.50404	0.30333403
395.28378	0.53120528
396.58491	0.65377432
423.97612	1.0411649
424.78143	0.73908571
429.94519	0.60526536
435.31797	0.67025116
435.70488	1.1320633
440.23084	1.5979267
443.72393	3.3848424
444.25479	0.70912896
449.81897	0.50230344
453.61029	2.0191595
461.89966	0.60783429
466.27063	0.34089636
474.46112	0.38810636
491.13726	1.0583778
495.42456	0.36408346
502.75588	0.55966553
503.53216	1.0041471
508.41586	1.807879
509.24342	3.9890615
512.09124	0.96315313
520.98171	2.6715014
522.75968	0.74102424
525.37841	1.593869
532.24011	1.2789341
541.77411	1.0675902
552.85973	4.759276
555.5572	0.52055908
559.88226	0.40423932
565.83972	3.3134142
568.10643	0.94258386
570.91174	1.6824183
574.71234	1.2885438
580.10485	3.4656418
583.62409	0.83257898
588.69734	2.2333688
590.48894	0.84550109
592.0177	3.5114955
598.0381	11.926009
603.87816	11.073393
606.0929	1.4015887
607.33408	4.2069617
609.31935	1.749213
620.1517	11.264515
621.14825	10.708088
621.74848	2.4162573
626.39871	3.4023272
627.59253	2.2484745
630.72276	14.69331
633.97904	1.6625882
636.56118	47.405289
641.17559	2.6463891
643.30861	1.1100853
643.41322	4.5695253
646.23084	2.5358563
650.97057	0.90724687
654.27461	2.6588754
654.96459	0.84944503
658.32512	10.374393
661.26794	3.5373999
664.15751	5.5959788
667.60898	14.831022
668.92588	6.548596
669.75574	2.7573507
673.29994	65.13334
677.2208	51.256058
679.2278	58.151413
684.51697	5.4523371
686.15711	4.7016359
687.74282	2.3442196
690.71743	23.152147
694.50292	24.532719
695.10365	34.962651
699.19391	0.50851814
707.25103	4.6071519
712.55728	4.0735642
714.3244	0.75041681
716.39201	0.656785
719.66391	3.410542
721.17603	3.9274611
721.96873	1.4686774
725.72654	8.2277101
732.06766	4.5570454
736.43933	2.4575165
742.23155	0.85397135
745.63708	2.3754888
751.38403	1.6465219
754.4718	2.9910806
756.80641	1.7897114
762.42948	2.212012
763.28908	1.0078089
771.2736	3.6501299
774.35686	5.3078912
776.26146	30.138101
778.17629	9.7911011
786.95572	4.6524536
792.11238	4.096385
795.07337	2.0008267
797.38265	1.7606374
800.66193	4.8839433
805.34971	4.134973
806.62783	2.2896848
807.22339	4.5636289
813.76598	4.3395668
815.18353	4.9666115
822.19312	3.3761364
826.45833	1.4139057
829.80727	0.94809028
833.03478	2.190664
834.1154	3.4645774
837.0894	2.2523643
842.82364	2.4220293
845.6252	2.0440243
848.9394	12.47198
859.58821	8.3026468
865.97219	6.0011996
871.64935	1.5666775
873.94409	0.88640129
876.84048	1.5502378
882.50394	4.2554268
885.38969	6.3476397
887.44848	6.71268
888.99543	6.0083228
890.19464	2.446987
895.76093	27.171151
899.77358	1.2403058
904.31712	29.191438
905.35106	10.183433
914.40826	1.5157937
918.39427	1.8729961
920.39444	2.2775812
926.19738	6.1915841
938.21352	3.5241444
939.93968	2.4023451
945.36114	20.067563
954.28741	28.654327
963.44929	4.6485799
968.40628	1.644341
978.88299	2.1269921
987.81507	1.4855935
990.55152	2.636357
1001.2849	3.5359487
1003.3725	2.5344007
1009.3454	15.107291
1010.3754	3.3637545
1018.309	19.102566
1032.3727	1.785113
1036.9592	0.62655162
1050.1514	1.2329342
1059.277	6.4202702
1070.5803	0.581963
1115.4664	1.2980311
1118.5908	2.0487836
1128.3555	0.57692704
1139.0795	1.713286
1161.2474	1.3086966
1174.2136	3.0840179
1203.4764	1.9919777
1287.1516	2.3878012
1299.9745	0.78526784
1303.8209	1.3467899
1316.5145	0.75628711
1356.5236	2.6939118
1366.0092	0.45869041
1415.6765	1.3369261
1428.6299	0.762507
1484.4292	1.5577969
END IONS

BEGIN IONS
TITLE=93: Scan 1179 (rt=1456.64) [E:\ORBITRAP\Laura\130118_OT_LB_Leaf\130116_OT_LB_leaf-trichome_1.raw]
PEPMASS=590.30328 4705.5894
CHARGE=3+
SCANS=1179
RAWSCANS=sn1179
RTINSECONDS=1456.638
175.0314	0.62306383
183.19516	0.45227208
187.10787	1.1601489
201.79872	0.749004
202.97866	1.5989356
210.50156	0.27963766
227.99181	0.70727713
239.19369	0.65993436
246.62225	1.5900514
252.91215	0.60015352
267.01406	1.4843764
270.27975	0.64089917
275.03081	1.0568545
281.87236	2.1851942
286.02033	0.41023465
308.09359	0.70573208
311.03086	1.849647
313.05157	1.1530772
321.78705	1.5488206
330.6372	1.7350179
336.26068	5.8579363
336.70298	0.50693743
338.88021	0.90682029
342.23572	1.7696472
345.19717	0.71145402
346.89304	0.39317104
348.35814	0.79868508
351.28573	0.722886
359.28937	1.5491862
361.738	0.67590936
365.00682	4.0342326
366.20605	1.0147758
367.84036	0.77232819
375.19069	0.64231286
379.4178	0.34617505
383.11953	11.522119
387.88264	0.5381777
391.93103	0.40820573
394.30047	0.53974203
401.68152	0.93536102
412.0354	0.93435939
418.60032	0.87846993
420.68737	1.0421683
423.95342	1.0810747
425.35754	2.3244042
425.86119	0.56471376
426.67546	0.85639157
431.24403	0.82926765
435.26568	6.3943753
440.03766	1.0788912
440.66391	1.2490556
442.84515	1.7414598
444.38831	3.3986093
445.29617	0.92957959
446.55578	2.9402603
452.75561	1.9414156
456.39703	0.62771337
464.13758	3.8508448
468.5486	3.1203511
468.89741	9.2295723
472.26755	0.72310706
474.4536	1.4144849
479.79382	1.4138623
480.11125	0.34039224
484.91792	1.4922583
485.80258	0.75844189
489.60035	2.2705081
491.31196	1.9235126
492.20563	1.0433185
493.15773	0.9206081
494.28347	0.4903766
497.91612	7.6591242
500.28482	2.0720123
505.15527	2.3318461
508.64831	5.4980812
511.28408	1.5585627
514.1261	19.889369
516.38898	2.954844
519.19668	16.524651
524.26991	4.0172771
526.69212	1.3664579
529.72735	2.6945973
532.69465	2.4766085
535.23301	9.1586509
541.4954	9.5690175
544.48358	4.7000588
547.2998	0.82496908
549.95481	4.9572023
555.09582	5.6819856
556.5107	3.9204034
558.20616	3.177142
559.68329	2.9203437
561.74699	1.3760458
563.10473	3.4978791
564.28874	5.9383925
566.84094	3.9325943
568.50741	4.3501281
569.28764	4.9963142
571.82535	23.157597
578.16385	142.95739
581.73601	28.573788
582.82785	12.108074
583.55074	24.035125
584.91342	1.3206134
590.76897	3.9583143
599.24181	2.8538888
600.39606	0.90427204
608.45092	1.3767063
610.63629	1.231144
613.41013	0.64126569
616.21432	2.0808877
617.9883	3.2815191
621.66835	1.0097166
623.91844	6.8099284
627.08066	7.0239329
627.70378	16.363927
630.2349	2.6236827
632.31049	2.3396812
633.49529	1.1560977
638.03892	21.661293
645.52379	3.4079646
646.57596	3.6312416
648.41339	4.6435479
653.34107	1.2961117
654.52415	1.3878635
657.12399	1.5740274
658.52748	1.0154323
660.50145	0.51823231
661.09104	2.0463051
665.29797	1.8544621
667.75609	5.9335937
669.53893	4.0831383
672.78245	8.9342607
676.83562	11.27244
678.9345	12.438843
684.7499	60.091258
688.74786	4.3716676
689.94829	3.082075
693.75165	0.74181714
696.16522	3.7421091
700.98762	2.1383736
705.6746	1.4160726
713.13966	16.40163
718.85002	20.226165
721.50186	14.677162
724.91297	2.3191613
727.55945	1.9541892
730.322	2.7635837
735.35	17.500828
736.42228	4.8909508
739.39765	2.1749814
741.823	2.9682005
747.45785	2.2453599
748.38496	1.6788582
751.73548	4.6518429
755.05474	4.0913553
756.10659	2.1066554
760.90319	8.9439272
770.67318	12.135599
771.30839	3.1973086
777.12842	1.8589513
783.89779	1.8937162
790.27514	3.0202526
796.18078	3.6977329
802.1901	1.2179941
807.73995	6.4334072
812.47658	6.6773905
815.21173	9.601362
821.26762	2.9984628
827.38109	1.4892827
839.17946	0.69511268
841.52035	1.545213
842.32751	2.689044
848.07666	1.20608
851.28868	4.0810772
854.98915	1.189149
870.15045	0.6594531
876.23551	1.5831139
876.96075	1.9394034
886.9646	3.1738579
903.80273	1.3522142
908.75669	2.2408183
920.96826	1.616675
924.47986	0.35850589
936.31497	5.3735567
938.41655	1.897334
950.96679	2.5449903
952.97583	2.9238843
958.25185	2.3727627
962.22705	0.69157586
964.21465	0.36241782
970.53853	2.4255125
977.55242	1.6569608
987.24292	0.90663655
989.23325	1.3162773
992.29473	1.8956722
999.14173	1.4828538
1008.3463	2.451431
1017.9153	1.4933838
1030.3528	0.57479574
1035.405	1.1980167
1041.4012	1.7625734
1045.327	1.1971136
1052.1488	2.1374724
1062.4386	0.6051171
1079.6881	2.6247203
1080.9331	7.1211346
1093.2485	0.67924623
1102.6289	1.6664721
1105.4686	0.67601892
1142.3542	0.56446973
1153.4675	0.3772479
1170.3024	1.6890758
1210.9159	0.4727617
1229.3452	1.7022943
1237.4582	1.3468618
1324.2583	0.93583975
1412.2438	0.89403231
END IONS

BEGIN IONS
TITLE=94: Scan 1181 (rt=1457.83) [E:\ORBITRAP\Laura\130118_OT_LB_Leaf\130116_OT_LB_leaf-trichome_1.raw]
PEPMASS=601.04023 8569.8545
CHARGE=4+
SCANS=1181
RAWSCANS=sn1181
RTINSECONDS=1457.8347
174.66495	0.52294026
182.91777	1.1093081
186.88712	0.46441944
196.78999	0.78754918
202.21655	1.0905157
209.15323	1.6936587
212.88391	0.83213664
214.85037	2.1965662
226.09995	3.8096224
227.28631	2.1664237
228.82022	0.61280705
230.97659	0.8001728
236.1034	0.7944741
239.22113	0.54355287
275.14653	2.6505971
285.42403	0.93683023
285.74397	3.7702684
286.24557	1.4342281
296.07977	1.171533
301.05362	2.6432674
310.84369	1.014231
318.04858	0.73420286
321.93637	1.7483712
325.11785	2.1002308
329.57974	0.50090767
329.92095	1.1661226
334.69168	2.4968471
335.76855	1.3706944
338.13179	0.68622577
338.98999	0.44337525
343.18013	2.4310136
349.60211	3.1597055
353.64446	1.4016959
354.74927	0.9151817
356.24598	1.718137
359.04341	0.88773989
360.57958	0.56008637
361.13923	0.69854419
364.02949	0.49994001
366.18835	0.55198171
373.95066	1.3332383
382.17273	1.6007896
383.89552	3.1792708
387.98655	1.260685
389.20168	1.9556698
390.96328	3.2501299
391.77698	2.3844483
393.75362	1.56774
400.57499	5.9789936
401.82457	5.188154
414.85328	1.1586593
417.19572	1.0456693
417.59879	1.9174281
427.57105	1.8523495
429.06229	0.91668439
430.01938	0.64712281
435.19275	1.7828374
441.65927	3.8480775
445.82759	4.8081618
448.03806	3.4394541
450.19574	11.851372
453.33075	1.1548206
456.25562	7.183745
458.52679	0.85480482
462.15236	3.6092867
465.71509	4.0617006
468.10528	2.613839
471.32713	34.934144
472.19483	9.9809527
477.90639	1.2548512
479.16028	2.898336
486.74852	2.2912266
491.3194	0.69392774
494.17233	2.2991486
495.47083	2.6625942
499.1874	7.7935209
501.06799	6.8943202
504.34676	0.73696212
507.97801	9.3172233
509.60536	2.8827944
514.33914	3.8114781
517.11234	3.9727558
523.66114	0.85346341
527.80281	1.446182
530.22973	3.60983
534.35681	2.6835107
536.93717	10.215421
541.49997	6.0276128
542.69606	3.4399021
545.43206	1.2733754
547.23315	4.7161754
552.41656	3.3556603
555.22599	16.701696
556.27246	6.4271465
557.22987	5.3513522
558.79986	4.8992329
561.18381	299.71639
561.90213	23.431736
565.22407	21.256668
570.23817	17.953895
574.43102	53.235599
577.16548	7.2525777
580.26603	10.713287
581.65562	9.6629553
582.95839	4.9701799
585.41459	5.2101591
587.75615	11.795638
589.10828	15.122454
592.32657	32.692509
593.6633	8.6086006
600.96795	0.79795128
602.64012	1.7359695
606.05231	2.2289644
609.42798	6.8927857
612.39984	5.5548303
613.80893	10.49186
616.35835	3.2622593
619.83547	3.2189597
621.22192	3.8935225
622.7271	3.7802449
624.04059	1.4211616
625.92599	1.0661971
628.98645	3.3390113
630.24871	1.0117201
639.55059	1.9372988
643.07913	4.1418572
647.50983	1.4736432
654.33736	2.2742153
656.96922	3.782267
658.84092	3.413203
662.24172	2.7156058
663.92956	5.5702796
667.39115	7.156466
669.2473	2.4199496
671.78094	5.8691498
673.81793	2.827473
674.32706	5.2293716
679.21739	5.1626677
680.98573	7.3871897
685.13115	12.154127
686.23282	3.1466625
690.44403	1.8790412
693.84613	8.3245725
697.03985	2.2505108
700.74951	5.3413645
705.30775	30.919494
709.16446	4.6276693
709.8167	5.0436888
719.16986	126.37642
721.24924	12.774687
723.82978	2.3893928
729.21763	3.3017937
732.76475	1.9264694
735.59309	2.3709368
741.96225	5.7345438
747.82619	8.4891979
748.64558	5.4608017
751.23615	100.62206
752.25127	18.107367
753.88308	20.722135
757.92246	3.5540816
758.38118	5.8925011
765.53462	3.1797041
771.34471	4.9798458
774.74521	3.6495947
777.28009	7.9721646
779.03027	4.7711444
783.38621	12.115044
787.23459	11.40732
791.63856	8.605035
794.20633	5.4005613
800.33779	53.44136
801.10756	23.746112
806.59448	1.5040257
813.33106	2.8272842
818.45756	2.3235703
820.53335	4.8530481
829.80737	2.0736689
835.6318	6.8833552
841.43521	6.1060761
843.01693	4.1058828
849.55013	1.2873924
858.21773	25.351359
861.72174	5.3216707
865.25239	1.8071612
866.52912	0.81966701
881.01881	2.5047378
884.28767	1.7141419
894.42793	2.2902422
900.62135	4.6156937
906.75631	5.1601196
915.79553	130.02506
923.31433	1.4346836
930.53051	11.975957
934.64462	0.89478772
944.64629	2.2139506
949.2172	5.8909251
956.62158	2.8843061
965.33447	20.549673
979.37299	3.0347176
981.13435	1.7343257
984.82487	0.94328108
991.39074	0.6545842
995.99149	1.4712686
997.3077	2.1853767
999.34362	3.1384298
1014.3148	2.0856954
1040.7767	3.8795854
1049.9138	1.4459378
1056.6047	1.1887046
1059.3939	1.2063672
1063.4347	5.3792724
1065.0447	6.7159153
1093.1085	1.1991543
1112.2882	10.66517
1116.3811	2.0899655
1166.2648	2.7736449
1174.0986	1.8172166
1174.5598	3.0610466
1199.1937	1.3185587
1227.4468	1.3955359
1255.5166	2.6268521
1314.3623	1.1802682
1330.7886	1.1559734
1359.5177	1.8539483
1438.336	2.2426192
1476.3408	1.1774908
1487.8137	1.0270208
1503.5779	2.3258331
1510.1876	1.814201
1556.5525	1.2694997
1746.6783	1.9173819
END IONS

BEGIN IONS
TITLE=95: Scan 1182 (rt=1458.57) [E:\ORBITRAP\Laura\130118_OT_LB_Leaf\130116_OT_LB_leaf-trichome_1.raw]
PEPMASS=545.74117 8230.6035
CHARGE=4+
SCANS=1182
RAWSCANS=sn1182
RTINSECONDS=1458.5746
176.31715	0.72567526
181.93977	1.5222837
195.60355	2.5976257
199.97402	1.4948142
204.14154	2.3641413
231.11346	1.0009985
239.66332	1.0715319
240.66957	0.86167446
252.37404	1.7214944
253.0592	0.3828502
260.1024	0.91915924
266.56577	0.53017459
287.00024	1.5601231
292.70212	0.65860424
296.13781	0.52420531
303.31408	0.88364712
314.98818	0.77435042
317.08829	5.6617593
320.33086	2.8511019
324.84377	5.7717978
325.66364	2.2088157
326.94298	1.7866677
334.14288	2.4241329
336.60521	0.92446136
342.92433	2.89092
343.80379	5.0342187
344.76127	1.7283558
352.51422	1.5097358
356.92583	0.50529069
357.31653	0.83480566
357.93286	1.5249966
372.01337	0.69517966
372.81715	1.1016673
377.60047	2.0828384
379.11934	1.7951221
379.96602	1.0300856
386.88904	1.0270604
388.79459	1.5889758
390.78246	0.92373677
394.05838	1.0213009
395.09922	1.7361004
403.16808	7.9638363
410.23877	1.9821979
412.2002	3.4703919
413.4048	1.8850344
414.05909	0.73776139
416.46442	1.1081003
419.12139	2.2825952
421.22879	1.3483948
426.72988	1.5548317
429.73895	2.4991094
430.59822	2.031472
433.21241	14.881708
434.10895	1.2517306
437.31354	5.1866332
439.76332	0.78074446
440.7862	1.6912952
445.04932	1.182375
446.97338	1.0455147
449.6487	3.6210641
454.05811	0.57883328
458.84011	0.98485944
459.65216	1.1582637
460.05695	2.7159693
460.9104	0.5591732
465.07081	3.371519
466.53614	6.0823926
467.39597	3.1599288
469.27554	3.5371171
471.08671	1.7665108
474.57406	4.1400392
474.90163	1.0470628
477.53743	0.68287944
478.14732	1.3026037
480.14727	1.5676871
485.2011	4.521505
487.36614	4.2081652
491.15378	13.821938
492.51637	5.3032241
495.7949	1.69886
497.40114	3.7157027
498.32568	2.4755444
501.66805	5.3235893
505.14887	2.2979555
508.67337	6.5178437
509.93779	4.9353592
510.51683	10.803301
512.61621	7.4730371
515.9837	13.17535
518.01915	4.3474103
520.49891	5.9014396
522.81981	3.8467091
523.61898	16.946078
526.03725	27.217829
530.1359	111.71801
530.54221	229.4857
534.80233	254.41281
538.50468	37.84209
542.83164	4.0796615
544.85989	5.2575833
545.80421	3.1646479
551.00757	1.2228388
555.85628	2.1164059
556.69578	6.1781857
558.82688	2.6538741
561.566	2.8194177
563.57035	1.2808364
565.94242	1.2472514
567.8837	3.3275974
568.62749	6.5095942
572.43293	9.5010436
574.23379	6.7621448
576.95835	18.631297
578.54212	2.2598367
580.2945	2.0911419
583.18209	2.9272281
584.19146	1.4613042
585.62995	1.544853
590.27222	2.3083727
593.02293	1.5214169
597.50116	5.465491
598.7437	3.3277079
600.1624	12.920986
602.30373	11.340419
606.31794	1.6898656
606.89632	3.8402524
609.26257	5.0649083
612.93181	2.0003835
613.90854	1.1320977
615.42102	1.6078109
618.0879	1.2124624
621.37322	1.6465916
625.09653	8.1461357
626.3177	3.0366477
633.18631	14.046785
636.05889	1.6582938
638.57139	5.1615713
640.66265	5.0674006
645.22245	68.80507
650.43164	9.5912275
654.11509	8.6801776
655.50422	5.8428461
658.56924	7.8589458
659.67689	7.2819828
662.31818	4.3287393
664.24995	38.494632
670.1643	70.007699
677.20752	7.4344982
680.20568	4.0790107
681.91396	6.5375989
684.77725	4.5421383
688.18333	6.0877143
690.18224	3.0947383
694.29314	1.387798
697.56483	1.4259016
701.37197	5.9146554
702.97968	2.4161529
705.34138	6.095656
712.25268	3.0409215
714.08608	4.5778196
716.78367	9.5416521
719.97213	3.0976105
721.68646	4.5957487
723.84179	3.574617
726.97803	5.1553245
731.30012	8.8285861
735.24434	5.3413637
736.00113	2.9172252
738.17659	4.7366422
744.85314	24.698939
751.43191	6.9321848
754.76746	3.3814343
757.35013	1.4841241
758.85256	1.3893708
763.50736	0.78018869
770.02453	2.8390028
774.25869	16.611622
782.46168	2.1121205
782.88742	4.6469022
787.37047	6.5471635
791.49977	3.5846736
793.14836	3.8308586
793.80491	2.5172539
797.82217	1.2357122
805.22534	9.0776231
815.15454	3.265881
824.40415	4.8982323
827.65041	2.795863
832.0208	5.1073249
837.20572	1.3692551
839.66687	0.85854646
845.43099	2.4366533
856.19581	1.2680646
868.25191	2.0790095
873.21921	1.186174
884.73318	1.3980021
886.86475	2.11136
889.89183	1.7200158
894.33971	6.2281489
898.14705	3.9452327
903.70819	2.4429179
904.45018	1.2451238
916.27894	1.0730778
943.38299	0.75933981
961.10806	2.0389313
970.35303	1.7276566
993.07059	1.2090397
995.35162	1.2672014
1005.3258	2.643783
1012.3036	2.2368483
1035.1936	0.80305456
1040.3481	1.2799306
1046.5116	1.1226594
1057.2873	1.6341205
1064.2915	2.007011
1070.3625	1.5033869
1080.4981	2.2973051
1093.2707	0.85694127
1119.5604	2.4926109
1128.3419	1.2100451
1160.3783	0.86671451
1167.8884	1.9865323
1225.5317	0.93658547
1242.5004	0.96819681
1285.3473	1.6508247
1316.2374	0.90769355
1332.5487	0.85548565
1340.4396	1.5794159
END IONS

BEGIN IONS
TITLE=96: Scan 1184 (rt=1459.82) [E:\ORBITRAP\Laura\130118_OT_LB_Leaf\130116_OT_LB_leaf-trichome_1.raw]
PEPMASS=542.0002 6442.896
CHARGE=4+
SCANS=1184
RAWSCANS=sn1184
RTINSECONDS=1459.8205
155.83171	0.9079786
162.95904	0.74174025
167.18071	0.47225685
172.78597	6.2016385
173.10378	1.3658619
173.8602	2.4526878
174.87022	0.40129885
183.98275	0.60817679
194.80651	0.51403037
197.99524	0.28256297
201.03683	1.1317431
203.99925	1.8247774
208.8949	1.5631847
211.70698	0.88023848
214.13266	0.80096459
226.22798	1.6557472
226.75456	0.58945824
241.9008	1.4604821
243.14642	0.90447877
245.04889	0.50614427
249.05553	0.36541718
251.12693	0.51592033
252.08292	1.0039228
262.01733	1.7210974
263.69621	0.99595646
266.79055	0.44494163
277.09826	0.50266715
288.0081	0.91246414
290.22615	1.7157079
291.08786	1.3586752
294.01452	0.96220218
300.92919	0.7290353
303.51538	0.53035816
309.14228	1.478177
314.22034	0.60380992
317.07206	2.2015443
326.64975	9.9948901
330.9946	0.56274218
338.6374	1.8051592
340.0709	2.9950523
343.16771	0.9362726
348.94528	0.65705439
351.91259	0.34235219
353.91455	0.35308848
357.8514	0.66200535
359.60975	1.4465086
361.80761	0.9456496
365.13293	0.40381993
369.45559	1.4819307
370.02099	0.60446849
371.18733	1.6762919
378.20386	3.1610632
384.64329	1.6707438
385.85374	4.6349885
387.58573	0.95269238
388.60233	0.9273884
391.1358	2.6846381
394.12188	3.5380327
396.22337	2.9208534
397.30069	0.74132242
401.72019	1.0001652
403.20574	2.962784
404.07104	3.5871802
406.5251	2.6573446
407.92521	0.5833869
415.87719	0.70671701
416.60376	2.0924315
424.54593	2.7762059
427.14686	3.4481727
430.40905	2.8678376
432.47071	1.8864149
433.05026	8.3117411
438.27382	2.4264159
440.12272	0.63541616
442.14772	1.3454904
443.96004	1.8781025
444.87422	4.9776461
448.48504	3.4504217
450.65428	1.7080339
454.16614	19.359513
454.72872	7.172746
455.76435	2.4152901
459.7123	5.2994055
462.55087	0.55635947
465.59953	11.624559
466.43852	4.6069279
470.08683	3.1906856
471.24005	0.5406508
478.55546	1.2957656
480.96344	0.98697787
483.59478	5.8258997
486.1441	1.2228938
487.62185	1.5396273
488.925	1.587216
491.62922	1.4051192
496.12822	4.2266304
497.9852	15.651815
501.70116	4.6978252
505.85075	9.4223188
506.87527	9.3042565
509.48309	7.3034388
512.17273	14.900705
516.15204	8.699277
520.14064	7.9598675
522.7926	5.3300856
523.56227	11.291615
525.8871	11.437063
526.65303	25.72125
529.86755	9.8669922
531.96859	11.861982
532.95061	37.788543
534.69278	12.982184
535.90266	3.6545033
536.46852	1.6629281
542.06213	1.5093418
545.72241	1.9880035
550.83591	11.817995
555.29763	6.6193824
556.60576	6.8258599
563.29248	23.088754
567.18347	4.2769143
569.43602	32.503252
572.38794	1.4450805
573.55999	2.8763273
576.24972	3.4795623
579.11357	3.4388087
580.43386	4.2908382
586.32183	0.99158246
588.90809	1.7101442
592.70021	5.2861521
594.75587	9.9442471
597.04808	1.1422987
599.23562	2.8071869
602.2741	5.346354
605.35401	6.2985915
609.43342	3.1732445
611.96972	3.5851013
614.08347	2.2207715
615.39922	1.7027768
616.76967	3.5251052
622.02115	8.0602158
623.16629	14.618221
626.53527	38.462925
630.17192	2.5571852
633.22485	9.2224678
635.5466	3.6793696
641.80134	5.6599084
644.69279	3.5709816
645.74037	6.601109
646.53297	2.3257445
648.36055	5.1612012
650.32482	5.389853
651.06764	2.7723469
652.24807	9.9234178
653.70549	5.6791814
654.41551	6.6787749
659.11879	52.502601
664.94443	307.48231
668.1879	4.2821045
669.74549	8.5931065
673.8338	6.255205
676.61303	5.3983964
679.13692	7.6718988
680.52818	9.7016019
683.01229	7.3219878
688.45845	22.728446
692.13725	1.2385787
694.98973	5.9730628
696.84491	3.0987124
697.33909	8.0560814
702.06678	4.1746125
703.97621	3.7677726
706.43466	5.1432299
708.31255	5.5520589
711.19724	2.1783778
712.52143	1.8365116
715.3315	1.5167736
722.32827	4.1730869
723.78253	6.8664091
728.57059	2.1522912
731.06588	2.6529057
734.39109	2.7308028
735.48557	0.99423687
738.01503	2.3508404
741.25961	4.6517127
742.80249	3.4442931
751.4349	5.5879827
754.20674	4.1962671
758.28816	24.795769
760.85011	5.6915464
766.83329	6.9054763
772.24376	0.54515937
775.19604	0.85599774
781.71127	0.9859682
782.13852	3.1753039
787.39573	8.6870001
797.0715	2.1472584
799.27128	3.6931647
802.24418	2.1680502
808.14776	5.8774494
808.80756	3.2016843
817.42409	9.511161
820.26725	5.0699725
821.04094	6.7468018
829.47393	2.0291747
835.01301	1.1945213
840.32056	6.8668936
845.82609	0.47118471
846.41833	0.82283386
851.34472	0.89149444
873.43746	1.5013353
876.04822	3.9869252
886.48598	3.1502409
887.79626	4.4094214
895.3365	13.370483
900.22198	1.364176
901.50116	2.0420385
914.40572	1.1782611
922.85198	2.0167829
931.43089	4.1028714
933.44749	2.5494337
956.18896	0.76673402
1012.1067	1.4758881
1054.3779	0.88608869
1069.3264	0.91672397
1073.5961	1.2715893
1079.2679	1.6468577
1082.2314	1.2691993
1101.4347	0.6542607
1170.4353	0.96753217
1183.3561	0.9962087
1215.2906	2.7804883
1248.0019	0.94406744
1292.2821	0.79006874
1321.1976	0.79775098
END IONS

BEGIN IONS
TITLE=97: Scan 1186 (rt=1461.06) [E:\ORBITRAP\Laura\130118_OT_LB_Leaf\130116_OT_LB_leaf-trichome_1.raw]
PEPMASS=430.23459 3832.3955
CHARGE=2+
SCANS=1186
RAWSCANS=sn1186
RTINSECONDS=1461.0584
129.06291	1.3060189
129.91884	0.5186711
132.96359	1.1077122
142.83969	0.53841611
144.86789	0.50104933
147.03534	0.44265316
153.92372	0.77516855
154.86664	0.89847501
155.19133	0.25404686
157.0206	0.58697204
159.98541	1.0396417
163.48573	0.29646549
166.79791	3.6118734
167.77532	1.3004547
169.92622	0.25077892
173.03461	0.55358212
175.07866	0.85060982
184.96388	2.3395762
188.98602	1.9666684
193.0481	0.57182747
197.00828	1.011398
199.02112	0.40956628
199.8928	0.47770648
200.93761	2.1233147
202.99688	1.3022185
203.94534	0.93576932
208.86633	0.67439554
210.85794	0.68682042
213.00489	2.4703371
214.94962	2.7345749
215.82845	1.9931705
216.14534	0.47282403
220.83481	2.389515
222.01607	1.0139991
223.16144	0.25435424
223.6341	1.1070785
225.86081	0.59276953
227.01413	0.9083108
228.0482	2.3823536
228.8023	0.48983143
234.08416	2.3074036
235.05628	0.37306826
241.58584	1.9810671
243.06753	3.2478689
243.85927	1.5571971
246.68851	1.7604052
248.59023	0.28079061
250.11817	0.37941984
251.35024	0.83304071
252.12299	1.1327706
255.23729	1.0073505
256.16196	1.3079013
257.26743	1.754543
258.83364	0.33582994
260.00664	1.6751361
261.09638	0.25236211
262.0776	0.52033302
263.79843	0.84055445
267.44671	0.26604106
270.93929	1.0883129
272.94862	0.69742745
277.46658	0.63225658
278.1925	1.4212115
282.72706	0.40583315
284.17487	2.9428983
284.96342	2.2754771
288.00198	0.85012351
290.81441	0.39255213
292.23573	0.39038136
294.51727	0.98996275
296.14322	1.2616264
298.34312	0.86149983
304.14833	0.53060019
307.21081	0.62832776
308.30757	0.91199623
309.86884	0.81654025
313.09356	4.1409975
315.16389	1.2656385
318.65536	24.053953
320.77411	22.792063
324.05549	0.42164591
326.22979	0.96124774
327.60733	2.6802277
329.14286	0.95887688
329.86753	2.1765156
331.24243	2.0375057
333.24437	1.4542001
333.93613	0.73706796
336.26696	0.46512328
338.55567	0.80754552
340.43066	4.2440187
340.82106	0.65002708
342.08628	1.1137316
343.04434	0.93341036
344.11388	2.5165709
345.01953	0.90340186
348.04766	3.8703917
348.88869	0.41786802
352.12258	1.3347522
352.72024	3.0940467
356.94256	10.628586
358.87292	41.035519
359.48171	24.975456
360.00648	11.224424
360.64072	5.4321646
361.60702	3.9497376
363.10097	2.2125814
365.27581	0.91886734
366.76495	6.1928501
368.94796	5.3847741
369.83331	11.667111
370.68907	9.2815705
373.04556	20.474679
373.57656	56.672014
373.96895	11.476715
375.00489	9.1492404
376.26426	2.2152896
380.22997	1.7882733
380.93139	0.7865911
383.06838	2.2167381
384.19695	2.0913531
384.79286	2.7235658
387.11092	5.3209988
389.34321	0.79960496
390.43337	2.1565899
392.06315	2.3255049
392.84608	5.5188282
394.24725	2.7598403
395.47909	3.0034649
396.92465	2.7984483
398.02578	9.5782504
402.22137	3.3158854
406.51555	2.6082277
407.90225	3.1369387
410.91477	10.942188
411.97998	3.8548449
413.06754	7.4879661
414.03383	2.8831507
414.57138	4.1065386
421.05289	46.437013
421.79384	11.844056
424.07762	14.722248
424.5754	3.7071123
426.44545	1.4825095
428.8821	1.5796481
430.04607	0.67721182
435.43531	2.3251962
439.12794	1.0845643
443.16706	2.6743665
447.32792	2.2972386
448.34725	4.689075
448.64272	1.0103946
450.37894	2.1190057
453.75753	1.8290969
454.11805	2.6775546
458.90426	3.7491064
461.23234	7.5822776
466.37245	0.97367272
467.4796	1.4662011
471.17404	3.8229037
472.08417	5.1718484
474.70598	2.09092
476.05553	4.0949099
477.15017	1.8829996
480.62865	4.9466382
484.69202	2.1073956
485.09653	4.2788651
488.24596	4.7193165
490.54854	6.9211696
495.32427	2.0082413
497.02229	1.3947255
499.73615	1.4037921
501.14342	1.8985205
501.80873	3.4774982
504.1339	6.1284722
509.56239	8.9018096
511.21223	10.040267
513.26911	6.2589213
514.98381	2.5217236
517.79996	2.6111636
518.68192	3.1896057
520.51067	3.8967003
522.22581	2.9099607
524.61732	2.428021
524.98568	7.4114354
529.74064	7.4648117
531.10547	4.4133416
532.70664	4.0392836
534.7163	1.1993501
536.77977	8.7684488
539.1777	5.0522685
541.67673	3.2901112
547.27984	1.0475219
553.54126	1.7173238
559.31904	0.60161835
565.23397	2.3285182
568.12538	3.8331037
569.38201	1.2807873
573.32779	4.3700476
580.35073	4.0482958
583.9707	1.0626297
589.34294	1.1384487
592.24196	0.64752564
595.10901	1.8475615
596.10303	1.4673602
598.3359	0.4803109
604.05615	0.81104468
610.81799	3.4154111
615.2305	10.95209
617.15252	7.5484419
626.04604	0.6663132
627.17952	0.96624953
629.52793	1.8493232
631.19786	1.1289053
637.31903	1.5339313
644.0539	1.6787479
645.46114	1.8130999
647.54883	0.49164535
650.68255	0.95526026
658.36149	1.4127454
661.18798	2.4494992
664.78369	0.41204525
673.31061	2.2784284
675.58056	1.6901803
679.09049	0.95668354
683.15381	1.1054858
701.151	0.86515137
705.42654	4.8091004
708.4529	0.50515568
720.69391	4.1171043
726.16046	6.3966226
728.42781	2.8732161
732.21905	1.7190234
734.24139	3.1084055
740.10742	4.2975654
747.24296	1.1322338
750.35383	0.86055055
759.85826	1.3868018
765.48059	0.56465018
775.17785	0.46984025
800.01385	0.59193172
811.5625	1.0334015
813.23939	1.9639045
817.3347	1.3082995
855.42439	1.3967386
856.50919	2.9001553
860.84254	0.98742293
END IONS

BEGIN IONS
TITLE=98: Scan 1188 (rt=1462.08) [E:\ORBITRAP\Laura\130118_OT_LB_Leaf\130116_OT_LB_leaf-trichome_1.raw]
PEPMASS=654.82537 8342.708
CHARGE=4+
SCANS=1188
RAWSCANS=sn1188
RTINSECONDS=1462.0805
195.04432	1.4699127
198.88489	0.96498695
210.98978	1.2167912
211.93084	2.7997206
217.01321	1.8717239
280.19006	1.1842947
286.98523	1.9022504
291.11701	3.8872082
296.36889	2.0819833
323.04476	1.1671809
333.05719	2.0245518
340.016	8.2378184
341.22874	3.2035552
362.91014	1.1833303
363.63945	5.3573289
364.51435	0.96157722
365.08735	1.4225291
376.25104	1.919895
384.89654	2.0452669
385.56149	2.6896648
408.04656	2.1074213
411.11448	8.7526461
415.80672	6.704189
418.64198	1.5097631
419.32989	2.8140044
424.04579	1.4421202
433.81495	1.2667284
436.90578	2.3794711
437.12314	0.9042283
439.19293	2.0697968
447.0931	2.4491791
456.2445	5.0830159
459.4025	1.3507512
461.23717	7.7759398
461.98512	1.4580421
471.18298	1.586369
479.78802	1.3019648
482.70716	1.2170988
489.36567	8.9726178
494.21808	2.3383431
498.30176	2.204611
499.66322	2.0496002
501.74317	4.4054947
506.73454	1.8111725
507.29351	2.6284795
511.94837	3.1765002
514.05223	1.1451767
515.63907	2.4897059
520.05524	1.5134679
521.29914	5.0841243
523.54333	2.0271463
528.7433	3.5063516
529.41931	8.3083353
530.626	1.9947775
534.9432	23.016093
535.91426	7.3775931
536.65832	2.5146203
541.21606	4.7120022
542.45744	1.4097145
547.1377	1.7755634
548.33595	2.8909299
551.15817	19.45691
554.12887	3.8063284
557.09792	13.850683
557.77669	4.7568672
558.98425	2.2446281
562.11968	6.1305892
563.54841	6.853169
568.79784	30.613416
571.15975	11.420165
572.04982	5.7227897
574.63345	1.6915209
576.24417	2.7000798
576.73854	5.4513086
582.56924	9.8714984
585.71405	7.0391169
587.60492	4.7707146
589.26804	5.4354094
591.76901	2.3545539
593.93095	5.4617503
595.78843	3.9113951
601.323	3.2474633
604.74465	8.3166957
607.78404	8.3283568
609.08389	4.2590656
611.34323	4.4773347
616.91031	18.752742
618.09872	6.2640538
618.62369	15.398542
622.11789	31.501188
627.08696	40.01388
630.71976	26.634403
634.99885	14.930805
639.30501	28.177833
641.32318	39.983338
643.21917	19.865449
645.66	70.686916
646.11618	135.81079
661.69891	3.4255766
664.19895	4.2617999
666.90773	8.3828528
669.78243	3.2869229
676.67189	8.406269
682.0687	32.051451
682.61151	13.146057
685.95935	3.9314172
690.63663	1.7225874
691.43041	2.3810709
696.06227	5.2838787
698.27424	4.811376
702.22186	18.549489
703.66663	10.9455
706.36841	4.4492944
710.0366	3.7297374
712.7761	5.7853314
715.23891	7.3279378
719.42278	15.369805
723.72877	11.290097
726.26658	15.736754
729.05373	4.809985
733.02057	25.822404
736.02668	10.469142
736.52036	18.549667
739.0897	2.4424759
742.97477	3.3518066
745.10369	3.7562148
747.73898	6.9755737
753.57585	11.640682
754.33618	4.2749478
757.4022	2.1371575
760.3696	7.893824
761.06842	13.408761
766.66036	9.6043771
769.15642	6.9904567
770.11331	3.6206032
775.22634	9.1550373
776.69032	5.9868943
779.54509	5.6858447
784.69922	9.852245
789.43525	7.4207775
791.39844	3.4645121
794.67874	14.667228
794.93218	5.3186853
796.65529	17.253685
801.81482	28.811983
802.97557	17.566469
805.05566	5.5971245
812.1192	8.5275192
815.04125	3.9721835
818.43465	27.057919
824.29374	23.188433
829.65597	15.601474
834.74042	17.551182
837.25203	9.1064709
838.17021	1.9923945
844.27056	2.6432549
846.34124	4.7003275
853.02911	7.7067446
853.86945	13.947795
859.33444	6.4230061
863.33779	3.8517282
872.32409	5.9502511
877.7721	2.8062366
880.81157	15.310322
886.28373	1.7568579
889.59385	2.4531403
894.56883	5.2788777
897.89296	5.7030436
903.51474	2.1288083
906.97242	8.1105399
911.28945	10.8646
916.46199	2.6966681
924.43729	14.968492
932.09484	2.0930447
933.32568	2.7875607
935.39094	3.7010765
941.30234	6.9953546
945.76765	6.8852307
949.92598	6.3389895
954.06393	1.9741246
958.82046	12.457489
959.96915	4.297061
967.87919	23.773994
977.16528	3.9381295
986.6811	4.0772377
993.6128	2.9434177
996.28268	3.874107
998.39959	1.6907479
1014.0478	6.5821934
1015.2	5.7343193
1030.327	3.9154595
1035.4242	2.3374807
1056.3233	2.8163778
1080.0028	2.411531
1113.3605	2.1995536
1114.1341	3.6639681
1122.3732	4.1699473
1135.4154	2.0540712
1158.5691	5.0728019
1171.5412	7.1092025
1194.5265	3.8023835
1225.5242	5.1777565
1246.5521	2.11346
1266.5729	5.1381441
1482.3558	2.0706291
1569.5318	2.2171072
END IONS

BEGIN IONS
TITLE=99: Scan 1191 (rt=1464.51) [E:\ORBITRAP\Laura\130118_OT_LB_Leaf\130116_OT_LB_leaf-trichome_1.raw]
PEPMASS=555.29353 9097.5723
CHARGE=3+
SCANS=1191
RAWSCANS=sn1191
RTINSECONDS=1464.5109
182.929	0.59294002
184.95637	1.7125081
186.76622	1.3500675
187.82876	3.6476056
197.91668	1.2979553
199.97156	6.1275204
214.03527	1.716145
216.01843	0.64741512
223.95362	1.8058708
226.59207	4.4146102
226.88688	0.48311798
229.39245	0.88447394
238.69784	5.2242102
240.23604	3.1333099
240.94664	3.6763134
241.42131	6.235626
244.55978	0.8445034
246.14194	1.5916875
249.74137	4.0461722
251.00838	1.0317418
256.13171	1.6452767
275.03979	2.5134537
278.2132	0.55415591
295.13236	6.0349771
296.07799	3.2933816
297.92387	3.4337782
298.71349	3.0156557
301.90574	1.1150774
304.23733	0.8148454
313.9931	2.6416135
324.76079	0.69418402
327.16082	2.4866701
328.87451	1.1602401
337.83174	1.289797
339.14858	2.1343456
343.25766	3.4316542
346.0145	1.7420978
349.12608	1.9005735
358.01557	2.0721802
366.22437	1.3579409
367.16265	5.1323092
[truncated: 21,740,902 more chars]
