# Supplementary material for: Proteomic analysis of the medicinal plant Artemisia annua: Data from leaf and trichome extracts
Source: Data Brief. 2016 Feb 23;7:325–31. doi: 10.1016/j.dib.2016.02.038 (PMC4781977; doi:10.1016/j.dib.2016.02.038)
Supplement: Supplementary file 2 — Supplementary material Data files Compressed data files of the three technical nanoHPLC-ESI MS/MS analysis replicates for each sample type (trichome-enriched, trichome-depleted and whole leaf sample). The data files are Mascot Generic Files (.mgf files) which were obtained by converting the raw MS/MS files using Mascot Distiller software (Version 2.3.2; Matrix Science, London, UK). [file mmc2.zip › MGF files + supplementary table/130116_OT_LB_leaf-trichome_2.mgf]

# 
# MS.PreferredSpectrumFormat = 0
# MS.UncentroidingHalfWidth = 0.02
# MS.UncentroidingPointsPerDa = 400
# MS.AlwaysUncentroid = 1
# MS.RegriddingPointsPerDa = 400
# MS.AggregationMethod = 1
# MS.MinPeakCount = 1
# MS.MinPeakCharge = 1
# MS.MaxPeakCharge = 7
# MSMS.PreferredSpectrumFormat = 0
# MSMS.UncentroidingHalfWidth = 0.2
# MSMS.UncentroidingPointsPerDa = 20
# MSMS.AlwaysUncentroid = 1
# MSMS.RegriddingPointsPerDa = 20
# MSMS.AggregationMethod = 2
# MSMS.MinPeakCount = 10
# MSMS.MinPeakCharge = 1
# MSMS.MaxPeakCharge = 2
# MSMS.UsePrecursorAsMaxCharge = 1
# MSMS.PrecursorChargeSources = 1; 0
# MSMS.PrecursorDefaultCharges = 2; 3
# MSMS.RedeterminePrecursorMZ = 1
# MSMS.PrecursorMZTolerance = 1.2
# MSMS.IgnoreSingleChargedPrecursor = 0
# TimeDomain.MinPrecursorMass = 700
# TimeDomain.MaxPrecursorMass = 16000
# TimeDomain.PrecursorGroupingTolerance = 0.1
# TimeDomain.MaxIntermediateTime = 30
# TimeDomain.MaxIntermediateScans = 5
# TimeDomain.UseIntermediateScanCount = 1
# TimeDomain.MinScansInGroup = 1
# TimeDomain.CollapseMSn = 0
# PeakSelection.MS.FilteringThreshold = 0.6
# PeakSelection.MS.MinFilteringPeakMZ = 50
# PeakSelection.MS.MaxFilteringPeakMZ = 100000
# PeakSelection.MS.FilteringMinSNRatio = 2
# PeakSelection.MS.MinPeakWidth = 0.002
# PeakSelection.MS.ExpectedPeakWidth = 0.02
# PeakSelection.MS.MaxPeakWidth = 0.2
# PeakSelection.MS.MaxIterations = 500
# PeakSelection.MS.RejectWidthOutliers = 0
# PeakSelection.MS.BaselineCorrection = 0
# PeakSelection.MS.BaselineSubtractMethod = 0
# PeakSelection.MS.PeakFitMethod = 0
# PeakSelection.MS.IsotopeEnvelopeMode = 0
# PeakSelection.MS.IsotopePeakIntensities = 
# PeakSelection.MS.SinglePeakCharge = 1
# PeakSelection.MS.SinglePeakWindow = 0
# PeakSelection.MS.MinSglPeakWindowMZ = 112.5
# PeakSelection.MS.MaxSglPeakWindowMZ = 121.5
# PeakSelection.MSMS.FilteringThreshold = 0.6
# PeakSelection.MSMS.MinFilteringPeakMZ = 50
# PeakSelection.MSMS.MaxFilteringPeakMZ = 100000
# PeakSelection.MSMS.FilteringMinSNRatio = 2
# PeakSelection.MSMS.MinPeakWidth = 0.1
# PeakSelection.MSMS.ExpectedPeakWidth = 0.2
# PeakSelection.MSMS.MaxPeakWidth = 0.4
# PeakSelection.MSMS.MaxIterations = 500
# PeakSelection.MSMS.RejectWidthOutliers = 0
# PeakSelection.MSMS.BaselineCorrection = 0
# PeakSelection.MSMS.BaselineSubtractMethod = 0
# PeakSelection.MSMS.PeakFitMethod = 0
# PeakSelection.MSMS.IsotopeEnvelopeMode = 0
# PeakSelection.MSMS.IsotopePeakIntensities = 
# PeakSelection.MSMS.SinglePeakCharge = 1
# PeakSelection.MSMS.SinglePeakWindow = 0
# PeakSelection.MSMS.MinSglPeakWindowMZ = 112.5
# PeakSelection.MSMS.MaxSglPeakWindowMZ = 121.5
# 
_DISTILLER_MDRO_VERSION=2.4.3.0
_DISTILLER_RAWFILE={1}E:\ORBITRAP\Laura\130118_OT_LB_Leaf\130116_OT_LB_leaf-trichome_2.raw

BEGIN IONS
TITLE=1: Scan 717 (rt=952.121) [E:\ORBITRAP\Laura\130118_OT_LB_Leaf\130116_OT_LB_leaf-trichome_2.raw]
PEPMASS=421.89815 319.50473
CHARGE=3+
SCANS=717
RAWSCANS=sn717
RTINSECONDS=952.1209
140.09796	0.87682839
167.12027	0.45568576
180.91351	0.94364407
193.00978	0.42526409
224.95099	0.14045217
284.75076	1.3843086
289.02301	0.53924341
291.23257	0.55350588
306.90845	1.2226206
313.2734	0.64829651
322.11204	2.2184322
324.43617	1.7418637
325.80889	1.0150862
329.37039	0.25806549
343.96053	0.45854985
344.56045	0.76792659
348.64325	0.31964956
357.3923	0.30954496
359.55551	0.26371863
367.75964	1.1594551
373.0345	0.88227208
375.90703	0.42374826
379.55935	0.9144802
380.7254	0.3675578
389.5647	3.2958057
392.87066	0.45949898
403.4236	1.5996429
403.84287	3.9644894
409.72974	2.3177419
411.96139	2.5188427
413.33415	0.66738557
414.45474	0.25725458
421.91485	2.6929056
430.59167	1.027327
438.64047	0.59868998
439.07053	1.0094955
439.91839	0.26449314
441.38515	0.56508054
456.37772	2.4424577
457.66853	2.5321354
458.68923	4.1747157
461.86121	4.6362158
463.5924	1.4123778
466.1875	0.52797253
476.55588	0.78466299
477.42325	0.98607628
478.93116	1.0165466
480.59088	0.78840872
492.79317	0.25441349
493.19184	0.78512806
500.44509	0.62728643
501.63004	0.20519634
502.22143	0.69488993
509.65829	1.2201351
511.60495	2.0639189
516.81428	1.68996
517.26798	2.2869166
519.48127	0.22799014
573.28493	1.4074286
575.65674	2.7798264
580.23559	0.73579007
607.1831	1.2121643
927.2102	0.95434555
END IONS

BEGIN IONS
TITLE=2: Scan 777 (rt=1013.78) [E:\ORBITRAP\Laura\130118_OT_LB_Leaf\130116_OT_LB_leaf-trichome_2.raw]
PEPMASS=454.76365 1056.5729
CHARGE=2+
SCANS=777
RAWSCANS=sn777
RTINSECONDS=1013.7825
158.87625	0.77598793
161.03466	0.59851961
164.59228	1.05757
171.99547	0.21702479
175.14415	0.74726041
195.0993	0.81821828
197.17288	4.9160009
201.97369	1.5092013
203.08874	0.82330662
224.36163	1.0137118
236.77188	0.58967679
242.165	5.5685712
253.6134	0.25097472
273.08896	1.3886563
282.99771	1.1777606
317.63687	0.56717045
326.67389	1.2898128
340.8761	2.0930386
342.14703	0.74502567
346.98477	1.2507418
349.55109	1.9714926
355.05469	1.2733391
356.24438	0.6797194
357.84301	0.68557255
358.85707	1.4906091
365.06331	0.4494329
366.71387	0.79728647
374.79827	3.7771302
376.77117	10.845831
385.39905	1.0173301
390.68029	0.40719741
393.5123	1.272312
397.82424	1.9744078
398.25847	6.1663458
400.76466	0.83633585
402.70404	11.163734
407.26893	2.0148154
409.59175	0.44231245
410.22412	0.44984512
411.5981	0.9736022
413.90123	0.92007544
426.99671	1.3292913
428.18549	2.0180144
429.15364	1.1094242
430.68805	0.42901161
431.74816	0.75841274
435.69981	13.680497
436.8277	8.9973523
441.26654	2.1022485
444.59602	8.0922872
445.67147	26.091537
447.80693	1.1394109
451.26718	1.618545
453.68383	1.8421453
454.82959	0.59677948
457.798	1.0487867
471.63904	0.67653437
473.28779	2.6616147
476.67522	1.0886784
479.27889	0.88900633
490.74921	2.6957209
497.29853	5.0622664
507.83696	0.7865291
532.53588	1.3371361
538.28497	3.5575737
546.36282	1.5024825
548.78896	0.88816885
556.23669	0.22254198
560.15344	0.81067519
564.31933	1.1338795
568.21026	0.30697126
580.20834	3.1246724
581.06386	0.59351444
592.26379	2.0033008
634.28381	11.954004
649.26666	2.0216132
667.29268	51.216669
705.02279	2.1413522
716.31311	0.82033661
734.32765	6.3013023
752.4732	1.2876501
795.20605	1.07919
803.35105	1.1783343
804.34902	0.48017956
904.35595	0.76482855
END IONS

BEGIN IONS
TITLE=3: Scan 817 (rt=1055.77) [E:\ORBITRAP\Laura\130118_OT_LB_Leaf\130116_OT_LB_leaf-trichome_2.raw]
PEPMASS=641.09025 1268.7401
CHARGE=4+
SCANS=817
RAWSCANS=sn817
RTINSECONDS=1055.7713
199.91977	1.1536996
221.99575	0.24937484
315.12079	0.58111681
347.14752	0.50530084
373.06311	1.2201293
397.11291	1.3325714
400.23732	0.37810334
418.61557	2.4629535
448.91785	0.54547234
460.30017	0.29574306
463.91589	0.30848615
497.15674	1.1703108
504.29812	0.61518728
505.85659	1.1519801
508.11874	0.44914061
513.46035	0.35116481
525.74038	2.2903015
527.72492	1.2164673
530.94067	8.8396106
534.71478	0.41671947
536.00204	1.0905042
537.04321	0.4710825
538.52221	0.95895596
547.93288	1.0357045
549.41986	0.88108369
555.71423	0.90388989
560.66791	0.99768193
564.62628	1.7899107
568.81067	0.62391197
573.34771	0.48250051
576.93807	1.9732576
577.69964	0.90095781
582.89481	1.6314923
585.3105	0.72345709
586.9861	1.4418292
588.06159	2.10883
591.6609	7.1739537
596.42118	1.716542
597.20971	1.9945919
600.86706	0.78399682
602.47957	0.64671481
608.33976	0.94282874
613.64611	0.3733335
621.694	5.6954675
623.36028	5.268666
632.06722	7.6354459
639.28847	1.4076129
640.24953	3.2140135
641.61417	1.1751283
646.03094	0.45392699
649.9068	1.2451438
655.2444	1.150107
658.68405	2.9061794
660.32499	2.2319199
664.62531	0.71716482
667.0559	0.7680066
672.03781	0.34536499
676.92721	1.7628155
679.29094	2.3208393
681.83203	1.5400224
682.58242	3.3014579
684.35705	1.6465996
701.4051	2.4584449
702.50997	2.2838205
703.04599	4.2336683
708.49871	1.9961783
710.99219	2.0865513
716.2771	2.6715246
722.11722	1.7546852
723.18967	4.6334312
736.3367	0.81710263
740.48911	1.1031843
743.34236	1.0470325
744.08184	2.0178535
751.37637	0.33518373
753.99056	0.34038168
755.45849	0.51358531
760.99469	0.5444139
761.88081	0.97678044
768.39783	1.7186514
773.30447	1.7660584
778.45131	2.5332877
782.37764	35.287838
788.24477	72.998358
802.50906	1.0651354
806.01605	0.81904596
821.58984	4.5232152
825.3771	11.728521
884.35528	1.90167
907.16082	1.6062189
942.33923	0.28118146
953.25787	3.0974434
971.35168	1.5212162
1024.9592	1.1278481
1046.2373	0.6333668
1060.0978	1.2860336
1111.3527	2.570519
1119.0538	0.45421732
1153.4026	0.9643058
1169.408	1.426591
1187.6119	0.80655293
1223.3973	0.29049203
1280.3968	0.84055704
1292.9415	1.3495424
END IONS

BEGIN IONS
TITLE=4: Scan 819 (rt=1056.81) [E:\ORBITRAP\Laura\130118_OT_LB_Leaf\130116_OT_LB_leaf-trichome_2.raw]
PEPMASS=489.24549 6993.2881
CHARGE=3+
SCANS=819
RAWSCANS=sn819
RTINSECONDS=1056.8108
145.95645	2.9473167
146.88409	1.2005097
150.89795	0.70058554
174.62108	0.66709669
185.85618	0.8831276
190.9464	13.280424
192.12341	1.1638017
200.99915	1.5895225
204.20932	0.54065714
208.83267	0.40487688
212.11287	1.1748452
218.97914	21.500008
220.91184	0.95786639
227.02618	0.8078958
244.99855	0.9795103
257.79941	0.70729632
277.99425	1.959755
280.26956	0.69262177
283.065	1.0359552
292.03979	5.4097787
294.9264	0.3069013
303.27509	1.1858685
303.6415	2.9252948
307.70191	1.1752274
312.05054	0.55571306
317.07992	0.52200556
327.34897	0.93163044
335.14829	2.1495993
337.94549	0.33428657
343.13043	0.75173331
348.39507	1.7301522
349.18133	1.1140347
349.9422	3.4261944
352.62368	0.73391655
365.98074	0.52587123
375.87247	0.52721062
376.62958	0.92232029
382.14772	2.6326504
384.69831	14.818183
388.05656	0.43660502
390.76024	0.80038609
392.72504	1.3242207
393.95523	1.5557161
395.27363	3.7902793
396.16144	2.5784099
403.09627	0.70441246
403.93825	0.3528078
405.06828	0.61679861
409.68724	4.3900697
411.95925	1.2809411
416.50827	21.41772
418.08969	19.055504
420.09833	1.8660811
426.8723	1.991558
429.93087	1.4514937
431.77431	4.8404363
434.27545	1.6388958
438.50497	2.2296104
439.53212	4.8205937
441.496	6.9074259
442.33537	1.9099216
445.51265	11.909737
446.88092	3.0237765
448.08436	6.9394616
449.65507	2.7191839
452.0167	1.8114752
453.62521	8.1618686
456.02621	4.3220068
457.63532	2.1043671
459.13598	1.7312634
461.54659	6.6865507
463.44699	0.69253161
467.11591	15.931142
468.90406	4.4808712
469.84739	9.8247182
471.63415	4.2233994
473.14342	18.448891
477.45648	44.286392
480.54199	7.6502997
482.63159	11.103174
483.18552	36.861499
485.10185	1.454916
485.69035	2.1044666
488.78494	2.6586066
489.93795	6.8501387
495.38687	3.1671904
498.87195	1.8303489
503.20096	4.0574794
509.77997	29.218189
514.13614	2.2426976
515.33228	6.2058664
516.47647	7.4452765
519.26752	1.8570408
522.36059	2.8562046
522.90251	5.1565532
526.30062	0.4135452
534.12686	4.0159908
536.15153	2.8967887
536.9867	4.144894
545.13656	2.7216095
547.24422	0.83285287
553.67117	0.47764407
554.7009	0.75569001
556.37022	1.937893
560.22591	11.32733
565.22368	3.4104744
567.18797	4.3211915
567.70705	1.1752604
568.07153	1.1623875
572.79809	7.1179751
574.02623	2.0724802
574.55497	0.92652827
576.33939	1.6149166
577.42804	4.7206657
582.19711	2.1635178
582.78121	4.4622883
585.18962	3.3989097
596.00927	11.560547
598.71574	1.4033016
605.03625	1.6369217
609.42623	1.7605072
615.36612	18.640378
617.08697	7.8916029
624.25363	291.20643
631.2858	18.841342
631.93218	6.5300266
635.21286	0.63690186
635.99091	1.4504578
641.11659	0.65333033
645.03225	2.5243381
646.30139	3.5768844
650.73537	7.4438832
658.71842	39.471469
660.24166	7.7405577
663.72393	3.6581949
667.72827	437.95254
672.72724	53.682878
676.42453	4.1119147
678.27014	3.1449175
688.0689	2.6037715
688.95016	1.0485933
693.83009	3.4216999
696.22987	4.1488116
698.20077	1.8587487
699.14617	4.9946763
704.21274	3.1126403
716.4038	0.93676442
722.86938	2.9506025
729.169	0.58436196
750.22155	2.1697921
752.20182	5.1602095
763.94485	1.9069981
768.20793	18.701812
776.12607	0.6068059
814.21713	0.75822998
818.24942	2.7303116
819.43955	1.0722771
821.30778	1.3384042
831.27659	1.2743991
834.24245	0.62411635
846.04516	2.3750931
858.25506	0.37157184
863.59252	1.8389839
873.77081	0.58954883
881.2135	4.3685519
889.46948	2.8691634
901.39495	0.5108804
914.94848	2.1048347
927.19311	1.0089595
945.31665	0.93052429
986.07641	0.42892095
999.10663	1.087895
1010.2956	0.84583845
1027.2742	0.47580061
1046.3845	3.596081
1067.9315	3.3027391
1084.525	0.65016399
1101.3216	2.8068792
1132.3367	2.684968
1162.6128	0.57782055
1189.6658	0.56869789
END IONS

BEGIN IONS
TITLE=5: Scan 821 (rt=1057.91) [E:\ORBITRAP\Laura\130118_OT_LB_Leaf\130116_OT_LB_leaf-trichome_2.raw]
PEPMASS=418.22985 2338.6641
CHARGE=3+
SCANS=821
RAWSCANS=sn821
RTINSECONDS=1057.9134
150.08603	0.37103845
152.10547	0.71056047
175.06857	3.4801034
184.91751	0.61918422
189.13434	0.8099805
191.07082	3.3037866
193.87433	1.0260868
198.15154	0.59882384
200.09407	8.9455359
200.77686	1.1645549
212.96079	1.5176422
223.04733	0.85478937
227.31181	0.68890771
228.87735	1.0128156
234.15723	1.8935109
239.96322	0.91996831
242.9506	2.1881277
244.14354	0.96061996
247.49523	2.8261273
248.17574	0.74552662
254.17907	2.7914691
256.50734	12.256899
262.14363	12.490534
265.21426	1.0075046
271.14471	1.0794993
272.14529	2.7902148
274.18723	0.41581798
275.96341	0.65939646
284.1453	0.60520422
286.15112	0.54442038
289.13867	2.6234834
290.92567	0.74725922
294.95281	0.90801993
296.84067	0.51486504
303.99373	0.50292065
306.05336	7.0208396
306.79246	2.2903394
307.52393	1.6975275
313.00751	0.55766652
318.13192	1.7378261
321.5067	3.5839392
324.85858	0.73825123
328.08179	1.7363481
330.59515	2.8429179
334.40134	1.5331319
339.03288	1.9725641
340.02024	2.8028685
342.35812	1.7697735
344.78653	0.92829302
347.00384	0.60457315
348.1232	3.1140005
349.8398	2.6144401
351.14786	0.78849924
352.97866	1.6958066
353.77026	0.55477209
355.15767	0.8444803
356.96996	2.9020236
357.57236	0.62951834
357.8769	1.9216937
361.7573	4.600299
364.34123	0.4710406
371.20663	0.96413641
371.55985	1.7632217
373.29626	0.88220886
378.77201	3.6536406
381.14617	3.43465
383.13331	1.726946
385.55168	0.67763687
390.02186	1.0223729
391.15366	0.9001001
394.00032	1.7430283
399.20641	64.697764
400.05943	13.554605
408.31767	1.5495036
409.71915	1.1945387
412.2135	8.7083414
412.63496	22.653813
417.09867	0.82797333
423.59584	1.1003311
427.29818	1.135727
428.05635	0.32445608
435.16276	5.0816693
436.04062	3.7892485
437.19046	1.3378974
438.01622	2.1164001
439.26031	0.79880051
452.74186	1.5728565
454.1245	2.6483978
457.35991	0.86963296
460.36233	2.4610431
470.02009	0.93881183
473.61853	4.1259626
474.82276	1.5951098
476.69086	3.8525893
478.08237	1.4435562
480.26359	0.53355821
483.74783	1.3752018
485.03864	0.85471027
487.03675	2.9307833
491.99396	2.5705986
495.08906	3.6470567
496.58082	3.5907678
500.52748	2.7014867
501.18832	0.891737
506.62773	1.4501267
512.17995	22.211747
512.96402	5.2138129
513.33942	9.7120954
517.65942	1.694862
519.27127	0.73952157
527.60982	0.91646916
530.04622	0.39986474
539.84316	5.2488602
549.07125	8.858671
550.24278	2.1674702
551.24226	1.0529817
560.94446	0.47884165
592.10223	0.53376188
599.8573	1.0201473
611.2771	17.019906
611.58931	4.3801162
626.11	0.54133324
633.2467	1.1777453
642.19286	54.489306
688.18493	0.82955926
694.87094	0.57792407
695.42986	0.91080032
713.26574	3.0057337
723.33537	1.8058282
741.26879	57.804548
813.49106	1.1961411
839.16003	0.99273773
854.22357	15.760653
END IONS

BEGIN IONS
TITLE=6: Scan 873 (rt=1117.75) [E:\ORBITRAP\Laura\130118_OT_LB_Leaf\130116_OT_LB_leaf-trichome_2.raw]
PEPMASS=489.24541 9039.0859
CHARGE=3+
SCANS=873
RAWSCANS=sn873
RTINSECONDS=1117.7468
145.9329	4.507956
147.14354	1.1483112
191.00829	15.017857
204.09449	1.4737919
218.90099	32.479829
221.0724	2.0000561
257.85571	2.80788
270.11291	1.383093
303.19371	1.6638987
310.10476	1.500844
322.06789	1.1684349
349.45944	2.3834072
352.10759	2.2483959
362.86654	1.4806818
372.94834	1.703119
374.84268	3.0049362
384.65999	21.137782
389.15779	3.8432178
391.68669	1.8124469
392.82663	4.2900433
397.02901	1.5972319
401.03627	2.0895124
402.44201	3.0408023
403.82496	2.5582931
409.16219	9.7897801
410.20742	1.5380641
411.94735	1.6556081
416.47333	34.082487
417.04112	11.049095
417.73416	9.8007048
419.3119	3.2219918
422.65515	2.4563935
439.52429	3.884533
441.27552	2.5721968
441.83284	6.3688367
443.62414	4.5805179
445.71557	17.460169
447.58446	6.0701178
449.01445	7.1741125
451.6205	3.6155154
452.58112	6.6620393
453.65662	18.72993
460.16775	1.2784352
461.52707	3.0059482
467.12209	13.995735
467.92379	16.028049
469.60379	7.7735223
471.56178	10.261066
473.16696	17.625621
477.48493	41.240448
480.19911	5.4889756
482.97628	67.535121
488.50236	3.3037948
503.05175	2.4969502
509.72604	27.498572
517.35346	3.300256
518.07922	5.250805
523.73695	2.8346234
525.45386	1.3861847
534.96108	1.276536
535.9474	2.2856183
536.61393	4.5280082
544.19327	1.2503006
547.09984	1.9778148
555.16043	1.7262033
556.16557	3.0312016
560.22553	9.2549589
566.29896	4.2687817
567.18474	8.9149076
570.15587	2.2170392
571.43676	3.642891
572.2926	3.0433419
573.77371	2.4667904
582.67463	6.4958626
585.16531	7.8147685
595.67185	18.920989
596.31901	5.4235073
601.26265	1.4025011
601.94561	1.599748
607.74699	2.6180334
615.2683	25.130129
624.24205	429.68053
630.89646	7.5138954
631.27297	22.37595
634.40739	1.6802382
640.98663	2.111867
649.80079	15.990821
650.74183	6.7770939
654.74111	1.8017886
658.74396	43.958462
660.20173	12.839536
663.67799	6.7059178
667.74242	672.18662
672.71615	63.25502
677.30313	1.5176682
695.94806	4.9200041
698.15829	7.4000191
704.21014	3.414138
714.14935	2.6907375
750.22741	1.7162031
768.22552	12.693228
775.18731	1.7640068
815.37437	4.0270913
820.19409	2.0146118
829.27219	3.3973248
841.07684	1.8680783
870.27276	1.7581765
881.19344	4.2618605
899.27514	1.7720937
920.10278	1.647705
933.3634	1.9965023
955.96077	1.9682326
1026.1552	2.1457231
1032.2888	2.7432897
1205.4268	2.3837091
END IONS

BEGIN IONS
TITLE=7: Scan 877 (rt=1121.2) [E:\ORBITRAP\Laura\130118_OT_LB_Leaf\130116_OT_LB_leaf-trichome_2.raw]
PEPMASS=418.23002 1323.2947
CHARGE=3+
SCANS=877
RAWSCANS=sn877
RTINSECONDS=1121.2025
152.19083	0.36695206
155.70563	0.20438251
158.88099	1.2618343
165.93329	0.36054796
172.87522	0.28548073
175.07446	1.0695003
185.1906	0.39534512
191.20993	1.0668467
200.11481	2.890822
206.09502	3.1666126
212.96216	1.6864286
214.0004	0.9591439
220.89258	0.57841208
225.07853	0.65456434
226.3237	0.47849018
226.71374	0.61548042
237.9989	0.35198563
242.91865	2.1124891
243.73443	0.84379512
244.24339	0.44879399
245.19391	0.32280138
247.22452	0.39815767
256.56516	7.3345367
260.9864	0.47482949
262.21954	2.4569305
263.38235	0.87789098
268.23209	1.5605605
269.55187	0.92296794
271.06222	1.2631827
277.2208	0.50537349
284.15921	0.25720693
285.04747	0.19484549
286.4635	0.51240074
293.09175	1.4298674
294.31727	0.7030775
300.12677	1.1981629
302.48341	0.42802497
302.85921	0.93622746
304.82807	0.49163715
306.04788	4.7094997
312.63735	1.1317208
315.43151	1.9672852
321.32048	0.85518307
323.6448	0.36384977
327.97988	0.30723968
328.65832	0.78220968
341.73242	0.52466331
349.4208	1.3481808
350.08246	2.2679847
352.69498	1.9820072
355.02381	1.7511819
357.11839	5.3082898
360.27174	2.2020475
362.08105	1.0527098
368.36391	0.61708832
371.08334	4.5427474
373.00103	3.423879
374.15854	2.109188
376.65954	0.89811775
378.21159	1.5098178
381.30252	0.91133149
382.2878	1.895888
387.9519	0.44190537
389.84091	0.30980681
393.87846	1.4799491
395.31016	0.79352871
396.44705	1.0712356
399.16781	29.954459
401.07949	2.4605164
403.29099	2.2884598
405.14513	1.7054087
408.74146	6.67646
412.12385	4.85355
413.95824	1.4826326
416.80446	1.0180396
419.39064	4.1659212
420.31032	1.0144755
425.15671	2.4768542
427.31069	1.5360463
430.39713	0.31576986
436.15006	1.23836
436.80078	3.1007403
437.4247	0.67315768
440.8544	1.7727972
446.31431	0.77252699
449.26179	0.89682897
452.49525	0.58391861
453.6647	1.6982571
458.09	4.9867848
459.31727	3.5627373
460.9522	1.6817458
465.04198	1.0506312
466.17783	1.3551799
473.64921	2.3357924
476.7091	0.77075581
478.12879	2.5078993
478.90697	2.3793285
482.28726	2.1641664
483.76145	2.976275
489.40438	1.3511225
491.26517	2.2499221
495.09088	0.36897429
497.1429	1.9807134
501.31909	1.0187272
503.91751	2.2159329
512.21632	14.966789
513.17845	2.405391
514.15891	0.6190095
515.3075	0.8583479
519.21113	1.5872502
519.76597	0.3741084
525.94812	1.5774101
532.62581	1.0795897
533.54653	0.49555444
535.3804	0.86046126
545.32635	0.4017926
547.38501	0.89469184
551.23053	3.3145282
559.73157	0.47636578
561.24035	1.0601163
570.18378	0.60978595
590.2351	1.7365173
603.02594	0.29988834
610.14233	2.2228682
611.30239	3.1024747
614.44339	0.34806246
618.33301	0.73210725
622.12965	0.57236284
624.55822	1.1431357
636.19732	0.87704835
642.31024	28.016992
686.18909	0.68881378
705.24226	0.68348184
706.39294	0.93719447
713.39624	1.4057771
730.25427	0.83622869
741.25065	27.553659
754.98553	0.93434766
788.36853	0.3750696
826.46222	0.42499016
854.18	4.6674815
856.42539	1.4717298
864.98004	1.2383399
973.31152	1.8898573
END IONS

BEGIN IONS
TITLE=8: Scan 928 (rt=1179.09) [E:\ORBITRAP\Laura\130118_OT_LB_Leaf\130116_OT_LB_leaf-trichome_2.raw]
PEPMASS=489.24567 5060.6782
CHARGE=3+
SCANS=928
RAWSCANS=sn928
RTINSECONDS=1179.0884
146.00925	1.5795777
146.9785	1.0070475
160.95761	0.3142829
171.95828	0.31076113
183.15303	0.54966779
185.10156	1.0082229
187.03064	0.33675352
190.97799	3.5690531
193.79165	0.31503101
194.91541	0.67827855
199.1354	0.4090615
202.12004	1.2379629
203.96532	0.473702
209.95878	1.0758053
218.95785	5.7957591
221.04384	0.28590492
226.88388	0.80657357
230.04022	1.4710609
248.18216	0.31251582
251.03491	0.87180686
255.1365	2.2706723
256.88194	1.0059033
257.90436	1.6617158
270.28002	0.74289139
273.14913	0.3726696
273.98272	1.0791547
283.75226	0.78534117
292.13586	0.24168112
295.07593	0.40756553
305.97287	0.45841345
308.88666	0.54784521
312.97317	1.7774816
325.14731	1.1385043
329.09109	1.8542203
333.25612	0.38027714
335.57928	1.083408
339.89938	0.2158004
348.59552	1.7276545
358.07986	1.4802777
360.78345	1.2786711
365.116	0.45256317
369.49285	0.71587306
371.04863	3.9641342
373.04873	1.5471503
374.03533	1.2018272
376.00404	1.9947009
376.95102	1.0427251
377.79471	1.3077629
379.89734	0.29263694
384.71783	6.0599204
386.9438	0.62896768
388.74491	0.65946558
390.99715	0.93793331
392.60125	0.95934852
393.63582	2.1808988
396.28826	1.493662
397.91423	0.68670064
398.92407	0.32073994
401.8779	1.9718456
403.20679	2.5102417
409.40108	0.66885868
413.59655	1.3212179
414.0958	2.3509276
416.44639	10.445031
418.06413	6.5394015
418.71719	1.3515598
419.09309	2.5392142
421.87768	0.45669701
423.96496	2.067067
427.12806	1.8642594
427.51551	2.2420948
429.44485	0.29870031
432.25981	2.2387344
433.97742	0.67398046
436.58344	0.76987929
439.80528	4.5448501
442.07284	3.0343837
445.63776	8.4170067
447.89682	6.8380447
453.61562	9.5991052
458.63498	0.69321108
460.95919	1.4619482
461.4833	3.0742206
462.79634	1.2314587
465.07845	5.6498851
467.13667	12.093101
470.85126	7.8808776
471.8201	11.727684
473.15402	8.313741
477.53051	31.085665
479.91317	11.27371
480.31249	2.8520621
482.89658	19.50378
483.35549	31.76037
487.46927	6.8911134
489.64919	3.1992133
491.10883	2.3184108
493.73767	1.6141909
498.17829	1.5292193
500.65679	1.8607099
502.97255	0.90039206
503.47013	1.5493682
508.77941	8.9471334
509.68648	19.276361
511.96857	3.2614047
516.59549	1.4233281
517.64682	3.9971151
522.0611	2.2129603
524.83271	1.7663297
525.6477	2.7768975
526.9578	1.3702902
528.50555	5.3665834
532.79623	4.4276628
533.92368	0.95726909
535.37609	5.6280153
536.90158	12.428866
537.58859	3.1942857
541.61149	1.3537884
544.90784	3.3551498
546.86795	1.3922127
547.97911	1.4774967
548.71397	3.4481294
550.64516	1.8890983
554.83906	3.6586391
555.36352	1.1182282
557.36098	4.746158
558.35117	1.070836
560.15929	3.287942
562.82304	3.5085438
567.24846	5.4184481
568.13403	3.1590012
570.71699	3.9736015
571.88254	5.5756807
577.64654	4.7331602
582.24914	9.2552477
584.17596	3.9761127
585.13644	1.9362881
588.12573	1.0830314
588.56639	1.8720625
595.88356	6.350667
600.06759	1.4622834
603.69057	3.0211628
609.64593	1.3572507
615.23742	12.624538
616.87213	4.0052759
624.23995	192.76788
631.2221	7.0126937
631.85308	4.4792826
636.81658	1.4379456
639.71877	2.1744892
650.34669	5.8688769
650.73607	1.8119676
654.9495	0.89085963
658.70192	18.301166
661.19295	3.215163
667.72797	313.79713
672.74588	23.008038
677.40289	0.33151703
687.16143	1.2201321
695.84341	2.4417652
699.91781	4.0610218
704.28357	4.9397305
719.24115	0.81845492
739.42688	1.2743016
747.19696	2.1095354
751.53891	0.7360774
755.18908	1.9756584
763.223	0.4939123
768.13653	4.4507684
768.50474	1.027384
785.25819	1.7860377
789.48287	1.1444711
796.34936	0.44916023
821.39837	1.3829462
829.25799	3.4964848
848.10834	0.5406725
868.38603	0.75247528
871.05706	0.29500501
881.36934	2.4546597
898.3233	1.7615364
916.29907	1.1803478
924.97058	1.3599063
927.40459	1.2196477
944.65454	1.7087892
1014.4155	0.62978716
1032.2599	2.2422333
1131.7378	0.76072404
1149.5171	0.58509696
END IONS

BEGIN IONS
TITLE=9: Scan 962 (rt=1217.36) [E:\ORBITRAP\Laura\130118_OT_LB_Leaf\130116_OT_LB_leaf-trichome_2.raw]
PEPMASS=416.23226 1425.5892
CHARGE=4+
SCANS=962
RAWSCANS=sn962
RTINSECONDS=1217.3629
149.06173	0.72009328
150.24165	0.31292637
162.82293	0.80155227
170.90634	0.30756782
173.07565	0.21203762
174.05817	0.72914609
184.96378	0.46566788
187.07167	0.49439551
198.91427	1.3686811
202.83105	0.23137596
208.01104	0.4122521
213.11403	1.5798743
213.8965	0.56587671
215.76721	0.9138031
224.80884	0.26251895
228.15574	1.8640828
252.97174	0.73942039
256.11496	1.3469526
262.02152	1.5539661
263.51747	0.51880225
265.85724	1.4508859
268.54597	0.58854454
269.15292	0.64891782
270.99568	0.27044102
272.16434	1.2811642
276.0634	0.58169912
277.37622	2.1327514
278.90656	1.4800183
282.27008	1.2314746
284.22225	0.78796196
290.4736	0.53842264
297.97076	0.2689054
307.02807	0.89711224
307.73517	0.22148655
310.9558	1.281143
313.08584	3.1182715
318.97921	0.43513159
321.54342	2.4866828
324.81032	0.88578911
326.1578	0.62093845
329.33987	0.82601925
330.06973	1.3594522
337.50826	0.52416209
338.84001	1.5222222
340.66927	0.35539171
343.89466	4.2724189
345.83701	4.8847518
346.23985	1.0718578
347.4326	0.83561114
349.14367	0.43252783
350.34767	0.58495067
352.95548	1.1836861
353.89191	0.45790166
356.83385	3.0303825
358.09399	7.2983762
360.51746	0.78656634
365.20527	0.69449024
369.15885	3.1319198
369.88286	3.8432571
372.75919	1.9268712
373.09407	0.39730403
379.75345	0.64526953
387.21698	1.4045206
387.5371	0.25644693
391.58754	0.86548754
393.18569	0.51316717
393.54561	0.72930327
396.50406	4.085947
397.64722	10.813882
399.16391	1.0521751
401.45928	0.99401738
403.90551	0.7687571
407.01263	9.6226935
409.90028	1.3398436
411.4199	2.3263333
412.80043	1.8707236
414.94619	1.2576372
416.34297	1.0232252
416.75315	6.2721756
419.94964	1.8382497
422.45652	4.0552365
425.40031	2.0594582
427.66452	2.8262425
433.73015	6.0482575
435.38283	4.0964044
436.04768	8.6853411
436.64107	2.210051
438.82985	1.6125258
441.88117	2.1254687
443.38306	3.854437
444.54026	1.5431349
445.02009	2.2091603
446.15847	2.065633
450.56515	1.4751546
453.20683	8.0333905
455.20601	10.049971
456.22484	8.0057222
457.2696	2.9512869
461.9166	2.8254593
462.95638	1.6665053
465.46109	1.4305857
466.07359	2.0200298
469.67195	4.4538525
470.55143	3.5240996
472.99116	2.4287653
475.99178	2.8252767
477.4476	3.9596161
479.05251	4.5109209
481.8455	0.91688179
483.48844	1.7884697
484.23463	0.680459
487.65572	2.9236647
489.38381	2.6775752
492.26525	1.1715014
495.61183	2.6387637
497.40374	14.156625
499.59144	0.73748108
500.61114	1.8398858
505.54291	2.652984
507.40273	4.6809465
508.57857	2.5946797
511.54925	0.82139781
512.26587	1.3955841
515.73348	3.5502615
519.17067	8.2227673
521.6078	2.5219301
526.06007	1.0876111
536.21462	1.1911238
537.13563	0.60733767
541.66919	0.74944049
546.6213	1.5294994
551.7614	0.45594728
554.48767	15.025898
566.28667	0.75257312
569.3739	1.3423078
580.20281	0.32684446
586.31543	0.81297477
614.43078	0.991816
618.36446	1.1011341
618.8476	2.4972928
624.94464	3.7127677
630.29364	1.0737295
642.2066	1.2496818
676.36218	1.0433287
696.17907	0.85126735
702.79254	3.2482658
716.19275	1.1870375
725.13198	1.4918981
727.29826	0.19999189
735.33715	1.2061349
771.36127	0.75745609
865.78308	1.6439501
909.62957	0.5686186
967.47497	0.8940178
END IONS

BEGIN IONS
TITLE=10: Scan 965 (rt=1219.68) [E:\ORBITRAP\Laura\130118_OT_LB_Leaf\130116_OT_LB_leaf-trichome_2.raw]
PEPMASS=416.232 1320.6846
CHARGE=2+
SCANS=965
RAWSCANS=sn965
RTINSECONDS=1219.6776
142.73941	0.88058084
147.08412	0.20384176
154.91649	0.49831119
162.70813	0.35513012
164.85388	0.90888428
171.01356	0.57116359
175.15756	0.83544748
185.01551	0.6801135
189.00998	0.25352063
196.86137	0.27341435
199.15565	0.85934183
201.83862	0.7207595
202.22392	1.0468855
205.97281	0.25452583
212.98993	0.7522036
214.85842	1.4342058
219.8424	0.31788167
220.22856	0.92821431
222.87132	0.51583238
233.655	0.54174582
235.89509	0.22131211
239.10335	0.36544273
240.51309	0.84396806
265.25525	0.69352616
265.85161	0.16586395
272.55675	0.29617452
274.18658	0.28938792
275.52338	0.67631563
276.33778	0.22279321
277.50677	1.2063902
281.7937	0.24255077
288.16742	0.32421052
290.91241	1.3513675
291.99761	0.49600275
293.10334	0.75762293
297.74643	0.93443609
298.07067	1.9107992
299.9976	0.30074496
300.94887	0.43638498
303.04683	0.6272534
304.08685	1.037352
309.025	0.54910365
309.95772	1.5366402
310.40527	0.12289996
314.52334	0.30301077
319.75233	0.675945
320.84149	2.6711262
324.09136	0.82975801
325.21795	0.39519972
325.96283	0.4815145
329.07901	0.72239286
335.02718	1.3429317
338.65305	4.2202642
342.87221	1.1520051
344.79514	2.4303617
345.16848	0.39391123
346.56383	0.40726196
352.88236	1.7999843
355.07875	3.6497043
357.97756	7.3909277
359.39554	0.69534001
360.3943	2.8859375
361.84382	2.0924883
368.82467	4.5552994
369.96137	0.64084085
372.63594	2.4404763
372.99628	0.47911364
378.51922	0.32008775
379.26489	1.5139684
380.43237	0.33811171
385.5605	1.5768055
387.50201	0.25826779
388.1205	0.30175507
390.87348	1.6588425
394.09885	2.8076603
394.9416	0.61478296
396.67043	1.7231931
397.75399	7.9247141
399.42925	3.4566669
402.52258	5.7573626
405.53127	6.1621097
406.23463	3.8251485
407.09144	2.6093978
408.39253	2.7905991
410.22511	1.9029017
411.71229	2.0153049
414.75339	1.5650613
415.56905	2.1467563
416.01117	2.9799231
417.31376	4.4533702
420.23125	0.7544808
423.11033	3.3125058
425.23194	1.7722684
427.80121	0.94128251
431.68419	2.2405952
432.85209	2.2068781
434.37712	2.8043725
435.43884	4.3556321
436.31937	8.5817788
437.2321	2.4453445
438.61933	4.1098062
441.22169	0.97366327
444.86609	1.3339594
445.85486	3.2627464
451.5101	1.367619
455.14785	8.8488874
456.36315	9.7179978
457.84958	1.2310975
461.10612	1.4007389
461.8953	1.9849971
466.35713	2.441154
468.14959	4.361729
471.8312	2.2746392
472.52985	3.289607
473.40519	1.3036261
474.68447	1.7072578
476.82942	2.7122081
477.59603	0.65434355
478.10038	1.0571793
484.07416	1.4164367
488.30519	3.1373403
492.04087	5.0698569
493.27454	2.245392
497.8589	13.905705
501.0221	0.86481249
501.47032	1.083207
504.85285	0.85329318
508.07917	0.93705605
510.70204	0.55054793
511.63135	0.89757841
515.71033	0.50672418
519.2051	3.7724995
521.46614	0.56177295
523.67703	0.44901811
524.31726	0.70131641
529.7997	0.48248659
530.78922	1.1067752
536.19528	2.9325579
537.21606	1.4419886
547.20355	1.6776341
554.74335	18.96221
564.308	0.54713473
586.42687	0.84138636
594.44464	0.77670334
604.16211	0.89389362
609.23958	0.29632896
610.68542	0.50996203
615.21964	1.5484151
616.38327	0.62327697
619.05804	0.69362649
627.33612	0.84887844
631.22643	1.2864848
635.10126	1.015258
667.29834	1.1104436
673.0753	1.0596059
676.2703	0.22641189
687.23266	0.51308517
696.33471	0.71076712
698.11086	1.0394336
702.69616	2.7527055
732.07562	2.3728811
752.92804	1.8564518
804.50769	0.97954242
END IONS

BEGIN IONS
TITLE=11: Scan 985 (rt=1240.38) [E:\ORBITRAP\Laura\130118_OT_LB_Leaf\130116_OT_LB_leaf-trichome_2.raw]
PEPMASS=489.24529 4788.4604
CHARGE=3+
SCANS=985
RAWSCANS=sn985
RTINSECONDS=1240.3779
145.95517	1.3098864
177.01869	0.66930266
186.97304	2.9614121
190.82531	8.4683968
194.04001	1.6039962
217.11819	1.8360136
218.52217	2.6995252
218.96123	4.1865366
221.0882	2.8609438
223.76776	1.6411718
236.51916	0.72074508
237.09753	1.8848355
258.18976	3.3141817
263.52431	1.5190043
265.15014	1.8126917
272.35135	0.44642862
291.25762	0.44138742
292.69262	0.7512935
295.88104	0.52331931
333.05368	0.66074181
346.58471	2.5822494
362.99063	0.98797344
372.15801	0.99400436
374.85725	0.44391195
375.78709	1.0984145
378.93273	0.64384894
379.25961	2.5333443
384.85159	3.4756448
385.98834	1.446902
387.10347	0.57053833
390.83806	0.72727768
394.98943	4.7808254
395.35356	1.3902819
397.056	1.7929173
401.51365	1.1156039
408.12263	1.7959873
412.65481	2.6158934
415.79765	1.9087468
416.95531	7.7213828
418.19755	3.0389513
419.94071	0.52378392
422.31685	0.78077483
423.82506	0.82387254
425.81079	1.0214835
426.83155	1.7008726
427.54173	2.4683308
429.88526	2.7783828
432.12825	1.8000028
437.87407	2.0328926
442.78185	4.0756131
443.40288	4.9732864
445.02097	3.3608024
446.16718	4.2892749
448.58936	2.0314361
452.98249	6.3749947
453.6503	2.375693
455.79853	1.3436073
456.66651	3.4545714
458.57294	2.5539561
461.53921	2.1389862
463.96939	2.0494463
465.53961	1.0348739
467.77197	13.266403
470.69343	5.0684128
471.27514	15.449356
473.23736	7.8355824
477.68808	12.377185
479.19533	11.24318
480.11872	4.046942
482.68048	5.9043735
483.12855	23.677455
485.82506	1.5514922
486.22841	4.4882857
488.6965	5.9308831
490.57401	5.2715431
492.19422	3.0695964
496.04281	3.419743
498.49609	3.5979359
501.20595	1.6111474
503.67782	1.6512073
508.00394	3.6566282
509.71375	5.1036963
514.1227	6.9886653
514.60724	10.679668
516.49543	6.9939098
518.6585	1.6106315
521.09556	2.8442292
525.40946	0.9381744
525.97229	2.1306469
528.29724	3.4608919
534.30937	2.4872685
535.04582	5.5707747
536.20997	3.6356452
540.33395	2.1814977
543.3509	2.4313496
544.58227	3.6586249
545.41071	6.3068355
547.15704	3.3662581
547.60341	9.3535202
548.80911	2.4145045
552.12164	3.7463567
555.22942	4.9069348
556.74033	5.0565185
558.0347	1.5193705
560.26277	4.8768928
562.07721	22.248563
564.14736	4.1371462
566.0775	3.1499912
566.88123	5.370773
571.77441	3.1858954
572.76006	0.86836921
577.08492	2.2850767
577.76422	1.0898411
579.169	0.65489067
580.00108	3.8226872
581.99163	4.1685336
584.59044	20.130211
590.55965	61.129637
595.70653	4.7064294
596.82553	1.6849056
597.36832	3.1213224
599.4994	2.2012325
610.34111	7.1761145
613.9539	4.9773412
615.866	7.8601734
619.49507	49.535669
624.27074	152.56492
625.72699	7.3790121
631.58924	9.09653
634.69464	1.5918427
642.73835	2.0281386
646.23868	1.1745445
650.18544	4.8157274
658.73053	8.4575039
659.90925	5.5379496
667.74128	171.65184
672.77023	24.796816
682.91198	1.3429553
690.19025	2.9655945
698.32956	1.4577249
704.40808	0.77212185
716.51751	2.1873908
725.94757	0.71759936
732.52264	0.99812163
750.28365	1.4984727
752.2525	3.1779703
763.81649	1.8328723
768.16745	2.2657941
771.44775	3.7127829
774.12377	1.4164161
781.04964	0.69036642
783.12097	0.78319207
799.41131	1.5129381
834.77575	1.4297051
846.21065	1.0992
849.35308	0.87205918
862.34857	1.2105759
874.66387	1.0987807
881.34616	0.74865285
910.46337	0.8874685
918.72308	1.6698122
945.44567	4.1140585
956.63488	1.6710052
1009.105	1.0218548
1014.2429	0.85460131
1024.4436	1.2068225
1045.4595	3.2306425
1074.557	0.74576566
1150.5135	1.0402996
1195.3185	0.80425561
1232.4719	1.6829079
END IONS

BEGIN IONS
TITLE=12: Scan 989 (rt=1243.5) [E:\ORBITRAP\Laura\130118_OT_LB_Leaf\130116_OT_LB_leaf-trichome_2.raw]
PEPMASS=453.49935 2696.9919
CHARGE=4+
SCANS=989
RAWSCANS=sn989
RTINSECONDS=1243.4968
128.98962	0.93090337
134.21991	0.24774013
146.85922	0.39698213
155.17435	0.50212793
168.22936	1.9074165
168.94897	0.67071883
169.92381	2.3461608
181.66957	0.48787417
185.15259	0.82724721
195.13126	0.46316129
204.16095	1.4219543
210.2973	0.3062012
212.15328	1.9955372
212.89615	0.64622916
217.10339	1.4417476
223.06671	0.80337464
229.93687	3.8695785
232.45508	2.8698091
235.07886	1.852836
242.02142	0.315286
246.88197	0.36812215
248.13997	0.73115316
249.92961	0.20481343
258.82886	0.21297962
265.02252	0.63039528
271.83969	0.37964458
277.01236	0.40342624
282.44104	0.21018199
284.82504	1.0808547
290.29595	0.29378757
301.21069	0.3268765
304.83207	0.95145723
307.91313	0.16473584
312.51467	0.35942523
322.30288	0.96391001
324.74062	0.26552412
325.70962	0.87290088
326.76257	1.2881096
329.20426	1.3148659
331.18594	1.9019969
338.41215	1.2249758
340.07816	2.0877625
341.04703	6.3105326
342.19119	1.0217467
343.27261	1.5010317
344.92651	1.0628481
347.13946	0.94858401
352.94324	1.0904486
353.41438	2.2141233
356.81557	1.5678675
357.86729	1.0664721
359.16111	3.0515267
360.91771	1.2164317
364.14463	1.2520547
367.44862	4.3261563
370.90624	1.4319126
372.20776	2.2986308
374.8686	14.32166
381.53945	0.34772474
382.59743	1.0051451
385.76246	2.461565
388.56519	0.90844495
391.75736	0.36881646
393.2712	1.0618065
395.71704	3.241048
396.29152	5.5282763
399.22588	1.3471742
400.657	1.6981147
405.76759	1.6761967
406.61266	0.6370933
408.59337	1.8213593
410.92964	0.51039546
412.71215	1.0445889
414.61066	1.7965358
416.39719	1.5010312
418.18039	3.2102223
419.65951	7.7203375
421.77156	1.3013127
424.72022	5.7231451
427.37012	0.41722927
431.56285	3.7654156
434.49045	4.526673
434.91554	10.859328
435.70114	2.7320598
438.18532	2.7286251
443.43782	9.9474013
444.12963	18.542594
447.428	6.719133
449.29452	0.6959011
452.71865	1.1687182
455.12984	0.82642931
461.42646	5.532137
464.24201	11.990546
466.17799	0.75657479
469.56799	5.5221184
470.92321	1.307886
472.59369	0.67252292
477.59525	2.8916488
483.32836	1.9592253
484.8332	4.2476388
486.13402	1.7989877
487.5238	1.3593445
489.45126	4.7852319
490.54972	17.373857
491.18095	4.7565744
494.5696	3.1137553
495.15466	5.0093705
497.68829	7.4696225
501.13206	2.1699849
501.75596	3.1208544
503.24147	3.6981783
506.83524	4.8976179
507.72196	2.4104419
508.57189	3.2242974
510.68859	6.8938615
512.63068	3.5368152
513.93954	2.3334086
515.56616	3.3288763
515.94057	6.1814485
517.35664	5.1459885
521.64479	34.69034
527.46992	64.312691
527.87698	16.032964
530.07742	2.1032707
530.79548	2.7639915
532.61124	1.512373
535.88675	9.3477755
536.68486	6.9532736
538.10192	1.8277222
540.93426	2.8514797
544.66301	1.6486442
546.49742	2.2086022
548.70784	3.0547447
549.61945	1.1872721
551.11432	0.75405949
552.41815	0.99912615
555.14247	4.8245775
556.75599	4.9098394
558.07074	2.5975038
561.1041	9.4164394
563.21343	3.0513455
567.18166	6.9181996
571.21626	2.7341817
572.37252	0.6040542
579.50665	2.1691828
590.14483	1.4583445
596.24263	1.4324485
596.69585	1.9337738
604.00904	0.51840665
606.41627	2.3564068
615.24679	5.4478953
620.77986	8.3648236
624.1964	6.2659489
624.82331	1.7283317
629.77441	2.8297395
634.25549	0.3813547
643.21246	0.84313739
644.89913	0.94018056
647.41601	3.50536
656.67894	0.31070663
660.1081	1.9474479
663.30454	1.4458121
673.4843	5.4248381
674.35923	7.3592636
676.17221	4.5847118
677.25619	2.5680811
681.39265	1.1590696
687.87651	5.7472528
689.22796	3.2364441
701.12557	2.441346
703.21391	1.8968354
713.27832	1.6366031
719.24252	2.8776374
722.20373	1.5659629
730.49434	3.4067397
740.4475	1.1479003
745.22153	0.41464838
749.34838	0.93074144
757.95288	0.87654924
791.34651	1.6078383
792.0277	1.9806677
803.26165	1.0184614
836.40112	0.58254775
862.16839	1.1920707
863.32347	0.46208267
889.63108	2.3595646
891.52742	1.5917087
897.06152	2.6004236
906.15896	0.40609163
909.21405	1.1145622
931.2226	4.0606581
935.25156	0.44076688
950.7774	1.0972774
984.49475	1.9687813
1021.4022	0.61702535
1027.4899	0.90769778
END IONS

BEGIN IONS
TITLE=13: Scan 991 (rt=1244.65) [E:\ORBITRAP\Laura\130118_OT_LB_Leaf\130116_OT_LB_leaf-trichome_2.raw]
PEPMASS=652.05679 3180.7805
CHARGE=2+
SCANS=991
RAWSCANS=sn991
RTINSECONDS=1244.6517
224.8776	0.32854414
226.15549	0.46942057
231.7984	0.6489157
248.91348	0.53055386
269.99597	0.29755316
280.20267	0.16373888
297.66152	1.281321
300.7467	0.60672465
312.84695	2.3161717
316.03192	1.4594716
321.57431	1.1597819
355.43804	1.3123695
356.92744	0.37377574
358.80071	0.71397301
361.65234	1.2071003
366.87213	2.0354769
381.9234	0.82322101
383.9599	1.896021
385.07538	2.9497716
398.04103	0.84020655
401.98398	0.55356185
413.91474	0.69169317
414.33459	1.3803015
429.18945	1.4921278
442.0827	0.29008329
450.74242	5.2330624
451.32486	1.2836613
455.23851	1.3179748
456.10083	4.119134
465.80716	3.0395455
476.7221	0.32403203
483.97588	5.6053908
487.02013	2.4453814
495.03906	0.75724719
501.12136	4.6072237
502.25262	0.87613718
505.11096	1.9184796
515.13686	4.0203145
520.06674	0.81494772
520.4039	0.30460149
525.76086	3.1634561
529.17752	0.68345997
531.97687	2.2074153
537.43273	3.659415
540.96442	0.55169531
543.23509	1.4304921
544.99243	1.4306642
547.59613	2.8839517
552.23227	0.47310993
553.87622	0.8495431
555.93121	1.3930482
560.90302	1.7089736
565.10937	1.3886023
575.30839	0.44266276
581.24025	2.3519724
583.93683	3.4774895
588.93896	0.87361367
592.27877	3.5803973
593.53539	1.4908543
597.76545	2.4998949
600.65889	4.6256967
603.11082	2.1320619
606.10674	1.8911913
607.74982	1.437554
615.02878	1.2533773
615.44091	2.5872062
618.85246	2.7400576
621.02007	2.3030849
621.6405	2.694349
626.57855	3.6162137
627.45212	1.8566164
630.91091	5.2720827
633.59975	7.3363114
635.69065	4.8596292
638.97232	4.5379664
642.29806	6.8154566
643.15556	6.1982978
651.42456	2.3329327
651.83671	4.534682
657.93276	2.8967247
663.81908	1.9886032
664.31513	4.2029553
666.7658	2.8901643
670.39346	8.3320427
673.96803	2.7987335
679.30816	3.9553022
683.0263	1.4808115
687.05305	3.3018971
691.10576	3.2218962
695.42244	5.0159713
696.39853	8.7004563
701.76193	36.748488
706.05215	1.6346521
708.16873	2.2929704
714.65842	5.8309537
715.67199	2.0109717
716.07356	3.7677221
723.82628	4.2891722
728.92187	1.9911473
735.16982	19.417708
741.49822	3.6695747
745.02569	4.6450971
749.57792	1.4071813
755.88137	5.7647077
763.73266	5.6384987
767.87677	2.8483369
771.29095	11.299837
772.90943	25.651216
775.85763	5.4628646
780.5963	0.36933875
787.37177	0.72314362
791.34854	0.65800509
793.84452	1.6306435
797.16115	2.6028257
799.8518	0.68249033
805.60235	33.841935
811.22429	79.676202
811.69431	117.35528
820.99372	0.67283046
821.39661	0.93894794
831.31709	0.82873159
834.88001	8.2860712
836.79784	4.0273208
839.7253	2.9949075
844.41339	1.46893
866.21088	1.5685283
868.42877	1.5207923
885.2939	4.4092117
900.40761	0.87065191
910.80206	1.0972485
915.31182	1.7557152
917.88439	2.709658
922.38345	1.3620667
930.97109	4.8662522
947.2506	1.8800266
948.30743	0.80139222
965.75488	3.0520145
981.62678	3.6924619
982.3447	4.3858338
986.21594	1.912418
995.35611	1.0878456
999.51922	1.1462128
1005.1785	1.3276817
1015.174	0.74674216
1026.9594	0.49466796
1043.9573	3.6087119
1052.4569	6.1587227
1085.9534	0.87079209
1094.5657	0.60551207
1109.2333	1.293391
1112.5068	2.2095551
1129.474	2.589189
1204.683	1.1204337
1218.9102	0.86066882
1257.3951	2.663367
1279.701	4.1766579
1329.7236	1.0500257
1350.1392	1.9394871
1354.8522	0.3165957
1373.68	0.38223561
1390.9449	0.95050912
1417.3691	0.54535399
1425.7322	0.34324604
1442.9157	3.308216
1516.0963	1.4644594
1533.5172	0.89941826
1543.8627	0.3267023
1657.613	0.79201272
END IONS

BEGIN IONS
TITLE=14: Scan 998 (rt=1251.07) [E:\ORBITRAP\Laura\130118_OT_LB_Leaf\130116_OT_LB_leaf-trichome_2.raw]
PEPMASS=430.88779 2386.3914
CHARGE=3+
SCANS=998
RAWSCANS=sn998
RTINSECONDS=1251.0672
132.18279	0.29356669
135.05679	0.91268915
143.01373	0.64695956
147.07742	1.3801751
152.9857	0.2509902
158.80042	0.46545923
168.64746	0.38894134
168.97153	1.0245546
171.14219	0.34860886
180.5754	0.48611392
184.60075	0.53896344
185.56007	1.556398
189.00638	1.2222562
195.42932	1.4933297
205.18963	0.69983437
208.77846	2.9717717
210.78251	1.2950936
213.03669	1.0701281
213.95171	0.39822609
215.00395	0.54678175
216.07093	0.27063995
216.93167	2.470043
224.87908	2.3097409
225.94354	0.48593801
227.75677	0.3818925
229.15988	2.9353576
235.09768	1.00508
240.05081	0.73936417
243.41476	2.7725964
254.30874	0.80671941
254.98721	0.18360693
258.01909	0.32107519
258.39757	1.7534004
260.11685	0.84672285
273.17541	0.8142859
289.11157	2.5991151
290.81331	0.71121445
296.54169	0.45836328
296.88555	1.2785838
301.03503	1.3307617
302.14546	0.3604548
304.2965	0.56430107
306.07867	0.38213159
307.72336	0.6631043
309.92721	0.74332624
314.73057	0.38798831
316.00641	0.66734669
316.64578	1.25922
318.81079	17.445745
320.40588	7.4564911
320.79485	27.071728
323.13939	6.4138971
324.99217	0.95374886
330.72189	0.97528843
331.75243	1.1901538
333.89984	3.3208277
337.00666	0.96647165
339.81489	0.3289199
344.07473	1.8036849
345.11889	0.75487313
348.15258	2.2098408
351.50306	1.9046672
353.19486	0.55260422
356.14609	0.35091291
358.55034	11.76359
359.79051	40.988814
360.7251	7.2749099
361.58548	10.570261
366.75503	1.1359434
369.67981	8.0786295
370.8115	6.1278739
374.33357	30.110574
374.94931	10.6747
375.89279	11.304268
378.89706	1.2413597
383.68485	2.7020564
386.10081	0.37958734
388.57893	1.4565851
389.21993	0.343119
390.25936	0.55034271
394.87396	2.2250976
396.12053	0.63560165
397.80814	0.77418098
399.79762	6.4740893
401.53173	2.3104048
403.35778	2.5731092
405.13713	2.1882389
408.76051	3.562081
411.77175	4.3980108
413.07702	4.720046
414.08291	2.3210908
417.06507	0.83233226
420.26863	4.6676036
421.15019	5.6413233
422.11219	8.2396355
424.20838	2.3571407
424.73646	4.1998504
427.90444	1.1995133
431.00308	3.8364253
431.52791	1.5549204
435.45256	1.9748034
439.03908	1.3524411
439.41421	2.7229865
441.63972	0.80809888
446.79423	4.2661928
448.85688	2.6507282
449.28087	6.1331322
451.02461	3.316176
452.4965	4.0067025
456.02093	6.9562796
456.97119	2.9534936
459.46775	4.6025522
461.98898	0.68585799
467.64682	3.443295
470.25234	3.1149736
471.70772	1.4885436
472.36833	6.7457024
472.76172	1.9460446
473.26691	2.5082909
476.24777	0.82301052
477.05707	0.99818074
478.2431	0.23822417
481.78869	3.0644927
483.24085	7.1244428
485.33022	4.1573742
488.97317	4.0943863
490.284	1.9497069
491.33995	2.3185444
494.32855	2.7508961
497.31965	1.0437108
499.09699	0.94790638
503.98772	4.8806638
509.56818	1.8877074
511.19996	3.1156034
513.35933	2.333208
515.90028	2.4448139
518.16625	1.2891863
520.42235	2.860672
522.62159	6.2239007
523.23026	2.2055496
528.16151	1.9564605
529.10923	0.93121321
532.50557	4.6997469
537.77031	33.072521
543.04287	0.39765224
545.29248	0.8776989
546.44666	1.0555273
548.30081	1.4961893
553.38194	1.1221618
558.00904	0.3554454
558.66265	0.54854316
563.25183	1.9252983
563.88534	2.3373546
575.40916	0.61853388
580.30523	3.4046296
586.65517	3.2700403
595.25219	5.8423312
603.87695	1.0901843
606.03842	0.42127134
608.24622	0.77512417
613.35419	0.91449635
622.72985	0.68117425
629.07862	1.8831151
634.26611	0.43623988
657.3808	0.32307639
669.4306	0.65220205
676.29351	1.2467559
713.07495	1.2499248
718.06959	0.84008342
730.32116	0.76376765
740.42137	0.70898703
742.80215	0.21869441
748.22198	1.3605617
755.68193	1.1270165
758.13408	1.1008921
764.21863	1.1883148
771.35943	1.1273538
791.50628	1.005986
806.28662	1.0192014
812.95843	1.0499977
838.17017	0.84653668
914.54168	0.71181136
945.34021	0.9468572
1180.5383	0.43987555
END IONS

BEGIN IONS
TITLE=15: Scan 1008 (rt=1259.63) [E:\ORBITRAP\Laura\130118_OT_LB_Leaf\130116_OT_LB_leaf-trichome_2.raw]
PEPMASS=521.29104 7072.1392
CHARGE=3+
SCANS=1008
RAWSCANS=sn1008
RTINSECONDS=1259.6323
155.89523	1.0526451
171.32239	0.78534284
187.02169	19.886453
193.37454	0.54075792
198.02003	1.197224
201.10211	0.76268923
214.81844	16.629468
215.85048	10.993624
216.18229	1.8359511
216.99318	3.6154998
221.14534	0.77758065
225.75763	0.99340798
229.2793	1.0409881
235.03083	2.2473456
235.68646	0.76205746
243.90794	0.54870999
244.31587	2.6571793
256.0604	0.90591156
263.61008	2.4918233
267.22006	0.68992656
277.77289	0.66320247
297.21295	2.6831379
298.77662	5.0044085
300.77971	10.570151
301.4886	9.4101081
302.15979	3.5874814
302.63799	0.63414647
305.76439	1.9270951
308.09884	15.149857
309.31089	2.4752499
310.03081	14.265584
313.96649	1.3425962
323.0639	0.61584191
327.59765	1.8172685
333.21874	0.63963154
335.66541	15.049088
336.21099	2.8147842
337.24279	1.5286438
339.36615	0.7382836
341.86358	0.7254704
342.27629	0.97173958
350.46022	5.4191442
351.07052	2.0220391
357.17831	3.7037421
358.02031	1.7609983
360.82361	0.89851254
366.81751	0.98961419
368.18694	1.6577683
369.16161	0.77860213
371.72926	2.0146486
372.40506	0.82353744
379.16365	1.2681894
382.00511	2.1153773
382.83269	0.76929592
395.14968	1.7543247
395.86866	0.84632113
396.70993	0.49690369
404.06453	6.0504844
407.16206	0.84362237
411.92349	1.9113556
413.09111	2.4872359
415.10841	1.0435808
416.67803	1.7759373
420.16768	2.0559366
420.81488	0.68575285
422.45577	2.3537537
423.66404	0.78255783
426.84057	0.99651531
428.04295	1.6902526
429.69101	0.80966021
432.11698	0.62030768
432.63768	3.0127669
433.43385	0.94788754
434.96799	0.99959102
437.67575	8.0255688
442.42862	1.6932594
442.75505	3.9459684
446.6686	31.534943
449.83562	31.100758
455.14571	5.0177343
457.68158	0.92126595
460.61138	0.75540464
463.29619	3.4993746
465.64641	0.70726025
470.60716	1.4682303
472.79256	2.9855936
474.74489	1.3768798
477.17132	1.4053375
481.93366	1.3772329
487.4163	10.205544
489.04488	5.6015567
493.22967	0.55169431
494.02868	0.69868035
499.16788	5.74347
504.45312	38.449301
504.86624	99.153508
506.68179	12.430741
509.83615	7.1834781
511.90414	17.052884
515.23706	69.204908
518.52096	1.1514754
520.09104	2.3035623
521.83218	6.1882087
525.55171	2.2636093
528.33819	2.1198596
529.84385	3.9608267
534.27972	4.143745
535.82392	5.8760906
539.20845	4.8815085
540.13488	2.9291795
541.19016	3.8538215
542.31722	1.1684514
543.39463	2.7706102
545.54606	1.3723247
548.40328	1.422221
550.20151	1.5336427
552.1515	1.0307154
553.0986	0.49042664
557.5093	3.17147
558.88978	3.3858125
562.79108	1.0938673
566.68268	69.256821
571.87579	6.8573252
572.71093	14.586045
575.35942	3.8571873
577.95404	0.68526167
583.09144	4.0085353
585.61609	2.7210385
587.57671	5.843916
591.84937	3.0604774
594.3523	8.112493
598.54437	2.982209
603.1629	16.841684
608.85339	2.2969694
612.45935	4.9057329
618.02862	3.7088815
620.42789	2.1160281
622.13652	0.84240324
625.8496	10.367558
626.78401	17.365023
630.72123	6.706389
631.32984	14.09658
635.23377	1.4878336
636.53575	1.122606
641.59452	4.0625791
645.77781	13.708596
650.40165	13.014057
651.25132	3.1918015
652.34534	1.8852064
657.09336	4.0624952
659.7891	21.182493
662.19633	4.5767767
665.28629	8.9945762
670.22335	66.684676
674.25761	262.36824
678.21166	28.894585
681.73842	2.2354914
682.36151	3.9371372
690.21195	15.801286
691.42771	3.04641
700.96792	1.9214152
702.06417	2.7968811
708.28913	3.9966217
708.70228	1.4865307
710.02785	1.850556
717.26107	7.7600439
720.3484	2.4095929
721.2112	1.1137017
731.32523	6.7632573
732.21171	2.2093182
737.30588	3.2768716
739.31938	2.5725123
755.25159	21.361674
761.90429	0.6508612
777.35546	4.2501651
778.91426	2.2101528
782.06341	2.3714967
788.32289	2.6479367
794.08491	2.7091165
807.28464	6.3111277
810.07415	0.82180699
811.71577	1.087917
822.4151	1.043779
828.25439	0.66126385
841.29983	1.1560412
844.22817	0.79015107
861.47473	0.91672819
867.25514	1.6169804
870.91574	2.4180999
874.43383	2.3838877
892.33371	35.72456
918.2713	1.4480427
936.34535	3.3912442
951.38513	2.283301
961.99495	1.0259021
969.14868	0.86461751
975.26561	2.1865212
990.88046	1.3386749
991.38508	2.251723
1004.3716	1.6304848
1017.2753	1.8617045
1097.178	3.4418529
1107.4022	0.92936627
1132.4162	12.829116
1205.3356	1.1710382
END IONS

BEGIN IONS
TITLE=16: Scan 1015 (rt=1266.64) [E:\ORBITRAP\Laura\130118_OT_LB_Leaf\130116_OT_LB_leaf-trichome_2.raw]
PEPMASS=512.78318 4601.8896
CHARGE=4+
SCANS=1015
RAWSCANS=sn1015
RTINSECONDS=1266.6396
181.17498	0.36693407
182.8476	3.002631
200.73808	0.92086251
201.0606	0.2329179
211.03289	0.50366196
212.04089	1.8761893
219.12921	0.36848244
226.00879	2.9707873
226.33616	0.95030409
226.97758	1.8559082
235.08937	0.89449261
241.122	0.82290536
243.06929	0.37630843
244.07435	1.4572713
258.99947	1.7120388
261.66867	0.52986669
270.63583	0.84745569
281.06423	0.37206593
282.99621	0.68548785
291.05798	0.6602449
297.06832	0.95228628
297.92615	1.2474679
299.073	1.6214431
299.96534	0.44703084
301.87246	0.73679565
304.11031	1.1749165
308.03433	0.89757389
311.13005	0.85715127
313.33981	2.0169442
317.4826	1.1745052
325.86365	1.2170254
326.25878	7.6669312
326.72439	0.86491169
330.08942	0.6047609
335.45998	3.108635
339.18913	5.2735393
339.64678	1.0892722
341.11937	0.64064556
343.17193	0.71022768
347.93243	1.9282495
352.96054	2.1955247
357.10267	2.5501763
359.98035	0.97062072
367.48125	1.1632036
368.04477	5.1929072
373.77491	1.2015662
375.52342	2.5233579
379.33535	2.1088625
382.96421	0.64329729
385.05348	1.2748698
386.51997	0.6620447
387.94774	1.0597115
390.23291	1.3628139
394.22922	3.5272052
396.36279	2.0119589
399.7558	2.6098894
411.0897	2.940199
412.33355	1.1667543
417.28651	1.8128879
419.12483	3.5620719
421.98773	2.8440008
427.83089	1.0039774
428.22559	4.334606
429.37471	1.0294464
430.81891	1.0691935
431.90635	1.3710984
433.63239	1.5095709
436.74502	3.108056
438.13909	1.9358225
440.1793	1.7025855
447.14413	3.8392567
447.96861	1.1679673
451.31728	7.8681431
452.18146	2.3687193
455.23347	4.1570837
458.45924	4.4858472
462.30972	1.4988018
465.58535	33.02171
469.16618	34.892438
469.97888	5.2872725
478.68585	3.9673579
482.22104	5.0118657
485.00838	1.8623482
485.99744	2.0115648
493.35434	8.2644368
494.6247	3.9147558
496.16336	8.9360158
497.91022	4.8083647
499.53992	2.7250142
500.04885	4.5564687
501.80314	6.049131
502.71902	7.0768471
503.53221	20.331858
506.90018	1.3960831
509.33794	3.0297632
510.03544	1.1616881
511.58065	3.5153369
512.94188	0.66843152
518.06643	2.0196794
520.23545	3.4034191
522.3079	1.7353068
524.91159	2.8596632
525.285	6.6705634
526.80909	2.507425
529.08102	1.7284774
530.06867	3.9962121
535.34287	3.6499299
536.80545	2.6808683
540.30655	25.568679
542.15566	7.4509972
548.86092	1.9874023
550.36728	4.1578712
551.86793	1.7728264
552.29814	3.7667002
558.55385	2.8643371
560.76798	21.28611
561.98646	9.0972873
564.40277	20.30796
566.73098	3.0821997
567.26125	5.2004139
568.04837	1.6606624
570.1575	2.5405021
571.91748	2.2658747
572.84611	0.97502962
577.24577	4.05751
579.09656	3.7736528
582.46684	3.7224548
584.40283	2.9481784
586.97745	4.9827209
589.81415	3.7412225
592.22653	3.4761059
595.55996	5.1105599
600.90712	12.326943
601.28706	43.189032
604.20336	6.0067281
607.06814	17.047991
613.42982	4.3891408
614.86823	3.121225
616.73644	5.9080245
618.4298	1.6198571
620.61261	1.5037578
624.02452	4.4858185
625.2213	27.18629
628.67888	2.0312473
634.38902	6.1588563
640.15754	48.439212
649.23246	6.7921937
650.65187	2.9776408
653.32046	8.9078882
654.19919	2.3952602
656.98358	1.1805693
664.96046	3.0675618
668.98915	2.3906004
669.30255	10.211933
672.24656	1.1787738
680.71373	5.9672319
681.25709	9.6708419
689.75759	38.18363
693.16287	3.0996826
697.81494	29.118981
714.76966	1.5110856
720.95699	1.6339763
724.49932	2.1378834
726.07661	1.8117845
736.47175	2.1591401
740.16025	2.1095303
745.37617	19.34428
754.26487	65.140609
763.0262	1.5881834
765.31866	3.7756629
772.2797	3.3719492
780.21763	6.2505696
782.77435	2.0484466
790.30607	6.9887645
798.4813	5.7409849
801.86649	1.5712878
807.10666	0.81607793
810.37203	2.4261239
812.40493	1.2145148
822.41558	1.5728549
824.30851	1.7985487
838.82991	2.0335416
847.33905	3.0819361
854.23039	2.2602702
855.26788	0.90064112
857.48616	1.0517527
864.47326	2.4315214
883.40295	1.1326438
893.20306	0.49199019
921.86471	4.5158875
927.51515	2.8440421
936.67864	2.5198786
951.42563	3.7072996
973.31037	1.6005244
982.67987	1.0250109
992.25512	1.0156991
1003.8152	0.65914481
1021.4982	1.5491711
1022.3003	2.4708521
1038.2257	0.55061598
1072.1489	1.7364445
1080.614	2.2815844
1093.3772	1.6017996
1102.4663	0.5956018
1121.405	0.63396437
1137.7054	2.5430767
1150.2231	4.7749833
1170.6042	0.74037011
1175.2685	0.79581556
1193.2789	1.7681504
1233.326	1.8493431
1241.416	3.4347761
1253.5868	1.4095285
1280.0881	3.2205293
END IONS

BEGIN IONS
TITLE=17: Scan 1016 (rt=1267.39) [E:\ORBITRAP\Laura\130118_OT_LB_Leaf\130116_OT_LB_leaf-trichome_2.raw]
PEPMASS=453.24868 2513.8835
CHARGE=4+
SCANS=1016
RAWSCANS=sn1016
RTINSECONDS=1267.3869
184.99368	0.62309437
204.16116	0.31599577
211.72966	1.2513126
213.0301	1.9333892
214.13834	0.55717641
216.98366	0.66454749
225.92366	0.3095043
226.99734	0.2368072
229.92801	3.3412478
235.07617	0.77125372
242.29529	0.29001724
247.32226	0.73354912
253.09836	0.86153924
262.36014	0.57048344
264.9053	0.65991246
266.90043	1.0093108
268.10326	0.47834627
278.92816	0.26539681
282.03482	3.6665624
283.16199	0.45406289
296.11697	0.51185956
297.39161	0.8426316
298.86395	0.71162781
302.24295	2.9340399
306.20895	1.2006746
312.49075	1.0567367
317.82958	0.47757771
319.8469	0.78460404
323.03349	0.44066429
324.10967	1.1385054
328.05528	2.3773211
329.87309	1.362501
330.56201	1.5193743
331.78542	0.36073638
334.39407	0.54494758
335.86968	0.40959344
337.7293	1.8355635
339.17384	2.6626944
341.09342	4.4061889
343.92523	1.0790717
345.06777	0.49137666
346.54962	0.73622584
349.05019	3.5225375
351.23	0.79237823
356.7936	1.6434563
360.21016	2.2614013
362.87227	2.7073483
366.41801	1.0069114
367.08315	2.0320648
370.08493	0.69520106
370.57796	2.2908758
374.81019	12.874936
377.08766	1.5110767
379.23555	1.3288018
381.82927	1.3100242
384.70113	0.52653374
386.1076	0.78028036
391.28381	2.5660775
391.70712	0.66779561
395.72734	5.4688185
398.24135	4.1961187
402.15048	0.25501649
404.33896	0.3580019
408.97115	1.6162092
410.13081	3.1880359
411.59945	1.1816548
413.15635	1.1666771
416.28723	2.0601995
417.14661	3.9296224
419.23587	7.0773099
424.068	6.090463
424.95865	4.0088829
426.59724	1.8598021
434.49713	5.2100474
434.94792	12.081536
435.71385	2.980891
438.47985	2.8261854
440.52809	6.2097574
444.27166	29.576828
446.53376	7.413556
448.46734	1.7428362
452.60168	6.0478418
453.69004	1.1987453
461.57724	2.4199218
463.93041	6.713176
465.33135	3.5276437
470.29733	3.9351699
471.72995	2.5158907
472.29545	4.5010735
474.13571	2.8816653
476.14684	0.87066707
476.67266	1.9861165
480.48239	3.2618989
484.114	1.5442206
490.55934	8.8885583
492.22571	1.7875109
495.3305	6.1668669
496.89067	4.313937
497.82613	6.8459946
499.09981	1.9960149
502.19187	5.1043073
507.3476	3.8796448
508.65229	1.1925597
509.62527	3.1965573
510.68915	8.4180465
514.59686	6.3855488
517.30232	4.3257185
518.60162	2.4425741
520.93975	5.5964411
521.67703	25.56957
523.84239	1.9577054
527.49947	79.567795
530.8929	1.412134
537.21101	5.2648594
540.9406	2.3767746
542.24629	4.3456334
544.32111	1.2067653
545.16511	3.78584
546.29864	1.0321553
547.14119	0.72610396
549.2179	2.172033
552.94195	4.6565705
555.38153	6.4580432
557.07272	3.52261
559.25525	0.34258234
559.7141	2.0463177
561.56585	2.3249543
563.38861	1.0724142
564.83376	1.0454561
567.2977	2.6272665
569.53666	1.4616708
573.64709	4.5884866
574.12344	1.2808291
576.97792	0.83035585
581.0791	1.684598
586.81466	0.98510261
589.08987	0.94537137
597.67359	1.1081296
598.16498	1.8405645
603.97862	2.7611175
605.22591	1.2982155
607.79333	2.0646999
614.20246	2.0069414
615.64586	6.4304503
620.9192	7.8029176
624.60312	3.9352451
629.30068	1.2167004
645.31781	0.93790879
648.16682	0.50181733
655.67271	1.7730929
662.09238	1.7972774
663.48936	1.3216207
664.67863	0.51222338
666.22906	0.73608974
673.60841	0.71230931
674.24345	1.8091234
675.42439	0.85499432
679.7989	1.7137808
682.09598	0.56793982
689.2711	2.5963404
690.28027	3.5624076
701.24753	0.36200128
705.13427	0.44667499
712.8776	2.2735587
717.39209	2.8269994
727.75257	1.7520691
731.10766	1.0216198
733.2291	1.9221216
736.27193	2.0340979
739.23319	0.7321198
746.44067	2.2110068
749.22698	0.52711759
755.42529	0.35841655
767.1206	0.80739668
790.13785	1.5887496
793.4227	0.82346856
822.20245	2.2074917
834.2784	0.95968224
835.85719	0.82951103
848.28989	3.08108
853.79052	1.8449243
862.47998	0.35538188
887.18351	3.4772167
918.47564	1.292208
END IONS

BEGIN IONS
TITLE=18: Scan 1033 (rt=1285.98) [E:\ORBITRAP\Laura\130118_OT_LB_Leaf\130116_OT_LB_leaf-trichome_2.raw]
PEPMASS=669.27982 2938.4294
CHARGE=3+
SCANS=1033
RAWSCANS=sn1033
RTINSECONDS=1285.9771
195.06927	3.268471
215.27347	0.45009658
251.29434	0.94569243
257.93036	0.50581567
267.14721	0.29122674
271.0408	0.54071739
280.48633	0.46538169
299.15999	2.8468462
322.17169	0.95275831
339.7517	4.3672569
340.18442	0.59879829
341.33303	0.40691506
356.62285	2.2884747
358.11877	5.2496047
360.33307	0.4500215
369.65021	1.4466903
386.18005	0.77069881
386.6156	2.189333
393.95233	0.81217102
398.93183	0.98585133
405.39471	0.63539944
420.62713	0.55633377
429.84478	0.91284286
435.86468	0.55955889
444.02248	0.99633925
447.09248	1.5762436
447.69005	0.200475
452.98707	1.8509215
454.01305	0.65595943
457.74749	0.28698377
471.0235	5.7977029
482.91877	1.6945401
483.80095	0.27066214
486.22471	0.89980403
487.11501	0.42955755
492.39886	1.3046863
496.05913	0.77456779
510.41788	1.4282641
511.11183	0.51565592
518.70618	1.8245741
521.10939	0.39357996
522.81598	1.454746
529.70972	0.57054005
532.34782	0.79786809
533.13052	0.336525
540.31565	2.3221789
547.2149	2.8554405
557.75938	2.1173
559.91418	3.4243907
560.99861	0.40852796
565.51117	1.0815334
572.76819	0.35571906
576.68859	1.4695155
582.25988	0.49513179
585.17372	1.2407442
586.02687	0.41534106
588.59654	1.300137
590.18501	2.0420762
592.61842	0.56329552
594.42335	0.32978126
596.95312	1.0614821
602.18546	3.457187
604.98082	2.7134543
608.45102	0.37724428
609.97249	1.0131431
612.03226	2.0677866
614.58312	2.2413221
617.24291	0.39025478
625.60936	1.4128361
626.21054	4.6970756
629.55998	2.947735
630.69298	2.1749092
632.42067	1.3725444
636.43088	9.4850529
638.93269	2.3463441
647.93541	40.1247
650.11552	15.192732
650.95495	4.3178802
651.842	2.3533272
654.47552	1.6039582
657.46988	84.859834
660.21245	4.2618824
661.72762	4.835459
664.42777	1.2721502
669.11636	1.3442996
672.35377	2.857872
677.60716	7.7056156
678.83189	3.380001
681.71563	3.9166632
686.52143	4.4744918
688.45239	2.5654966
692.3394	4.1210531
693.75996	2.5461555
694.36656	1.1649688
696.44192	2.2968961
700.81188	1.7575991
704.51869	3.010879
705.23325	1.2964808
706.54126	0.86877411
713.8011	5.7295223
724.43273	3.5982523
725.97851	3.3335332
737.87021	2.2340797
741.80657	4.3536456
743.53702	3.4783217
749.2732	4.1452425
753.93437	1.4600951
755.8707	3.1580274
759.15418	3.6300871
760.98705	1.0069492
768.12816	15.80086
772.82318	4.1041246
782.1288	3.3117628
785.59628	1.2271092
789.59358	5.4236179
792.73419	14.565214
797.21335	0.95138844
804.21409	1.7162152
806.3102	1.3159206
813.79396	3.4060875
815.73543	7.0225422
824.76837	30.666898
825.26687	9.1417197
829.00155	1.4125909
842.6762	3.9920629
846.30855	0.63078024
873.25972	3.3746408
874.69801	4.859443
887.07018	0.30337043
897.40972	4.5392044
897.769	2.3707919
906.22134	115.92748
925.42919	3.1577342
933.44824	0.75729145
940.97213	1.1157942
942.2575	0.53400215
950.2659	1.8485214
952.35951	2.0681754
956.19297	1.9386084
968.234	1.1312548
1005.1494	3.5603421
1020.1971	2.2337473
1025.624	1.4593789
1050.6594	1.5377804
1074.4039	1.3032559
1080.0442	0.72855077
1088.7307	1.6921194
1091.1782	0.52582009
1101.2512	4.2598973
1115.2393	0.62711909
1123.1343	1.457711
1156.3735	0.35318792
1167.4243	0.70064671
1185.1014	2.2656838
1210.9341	1.5891041
1215.2173	1.1145328
1222.6119	0.6506793
1233.2172	0.7841055
1251.312	1.3884494
1259.9169	1.6361062
1294.2823	2.4121165
1303.2347	1.338785
1351.4855	1.2308328
1408.3902	2.5107428
1476.1603	0.52380109
1620.1311	1.0862715
1896.6417	1.4710818
END IONS

BEGIN IONS
TITLE=19: Scan 1038 (rt=1290.58) [E:\ORBITRAP\Laura\130118_OT_LB_Leaf\130116_OT_LB_leaf-trichome_2.raw]
PEPMASS=655.33874 6305.5005
CHARGE=4+
SCANS=1038
RAWSCANS=sn1038
RTINSECONDS=1290.5752
197.11298	1.7478847
200.04829	2.2401872
222.21588	1.1409322
240.00948	0.99740706
242.07885	0.74656714
243.08045	2.0864869
254.07928	1.4020688
257.9837	2.8726983
259.17912	0.62633997
266.01343	3.4486329
267.87862	0.84516399
268.87356	1.2905522
271.73008	2.0893956
273.08029	2.1025403
276.08183	2.7985422
278.13148	1.0794807
285.06425	0.85219762
286.95358	0.37133589
296.47113	0.43631245
310.98436	0.57469546
315.24693	1.875822
315.79265	3.0082399
317.00599	0.70635925
325.00975	5.9129973
327.10105	0.84292401
329.27838	0.58457617
337.03688	5.5559077
338.21677	1.5235553
339.9789	3.3606686
343.01611	16.256998
356.12159	7.3776831
356.83293	1.6512964
359.15175	0.56244931
369.25707	0.74123852
370.09266	0.46933622
375.14645	2.2310166
375.59448	3.9488978
378.00795	0.74037826
380.18066	1.1814098
385.79408	0.83462696
386.61518	2.1797298
388.03376	1.6014256
395.98175	7.9781299
398.21581	1.9396594
409.17761	0.77536202
414.11586	37.341733
415.13703	7.5017782
422.11501	3.13924
424.79827	0.51591887
426.74487	0.99775778
430.59405	3.5441206
435.19867	0.86094309
445.4399	0.58294635
448.83405	0.86857448
454.729	5.3248325
456.84497	1.5915605
458.21147	0.72727811
466.88348	0.41240779
471.42233	0.66012363
472.18252	1.1483184
474.81206	1.5717115
478.03685	1.7878483
480.0898	1.8785535
482.46766	1.0999815
485.0998	2.8208851
486.13487	0.81225263
490.77051	0.79510617
493.19617	1.5129128
494.64451	0.99855897
496.99847	1.0445669
499.73415	3.7448797
500.75975	3.1152569
504.64909	5.0121634
508.77918	13.904143
511.09432	12.205916
515.02152	4.3743099
517.16108	0.62761782
521.23419	1.1045195
532.92629	5.806286
535.33679	6.7796119
540.82126	0.79491144
544.33756	10.932695
545.55489	2.1737816
552.27477	4.4591729
556.36961	1.2758981
559.66239	5.0178872
563.63439	0.87324466
564.42933	2.2674357
567.73085	4.1365035
568.80024	7.5766343
569.69494	2.1029154
576.04004	0.88407444
579.6669	2.3687562
580.48197	0.61425703
586.27386	5.5435089
587.18676	1.8636227
590.08758	1.5465366
593.92105	1.7041582
595.28863	2.8232266
597.81378	0.98755313
601.56144	1.7662266
603.16485	2.0142808
609.49283	5.2817232
611.93217	3.1196821
614.15838	2.3851863
615.1217	3.5794772
617.14565	1.8034185
618.70585	6.4635497
620.89756	1.2716598
623.43893	17.804033
623.84913	5.7263395
629.06434	4.4966143
632.66574	18.684541
635.59176	5.7809281
636.34871	19.007902
636.74825	7.7453269
640.9412	30.24453
643.5449	22.754924
646.25941	34.477593
647.48591	11.138665
648.91273	3.3184016
651.82512	0.70115181
655.70312	4.0463019
660.81114	3.4599695
665.40007	3.8273183
668.95622	1.6691248
672.10949	1.1202595
672.89065	2.0515997
675.58018	2.5444348
678.26357	4.8920693
678.88595	11.522468
681.72083	1.4914257
682.51852	1.8523241
687.17958	1.8237109
688.83862	3.1331713
694.00769	3.2006499
698.44314	6.2427015
700.98902	2.6846811
703.90801	3.1350224
705.32649	3.0758837
710.63882	9.7330452
713.38209	1.805123
719.08199	8.3886299
720.07148	3.078996
723.53246	13.915381
729.63096	33.664368
732.06324	8.031069
732.85979	7.7919609
735.63221	31.877859
736.05525	52.965304
742.21349	13.12242
750.08323	14.344823
754.09369	9.7509348
756.02275	4.5649948
759.34975	22.988686
762.02944	2.5468905
765.9935	4.1697283
769.51853	1.2427466
772.49472	9.0897827
775.89787	6.6328541
777.09063	7.7911864
781.84537	12.221187
782.31259	39.976265
786.55176	3.0674936
789.66583	1.1861232
797.2807	3.4485567
798.39721	5.0315778
801.51141	7.8489445
806.34511	23.181433
812.16042	34.232823
818.49713	4.6754342
824.96044	21.824097
830.75724	11.964077
835.25246	2.6263999
845.0389	4.9946467
852.37909	19.30021
861.80652	15.347519
862.74164	4.6841985
870.33262	9.7197309
870.82817	47.499954
883.23504	0.9240163
888.26892	2.1794728
901.25801	1.6348611
904.26783	0.54261462
907.72096	0.69350109
914.10878	2.4100228
918.31343	2.2616139
925.1553	2.2523374
927.03508	4.5757249
934.42143	2.6201126
950.35762	1.857875
952.28711	3.0692555
956.07863	2.3187501
959.77668	1.148312
966.0843	11.891616
971.06478	3.2985745
976.50581	1.42276
979.76546	2.2283938
982.96114	1.1296033
992.98686	0.92238419
999.26682	6.5057082
1006.2702	3.8011275
1016.39	51.986975
1029.7948	9.335229
1039.0943	7.1542929
1045.6536	8.6662044
1048.2936	4.0638191
1054.8267	3.0722862
1058.1269	1.9824362
1061.2657	3.48224
1065.6998	4.1173477
1074.3217	1.0867417
1080.0962	2.3052567
1082.5186	0.69928589
1087.4368	1.3368193
1092.4131	2.4666552
1096.1206	0.96907662
1101.2501	4.2334138
1118.389	12.323979
1132.4503	1.1348804
1144.5696	3.5956399
1154.9436	1.672075
1158.536	1.982883
1165.9676	1.1410907
1189.3952	17.684491
1208.3654	2.1193608
1226.5476	2.6220514
1264.238	6.0266047
1277.3218	1.3579222
1290.5548	1.410635
1319.6299	3.5415236
1337.4963	2.5243629
1407.6119	0.65118012
1544.5428	2.211037
1602.6612	0.77890955
1740.8248	1.1716972
1831.9367	1.6180569
1962.8293	1.5659958
END IONS

BEGIN IONS
TITLE=20: Scan 1041 (rt=1293) [E:\ORBITRAP\Laura\130118_OT_LB_Leaf\130116_OT_LB_leaf-trichome_2.raw]
PEPMASS=547.2899 2336.6792
CHARGE=3+
SCANS=1041
RAWSCANS=sn1041
RTINSECONDS=1292.9974
170.85753	3.5156222
184.72625	1.4480123
216.25067	0.31104057
227.06992	1.0186636
246.83304	0.94361255
263.05588	1.3763675
268.10297	0.49362783
276.18034	0.52458806
278.36902	0.66840392
281.30524	0.18327594
287.07278	0.70278386
296.73199	1.5824195
321.96448	0.64520901
333.11733	0.51041547
336.2198	0.40929365
336.52136	1.9327968
345.26532	0.5815243
367.02576	0.98187586
368.97498	1.1257509
385.15536	2.2159758
386.70768	1.932481
396.62978	1.7245121
400.21582	0.9145551
405.76042	0.67290412
407.13538	1.5916008
409.27622	0.47128602
410.06032	0.61101113
415.13046	0.67761151
415.52614	1.5659214
417.35836	1.6813693
418.70867	1.5079853
426.74743	2.3581832
429.74538	0.27029819
439.19848	0.40200862
440.88073	1.626821
444.75123	1.8568356
447.0533	1.3886684
448.59656	0.63695454
450.4487	0.51947291
451.2054	1.8539178
452.39544	0.71379353
456.09623	2.095433
458.23438	0.92319496
459.70909	0.54033085
461.3844	1.2427955
467.95903	2.3629751
470.9018	1.6876195
473.12958	0.8492021
476.35462	2.7119961
477.63243	1.7742055
479.96563	1.5564185
480.73654	0.71374594
484.51206	10.626539
484.8665	3.266511
489.11331	1.1209175
489.53095	1.6041109
490.61173	2.6919871
493.86257	0.38568643
495.41738	0.67374957
496.76202	0.98446537
498.83526	2.0970172
501.05242	2.5329418
505.77443	1.9406716
507.41132	3.1349545
507.95221	7.8528116
509.96164	2.8041096
510.84463	3.8697442
519.26961	19.414928
520.79867	3.5539189
523.96772	3.2307102
526.97557	15.699663
528.46112	7.2199425
533.22468	2.8570413
535.01766	11.716583
535.43635	16.601115
537.4131	3.6314073
541.10341	26.843397
546.56437	5.9404257
547.70658	1.8312541
549.00799	0.81189323
553.65268	4.6761152
556.50891	1.8682637
560.29084	1.1986017
562.75055	3.2353693
566.36411	3.1987924
568.12422	3.9011024
577.02233	3.871445
581.10949	2.3675071
584.80995	8.9091944
587.20226	1.9287644
587.74862	4.2722596
591.81517	1.9300554
594.00734	3.1752418
596.95746	2.963887
599.16331	3.2599601
599.70773	4.972067
603.03686	5.1384094
607.11478	3.8973276
610.82921	8.9231897
611.57544	1.9180495
613.35007	1.4350718
619.14969	7.0237052
620.67005	5.4925502
622.4174	2.9593677
623.96137	3.1280175
627.23169	5.4518275
630.29244	4.1209668
632.96229	1.449799
638.12011	4.8724062
641.71606	6.3566325
645.48244	2.333386
646.64718	0.82221156
649.07738	1.3996186
652.46666	2.0808113
656.2016	2.9386593
660.32683	0.65937789
662.12927	1.3657311
671.38237	3.9301812
672.16845	4.646524
676.21081	3.1300171
677.12986	1.7053284
680.86724	4.0316221
686.1662	7.7735754
688.32758	0.57476957
691.27386	1.8327047
698.10844	1.768831
701.51989	0.43662169
705.32197	1.7590826
707.68779	4.8745218
712.16302	0.90882168
726.26943	0.89481477
726.71957	1.7212129
735.27148	60.338708
738.86627	0.94842245
750.83306	3.1860753
760.71635	2.1689897
761.89983	4.7191853
764.39197	0.92488673
770.89649	12.087192
785.27762	2.4079898
789.2513	0.38394861
807.10229	4.7194141
819.47025	0.36736894
823.23303	0.39614198
829.48694	0.91358452
840.212	4.6870936
859.12479	0.91900948
862.96838	1.3612895
890.4052	1.6860178
892.09855	1.5689901
898.80261	0.78021478
910.39404	1.6868999
919.8836	3.6119642
927.63393	0.58719532
931.31693	2.5246175
936.3435	1.1861237
941.62091	0.74656172
946.33758	0.70553625
984.47033	0.69401481
1000.0345	0.61061903
1010.0134	0.83336611
1035.2836	0.42532305
1052.1724	0.80989454
1070.614	0.26741501
1182.394	0.53647047
END IONS

BEGIN IONS
TITLE=21: Scan 1048 (rt=1299.96) [E:\ORBITRAP\Laura\130118_OT_LB_Leaf\130116_OT_LB_leaf-trichome_2.raw]
PEPMASS=449.23334 3258.0317
CHARGE=3+
SCANS=1048
RAWSCANS=sn1048
RTINSECONDS=1299.9608
129.02171	0.68927069
141.42502	0.36789729
148.01292	0.58735923
148.92546	0.45153406
166.97145	0.65622374
168.87915	1.5524154
180.67871	1.0227832
186.04592	5.838679
187.14706	0.62497949
195.12399	1.1761755
206.15317	0.23614138
215.12383	1.079712
217.00537	0.38870017
225.98251	1.9850254
235.02395	0.49820109
236.00943	0.54274007
239.62143	0.44242429
244.80377	0.37410577
250.22549	0.73253463
255.26381	1.4489086
257.01096	0.55006484
258.9407	0.30361125
260.66073	0.68024214
263.36661	1.4180735
264.87145	0.32121126
272.97504	1.7830338
276.81998	0.86283592
285.71017	0.3519063
288.59026	0.4780152
289.16798	1.834551
289.85694	0.55955949
294.95343	0.22050355
295.71408	0.68548297
303.11325	1.2280763
305.27102	0.77330868
306.91268	0.42071413
307.35106	0.49857591
310.05721	0.18676064
314.5661	0.6866801
331.94305	1.0741507
336.60904	0.46670757
348.756	1.5287945
351.81497	0.35560152
354.63249	0.81310616
356.7825	0.21976794
360.79115	1.5983673
362.26209	1.7869922
362.65312	2.3131575
364.07559	0.47485347
365.07555	2.0992499
367.34176	1.2144201
370.28044	3.81761
372.79205	0.53195646
373.17409	1.5624496
374.15198	0.82486158
376.32639	1.1039318
377.28264	1.5401981
379.14282	1.9505774
381.67178	1.6288983
382.76001	1.8894989
383.23774	2.4440845
384.98783	3.1116185
385.86732	1.7356106
387.62727	2.8378312
388.14335	1.0540636
389.67154	4.6573176
391.05493	4.1701312
392.46854	2.7163239
394.66504	2.3152325
401.56699	1.7628491
403.78601	1.6262743
408.14665	1.5601727
411.22532	2.3730074
414.78969	5.736928
418.88056	10.867427
419.76277	5.7096173
421.7292	0.63314762
422.1552	0.89939655
423.78026	0.41338787
426.35638	3.1633836
431.44036	20.480737
431.84636	134.01284
432.84693	30.049228
437.47911	37.954594
440.63532	2.0867209
443.20515	59.042091
447.30007	2.5039258
448.1474	6.0407026
449.03932	4.3075164
450.07512	1.0421931
451.24902	1.7766737
453.2325	0.61135651
455.67629	19.537568
459.60157	1.3656841
459.9343	0.30543258
465.71276	5.497122
466.6364	6.5087798
467.91584	2.5833789
469.71393	3.9195037
473.8617	2.8126235
476.93774	2.5644687
479.61622	1.3000783
481.3103	0.89607219
483.31994	5.3714231
487.69981	6.8651494
490.73526	5.4723107
492.09605	2.4715985
493.16818	6.7006755
494.70021	1.5307677
497.87025	2.9183737
499.04474	4.9190295
501.27944	2.268635
503.05506	6.071242
503.78401	2.3648668
507.72566	0.53000225
508.19375	0.99000908
511.58039	2.7078946
513.73679	2.3826598
518.7912	2.2328218
520.97791	8.3477432
522.85095	4.4748277
524.90629	3.0584433
526.68367	0.76150261
531.06552	5.9665187
532.7323	2.8735738
534.17762	2.6659803
535.63716	5.2641739
537.12007	11.055036
539.70507	1.1963261
540.96713	1.3552253
543.44936	0.23066173
544.72286	0.30509714
553.48501	6.9615785
555.5714	0.96674876
558.82591	1.8131509
561.28771	3.9426405
565.46803	0.80968235
567.20849	1.0720083
571.70713	29.516241
576.72204	1.0972255
580.76084	36.17135
584.2832	1.2043788
589.3637	0.81536966
590.11101	1.0750368
592.79037	0.44418428
601.07177	2.621741
608.60089	2.5049311
612.96088	0.66710212
617.76822	1.1991105
620.27655	1.6590151
624.44104	1.7489036
628.4369	4.0505815
629.30174	1.5285319
635.18475	1.525562
637.87936	4.2054926
643.26599	3.5637592
652.37743	1.1342411
658.16723	1.1882495
666.02484	1.4302161
681.36783	1.3500846
682.04711	2.7426068
709.12435	0.65971509
710.45442	0.303057
722.27691	0.5451972
732.23205	0.41933181
748.51701	0.87813883
751.02171	1.3450054
752.20068	1.962324
764.97893	1.6554562
779.5333	1.9431244
780.22784	3.5427411
791.03942	0.42907347
798.2503	2.1699162
820.9861	0.50675322
823.40037	1.415276
824.47373	0.47410935
840.20099	0.77204099
884.2926	1.4966956
893.74426	0.47877174
910.34375	2.1749641
924.60976	0.84920739
END IONS

BEGIN IONS
TITLE=22: Scan 1055 (rt=1306.47) [E:\ORBITRAP\Laura\130118_OT_LB_Leaf\130116_OT_LB_leaf-trichome_2.raw]
PEPMASS=489.24544 3452.0969
CHARGE=3+
SCANS=1055
RAWSCANS=sn1055
RTINSECONDS=1306.4673
145.98485	0.44796788
146.89197	0.18423173
174.07922	0.31925299
186.91302	2.0501201
188.0085	0.25862049
191.04358	1.6120075
196.98776	1.2246496
203.10948	0.25938349
208.88285	0.43382298
209.98368	0.2524223
213.12721	0.21103398
218.8642	5.7875008
226.97683	1.5931081
237.07469	0.29082156
240.09689	0.49504348
243.04698	0.63740478
245.9762	0.28983592
248.87411	0.6674865
254.12698	0.75193269
258.08639	0.61763155
268.96148	0.19199898
275.00388	0.63182137
296.45222	0.27060581
297.91564	0.23738875
299.92984	0.56115055
303.03107	0.30407223
304.01365	0.74900098
304.75177	0.31345536
308.1001	0.66334953
316.25976	1.5617689
320.13745	0.83121433
339.07527	0.66270357
339.82092	1.0065023
340.80498	0.66861529
351.11161	0.4816365
353.00165	1.1182869
357.78747	0.46377686
365.01453	1.0098003
367.10909	0.37539305
367.52687	0.99138386
368.87076	1.242411
371.05519	1.0686694
373.38605	2.0159272
374.56806	0.45114936
384.61068	6.6799352
386.88066	1.242302
389.24109	1.2881561
392.61814	1.9590746
395.44245	1.0413632
396.24787	0.69132919
400.17755	1.2992231
402.09431	0.76179028
404.07088	2.0153578
405.79852	1.1246021
409.88753	6.4648108
413.02119	2.2018191
416.09292	0.30506722
416.51403	3.1875049
418.70198	3.5586053
422.17029	2.351748
424.28722	1.1650416
425.1913	2.39283
426.81563	3.0016631
430.45163	2.8294776
431.81478	2.4809
433.49117	5.4014501
433.96068	2.2055722
435.77918	0.33155259
438.79997	2.6238334
439.50605	7.2543625
441.32284	7.7979298
442.17556	2.2857714
443.66791	1.596677
445.51669	5.7593378
447.42155	3.8501612
449.36013	2.2036328
449.96667	2.602322
451.78543	2.7959396
454.36015	1.5362622
455.7368	1.8224802
457.30018	1.6337894
459.37257	3.8074781
460.77954	3.7338249
463.18037	0.69445208
465.29972	5.4723424
467.26761	13.741603
469.63171	9.7128879
470.59996	11.092227
471.94729	4.0634824
472.92691	3.754056
477.47455	30.575717
479.61813	15.478345
483.28758	15.871633
485.56249	1.8502611
487.96767	5.2917607
488.76241	2.1095379
490.03742	3.1926905
494.41003	1.1412392
495.00999	1.291268
496.98641	1.6144543
497.62697	3.5797771
498.84687	1.9737986
501.13592	2.0824908
503.52295	2.825061
505.47686	1.1350077
507.46122	3.5640528
510.33145	7.4400796
513.7356	4.7907979
515.16221	2.1603099
515.71023	6.8547591
520.92155	3.8434016
523.23054	2.4024958
525.15478	5.2563826
529.08222	0.96964964
530.14209	1.5135584
534.90738	9.3772244
536.69356	10.607283
537.3572	3.6260421
543.90967	1.4209477
545.53502	3.4482173
546.52996	1.1849133
547.89598	3.6550234
555.49481	1.6042985
555.98355	2.3318695
557.28174	2.9470039
560.18286	6.9751632
561.8735	2.2477543
565.4677	1.987899
568.19387	13.423661
571.39919	3.6506662
572.9859	6.1485524
575.31256	2.5607837
577.09613	4.5113983
579.99687	5.0475485
582.29269	3.5952482
584.87339	1.8693828
586.2433	1.571545
587.8396	1.8049505
588.2802	4.2382152
590.46631	3.6618001
594.96379	2.2313919
595.73836	5.5294199
596.32921	2.3667479
598.97294	3.9935874
601.79073	4.4741735
608.28048	3.1504513
610.34983	2.6366912
613.04079	1.3303747
615.19373	2.8621287
619.56125	13.297273
624.24541	88.438086
627.17818	1.2325941
630.08967	4.7988275
631.43788	3.76131
632.24363	1.7731898
636.7921	1.5710018
638.40039	3.0319742
643.4328	0.23813425
650.24172	4.0926793
653.44574	1.0870824
658.80572	12.530292
662.66076	3.8603132
667.7367	104.73962
673.29635	8.6370629
688.22027	1.3627803
698.2276	5.7375941
705.30145	1.5686388
715.84033	1.6260673
726.8909	0.87328483
733.22949	1.6684726
747.28386	0.65925642
748.33456	0.3484659
763.19045	0.75125676
769.24192	3.8455688
786.88724	2.5573334
800.06861	0.79812233
801.42677	1.2638363
817.72026	0.52811884
821.70709	1.3993513
831.15307	0.36323488
837.40074	2.1614449
847.56425	2.039238
850.37192	0.90230442
857.30157	0.23567786
864.19805	1.269396
883.50506	0.51443361
891.42694	0.57117875
896.29208	1.3044332
903.50659	0.87195732
922.2102	1.6707276
927.28746	0.2791775
967.24237	0.62705495
999.35004	0.54148087
1131.3989	2.1573082
1163.406	1.0230811
1178.5724	1.4501106
END IONS

BEGIN IONS
TITLE=23: Scan 1059 (rt=1309.81) [E:\ORBITRAP\Laura\130118_OT_LB_Leaf\130116_OT_LB_leaf-trichome_2.raw]
PEPMASS=511.25911 2581.479
CHARGE=4+
SCANS=1059
RAWSCANS=sn1059
RTINSECONDS=1309.812
184.11195	0.43365587
189.08199	0.8695287
190.90709	0.50260198
203.11316	0.2576711
208.15998	1.0583367
209.11328	0.9582535
210.98635	1.0403735
212.28884	0.63841686
217.15086	0.95347413
226.12959	0.62620091
236.42155	0.84953517
242.88495	0.51094443
249.16039	0.53509226
259.01886	0.2587117
269.97382	0.55263406
282.12129	0.73580962
283.74109	1.1211728
286.24527	0.62118805
298.10174	0.47403974
311.11046	0.56724386
324.98819	0.99676522
339.12112	0.93870402
348.93502	0.55976004
353.63402	3.0735495
362.58843	1.7654062
374.24035	1.1993937
377.65603	2.1988393
381.8023	1.8857316
382.0709	0.53813038
384.16626	1.1731857
389.23643	1.5572733
391.68184	1.5472924
394.85034	0.55415239
402.28563	0.47747149
405.04143	0.67639742
412.28053	0.57580293
414.77342	1.3156072
415.95655	1.665064
419.73081	5.7081477
421.80715	0.48500035
423.43028	0.75084547
425.09593	1.3350409
427.75669	0.94642704
433.23954	0.49412671
435.01622	0.55417366
436.79676	0.71939028
439.01512	1.6457882
440.77127	0.2821938
449.08575	0.48599934
451.88309	5.4320581
454.24535	0.69447157
454.68461	1.3077383
457.20051	2.0416836
457.51283	0.44457463
461.19377	1.0483605
464.16064	1.3763688
466.65328	2.4033715
468.86146	1.3335053
470.94575	2.0957998
472.91771	2.5391522
474.26722	4.2791054
477.6768	3.2784502
478.25329	1.1819911
483.0228	82.162401
487.74013	1.9349149
492.96054	6.3972595
496.14531	1.5327325
498.18414	3.5626331
500.23525	0.97159284
503.10893	4.9143526
503.5046	8.8312934
504.51105	2.0110034
505.6933	4.2908615
507.33635	0.79305082
510.43457	4.2813661
511.47716	1.3151328
515.4139	1.8800683
517.14523	0.78322021
520.1199	3.0175056
520.76842	8.9700268
525.63565	1.89244
528.10782	6.2201137
530.20724	2.5605876
533.7705	1.4670092
535.84727	4.0635791
538.25345	4.212642
540.12366	9.1676551
541.80621	9.0318374
546.60725	5.9810691
548.54805	6.6125284
551.14932	1.7877011
552.197	2.4925529
553.87136	1.5802535
556.09592	2.8553654
557.1276	1.3408051
561.30351	10.795826
564.0255	8.7177812
567.41906	3.6334418
569.97792	5.3791021
571.89962	1.5745859
573.3767	2.6276909
575.76785	1.355656
579.24264	1.3121635
580.91965	3.1436381
582.77774	0.9669753
585.61461	4.9018309
587.51229	9.5566557
592.16206	7.0695473
594.72632	4.4931624
596.5359	4.5248648
600.74609	5.7186428
601.9476	3.1840693
605.65101	3.5963787
606.91315	2.8234115
611.19677	44.191708
613.92619	3.7336862
617.64992	5.2884136
619.58047	2.6001573
621.46198	5.4472091
627.87754	9.4994556
631.05699	1.6503236
634.21832	5.0937499
637.21849	10.767584
639.88606	3.1819943
643.54195	27.093536
647.80096	2.6939498
657.01466	3.7649987
659.67632	2.8752405
662.24438	1.6547575
666.86037	0.84011949
669.00205	1.3751338
671.36265	1.7691843
673.14904	1.0772661
681.16375	0.48206009
686.38625	3.2771873
689.43833	3.1611743
692.79156	2.8945764
697.66229	1.2637686
705.38853	3.0032628
709.42969	3.1174486
718.18225	3.2756256
724.08632	2.136199
724.98067	1.032314
731.34783	0.68192372
742.26464	3.352735
745.63462	5.6437822
754.0653	1.3925538
757.85953	0.97690895
764.37103	0.74951252
772.60095	2.4709568
779.54595	0.58608903
786.26831	0.56699686
800.25799	0.96089749
813.31457	1.6761638
821.55591	1.1041228
830.19323	0.81936749
839.10345	1.9608187
847.41759	2.6064014
850.37478	3.0308555
857.99896	0.58843951
869.25908	0.85072207
884.45709	0.6532539
891.25691	3.1730578
901.43689	1.1070451
926.98121	1.1834691
943.6994	1.3354136
951.0791	1.1882322
957.37664	1.4258828
1008.442	1.7012047
1032.4238	0.92018407
1046.3915	1.7317149
1079.3492	1.5835254
1111.3666	0.74798209
1258.6103	1.0782675
1333.408	0.43239638
END IONS

BEGIN IONS
TITLE=24: Scan 1061 (rt=1311) [E:\ORBITRAP\Laura\130118_OT_LB_Leaf\130116_OT_LB_leaf-trichome_2.raw]
PEPMASS=776.38826 5932.7593
CHARGE=3+
SCANS=1061
RAWSCANS=sn1061
RTINSECONDS=1310.9988
246.01745	1.0161391
248.11135	2.9645745
249.25824	0.61420954
271.94427	0.38844343
277.31897	1.8702994
296.06652	0.5212494
297.7538	0.71487651
298.11664	1.6448212
299.99779	0.96413168
305.9852	0.52703124
311.24707	0.29531181
357.06679	0.90102718
359.22869	3.2388585
360.24164	1.9073787
376.77373	1.6654997
377.27955	5.2270789
378.14141	3.5979674
383.03784	0.3662913
393.07904	1.4374879
399.1211	3.2221336
410.11414	0.81393034
412.14238	1.7667082
413.25827	1.1902876
415.99492	0.47636451
426.26022	1.9047363
428.20083	0.99948146
430.19372	1.650739
435.14407	0.94455883
442.79408	0.48443666
444.67938	3.4126993
448.13274	7.8756684
449.08464	1.3783002
453.0657	2.2306728
454.19718	0.49220347
454.5444	1.3645841
462.862	0.38973862
481.03968	0.48620539
484.19237	0.92194252
485.25671	0.43650918
501.32809	0.30530122
506.08923	2.3960539
509.23565	1.4872535
514.58163	0.83581776
515.19544	0.87081617
518.71611	0.58706858
519.15059	6.9076648
520.12495	1.6252536
524.25212	0.69431923
526.61321	2.2655635
529.26866	2.527611
531.24684	1.6055487
534.67668	1.5980311
536.51504	0.58795338
540.84527	2.2445508
549.05152	2.4730802
550.64882	1.8407639
556.69053	4.7639132
557.28043	1.0981076
559.68413	0.56298357
567.1755	1.1163255
569.1127	3.4819675
571.03703	0.56152907
571.99382	1.1343631
584.2829	4.0535125
585.98128	6.8955049
587.11911	0.95871402
594.15125	1.5785808
596.51089	1.0249013
599.78306	5.3123887
601.05821	6.0975937
608.18033	28.881843
621.24438	2.3008029
626.72222	2.3533061
627.45981	2.6659586
630.26965	0.69591916
631.81833	1.3700331
639.48294	7.1088913
641.19464	11.857211
643.29581	1.376896
648.19308	0.84010747
649.68737	1.0681129
650.19044	4.1722478
658.78949	4.0424973
663.13396	28.886731
666.88725	1.7417315
667.27662	5.0435694
671.76845	0.55518748
676.09448	8.7742546
676.65572	2.1953343
679.69778	1.0872304
682.30725	1.1443365
683.90459	2.4930614
686.03498	0.70087394
693.34455	4.9517699
696.52358	5.4716112
702.17125	7.1510846
703.24449	3.598217
704.28798	1.5043178
711.66937	19.158247
713.97611	9.1697065
720.24207	44.91967
725.81207	3.6230994
734.52555	0.88106532
738.31712	2.9096436
739.70456	1.5393436
742.53568	0.91741896
747.39871	3.903012
750.05713	3.0231586
751.11143	3.720537
755.86657	6.8759134
758.69821	12.460022
764.64033	41.746046
769.46243	2.4063068
776.14724	1.3233864
777.64184	0.69035894
786.33212	6.5096814
791.20059	18.368749
795.33351	29.339716
798.29699	5.6339643
804.27657	90.336723
807.35329	2.9672443
811.95078	3.410184
814.95945	2.722705
821.75268	3.347533
823.37083	3.9825759
824.2969	5.7892941
826.79104	2.4837884
832.71753	30.530846
837.365	2.9544302
839.21773	1.3337766
841.68581	1.6495674
845.0556	1.7913036
850.45761	5.5682855
853.18366	3.0840591
861.33018	10.566458
867.7023	4.4512188
871.1917	9.2119085
873.04505	5.5829872
876.02016	1.1543425
881.03273	3.4426645
887.14976	9.7653593
891.16409	5.8946516
893.29552	2.1345496
895.75797	3.027626
898.20069	3.792399
905.28494	37.103994
912.97843	2.5272399
915.34721	2.1725321
918.83123	0.60086707
920.35516	0.77057166
931.29155	11.293896
940.66218	21.319173
946.92866	4.0269585
950.26046	6.5058062
954.4785	2.5121577
958.42405	5.3837158
966.78007	7.4634127
967.18939	15.565588
970.34133	2.3009745
975.83854	65.326941
982.91206	1.3687368
987.51886	1.9143358
999.03063	1.5499565
1011.3431	3.599249
1012.7376	1.2707845
1018.6654	1.6167858
1024.477	2.1097383
1031.4991	23.650941
1040.2392	80.434126
1047.3982	12.46434
1054.3384	2.1237738
1062.7578	4.9912292
1065.2207	4.2256265
1071.7531	1.8701569
1073.4054	1.5109287
1082.2951	13.717767
1090.4587	28.111839
1094.1984	4.4886021
1101.4539	2.7823341
1112.2557	26.479634
1121.5874	0.91566133
1125.3188	1.3858671
1131.3785	1.2934233
1140.187	0.55901559
1150.1563	1.2763749
1152.0903	0.73564896
1162.7849	2.3139374
1166.8854	1.8865123
1171.0356	1.50564
1188.4235	1.3356979
1197.5358	2.8006852
1204.6818	1.0443134
1209.5245	3.5498844
1214.6825	3.8983651
1216.3694	4.6131575
1219.779	1.4174922
1223.496	3.2799091
1239.2937	1.1598287
1249.474	0.8236198
1258.375	1.8200322
1262.8271	0.90445398
1266.4326	1.5557217
1277.4138	2.5762192
1280.5239	1.7823554
1286.5906	2.9306017
1293.6763	6.6256487
1305.4826	1.6153117
1319.526	0.9088231
1336.9814	0.96944724
1350.3143	2.3757939
1354.2775	1.5197663
1367.5767	3.03219
1373.5275	1.4648495
1384.246	0.61948144
1395.0492	1.5155856
1409.3224	1.4703727
1422.4051	4.3492203
1426.5194	0.62349485
1442.5401	2.763389
1449.3142	2.155527
1467.4758	1.7870092
1479.4681	4.8363048
1495.5508	1.3522731
1503.0767	0.64773477
1538.4903	1.4493938
1564.8675	1.2612453
1582.3948	1.9608897
1592.6602	1.2094821
1653.7113	4.5895035
1680.4917	1.0765367
1734.3926	1.0478757
END IONS

BEGIN IONS
TITLE=25: Scan 1065 (rt=1314.24) [E:\ORBITRAP\Laura\130118_OT_LB_Leaf\130116_OT_LB_leaf-trichome_2.raw]
PEPMASS=495.29901 3477.3843
CHARGE=2+
SCANS=1065
RAWSCANS=sn1065
RTINSECONDS=1314.2435
147.0809	0.89740415
152.23501	0.22955568
158.05392	2.4751776
163.94188	1.2895598
166.00379	0.60334471
168.83806	0.81491237
170.10098	0.32342783
175.04901	6.0183658
189.2308	0.30803264
197.12358	3.3758301
198.10817	0.89567175
200.56012	0.25250776
200.92167	1.6852531
206.99267	1.6712303
212.13316	0.97661564
213.04313	0.79080507
214.09278	1.8895319
216.05048	1.1968524
219.02124	1.4603495
224.01047	0.41480386
229.07791	0.42144982
233.16341	0.73265359
234.81245	0.70495837
235.16061	0.2156934
241.14513	4.5584082
244.11733	1.0157656
246.92358	4.4607939
257.13126	1.9363916
258.19137	4.3730415
259.78173	1.2845533
272.18814	0.63321968
274.27957	1.3233679
277.67044	1.4794547
285.37243	2.3752723
285.72109	0.53791864
290.25986	0.5477314
294.3575	0.77198499
295.02346	0.34471943
297.9584	1.5240008
303.90727	1.7438829
306.0772	0.59838501
309.61859	1.0764235
314.1087	0.53097067
321.05953	3.1797658
322.64975	2.0682473
326.25354	1.063823
332.18317	0.29356469
337.07586	0.86639344
345.2215	0.50917539
349.30584	0.76019929
352.35918	1.0904098
355.77429	0.95590536
358.79711	1.8821984
359.52515	0.69894012
362.25799	0.34960348
366.88143	3.9095164
368.84763	4.3139439
370.24672	2.8457867
370.86072	0.56211204
373.31759	1.2539648
374.40312	2.0862184
376.01131	2.7381703
377.70898	3.0184755
380.8674	0.46461092
381.80766	0.69001665
384.56681	1.3948377
385.37987	2.8131248
388.84704	0.52891322
390.28305	0.42012683
390.78439	1.0181445
396.66476	4.2209251
399.69156	0.89456891
403.99923	5.6510576
406.73268	2.3918818
407.12467	0.34871605
408.32084	1.1742793
413.70975	3.4744742
417.16973	4.2658211
419.71736	1.3564546
421.10531	4.4062085
422.02243	0.50247906
423.56558	0.85637678
425.09537	0.69115603
430.14455	1.6368659
431.17037	1.2908851
432.68053	0.85914884
434.8094	2.8333435
438.64716	0.72554716
441.25824	3.9595769
443.39102	1.5164103
444.14581	3.7860312
444.80151	0.83455495
447.62292	6.7231279
449.707	2.7902368
452.93246	3.6994339
456.26284	6.1662329
457.47717	1.6865461
458.77052	2.3380353
460.24047	4.3507354
467.82022	5.4359122
468.74056	7.4603598
473.22537	32.352645
473.87155	7.8182173
475.26242	4.6386069
476.7613	19.069855
477.85108	11.495141
483.11572	4.9610022
484.59267	13.75228
485.6689	5.7985126
486.18062	19.160895
488.72748	15.67437
493.80779	3.8788676
495.55261	3.7131111
498.00485	0.94317515
498.41626	3.249181
499.2509	1.6070234
501.29642	1.0162783
504.31754	4.1306358
506.2757	2.0939579
506.70969	0.42097709
512.42504	4.148701
512.85591	7.3800496
514.18364	3.0915991
517.09805	0.74813205
522.60921	13.815184
525.51575	2.9433911
530.72065	2.3039104
532.44261	4.4636904
533.84426	8.5721062
539.02765	1.2785971
542.09638	11.000384
543.69593	3.4605323
546.00258	0.7719909
548.06737	1.7558012
549.19588	1.6691147
550.39702	1.0017779
554.07331	8.212037
557.46018	1.5655716
561.89712	2.8313989
565.55932	2.3945354
566.47796	4.2698238
569.33827	25.64555
570.20196	10.000494
570.54788	5.3021437
572.42792	3.6340352
575.84224	9.7695282
579.84187	2.4187387
581.86784	2.5173573
584.13159	9.952069
587.41039	2.791344
589.31608	3.1995695
593.00108	1.2560485
594.41722	2.6362555
599.92367	8.3202017
602.22813	6.4044534
603.87132	3.1473437
604.97159	4.6825026
609.10852	0.43662782
611.90149	0.92014888
616.51169	3.8415066
617.13244	7.2037805
620.6792	1.6651768
623.06388	3.2334657
628.60979	2.8002345
630.72882	4.6645131
635.86216	5.6738023
639.60617	1.3814125
640.36118	0.71895403
644.14185	1.9133867
646.72149	2.6588105
653.29455	2.0526728
654.47539	2.1678869
664.96234	0.57134549
671.34278	1.5634826
674.30912	0.51411749
681.26632	1.2282779
685.39939	7.7161804
688.26426	7.3527513
692.82349	0.90720183
695.92439	0.62308296
699.31684	1.5010513
701.31548	0.79656912
705.23414	1.3104264
708.70611	3.3303708
716.2787	16.479627
717.23024	4.8765537
724.30084	1.1829112
732.41625	22.679261
733.10007	7.1872423
743.27531	3.8966803
749.1888	2.1356773
754.43576	2.8417624
758.23938	3.9093071
762.31629	1.4733263
764.31711	2.4002317
771.43663	6.1564337
777.42675	2.4248398
787.42093	6.4508049
789.31575	1.191865
796.41955	1.0568946
801.40655	0.81206798
808.77895	4.0551907
815.34103	25.989596
816.26115	5.9973123
819.71068	1.0287978
828.34041	0.75374616
830.2381	1.093687
831.39357	0.40151511
841.40155	0.36601534
855.17981	0.61886309
865.22778	0.62611077
870.23059	0.60106911
879.83496	1.5317001
889.22411	3.4351346
910.40523	1.8918412
914.18709	2.7984958
916.42299	1.2636517
917.56284	2.2043326
930.43055	1.9634594
936.56799	0.60643906
END IONS

BEGIN IONS
TITLE=26: Scan 1073 (rt=1322.22) [E:\ORBITRAP\Laura\130118_OT_LB_Leaf\130116_OT_LB_leaf-trichome_2.raw]
PEPMASS=521.62543 2861.2217
CHARGE=3+
SCANS=1073
RAWSCANS=sn1073
RTINSECONDS=1322.2232
180.63481	0.204461
187.0701	4.1474495
198.0458	0.83011934
200.96471	1.3697563
210.9591	0.44527594
215.02065	2.6934312
216.25996	0.37403274
226.06503	0.40438351
238.56911	1.3302882
240.62658	0.65752404
244.04002	0.97652564
245.38517	0.78666436
253.2642	2.0501127
255.71713	0.70462305
258.69185	1.1891977
271.06933	0.31899632
274.0594	0.89162366
284.02701	2.2938672
285.76285	1.0972219
296.05789	1.3843853
296.82467	2.040263
298.21161	2.4487623
298.78857	10.826132
299.85864	7.5901217
300.28666	1.6008794
300.73863	2.7204864
301.58493	1.5741599
302.15504	1.843904
304.81392	1.3976728
308.19428	10.870319
308.78758	3.5306497
309.20773	5.2958318
309.62627	1.3791217
314.23184	1.0788545
333.08767	1.3077595
335.68235	1.1158899
336.30606	0.27424947
341.17639	0.40367963
347.65802	0.50754977
350.87756	0.78387856
357.17904	0.92206884
364.23483	0.41586078
372.07645	2.2550213
374.10457	1.1931676
374.74611	1.3093527
376.35295	0.51512082
377.12982	1.655799
385.09672	0.78570481
385.95512	0.38589328
397.1492	0.81110709
397.96165	2.3684598
399.02589	0.55158386
404.206	2.2266625
405.44783	0.68186292
409.94502	2.1408876
412.05636	1.6918088
414.90886	1.6585033
415.32405	4.5142125
416.90376	2.2176294
417.62198	0.48005057
424.20891	3.7674597
424.86862	1.3805753
426.97892	3.6766598
430.04771	0.7671968
430.91835	0.16666196
437.71908	5.4061052
446.70711	12.511606
449.90234	4.0254771
450.82008	0.58222957
451.62436	0.38884113
455.16795	1.3975435
457.92066	1.2510922
460.60579	4.202072
463.87426	0.55089127
466.21284	1.0684378
468.90076	2.3318833
472.45263	1.7557174
474.88517	0.891327
478.00537	1.3005094
479.47714	1.7054255
481.86869	0.49870033
483.83764	0.53284607
484.3617	1.7811989
490.18215	1.7185583
492.6778	2.0188592
494.80767	0.83770403
497.08903	2.0467796
499.08596	4.5648128
501.15623	4.7717793
502.41867	10.843365
503.82366	76.914185
511.50814	34.675705
514.62571	2.8470282
515.51891	4.9110312
518.19903	1.255178
521.772	2.926677
523.2311	4.0183074
527.48467	0.34870964
533.09393	0.61688074
535.81798	3.2478788
537.15333	2.2525596
541.03086	1.768091
542.03215	2.0414013
544.98847	0.7733693
546.87201	1.2694011
551.35152	3.8546666
552.25987	4.7722664
557.83777	4.454626
562.85979	1.9018621
565.02767	4.7909846
566.69138	11.846964
571.10969	6.8720586
572.10303	9.7543823
575.99612	4.0135394
577.23738	2.3680366
583.29642	3.2457539
585.21122	4.6285609
586.77445	2.9599176
587.88768	7.9057018
589.5825	3.0388285
590.53452	1.8279048
592.28095	4.1488392
594.79616	12.79019
598.98267	2.1060864
602.24459	4.8752821
603.32011	4.3532082
604.72581	4.621178
610.38151	4.8698682
612.78019	7.8657205
615.87369	3.6647147
617.18142	2.8091421
620.93025	5.2053434
621.89443	0.7164878
625.85386	5.7118149
627.07459	8.025183
632.51814	4.9716045
635.67141	4.1621485
641.38622	1.2186024
642.73499	2.6630115
645.71864	2.4925644
650.59936	4.4095447
651.97093	2.3371253
656.42366	1.6791212
659.73491	7.6722894
665.1499	1.5860363
670.23076	14.061732
674.2624	48.912536
678.15969	3.710544
681.37175	1.726072
684.94732	1.9845042
690.7835	3.8918197
700.22174	0.60973802
708.47444	0.80099146
711.27713	2.1527041
715.37244	3.017525
721.66045	5.3674774
730.73052	1.4685906
742.83221	3.6376636
753.2864	1.797598
755.31193	4.0133248
761.78301	2.3975341
807.42376	0.9810423
825.29913	1.5972986
840.20245	1.871824
867.27905	0.69946757
874.15314	0.61270413
888.91474	1.395184
892.49388	3.224775
893.44646	0.93890529
913.06115	0.67908785
936.44622	0.80073499
954.35821	0.52435359
981.44396	2.3301322
991.22857	0.82568857
END IONS

BEGIN IONS
TITLE=27: Scan 1074 (rt=1322.78) [E:\ORBITRAP\Laura\130118_OT_LB_Leaf\130116_OT_LB_leaf-trichome_2.raw]
PEPMASS=655.33918 2417.6948
CHARGE=2+
SCANS=1074
RAWSCANS=sn1074
RTINSECONDS=1322.778
195.13455	0.30561362
211.92592	0.682511
228.19636	1.9213771
241.87748	0.37036424
257.97171	0.20803823
267.03574	2.1822895
271.72175	1.9297721
271.99294	0.32185728
275.93077	1.9784897
276.23174	0.29967557
280.79617	0.29527049
285.30697	0.23093368
296.93106	0.74733587
315.91781	1.008837
319.15619	0.57988396
324.97168	4.6495116
326.04492	2.4463845
337.04855	2.9710217
337.95352	1.0058257
343.044	8.3675641
345.2061	0.49444502
353.86321	0.29054807
356.06062	2.2091758
357.04367	0.31835458
366.1972	0.42538657
382.69256	0.27199538
386.20971	0.6944395
386.78564	1.0462941
396.19501	2.1178966
406.64245	2.701802
411.17968	0.43744565
414.05385	10.734745
415.17326	0.82886839
418.00058	0.36797621
425.35272	0.56056545
436.2973	0.71991498
456.2115	0.41932394
467.23142	1.035519
467.6041	2.3525646
472.66658	1.1328218
474.53686	2.3888699
480.67255	1.7641399
484.18701	0.75358513
487.7441	2.2574576
489.81793	1.8352751
499.79059	0.49753222
501.07946	1.9548353
508.92505	0.93880308
512.13146	2.2477228
515.29311	1.0299007
518.22678	3.9685802
519.82938	1.0253708
530.04022	2.7273003
534.3425	4.2122695
535.2398	0.61330531
540.86657	0.39702768
544.87241	1.1715808
546.44531	0.7095329
549.25399	0.48287115
556.46863	0.60834953
563.37317	1.4969839
568.92538	4.8970574
573.87014	2.1072743
576.57732	1.3537344
579.58598	4.3264327
587.10705	0.69369116
590.81378	1.334395
592.73998	0.44791701
595.16657	1.8289998
596.30444	5.8164866
600.12153	0.39292143
603.46044	1.5045423
607.58499	2.0729095
608.88473	2.9700294
612.09005	0.49138088
613.51977	1.0888461
618.07463	2.3603782
620.61196	2.8452841
623.59647	7.4424915
626.32094	1.4822945
627.34591	0.64159338
628.64373	0.50814584
629.75629	1.3556764
633.09233	6.780243
636.50999	9.0234329
637.33273	3.7250909
639.33943	3.8568936
640.52488	11.759218
643.1823	5.1098157
643.63049	7.372099
645.40467	4.3862541
648.13456	1.9072077
649.48024	3.8009202
650.27251	1.1541272
655.01999	2.7894776
656.47158	2.383671
662.20104	1.377786
663.96728	1.5576153
668.76365	1.2209088
670.90798	1.4018419
673.78736	1.5443457
675.18698	3.4840549
679.32414	2.5927968
680.24291	1.0259448
682.18614	2.0070093
686.07948	2.3204066
688.30337	4.7732566
692.12888	3.0880464
695.87122	3.83311
699.69651	5.3024837
703.39455	2.3052384
707.36078	3.0502733
711.37914	4.4933006
714.18786	3.0252687
718.53598	10.443849
720.07632	3.9571111
722.17863	7.6216177
723.31188	2.2068682
730.42198	15.053884
735.60015	27.201243
739.77369	4.4341148
740.55517	6.1316388
741.84579	4.3753284
742.70764	1.56154
746.35527	1.8108874
751.21793	2.3040025
753.32078	5.8259051
758.81558	4.4261262
759.69879	3.7375079
760.10761	5.4298051
765.52541	4.3740498
768.97859	3.061515
772.10677	2.3917617
773.30642	2.2518706
777.8829	3.2783596
781.47515	5.845446
782.924	4.9903683
788.17321	0.98288454
797.85818	3.03104
800.78295	2.4108848
806.88568	3.2583872
811.93325	4.951268
812.67259	8.4888832
818.28219	2.8080346
825.51649	2.8718158
830.83987	4.3557055
837.25592	1.3575494
851.182	2.8808643
852.28675	4.085187
861.80252	9.6691848
870.69282	12.53611
874.68131	0.51337098
884.43539	1.6050094
888.43377	1.0490264
893.98974	1.3368412
900.97412	0.47919018
919.38165	1.4556427
926.02057	0.8859862
934.92207	5.7082063
941.30419	3.8568851
956.45984	2.0678287
959.46136	1.9542901
962.08458	2.4482111
965.59657	1.0638335
970.56616	0.3917791
977.48223	0.89513811
982.27276	1.5772138
987.26556	0.35420294
998.5324	1.252004
1008.4128	0.56113247
1016.4609	6.3755504
1023.2214	1.7851609
1028.2539	0.68705571
1029.9112	0.50300108
1039.5433	1.5732591
1047.4188	4.8118238
1054.5531	1.5948098
1072.5911	3.4074446
1074.5623	2.3160645
1087.5331	1.9453068
1103.4855	2.8377095
1118.3744	1.0040649
1150.3935	1.5368092
1158.5012	3.9590343
1161.3743	0.96133447
1174.0555	2.0337129
1191.4834	2.1422134
1252.0828	1.4184569
1264.3046	0.48210854
1271.2272	1.3284148
1278.2015	1.1590507
END IONS

BEGIN IONS
TITLE=28: Scan 1077 (rt=1325.03) [E:\ORBITRAP\Laura\130118_OT_LB_Leaf\130116_OT_LB_leaf-trichome_2.raw]
PEPMASS=435.55812 3171.7161
CHARGE=3+
SCANS=1077
RAWSCANS=sn1077
RTINSECONDS=1325.0332
129.8421	0.35041472
133.95198	0.66925436
136.16856	0.27403613
147.01096	0.6954943
168.72514	1.2512478
173.06144	0.69662095
175.11583	1.7422072
185.15744	0.46894085
185.86066	1.1012261
187.03343	1.2649071
200.22649	0.38147458
203.51679	0.82457981
206.05172	0.5367134
225.91114	1.3309489
226.99683	4.3734585
229.19842	0.91979922
234.83186	0.36429612
238.8046	3.3288655
239.71539	1.3035417
240.61335	0.95049491
240.96389	1.2972933
242.83967	0.51857246
243.762	2.7649784
244.18473	3.2536576
244.99709	0.90923832
253.7612	7.3485903
254.05202	1.2161859
255.68702	1.1655002
259.07068	0.42516857
262.06478	0.8646807
262.90292	1.1440686
263.86413	0.64157408
271.69723	36.699154
271.98921	4.5817198
288.30722	0.86822581
289.75131	1.5940961
290.68988	2.3866503
298.97429	6.3450182
301.15209	0.52203047
303.0414	1.2900524
303.47135	0.17295078
308.44877	0.67384416
311.0187	1.5820491
314.77493	0.80728043
320.67922	6.4070327
322.52374	2.8905007
322.84863	10.838235
324.68769	3.1747348
325.28764	0.49478188
330.11088	0.67806013
330.51499	1.0940899
337.03914	1.4412874
338.96544	4.8003764
340.58291	1.4829211
342.2879	0.32145482
344.12714	1.6230847
345.29525	5.3066075
355.25952	0.40936352
355.95698	2.8309315
364.30938	0.78744888
366.69472	0.8799182
369.19958	1.5575708
372.79839	1.8337644
373.53411	0.59894103
374.11823	1.085902
375.89757	0.55658529
379.49284	6.8289032
380.19257	1.8530632
383.09271	1.3485945
389.66079	2.955618
392.00246	2.6483559
393.43414	0.9232002
396.25751	5.6461659
397.47213	1.3008469
399.79905	6.3583254
401.10588	5.6351837
404.85179	1.6874816
406.92187	5.9195484
407.66908	2.5769662
408.37733	5.9968181
409.22381	2.0324191
412.39919	2.3727541
417.22129	8.1770492
417.74124	9.9519391
418.71893	6.0899514
421.33577	2.2602438
422.98553	3.0699036
423.47423	5.7878568
425.59671	7.4372244
426.64467	10.37043
428.81752	8.2581942
429.26517	20.002703
431.23039	2.3801323
435.01756	1.9353128
435.48855	3.8962911
439.31788	1.4646289
442.46945	0.49980161
443.9439	1.040767
445.50277	1.5104308
446.88442	1.5531739
447.73216	5.099519
452.62692	4.5821277
453.44524	2.8449644
455.22405	1.2161276
455.60241	1.4490881
457.5918	2.0122464
461.14898	2.0235812
463.70379	2.9966645
464.822	0.24664193
468.11588	3.4296934
470.94519	5.6476647
474.14337	16.353444
476.4229	3.3511674
477.07734	5.1340153
478.51617	1.6977801
480.04713	1.2305532
482.19259	3.6081314
485.24417	0.93900824
485.62868	1.4556338
489.26473	3.6028987
491.07438	1.2389212
491.67169	1.9940201
493.67847	1.6762044
496.89544	0.99423444
499.47311	7.1247524
502.65681	29.224302
508.9075	9.7789473
511.28228	1.8183413
513.22888	2.8937018
517.19219	153.39178
520.33046	3.9352191
523.14913	2.0571007
524.98672	1.0555613
526.13554	2.1955382
527.84935	3.1830868
533.17412	0.5600586
541.20772	4.0895178
543.71096	4.6032408
546.52227	1.247143
547.71888	1.5187172
550.10385	0.91378519
554.09686	0.85368018
559.20346	29.819893
559.81288	7.2193695
567.1666	4.7120434
570.26404	2.32257
578.31433	1.9289351
584.51739	0.38290776
589.19373	2.947001
593.09574	1.1805987
599.17497	1.3987554
599.65975	1.9978488
602.22216	1.5757966
608.25463	1.4743036
616.73583	0.7606883
623.27314	2.4974516
625.20582	0.87442292
635.31439	0.64828775
641.30919	0.94678931
644.37957	10.155948
658.9841	1.0444619
687.55817	0.66998227
699.49652	0.38211509
707.9072	0.59513986
710.95405	0.35320909
723.25769	1.5242705
754.28755	2.0427593
773.37872	3.1706089
783.466	3.7518003
816.33801	0.44041163
828.42053	1.5327178
943.19132	1.083607
954.14935	1.2209018
959.4118	2.2112901
END IONS

BEGIN IONS
TITLE=29: Scan 1079 (rt=1326.09) [E:\ORBITRAP\Laura\130118_OT_LB_Leaf\130116_OT_LB_leaf-trichome_2.raw]
PEPMASS=906.36794 3480.228
CHARGE=3+
SCANS=1079
RAWSCANS=sn1079
RTINSECONDS=1326.0868
304.0725	0.67245412
307.99152	0.4048054
314.13025	1.8525775
337.10193	0.65965207
355.09533	0.26782581
367.24081	0.53218208
371.10039	0.57300347
373.77306	0.32133911
376.92352	1.4468921
387.09164	1.6075739
398.06602	0.27351712
398.72693	0.98489157
406.83961	0.73394885
418.01077	0.41361653
428.28106	0.39544048
434.22027	1.8259163
435.12115	0.56968659
447.15815	0.97272894
451.94551	2.5763444
460.96284	0.4557254
463.09275	0.36284819
465.16241	0.40025745
480.96527	1.2829788
486.98267	0.38233325
491.11644	2.7147911
494.19587	0.36375588
509.22503	1.1602274
512.7406	1.4018874
530.00068	2.6279039
531.04362	1.2618425
537.19038	0.76706377
547.92071	2.2579076
591.83686	1.0266179
593.12829	1.3523732
600.64929	1.5268942
605.4117	1.5879038
609.1958	1.2194364
617.25976	0.49104981
626.20093	2.9410751
629.14129	0.55031352
634.32934	1.5899719
640.21606	0.75679752
648.62757	4.4304678
656.19746	1.1132298
656.95086	1.5534964
663.23265	0.37283861
666.65516	0.66486899
670.24835	1.8918475
672.7895	1.1895455
675.15208	1.1269956
679.71433	3.3928141
691.53025	1.8249393
692.14301	3.3705444
693.25525	1.4302902
696.28577	2.4528493
708.21466	3.3812865
713.33443	4.6644139
714.17386	2.2627693
715.92633	4.3209745
724.08897	2.4778142
725.5859	1.6991215
730.6606	5.1122374
737.76098	1.9652655
749.7728	7.1698992
756.17664	1.5169972
758.98748	1.5991753
765.27665	1.0732287
768.19145	2.0219014
770.29807	4.0015693
771.14991	1.2660162
773.81185	0.80327099
776.60443	1.4860764
785.91617	1.1972346
788.85241	3.192859
798.26518	8.8283592
803.91136	6.376526
812.65495	5.7875803
821.71025	9.7501977
823.40657	1.866269
824.81275	2.0845105
830.49987	1.9725169
840.02313	4.1186359
843.38365	3.2683395
850.92628	16.216678
852.39057	8.3497633
855.12088	9.7587586
858.19477	26.156179
862.08687	3.8368518
866.69958	2.3428557
867.96492	3.6153008
873.30932	2.7054905
874.12271	5.6102143
878.3062	6.619887
882.40871	5.7099332
884.93555	6.514798
888.33378	14.829844
894.22839	44.363738
896.93838	6.4540151
897.74837	6.7764992
900.39402	1.4429576
909.67428	2.507553
914.22267	6.0522014
922.84441	31.323871
925.66057	4.2736992
931.51734	4.254343
935.2531	3.6910544
941.22997	0.98728551
960.0323	3.6426982
963.152	7.90695
974.21116	1.8388037
981.2407	4.2792644
988.80444	2.1304907
994.67864	7.8504785
998.92197	3.5142863
1004.3625	19.498362
1012.5488	3.3372949
1015.5482	2.2247415
1020.2283	0.80269238
1026.5331	1.0950112
1033.5484	5.6846105
1036.0945	1.9495931
1039.5577	0.89299699
1044.8922	5.2732215
1047.8026	10.329091
1056.223	6.1503913
1062.438	2.9487045
1067.9416	4.6834983
1076.8631	18.810041
1086.8124	4.7657221
1088.8454	2.6238203
1095.8735	2.1579613
1104.8247	19.045127
1105.3555	6.212649
1109.7913	0.70410836
1114.4199	3.4920532
1115.9434	2.640731
1116.7011	1.2779549
1124.6036	7.4550129
1133.4003	46.648515
1137.1444	2.0923791
1140.7457	1.4337169
1145.6718	1.6901453
1146.4169	2.3451794
1155.3569	2.7799388
1168.0474	6.2950085
1176.8567	25.55062
1183.3897	4.6510295
1188.8967	7.7493363
1196.6575	7.9775861
1205.9452	26.609417
1221.2535	3.7397296
1227.1622	0.44390417
1249.3724	1.3678097
1253.9532	3.7067658
1257.6764	0.68332739
1263.4407	1.0393414
1273.4033	0.76151486
1285.5019	2.6027961
1286.8725	2.9273123
1302.2339	2.1982924
1349.2988	4.1303064
1364.3086	0.85577096
1436.2976	1.3459098
1485.1128	0.59231848
1539.3077	0.51712422
1551.4858	1.0840138
1586.2887	1.0514021
1769.6314	2.3334935
1790.6232	1.4213036
1845.3916	0.9021166
1891.2985	0.98603167
END IONS

BEGIN IONS
TITLE=30: Scan 1081 (rt=1327.25) [E:\ORBITRAP\Laura\130118_OT_LB_Leaf\130116_OT_LB_leaf-trichome_2.raw]
PEPMASS=657.62265 4419.2607
CHARGE=3+
SCANS=1081
RAWSCANS=sn1081
RTINSECONDS=1327.2461
195.05703	8.1679699
203.05357	0.37968658
208.95757	0.63567617
246.85374	0.38600001
252.07841	0.39940936
254.03413	0.45482715
269.24322	0.32814947
291.0545	0.66725619
295.92184	0.43445377
300.92194	0.76480012
317.18329	1.030322
323.19342	1.0654291
337.8877	0.96145342
340.06663	5.7111431
346.00268	0.83059783
358.11884	18.103072
369.47403	0.91922938
373.54559	2.1419802
381.74133	0.67845099
404.19479	2.0168514
406.95508	1.592565
414.21923	0.71228932
419.11298	2.023881
429.19647	1.2595509
434.24408	0.42838232
448.09063	0.65208153
460.94629	0.81412918
462.57302	1.9412259
463.32904	0.36138938
470.97675	1.6199732
474.73748	1.0123101
480.26898	0.76569935
484.59704	0.69072084
485.40625	1.5538356
493.23388	1.4962595
498.94787	0.85451227
505.43298	2.5333309
509.15283	0.94090212
512.20507	0.87371467
528.19179	0.43484243
540.43618	1.3603492
542.66012	1.6017949
543.53709	1.7673268
544.98641	0.60003819
550.31675	2.5656654
551.4244	0.87505726
558.17923	1.7034164
564.64207	4.6292649
568.83177	2.0228893
573.42607	0.71741411
579.13714	1.6523716
580.93821	2.1355467
583.64129	1.4809712
585.15446	2.4359667
588.23536	1.2832498
596.21716	1.1256616
598.72369	1.6417461
608.25983	7.2272413
612.79427	3.0297599
616.19268	2.0367929
621.90164	6.6306254
624.74533	17.700714
626.39439	7.0191898
630.49506	14.999838
636.23417	64.490542
638.34449	13.151155
639.94744	20.706696
645.83714	169.77084
651.47933	5.2159582
657.58741	3.0353929
666.94652	3.3954471
668.16599	1.5774444
671.5869	1.7978892
674.01844	2.6952903
676.72075	2.4841981
677.96775	1.2747811
680.49443	1.4513807
684.57331	3.4386179
684.75091	1.1406658
687.95343	2.6084981
693.64266	18.353164
695.95294	3.8466977
701.58575	2.0761899
704.09246	2.5321361
707.33896	1.1012716
710.05209	3.3484638
711.8093	2.4017868
718.25483	6.5061194
720.20976	5.7237335
721.71648	4.915995
723.28911	8.7166546
729.2341	2.5488836
740.86058	7.158742
741.85204	4.2681082
742.7058	4.8132461
746.9416	3.3430732
750.74946	23.974416
753.09396	1.6633818
760.41244	2.5693285
761.01917	5.0691479
766.29687	2.9481261
768.26624	1.8445825
775.35601	12.144612
785.26116	3.3399391
790.23724	4.1218174
798.64696	2.8437226
807.18297	63.148489
818.96303	1.1147701
819.50024	1.8677311
826.24455	4.3632925
831.79896	0.93906477
835.17257	1.212621
837.40496	0.48895832
853.18972	1.6050273
856.685	8.9949167
863.60474	1.6580879
871.33529	0.70772118
871.81837	1.0926589
880.24976	7.4222524
888.75626	166.85215
892.96333	1.7861538
899.70538	1.7542941
910.01773	2.3984739
914.5169	1.0683163
951.14719	0.79426876
968.96716	0.95731196
985.22413	4.365496
986.06381	1.6976506
990.26246	0.64562028
998.21276	1.7273499
1007.8269	1.009087
1018.3488	1.6183454
1024.3225	1.8525689
1043.3156	0.6328611
1047.1385	0.82039047
1051.48	0.64411846
1069.0715	3.3723314
1079.36	2.7405511
1087.4694	1.5497867
1109.1034	0.97025475
1125.5269	1.9399974
1143.4028	5.7916451
1152.3583	1.5613276
1165.1716	1.3528585
1198.2648	1.0433954
1214.5911	0.70115354
1234.3949	2.9642512
1251.3483	1.4531783
1257.1924	0.73817743
1276.4344	1.9557779
1299.5171	2.0768846
1304.2389	1.682811
1317.4038	1.9201392
1323.4249	2.3319284
1358.4825	0.98490143
1373.3285	1.2595215
1390.4319	1.2781177
1428.5648	0.88834862
1511.6636	1.0677091
END IONS

BEGIN IONS
TITLE=31: Scan 1094 (rt=1341.38) [E:\ORBITRAP\Laura\130118_OT_LB_Leaf\130116_OT_LB_leaf-trichome_2.raw]
PEPMASS=508.00117 2449.1169
CHARGE=4+
SCANS=1094
RAWSCANS=sn1094
RTINSECONDS=1341.3792
147.99426	0.50606015
158.19342	0.53376532
171.0162	1.1754662
175.05629	1.3701604
177.04744	0.54297004
186.6053	1.0342892
202.94581	0.59303275
204.0907	0.27953594
209.13949	0.56331946
211.0979	0.42439475
212.12517	1.8505649
212.95319	0.20007325
217.17328	0.43168782
239.99793	0.67418203
240.84311	1.0560714
248.19555	0.37315168
251.14407	2.2358829
256.11991	0.48080624
261.31116	1.0520164
263.70355	0.33718749
274.94898	0.79476974
276.16806	9.5176103
277.31234	0.55536636
282.79727	0.2975571
285.26715	0.26148218
293.10419	0.20883311
308.05954	0.3734593
309.70219	0.70771302
311.48245	1.3610577
325.0141	0.5644756
338.03644	0.97023503
353.15072	1.2340501
360.89682	1.0594815
365.10523	2.8096341
369.0605	0.60983478
369.86021	0.89690966
371.21719	1.1940989
377.13103	0.28003602
377.97128	0.90960615
383.20859	2.2581846
384.88374	0.74018955
386.19322	0.29822091
390.0013	0.51751693
393.58946	4.6463999
395.86296	2.4152162
398.738	0.88588586
402.94059	0.47000315
405.9057	1.780144
406.86525	0.98208119
411.00523	1.7170656
412.46977	0.38542836
414.66126	0.99594919
416.66146	1.7074259
419.56233	2.4900138
421.87213	1.9969178
425.61256	4.1452235
428.03316	2.0783825
432.25231	1.1571248
434.45458	3.1557954
435.16598	3.199163
437.38648	1.0774145
438.6431	1.8603622
439.68752	1.3496281
440.09956	2.6229339
440.86707	0.83196682
442.68671	0.31370337
444.84987	1.2786708
446.69668	0.93175816
449.21628	2.9085989
452.10421	4.776836
453.01165	3.3559879
457.49049	24.801786
460.78379	4.3802344
462.23442	6.2105866
465.19889	0.24068207
467.16445	0.39865003
471.37217	0.727538
471.5138	1.2691076
472.88309	2.1573105
473.86524	1.9366048
475.2958	0.44538393
478.49875	0.90739695
480.35129	2.0162597
484.60083	6.143493
486.43322	29.254863
488.68709	4.4019782
490.17756	6.3204793
491.52371	5.9856052
497.10269	9.2917579
498.90778	11.808651
501.16284	4.2336938
501.84632	10.231109
502.46534	3.1588597
505.33785	2.1296188
506.86597	2.4334359
509.07145	2.9121937
512.27319	0.28689807
517.30834	3.6581006
519.53543	4.3412013
523.62499	2.4215648
526.62128	10.19673
528.65536	1.9074653
531.97498	4.547399
534.47138	0.22718326
537.08468	4.5659764
538.42674	2.0031204
540.09655	6.5840761
544.32698	4.0929937
545.82978	1.2230033
548.26415	1.7668864
549.39505	0.75167942
554.44966	4.6843392
555.57208	3.7298308
557.25624	3.6706888
560.38417	3.0397132
561.43215	6.0473016
563.50869	3.3787416
566.16636	2.1236838
569.91502	6.481763
572.15216	2.1275422
573.29256	4.7650718
577.47562	2.798793
579.14764	4.3559734
580.48739	9.0698193
582.14358	6.4281034
585.34515	17.643942
591.07955	13.243701
594.69207	3.1710933
597.80155	2.9136448
598.86685	8.8724722
603.4684	1.8313913
605.75098	2.8995288
607.74332	4.073775
609.50473	4.1860772
610.6211	8.1734623
614.05847	1.4981195
618.0747	2.2913421
618.829	1.0329321
624.05622	6.5260131
628.13931	0.48834751
633.34354	0.53102076
636.61677	4.1124085
640.38357	2.9172072
642.03214	0.47820767
645.38143	4.5093167
646.28702	2.9188205
647.77563	4.1447301
653.67581	0.89124751
654.70294	1.7743013
660.17944	2.377787
663.06682	6.7079835
664.41245	2.3868143
672.27127	1.4827651
674.99354	1.3755872
677.74866	3.3538306
682.28604	0.62505041
683.75122	0.47024633
692.99155	0.65441404
697.07336	2.5527289
704.38342	8.9706438
706.06135	3.4397325
709.92694	1.8768899
718.52528	0.9904629
719.23489	2.9556274
721.20076	2.4680797
738.84847	1.2579087
739.30392	2.6871852
741.17862	1.4280185
745.02894	0.77006674
749.23245	0.33094167
754.35499	1.4461247
756.30849	0.7158652
763.84568	0.39095512
768.27447	2.3967581
774.55023	0.72008322
780.15016	1.7377481
791.41589	0.40963303
803.35791	2.4423103
810.87682	0.45832513
850.24456	0.3638601
866.80691	1.0950467
870.3822	5.0957564
888.19286	3.7147534
892.08742	1.4993168
919.19708	0.48658757
924.29473	0.83469735
947.9917	1.4293651
958.35192	1.8103969
969.21472	1.3127971
979.43103	0.48305391
987.4981	0.61318945
998.24645	1.1265894
1019.1459	0.41472171
1034.1405	1.0395208
1113.6743	0.66266255
1139.2679	0.20308057
1197.4559	1.8502593
END IONS

BEGIN IONS
TITLE=32: Scan 1096 (rt=1342.62) [E:\ORBITRAP\Laura\130118_OT_LB_Leaf\130116_OT_LB_leaf-trichome_2.raw]
PEPMASS=540.78161 2597.6035
CHARGE=4+
SCANS=1096
RAWSCANS=sn1096
RTINSECONDS=1342.6203
169.1438	0.50146539
178.19379	1.8801578
180.02757	0.90805555
203.02911	0.92738518
209.2222	1.1518391
212.83407	0.62930621
216.08475	2.4304874
225.09558	0.4883381
228.74518	0.46275067
246.78325	0.46179635
253.12559	0.96176236
259.92374	0.23342705
262.02337	2.7586877
269.05689	0.43233196
270.99139	2.0898958
271.62439	0.37112935
278.12393	1.5042701
280.98137	0.62179332
282.61349	1.4583597
288.61991	0.67499135
289.66136	0.38019083
300.55124	1.9188794
303.93759	0.56008434
304.83665	1.6685406
306.00189	1.237145
309.95191	1.818104
312.07685	2.6585342
314.06529	1.5994142
315.75139	2.7935377
316.35897	0.55416538
318.98004	1.8545271
328.05699	6.5795607
330.28135	0.68260247
331.06422	0.14496034
342.18384	1.7012589
347.91827	0.92350892
354.89527	0.48524294
356.10263	1.4880178
357.7304	0.51637097
362.07483	0.75842028
368.94781	1.7075466
374.15222	0.71883974
382.08973	0.78071043
385.53553	3.0085608
389.39682	0.73045139
394.13387	1.9739127
394.76611	2.8274995
402.59606	1.7176965
402.8007	0.58026629
404.86666	1.8979592
412.58266	4.3839218
413.92564	1.8611478
417.60062	0.62889142
418.29002	0.95536302
421.26703	1.9258431
423.72374	0.64523331
427.08473	2.767266
428.85048	0.85454521
432.93109	0.33527955
433.2717	0.85345504
439.97058	0.45309719
444.82891	1.7139838
446.15607	2.654533
447.03024	4.4365474
449.14679	0.53297404
451.82205	2.7506757
453.25663	0.92288904
456.18079	3.5902027
457.1063	1.6307272
459.02163	3.0376792
467.7741	2.863487
472.28572	2.0749316
474.53853	0.7517779
477.1551	1.4401905
483.70466	2.7963601
486.74219	2.6121075
488.95564	1.0706739
490.63909	1.182331
491.98895	1.3735998
493.7747	0.54735161
496.78753	3.0075139
502.96158	4.9948921
503.85354	2.6400094
505.0683	4.9271835
506.71208	4.7723999
507.84867	0.84209102
511.19254	1.5525663
512.31508	2.2402507
513.4897	2.5562286
519.003	5.7615728
521.46364	5.6156749
522.58154	17.915068
525.19043	3.5469833
526.15812	6.4058269
531.08759	6.915369
533.5407	7.5675502
539.41923	4.1677828
540.33683	2.2081524
541.13455	1.1155685
542.97669	2.6497418
543.79188	1.4150639
550.26651	3.4746279
551.93575	2.1113612
555.12325	9.6150552
558.65444	1.8506651
559.96436	4.3579246
561.28505	4.4296357
566.62701	0.90607814
570.47759	0.9625795
571.74666	2.0958692
572.79286	6.3471334
578.16835	7.3012718
582.27392	0.68911095
585.83278	2.8641729
587.42347	0.98391136
590.47783	9.7333631
592.93369	7.5072522
594.29974	11.72268
596.66766	13.59754
599.45117	2.7203515
602.78825	0.90288791
604.8699	4.662997
613.96269	8.0773151
614.94104	2.901166
616.62304	1.947758
619.69191	3.4588439
625.18119	25.435356
628.91215	1.4960616
633.16187	7.053274
637.22415	1.5253174
639.08814	3.9258917
640.50439	0.83943435
643.1406	2.7005542
644.19843	1.4454276
652.94747	11.086262
654.14267	8.7710703
656.28045	0.59711503
659.68255	1.1796427
663.99801	1.2147395
668.03226	4.6842723
668.69114	21.71824
673.3187	1.7983855
678.00882	5.4549431
681.49942	2.7352695
681.9128	5.1596866
686.61193	1.035268
691.33365	4.8375206
696.14926	4.8593881
697.34727	1.3189739
699.27136	0.84472177
702.69952	1.6766186
707.48761	3.5385582
711.12557	2.6531958
716.79366	3.9011014
725.26311	6.4928741
732.20349	0.91066686
744.72022	2.2817783
753.72741	59.395481
757.3975	1.6936021
764.06579	0.43555152
768.75757	1.6587566
773.81738	0.97588928
780.32623	1.9132801
790.24865	0.66349027
803.32962	9.0876096
814.33553	1.9850472
817.71603	0.7687764
819.83682	0.90547581
824.29235	6.5853494
885.4729	0.73493096
917.2633	0.62546155
933.05035	1.7478803
945.44604	1.8562161
963.29182	1.1683592
990.30666	1.5610744
1002.5076	0.46998866
1025.4696	2.4309414
1041.7726	2.1815894
1104.1305	0.83084333
1106.2822	0.46440563
1139.585	0.29127808
1205.4384	0.88386799
1210.1786	0.95681062
END IONS

BEGIN IONS
TITLE=33: Scan 1101 (rt=1346.82) [E:\ORBITRAP\Laura\130118_OT_LB_Leaf\130116_OT_LB_leaf-trichome_2.raw]
PEPMASS=416.55059 1838.1375
CHARGE=3+
SCANS=1101
RAWSCANS=sn1101
RTINSECONDS=1346.8156
129.04266	0.20165162
136.08194	1.7020392
143.04504	0.25130414
147.07936	0.5061873
149.13953	0.51869098
159.90577	0.86908366
175.23218	1.0774796
185.90888	0.28248434
187.19058	1.396853
187.89815	0.27089001
199.01459	2.6863483
202.09494	0.25577187
204.76044	0.34208313
205.81342	0.50274209
211.21844	1.0898228
212.71287	0.49603236
213.92185	0.59833892
215.81366	0.74799489
226.98556	0.38690616
229.69558	1.9346944
237.09125	0.67850313
242.96721	1.6270135
244.9454	1.0931762
246.09692	2.9680869
247.91137	0.57709444
250.92767	0.56324201
252.1835	1.0650034
264.99662	0.29728136
271.95535	0.81987839
273.03757	0.33470951
277.52698	0.94309842
279.87391	1.4282799
281.16741	0.24097716
284.86427	0.85897889
285.79405	2.8754563
293.73268	2.1069866
295.54529	0.28856427
299.77293	1.4680845
301.00684	0.35127872
303.20553	0.76926308
305.73789	0.75485105
307.15998	0.2904635
308.98959	1.242962
312.09735	0.65939748
322.74259	0.37707139
324.97557	0.32566673
326.84233	0.47628003
330.73001	0.58061669
332.6686	0.60408349
335.95794	2.0757555
339.6549	1.0541942
343.08523	2.1037344
344.79284	2.6862749
345.28212	5.8502766
352.42709	1.0926704
353.97368	3.3134491
356.18222	1.358227
356.94255	1.5061569
357.68904	5.5923583
358.82039	1.8993423
360.86403	5.0170115
364.62694	2.0662848
366.21859	1.2988022
368.16021	1.598321
369.14925	1.0162717
372.79168	4.332288
373.18059	7.0774774
376.43761	1.9371242
377.49602	3.6169992
378.34171	1.2419728
381.62907	1.7749635
385.69387	2.2323205
386.35066	0.79286212
386.77408	1.0351854
387.3491	2.9802837
389.93733	2.4793659
390.747	0.60639175
393.77182	3.1086098
395.63572	1.2075122
397.13584	7.0455113
397.562	1.5197954
398.09752	4.9886858
398.72308	2.8381453
400.09301	2.1056232
403.01443	2.532125
404.0467	9.9528217
406.29643	15.776496
406.9665	5.1960533
407.72709	9.4073868
409.9022	3.0908997
410.6654	6.3263927
411.537	1.2428067
414.02347	2.9378386
415.86199	2.2039727
416.20183	6.1138934
419.39265	1.4478465
420.79063	2.5546538
422.69742	1.9894015
425.76054	4.5787941
428.33292	2.0624422
429.53138	0.6748395
432.43031	2.6844101
433.62416	11.888668
435.44827	6.1936678
435.95372	11.722328
436.53734	1.4675616
437.08469	2.7938853
441.99665	2.5910843
444.08297	1.775892
445.74549	0.49468083
446.11283	1.4249818
453.19875	4.147609
455.87919	4.1439238
456.57632	7.0556601
457.75572	3.0606896
458.13928	12.26793
461.39959	2.0202515
463.66731	0.50026564
466.2037	1.3271168
469.9736	7.4604111
471.20647	1.7385405
472.18886	1.1061715
476.04848	6.9314322
477.48325	2.3287454
480.81109	2.9908383
482.8619	3.691001
484.67746	7.1927824
490.13778	3.9860703
490.51768	2.0127284
492.28096	0.80484137
493.2748	0.6789294
497.77626	7.6447967
501.03396	2.8852703
501.59397	5.5684038
502.965	4.2854628
506.90369	1.7512829
509.66226	6.5589367
513.33109	0.95049931
515.28318	4.1433122
517.76779	1.3450613
520.28442	2.6351872
528.68635	1.8600238
532.24004	1.4976364
534.40936	2.493037
537.35037	0.79366795
545.19922	1.8925104
547.24821	0.22894708
551.11271	2.141527
554.8855	2.2173902
558.28765	2.584185
562.91909	0.83567841
564.35561	0.68218169
565.22623	1.08606
567.54712	1.7864928
570.394	0.35589735
572.31181	0.71285719
574.17241	0.39606151
581.99499	1.6291267
586.37286	2.6198342
598.1912	0.32813236
600.41864	0.75672806
609.91961	0.33759293
611.0888	0.40970008
616.55886	1.1636599
621.38244	2.4032947
627.29626	2.0866345
631.44197	2.1587233
642.13597	0.49592055
644.43453	0.2297304
652.50683	0.44093744
667.26049	1.1942593
671.29937	0.40936757
680.60783	0.43255105
684.29748	0.41144104
694.2315	0.65274013
725.28393	1.1733773
732.18695	0.50354007
738.04479	1.7528739
744.47351	0.63710069
773.12609	1.2236429
784.1502	0.68649251
790.1997	1.3038624
874.36255	1.1136816
910.42028	0.71019243
986.27941	1.0665991
END IONS

BEGIN IONS
TITLE=34: Scan 1116 (rt=1363.15) [E:\ORBITRAP\Laura\130118_OT_LB_Leaf\130116_OT_LB_leaf-trichome_2.raw]
PEPMASS=651.34034 3882.1599
CHARGE=4+
SCANS=1116
RAWSCANS=sn1116
RTINSECONDS=1363.1535
194.73851	0.42818479
200.08734	0.43937119
204.28311	0.83528051
225.84426	0.95772635
227.9266	0.49765111
241.22244	0.22799462
248.70816	1.166773
256.00453	8.8268642
258.06014	2.7537225
267.80693	0.45696459
269.05685	1.1663466
276.13525	3.9991386
296.40492	0.43222866
297.0263	0.9572651
311.01855	1.5163041
322.11868	0.76189081
326.68255	1.270936
327.03531	9.4710257
327.88786	0.85522935
331.98572	2.7870796
337.00755	4.5764964
339.77359	3.1154925
340.11365	0.75942416
356.02823	0.8156593
367.63393	0.71957452
369.1229	0.58992152
371.20538	1.1406682
378.28308	0.7529731
383.71125	0.40645515
386.24352	2.1447221
386.84174	0.58861677
388.0188	0.44658032
389.15041	1.1322245
395.77191	0.3358623
398.05261	24.990581
398.39763	2.0930142
400.32433	0.96891544
405.03803	0.34146313
407.07172	0.61199755
412.77972	1.2115197
426.09411	1.1622919
431.6159	2.7984983
437.17341	0.65172157
440.21858	0.55995165
443.32099	0.77491474
447.21353	0.48697025
449.34813	2.7885634
452.40057	1.891089
465.03685	0.56512869
465.26856	0.2155134
469.4284	0.39922533
470.27527	0.51191426
476.51037	0.42412062
481.49606	0.38567005
483.03894	1.2152117
483.69831	1.723326
485.92838	1.6893157
488.10424	2.0554766
491.22352	2.4392083
495.16549	2.004798
496.23155	1.6787152
498.02907	1.9174158
499.75134	5.9822148
501.24642	1.2430407
505.78107	3.4593571
508.72783	13.238923
515.279	2.2330767
516.28556	0.94265362
532.87121	0.60273867
537.16052	0.3294895
539.89089	0.38340559
542.56267	4.4862929
545.83301	2.571671
546.54234	0.42979016
554.98781	3.0905656
556.23925	0.99887682
558.6688	1.2249533
560.75462	4.5016963
561.68544	1.2260749
562.84273	0.70475774
566.31091	1.4401357
570.73202	2.5264968
572.91806	1.4382191
576.22685	0.75923577
577.82072	0.90401164
580.86261	2.6325045
585.86572	0.59361313
588.66732	2.1138908
589.70453	4.1461947
595.23067	0.64082162
595.87121	0.70145164
603.79692	3.9879329
604.89061	3.5196286
607.90905	3.0780847
612.32615	1.4161772
616.05891	5.1309132
619.54931	11.171063
623.36097	4.9924415
624.61007	5.7134217
625.65992	10.931134
629.41477	4.6457082
631.29902	9.1056052
633.60036	7.6980888
637.20668	3.2960282
641.71484	21.16479
643.86425	5.6511557
646.92273	3.0955494
650.7016	2.8207284
651.47714	1.8323309
654.14607	6.7200333
656.8359	1.8329068
659.58417	5.3213169
660.93859	2.5579258
663.62526	1.5089919
668.91513	5.2346277
669.67746	1.4618646
673.53916	2.9263823
678.05743	3.4743793
678.53723	7.3992761
682.46929	2.0303637
684.77394	2.6196799
689.96166	1.5971313
693.25901	3.8282974
698.1223	0.98413443
704.119	6.5257718
706.96456	1.0879049
708.33786	1.5464161
714.28291	8.0921932
722.91585	9.2158882
723.95151	5.6003645
726.4278	4.1219435
729.44827	17.159263
732.75254	9.5938037
733.55703	6.4541132
735.50104	15.621552
736.18393	27.255198
739.47841	2.0915614
741.80662	5.9868753
743.3535	3.7591895
744.41003	1.729181
749.26017	1.7520672
754.07852	9.1472244
756.82774	3.7388398
759.36624	10.634288
759.85086	18.14236
766.4474	4.8063296
767.84956	2.0780487
776.39931	24.538633
777.37921	9.7644679
783.25648	13.128759
788.34503	1.7838735
793.61555	3.1490608
795.21645	4.5615772
797.29035	7.6130511
800.41136	2.8375288
806.67695	30.9157
815.61933	4.549479
820.27854	6.9671842
825.83708	20.630739
834.71807	0.49276055
844.05371	0.3824779
852.29384	5.2122597
862.43933	10.770129
870.80775	12.311022
871.39425	22.092003
876.38232	2.2216497
884.89258	1.6019522
888.27771	2.7978332
889.46163	0.92141463
906.87933	2.2815513
910.89868	0.31509307
919.521	0.69973284
924.30874	1.8720966
929.39006	1.0170431
935.27485	5.4715254
950.29914	1.2407124
957.2578	3.4391079
961.97156	3.1297219
965.35568	8.1186139
970.45577	6.2201481
979.36914	0.57918277
982.59832	0.38403403
992.94629	0.71877765
998.23427	1.5234896
1000.9377	0.90226172
1006.7883	1.0553707
1012.7895	1.4643202
1016.2992	15.294745
1029.8592	10.125232
1038.9102	9.1806458
1047.2927	3.7797944
1055.8336	1.8110799
1064	3.4094189
1087.3981	3.9801139
1091.4068	7.0443384
1097.639	0.78349409
1105.5537	3.0409318
1110.6907	0.98280842
1118.4531	5.4496213
1136.9911	1.8334929
1140.2152	2.0529051
1146.5088	0.91256149
1158.4008	2.6866873
1189.4762	10.719546
1207.583	0.45789599
1226.0246	0.72340939
1230.5951	1.1120822
1247.7132	2.5055406
1257.9518	1.959719
1264.3328	0.6916416
1279.3694	1.5205912
1307.8463	1.2613061
1336.5972	2.3769174
1338.4214	1.0181705
1354.6403	1.7089083
1402.5029	1.5189814
1415.7936	1.1038945
1446.5378	2.0670277
1467.5475	1.1404479
1487.2906	0.4979356
1544.7833	0.84082584
1587.3582	1.8445722
END IONS

BEGIN IONS
TITLE=35: Scan 1118 (rt=1364.35) [E:\ORBITRAP\Laura\130118_OT_LB_Leaf\130116_OT_LB_leaf-trichome_2.raw]
PEPMASS=514.76895 2206.8215
CHARGE=2+
SCANS=1118
RAWSCANS=sn1118
RTINSECONDS=1364.3461
175.10854	0.36722017
176.3287	0.23511304
184.49805	0.98368115
200.93759	0.73370196
214.08136	1.3610916
226.1161	2.1902816
248.79159	0.79697755
251.2713	0.66184221
254.09553	0.51343133
262.97032	0.57331496
264.71054	1.1031858
270.95098	0.25614537
272.26715	0.9306301
276.57214	0.89564487
286.16346	3.0916835
287.93696	0.56760922
297.58981	0.62964834
304.02432	0.48908589
306.45526	1.0109902
370.10201	1.0698883
372.29252	1.0622037
376.40637	0.49939293
386.0986	2.2165068
387.82983	2.3959752
393.62687	1.5147439
394.14099	0.42059318
398.19728	0.89606774
402.32485	2.0405379
403.84969	5.605714
406.22227	1.1557007
412.88151	1.259956
414.11311	1.9730036
417.22377	0.69256108
417.93397	0.94179343
419.56145	0.50209571
425.28474	0.77190536
427.18452	1.6491133
430.10278	0.83735692
434.46175	1.6562954
436.6969	1.2858909
437.82328	0.80046458
442.08706	2.4011441
443.99659	4.5496965
447.07604	1.711764
448.34594	2.9541479
452.97928	1.5776417
454.16926	1.0087842
458.7908	2.4421337
460.46324	0.93207908
461.75941	0.44939807
462.13559	1.0458178
464.5601	1.0159096
466.775	0.92697713
468.19146	2.8363946
470.71065	5.2919014
472.66937	4.5999395
475.66366	6.066113
476.62425	8.5997598
478.58823	3.3291388
480.61884	3.5549217
482.78667	2.8983306
484.10427	1.7497028
486.46138	1.9300747
491.06761	4.8075454
493.26934	2.7942106
495.01184	3.5689427
495.99241	8.7490126
504.09396	6.7195437
504.54177	8.7688068
505.44516	12.177375
507.24235	5.3567949
508.08154	4.9287201
509.13634	6.438286
513.82349	1.3746368
516.05956	4.5743668
518.29215	0.76963642
522.68866	1.8980515
523.74822	1.1953295
526.01649	1.966223
528.10298	1.8197133
529.60745	1.9992073
531.60162	4.889321
534.09838	4.3942967
534.94473	2.0147815
537.50264	1.3431217
538.96286	2.7186633
541.49967	1.9895443
543.49579	2.7154299
547.16353	1.8196079
553.00565	3.8800521
555.60781	2.9328332
558.07475	0.99743091
564.16022	15.589605
565.2385	2.9916461
568.58629	3.1745669
569.77287	0.80732058
571.81331	2.6190987
574.76444	6.6441885
579.3976	0.84903489
584.35762	7.2420631
587.77095	8.7874855
588.84388	5.090185
590.38088	1.7043432
593.12369	3.0621195
595.02281	3.6069498
600.31859	6.0899004
601.36446	3.6690514
605.22424	11.118399
605.95487	4.6794268
606.85146	3.9061119
609.26937	6.4415348
612.1304	1.7098978
613.29526	0.8116649
613.63249	0.78525532
616.96386	1.3194723
625.75819	9.5312752
628.04877	16.381111
632.88893	4.3308631
635.8416	1.8435784
637.20038	3.2432714
638.39711	1.4269847
643.72656	4.4802284
645.21482	3.2440742
649.83561	2.3332218
650.30435	3.2521083
654.69966	1.5836541
655.82834	1.472106
658.25453	0.72966739
665.28608	2.3890949
668.30806	2.2920302
677.37286	1.135712
678.83412	0.5041666
684.06482	0.58614764
687.37339	0.78725411
691.3288	5.1715552
693.40293	3.3161742
695.26869	2.6438174
698.94074	2.5845882
702.26653	2.9195222
704.84025	1.0516875
709.39745	0.30991519
713.36908	0.91981868
721.52972	1.5882163
724.00073	4.9590354
734.71177	0.98091173
738.07669	1.3325519
741.85754	3.2661192
754.65853	3.4439167
759.47064	0.65272915
763.89212	0.68378774
767.50097	1.6677705
770.32733	0.93932976
783.59213	0.77957042
789.31378	0.65837847
796.41697	0.39970543
799.95123	1.1366089
805.26616	1.2570162
807.297	1.9190396
810.76073	0.57238217
826.386	2.0532225
829.05867	1.2091254
838.17236	1.5776444
869.77417	2.3987619
880.63372	3.2051793
898.36584	5.9254214
941.52136	1.215962
951.22589	1.0123675
1015.2735	1.0811151
END IONS

BEGIN IONS
TITLE=36: Scan 1122 (rt=1367.69) [E:\ORBITRAP\Laura\130118_OT_LB_Leaf\130116_OT_LB_leaf-trichome_2.raw]
PEPMASS=471.9815 2344.7529
CHARGE=4+
SCANS=1122
RAWSCANS=sn1122
RTINSECONDS=1367.6912
136.11079	0.49542729
138.18954	0.82982694
142.15042	0.27365647
147.28084	0.85885246
154.69776	0.34216954
156.91569	3.2248014
160.74293	0.24522986
174.82355	3.0371807
183.06991	0.37702661
185.99588	0.70029952
199.11482	1.0049599
202.88527	6.2014985
203.74468	0.36677497
204.19889	1.0661532
214.85802	0.70793514
231.04712	0.31245581
249.07553	2.3942013
270.99606	0.61329384
275.12177	0.75420715
276.24496	1.0459036
281.37146	0.33850327
285.6535	0.60010217
286.96031	1.5608834
287.95636	0.45329258
295.40641	0.70648284
299.63348	0.64541989
312.14325	0.74660196
321.86336	0.8593378
325.06017	0.3684675
330.39113	1.3635577
334.67779	0.26991782
340.06695	0.56322569
350.22839	1.1198533
359.23538	1.2316076
363.78521	0.59004961
366.58316	0.99771954
370.66148	0.33950799
371.94491	1.9749369
373.15751	2.5770707
374.827	2.3275154
375.88455	0.56761591
383.06344	0.50771604
384.26984	0.43549419
386.75649	1.7200847
387.68372	1.6487477
389.39455	0.8038683
396.71466	0.53119962
401.40001	4.0172572
401.95579	1.5469815
405.04377	0.85098715
409.42302	3.614024
411.24357	2.1741274
415.0423	1.2996253
421.11977	17.458546
423.65436	4.4329639
429.77653	1.9033299
432.71006	2.0008211
434.47146	1.4988385
435.38113	0.23216956
438.71125	1.7062356
441.1997	5.2440077
443.06506	2.2348916
447.12612	8.2295939
447.76408	2.6894067
453.75156	5.0031267
455.94073	4.9051943
458.08014	5.726865
459.34044	12.235924
460.57916	7.671765
461.9259	3.8237871
462.50369	7.4452799
464.47042	7.2467482
466.38929	3.7839042
468.96788	1.3784169
470.61437	2.7644073
471.78889	3.4116889
474.05174	0.77466188
475.10997	1.1671428
476.96121	0.51251498
478.8822	2.8854916
480.23161	4.1852604
480.43632	1.2996018
482.56897	2.953618
486.27792	1.4810076
489.08706	2.2210505
492.57154	4.535129
495.82391	5.7966114
497.86912	3.108599
498.87101	3.5611397
500.7961	2.3437516
503.0012	1.0565435
505.21196	3.3014225
507.20977	6.8758131
508.06733	1.6115595
509.42569	2.3872342
511.16083	1.8145541
515.47808	3.3629723
516.86692	11.980734
517.66209	6.49664
520.6997	1.3390154
524.84897	3.2152989
526.25957	8.0235973
528.76975	2.605177
529.69363	4.2070271
531.33453	2.8307906
533.28145	5.6166303
534.41879	3.3921728
535.57996	2.6648265
537.77195	5.4859381
538.4608	2.6732325
542.24869	2.1524478
546.1603	6.2513905
547.16997	4.5904513
551.98275	7.2186814
554.79632	4.298534
555.23159	6.2269503
556.5144	3.006494
558.1302	4.032964
561.29983	93.954873
565.31683	3.9604558
569.12466	2.7201106
570.33784	0.97109822
573.49654	2.0558656
574.55055	5.1512602
578.1491	2.6533779
582.16286	3.6051831
585.32828	5.2806449
588.65549	2.2624652
591.32338	0.7964032
594.21301	1.8891316
594.99452	1.0999185
597.2331	0.24416046
604.85573	6.9031705
605.96943	2.6491994
611.63913	0.93605043
614.24225	3.2931573
620.1833	1.8012329
622.85307	1.2786599
625.77161	0.30567816
631.24138	0.60492194
631.74558	1.5318196
635.06058	0.81129818
636.26305	1.3831265
637.92023	1.3022601
640.03314	3.4129034
646.27129	1.9349417
655.8261	3.4337438
659.24744	2.1909479
665.13298	1.6752159
668.01534	1.6768536
670.28338	0.71840881
684.19616	0.9294548
690.27209	1.458681
693.95538	1.4856552
696.42413	1.9531836
700.08142	2.3977911
707.22936	2.7258024
712.39038	2.0581039
715.03947	1.2193898
727.75665	0.51291496
734.2149	1.6427457
766.23368	0.27632052
771.16833	0.26446573
783.30431	1.1578168
789.29467	0.34958926
800.90536	1.6011738
811.42193	0.61260089
819.1786	3.0163296
821.2681	1.1874258
826.99258	1.3536036
830.35456	0.51568705
831.04184	0.72115414
876.4381	1.046344
881.15502	1.7061452
900.51015	0.71498985
910.21411	0.44595469
917.91113	0.44521324
939.54693	0.31681611
END IONS

BEGIN IONS
TITLE=37: Scan 1124 (rt=1368.7) [E:\ORBITRAP\Laura\130118_OT_LB_Leaf\130116_OT_LB_leaf-trichome_2.raw]
PEPMASS=438.23698 2226.7673
CHARGE=3+
SCANS=1124
RAWSCANS=sn1124
RTINSECONDS=1368.7018
135.10962	0.56759852
152.17666	0.53884111
157.2767	0.53356224
165.08094	0.24318737
167.03733	0.81112046
169.09418	0.23317377
172.74152	0.47174406
175.13879	0.75146003
180.34944	0.99117002
182.64013	0.40846922
185.08426	1.4359566
195.12033	2.7175762
198.84234	0.28497976
200.17743	1.2406701
212.88655	0.6163056
217.02255	1.2359426
229.67566	0.45052177
232.07561	0.74903007
250.69601	1.0634689
263.22543	1.5883299
270.77243	0.26025884
280.03149	1.2111931
284.07416	2.4136511
285.95483	0.70813157
286.93192	0.30197977
290.2359	1.2399851
291.39402	0.40282221
292.00356	0.6368959
297.24063	1.5234263
301.21269	1.9438808
303.28656	1.1400574
307.91101	1.2805948
309.05841	0.62754933
310.15775	0.51686204
312.05962	0.97313936
312.87008	1.88286
322.20593	0.85429798
323.02303	0.99457974
325.12174	1.4220533
326.63329	0.67447465
333.12663	0.82426741
333.84896	2.1333656
338.94319	0.89987955
341.6025	3.7906539
347.70438	0.91743663
350.20343	0.37716438
353.54341	0.97845056
353.95762	1.6249426
356.35194	1.9535351
359.08	1.8983542
361.41822	0.55451701
362.89529	1.7862514
364.98039	0.87353416
368.11062	0.97331971
370.60134	0.8049871
372.89929	1.3667477
375.07212	1.2645106
375.65574	0.43872174
379.1918	1.4778414
380.45445	0.65340456
383.07765	6.2600926
385.71303	3.9824304
387.42768	1.9603699
391.01486	0.76047256
392.72185	1.6908222
393.07006	4.0796398
395.29292	0.84050726
395.93051	2.4529121
397.98276	1.204939
400.02908	0.35947899
401.68828	1.6171121
403.54481	1.2981908
404.66913	0.71104044
407.17617	1.2384831
409.20071	0.31086676
411.04046	8.4336782
411.44688	0.74786375
413.23057	1.4999287
414.00232	0.89085242
417.16873	8.689666
419.53794	7.9484201
420.32331	6.4598568
421.46684	2.8792932
422.66973	7.0823034
425.52045	6.8086497
426.76817	3.1132749
428.35603	14.40212
432.19952	69.234166
435.02335	2.7758135
437.51962	3.6099048
438.00346	4.6500565
439.87573	1.9784134
441.22913	4.1660473
443.24786	6.9030101
443.74641	8.8724711
447.79922	0.84227582
450.09221	3.5323173
451.55641	4.0466989
452.3629	0.75551951
456.02646	6.8435598
456.70914	1.7316676
459.07356	1.6431526
461.55521	2.2427913
464.40329	3.1396904
465.6975	3.1006925
468.42872	1.7786317
470.06808	3.5248497
472.07824	1.736111
473.75778	0.9088789
474.63309	2.1432591
475.78119	2.0951603
479.95597	7.1715406
482.14104	3.8748527
483.67977	2.3670697
487.98124	2.1207934
490.76118	4.5515501
492.69191	9.1133261
493.19833	3.0640172
493.91771	5.4069784
495.12424	2.5274925
497.67822	0.98091169
501.42709	6.0402078
503.12268	3.5834369
505.7181	2.7561695
507.30387	0.83113421
511.13247	2.9435917
513.1281	1.1679824
517.07333	0.5508888
517.61255	0.67815557
520.58395	6.0024026
521.80555	2.0045389
524.67073	5.7811973
525.87881	1.1479553
530.35187	3.3207862
531.72503	5.0323166
535.90073	3.0330567
537.71736	0.89122455
542.42208	3.4365738
543.54686	4.9761156
547.91196	0.85441413
548.77805	2.7656015
550.24307	3.6806847
553.67291	0.20319534
557.51638	5.2324712
558.32868	7.0355873
560.07182	7.4333046
564.22845	1.2863823
566.70095	1.3216362
568.27016	1.1841825
572.61909	0.65425262
574.25457	1.8470743
587.15058	4.3983184
589.37816	2.6538044
591.15265	1.7726524
595.951	1.5189831
599.30554	3.2583456
605.2531	1.9129304
608.37942	0.79693268
609.22245	0.14831862
614.19894	3.4812615
622.38876	0.63773985
623.30584	1.5262483
630.43734	2.290694
632.17491	1.25737
634.45929	0.40104943
640.31001	1.7952743
645.33122	1.0860053
648.16153	1.4998269
648.81835	2.8815337
657.18438	0.95000887
658.14019	0.47378636
659.97372	0.6708651
663.09056	0.60913826
674.51671	1.4110634
675.32495	1.8552267
684.07895	1.1395858
684.52912	3.4282201
688.25633	3.1686384
692.06103	0.51653948
693.57147	1.1207643
699.24307	1.440012
703.48687	0.62413609
712.17767	2.5861615
727.15177	2.2663102
728.12299	0.74606081
760.09611	0.85895493
763.22088	0.59916901
785.36208	1.9594337
788.19333	0.6685808
802.45489	0.29328932
825.09045	0.83906087
854.31854	0.79089701
904.52545	0.96451423
948.59338	0.83842538
END IONS

BEGIN IONS
TITLE=38: Scan 1127 (rt=1371) [E:\ORBITRAP\Laura\130118_OT_LB_Leaf\130116_OT_LB_leaf-trichome_2.raw]
PEPMASS=471.72989 4384.7368
CHARGE=4+
SCANS=1127
RAWSCANS=sn1127
RTINSECONDS=1371.0009
156.93811	6.7312338
158.06744	0.18541317
164.94891	0.32629463
173.04726	0.81895499
174.93666	3.326461
197.98902	0.7415491
201.0253	0.34110768
202.6221	2.8428579
202.95462	29.074139
210.92134	1.4452462
212.99374	1.0073038
237.63116	1.2549017
241.99957	1.6741811
264.85028	0.2335731
271.2174	0.5955122
275.21948	3.2915638
280.16595	0.29136749
285.53733	9.2448665
286.41395	1.1444752
291.86135	2.7701117
295.08844	1.4248064
298.47702	1.0380371
311.40603	0.92097056
320.48204	0.74134477
322.30743	1.0512299
325.30623	0.69477282
329.3028	2.2129965
330.14064	1.7672981
332.65664	1.0122693
336.87267	1.140568
339.05986	2.6867859
341.68139	1.6856118
345.13485	0.95467611
348.05721	0.31363124
351.75012	3.0893262
356.79239	2.3689384
357.62794	3.1264919
359.36495	1.0449884
361.94598	0.86270901
366.75933	0.95848484
371.33294	3.2762043
376.92301	2.8093093
378.35129	1.553667
381.74169	0.29256464
386.04049	0.78066071
388.19743	0.99332569
389.1773	1.768681
390.52432	2.1734615
391.01268	0.49464843
392.85598	0.8844524
396.02934	2.3441638
398.03311	1.3352366
399.71115	0.45798169
402.13268	2.6729244
404.80104	0.90844147
409.49611	9.8602222
409.92046	2.0431207
412.2645	3.3832172
412.56928	0.87464071
416.86043	2.4134033
418.32816	1.546042
421.22473	42.263786
425.65995	1.8435043
426.0576	0.44057321
430.05618	0.93682276
435.10919	3.7375672
436.13179	4.3989429
438.12602	0.50942119
439.51238	0.46594548
441.54118	7.9842394
442.54553	7.7985522
443.8441	2.5393024
445.45421	3.6855024
447.35001	6.802968
449.90694	2.621596
451.67569	4.585726
454.03782	8.8144917
454.87563	4.1872179
456.09555	6.854032
457.3074	13.357589
459.37352	3.7927351
462.34563	6.8959538
466.00893	11.852066
466.83677	2.3054737
470.32872	1.9105315
471.84758	3.5242762
472.93472	1.1524801
474.80386	1.4547881
479.51871	3.8211109
481.77332	5.9873405
483.00706	4.1592517
483.95147	3.221242
486.04341	1.3112528
487.12657	0.92309282
489.60423	2.7986049
490.98784	2.026627
493.16403	0.63691568
494.84415	2.552307
499.14371	6.1135035
502.29597	2.2589051
504.95478	1.4561541
507.1609	4.3745621
507.78371	7.8425188
508.8437	3.839727
512.05474	1.0580333
514.90307	3.4074237
516.34746	3.0214777
517.39815	10.927024
519.30638	2.4639937
521.79298	2.517977
522.30648	3.769839
525.88269	7.5676481
527.02903	3.0919309
529.30748	2.6329086
530.11547	5.5493417
533.71748	4.2196631
535.21359	2.0058511
537.4785	5.1913357
543.83319	4.1761129
545.8622	7.4296572
546.65823	4.4053571
548.51708	3.7639777
550.28358	2.6811954
555.34542	19.559216
561.19007	381.05637
564.23012	4.9710332
566.23053	1.063466
569.02048	2.4218441
569.88388	0.76869111
574.83507	5.295223
576.95301	3.2790672
579.29539	6.3697906
583.21541	1.2894326
584.6479	1.9336539
589.14478	1.6541106
590.74875	3.6717899
592.34356	3.10266
596.75109	5.6434999
599.82675	7.0633502
604.23123	3.666478
611.31052	1.1410326
613.62574	5.1128675
615.41503	0.86464797
618.1631	1.5465174
621.35381	5.3787078
624.52858	0.37581634
627.66571	0.45288292
632.393	2.5540533
637.46545	1.8285252
642.16793	2.1298288
644.14434	0.5693751
648.73441	4.9842516
653.19775	1.134662
657.65285	9.1690139
658.18709	19.41595
661.07644	1.8452527
664.76305	0.35402559
667.23822	1.8476545
672.34661	0.52185843
682.5802	0.66221496
686.34002	0.25612742
694.18977	1.0096062
697.23569	0.61641656
700.07088	0.34685996
703.32116	0.57483038
711.9929	1.3578257
714.41149	2.1493498
715.33491	1.0398031
718.57552	1.4666898
728.44191	0.93163303
731.15852	1.6276792
732.50965	0.90605334
753.08674	1.7681044
755.16853	1.4822402
782.76727	3.2680473
784.43173	4.8064265
790.15944	1.2178284
800.23965	1.8998927
802.12475	3.0572595
819.2055	2.1865875
837.84666	0.53913242
839.22399	0.93461939
856.28918	1.0516436
882.24657	1.0465465
899.41547	2.2839964
903.25144	0.4051016
920.54015	0.96737161
927.8728	1.373366
967.79339	1.0505221
989.59857	0.36362182
995.44403	1.5129498
1010.2387	0.55913808
1015.3431	0.73073232
1211.2336	0.65220374
1282.191	0.80207572
END IONS

BEGIN IONS
TITLE=39: Scan 1131 (rt=1374.07) [E:\ORBITRAP\Laura\130118_OT_LB_Leaf\130116_OT_LB_leaf-trichome_2.raw]
PEPMASS=589.97632 5006.2261
CHARGE=3+
SCANS=1131
RAWSCANS=sn1131
RTINSECONDS=1374.069
173.14996	0.32087878
183.13011	0.60576947
198.70199	0.67866275
199.98402	0.87078453
209.99782	0.62462599
210.85578	2.5422373
226.00129	0.51419672
228.02166	4.557358
253.18854	0.48970901
254.11158	1.303195
260.0368	0.58869602
265.88193	0.53458921
271.05261	1.057915
272.70089	1.0083155
280.9396	0.51793588
281.82616	1.3822915
288.03473	0.6528685
297.20213	1.1709448
299.39356	0.49280606
299.98994	1.4667092
310.87234	0.45906642
321.74066	2.1046716
327.96199	1.0828876
330.26387	1.8293691
336.47199	6.1105126
339.5296	1.0624064
340.67244	0.47711536
351.2201	1.5690824
353.03811	1.2037658
365.14862	0.78893056
375.10115	0.55903404
376.79233	0.95538411
378.07177	2.8251026
382.87883	8.6226271
384.91836	1.7888339
385.70146	2.4356934
387.28627	1.5011427
398.51243	1.0470212
404.14261	0.5682708
407.61296	0.66421597
408.0871	1.3603135
411.02563	2.6612681
420.0723	0.45081347
421.87005	0.83494688
427.91817	0.37237948
428.63299	0.64638236
438.04571	0.82755945
444.94956	2.3240596
447.141	1.4821524
447.54233	6.7658737
456.11894	4.9929118
459.73235	4.0357738
466.04266	0.77753431
468.70084	68.542764
472.70669	1.1810508
474.12856	1.0227997
475.09344	0.4903626
478.50394	3.1208605
479.92221	1.5216739
483.00148	1.3540402
483.47591	2.1809217
485.16979	1.0645745
493.94777	1.82663
496.76397	2.5239588
497.21221	6.5446104
497.93055	1.0384689
499.93863	0.5942392
503.27768	0.63267044
506.33291	1.4608167
507.89758	3.245292
508.40328	6.3610436
509.15935	2.3466317
513.21909	15.632257
513.74153	5.3460106
514.60524	5.6701496
519.17521	62.219116
521.48688	2.4592752
524.71742	2.0621099
528.17124	1.4822403
530.70666	0.40429473
531.63629	0.73990803
539.14243	1.7948813
542.78399	7.4084472
543.8867	5.9258018
546.49427	3.6745815
547.41504	1.8554353
550.65738	3.9119394
553.87549	1.5428174
554.56243	3.1414736
557.10239	2.6567421
561.25261	3.516195
562.05004	5.4433709
563.95285	2.583965
566.27969	2.234594
567.19777	2.7765091
569.53998	11.4621
570.14321	5.3645146
571.15894	10.928253
572.18341	5.5472435
573.45566	2.9876988
578.31964	130.57454
583.82041	34.150919
587.26759	1.3909878
588.64974	1.9374418
589.63404	4.2395574
594.01966	2.2553175
595.34901	4.808683
598.20715	2.2260963
599.09034	5.900443
607.65192	7.1640346
610.12766	5.0240186
613.01404	0.58305443
617.38389	3.9257643
618.37235	4.8852057
619.65209	2.3507383
627.14412	33.705358
631.36252	4.7063663
634.12073	2.6826539
635.38441	1.9532633
639.68247	3.3969893
640.91518	1.6295214
642.0033	1.1960975
645.18775	6.7431259
646.46638	10.676586
648.22764	10.007895
648.94883	3.9623867
652.21304	5.8527853
653.32581	2.507483
657.26834	5.848292
663.07609	8.8947079
667.48957	4.8791327
668.87351	4.5348248
671.22896	7.4599788
672.48952	2.477392
675.94963	3.9417131
677.10636	0.99774595
678.7924	2.7867482
684.75455	36.352453
685.33119	6.203578
688.24437	4.5024305
693.2041	1.2087446
695.14926	2.6297387
697.12941	3.4998119
699.69678	1.43112
706.93275	4.5670903
707.69855	6.2599794
713.13297	25.434244
721.22565	1.7110696
723.0848	2.1195533
726.04872	2.7182013
730.879	8.3278348
735.21986	28.324127
740.18758	0.87353152
741.42292	2.1726043
744.94869	1.3323948
747.85022	2.4308062
750.28018	1.2405787
752.85216	1.428643
757.78502	2.2070654
762.94774	5.9951307
770.80083	53.631421
778.38926	1.2442937
779.09033	1.9361998
790.42389	3.759685
796.18783	7.527435
802.25094	4.7068015
808.16174	5.2352784
814.1767	28.993223
827.83551	3.351985
835.23329	2.5486405
839.24612	17.17228
844.88749	0.8729727
848.19736	0.69883962
858.35272	1.4445952
875.83016	15.309382
893.33722	0.97289005
901.39828	1.0547361
904.2113	1.1922034
929.41052	2.2587672
936.40279	2.9714639
968.91662	1.7891662
991.80096	0.93262589
1003.3393	0.92974306
1005.7763	1.406959
1009.1485	1.5800258
1026.4667	0.61784337
1036.0173	4.0680881
1043.7787	0.96137003
1047.4685	1.641574
1062.1343	1.468307
1079.489	1.3727365
1118.4171	1.0719031
1121.5061	1.2020922
1130.1189	1.8283811
1219.3678	0.79059731
1229.6564	1.149486
1253.7692	0.87216487
1305.4307	0.94837977
END IONS

BEGIN IONS
TITLE=40: Scan 1133 (rt=1375.27) [E:\ORBITRAP\Laura\130118_OT_LB_Leaf\130116_OT_LB_leaf-trichome_2.raw]
PEPMASS=407.58709 14047.59
CHARGE=3+
SCANS=1133
RAWSCANS=sn1133
RTINSECONDS=1375.2665
157.11172	1.5436219
170.85097	1.7049448
175.05179	0.70964762
184.71992	10.549922
185.0634	52.873846
185.89982	7.1642736
186.89427	2.6117528
198.80503	1.5809423
202.85843	1.4726533
207.1154	1.9695951
212.62332	18.256453
212.98781	118.10325
213.88746	7.5602732
215.02307	3.0146113
220.93716	1.6914282
223.03223	2.1857267
226.93069	1.8571524
234.93475	4.4044786
238.92754	6.3365726
240.06734	0.71150217
251.16278	1.4430223
255.98835	1.1951761
264.78802	1.1557288
269.08819	1.4830305
275.15679	1.9597713
276.24003	3.3207294
276.74712	0.65936769
279.35455	0.81566526
280.57764	5.4370259
281.10111	1.8117784
282.10333	0.66581244
282.47469	1.1496663
285.75925	5.0972228
291.97163	3.0744061
293.12817	1.5477759
295.11184	4.1143846
296.01463	2.5175177
299.97325	1.1723516
301.07862	1.7082921
301.84075	0.79960756
305.09009	1.255406
310.70578	4.6332751
312.00797	3.0395916
315.69174	1.5646517
317.29825	1.6329711
322.4674	2.7698431
325.41382	3.5611193
326.03779	9.4989261
327.03859	6.3550075
328.0323	3.9438929
332.2138	1.055657
334.13329	2.4439039
336.79658	1.6981606
337.32233	2.6427679
340.83394	1.8085171
344.96963	1.6382069
352.19101	1.9866455
355.98427	2.5055009
359.08398	3.0004402
361.01976	3.8738614
362.15329	1.3778787
363.40847	2.0769884
365.55256	5.3887595
366.67024	1.8557418
369.23199	1.4195425
370.8737	2.5632899
374.6383	2.4346144
376.67834	1.4436641
378.99082	2.9556057
382.56027	2.9569686
382.91842	6.7151923
385.221	1.5608498
387.17075	7.5734703
388.4038	3.614234
388.71172	10.470295
389.70495	31.978438
392.57773	0.75239878
397.71914	31.05363
399.98183	17.630729
400.66142	5.6272471
401.50051	11.518015
402.31314	5.1941871
403.28348	1.2722122
403.978	1.5164916
406.75702	0.73904306
408.40731	1.3254806
410.38413	3.2668279
411.61578	1.2672356
414.46368	3.2173529
415.65255	1.0093756
418.18919	5.6161834
422.22484	3.610429
423.6692	1.9810825
425.08373	2.1437583
425.61629	4.9213953
426.38617	3.9083043
427.42333	1.6441371
430.60312	2.970931
437.89024	4.1816142
439.74215	8.0497428
440.6994	4.861315
443.70881	22.407836
444.36973	5.8050097
445.93542	7.9452235
448.18927	114.64611
453.76615	11.354432
457.46323	45.287625
460.16314	2.6609736
460.94065	2.4132515
463.5963	3.6423507
466.88184	2.9994138
467.95296	1.9145616
469.82041	7.2077852
470.85079	2.0123736
472.3584	4.3900665
477.55617	6.0045161
479.62035	15.275053
481.99849	11.92721
484.18554	5.7622828
486.6213	48.992961
489.64893	3.5432831
491.25513	4.514727
493.77551	8.5542462
495.80286	45.521012
498.4494	4.4365952
500.33621	5.9345336
504.73313	1893.4457
508.69546	7.9440506
516.96162	7.2565583
518.79377	4.9672105
521.27199	1.8251454
527.28424	1.8991164
529.94848	4.2819132
536.26816	1.2128342
538.15143	2.6864721
540.32893	1.2986338
546.78463	17.83896
549.97603	2.7052992
561.22115	92.853903
564.86412	2.2497648
567.23837	2.151223
570.1336	5.4726337
573.28238	2.7490578
573.81893	3.8102692
575.55294	1.6827526
577.36276	1.4811397
579.30927	0.78598161
586.89674	0.83227408
588.12143	3.2640541
594.23487	1.7402547
597.0251	4.2071934
604.86602	0.93623958
625.06272	10.936314
627.2127	2.8031074
628.30234	2.1793425
638.14932	2.0866575
640.91078	1.2551295
642.43676	1.1751599
651.24841	4.1887934
652.24903	1.2015825
658.32306	1.4796246
663.40994	3.0717332
665.32544	5.4868412
669.63647	2.2590661
670.33743	0.9728687
672.56639	1.1852869
684.35522	1.1824095
690.05797	1.0574176
697.5621	3.3856549
707.42749	5.8813636
711.25395	1.798493
717.29785	1.5749329
737.46136	1.0519896
756.2378	2.2975568
766.3978	1.3948701
769.15751	1.3252902
799.43114	3.5026478
808.0125	2.6438402
809.54596	3.2197411
846.08058	3.2186678
853.16448	4.3681774
895.41147	4.9069464
947.36884	5.6899593
981.40173	1.9111974
1017.4274	5.1504659
1123.6204	1.797573
END IONS

BEGIN IONS
TITLE=41: Scan 1134 (rt=1375.81) [E:\ORBITRAP\Laura\130118_OT_LB_Leaf\130116_OT_LB_leaf-trichome_2.raw]
PEPMASS=489.24554 3778.2947
CHARGE=3+
SCANS=1134
RAWSCANS=sn1134
RTINSECONDS=1375.8091
146.869	0.85908643
149.92119	0.28339712
156.80923	0.35082257
159.0024	0.98060696
163.43588	0.67435979
167.06381	0.80357321
173.01101	0.73645507
178.20488	0.70103626
184.88541	0.95370751
185.97063	0.40819484
187.07851	0.22434817
190.75554	0.36518042
191.12463	0.78128301
192.01783	1.5164607
195.0087	0.30814425
201.01651	0.53493617
218.92179	5.9661496
219.85976	0.13837305
226.97784	1.6902577
236.44654	0.72932132
236.84483	0.15490181
238.20014	0.37572568
244.71643	1.2081223
247.08455	0.84869848
249.22958	1.4794342
250.64721	1.8365591
251.20543	0.28312918
267.05948	1.8137548
276.00524	2.1602819
279.3464	0.41382959
283.04046	0.54302349
289.05983	0.47256575
292.17058	0.56743787
292.98038	0.42321174
295.70395	0.80320864
309.43518	1.070284
315.27293	0.71476865
317.08186	0.54151516
326.23398	4.0075142
327.65374	0.82019116
330.63653	1.3753497
333.25542	0.81896805
336.16161	3.0703983
339.04779	0.37679643
339.42818	1.1046031
345.30597	1.764426
348.15401	1.4751267
348.60055	2.8847488
354.53139	1.3163862
357.41041	0.80307061
361.35534	1.5544813
363.60227	0.59847676
369.25796	1.9453648
370.11872	0.65926455
375.35007	1.167292
381.86405	1.3250632
383.09906	4.4454335
385.07259	2.6517199
391.07572	1.2625518
391.77716	2.1484467
395.59531	0.4536732
398.8583	0.63336838
406.03502	2.3307876
407.18516	1.2218123
409.15924	4.1076195
411.12969	2.0319905
413.03403	5.8144567
418.02268	4.2324513
418.70312	6.1644802
420.39321	1.8763885
422.91817	0.71704717
424.94516	0.78495627
425.88865	1.341224
428.38805	1.119746
429.70181	5.4138935
431.71043	4.5441148
432.52073	1.3382344
434.58939	3.5832906
436.89309	2.1105912
438.90586	3.3150633
440.10172	2.4585794
440.85013	5.1972233
442.81124	2.6431148
443.9299	1.2076605
445.55323	2.7394277
446.50822	3.9746393
447.72881	3.9415965
454.94363	5.3112658
456.417	2.8584863
460.02916	3.2310432
461.59009	0.99311425
466.53331	2.3777677
467.07127	2.8003922
469.44217	9.8112688
470.62659	16.526501
473.73123	7.869146
477.06959	6.1333074
479.27196	8.6315604
480.30896	8.8664005
481.05791	3.3981334
482.04875	8.7810092
483.11855	17.325798
487.57077	6.5035359
489.89914	3.4463956
497.92005	1.8136921
498.37565	4.1461958
500.32282	3.1864987
501.29198	0.94755723
503.27392	4.3797008
505.33368	7.1032433
509.72778	11.561463
510.18786	4.8078157
511.03564	1.7733127
514.28203	5.7603096
515.8441	6.4551446
516.71456	3.8583881
520.04632	2.0218888
523.84194	3.0646642
525.61957	5.3073031
526.51622	3.3130748
528.09164	2.8630415
530.61859	3.3104937
531.83109	1.6629467
534.21217	5.5227468
535.68608	13.307824
538.2013	4.9128095
541.82663	6.5051798
547.15539	4.4872939
549.52823	2.4346185
550.30657	3.4299718
552.01224	2.5768902
554.9288	4.6036739
557.53269	2.7456498
560.25916	5.6396182
561.49519	7.0942882
563.23755	2.7642322
565.66113	6.1259702
566.28062	6.5538711
568.86474	4.5775562
570.37602	10.052639
572.16988	11.101859
573.7782	4.5777749
576.99174	3.8890988
578.40783	3.8603525
579.88838	4.035909
581.0732	8.8460845
583.49074	3.2277746
584.42119	1.1466979
585.09738	3.0817475
589.37088	3.6656091
590.54893	1.8930339
595.63674	5.3853892
596.26768	11.574078
598.58698	2.0000694
599.21623	5.8868451
604.93431	0.98861058
607.72794	1.9450466
610.36545	1.4550612
615.26005	2.0570287
615.83484	3.8417991
616.97042	0.97054418
619.10323	1.6894123
624.25876	63.047993
625.98107	6.8142382
628.68154	3.0038258
631.18592	2.6505082
632.38737	0.78268285
637.952	2.7726115
642.49127	1.2414432
646.66072	2.2915851
649.25957	3.426553
650.33851	0.90565088
653.1201	1.4966126
659.28198	8.2160267
660.66061	2.9086865
663.41483	1.5110147
667.71946	110.77607
672.83138	9.3698548
675.36023	2.3545047
678.32773	1.3467692
680.77807	3.352602
687.77572	1.273015
691.23375	0.52541864
692.21728	1.1927424
698.21997	3.2822882
703.58787	1.954638
706.21395	0.85677965
709.55127	0.71685841
724.11398	1.7709399
729.75817	1.1664946
733.23083	1.5874565
735.37254	2.8876977
741.83094	3.9866393
748.28188	3.3916653
754.23413	1.2511312
760.28708	2.3431562
763.83399	1.3755462
768.3999	3.4321862
780.455	1.0165657
784.47083	1.851124
787.54807	2.325746
792.2107	2.2767422
797.28204	0.49790845
803.32123	1.2382018
810.20714	1.7752194
811.7644	2.8218252
816.50488	0.71682092
831.42126	0.58711775
847.21739	0.70773773
849.32588	0.44052901
855.68433	2.0108787
868.97912	0.92732812
877.32342	0.49164365
880.43157	0.57245126
890.29895	0.29289492
900.414	1.7305021
912.59968	1.1254044
915.33832	0.6103975
948.40338	3.1224527
970.2622	1.1944547
992.28533	0.88350895
1014.2151	0.3819971
1024.2526	1.5936556
1035.3341	2.5453645
1101.4347	1.1043224
1116.3019	1.8470884
1132.717	1.5073148
1141.4288	0.64967174
END IONS

BEGIN IONS
TITLE=42: Scan 1137 (rt=1378.09) [E:\ORBITRAP\Laura\130118_OT_LB_Leaf\130116_OT_LB_leaf-trichome_2.raw]
PEPMASS=417.22141 2905.8062
CHARGE=4+
SCANS=1137
RAWSCANS=sn1137
RTINSECONDS=1378.0872
125.22485	0.25830409
128.8849	0.76748562
130.94266	0.52153902
136.05155	2.7379032
137.17329	0.24281061
143.58011	0.5819798
147.00549	2.1431698
153.06726	0.60453465
153.94328	0.95866433
170.83591	1.256758
183.75277	0.34563789
184.63137	0.29609696
184.95901	1.5112503
190.90616	0.21745761
194.81918	0.29714406
206.16588	0.30483999
211.0627	0.7168583
211.95355	0.29131003
212.73051	0.3553299
213.05736	1.4069357
216.12022	0.23231697
224.84412	0.77021431
227.84236	2.5539359
229.71985	5.7177354
230.12733	1.4999029
245.13145	1.3827195
245.87609	3.3909129
246.19925	12.514036
247.08344	1.3554703
268.40188	0.7550219
270.64462	2.3829146
271.01447	3.6228838
281.66633	0.30904395
283.74985	0.39160697
292.95502	0.34698113
296.55751	1.2502085
298.17477	0.28877297
301.64278	0.67794008
303.63357	1.5128422
306.31628	0.55742024
311.66662	1.0540748
313.88064	2.0931818
315.05699	0.92667516
318.97403	0.74679106
333.52145	1.2527211
335.12804	0.39850995
338.33579	2.0158257
339.14523	1.4480798
341.00811	1.2864733
341.6752	1.5887694
342.97526	2.7179701
345.9574	0.47801254
346.57783	1.3321435
348.59186	2.8385098
352.44082	2.3150105
355.58178	1.226607
357.62216	4.1249902
359.46508	2.8850722
360.59945	1.8225831
361.60638	3.2130526
364.10626	2.8306164
365.12629	2.6772959
367.07338	33.316633
369.32929	8.8968694
372.95192	6.3954306
375.44768	1.1152486
376.57795	0.62418008
378.17801	7.2226962
379.46514	1.660501
380.17592	2.951734
381.4149	2.2506532
382.22509	0.95522208
387.05029	4.8614805
387.7643	1.2379376
389.07661	3.7203452
391.38592	0.91237916
395.46813	9.6436479
397.6355	2.7359376
398.63515	5.5193799
400.78205	14.742481
402.30417	1.5981205
404.81144	7.2865229
407.0217	15.399909
407.85816	7.6515963
409.68212	6.2458276
410.25946	13.466785
411.1019	2.196207
412.00445	1.80505
415.81912	3.0944083
416.88888	1.586514
417.69479	0.77160244
418.59186	2.156434
424.14833	1.9285535
424.99028	0.66589609
427.13858	0.73967306
428.47939	0.61125335
430.71367	2.0938955
432.19892	0.64786233
432.87349	1.4573662
435.60812	10.136992
436.29644	3.2876377
438.012	1.7222344
440.52831	2.2734034
442.98479	1.9291466
444.47959	2.4569951
445.42531	5.8298833
446.97628	3.4123695
449.26927	1.7212135
453.05217	10.062233
455.5972	7.7377661
456.86858	4.6417484
458.14907	25.623221
461.31501	2.6176442
462.53607	4.2433396
463.11808	1.7484433
464.65899	2.8865927
466.6093	4.7069067
467.60904	14.210606
470.54473	2.9389096
471.38231	5.953575
472.73654	3.8023474
473.9825	2.2426024
476.23517	2.9100005
477.56795	3.7038675
480.99206	3.7647826
482.76566	1.9689163
484.42917	5.2386682
490.57358	5.3691686
494.48225	9.2946028
497.92271	3.7023729
501.63346	28.584947
504.13056	2.9545486
506.60153	1.6450048
509.6736	20.969035
512.45466	6.3617908
515.04633	3.5924734
517.14819	8.7130577
518.17358	24.637615
520.34417	2.124409
524.20074	1.5350777
532.35608	3.5604362
536.90835	3.8607706
537.81737	2.801943
540.09873	2.4735636
542.34823	0.7241883
546.43644	1.2682659
549.8018	2.1093013
551.57462	0.60601129
554.62956	1.0495766
556.90985	1.7600015
566.61611	2.5254492
570.14193	0.50791767
571.17794	1.0023184
571.76456	2.9297827
575.28216	1.6352805
592.19311	0.31615814
598.39245	0.49451759
602.87644	0.99859121
605.42105	0.65393158
606.42129	0.83981846
609.30948	1.2315939
610.04549	2.5068627
613.13489	1.4192126
616.28963	3.116536
618.54248	1.2428501
622.88892	1.2356635
625.33726	0.7133659
625.91517	1.0619269
627.25511	0.68994242
628.31243	1.0869432
631.23278	1.9748561
635.26002	1.0222829
636.13752	3.2624646
642.20445	2.7499566
643.6687	1.2558296
646.27626	6.444573
650.12079	1.5168551
660.13248	4.5188153
662.17328	2.4641276
682.95512	1.4392969
699.46429	3.6116988
716.25998	1.1880772
732.15048	3.2641734
733.12641	1.3586573
741.05022	1.4820627
742.22514	0.61494022
773.1717	9.8985281
781.3266	0.62913212
790.28724	3.111839
795.15557	0.64580166
801.08526	3.4871672
820.31396	0.29556111
826.3504	0.74186573
854.21157	1.1347525
870.49169	0.61925512
905.68511	0.60883708
934.4616	0.43758394
END IONS

BEGIN IONS
TITLE=43: Scan 1141 (rt=1381.6) [E:\ORBITRAP\Laura\130118_OT_LB_Leaf\130116_OT_LB_leaf-trichome_2.raw]
PEPMASS=510.26322 1733.1294
CHARGE=4+
SCANS=1141
RAWSCANS=sn1141
RTINSECONDS=1381.6033
199.03317	1.5016174
207.87918	0.86971076
226.91087	1.1047234
233.67465	0.36973047
235.14663	0.98016441
247.00439	0.31194108
251.19601	0.66053017
272.09912	0.33325476
277.1817	0.30642194
291.88927	0.74452582
294.17691	1.2857163
314.16185	0.94896606
315.6111	1.2712488
315.94314	0.21247563
319.97137	0.5314125
322.50382	0.56029993
330.755	1.1109761
335.16809	0.76466061
347.14959	0.32375198
355.75926	1.5619246
362.58625	4.4135701
370.6418	0.56173341
381.24804	1.8266808
388.66748	0.68101342
396.91552	1.8165
397.80879	0.21749784
404.9566	0.67723374
416.47511	0.57366165
419.63788	0.99864652
420.96222	0.25511748
431.33902	2.105204
435.06662	0.70124439
436.79425	6.6916138
439.59433	2.270629
444.07722	1.6564272
447.21914	1.722654
449.14221	3.0291376
449.36758	1.1528161
452.00745	2.7976952
453.76785	5.0705918
457.39298	3.4444079
462.52722	3.1092722
466.10245	0.77564537
468.50322	1.0680979
470.1178	0.93961411
471.84056	0.84934317
478.91541	1.5471779
479.96499	0.76943081
480.76736	1.2357098
482.31164	6.9565272
483.45462	1.2650115
487.59612	5.5352256
488.49373	2.7685156
491.04168	2.2516176
491.60411	3.0287966
491.93078	9.69518
496.50259	3.6160405
497.37511	2.1952297
500.34216	5.7235362
503.02261	6.4006602
504.41314	2.2187794
509.66489	5.4929238
510.50581	1.8251647
514.50415	1.0460239
517.71245	4.1587233
522.60977	5.2719396
523.65507	2.1817403
527.33807	2.0045908
529.77876	1.179471
530.50684	3.2262273
532.03119	1.4998201
536.22059	2.5129453
537.43616	5.2602937
539.00455	2.5021576
540.90303	0.77067183
547.40716	2.371986
548.27065	3.4110307
550.34386	2.8724114
553.12378	1.6569419
555.60411	4.4810159
559.57622	12.06944
561.57589	15.348228
565.13765	4.4175555
568.97485	2.9038346
570.15639	7.1069942
577.79835	3.5011246
579.77609	5.3940976
583.81621	2.4390439
585.61648	4.8876509
587.55407	6.3212368
590.58719	5.7216416
591.70871	2.8319541
593.05593	4.2199113
595.14167	2.9012295
598.77658	19.980998
602.20181	3.3140851
604.63476	24.702649
608.40471	0.3684465
612.71093	2.7474547
617.94544	0.89785964
619.86929	3.9255017
620.55495	2.3656753
624.69365	2.6763799
625.80926	1.7810691
636.63343	4.3973
638.42179	2.3951891
642.60989	7.4840879
642.97921	1.3492408
655.27842	2.6983378
656.30389	6.2717308
659.80621	3.4861368
664.539	0.36444131
667.84322	0.6030259
670.71289	2.2498219
677.81506	1.6981339
687.43132	1.8670243
689.85446	0.96552788
699.97033	3.2777834
701.87855	1.2379876
704.72378	1.4615568
705.39569	1.5786576
709.85111	1.7157698
712.25193	0.91114197
715.24408	1.6222045
720.81353	3.5018346
724.47941	1.6099571
732.33862	0.40358334
751.1577	0.51165901
760.93493	2.0098762
769.38366	6.7064086
786.21803	0.60924454
788.27868	1.414735
804.49743	1.2866819
812.52001	0.44996296
833.55737	0.79509857
842.26595	3.9888535
854.43151	0.23078118
901.47631	0.82088912
922.29252	1.5764554
954.98474	0.28662854
1032.1932	0.35463035
1050.9717	0.6759575
END IONS

BEGIN IONS
TITLE=44: Scan 1143 (rt=1382.8) [E:\ORBITRAP\Laura\130118_OT_LB_Leaf\130116_OT_LB_leaf-trichome_2.raw]
PEPMASS=563.26009 6968.8877
CHARGE=5+
SCANS=1143
RAWSCANS=sn1143
RTINSECONDS=1382.798
167.17664	0.84507468
175.18556	0.8966915
178.04648	1.2065352
192.15376	1.1061688
214.11983	0.70854776
218.89157	0.95373423
226.05539	0.46046704
247.01022	1.1721104
255.97388	0.54092348
259.15347	1.2085183
262.3078	0.49506116
276.07049	3.6727323
294.19369	0.67877969
302.97037	0.50914141
310.96533	1.3457897
317.22833	0.77609966
330.00937	0.59186164
339.05839	1.6266166
347.19936	1.2490788
348.86215	1.6483342
354.50215	0.57325997
358.70566	0.53033134
366.99859	1.4484203
370.61328	0.54141751
375.95128	0.99906115
378.56954	0.83132081
383.73889	0.75491607
388.53225	6.0495063
389.14036	1.2342125
397.16189	0.80841488
405.90582	1.1336714
407.68017	1.320195
414.25323	3.3084258
421.35096	2.7715185
422.845	0.61330992
425.36615	0.96244341
435.07181	2.3301961
441.03523	2.1830858
443.73133	6.563815
448.24167	4.8271907
449.01468	2.3425525
450.60219	0.94328514
452.62599	13.949199
453.07281	2.3594737
456.77079	1.3497766
458.15614	1.9378756
461.08755	1.4693601
461.73368	0.43422358
466.18262	2.9626092
470.55911	9.3142138
477.29114	4.8013362
477.53291	10.571475
479.44441	4.5427276
481.2409	1.475097
481.90802	4.7743808
482.84921	2.8288804
484.16733	2.547094
489.20716	1.4962364
491.1347	8.44362
497.54701	1.4009585
500.60389	3.6905668
502.31423	5.7427869
503.12801	2.8346946
505.26486	29.75542
506.44221	3.7914408
507.20269	3.5553994
509.54921	53.593565
511.49298	4.1743294
512.66772	0.67825368
515.90088	1.7673454
518.1739	5.6484923
519.60933	1.4363237
520.2223	2.3252956
522.44337	5.5281578
526.03234	4.7032151
527.14464	9.9408268
530.09366	23.612397
534.48592	112.13792
539.18741	3.4965892
540.84796	1.1059457
544.1263	20.347664
548.51026	23.476808
552.29405	23.626781
554.15223	8.3864528
556.65792	20.789958
561.87454	5.3061647
563.49778	7.8434366
566.13082	5.2560373
567.43487	1.9487814
570.21543	3.3692728
571.48759	1.8787416
573.81564	1.0437114
574.40217	2.6987798
578.15944	1.131277
589.42734	5.2314287
591.79668	3.1176742
592.31533	7.3248972
593.85998	3.5885331
597.51371	14.186037
600.23487	2.0076655
603.5508	89.449446
606.67435	4.6798704
609.40588	2.4583507
610.57811	2.6795753
614.11437	4.0831853
616.24005	4.6149074
617.15113	10.590711
620.16468	11.749217
622.63591	1.6266953
624.60731	6.926159
626.58464	5.7289509
627.57453	13.738415
630.45427	12.367965
632.17722	4.4011996
636.79706	55.294401
642.19387	15.408738
643.69852	3.7640574
645.17021	6.0129385
645.96281	2.592411
648.67101	3.8893958
653.03518	5.2614925
655.47559	6.7859715
657.9053	14.687339
661.31723	3.193276
662.02555	5.3046266
664.75272	2.9623676
668.85165	6.4208926
673.20371	47.63651
677.25828	115.02612
679.17957	110.07983
682.25479	3.1472117
686.20578	2.4188249
690.14758	3.49053
696.45389	2.7921506
698.08976	4.0660474
701.46271	5.7347763
707.27144	24.587493
712.05449	11.308189
715.52622	3.3187525
719.27215	4.6506128
725.20507	1.6771754
728.94029	4.4641242
731.22072	7.3893205
736.38671	4.1662182
739.1509	1.9721748
742.33733	2.066423
743.35846	3.8952841
749.06841	1.9187783
754.18887	1.6691871
758.0554	1.6570237
759.74872	1.6004566
763.34458	2.6408095
767.05419	1.6810918
771.50623	3.2640368
772.89774	1.945827
776.30267	60.330679
781.21021	4.4331974
785.34266	2.4162761
790.59415	2.740695
791.83115	1.103367
801.43648	4.8992527
802.14633	2.2453775
810.35967	1.3569014
816.39426	3.2989669
821.04481	8.7910033
831.42639	0.84309772
838.74644	3.196313
839.57347	1.1773791
853.60366	5.50377
856.746	2.6856838
862.35443	1.4564113
878.27905	1.2042341
883.39228	2.2894944
888.46478	2.4683839
895.8412	7.5488848
904.02227	1.6161031
904.38797	3.1304615
918.30151	3.5714508
934.80657	1.6131679
937.74306	2.3300115
945.43243	4.9878507
954.24286	1.6026253
958.70969	0.80053695
979.37699	1.3395088
981.39707	1.8415471
988.29559	1.3244258
1006.0164	0.86041737
1043.2487	1.4084183
1104.1931	1.5597659
1130.464	2.5406193
1144.4126	0.99328194
1170.4242	1.689784
1201.2369	6.2220478
1220.5878	1.7094764
1300.555	0.96521461
1352.3157	2.0967366
1389.2331	1.6830416
1414.6038	1.0383708
1428.7445	0.98832149
END IONS

BEGIN IONS
TITLE=45: Scan 1147 (rt=1386.37) [E:\ORBITRAP\Laura\130118_OT_LB_Leaf\130116_OT_LB_leaf-trichome_2.raw]
PEPMASS=492.92346 7162.9155
CHARGE=3+
SCANS=1147
RAWSCANS=sn1147
RTINSECONDS=1386.3709
147.03572	0.96539975
161.94939	4.1922899
162.13519	0.70250161
165.14142	1.9866986
170.89167	0.71735707
174.88243	1.5354683
188.92871	0.80145317
200.07025	1.0883262
206.97547	16.386483
215.92089	1.1279067
231.05093	1.5455256
234.93551	25.848502
237.66441	0.71588366
241.95863	1.0627599
273.11734	1.686437
281.94113	1.4672227
289.64734	0.66807423
296.6203	0.98130639
301.02542	1.7703523
308.15306	1.5300603
313.98855	1.9832187
315.6822	25.856811
317.55215	1.1842132
324.849	1.8508584
329.43157	1.7078185
331.10967	0.91397243
337.46715	0.92807255
339.75067	0.95361934
345.04227	8.784738
345.45651	1.655219
353.57266	2.780661
358.22311	0.78736829
362.37389	1.853624
363.00429	3.9601569
364.22517	1.2622881
368.10213	1.2659251
368.98737	1.1992427
373.20242	17.979134
377.87644	1.2434344
378.77779	2.1754112
386.07013	1.0193399
396.96341	1.9160238
399.43989	0.77848088
408.90195	20.922619
409.51667	2.6890296
414.8593	59.177292
415.18202	12.670489
416.89938	4.5926333
420.11582	2.3493029
421.71155	3.2069109
424.10147	4.3909149
428.73892	8.7156291
432.32504	4.2959482
434.79271	2.8283844
437.18064	14.649814
440.14684	3.78836
441.39897	1.3703172
444.54425	2.0450058
447.23253	7.1433129
448.89385	3.0313744
449.75144	1.239468
452.99489	1.4578733
453.93043	2.390025
455.50608	2.7013149
456.35237	3.5203734
459.03343	1.8342529
462.4957	2.4463835
463.9029	5.1562392
466.89652	2.3559327
472.69293	51.350653
473.82182	14.233356
474.86819	7.8592575
475.69901	2.1006701
477.16024	1.3992322
481.05188	47.163097
482.68336	20.27218
484.42559	4.9741032
486.87186	57.989746
489.85456	4.1259422
491.76721	9.2456163
492.57632	6.5294357
494.29874	5.0918878
497.393	5.3432581
498.63532	3.5572714
501.84627	10.097889
504.71702	5.4641194
506.81844	4.4362129
510.90501	7.2380583
511.89767	4.0536807
514.41947	2.9053122
515.14151	3.6433653
517.00367	4.4462047
521.1438	2.0334802
521.67515	2.9037826
529.28447	14.154767
529.74265	17.649157
533.19376	8.7448763
535.27933	2.541032
537.67637	3.030375
538.96804	11.347042
540.17179	7.0722292
540.72721	1.6570077
541.04589	2.2205619
544.86606	1.3682825
548.25256	2.8822839
550.9502	9.7306962
552.03573	3.3206429
553.79182	3.4765456
557.73451	211.23508
560.39112	6.4948879
561.99823	2.2833637
566.53677	7.6895447
568.1065	6.8765603
572.08218	2.8179411
574.36872	4.7302777
575.61572	5.8298045
578.7763	9.3453287
579.91373	4.2248533
581.82245	6.4679004
584.27052	5.0612417
586.01183	3.8407392
591.07775	2.0435903
595.20566	2.9514447
596.12931	1.6057463
597.55236	1.4363091
599.0439	3.0383814
604.08839	13.120796
608.82706	3.6027644
613.24525	77.100906
621.77726	230.42612
629.16503	2.0266229
630.39749	5.3990957
632.31507	3.4182932
633.48578	1.8639838
634.80367	1.8561813
638.7639	1.5203732
644.39149	5.188147
645.28096	2.2319867
647.97771	4.7965564
651.6935	4.779077
656.30573	8.4252468
657.73696	2.9121912
661.79215	7.2207308
665.31049	90.270181
670.31713	31.875507
673.21386	3.0429501
675.57702	3.5266064
680.28557	2.8264067
686.80989	1.1276469
701.07299	1.3127631
726.35947	2.0073937
729.80692	2.8243854
732.94333	1.9866605
740.11822	2.678316
764.71149	3.3382902
765.90261	1.2857657
767.78831	1.5243887
781.37703	4.200745
784.3638	2.0478063
786.40203	1.4386846
802.25049	2.3735672
809.44295	1.7699812
829.11528	7.4821769
830.09385	2.3831896
836.68996	1.2925471
847.02579	11.499801
856.38767	2.0804759
882.44802	1.4491527
911.29754	2.1866805
923.51635	1.4223305
960.39101	2.9069666
1037.5127	1.8191114
END IONS

BEGIN IONS
TITLE=46: Scan 1151 (rt=1388.64) [E:\ORBITRAP\Laura\130118_OT_LB_Leaf\130116_OT_LB_leaf-trichome_2.raw]
PEPMASS=559.32143 3977.4355
CHARGE=3+
SCANS=1151
RAWSCANS=sn1151
RTINSECONDS=1388.644
167.98184	0.71940549
185.21426	0.37644824
186.8361	1.573795
197.07861	3.2784027
204.14538	0.59971332
216.97567	0.19952393
221.20323	0.70870474
225.12534	5.4021413
226.15162	0.41743359
238.84247	1.0662789
244.10097	0.79751027
257.21145	2.4509196
274.46298	0.59365201
283.05317	14.429685
283.94675	4.2958802
285.59398	0.77458405
293.10156	0.5701982
304.94598	0.50371036
310.91641	0.82904434
313.13723	1.6287716
315.91693	0.65346652
322.0238	0.90465427
327.83107	0.43612813
329.29137	2.4432059
340.20077	1.6933177
341.88896	0.98692597
342.41804	0.30786927
349.19058	2.7851433
350.22885	1.9496937
353.02469	4.4054448
353.8937	1.0326097
367.07964	0.79296508
367.87605	0.70529557
374.11462	0.97481452
384.69269	1.8329428
387.00178	0.62840178
388.93257	0.55073516
394.11401	2.8090694
395.01556	1.7097069
396.25881	3.1431992
399.71686	0.43615319
400.97906	0.50729379
402.26425	0.29176691
404.95574	2.0927332
409.93467	5.3848016
411.14678	1.8848544
413.61127	1.2762313
417.94787	0.57916941
424.05226	1.4624793
425.11777	1.0803396
429.15146	10.954217
430.36133	3.5002672
434.26936	1.3121593
437.99213	1.160864
440.06408	1.0941542
442.03666	1.5959517
443.82067	0.80691285
444.95215	1.2056833
446.99631	4.7260694
451.90535	1.4842992
453.16345	2.8888814
458.31196	0.29439042
460.95726	1.1686404
462.1485	2.7915269
464.72989	1.0980718
465.7924	2.1041879
468.12726	1.2079063
471.98364	2.1329718
474.40139	0.97660242
477.36225	0.79077254
481.12947	18.378036
484.18421	1.1345698
485.08452	1.7469273
487.25442	1.3685754
488.75877	1.1513036
490.85088	2.1438804
495.49216	3.2828141
498.11739	5.0206153
500.09909	7.1867741
504.46883	2.3998896
505.05235	7.4106783
510.08421	1.056162
512.7768	5.9311087
515.58782	3.7612285
516.6136	11.437567
521.54285	11.623119
525.59152	2.8816989
527.79441	4.5604454
529.54341	6.3773807
531.63201	2.7915485
534.28209	21.715925
538.38213	4.6409406
540.4672	11.693322
544.16188	9.9756893
546.53961	10.014853
549.3814	13.259606
550.06964	5.5801738
553.23884	6.4691674
557.60275	2.6949394
560.35412	1.8677887
563.5852	2.3081562
567.03638	4.7342765
567.55639	9.4890764
570.12322	2.4800264
573.20719	1.9066095
575.46452	2.0537849
577.04694	7.803488
579.08742	5.2071792
579.48947	1.310674
581.29819	1.486854
583.10797	1.7981166
584.19004	3.0888154
586.35648	2.6597232
586.94623	0.5171121
589.73491	2.7637341
593.12288	4.5679245
595.4923	5.0752179
596.48401	2.269795
598.4074	5.5751307
600.20996	1.3536973
601.9472	2.7751058
603.55525	1.6972858
604.15373	2.1613664
607.31038	4.4986441
610.41855	9.2775457
613.17474	10.862735
615.96795	6.526539
621.1946	4.613583
624.21682	36.18039
628.5189	4.3339714
632.98426	6.5730457
633.7305	11.972792
638.88768	5.3670709
641.81503	4.9053997
645.3368	3.3938797
645.79483	5.3496708
647.55563	6.5896623
648.9693	4.2603702
650.91962	5.775171
652.19373	12.029202
653.81923	5.9572821
655.67556	3.5128653
660.2429	3.5776132
662.29672	13.437312
662.78193	4.1039309
670.83259	4.2775472
673.37265	11.79818
676.54855	3.7307834
682.79191	1.5589549
686.87427	5.5119554
689.53883	2.8375476
693.23701	2.6764661
695.14558	1.2994119
701.18762	12.853179
703.0949	3.6484716
708.54372	10.516661
717.78429	24.241724
721.73338	1.6245316
726.3115	25.600912
730.36262	2.1777164
738.47348	0.40182342
740.35628	0.8352985
746.5648	2.0010708
750.36176	1.8116976
756.452	0.82682828
760.77928	1.9595894
765.20793	9.0854673
767.38589	4.2113413
773.1499	1.7164696
775.11419	2.0845857
784.3072	10.751652
791.44463	1.16779
793.70947	0.31004609
818.87904	0.3650213
823.27544	1.1035596
866.64923	1.2576091
870.09167	1.2816597
878.31469	1.0555585
891.99574	1.3235328
895.31205	5.7530822
901.07944	0.88440542
913.28967	4.2002319
921.26596	10.06818
933.11012	0.68672141
936.64301	1.0932377
939.21993	3.4455433
970.27621	2.8315977
970.88783	1.8309306
988.32598	0.60188936
1000.4971	1.2057065
1005.8831	4.8204003
1023.3353	3.9731097
1032.3423	0.78884412
1034.3307	1.0086081
1050.5026	1.8350185
1067.3534	9.4592774
1077.6355	0.4488365
1091.1095	0.3511545
1120.3557	1.3603305
1124.2054	0.50062526
1134.4893	2.2730895
1141.4332	1.2754935
1177.3436	2.0436817
1194.0255	0.72574689
1203.4333	0.32313054
1230.6361	2.879789
1247.3622	8.2603502
1271.1162	1.5092414
1288.6631	3.8656954
1307.7582	2.2541633
1348.4976	0.99035363
1685.8348	1.6084033
END IONS

BEGIN IONS
TITLE=47: Scan 1153 (rt=1389.79) [E:\ORBITRAP\Laura\130118_OT_LB_Leaf\130116_OT_LB_leaf-trichome_2.raw]
PEPMASS=615.62861 8571.4697
CHARGE=3+
SCANS=1153
RAWSCANS=sn1153
RTINSECONDS=1389.7866
194.94505	0.4787216
202.07634	0.41144745
203.06256	0.34381249
210.17465	1.4848551
211.93896	1.2563144
230.18155	0.7739475
239.80717	0.49558368
240.22377	0.80423031
258.1786	1.0340106
258.87818	0.33123232
266.24914	2.3173708
276.09166	2.8466186
283.02226	15.339328
283.72065	1.1907693
285.2929	0.66346856
292.16796	2.4680709
295.11273	1.4320257
301.21109	0.42258581
309.0778	1.6598403
310.91976	11.238172
311.78105	0.78368122
329.88777	0.82983353
331.63199	12.429725
341.08331	1.2961073
347.02802	1.8179455
348.04862	2.6977655
349.30112	0.80094151
351.18301	0.54207357
352.1926	0.39976977
356.99858	2.8168046
358.14867	1.0758902
358.95101	2.103282
368.04507	1.6176781
369.43943	0.60713705
370.07593	2.5330222
379.00816	0.47733377
379.8902	2.2009695
386.0667	1.4328859
387.23963	3.1260639
388.32101	1.2197158
389.64001	1.1947244
392.87533	0.5951431
396.23657	2.5462985
410.67707	0.73846539
413.14111	3.3100613
420.48037	1.6596023
421.31027	1.009321
425.30224	0.46250773
429.28365	2.6188879
432.86767	0.83160955
435.86069	1.3936252
437.20847	4.2040715
446.61218	1.9910716
451.42944	0.69901065
461.90942	0.42390695
468.09482	4.6904053
469.18561	2.5838878
470.08983	1.495213
471.22839	0.57889056
477.89065	8.3743857
483.67804	3.6989062
483.99583	0.76878601
487.22985	1.1613891
488.07081	2.1003878
493.1754	2.1731493
494.13719	9.9491321
494.99559	1.5732129
498.05919	1.0377606
500.70002	3.3314574
502.51996	2.4011461
505.86232	1.4063178
506.53705	1.7800957
510.1372	8.8349764
512.4917	10.332782
515.82205	11.028019
517.65248	2.7331235
519.3985	1.694029
523.69956	3.3410919
525.71722	17.559035
526.95208	3.1442618
528.00554	1.3824633
529.00181	1.3086483
533.95148	3.7483782
534.77436	9.659609
536.09794	3.2988223
536.95151	5.3062181
538.54535	2.263378
539.85909	2.5999338
543.72017	3.6461619
546.34464	3.3431661
548.81919	3.6019703
550.22808	3.9204078
551.31362	1.8041072
552.80348	0.96250598
558.56884	5.0295893
560.56566	5.6001442
561.48147	3.6918291
565.71953	19.791059
567.05449	18.695845
568.97887	11.02203
570.40421	4.9328141
574.73279	55.753131
575.8626	7.6320982
578.27853	5.2841013
583.51031	36.192884
592.18266	202.36659
596.17946	17.342969
597.65607	19.273383
606.01294	15.695079
607.6205	9.9745275
608.74387	3.9844042
609.74213	2.754047
613.93576	1.6622921
614.49538	4.9531399
614.91416	0.91632069
621.68042	3.701322
623.43904	5.1068858
626.19607	3.7810985
630.10887	11.462495
635.88438	5.0719439
637.94719	7.6237116
642.67503	13.894668
644.18618	19.059841
647.07976	7.3120164
649.19786	2.6039859
652.65943	4.9963081
654.29907	2.9958903
655.73219	4.8629682
662.22534	220.34132
669.05486	5.8888765
674.90342	5.4863356
677.10595	8.7136703
679.25323	3.7519349
681.11722	2.7438532
691.2491	4.9146248
694.73795	20.88063
697.12527	30.50885
703.76038	26.300215
707.20905	13.612615
709.00979	3.0323155
711.05801	1.3146518
715.1594	3.1616724
718.06952	2.3862849
727.01988	9.9986253
729.01402	4.1790709
730.72258	1.5058432
734.62625	8.6357362
735.58145	4.1574066
740.38533	2.350532
741.08574	3.8549081
744.43054	3.9357455
744.98568	7.9206584
746.87443	2.8070387
750.35529	5.7828633
754.05086	7.5899327
755.74908	4.9049807
759.43988	24.657795
762.47783	0.98655837
767.77765	113.93482
770.98416	4.3922434
776.41908	6.1439606
777.10576	22.476859
785.28618	7.6660833
786.36128	2.8654502
792.9057	1.3606943
794.83054	0.94134159
799.37648	2.443688
802.07983	1.6040403
805.35833	1.572186
808.17625	6.4722524
809.00328	2.8069381
815.267	2.3270577
818.70033	2.073454
826.20386	22.738408
826.63396	7.6029633
832.38925	3.0549068
841.27703	11.93855
849.72406	43.470857
855.92642	3.7101263
858.70856	13.994425
873.18367	28.337782
878.02564	2.0253304
891.2513	42.207666
900.39729	0.79362725
902.55104	1.1201211
910.69035	1.812642
919.10907	0.68617482
920.34802	1.01415
931.50146	1.1112269
936.22059	1.9603576
940.51733	1.9606289
954.37011	14.088903
955.12107	5.0976737
964.0238	1.8635934
984.33004	2.4607729
988.20816	1.6732894
1001.2064	1.4131783
1003.4067	0.90898394
1011.3874	1.7394603
1019.4082	5.2355281
1024.4839	1.3968479
1029.2987	2.0792632
1037.2205	4.9195359
1040.5051	1.1387517
1042.3468	2.8287863
1047.2794	3.9143502
1056.3131	0.74405176
1061.078	1.7611371
1068.4856	0.75109833
1076.459	0.819765
1084.3803	0.91883272
1086.247	1.7224419
1096.3845	1.3019419
1132.2714	1.3298157
1149.3917	1.8073661
1165.4429	3.5582015
1168.1681	1.0233535
1183.3148	13.216934
1188.2848	1.4134301
1204.4694	1.696871
1223.1957	1.5359347
1243.1373	0.71429998
1262.6316	3.6913166
1277.597	2.8391924
1306.9455	1.1417596
1331.4814	3.112823
1371.3254	1.0309295
1387.7535	1.5149712
1404.8688	2.330343
1422.4676	1.0093126
1463.3299	2.6077849
1528.5256	1.1207293
END IONS

BEGIN IONS
TITLE=48: Scan 1154 (rt=1390.5) [E:\ORBITRAP\Laura\130118_OT_LB_Leaf\130116_OT_LB_leaf-trichome_2.raw]
PEPMASS=611.29134 7349.0449
CHARGE=4+
SCANS=1154
RAWSCANS=sn1154
RTINSECONDS=1390.4983
173.9944	0.68917122
194.11076	0.72302313
198.92013	1.4753934
199.88434	2.0583997
200.55741	3.3655191
200.9649	4.6576906
201.81171	1.9366663
203.0091	2.1570928
210.95563	1.5311794
222.63521	0.59866345
224.07577	0.5525753
225.00031	0.64195628
226.01206	0.98689133
227.03223	2.9717324
228.86463	1.3554504
251.02097	1.5686273
253.01937	0.49542974
266.76576	0.60558437
269.04651	3.2290745
272.12419	4.1727563
275.24832	0.50366712
278.85736	2.0258258
284.88504	3.6269522
287.75641	0.59729779
296.65875	0.67857184
299.02138	2.2682307
301.24128	0.6024587
302.82876	3.1847842
306.67243	2.1475628
308.08004	2.1964515
312.0465	0.81139037
312.57332	0.92700602
313.97323	1.101194
329.8675	3.2241636
341.0856	1.1094316
342.04705	1.9711822
343.2223	12.496479
345.23159	1.2772473
346.38742	0.60951091
354.68252	8.2585157
355.0195	29.919911
355.93242	3.5662937
356.71221	2.4189715
370.21474	2.0697137
372.73691	2.6249918
382.73037	0.53787223
384.38757	1.211069
388.50982	2.2486697
389.56969	1.1169577
390.28311	2.2864603
393.59398	0.63092869
394.89844	1.5650075
400.31513	0.69661776
400.98355	1.9232273
413.93145	8.1933479
414.97614	2.5858216
417.18938	1.0354116
420.50914	0.71683589
424.91455	0.75233274
429.96478	0.76064516
434.81273	0.95145641
436.79657	1.549406
439.04756	1.721801
442.12896	0.61741935
443.5389	1.3322449
444.46237	0.50334123
450.86152	0.58154072
455.07859	1.7768564
456.81466	1.0873217
458.17483	2.8165629
460.96008	0.63928203
465.74959	11.360654
466.60436	2.5204614
467.19039	3.6909952
470.07103	3.2181867
472.94957	0.69954331
479.63653	3.1517699
488.91065	5.1270045
491.92115	1.3439237
495.74318	10.609315
496.76787	5.0584296
501.1728	2.6390716
502.8418	0.73463748
504.78593	3.1856503
505.22288	4.9645101
506.23296	1.0418678
511.10636	1.9091641
513.80545	4.2641264
516.30641	3.6682557
518.42731	3.2217783
519.90039	3.7009985
526.53113	1.3850296
527.25778	5.5044088
532.37127	5.2125774
533.07166	2.9711071
537.49816	1.8783102
539.86604	0.77143207
542.23571	1.2026661
542.82453	1.9549822
545.36508	5.1122081
547.48505	1.6577265
548.80825	4.8864271
550.47603	1.5665749
552.85426	5.9803797
553.44118	1.2369152
557.49619	3.7587665
560.53269	4.4030317
561.87649	3.6451318
564.84402	3.5345356
567.21699	4.7192949
568.46619	2.8302184
569.78847	2.400807
570.31393	3.7580625
573.30132	2.5031416
575.11614	6.8308595
577.32276	2.5914331
579.27966	4.8622275
580.22757	3.8162098
581.70526	1.6098264
584.14846	2.6799468
585.08179	3.817589
586.35074	1.8733409
592.11272	9.5892512
592.55818	16.981435
594.83766	2.8439311
596.18335	4.4217069
599.2366	6.2934284
601.27176	16.856426
601.91342	29.692049
605.55325	2.895512
610.94989	2.2161557
612.72072	2.1791096
613.54016	1.2092527
617.58458	1.3010605
620.75391	9.7369713
623.11639	2.2924404
626.68643	4.2560265
628.66601	7.0633495
629.31793	14.852245
630.23213	3.1458465
630.9028	4.1311532
631.69646	4.9262338
635.25928	8.9535074
635.62361	2.2070624
639.51588	9.0954208
642.47574	1.2409848
646.01022	7.2556965
648.92591	14.094437
650.0105	8.6637494
652.79752	7.6501868
658.76718	23.918277
660.41165	6.3086071
662.20313	5.0482919
664.89954	10.920915
666.02602	14.21847
668.05697	7.1788363
672.17906	18.957222
676.04485	11.386704
679.43377	47.373906
683.58111	10.259971
685.15991	9.0653599
686.48208	3.7674851
687.99882	5.0073727
692.54869	18.476019
698.02297	2.9207393
700.30861	9.0219291
702.22285	6.9983952
704.84324	23.042382
706.37325	8.2583845
712.25417	13.301055
713.75819	3.9744291
718.59485	9.3328455
722.50746	2.2483233
723.84334	1.8928892
727.44534	3.2437042
731.33148	3.5672973
732.51091	9.9574356
734.90769	7.5235569
735.66868	16.708125
741.97798	64.351034
748.0418	284.37443
751.30153	5.2246968
753.55715	1.7064469
755.96627	1.2923752
764.31294	8.2757031
766.60977	2.6724766
771.66082	4.4318611
773.10062	2.8825015
775.66012	11.736624
778.81291	3.3186313
780.29243	6.9691295
781.42315	2.7215722
785.22995	2.0036925
788.67639	2.698847
793.85765	25.804845
798.34036	4.089672
807.21357	14.543489
811.71034	46.057799
816.04468	4.1393027
820.69658	3.5189964
825.0637	4.5368426
829.24063	16.551487
833.88507	3.827422
844.88761	5.5292962
851.25598	2.8517341
859.57335	2.4439189
864.66205	2.3823284
869.97509	1.8355797
873.24526	2.6483221
878.26082	0.9271931
882.45923	2.2607637
885.17065	0.91448351
893.24783	3.804325
895.45701	5.0464739
899.13622	2.3883903
902.05144	1.0597697
904.23584	1.1218803
913.55332	1.3094617
922.60275	4.6772279
928.27315	1.9827608
936.10784	1.26261
937.40667	1.9207595
943.81115	2.8928417
977.42585	8.4047802
985.56041	1.371731
987.29401	1.4757405
998.15741	0.7772514
1001.2946	0.79361484
1008.0048	5.5015429
1014.6641	0.95849751
1017.4452	2.0491714
1019.1437	1.195382
1024.089	0.84034596
1027.6327	1.2020981
1039.2689	1.7851225
1046.1051	0.89256673
1047.9259	0.98655257
1052.5099	2.4506169
1057.193	1.1642342
1059.5156	0.86678282
1065.2755	2.0459452
1071.9535	2.0713597
1076.2726	1.6205025
1081.3106	1.2827463
1088.3249	1.6089877
1094.0309	1.6680324
1108.6527	1.157693
1111.4725	1.3678889
1124.3244	2.2345178
1139.8223	2.7334824
1167.6575	1.8176587
1184.4868	3.359106
1189.4102	2.4737198
1198.0546	0.84069386
1205.3445	0.90155202
1240.2913	0.92707926
1250.4898	1.4598149
1262.296	3.2492164
1295.3804	1.0146636
1330.63	1.4206471
1350.6204	1.2209991
1400.1638	1.3334437
1503.4659	0.98218136
1511.5642	1.7890547
END IONS

BEGIN IONS
TITLE=49: Scan 1156 (rt=1391.68) [E:\ORBITRAP\Laura\130118_OT_LB_Leaf\130116_OT_LB_leaf-trichome_2.raw]
PEPMASS=433.73454 2369.8931
CHARGE=2+
SCANS=1156
RAWSCANS=sn1156
RTINSECONDS=1391.6795
130.11383	0.50482715
132.9272	0.64999259
148.9922	1.2675314
163.04803	0.50171055
167.79936	0.22947938
179.8048	0.72101748
186.12933	0.2249927
191.06409	0.9799179
204.30582	0.3261707
208.62272	1.5091311
210.82449	4.209529
214.36062	3.3689567
215.96448	1.3855161
219.65091	0.67196865
221.70002	1.6971583
222.68916	0.2950966
226.29067	1.0547155
227.00769	0.47172566
230.02673	0.33231963
231.99298	0.39073549
237.11139	1.4202872
239.71686	0.66923135
244.27174	1.2124803
245.08222	0.29339997
248.05457	1.4565267
248.73967	0.43155351
256.05197	1.7046899
261.0105	0.95398343
262.0374	3.516195
274.75058	1.5790106
276.11773	0.61006124
288.55136	0.29100407
292.56338	2.5896706
292.88119	0.78633249
294.75944	2.8591671
295.90754	0.44097652
304.27165	0.53120467
304.8466	0.15409015
308.51633	0.26863533
312.94913	0.34561039
318.29166	0.92688329
318.80289	2.0106502
320.69529	20.449872
321.00303	3.5003134
322.78677	15.915189
330.65603	0.3703586
337.52404	0.49414033
346.41608	0.42973828
348.79184	0.76225019
355.25391	1.4633858
357.12076	0.65134678
357.89303	2.1365859
360.35582	2.0257015
362.67723	2.2830527
363.86074	1.2776222
364.62781	2.5815458
367.79935	1.1237718
370.56845	1.2894451
371.51844	1.0591449
373.07753	1.878762
374.83897	2.388677
375.2155	8.4430823
378.22361	2.7566374
381.01684	2.5158671
382.81194	1.9410426
386.86001	1.091194
389.11344	1.5489044
389.52182	2.8783126
390.32703	1.0653557
394.66365	4.9449613
397.07633	1.0599531
397.89395	3.7912527
401.67527	0.88476142
406.02269	2.4324142
407.219	2.9877269
410.77006	2.2905323
411.37494	5.6005141
413.54529	5.4644385
415.39283	16.86815
417.17805	2.1473966
420.41302	0.93853367
424.64412	89.187446
427.49627	5.5439409
432.70305	3.4109064
433.57714	6.1492189
434.65413	2.3299698
441.39159	1.5460552
442.43725	3.1376422
444.72562	2.3050459
448.54917	2.3996693
451.89872	5.8175029
455.31117	2.1371757
455.73774	0.92896941
458.16212	1.4502085
461.91784	4.5921356
465.88293	3.0478174
468.53102	3.4229711
470.10726	4.8076771
471.43033	2.4184904
474.19838	5.6756023
474.95374	15.199333
479.2242	2.6837323
480.17997	2.4017745
481.51117	2.9194632
484.14875	3.0597177
486.01451	5.4073764
487.29728	4.5428979
489.29743	1.4459042
492.92608	5.0463082
494.65413	3.9756078
495.76398	1.0645316
496.28035	1.7356015
496.71796	2.1913484
498.9645	5.4819724
499.40255	1.2000134
501.63559	1.5551371
502.88178	0.68244574
506.18112	13.898879
508.22573	5.4088878
509.02721	2.5005755
512.22288	0.88310002
516.72967	4.4489811
518.91175	0.7021456
528.09071	3.3729304
533.86406	2.3810273
535.61314	4.7881272
536.76571	1.7999921
538.74121	0.33845358
540.90636	1.2100374
542.79353	2.3988337
545.793	3.1566771
547.45221	2.3983192
548.89803	1.8637773
549.77549	0.76528187
554.97225	1.6825205
556.4002	3.2694886
561.30719	1.5009022
563.61767	1.7566364
564.24642	3.2297268
565.25461	1.4248351
568.70897	0.71721883
569.12929	1.9996777
574.0479	1.4433118
575.35206	7.3519079
576.80282	2.2604243
577.85993	0.78199821
579.62412	1.5780291
582.74861	2.496362
585.14121	4.193806
588.07892	15.404012
590.35591	2.0950282
592.25928	0.45170034
599.63977	1.7477551
605.18157	0.99493626
605.57567	1.4982541
607.1058	0.60508135
608.758	0.99989107
616.80569	2.0602354
628.07849	0.35946298
635.73535	2.847061
651.87634	0.50873576
665.42901	0.67303966
677.23368	0.81161139
678.10021	2.0679585
681.08785	0.90818346
682.41992	0.9559524
690.15258	1.0212096
695.36688	2.2774922
714.16387	0.87431081
720.23241	1.1017892
721.98895	0.83780557
737.1217	1.3880698
752.97723	1.2936695
796.75317	1.3240081
824.39956	0.92196106
827.04919	1.3857145
849.33074	1.2388143
868.19311	1.1591222
END IONS

BEGIN IONS
TITLE=50: Scan 1160 (rt=1395.06) [E:\ORBITRAP\Laura\130118_OT_LB_Leaf\130116_OT_LB_leaf-trichome_2.raw]
PEPMASS=628.83403 4887.4268
CHARGE=2+
SCANS=1160
RAWSCANS=sn1160
RTINSECONDS=1395.0577
185.91119	0.9963223
202.00818	0.55669509
202.90771	1.3404314
204.09361	6.0181246
214.04633	1.1756
214.9948	0.3603835
224.89887	1.4137259
226.11139	0.51745588
231.14957	0.51695724
238.12645	1.1305787
239.94837	1.122188
240.87449	0.26906823
242.08947	1.6338602
243.20967	0.40943513
257.13919	0.59205203
263.215	2.2706966
266.98339	0.36709843
268.11591	2.4017287
271.15838	0.4729938
272.20926	1.1308437
279.64706	0.75709999
285.08806	4.6623202
296.08101	2.1595779
296.9727	3.8606086
297.91004	1.0788717
304.93286	1.0138717
310.98379	0.92246285
313.78124	2.9584038
314.11755	0.69192101
315.37223	0.45940252
317.15832	1.7343374
324.98916	4.21623
325.29567	0.92215378
330.04755	0.92642075
339.03731	1.0579851
341.97733	3.3499889
349.22857	0.55389482
349.55472	2.4002604
357.89035	1.4824372
363.02447	1.2330262
369.40784	2.5545772
370.11718	1.3287622
371.67045	2.4040077
374.2237	1.732814
375.15677	2.2782627
384.1545	1.0023122
387.93684	0.52742223
393.94985	0.78119292
394.94659	0.53863785
398.05973	0.53821942
400.68149	0.98622482
403.21539	2.5431138
405.99986	0.73114666
408.2734	0.96254998
410.01968	1.7670344
410.80949	0.38022276
416.95404	0.50362082
426.08637	8.2022242
428.23469	1.3833956
429.04916	3.2439475
431.63926	0.5114486
438.87378	2.3591316
442.65223	3.276152
443.74362	0.31285361
445.42187	0.46748772
446.75929	0.72960158
449.21992	3.2589317
450.21201	1.1094865
450.80911	2.2349863
453.10504	1.5604134
456.20687	4.7449396
457.04847	0.60917271
462.1114	0.90084176
465.00295	4.3475727
465.71073	1.2126837
468.89389	1.5430433
471.08306	5.9673598
475.38642	0.79198454
479.38425	0.82647368
482.71913	14.138461
483.12351	3.1789263
487.03492	3.9099663
489.88184	3.2490549
493.23278	1.913775
493.70603	3.6751202
495.97555	3.2725715
498.89467	4.2563158
500.18063	5.82567
507.75523	2.4855995
511.28302	2.8256026
514.76275	6.5358265
517.12015	0.93667515
518.17443	2.273902
519.29615	4.2972881
523.6286	0.86003063
524.09115	1.4042668
526.07112	0.62745323
527.33339	1.1908753
527.89393	1.6957057
528.69209	2.2967664
534.11131	5.4459128
536.21585	20.380144
539.73516	2.8009643
541.04001	1.3797282
543.10352	8.7503094
548.54937	2.2402313
555.27176	11.760756
555.87969	2.7788628
561.13436	76.291993
561.52166	12.439408
565.62212	3.1128588
571.66755	7.6091732
576.22474	3.2454967
579.6424	3.6824013
586.1608	2.4515966
586.94202	1.2127751
590.55353	1.1458079
594.17664	6.5625722
595.26518	3.7203401
597.32472	1.2647997
600.21664	5.2928323
602.81302	2.7456668
604.62761	4.9190266
606.00587	4.254855
610.08799	11.04928
610.73495	14.370013
611.1765	26.959233
614.31388	22.706549
615.47606	3.9415207
619.65884	56.187458
622.60926	2.5859956
623.97634	3.9770923
628.06306	2.6189546
632.05598	2.4038745
636.62352	4.8428017
637.49021	2.2334844
639.73742	1.2931309
647.6917	3.8058124
650.9345	3.5774414
653.06947	4.0281774
658.22117	16.142053
668.36051	4.3743842
670.8635	3.8001867
674.23132	1.0705235
679.93989	1.6058971
685.22226	12.743729
686.75103	6.0692174
689.72888	6.276724
690.483	7.204615
698.78488	4.4684127
704.86196	7.0207642
710.99932	11.337476
721.02057	8.956238
724.58596	5.2578824
729.91477	1.9936645
735.53907	3.0681987
739.28333	9.3311957
740.18836	10.646354
745.40663	1.1484351
748.30769	4.9711211
751.01643	2.8631741
752.23261	2.6283483
757.25433	14.355029
757.99048	4.3745316
769.42747	2.6717739
770.04582	5.456028
771.04881	3.0219023
771.93127	3.8037682
775.42588	1.1740724
783.12984	6.2881742
786.70769	2.8279202
789.79327	4.3055227
790.70402	1.2744009
793.29539	1.4266347
800.21031	20.361265
811.34063	2.3560445
817.42956	0.98326152
828.29614	17.943007
835.44895	2.721929
841.31028	6.3356903
841.76737	9.5253163
850.10427	1.4860748
854.12925	0.88175986
855.47646	1.6822257
859.66235	2.6996023
863.95694	1.020036
869.11937	3.7536528
871.15898	1.5750931
874.83835	0.70283503
878.2952	2.4766164
883.37574	4.1128055
898.24515	2.5076802
903.58783	0.54141109
906.41943	0.96874593
915.28359	22.05886
924.23089	1.0839428
940.26741	4.372915
941.20595	1.9403944
942.20037	0.70293209
954.1625	1.190847
972.41447	40.861813
985.06054	2.7921994
986.52518	1.7880811
992.06721	2.5009167
995.2863	1.1527699
1000.3977	0.91783126
1006.5354	3.0407671
1015.2942	2.4506403
1018.4244	0.7152175
1028.1829	1.1845458
1035.3295	14.40011
1053.3263	23.469402
1071.2984	12.908619
1084.1882	2.360381
1095.2783	0.54647453
1101.3472	1.1159117
1110.3421	5.7014564
1114.2037	0.48176981
1171.1945	0.56510067
1186.3612	1.3209973
1196.7048	2.5118822
1208.5582	0.69789657
1220.8326	0.96675654
1226.5425	1.6860435
END IONS

BEGIN IONS
TITLE=51: Scan 1161 (rt=1395.65) [E:\ORBITRAP\Laura\130118_OT_LB_Leaf\130116_OT_LB_leaf-trichome_2.raw]
PEPMASS=766.35599 2645.0359
CHARGE=2+
SCANS=1161
RAWSCANS=sn1161
RTINSECONDS=1395.6517
260.98893	1.0493389
261.29345	0.15181973
311.25827	0.31378741
332.09188	1.6493774
346.05411	0.83667181
373.98882	0.72047729
375.10532	1.1314828
375.82807	2.8327613
386.27508	0.44235195
391.91356	0.53756616
395.11024	1.5641994
395.95862	0.63177421
397.00054	1.5828381
398.97487	1.1608466
404.17113	1.574825
404.83916	0.49251276
414.1402	2.1056765
421.93998	14.434915
435.88074	1.2321078
439.09986	2.6792256
440.0745	10.808219
453.14924	1.4753833
457.04111	4.6474718
457.88227	1.5968545
471.09949	0.61638045
474.93295	13.376437
490.17328	1.1950749
498.53949	1.1089467
519.89978	0.50103918
529.23214	7.9078054
529.61679	1.7700137
542.88976	0.40019326
548.01524	1.2267144
548.88873	0.18309353
553.86468	0.73535963
560.07703	2.0038066
577.08387	2.0949652
578.0225	1.2584025
579.79177	3.4037952
594.18792	3.4434632
611.77691	0.3115766
628.45998	2.3141327
631.13879	1.1553942
634.20642	1.334749
642.70031	0.34475559
651.90531	3.1691101
653.18894	5.5096868
655.22482	1.671253
666.19844	2.3996709
668.95816	3.1643005
685.19688	3.0185037
687.13288	6.0858627
700.27625	0.69879374
702.80011	0.48184042
709.16302	2.5422124
710.98692	1.0205374
714.3053	3.3937838
716.98639	5.4155544
725.36026	3.4701855
731.91818	4.7020166
732.85409	5.0672869
735.76966	3.9457334
739.59438	9.7656343
742.32644	5.043841
748.07403	11.840656
748.78916	24.609149
752.73564	5.9873444
757.21262	77.600617
760.90286	0.4966244
764.96131	1.7890893
768.45458	4.0299856
769.36722	1.150579
775.2048	5.8283402
779.1734	0.97929647
784.51048	3.0332419
785.34444	0.88923487
791.23043	4.5209047
792.73794	1.9690361
800.40258	1.9335384
805.13009	1.0083663
809.28216	1.8209662
816.00367	2.9311909
819.83934	5.7131674
821.69331	0.97084343
827.68155	3.003205
831.91431	1.6567844
834.25201	0.94287934
838.60092	4.3499762
840.95944	9.2030995
841.34053	3.1998355
850.28259	3.0897617
853.81225	4.4379349
859.10103	8.8086622
861.13577	2.8848959
862.94694	0.84031579
876.82221	7.6704133
879.24332	2.4273298
880.35107	0.85256835
881.31225	1.3058005
883.18983	0.9152119
894.5451	2.533322
901.35385	6.0285825
902.33807	8.0856294
911.33072	2.1365774
915.63084	1.2920294
921.78344	6.140232
932.51142	1.0186308
938.4154	1.4239195
940.79558	0.68551326
942.059	0.90397058
954.34649	2.9074726
960.30319	2.3687629
979.06927	1.7090044
1007.2861	0.54291839
1015.0414	1.650596
1032.6387	1.0296307
1041.2847	4.1976133
1045.5109	2.7193954
1057.3611	94.669757
1094.2086	1.7682575
1111.1884	3.4978648
1148.3777	0.78387369
1158.4774	6.727602
1165.2046	0.93338788
1171.5402	0.92502077
1201.0807	1.9249295
1235.344	1.0117504
1253.4861	3.6607845
1259.3286	0.72545431
1271.4466	1.1455827
1316.5544	4.3760765
1318.2363	2.3035657
1367.4557	5.0939744
1386.3883	1.9840077
1403.3849	1.0834393
1468.3	1.8993284
1523.7211	1.8917209
END IONS

BEGIN IONS
TITLE=52: Scan 1163 (rt=1396.78) [E:\ORBITRAP\Laura\130118_OT_LB_Leaf\130116_OT_LB_leaf-trichome_2.raw]
PEPMASS=510.26414 1587.0807
CHARGE=2+
SCANS=1163
RAWSCANS=sn1163
RTINSECONDS=1396.7774
155.06138	0.49476413
209.08783	0.5945741
240.22058	1.9764797
267.53143	0.44511163
276.22245	0.92024141
277.95728	0.37140148
284.96918	0.63747225
314.40193	1.927839
315.26699	0.31106479
315.76748	1.1622971
322.45111	2.1331679
331.93329	0.48644607
335.96112	0.6208503
345.3363	0.69936331
348.152	0.72914106
350.08916	0.46284393
350.85381	2.4002741
351.93498	0.95339886
362.88904	0.68632088
372.07141	1.0687629
382.82593	1.6203691
399.30658	0.62687623
404.64496	0.61926146
416.96412	1.2624044
417.70353	0.7040493
423.54964	0.76306582
425.73558	1.3342453
426.33423	0.21376501
427.23837	0.51106652
432.84741	1.8605844
436.76103	2.2172956
442.21453	0.75068416
447.92467	0.7698779
449.26765	1.2376261
453.15124	0.773427
458.44162	1.2431198
459.21044	0.49474252
462.2923	0.26384538
464.87519	0.5445889
467.80649	0.61348762
470.41826	0.67190426
472.06559	0.47836537
475.18599	0.58855267
478.3647	4.6131014
481.16881	1.2435951
483.10266	2.5074468
487.95159	2.7568875
490.63278	2.1250886
491.08708	6.7283128
493.33873	1.145946
498.09056	5.6614753
500.28359	8.6033388
502.76303	23.899506
503.18895	5.6599347
506.94013	1.883107
509.67476	0.3480801
510.95758	1.2978229
511.99213	0.45534615
516.46842	4.3036868
518.09857	6.0616528
521.5121	3.5909412
524.28378	5.7432002
524.60546	1.6555724
527.41353	0.32034589
528.0052	0.51433044
530.84388	2.2438608
532.22188	1.3935428
534.88488	0.98593958
539.23513	2.2555649
540.9663	2.4551618
542.62051	3.901419
544.36488	2.1000736
546.15382	5.1148114
549.37659	6.775406
551.23645	1.5236846
555.12537	2.2029457
559.19037	6.1335827
561.84393	19.485101
562.46526	5.053288
564.96851	4.0781396
568.90498	1.7646042
570.35302	4.9195917
575.35291	4.2243398
576.94036	2.2795367
580.19023	5.3929208
584.54044	4.8141313
589.0508	2.2638232
589.53778	4.273741
590.995	1.7957173
593.88884	1.8356797
598.70522	6.5243106
601.52392	6.7281892
604.54151	20.009272
605.72707	4.4647832
609.60075	2.1648597
613.82574	1.2558205
619.48292	5.6281094
621.05635	5.8938516
622.33374	3.2711093
627.35431	1.8249095
630.22822	3.655795
636.93805	1.7561556
638.2711	2.1859241
641.72939	2.4344479
642.45188	1.2440668
646.62007	2.4521659
647.49566	0.8982335
648.81804	1.1130851
654.31854	1.1836317
656.87282	1.8071024
659.46124	2.2774898
660.14265	0.84545814
664.8482	3.2606837
669.55908	1.0231232
700.3717	1.5041763
704.78253	2.2889991
712.20906	1.115985
713.81785	1.2062816
727.27038	1.4317273
729.97501	1.2286747
741.15362	0.60609217
755.26803	1.0006661
759.13533	0.55911981
769.35235	1.1676615
780.13374	0.48974908
781.11361	0.92869413
785.00028	0.32740102
785.39209	0.61120032
798.1325	2.495112
799.20459	0.86606622
806.2362	2.1640131
807.31786	0.80952335
819.80957	2.1819923
827.01103	0.50417629
840.17724	1.0011829
848.56066	1.050235
865.56892	0.78024168
867.56327	1.0138885
870.2875	0.50837934
940.34032	0.3804076
949.69903	0.67211219
972.69573	0.95047244
END IONS

BEGIN IONS
TITLE=53: Scan 1168 (rt=1400.69) [E:\ORBITRAP\Laura\130118_OT_LB_Leaf\130116_OT_LB_leaf-trichome_2.raw]
PEPMASS=630.31512 6502.8999
CHARGE=2+
SCANS=1168
RAWSCANS=sn1168
RTINSECONDS=1400.6949
197.9741	1.7735484
204.14943	3.152105
207.06736	1.174038
208.96462	0.61682067
213.9269	2.0082
215.04991	1.0993985
215.87542	0.71641022
225.05438	0.33357456
228.05909	1.6342256
228.41788	0.34289339
239.11078	0.53881816
241.44273	0.4243784
245.03064	0.342804
254.06747	0.28417533
256.76168	0.61530911
262.11886	7.2432587
263.22389	0.86020864
263.59309	0.32362103
264.15991	0.514608
267.26977	0.52258807
273.15643	0.29382927
276.21428	0.52142842
277.18732	0.33684116
284.86718	1.5260809
285.17973	0.35842179
286.94432	0.94841804
295.95178	0.48903782
297.10851	0.57595296
303.80185	0.92814357
314.03882	1.0025123
315.09646	2.6486545
317.19654	0.69686136
319.02966	0.34041678
324.13747	0.80953401
325.00988	2.8350844
325.90544	1.1845772
330.0813	1.3994276
333.19692	24.724009
346.04926	2.1520923
348.03433	0.5222305
350.99137	1.1631417
351.9753	0.7965651
361.51306	0.35877196
369.13849	1.2186919
371.10718	0.52799942
374.30536	0.83268843
392.65984	0.97937618
394.2719	0.69807172
396.78429	0.49596843
398.22541	1.8757759
400.67514	0.99603107
405.29497	0.55998273
408.00185	1.1955681
411.07002	0.81766781
411.86731	1.5852509
413.10552	3.3413544
415.84628	1.6339815
418.27152	1.423431
419.51116	0.36412388
421.90246	2.5653738
426.17774	0.92454589
430.06095	5.2801218
433.27493	1.537338
437.14117	2.7225541
439.61765	0.64222184
442.10242	0.5822249
442.97034	1.641914
445.0805	2.3923412
446.55584	2.9485145
450.05636	4.2806376
452.62844	1.7822208
455.23267	1.7041702
456.1745	4.8761595
465.15092	6.5143076
465.90191	1.6674126
469.00208	1.0385534
469.42969	1.3672929
471.21153	1.601626
473.28833	1.1732067
475.41476	0.61211528
481.79395	1.4315971
482.20874	2.2654979
483.0149	4.7957077
484.06462	2.2559344
493.14182	1.7090599
493.92988	2.2585501
496.00433	4.7316594
498.86393	6.3940822
500.14345	8.7940652
507.7351	0.76771514
512.00366	1.3474691
513.91741	1.2684879
514.80401	7.4129004
515.25461	0.54638367
517.11359	1.4136536
522.90965	1.8474274
523.78518	8.0109797
525.90853	2.6346343
527.01285	2.8893971
528.80615	1.7079736
530.38768	1.0518545
536.1295	15.468025
538.29387	2.1145477
538.99098	3.0434427
541.15751	3.8994315
545.01745	1.6812674
549.3318	2.6586251
553.33574	1.5310486
555.63962	2.1792431
556.69059	4.3038526
561.30354	46.415541
564.09903	4.1767411
567.18994	4.4011342
568.14035	2.8926269
572.19932	13.671463
574.78987	1.9183114
575.99496	1.7909701
580.6045	3.1833192
584.99799	5.6298373
586.75757	2.4115045
589.61004	2.3475625
590.64969	3.5677046
593.09507	7.9580277
593.94871	2.3929687
598.86861	4.8685643
600.10335	7.3643504
602.52976	3.974787
604.9049	5.5296229
610.88077	32.209615
612.38223	26.10384
614.29547	34.852735
618.16116	30.251709
621.19262	221.22215
625.90836	1.6162714
629.73499	2.7826225
633.1095	0.72809661
634.44443	0.5059175
637.53357	3.414829
642.22339	3.6152477
644.12602	4.7637679
646.07861	3.0194299
648.95844	6.4556884
650.29833	4.7152002
657.58519	4.0460547
658.16905	14.867155
659.94331	4.3707084
662.22721	5.0430646
666.99353	11.79057
670.85983	8.7980944
673.09046	3.9176945
679.16833	6.2685544
682.263	4.9174368
685.20403	8.4518785
690.81447	5.8228305
692.74599	8.9364965
701.27362	26.823207
701.8938	4.9715574
707.26551	4.9689094
711.33766	13.695304
714.00874	4.2599575
716.94196	5.5467581
720.1224	4.9473432
726.11	3.2660294
726.75646	5.4766151
733.59275	5.0890657
735.16992	2.7159473
741.25667	25.776282
750.11384	2.6508297
750.75205	4.7272002
752.79319	3.527487
757.28699	14.31919
758.18596	3.8670766
761.67983	3.4164277
765.33323	4.339043
771.3713	6.0350381
772.06714	11.689862
777.20257	1.3783628
780.0386	3.76222
782.03564	4.0377048
785.36416	1.5467406
787.29959	2.4260144
790.1885	2.4380294
791.71278	6.1839268
794.25636	2.8139789
796.19361	1.5007183
800.02582	4.5439753
801.38274	3.7771744
807.03794	1.2643632
812.35843	2.0400058
814.24915	1.3981996
828.23978	9.6290577
830.27951	16.871492
841.28019	9.4040057
845.43076	3.4991832
848.38026	1.524163
862.12026	1.4607573
865.3939	2.6989293
870.34905	3.5031491
882.33359	3.1419104
884.41534	5.2685238
892.03381	1.48093
896.4277	1.6671616
899.98973	3.1309433
910.17248	10.573733
916.34509	8.8641768
927.11447	25.093215
938.35814	1.1870108
945.41643	9.6472068
954.12061	1.1878466
955.35788	1.3728887
958.32148	0.92987633
972.34171	40.45685
980.04824	12.253824
998.25189	12.813506
1002.1921	1.3934953
1006.5051	1.7260948
1012.3974	1.6682039
1018.192	4.1318996
1022.743	1.18805
1028.3077	5.0071741
1035.2891	2.939326
1036.2401	10.11384
1046.3591	34.238321
1053.3147	22.08374
1054.1361	6.356931
1066.3735	2.5381789
1074.9438	1.4611182
1078.4232	0.94423888
1085.3227	2.1870808
1094.4618	2.8812299
1105.3611	0.71898905
1110.4707	4.4357039
1112.2078	1.2890655
1145.2148	1.0840429
1200.6125	0.69892725
1212.5596	1.2137235
1243.4656	2.2646064
END IONS

BEGIN IONS
TITLE=54: Scan 1174 (rt=1406.43) [E:\ORBITRAP\Laura\130118_OT_LB_Leaf\130116_OT_LB_leaf-trichome_2.raw]
PEPMASS=601.35158 3236.8386
CHARGE=2+
SCANS=1174
RAWSCANS=sn1174
RTINSECONDS=1406.4252
182.81102	0.60968323
200.92674	0.86033787
210.86735	0.25451909
213.91888	0.60345568
216.03406	0.60596528
226.00213	2.3629072
234.95307	0.36478841
244.00791	0.54985142
251.96171	0.72543541
261.68106	0.48344343
271.8518	0.39862897
280.90195	0.38842478
297.20538	0.84134234
301.24597	0.49232809
316.18862	0.80794811
316.71651	0.27792157
321.04864	1.146239
331.92493	0.46909798
335.2373	0.71838923
352.68866	0.78061475
354.97926	0.79474309
355.67372	1.855577
362.16174	0.5641058
370.88251	0.9614544
372.44068	0.35688853
397.19116	1.9955564
398.00667	0.57663575
405.15524	0.82659361
409.15664	0.87755269
416.28807	0.5333503
417.91284	1.7296447
421.96988	0.43664617
422.95264	1.948721
427.46881	0.64501869
433.88699	1.24936
434.35592	1.9900456
435.84071	0.74614978
436.62784	1.2484003
440.08729	1.0028898
444.03316	0.78549037
446.0681	0.98975816
447.73838	0.4923773
453.84619	1.3732477
455.10987	2.0223482
461.25984	0.78563557
465.71166	7.5251598
468.13997	2.0620713
480.10499	2.2846827
482.94233	2.0078172
486.18059	0.59206666
486.88678	1.911603
492.54823	0.37607164
493.328	0.5174425
497.63399	0.86397263
501.11851	5.4314794
503.48598	4.8539653
506.91676	2.3107493
509.47794	4.2006159
513.11471	1.4342366
515.83454	2.1450967
516.55731	3.5448548
522.22901	0.62392509
524.81549	2.4817062
526.31693	1.1617468
527.30802	1.3781729
530.6358	1.6300889
534.6123	1.643203
536.81147	6.6671294
537.31129	12.055273
540.78369	1.0088631
542.95413	2.9050757
544.90902	2.0065826
547.3395	1.6604033
550.65466	1.6953283
553.80645	3.9055198
555.86586	7.1837241
556.57655	3.2414097
558.20561	1.8295187
562.40097	1.1907883
564.69774	3.4975845
566.71103	1.661582
568.93958	4.0491152
571.84478	0.80799506
576.48281	6.3528147
578.09128	3.2096511
580.02991	5.9200913
581.76863	5.2268033
582.77102	11.831403
586.69212	5.5878991
588.27242	7.122918
592.27484	83.309376
593.94748	9.1688243
596.30654	0.92714615
599.66804	2.999282
600.96032	4.100162
605.62977	1.9290229
610.93868	8.9857441
613.74421	4.0679723
617.1842	6.1874671
618.60459	10.619589
621.65419	4.9193637
622.43285	2.2129364
623.32616	4.8497452
628.81986	8.8837415
630.57644	3.3070793
631.89792	6.126344
634.28143	3.0266941
639.68657	7.5083221
641.46652	3.4033808
642.49719	1.1693627
644.43181	1.510872
647.92951	2.859729
649.73227	2.9911201
659.65233	10.113814
665.02973	4.9199168
665.89949	1.65993
670.4026	11.064698
674.32634	4.1261498
675.76422	2.617328
677.8925	1.4304759
681.29725	9.9194456
686.23876	3.8795882
692.59397	4.6939912
693.82635	3.2954781
696.13955	5.8503253
699.65148	4.7074913
701.23752	3.3116767
705.39117	50.229542
709.89064	1.5948935
710.76174	1.0035814
715.74036	3.9763333
717.66424	3.3640431
720.17061	5.5384249
721.16914	1.5665158
723.87165	1.5238998
729.37509	3.6297962
733.90287	1.1516951
739.35546	6.6249431
741.26393	6.9147885
745.08718	2.6038331
756.41064	5.0509933
758.6303	2.3733312
759.93353	2.1120545
768.78802	1.2441114
777.78582	4.6324634
781.09516	1.7033455
786.78397	3.7241753
787.85626	1.8637651
791.23503	1.3793972
794.7558	1.6608791
797.23267	0.54467141
805.01621	1.1681899
806.74519	0.56443424
813.77692	18.289098
814.18972	7.8942594
816.27796	3.4963103
819.33626	0.40859115
828.39321	2.0552381
829.25155	0.91660342
836.20053	0.64014429
840.18991	0.83777813
845.47327	0.89930326
846.82956	0.36501402
856.00201	1.1524633
867.27715	1.337446
869.1899	2.8340377
871.1041	1.6251155
883.1969	2.6803642
884.35875	1.0197978
901.13494	0.5954221
912.35431	0.97675656
930.46723	10.609307
954.71439	1.3340943
960.29107	0.56640431
970.93931	1.1177957
976.37819	3.9451824
980.69819	1.1667654
984.01032	1.1030182
991.13824	1.325142
997.23065	3.6692511
1001.3822	1.7293244
1003.1967	0.7804822
1055.4843	0.96915462
1059.8216	0.41403378
1070.9536	0.47806309
1078.3235	1.3921154
1093.296	1.8362503
1103.9569	0.61274195
1115.1138	2.1036893
1119.5387	1.1781287
1126.1518	0.54176597
1144.5751	0.41254588
1169.7272	1.781315
1176.9074	1.3517244
END IONS

BEGIN IONS
TITLE=55: Scan 1176 (rt=1407.46) [E:\ORBITRAP\Laura\130118_OT_LB_Leaf\130116_OT_LB_leaf-trichome_2.raw]
PEPMASS=541.46165 2831.5649
CHARGE=5+
SCANS=1176
RAWSCANS=sn1176
RTINSECONDS=1407.4629
159.28285	0.63653668
168.53036	0.50170297
172.97726	0.61975527
175.9676	0.50984457
187.91492	1.3709195
200.15315	0.29056816
200.8364	4.2194926
217.03628	1.0339214
227.10942	1.0613041
227.96767	0.22985319
261.96099	0.47010557
263.05882	0.35157634
272.14618	1.6909517
295.19939	1.2326994
296.23889	0.67628011
300.08972	0.42665222
303.13843	0.8607795
309.9748	0.3701165
313.07434	0.46307419
325.97512	0.36315339
326.89943	0.60500072
335.11816	1.6137092
342.71408	0.31076464
344.1051	0.85095963
350.77395	0.62106373
372.21216	0.90313456
377.87164	1.615901
384.92099	0.79913149
390.94236	0.39313825
393.0885	2.1318367
393.97651	1.3436023
395.53206	0.9838613
397.31207	0.44296903
399.23972	0.91011
401.38067	1.5832119
410.57167	0.9299719
414.7644	0.59631118
425.88074	0.4521939
429.18992	1.4469398
430.329	0.31072087
436.88721	0.45185195
439.94579	0.71599402
441.20858	4.8330609
444.36597	1.4875235
446.27832	0.42854706
447.07719	1.0812704
449.11706	1.6628884
451.95119	0.51000695
453.83319	1.0967549
455.98311	1.2233624
462.31523	0.54755781
465.02823	1.493358
467.46027	1.5371266
469.28943	1.4983563
473.71814	0.90594664
476.35703	1.2588959
477.32275	0.38503622
480.35566	0.50833213
481.77521	1.0386811
482.97789	2.2755029
483.87779	0.69324811
486.33369	2.5050213
487.30388	5.5610282
488.46877	2.4025519
489.72717	1.2876135
494.15955	0.98348344
494.96228	1.3272467
497.97773	5.7260171
499.4657	3.1694695
501.53001	16.771227
504.04501	2.1383089
507.3416	2.1000336
509.66663	2.4263746
510.96452	1.6728074
513.05154	6.8926892
514.84941	1.4255909
516.85815	4.3156619
519.73026	2.8698266
522.71919	12.538308
523.5714	5.9918713
526.60603	3.664704
528.07559	4.1110614
530.09578	4.3753872
531.9027	12.435408
534.57311	16.999141
539.46467	1.0904561
540.8944	3.5822346
541.55683	4.8484806
542.68045	2.2346058
543.81306	1.1266297
549.97164	4.8338263
552.63794	2.4424336
555.18388	0.58542022
556.98479	1.1241132
559.4118	4.7410387
562.09131	3.7556192
567.70108	1.2460179
570.52165	3.2873088
572.73581	7.1598803
575.7738	2.3818149
576.91062	2.5060814
578.29598	1.5171954
579.31382	2.5518445
585.03335	1.0815886
586.55569	0.8040561
590.06116	1.0704027
593.5151	14.489927
595.11687	8.4918672
596.03396	2.6005733
597.24033	5.9395462
601.21372	2.3826083
605.72544	1.8128576
606.18631	6.4937696
609.49571	2.0819817
614.52872	7.1160287
617.9599	5.4663778
622.15265	66.599431
624.1791	4.7902863
626.48055	112.84117
633.94396	6.9350108
634.93431	4.947962
639.10626	0.72873874
643.8821	9.3664529
650.95598	12.558246
653.99678	1.6945229
654.78697	0.74918964
656.77755	1.2097077
659.33909	1.6378697
668.20759	4.5244698
673.16722	1.8949552
678.01241	5.5406771
681.7558	1.6533564
684.03702	0.48906336
687.37412	2.3095233
691.29244	4.0791647
693.19249	1.5443378
703.10707	2.2375855
707.23134	0.74923967
708.31639	0.19432986
713.14006	1.6461511
718.5288	1.3873217
722.69368	1.3494429
725.42846	2.8328173
730.22392	1.4351105
734.19934	0.37376033
735.51723	0.5214907
740.38532	0.44022002
741.19579	0.49315073
753.70816	4.5563542
754.58232	2.3433709
757.14767	0.25538048
762.40665	0.36149059
767.16769	2.8121895
774.39871	0.87871981
780.475	1.909379
784.52274	0.82209872
797.80731	1.4745465
808.18896	0.34903163
816.82065	1.133005
818.97162	2.4079054
820.44565	1.7352974
824.56653	1.5473754
864.98231	0.75137624
868.095	0.36980293
873.64477	0.7411133
880.00278	1.622638
884.26098	1.6494695
886.92707	1.0227165
916.38232	2.1701513
918.57525	1.3684844
927.51055	1.9959407
933.6192	0.76584332
958.36462	0.97592923
979.33349	0.77321815
984.15997	0.30307435
989.48851	0.51106321
1005.021	0.69398859
1006.3441	0.97021261
1026.063	0.41297297
1031.4933	0.74576381
1049.5029	0.91767227
1077.2998	0.43500297
1084.3251	0.51231918
1102.5402	0.34820747
1127.2912	0.53475969
1189.5674	0.41307812
1195.37	0.64721255
1213.4608	1.540065
1272.2859	0.49549555
1294.5104	1.0995156
1337.4338	0.93399883
1343.2933	0.51648336
1369.1555	0.66938847
1391.6429	1.1345912
1500.4485	0.36282599
1509.7634	0.5328672
1548.4581	0.29675816
1592.1932	0.59560538
END IONS

BEGIN IONS
TITLE=56: Scan 1177 (rt=1408.21) [E:\ORBITRAP\Laura\130118_OT_LB_Leaf\130116_OT_LB_leaf-trichome_2.raw]
PEPMASS=527.97049 2599.9517
CHARGE=3+
SCANS=1177
RAWSCANS=sn1177
RTINSECONDS=1408.2076
148.87427	0.32875261
167.06943	0.6541951
184.88469	0.59766421
191.15871	3.0231536
193.98423	0.91361675
203.03678	1.3149169
214.88879	0.25961859
226.18754	0.63763206
227.9283	0.57540208
248.05557	0.76158993
248.36022	0.12182381
266.15576	0.81325046
270.60626	0.34594801
273.69415	1.1081699
281.17986	1.744633
282.60632	3.6630384
285.20004	0.43141584
294.18762	0.77539519
294.57391	0.10024157
310.08139	1.1818908
325.06148	0.39846379
332.95169	0.7354637
343.15318	0.97129503
344.13667	1.5601478
347.17791	2.694516
350.75598	0.44294207
366.77425	1.6585563
370.67291	1.9306791
373.20598	1.0480069
376.31628	1.776388
382.77606	0.59985862
387.08306	2.7441988
388.50431	1.8726061
388.89136	2.5937796
391.64664	0.67110958
396.30285	2.7851828
397.70563	2.9340611
398.16726	3.7004689
401.95206	0.61231591
402.57074	0.97295641
409.40492	0.42423266
412.59475	2.3719849
415.10633	1.049689
428.0655	1.0432185
431.8077	1.3130811
434.72128	0.61909347
435.17891	0.77289253
436.03734	0.90064071
438.1578	0.45418477
441.18684	2.2355186
442.01995	1.2197718
446.09718	2.0226251
448.87465	4.8116416
450.26642	2.0735735
453.29268	6.7141683
457.07752	1.0741314
461.58621	1.4698871
462.32385	3.4359355
464.1715	6.6689237
466.6562	1.1503598
469.70652	0.72879243
470.83625	0.86691496
475.10024	5.1176424
476.5113	6.2152775
479.13223	3.1444386
480.85819	2.6799558
482.38861	3.7597939
483.78534	1.3110146
487.0202	7.095663
489.67286	1.7843331
490.13571	4.2545541
495.43979	1.2687314
497.69046	1.1858425
498.62991	2.0078387
502.41871	0.82525677
506.41513	2.9631215
509.6346	5.4686049
510.1043	7.0050662
512.61774	6.4853671
516.56478	8.7282184
517.70059	16.368887
521.66373	10.245081
522.10593	26.349509
524.63096	1.9873627
527.14884	0.58380351
527.77213	1.4341368
529.38842	2.2464764
536.32913	6.4326778
537.17475	3.8922489
538.16066	4.3037488
539.82892	2.4110537
540.89373	4.9780402
544.37145	2.6326956
545.31258	5.8134661
546.04942	3.7857896
548.27136	2.1083571
552.41593	0.63529755
554.25502	4.9002714
555.14842	1.1609342
557.09023	2.7414559
558.93632	3.3256568
562.19091	1.1472161
563.40577	4.1018689
564.4113	2.3529416
566.23109	2.1338902
570.21097	2.5378828
571.97317	1.4606142
573.58367	2.8329163
577.31314	8.7154471
577.92784	11.283769
579.171	7.944361
580.97859	2.2181795
582.03318	2.1383918
584.47153	1.397931
587.19424	5.4248526
589.2429	9.0659098
592.15722	1.4353396
596.39468	4.1051698
599.29718	3.7351401
602.20591	8.5048594
602.90388	1.5168643
605.96164	1.9856257
610.76692	16.828995
617.34048	11.577612
619.81038	8.7484555
620.82556	2.8860701
623.641	4.384365
623.96607	1.0625673
627.21284	0.45794868
630.2738	2.2067798
635.60662	3.6679427
636.25239	4.9111107
637.8298	6.5650347
638.99248	2.1546045
640.09806	0.60620456
640.55931	0.95883328
645.2088	2.0678323
649.78841	4.3307318
651.15768	2.4485057
658.79618	17.706408
663.86647	1.7326724
666.82097	0.62774294
674.7328	8.0878345
678.48223	0.83480342
681.64733	1.3806106
684.203	2.116873
686.15984	0.8970187
691.52777	1.3646923
693.27509	5.5164591
694.92923	2.4564604
698.27778	1.7705269
700.81719	0.2955596
701.27408	0.43086673
705.66066	2.4809345
708.29367	0.59256772
709.82424	2.6232249
713.89427	6.1163485
718.15123	3.3695985
722.87746	11.294949
723.36549	3.5693948
727.6362	1.7682799
729.48118	0.81104849
733.71061	0.52143179
734.4523	0.70973109
738.40667	0.93197558
745.19714	0.27433259
759.05905	1.3528418
762.88332	1.4552468
764.52838	2.2601269
772.35131	1.2603395
788.2288	3.2096799
792.29041	1.5462838
794.09069	1.2073933
801.25943	0.76873335
805.39073	0.35630786
819.97161	0.41788817
826.91162	0.72184531
835.14764	2.5739861
841.19201	0.2983696
860.46532	2.1771128
867.19888	0.54893783
872.19582	2.0944803
881.55206	0.94474473
889.48072	4.9641171
901.97528	0.44562529
957.35278	0.29882761
968.57379	0.56292364
985.06878	1.3433229
1002.7338	1.2813612
1009.474	0.96499056
1018.5322	1.6182549
1035.944	0.49614658
1042.6162	1.2745219
1047.3433	0.26280613
1083.6918	1.0405255
1090.2736	1.6522457
1095.4159	0.70085424
1103.5807	3.368983
1131.4354	0.82191736
1178.3628	0.98719752
1212.6708	2.0273075
1220.6302	0.5850528
1259.2369	1.1590808
1316.7197	0.7897334
1441.3929	0.34109617
1571.6069	1.5756723
END IONS

BEGIN IONS
TITLE=57: Scan 1185 (rt=1416.35) [E:\ORBITRAP\Laura\130118_OT_LB_Leaf\130116_OT_LB_leaf-trichome_2.raw]
PEPMASS=416.88589 2126.4722
CHARGE=3+
SCANS=1185
RAWSCANS=sn1185
RTINSECONDS=1416.3452
125.95123	0.43089169
129.12969	1.9066558
130.07825	0.75147434
144.87222	1.8604444
145.72349	0.86601164
147.94482	1.3230687
157.07509	0.89634919
169.08052	0.6043145
171.13468	1.0937464
172.58857	0.36712549
173.06141	1.0994773
173.65145	0.30728953
174.92202	0.99496033
203.08517	0.36358101
206.7587	0.96705683
212.07171	0.68402776
212.97114	2.3544208
214.99978	0.34863045
216.95286	0.25631462
221.46713	0.51555073
227.01871	4.4298136
229.56894	0.5991227
244.19395	0.40217139
246.03073	2.0884454
255.18193	0.53000247
257.04841	1.9432395
257.87749	1.231886
258.97622	0.92952389
263.19931	2.8206739
270.94965	1.4371835
272.07639	0.55936747
276.33111	0.69864376
278.06924	2.0430416
286.83238	0.26512503
287.99795	0.95092154
294.00078	0.38412321
295.93299	0.86962425
296.35643	0.1655492
299.88532	0.41105245
301.11028	3.0778594
302.19698	0.74263064
304.16037	0.50640662
305.03954	1.133186
305.45761	0.14448996
308.01492	0.28706906
310.13479	1.4982387
314.99447	0.44106325
320.1438	2.2997924
325.03049	3.3918881
329.41858	0.7494163
337.75766	0.55385193
338.94548	0.7298018
341.10915	0.60112952
342.76613	1.2431014
344.89418	1.5912005
346.3617	1.6483006
346.97925	2.5560301
353.11316	1.4773734
354.16744	0.95456718
354.8127	2.1064585
357.92528	1.8405763
358.63854	2.5635729
359.90514	0.45907911
360.72089	1.1055339
370.08099	5.4637433
372.1355	1.9053518
372.72032	7.1495776
373.16563	1.1830121
375.08968	3.9543671
379.89982	5.1228577
382.60819	4.5465045
383.98544	1.8172518
386.77741	2.4060226
388.21651	2.7297672
389.32736	0.81059333
390.88791	0.73869667
393.3832	0.70957568
395.21505	7.9451861
397.73382	13.251168
398.83869	2.9348696
399.90085	0.93999732
400.48454	1.4138148
402.04254	0.31425071
404.23345	5.243914
406.69563	6.7978209
409.53327	39.647666
410.93749	4.6397842
412.92405	1.1021383
415.34248	2.7176688
416.11716	0.74168128
416.66111	3.9743817
423.62314	1.5960717
424.50883	0.75019667
427.17818	1.9548916
428.68166	2.691889
433.0828	3.5402115
434.59129	11.509208
435.76124	8.2741165
436.55248	1.4958444
438.03881	2.6128584
439.45766	2.0939991
440.97813	2.1492857
442.34607	0.99629462
444.18315	1.5943806
444.90141	2.5028645
447.35456	5.9872369
448.36874	4.1434856
451.11669	2.3365738
453.24488	16.400459
455.32111	3.112977
455.98149	9.2526845
456.98124	7.228033
458.11697	4.6245813
458.74226	1.6586215
462.74537	4.9399819
466.38681	6.8795345
470.0579	3.9803469
470.99538	2.1730879
473.29089	4.9540845
474.82968	2.1231622
475.25868	4.7040443
478.06175	3.4375912
479.87179	1.7009905
483.34566	1.3805982
486.58785	1.2135706
487.86036	3.02093
491.54995	2.3662287
496.42598	4.6512545
497.13027	1.672851
498.45157	1.0071619
499.16815	2.826139
501.16387	4.4912205
502.02952	1.1417953
502.88379	1.5153772
507.40485	1.231929
507.83003	2.3121021
509.61745	4.0509994
511.2494	23.154574
514.57616	2.429347
516.28985	0.87062788
516.68987	2.7842367
523.62584	1.2244884
525.24607	1.9516286
527.19988	3.3030304
529.7966	1.3778615
533.15869	2.4080167
536.81161	24.337622
540.69448	2.9718993
546.15234	1.0925048
547.10583	0.50157398
552.25659	0.78802309
554.68782	1.613036
559.25506	1.9756276
567.14311	4.5867871
571.5067	2.4533848
572.43028	1.2964895
575.32012	3.4171224
595.87622	0.32313265
601.78424	2.1452765
608.00153	2.0094
613.46733	0.57819834
615.43322	1.0152397
619.10704	2.1852183
621.37311	0.89642848
631.3111	0.61541727
635.8083	6.3030446
662.39636	0.53996371
673.29528	0.4117029
686.14227	1.7755848
687.5132	0.62212419
701.40682	2.7838262
706.26296	3.7511405
752.34084	0.71329264
773.00063	1.5036069
889.57733	2.1178082
END IONS

BEGIN IONS
TITLE=58: Scan 1187 (rt=1417.4) [E:\ORBITRAP\Laura\130118_OT_LB_Leaf\130116_OT_LB_leaf-trichome_2.raw]
PEPMASS=432.55641 3060.552
CHARGE=3+
SCANS=1187
RAWSCANS=sn1187
RTINSECONDS=1417.4009
128.98055	0.48334821
136.09942	1.2818811
146.75296	0.60616285
162.01195	1.0929727
162.98386	0.51964459
166.46828	0.9252509
168.1464	0.73144162
169.10806	0.60544202
174.98653	0.50543159
183.91897	0.20616656
190.91754	1.4715975
198.14426	0.31480352
198.99068	7.0187238
201.04703	1.0441325
201.55566	1.5509555
204.02195	5.7571497
207.06311	1.3117938
211.09889	0.70412327
213.0544	3.2775846
214.85107	0.86270995
216.07324	0.7705626
218.98235	1.3944651
221.43418	0.42570282
222.75207	0.347862
223.10757	0.89993083
226.91772	9.1977417
235.00843	1.526296
240.94863	0.69905347
246.14517	0.83282924
256.72305	0.50874203
259.99221	1.4098524
261.96439	0.53061876
272.13217	0.63400098
282.0693	0.45052925
284.07611	0.56624391
291.94116	0.2885672
296.17726	0.51300953
297.69019	1.6129979
298.13011	0.50077187
298.96646	0.37314258
301.00866	0.99297846
302.95352	1.9332421
308.20237	1.4830592
308.57851	0.19384168
314.9836	3.1370205
317.66706	1.2242955
318.76692	0.98351199
320.80634	10.996645
322.82344	13.391301
324.75887	0.3770947
326.77886	1.290728
329.16632	0.55731994
331.33798	0.50754728
332.82795	1.2786749
339.07363	0.46987707
340.11012	0.99089438
341.38765	1.2389681
342.55069	0.33332055
346.58101	0.3495602
350.20342	1.9211073
353.62963	3.2153519
355.35733	0.90393479
357.29531	0.69666024
359.58297	3.0653916
361.74007	4.498964
362.58932	0.89334059
363.10801	3.4475927
367.67327	0.4218705
370.84592	2.3483574
372.79866	3.0587829
374.33405	4.4033037
376.20574	3.6884876
377.09403	6.7273259
383.86404	2.5554372
387.2135	3.865638
388.704	0.9941629
390.65425	1.4911333
393.89525	2.2944398
395.9241	4.2739445
398.46191	5.2764058
399.15887	2.0853131
402.00628	3.553466
402.78577	1.0298861
405.89439	2.9005755
406.94751	2.0333081
410.77511	16.446195
413.2974	3.8461903
413.72375	10.642746
415.93376	4.9102696
417.04558	2.7337192
419.15236	2.6077736
420.58228	1.4165627
422.64061	9.8683736
425.96817	12.252182
426.73441	7.2060834
427.97524	2.3417096
432.04226	5.1059355
432.72251	2.9865854
433.97967	0.45895743
437.33819	1.3518475
440.14398	1.217219
441.39449	0.87613719
442.7775	1.0341645
447.31603	1.4783719
449.31422	2.2403311
450.38931	7.7783945
453.42304	0.8611775
454.09966	1.8368688
457.16592	0.81597806
461.5553	6.1342449
464.0065	1.3997952
465.57283	4.1964273
466.6469	2.5581864
470.71458	5.1308544
473.40586	3.4003817
477.47944	9.217967
478.45608	3.8041093
481.84589	6.499866
483.16251	1.731444
485.47711	2.4317605
487.45375	0.3398929
491.94575	1.7152048
493.6126	2.10645
494.04949	6.2648594
495.21186	1.3539342
497.69407	5.0652896
498.57681	2.5681737
500.01773	0.86818506
502.2598	2.8010732
504.30343	2.384294
504.85678	7.3063871
506.3034	4.9289272
507.18079	0.90577606
509.65718	2.1365409
513.6594	3.0004977
514.36364	1.6143275
514.91955	5.1101502
519.88952	2.4363929
523.58603	1.4492175
524.53684	3.0253246
525.98828	6.3734308
531.85556	16.380668
535.17219	114.65423
535.79166	32.669216
539.83585	5.7275104
540.26257	1.6144901
542.42874	1.3626418
546.61756	11.73764
547.08751	16.888761
553.68471	0.82754886
555.21832	1.6951249
560.72506	1.0876289
570.43082	2.5618169
574.76618	2.8871555
577.93535	0.5382221
579.28637	1.6726463
583.25913	1.1083227
583.81463	2.0343171
587.33416	2.4617668
591.60158	20.100356
596.06807	0.7520379
598.3258	2.5975262
599.38695	1.0267898
599.84519	1.7271307
603.31817	2.9850355
611.80053	2.7765545
614.43142	0.89059042
617.26336	4.166088
618.12328	1.0245004
623.84596	1.8124677
631.31244	0.7645102
640.29467	1.6207623
647.31842	1.2640894
658.5916	1.9170503
662.13537	0.86992698
668.00702	1.8735732
669.49544	4.1995272
673.37671	1.6837439
678.21645	0.82125006
683.97509	2.569176
687.83096	1.0355816
691.42778	1.7643747
695.23791	1.3213521
701.32067	0.73002198
713.06079	0.4075585
731.28203	5.2626051
732.20311	1.6420695
738.84379	1.95146
749.06759	2.1142539
752.20169	0.3028426
760.02795	0.26484201
768.35718	1.2240444
775.39471	2.134979
783.27655	1.4442936
807.29339	1.1666032
812.41327	1.4263054
840.07084	0.8773273
849.53637	0.74399161
866.08929	7.4237306
877.99139	1.0860674
884.33742	4.1181288
888.36131	1.0217604
897.91119	0.95974636
903.2694	1.5397379
955.32024	0.39689563
974.05993	1.0886409
980.21246	0.65589478
985.151	0.41914298
993.61834	0.44167556
1173.4552	0.7562619
END IONS

BEGIN IONS
TITLE=59: Scan 1190 (rt=1419.66) [E:\ORBITRAP\Laura\130118_OT_LB_Leaf\130116_OT_LB_leaf-trichome_2.raw]
PEPMASS=501.63163 9008.2363
CHARGE=3+
SCANS=1190
RAWSCANS=sn1190
RTINSECONDS=1419.6622
153.03005	1.8756992
156.78229	2.469216
166.95272	0.96552065
170.01151	0.47221559
173.18979	0.4956141
175.14677	4.244896
181.15534	0.65953062
186.97032	1.1105463
190.99116	0.46949026
198.02758	2.4726631
199.03081	1.6234089
199.9389	1.3797449
200.87431	1.1690378
203.27106	2.1959605
206.39316	2.0161234
207.12142	0.76173271
209.31924	1.6722016
212.98211	2.2346563
214.79242	0.70653907
224.95465	1.1667653
228.98044	0.66215724
232.98511	0.69370618
236.02062	1.5051001
238.49878	2.5525441
241.50317	0.96950742
244.29387	2.7137156
254.00959	0.63430703
255.0329	0.79046375
256.17194	1.3129546
260.7475	0.55426133
263.09061	2.1102337
263.73568	0.44750151
264.50071	1.4113941
265.10438	1.9942048
266.968	0.72321137
269.05301	1.8203762
272.11248	19.72382
273.25832	3.3322206
276.08316	2.861773
276.99413	3.0267913
278.03465	1.8378445
281.69366	0.75364726
286.6114	13.486688
287.39306	4.6922453
291.99109	4.2426541
300.90907	1.2218238
301.98069	6.0362367
303.23574	5.3704759
304.52919	0.85359293
308.07077	1.0151786
318.03604	1.0436083
318.74021	0.54039986
323.00362	1.8476791
324.16887	0.87250499
325.24215	0.60330268
326.10349	0.58070132
327.56879	2.1168537
331.61608	3.5916328
334.74238	3.9952419
336.41771	11.436072
337.86868	4.5693423
338.94925	3.5155058
341.25445	3.9689178
343.16025	8.0901176
345.2228	6.623386
346.00262	5.1575506
350.61176	3.1679689
352.01648	1.3004418
352.93942	1.0131953
353.55269	1.9496838
355.18844	0.74377205
356.79928	0.68542389
359.15759	1.830989
360.07662	1.540072
363.0021	1.5571683
365.42267	1.1667738
367.08325	1.5526546
368.28995	1.7899562
369.16137	10.503246
372.07886	1.7453756
375.9428	0.64321561
376.33383	0.94148669
377.41594	1.3085475
382.08415	2.7509375
382.75682	4.3188511
385.79403	4.7006774
386.71227	1.4369544
387.90645	1.9946582
390.34591	1.9437866
391.42076	2.6954763
392.17137	3.7092328
394.13729	6.8351782
397.00707	7.0830939
398.10676	4.7335891
398.72789	10.472631
400.21745	42.13643
400.87387	10.158586
405.96575	4.2977648
408.01929	5.1308035
410.42608	3.737586
411.86602	27.697833
415.23755	2.5872595
417.28433	6.1674263
418.77023	1.792842
419.76359	0.86786035
421.225	0.8003509
423.70969	2.0507426
426.52135	2.6742164
430.02126	3.6476308
432.14865	4.0977979
434.45875	6.6025075
437.72607	0.66172557
438.28731	1.9527101
441.1512	0.79441603
444.1796	4.0823693
445.58148	4.303924
447.70848	3.9950671
450.68883	6.9167682
452.9985	5.2873907
455.18642	11.617941
456.16178	17.701866
458.28485	3.1535824
461.20806	3.3386072
461.81143	6.9433445
462.68287	2.6326557
463.77866	5.8105028
465.81561	3.4498312
466.24752	13.44897
471.00808	5.6766459
471.33604	57.221029
472.24351	6.3351656
475.92436	6.3279262
478.81775	7.3610368
481.13382	18.939738
482.15056	13.279877
483.30313	19.899871
485.22024	10.088089
486.38079	6.7244193
489.87759	28.942051
493.20051	34.090844
495.60181	123.95086
496.31209	12.476283
498.73169	2.375814
500.64409	2.9683976
501.80886	4.3758178
507.62632	14.572827
510.72939	16.383172
513.24567	1.8883562
516.20541	7.2863693
517.23964	13.097616
518.98931	3.22745
519.39288	6.7330393
521.25116	4.6615869
525.10475	1.5107853
526.98455	7.2820755
527.99854	2.6929368
530.21909	3.3672773
530.77799	4.9375799
532.2279	29.040073
533.22654	2.0330655
536.77931	4.5750487
538.58898	11.389133
539.84925	5.273871
540.79843	4.9829136
542.28448	3.2610008
544.62387	4.8332856
545.27837	7.356075
547.29906	7.4615553
548.91985	7.6479974
549.31164	25.578794
552.25004	2.1480667
554.12902	5.2790706
561.03661	6.9070323
563.67925	3.2817683
564.1915	6.2248115
572.04998	21.356495
572.35841	103.03829
574.97265	8.9594059
575.89419	5.8231268
576.74558	3.6287099
583.41742	6.1546664
586.30074	7.9681695
589.13584	17.024534
590.71433	2.4885757
593.58921	4.3253166
596.56763	10.24606
599.11592	3.4806713
602.6713	65.469701
604.29519	23.791556
606.26988	6.760508
609.84897	7.2915194
612.73028	4.9272281
614.5393	3.2929434
616.98143	1.2182068
623.54242	9.7653122
624.70487	4.6469278
625.91266	2.2961544
626.83301	2.2434246
630.686	9.3126789
634.19918	2.3334754
635.72359	2.7811893
639.66136	7.6662156
640.89743	5.8085386
644.93247	8.7973796
645.53593	13.744208
648.11035	3.4983315
653.75245	29.310985
654.31953	10.025689
657.41638	1.179289
664.74049	4.395177
665.75185	8.2554199
668.2901	8.200185
672.27194	18.212489
673.14453	10.726955
674.39831	10.114511
677.41465	4.5512743
685.34435	45.777495
689.40488	3.6574774
690.25722	18.76856
695.93357	3.0022656
700.03418	5.932893
702.20765	3.4614346
705.36043	8.3089468
709.32967	6.5808805
713.70715	1.6835248
717.23112	9.8137167
722.16284	5.1146922
729.90655	0.81006371
738.79608	2.2908309
749.34607	1.3118417
759.27386	1.2621799
764.21905	1.3495307
778.14993	5.2612728
783.16882	2.452669
790.24048	3.9855072
795.29728	4.6415693
802.68847	3.933779
813.37197	4.5271975
818.39593	102.37242
830.11749	0.80739806
832.38976	1.2461995
839.5252	3.0526882
844.33886	0.96699793
856.90631	1.2103404
870.09169	2.0051329
874.15274	1.578749
878.29235	1.1609401
901.50166	5.1800232
905.70726	2.8865112
914.45239	2.2170056
920.45334	1.6237036
923.30628	0.8482957
931.363	37.779029
951.36322	1.4660499
972.38488	2.5874259
981.47277	2.1122726
1004.628	3.9821617
1014.4626	3.6719003
1032.4197	8.6784938
1045.4945	2.2460579
1103.5536	8.7454056
1104.8727	2.9636782
1128.3752	2.5631903
1314.2048	2.8135298
END IONS

BEGIN IONS
TITLE=60: Scan 1191 (rt=1420.26) [E:\ORBITRAP\Laura\130118_OT_LB_Leaf\130116_OT_LB_leaf-trichome_2.raw]
PEPMASS=708.33872 6164.4785
CHARGE=3+
SCANS=1191
RAWSCANS=sn1191
RTINSECONDS=1420.2643
208.08752	0.77480386
214.96996	3.0276991
215.81992	0.47756075
226.07144	0.82129849
226.98014	1.0551271
228.80246	0.49105502
229.93764	1.3946604
242.00107	0.55855977
247.8232	0.67736401
250.93969	0.54120018
283.20999	0.79930145
285.95376	0.88334577
294.30682	1.8393739
296.95166	0.7246486
311.5585	3.0924192
312.04408	1.2896096
330.07329	5.9753163
331.03786	1.9449428
339.66097	0.8240395
340.89017	0.9348626
369.04411	1.1780844
372.20385	0.54382534
379.07631	2.5514087
383.10942	1.4204578
387.01684	0.93271424
396.17197	2.5186867
396.92558	1.2538303
399.07208	4.3824418
415.03252	22.310172
415.91011	2.4578575
419.95773	1.3182061
421.85737	0.75509904
425.04742	2.5701123
430.08243	0.6043928
442.95146	13.952283
444.08574	3.2936223
470.10801	2.7670321
481.19537	0.63994021
491.11276	0.94861176
500.06257	4.1321388
506.04099	1.6321412
511.59491	1.4587619
518.23004	0.97563341
523.30846	2.2130332
526.30541	1.0865535
529.64166	1.3081588
543.16791	0.75662997
544.84723	1.1648885
548.54614	2.9818988
550.827	1.2177113
556.10119	0.9141812
558.75514	2.1068191
573.06677	2.5345567
581.97267	2.0297449
587.10872	2.2676154
588.22905	0.47450303
594.87539	1.7125869
599.15332	1.8468086
615.31859	1.2215176
615.85938	2.579275
620.26672	1.8695805
626.05487	0.731793
631.57535	2.8454034
633.2222	1.0870368
636.9083	1.7768461
645.25594	2.0637271
647.68322	4.6683955
649.32512	1.7083788
652.22558	1.7944362
659.49422	3.553494
661.64482	4.7256404
664.52837	5.455762
670.85107	4.7267778
671.5045	8.5378381
672.85132	3.5501492
675.96195	7.0082634
678.03372	4.2212261
680.19217	3.6531474
685.40399	2.7677854
690.65291	7.2115186
696.41032	16.705014
698.7059	11.97234
699.85439	5.5913089
703.27962	1.7158243
703.79541	2.8423924
708.44319	4.9044528
709.38115	1.2493345
714.46539	4.4341062
717.6111	0.88938957
719.8374	1.7143687
725.40378	9.5749949
727.11042	5.5680396
737.14581	4.7902243
745.30036	4.6089
747.33307	4.650518
749.80294	1.2093413
753.15142	2.1350269
760.18299	4.6184877
764.2508	12.081202
768.74158	20.685138
769.79915	6.3011469
775.32179	7.9930404
778.48223	2.9673679
782.8221	3.0386761
784.82907	2.1588606
787.69516	4.0371794
790.06122	6.8989593
793.24292	7.2957768
796.78996	5.1046742
798.57939	4.8184801
800.6751	9.5091926
803.19686	3.6114001
805.17521	5.2962559
812.26305	55.917588
816.11408	4.3876431
818.58059	4.6116067
819.81537	4.4138458
823.02712	4.6210073
825.2777	4.1026849
832.23118	10.916098
840.76629	335.98484
849.61247	4.9038336
857.5289	3.7850087
858.73139	2.2297972
867.04126	5.5590827
877.20835	4.110886
888.33254	6.8495326
890.99375	2.486463
897.33193	57.735372
902.49114	0.80651786
921.22697	1.2538608
938.5552	1.3942778
945.82381	23.090176
954.81294	264.76713
962.35545	1.0198755
977.88885	1.6664316
985.00889	2.8837398
987.85189	1.462535
989.24308	1.2699872
997.43534	3.1485089
1005.398	17.916151
1010.324	47.974697
1026.2081	1.5019428
1052.2993	1.6521799
1065.0446	0.88393161
1070.3686	2.7327625
1078.1329	0.91161584
1122.9192	2.7111312
1139.9488	1.0323316
1149.4178	0.87600186
1215.2684	1.2871042
1234.3635	3.6928271
1252.3265	1.9136454
1309.1295	2.4320653
1313.4029	0.92375604
1321.1626	1.5151404
1335.5169	1.5858566
1391.7197	1.8283985
1446.4934	1.8618784
1537.5664	2.2222646
END IONS

BEGIN IONS
TITLE=61: Scan 1192 (rt=1421) [E:\ORBITRAP\Laura\130118_OT_LB_Leaf\130116_OT_LB_leaf-trichome_2.raw]
PEPMASS=440.22382 6980.0557
CHARGE=3+
SCANS=1192
RAWSCANS=sn1192
RTINSECONDS=1420.9969
129.03928	14.57253
136.13611	0.86162246
147.02194	2.7288649
148.18135	0.39180449
158.80299	0.38971833
171.09123	0.43090423
172.95719	0.49506196
175.05988	1.5978206
180.93775	1.9492205
182.63637	0.72040816
185.0139	0.58487086
188.11749	0.96731255
189.81815	1.1134738
194.91812	0.86404481
198.76588	2.0618437
199.06883	0.60658372
204.95443	1.4311475
215.04828	0.88407759
217.0031	1.7070036
228.01112	0.83137529
228.75623	0.49378975
229.77299	1.196019
231.00624	9.6997683
231.37953	1.1094735
232.13297	3.5293116
233.33384	1.2166399
236.56184	22.68039
236.93809	1.4270639
238.41627	0.73231294
240.16575	1.2676479
241.0465	0.64582881
242.11786	1.0903296
243.05275	2.8277996
244.21611	0.51303316
247.12888	0.8442629
253.0408	2.6161566
257.19097	1.0541941
258.91086	3.6476746
259.50895	0.38534232
260.76687	1.3464922
262.12608	0.58739568
264.89053	0.63330475
268.05337	0.80101102
270.92397	1.1593148
274.81025	1.042686
276.05917	18.775272
278.18105	0.6210403
282.73208	1.0182643
283.74482	1.6692866
288.00695	0.72330223
288.6947	0.48418191
289.75369	0.91983807
291.36094	0.68403064
293.10417	5.4328983
293.7434	1.1878727
297.06848	1.3888236
298.87217	0.89013138
301.11498	1.7318741
304.15194	1.5064275
306.21371	1.8239627
310.30371	0.82596926
310.99916	3.1245579
312.28999	0.89887375
316.19501	1.2467751
317.25081	0.5887611
318.09185	0.99164149
319.55357	2.9833239
321.71252	1.3834136
326.17583	1.4169338
326.84739	1.9533232
327.69491	2.7789492
328.71635	1.0923922
329.09755	1.766127
332.41787	1.2894202
335.14658	29.554085
337.77891	1.7785764
338.53855	0.55807767
339.18927	1.3707598
342.13759	0.58014573
343.56276	1.5375154
344.62325	3.9235476
345.51698	2.0436998
346.12912	3.9121088
347.54194	0.95795601
349.06002	3.9808688
349.6223	20.042054
352.6641	5.3527557
354.92183	2.120542
355.35866	4.0903657
358.49513	2.8768825
361.51683	2.9502416
363.91827	0.96681196
367.61002	5.2512891
369.18657	18.015509
370.0013	2.0435755
370.37987	2.6150473
375.1162	2.1433972
377.00766	1.794986
378.63528	1.0179238
381.00754	2.4657844
383.07245	4.7301144
385.47905	4.8824221
387.80665	3.4749679
389.00152	2.1637785
391.18197	6.7991688
391.53826	12.588358
394.14521	4.6690913
395.02455	0.61129748
397.21966	1.0411322
398.50989	1.8318475
400.80292	3.5726332
402.85443	1.3321474
405.12684	7.7216583
405.80206	15.476033
407.43045	4.4467628
409.74254	13.471545
410.58558	4.1497565
411.09909	7.7695958
412.8986	1.9065301
415.32439	6.0188542
416.79462	4.9112707
417.95671	3.082521
418.74771	3.4890708
419.75686	7.9597687
421.25206	5.5918765
423.17437	8.7588895
424.67888	5.614945
427.13703	3.9940742
427.58957	10.863901
428.44688	5.39513
429.8778	9.8296622
431.7751	7.2713843
432.8931	16.301888
434.22034	27.474451
435.02262	5.5491285
439.66666	7.3547295
441.74612	1.5718267
443.87741	2.9256851
449.05535	9.9487125
451.27828	3.4389623
455.20116	3.2519116
457.67375	35.766029
461.19437	3.4545224
465.61774	1.1093158
466.11004	1.5031736
467.64558	4.3501449
469.45024	2.5676099
472.19142	80.648439
474.84257	2.6079907
475.61624	8.2544232
476.54658	1.1873878
479.91524	4.1293879
481.57301	7.7496957
482.24878	18.369711
482.78255	3.7133917
484.77706	1.5789491
488.11663	5.0290003
490.10837	3.2477765
492.64089	4.6462442
493.19281	7.0997824
498.1732	3.7084028
502.13753	7.5194936
504.20859	10.24084
505.72431	6.4562932
507.49466	5.3900335
508.21296	2.2989006
513.20609	124.71608
516.08408	5.763806
517.09499	2.8488506
522.19321	234.67109
524.76137	6.2780109
525.60482	1.5820111
526.76584	0.7845729
528.28265	1.6231275
533.92567	3.4396922
536.04425	7.7971613
537.80396	1.3986252
540.20017	1.7424769
542.7708	1.7294005
543.15701	2.9654804
544.29865	7.7608722
547.14434	1.0268842
550.10564	6.2098294
551.89395	4.2650426
554.16847	4.4124635
556.36599	0.93218984
560.10308	5.8150198
561.00938	1.5624689
562.50882	4.0365702
563.3006	1.3956325
566.21636	7.2930819
569.39894	1.9791018
572.15534	5.9602043
577.76474	8.0720852
585.25617	14.41652
586.32997	42.646599
591.31562	1.5106543
595.31057	7.0563739
596.22575	4.1829018
601.81561	4.7264222
603.11565	4.3705803
605.70304	2.0909903
607.67498	1.8902712
609.01164	0.98330492
611.32293	0.64702939
613.37738	0.7786297
621.06958	15.64764
623.94988	0.79422452
631.02881	0.79312318
644.36747	0.98143544
648.17609	1.7511382
649.80591	5.7561602
658.80482	3.6171106
665.44082	2.2458544
671.77374	2.5804141
679.2668	0.86080378
680.14353	1.6644242
682.42795	0.65547211
687.00494	2.9422427
691.27345	3.0316652
699.31819	5.5221061
700.27228	2.0007115
709.15303	6.3391606
715.01258	3.6895266
716.25744	1.5656213
722.18524	14.977973
734.02666	45.392941
743.02732	2.9861451
760.10156	1.0504997
770.55121	0.83489487
777.38668	1.6495504
794.9035	3.8521069
803.45105	0.9298568
807.00572	1.0946955
810.38676	1.2755762
817.51653	1.1227115
827.36537	1.115344
831.57934	1.3115336
834.96532	11.786848
836.32881	3.2097408
842.40716	2.5693304
847.24148	9.1856557
870.192	0.66106053
887.25777	3.3160563
914.58325	1.8338253
920.15591	0.83789356
921.51733	0.9194333
949.33099	4.9433888
984.44964	1.1713028
999.98455	0.79963994
1121.4198	1.937504
END IONS

BEGIN IONS
TITLE=62: Scan 1193 (rt=1421.62) [E:\ORBITRAP\Laura\130118_OT_LB_Leaf\130116_OT_LB_leaf-trichome_2.raw]
PEPMASS=456.73315 4236.1821
CHARGE=4+
SCANS=1193
RAWSCANS=sn1193
RTINSECONDS=1421.6157
129.04614	1.199346
136.01014	2.3274293
140.98076	1.7569827
146.94554	1.6027998
147.79163	0.47253631
153.91203	0.45554458
158.91217	0.35305745
162.75107	0.45182415
168.8682	2.0863979
169.74246	0.22630736
179.95236	0.76634438
190.8666	1.2900357
192.06618	0.58126547
192.98572	1.1631233
196.9557	2.8927134
199.01315	1.4466689
201.15331	0.95015584
204.10385	0.4538453
213.59978	1.5750547
213.99777	2.5692213
214.59705	7.413203
220.28862	1.6161041
220.98888	1.725699
226.17199	0.68358838
228.07253	0.46794975
228.99774	1.5502256
239.7722	1.157376
241.13377	5.0645576
244.76816	0.4963027
250.09213	1.6150188
250.4049	0.23827758
250.80173	0.32360094
253.60073	0.85409104
265.46986	0.40739221
266.06272	1.4207502
267.79433	0.87323282
268.33115	0.36364954
276.87965	0.75672134
277.61058	0.80439085
278.79852	0.21369093
285.93878	0.97642493
293.07976	0.51949528
294.54775	2.5775696
295.24563	0.96464341
296.08068	1.6788654
297.49435	2.5072531
298.66986	0.80173238
300.19079	0.60933091
302.6358	0.59933927
307.4455	0.46464337
309.19983	0.64119476
310.19235	1.3150589
311.78315	5.03998
314.97376	0.7480255
315.64953	0.26304116
317.47699	0.62854256
321.99675	1.185233
323.70532	1.4256638
325.20888	1.7695384
329.42544	2.7418111
331.87884	1.6710353
333.13928	1.354063
334.61789	0.53478398
336.15339	1.7052634
338.21581	0.30774456
340.21256	0.48665912
341.96839	0.76336305
344.8602	1.2381295
346.07738	1.6381593
348.84063	7.3320662
349.16814	2.1362576
349.90945	0.52914212
354.92592	7.0446788
356.79631	3.5575038
358.87307	1.4837855
361.22397	0.97373356
362.01888	1.7875703
363.32991	2.1214161
365.91915	3.1826528
369.27236	1.2456477
372.15942	1.7915186
374.76018	1.6786347
375.74967	2.7503418
376.58547	1.4066985
382.04705	4.2094523
383.19644	3.6278074
383.95499	0.89485558
385.01946	0.51628116
387.56923	5.0741165
389.06666	2.1618418
391.7817	3.5818038
394.23087	4.6371949
396.98526	1.1253896
397.86021	1.8253422
399.63219	0.38343985
400.18735	1.3694513
403.23396	0.50622947
403.96454	0.54261166
407.75251	1.3136288
410.14442	3.9176958
412.80024	2.1085395
414.51545	8.0686976
419.23686	1.2610241
419.95178	0.58554289
423.07178	1.1795825
426.9396	4.1836424
428.32014	1.8043639
432.6207	3.0940389
434.27061	10.880666
438.78431	114.27743
440.93418	6.1222509
441.9866	1.4904664
444.88729	6.8412125
446.75363	17.815638
447.68608	6.672319
448.97002	2.8360465
450.4363	5.2576029
451.23018	1.3640525
455.13254	3.0321006
456.4824	2.1442065
457.74772	0.89907049
458.86367	1.8199866
462.06259	0.64533352
464.62365	4.5177298
467.20395	22.773988
467.69711	7.1646588
470.89285	3.7126656
471.49342	1.054454
474.03087	2.3777091
474.48144	5.4113121
475.54959	1.6919365
476.73789	0.68369374
479.1764	5.8078859
480.24203	6.6647388
483.3201	3.3991842
484.41661	3.9330948
485.61623	7.4598076
487.54395	1.8958
489.45603	3.3895412
491.4784	6.6416643
492.42271	2.388162
493.98221	5.9213664
498.67241	2.781545
499.32132	4.6520529
500.63595	11.328628
501.747	3.5891422
504.08049	0.63695722
506.40319	3.2849714
507.97987	3.229078
511.34371	5.5433133
512.76708	1.7764249
513.36398	5.7142562
515.20079	5.3639833
516.97772	1.8180781
519.19313	6.8515655
519.74861	2.8417085
521.3573	6.5634557
523.78745	2.3154645
528.10716	7.0513689
529.34299	11.29028
531.63831	21.205573
534.39146	21.698596
539.14405	5.4155326
540.35133	6.8354492
545.15868	7.3518706
546.58018	10.661207
549.78465	4.8991289
552.13458	15.582764
557.48651	2.0376804
559.91002	7.2042344
564.37395	2.1891465
565.29474	5.0881094
566.08618	2.0314031
570.87434	5.3035593
573.30021	1.3626535
578.88113	4.3545264
582.1805	3.5626831
584.66235	15.880259
585.20354	23.765115
588.90968	1.1726404
591.3052	6.9890743
595.0114	2.2166342
596.46133	13.335583
599.43422	2.1391058
601.91575	0.74663524
604.27494	1.0140149
604.68415	2.4755433
606.23752	2.7263961
613.12666	1.5912129
614.29529	3.1815644
614.97411	5.26289
616.57183	3.4469824
620.01449	0.80896055
623.33889	1.3709583
625.73856	1.8029131
630.64707	3.8133555
632.28347	1.6125011
633.05221	0.93306018
636.16197	3.2788523
639.82165	17.867506
646.56341	0.74660418
652.25816	1.3464112
653.31227	0.29687135
662.74712	2.2140508
663.82507	2.8116072
667.23236	1.9152729
672.02541	3.3138275
674.30753	1.9883684
677.13558	0.96855131
679.27255	2.2421979
684.034	3.7172225
689.11379	2.9522121
692.19848	5.1617509
698.06389	17.837081
704.05197	1.4437661
705.41809	1.3147594
712.6253	0.45862477
721.2183	32.573389
726.41342	0.50478623
737.35571	0.97349605
738.95741	0.36083772
746.74438	0.55552417
760.52004	4.6007973
763.2135	1.6241154
769.27338	0.69059736
773.39457	0.47105278
778.29307	6.4250911
783.81633	2.8834205
787.15731	0.66651615
787.9593	1.1735523
803.14642	1.2464197
811.62436	0.83143315
812.24285	1.2169241
819.33135	1.4667826
830.32025	0.57964226
838.50372	1.4543735
847.22129	1.2166744
850.0927	1.5070699
852.8977	1.5425709
857.479	0.36245723
867.43231	1.2015632
873.25738	1.1518895
889.72966	1.4408518
893.15618	1.2495769
917.27606	1.3853558
933.6163	0.73270119
934.47772	1.2797252
946.46491	1.5955318
948.39322	1.2922555
986.26995	1.254927
991.43914	1.8230671
999.29113	0.6518144
1031.0739	1.4020205
1034.4804	1.6680932
1038.2159	0.91184776
1082.5342	0.56337175
1102.2298	1.7022188
1129.4445	2.1610379
1133.4995	0.68031589
1182.5922	0.79833139
1204.3486	1.8753103
1281.3644	3.5433554
1426.5101	0.92843637
END IONS

BEGIN IONS
TITLE=63: Scan 1195 (rt=1422.79) [E:\ORBITRAP\Laura\130118_OT_LB_Leaf\130116_OT_LB_leaf-trichome_2.raw]
PEPMASS=594.97157 7725.9199
CHARGE=3+
SCANS=1195
RAWSCANS=sn1195
RTINSECONDS=1422.7886
169.09051	9.4280116
175.35178	1.1600852
195.26173	1.3088851
198.88054	0.5199306
211.14677	1.4685791
216.91543	2.2544696
218.11603	1.3512109
222.07165	0.38828724
225.24432	1.0168686
239.73495	1.7432174
255.96425	2.5109679
263.07147	0.94016703
276.92014	1.356761
280.01594	0.63080667
281.00201	1.0493207
281.9383	0.74687268
284.10473	0.52785897
290.58405	0.52766513
298.00195	3.9329291
303.06341	5.0284786
305.53625	2.8153487
320.22769	1.6387679
321.05928	1.2477448
326.89581	0.59305244
327.56276	0.78138997
329.02138	1.017275
330.94624	1.7332417
332.40126	0.58247732
333.8211	2.9956238
338.96972	3.7436588
340.05141	5.6058729
347.65498	0.53985611
348.09908	0.67954504
354.93338	11.627685
355.96916	23.772644
361.15436	5.1737135
367.38448	8.5099834
370.2757	3.9548735
371.1675	8.0101744
372.12344	6.545559
373.25	4.8172537
374.00898	2.5855817
375.99431	2.1195627
379.20976	3.3405216
380.64842	2.6781651
382.00675	5.2447215
384.30215	3.6288684
385.02061	2.5437488
386.22269	5.7200987
388.17299	3.6194807
390.34466	7.6975941
395.03246	1.2538624
397.03389	2.0527806
399.41784	2.9482976
400.93147	3.5627515
403.59467	1.6713948
407.86948	1.2504781
410.72151	2.0005509
412.09819	1.6811426
417.19287	3.9356578
418.89335	7.3572604
419.54472	15.384826
422.22316	3.608934
427.14914	5.2828407
429.92271	4.6326101
432.66531	9.0524731
439.14007	3.383105
442.96707	0.45784066
444.19629	3.937022
448.3946	4.6450487
450.37136	2.2181789
452.21508	3.3623387
454.63118	1.0884329
455.13545	1.7244738
460.49233	18.768838
462.05881	7.2167183
466.60419	3.6567698
468.24805	3.6884708
469.1917	1.3273677
470.48739	1.4392394
472.05146	1.9184553
475.94073	15.055483
476.79552	2.2871772
480.19671	3.2874483
484.57049	6.6578835
485.62786	3.4125878
486.15235	6.3171416
489.12761	2.4159685
489.71138	4.733012
495.65818	2.758848
496.24319	5.0133577
497.86563	4.3926581
499.66879	1.8605552
501.30086	9.052502
503.48288	3.5113147
504.52434	5.7641064
507.68058	1.6306539
510.80843	2.4870864
513.15896	5.2786186
514.87021	4.5628518
516.50186	7.515063
520.07952	1.2647506
522.00614	3.6490853
525.42187	4.8467179
527.294	4.300158
528.75968	2.3580961
532.80334	3.4310748
536.11256	7.0145737
542.19299	5.5116864
542.77185	8.1978851
545.16465	8.4610225
545.75	10.807541
550.7011	5.5336435
554.21758	6.0814325
558.76453	14.524505
562.2586	7.7876258
564.62265	11.833191
567.28099	9.661449
568.08127	3.6747571
571.13213	2.6999763
573.16935	12.414485
574.93237	13.204274
576.95545	8.5055445
578.24535	16.868553
582.09858	33.512039
583.2035	13.715042
585.19948	6.5206294
587.7802	23.539205
588.19149	9.8112018
588.64548	4.255868
590.49141	2.255492
592.8354	3.7407167
596.22926	4.9926984
598.36354	2.5737043
602.69486	2.3766752
604.91863	1.578219
610.29482	3.1441852
612.61501	4.0469644
617.21991	5.8653782
621.69586	6.6704546
627.288	20.157814
631.34978	8.7846651
633.22039	5.6162843
635.21376	1.7283732
641.29625	10.88266
644.25768	8.3603733
644.90786	2.6884007
652.05651	24.604961
655.09997	2.9520543
655.77547	3.3234101
659.95746	8.5109298
663.32871	7.3678228
664.53406	3.0592867
666.77544	11.879546
668.99845	9.9293153
670.36344	12.24963
672.37639	11.174682
673.99154	5.2893263
677.20291	14.448901
677.99534	7.1032484
681.2475	4.0664808
683.80668	5.2599117
686.45536	3.5581866
687.27676	1.0774138
693.08379	7.789247
694.26416	19.336789
697.19957	3.5654263
700.32594	7.3446003
701.26286	2.2590463
709.68127	6.0607692
712.39467	5.3533387
715.34614	15.742137
718.3541	5.1617345
719.60814	2.6710257
724.31008	3.9936194
727.23474	4.3639771
734.32242	13.502727
738.27194	1.7536114
739.21543	2.5035084
740.39476	5.1374149
746.8067	4.1404293
751.35359	34.214347
752.33567	13.433456
756.7672	5.6978318
758.79222	1.7038647
765.48478	7.5263681
768.70187	4.2891905
769.52882	1.127326
775.19846	13.034632
777.42975	3.621
782.09352	11.533735
782.79233	2.0343713
793.2784	3.3129711
799.12645	11.628266
807.65248	194.18659
814.53454	2.1484831
818.52553	4.7338073
820.01338	8.921693
821.32379	8.2926983
832.26613	56.610072
837.3653	8.829457
843.21792	1.5863511
845.26428	1.8627492
848.10331	2.4607233
852.50187	4.3926684
854.35393	2.1129147
858.26386	1.642756
864.475	23.822266
871.26928	1.0032091
876.21704	2.7517986
884.1685	3.6982437
888.27446	3.9746415
895.15279	3.9423846
901.20652	11.185808
907.1591	1.1362544
912.95166	1.8815551
919.20232	72.444696
925.20443	1.8736861
928.29467	2.6464902
951.58241	2.3806987
956.51478	3.2582509
959.18496	1.3572977
961.17254	1.959141
985.73248	0.94986308
995.32489	1.6020248
1008.4029	3.7105649
1026.1877	4.0397666
1034.3589	3.1145849
1042.458	1.4218518
1049.4685	1.8953451
1066.9303	1.189517
1071.3003	6.6748767
1089.3056	40.896225
1097.3518	2.1620855
1123.1647	5.2345504
1132.3927	4.0542724
1172.2361	2.6285882
1189.3789	6.6061653
1500.6656	0.78580463
END IONS

BEGIN IONS
TITLE=64: Scan 1197 (rt=1423.86) [E:\ORBITRAP\Laura\130118_OT_LB_Leaf\130116_OT_LB_leaf-trichome_2.raw]
PEPMASS=497.28033 6882.1099
CHARGE=3+
SCANS=1197
RAWSCANS=sn1197
RTINSECONDS=1423.8592
156.90589	2.2477157
175.1376	2.7714908
184.95038	8.8420124
198.71463	1.2052269
206.17111	2.240709
213.04817	1.221332
218.8914	2.0754388
224.33093	1.3258514
226.01535	1.8504586
229.17974	1.7220951
229.94753	6.7087464
230.74314	0.87755502
241.07485	0.87611658
246.05968	1.1349806
247.1312	1.4965501
259.16412	1.0456438
264.01426	2.3596726
265.15773	0.8296004
272.32259	2.4705304
274.23772	1.3492287
277.23724	1.0034215
283.10992	0.9287802
293.7623	1.8991007
297.13285	5.6680832
297.64352	0.99400425
301.9955	1.0399071
304.16412	1.2466357
310.89094	8.3275516
315.24985	1.3605578
320.85457	1.2055481
321.37932	1.8121491
322.27046	0.88647149
328.51711	1.0231037
329.0834	1.5160729
337.16496	1.0878464
339.72995	1.3320671
344.59202	3.2606761
357.15381	0.72377133
362.16116	1.16743
366.79347	3.5898809
369.72144	5.0322117
372.78016	38.898801
374.31569	3.6241833
377.12216	1.0057777
381.60098	1.4777602
383.04572	1.734799
389.68697	1.4606468
391.0555	2.0025125
394.20248	2.2530615
395.62306	2.0398616
397.17157	3.6774569
405.11411	1.443583
408.05103	0.78243913
409.25959	1.4720396
411.29398	0.97232397
416.45672	2.0369859
418.19728	2.2854178
419.94807	2.2642354
421.79055	1.5050073
423.5287	1.3906951
426.04999	3.2271379
426.63152	6.9630189
428.4558	1.5668646
430.39255	2.8622032
435.83646	259.69682
438.56579	3.6859628
439.44985	1.1121192
440.75957	1.0004869
444.08582	1.6027976
445.01306	3.383388
445.9558	0.87270439
449.46473	3.5786061
450.70261	1.8974727
451.84694	4.9408516
452.68993	1.4463067
453.9808	6.9490487
456.45832	1.6224609
456.87101	2.768302
459.35806	2.0628615
460.90286	4.5920232
463.8217	3.8992766
465.45729	3.949096
467.38798	6.0114311
468.70897	3.5555091
470.16496	2.1991124
471.4277	3.012902
471.99119	4.294056
472.67513	5.2531298
474.30088	7.3275034
476.40308	7.7567925
478.56488	19.336248
481.01423	18.606365
481.71036	45.485428
485.53823	9.466477
486.71687	14.467373
487.44531	20.23353
489.81236	11.342818
492.34657	1.4569324
492.91465	2.0760241
496.62765	7.2712548
497.90127	2.4694407
501.5059	1.4910774
504.01117	1.9725489
507.98726	5.2908037
510.21928	9.8469516
510.59868	4.1215017
512.20046	9.4254586
514.48566	4.1134168
515.34925	6.9036161
516.15583	2.7858957
520.38593	2.3212966
520.71393	10.386329
523.63068	5.9557395
524.2209	4.6260931
525.29797	2.5327249
529.17634	1.7873437
532.91365	4.3065193
533.97257	7.816415
534.8991	9.3621286
539.12243	3.078435
542.20362	3.1107263
543.6475	3.3374078
544.68804	7.2770207
545.95815	8.4413901
549.09496	2.8633734
550.37081	3.4146576
552.87613	11.510875
553.73772	4.0282735
555.11423	3.5077814
555.95882	3.95029
558.7847	133.01432
559.29441	17.01865
563.82578	2.5437692
565.49305	6.4530066
566.42738	3.4558877
567.627	1.0537996
569.69101	2.6363284
571.32699	2.5558416
572.13157	3.6219503
574.71319	3.0428804
575.76789	7.1255307
578.84107	2.197963
579.70979	4.8254398
580.6939	1.6608837
583.40988	3.202528
586.55623	11.151717
588.582	5.9504341
590.56073	5.5966426
592.09306	5.5227708
593.26614	10.927939
596.37191	11.179585
600.0417	3.4330653
601.59729	5.4416795
602.7476	2.6814053
604.67678	5.8080133
606.2199	6.6335993
607.7325	13.108302
615.18924	4.0936984
616.20534	13.835365
623.29494	1.0975653
624.54021	1.9281078
626.04595	2.7555784
627.06662	5.352706
633.73958	10.530619
638.71689	3.0138413
644.25957	8.2265627
648.03081	2.0079188
653.21526	244.95495
656.29164	2.8972819
658.21417	1.7714675
661.45343	2.2380056
673.2735	1.1861914
679.79679	3.9909211
680.89663	2.7246104
684.27874	3.2631949
689.28118	4.7278684
696.81383	2.7663103
699.18294	3.3208022
700.70225	1.1651532
706.18808	3.7476589
707.32501	2.920257
714.18145	2.9541876
717.39288	1.772528
733.43206	4.3545775
737.91156	0.95159797
754.88048	6.1122059
757.15534	2.1834553
762.35723	1.0826194
775.21582	1.1796641
778.49737	1.2979339
780.3402	1.4884734
787.81966	2.076807
790.31128	2.536369
795.40576	1.0252274
811.94982	2.7223853
816.38878	5.9733264
819.0259	2.5607672
851.29252	1.7534387
869.25444	11.645408
875.47673	2.8486294
927.21716	2.9008681
928.86722	2.6058134
984.2198	1.5281104
985.59049	1.2433353
1006.3648	5.105591
1024.3634	4.2742606
1082.482	1.9759341
1118.6695	1.3962133
1189.1207	2.1186057
END IONS

BEGIN IONS
TITLE=65: Scan 1199 (rt=1424.99) [E:\ORBITRAP\Laura\130118_OT_LB_Leaf\130116_OT_LB_leaf-trichome_2.raw]
PEPMASS=669.32105 3279.1501
CHARGE=3+
SCANS=1199
RAWSCANS=sn1199
RTINSECONDS=1424.9902
200.94243	0.77757218
284.67584	0.68194927
290.12732	1.7784784
295.15301	0.56418971
303.07642	0.3251128
311.08539	0.31988227
326.3419	0.70914918
328.55481	0.40814073
358.05318	0.95139148
361.26448	0.94701189
362.18956	0.39653699
373.15523	1.6739912
376.33203	1.3419663
398.2119	0.76985602
401.03656	3.1017358
404.06869	0.88345217
410.84872	1.0337357
425.22258	0.37844091
429.56583	1.9322293
430.99082	0.8548534
440.04845	1.2907758
441.01634	1.8531132
442.22307	0.68197061
448.14222	2.3721633
452.34024	0.57893068
456.75098	2.745851
458.21692	5.7237697
465.81153	1.9755172
466.97214	0.22135932
470.23193	0.40070316
476.30322	0.96935265
480.03363	1.0372764
484.08161	1.4918918
487.19269	1.3152016
495.77526	1.5818269
509.75804	2.0083244
511.05072	1.2953076
521.09238	5.1475474
526.00543	0.51788772
529.93926	0.79706738
534.53538	1.0219572
534.96315	2.5821339
538.16541	1.437365
542.92204	1.3478615
544.23659	0.78210657
551.69083	1.6264689
553.33402	1.2575159
554.41955	2.0280042
555.68233	0.79048742
559.04713	0.6628426
566.94916	0.43998381
569.81943	2.5073747
571.14395	8.8959934
574.06772	1.0290999
576.97895	2.0999214
579.40284	0.46977441
584.97223	2.9395583
589.21919	3.9205395
589.71885	12.327113
596.92423	6.9397226
602.87388	27.434598
607.07344	3.3392067
610.52996	3.4358827
613.83659	1.0539828
619.04055	4.144653
619.81551	1.5610638
624.58612	2.5735759
632.97093	6.7416021
636.42675	2.6731306
639.48992	2.3128834
642.9323	8.6815478
643.77351	3.5902806
646.37604	6.2933445
648.58431	5.5888218
650.60351	5.0929154
651.67292	11.701892
654.39145	8.7863282
657.58711	27.891245
660.70298	6.4102245
662.23717	9.7848933
663.32507	2.5291256
666.08453	0.98274205
668.24788	1.5940632
669.75738	3.7469148
670.66116	1.6503524
673.08929	2.5375427
676.69357	0.51249225
680.2471	5.5085795
681.43127	5.0425781
682.19907	0.89538717
685.96965	2.6791318
691.1546	2.3359402
695.24216	2.3180811
699.99658	8.3024273
701.29172	5.2187845
704.39869	5.2825533
707.38476	2.8747623
709.22864	8.0949734
718.24344	25.347745
723.65789	4.1956275
725.8668	2.278147
733.56718	17.920288
734.7398	8.3417324
740.89324	2.9282938
744.04565	4.3358942
746.09364	1.8979359
750.82464	5.773604
755.68762	3.890381
756.4649	5.2718759
760.77041	2.3528051
765.31701	2.425554
766.35186	3.2202801
769.44806	1.5975313
774.83073	33.08786
778.15926	2.0263528
780.67167	3.044152
782.60537	2.4162844
786.20963	0.58418365
793.6899	2.6760809
797.7666	1.73307
801.87322	2.8116658
810.84078	3.4848312
813.03203	3.7789531
819.96211	7.2980399
823.34115	11.365004
830.25895	35.014953
833.82102	1.4415373
839.18371	62.916318
851.43336	1.8340665
858.24756	3.3985492
867.09732	2.6764752
874.2459	4.474637
880.77208	3.5544058
888.24639	2.9617335
892.04286	2.0954485
894.28692	1.9247657
903.32956	16.16716
907.14228	4.2067599
913.27825	3.4224723
922.35281	2.8013465
927.302	0.91928949
930.35947	1.7462994
936.57058	0.75778091
948.34594	3.9750698
962.87036	1.4645812
993.3197	1.0612938
999.68426	1.0238964
1043.3556	1.1183863
1060.4264	2.7485966
1076.3494	2.9900983
1086.091	1.2460461
1091.455	1.1411083
1106.6399	0.76582816
1120.2557	2.0633973
1133.3865	0.70230163
1146.2075	0.62022776
1159.2001	1.3274402
1170.571	1.0525126
1177.1756	2.8953649
1188.443	2.2213072
1207.014	1.1937863
1249.3545	0.46659932
1255.3957	0.73848503
1287.5135	0.67246676
1299.0364	2.5251184
1308.5511	1.8514039
1314.1926	0.34719726
1402.4746	3.2178993
1445.3468	0.35180464
1475.3109	0.83790445
1494.3445	1.2687103
END IONS

BEGIN IONS
TITLE=66: Scan 1204 (rt=1429.72) [E:\ORBITRAP\Laura\130118_OT_LB_Leaf\130116_OT_LB_leaf-trichome_2.raw]
PEPMASS=487.74765 4418.7256
CHARGE=2+
SCANS=1204
RAWSCANS=sn1204
RTINSECONDS=1429.7231
145.17396	0.57401942
147.17018	0.49967189
169.78883	0.32293331
172.8926	8.176951
174.40306	0.93077122
192.18131	1.1543477
192.63592	0.27801009
198.95625	1.2746419
200.81397	1.0562576
202.24216	0.59776936
207.20404	0.3105875
212.01196	0.51698016
213.99165	0.49934928
217.79446	0.40641852
220.99316	0.30955493
230.78868	0.54274368
236.83981	0.37043348
244.90689	0.38515625
248.11517	0.39909765
253.17459	0.48971136
265.64548	1.3682184
271.57269	1.0254175
275.82052	0.56606848
284.86029	0.28310724
286.23204	0.66524949
287.96401	1.3168156
289.03823	1.7398619
293.86777	0.39640806
298.03366	1.5115946
302.00681	2.1352689
304.98571	4.1002498
306.13324	2.5344279
307.36185	1.1771661
312.54819	0.39891106
319.29215	0.66949075
320.79117	0.32260408
325.36358	0.77652168
327.78084	1.4896515
330.28301	0.65302614
333.51282	2.4875811
340.37128	1.2811672
340.72617	2.5114731
343.6697	0.33424074
344.38372	0.9069707
345.28404	0.89537209
355.18062	0.26479014
355.90378	0.37397091
356.45626	0.91241771
361.97838	1.3489917
364.46581	2.7416513
367.11612	0.28450918
367.86346	1.2114625
376.20464	1.4911031
378.4327	1.099507
379.80094	0.33704915
382.66032	1.2168964
384.1142	1.4136961
386.7987	2.0667144
387.68539	0.99753848
388.1248	1.3318235
390.08528	1.4388672
391.00275	0.70197444
391.82281	1.0521792
395.17292	3.0130667
399.88785	2.9981929
400.78311	1.4436893
402.90358	2.2554846
406.0789	0.6356098
406.9461	1.8719506
408.4989	1.1991982
409.83157	0.73294872
411.0234	2.9044873
412.87917	2.6322085
419.47987	5.471282
423.54531	0.54615738
426.26911	3.2748387
427.87123	5.5468677
430.16711	2.1733346
431.15256	1.0860872
432.75403	1.4180463
433.2401	2.4949276
434.60395	1.431344
435.51563	5.601738
440.05686	6.1237515
441.03086	3.0752205
445.78431	3.0933309
447.72299	4.5977659
448.60574	2.4527282
450.96928	1.0466173
451.62792	2.0565755
455.24065	3.3897201
457.93434	0.99254315
459.83666	1.9202343
460.33381	3.5782006
461.98869	5.2688
463.8733	4.4591845
465.08783	2.5889481
465.83815	5.6107802
466.9147	10.681361
469.07456	18.719568
470.08278	6.5676336
471.22878	10.993871
473.3595	17.884066
474.2885	11.265361
475.67327	3.8856024
478.30446	19.374786
478.66959	39.880353
480.42884	10.291944
483.72224	3.2153714
487.43265	3.6151138
490.42186	2.5018883
492.4997	1.4050839
498.51797	6.1357966
500.06109	1.5704548
506.27841	26.133872
508.59615	3.640849
514.45168	6.5032604
515.18171	12.647524
518.38084	2.3795359
520.80451	2.0274263
525.14821	8.0030944
525.90923	3.9293751
530.26008	4.027111
535.05457	4.1629927
538.72394	2.2719624
539.23843	4.5279853
540.43842	2.3167607
543.19251	9.4815601
544.62634	13.073485
549.27452	27.278328
552.26773	2.2817526
553.51353	4.2844217
555.85075	5.7513274
559.85613	2.2121297
561.14657	2.4025988
566.70942	1.785292
569.22095	2.0616543
571.03968	1.6813103
571.58549	4.2814892
573.66478	8.4646423
578.30692	3.2533253
582.2229	3.1817646
586.38984	34.528302
592.28513	189.45343
597.70289	7.8524023
598.94743	4.2194011
605.14109	2.8617635
605.48805	8.1705821
608.80409	1.1057128
610.91914	2.2237022
612.27294	1.0088297
615.70887	1.801405
616.98521	2.2504211
619.00416	3.5825472
621.13775	4.544271
622.00176	3.1330811
623.73639	4.0619503
628.2379	10.62511
630.00479	3.7272933
630.89169	2.0228702
636.19196	3.9457748
638.32156	8.5641585
641.81422	2.279044
644.12782	1.6519594
646.90904	3.4357032
648.10693	6.1749828
652.38084	1.6808984
655.47774	4.3467903
656.31134	2.6915605
663.20538	3.8070441
666.79119	0.35103904
673.19528	1.0252484
673.99682	1.3215862
679.08927	4.6793574
684.30226	0.76837484
686.48684	1.5006869
689.19401	0.44582785
690.93428	0.99409824
696.82202	1.2531965
698.51015	0.49979736
702.39386	0.53844272
710.24975	4.3447089
718.93631	3.6623306
720.95649	0.62022979
727.72882	0.61727032
728.23212	2.3104182
731.2034	0.6176954
736.26626	3.0693834
737.35626	1.9255991
744.26928	3.1102165
748.28259	1.1531093
751.37964	0.71306421
759.22624	3.2138761
761.39222	1.1849841
768.72835	6.0197832
771.96402	2.0389959
777.13966	5.1408304
784.42135	5.3311911
787.15815	1.2981897
803.31403	1.4839707
806.79099	1.0729377
819.41778	0.58824778
826.06314	0.65947093
828.26788	1.1630364
837.37686	1.7252248
853.31654	1.9234775
854.84264	1.3773849
858.00564	1.9559176
864.39966	2.1662822
869.98242	2.7853427
871.38246	1.8025812
883.27752	0.29806903
887.88366	0.903728
888.77716	1.5435179
924.28771	1.6568396
929.07629	1.9832027
940.38494	1.1771982
966.0462	0.38910845
975.48376	0.51350363
980.36529	1.3897038
985.66731	1.3612374
987.34227	0.83489076
1010.4274	1.2759235
1020.3449	0.85612304
1040.1931	2.5160096
1093.506	0.79370255
1146.3354	1.1314651
1158.9493	0.77977206
1196.3556	1.9493928
1214.5353	2.0715771
1231.4261	1.8626219
1523.3616	0.84442623
END IONS

BEGIN IONS
TITLE=67: Scan 1209 (rt=1434.44) [E:\ORBITRAP\Laura\130118_OT_LB_Leaf\130116_OT_LB_leaf-trichome_2.raw]
PEPMASS=435.96578 3094.4258
CHARGE=4+
SCANS=1209
RAWSCANS=sn1209
RTINSECONDS=1434.4384
128.91419	0.22354756
129.84334	0.35219791
136.10632	1.0843903
156.95534	0.74943646
158.95186	0.45491453
165.00209	0.67098641
173.23506	0.77601843
187.84595	0.5713292
188.64487	0.77925009
189.21847	0.48706012
195.07732	2.5128799
198.78132	1.4001708
200.0968	0.50376145
200.95005	0.8404281
201.44854	2.9276287
201.90092	0.376354
209.06784	1.289504
210.88664	0.65478238
212.63801	2.9063428
213.01607	0.16192923
214.64149	0.43979933
215.89095	0.32825698
226.19877	1.4286642
228.22759	0.65029503
232.06314	1.3750285
234.56589	0.36383913
237.20769	0.64307356
238.17736	0.95069255
239.81756	0.81061834
245.84875	0.39636277
247.05655	0.8461803
250.80664	0.84636092
256.71323	0.46242074
259.78009	1.3166293
260.11958	0.35070024
263.76758	0.31419285
265.58667	0.59319501
271.68435	8.7263915
272.83132	1.364614
276.81704	5.808893
284.98068	0.75024291
287.95614	0.90133632
289.14768	11.121676
289.72598	0.92108393
290.27575	2.514006
293.69316	1.1576413
294.07044	3.2653498
306.96804	1.8684246
308.24319	0.83192298
309.53122	0.27258147
314.00311	0.3177345
315.05783	2.7679065
321.75132	2.1773285
322.83126	19.424407
324.49493	7.1305008
326.94154	1.1157871
328.93656	0.45699667
331.07618	1.1246636
332.54345	6.094278
336.97199	1.9474075
338.03229	0.58060332
338.73142	0.22678481
345.07504	1.3640501
345.62515	0.40105452
352.80599	0.86268419
353.69883	0.21007765
353.8572	0.52574156
355.16113	0.6872749
357.95432	1.2614253
358.95237	3.9733402
359.86278	6.8693344
361.82972	1.5002241
362.97196	0.92123686
365.00835	2.4980807
369.29867	1.3127403
373.5807	0.76094221
376.95382	4.148621
377.92404	2.1756211
378.78525	3.9789643
379.3819	1.1144646
382.0295	1.5471489
383.31278	0.34206103
386.78079	2.4890714
388.87241	2.0540275
390.35647	0.78874992
390.85075	1.4828954
395.65362	3.2879978
396.82287	1.1335325
399.05193	2.1882009
402.00147	4.6024528
404.05309	2.3245688
407.14853	2.2995143
407.95269	1.1061311
409.28072	1.5035763
411.89106	5.9956718
414.31396	6.2067856
416.48609	13.562553
418.12651	9.1003857
420.68211	6.8165302
422.87247	14.73284
423.48268	3.9798159
426.64583	26.862532
427.17461	7.7521065
428.33061	11.100772
429.47725	17.497436
430.12142	5.1738611
431.33144	1.4839091
434.84338	0.95813558
436.06186	2.6551361
437.93603	1.1689701
442.48092	2.1484422
445.01466	2.9846546
447.10508	2.5167914
448.29258	3.0285785
449.1571	1.9063874
455.37897	5.5233355
455.82243	1.1913788
457.48851	2.5060259
463.45141	2.0090402
466.0468	2.2586895
471.7696	1.9988343
472.44136	6.3275059
473.32236	2.6705188
477.15606	10.359491
477.98042	5.0189735
478.66493	2.8980611
483.20416	57.238098
486.04288	2.6672584
488.38783	0.82184202
489.74238	1.6564322
492.56858	4.8644414
495.29459	6.2940725
496.95061	1.7268802
500.04771	6.4569345
501.54813	5.1874625
502.50658	3.2631996
503.83829	5.7491808
506.48439	4.0726275
507.31971	5.5079171
508.74851	1.9617535
511.14336	4.3317289
514.22365	2.9425995
517.13621	35.980518
520.52049	0.80766673
521.56906	0.97586833
522.05719	3.9890841
525.07804	0.43023396
529.44294	1.8072871
531.68072	4.9746033
536.58684	3.7688215
539.22255	23.323585
542.8588	14.985881
546.19627	3.6068084
549.29865	0.84746559
549.98113	2.551284
551.85557	1.7984095
553.10438	2.5338393
556.64386	1.2851969
557.63167	1.492454
558.47367	2.9948265
560.6797	2.2997497
566.63386	1.5823499
570.04747	7.9911857
573.15455	0.62217605
577.77798	1.722207
579.23187	3.4057394
581.52617	2.0146753
582.20534	0.77159909
588.22881	0.80050999
589.65411	1.6154881
592.17901	1.87784
599.00926	1.2734534
600.30843	2.6292341
603.77498	6.7916068
609.07447	3.182289
610.17989	1.7212412
614.2856	3.4575185
621.66428	0.80907136
623.89469	0.93325203
626.12524	5.2358777
628.37909	0.59456261
631.75683	1.0395694
635.27331	2.1941047
640.94758	0.95321113
645.17395	0.84331497
647.3017	2.9125332
653.51018	3.7446078
661.6372	14.006329
664.36541	1.8669081
670.31419	8.5518183
672.43694	2.2697066
688.11884	1.25375
692.05135	0.64516998
697.92474	1.5168227
724.27813	1.4532234
735.60522	2.4964861
742.11474	0.32699621
758.47721	0.60978017
761.11694	1.21504
767.2052	0.63833215
773.55252	1.2013483
775.55731	1.9267195
789.23034	0.71492534
794.50506	1.3605712
812.36176	0.84114402
814.36575	1.1487565
818.4605	0.49444464
830.39783	0.66794903
831.90779	0.56347841
841.3316	0.86727895
846.09722	1.0655987
855.45888	1.6548547
861.28118	1.2416528
927.55511	2.2910297
931.15698	1.5169242
933.38329	0.96798167
1125.3634	1.8532324
1237.4352	1.1534814
END IONS

BEGIN IONS
TITLE=68: Scan 1211 (rt=1435.6) [E:\ORBITRAP\Laura\130118_OT_LB_Leaf\130116_OT_LB_leaf-trichome_2.raw]
PEPMASS=576.78075 3830.4041
CHARGE=2+
SCANS=1211
RAWSCANS=sn1211
RTINSECONDS=1435.5997
173.02822	0.37321854
173.81757	0.29873326
187.79922	0.36027312
200.90248	2.0494905
215.02081	1.2366345
215.95541	0.19086349
226.19561	0.46089376
243.09161	0.56739463
266.88437	0.54571992
267.2072	1.7197502
275.9841	0.46902795
278.88544	0.50810835
285.79005	12.745744
286.10303	2.0682516
295.25061	3.1039889
298.84243	1.0435926
300.89091	0.41685117
304.19488	0.86528493
314.03824	1.339771
317.89359	2.6659823
318.2018	0.75558472
321.1449	0.43178631
323.1324	0.46780496
325.87136	0.43791797
328.07371	0.60323291
328.73315	0.19542584
331.37866	0.23376685
338.09451	0.37453132
352.89342	0.96324662
353.83937	1.4303559
358.92923	0.88194604
369.14913	7.0557906
369.81138	2.3080273
371.10483	7.7480636
381.03127	2.6861675
381.76623	1.2426935
385.92494	2.2281423
387.03721	0.84154557
389.07914	1.3219062
391.34948	0.39908051
395.34181	0.55637553
398.98603	16.589714
402.9305	0.40363563
411.89301	19.207735
418.70764	0.93247455
425.93482	1.4526017
428.04872	0.96580798
428.77543	1.8871577
431.69769	1.0015086
433.13255	1.7585234
434.08021	2.7284937
439.08043	0.69418326
440.78194	0.59999431
445.87732	1.4187404
447.25481	0.68182852
448.80481	1.8169519
453.51043	0.73316855
459.33766	1.8725099
461.07906	2.0431383
462.18977	1.006934
462.7214	2.4967803
463.76272	1.3496469
466.11848	2.6468513
469.26057	1.5116506
470.30583	0.71836224
473.34094	1.0885169
476.22901	5.1119553
479.61693	2.6441886
483.64083	6.0755154
485.95181	27.877191
488.3447	3.5669169
491.60268	0.95009391
492.134	3.2311784
494.7391	0.7971371
496.89471	4.3976996
499.9417	2.4504306
502.03359	3.9340875
504.58913	1.4618745
506.34769	0.34810455
511.14593	1.2384273
512.98171	4.5509846
516.68946	1.8703233
519.2094	4.4265235
520.08711	1.1654492
521.68199	1.7234183
523.91132	6.1215798
529.93504	27.171146
532.72839	3.95749
534.41304	1.2848284
535.22803	2.9260232
540.45233	7.5486122
541.25125	2.9221547
543.83104	2.1014226
547.22643	0.59665277
548.12959	1.2899908
549.61363	1.3832723
556.02922	12.976296
557.75896	17.211482
558.85142	9.4670517
561.66399	16.288459
563.98497	13.075991
566.87211	23.786488
569.51054	5.9437526
571.06008	2.5045374
571.94528	3.0292238
575.45411	2.2816329
576.74577	6.0979506
582.99145	2.7678379
585.19957	2.4008094
585.77605	2.8671282
586.87685	1.6021868
591.20578	11.780297
592.09932	3.1335834
593.97976	6.6280632
595.59363	3.6394291
599.52819	1.5933346
603.00055	3.2850353
606.50129	4.2251237
608.43503	3.3517688
611.16335	2.5551964
611.68055	3.6078066
613.12446	5.3017052
620.33355	7.4174031
621.51445	3.220466
623.9749	3.9751657
625.88811	3.0473304
628.38629	1.9088023
632.87273	4.439127
634.5305	3.8359823
635.76675	1.9279336
641.5067	5.0433933
642.76646	5.9106918
648.92537	9.341711
651.24842	3.3856396
652.09797	6.6028138
654.70081	4.5562109
657.94122	8.0590715
662.10472	2.8220183
663.86971	4.9832366
665.74668	7.4588576
670.83251	9.5374903
672.87162	4.7261357
675.03254	10.48272
676.97161	10.154733
680.11699	0.66691194
682.8911	4.4773996
688.27184	5.0730874
692.99557	9.201008
694.66919	3.7835089
695.03194	9.1281698
701.24083	8.4927813
702.50944	3.1600157
707.0697	3.9103145
712.69983	4.266796
713.72064	4.9576061
718.42871	2.6098993
723.85388	2.2394289
725.86243	5.2070431
729.05145	3.4628718
736.27133	10.831919
741.93004	3.0003204
744.25506	5.7693293
745.99101	2.3769856
754.23949	27.238339
758.30528	3.6884448
765.31976	1.4813835
770.44954	0.95403864
772.68151	1.1457267
776.18048	0.67839847
781.79131	0.98303167
786.59353	0.51324369
789.10486	0.43927193
795.21189	2.0733945
797.50286	2.5825263
801.35801	1.0860815
805.62742	2.0130699
811.00377	0.80495903
818.03949	1.9196235
821.5888	1.0407406
835.03293	9.3755794
839.21685	1.3448879
849.3119	2.339181
850.09356	3.5901658
858.89574	1.3357684
867.26456	15.190725
874.06579	1.1884775
878.85208	0.70352647
880.13633	0.86119492
881.58185	1.0333043
892.30175	2.6216857
898.19493	1.3216583
901.45571	1.1981305
908.29857	1.5040801
914.3286	0.77679679
925.9829	2.8790578
929.84155	1.9180718
945.38214	0.52468745
951.06002	1.0312569
958.76324	2.6681614
966.22319	4.8995814
971.08372	3.2536962
988.29731	5.2231072
1005.8766	3.8345135
1006.6209	4.919838
1034.5084	2.1367046
1039.598	0.697239
1046.3378	0.46517957
1058.1682	0.86328828
1093.212	0.73249252
1156.8435	0.90136609
END IONS

BEGIN IONS
TITLE=69: Scan 1220 (rt=1444.88) [E:\ORBITRAP\Laura\130118_OT_LB_Leaf\130116_OT_LB_leaf-trichome_2.raw]
PEPMASS=563.2604 4614.9946
CHARGE=5+
SCANS=1220
RAWSCANS=sn1220
RTINSECONDS=1444.8788
162.13544	0.57121583
213.18985	1.0539365
227.91898	1.4718801
234.91089	0.57291613
240.74316	0.65647294
265.76471	1.0685235
273.92783	0.65833379
281.06628	0.42612479
283.83557	0.34380061
297.94355	1.7176941
298.60783	1.2012388
310.88906	1.157305
318.1203	1.6650117
339.35629	2.0198185
342.87018	0.43017009
358.96161	1.9683877
360.84023	0.6340188
362.2683	1.0297716
364.48686	0.3836056
369.14067	1.3714238
370.52097	1.2046501
373.21122	0.5497425
373.99221	1.6248881
388.58766	11.430822
391.32229	2.5668868
393.05321	1.6354551
401.24775	1.5169551
402.16495	0.96764578
403.96349	0.66937819
407.1114	0.98913593
410.08259	0.88073621
413.07595	1.7269844
414.77873	0.6821391
416.8435	2.3985271
417.65045	0.73029721
420.1263	0.51823502
421.03416	3.5644344
422.65252	2.2236284
426.06521	0.99769169
428.09159	2.1476751
429.88728	0.71375397
437.1223	0.66443738
438.57144	0.53573662
439.96	0.73642476
441.62156	3.2048896
444.26067	2.2407512
447.56671	3.853841
448.85813	1.1077484
450.08821	2.315285
452.67722	4.2595656
452.99851	1.1505466
465.67495	2.8275841
466.60275	3.3111937
467.7925	5.288221
472.22905	2.9047328
474.12264	0.87801344
476.48269	2.3211442
478.35723	9.8368577
481.31589	1.2644682
483.55932	1.3185832
486.94834	1.4830945
488.13727	2.2957919
491.18902	3.5655247
496.9476	2.7298028
500.42858	4.4931293
502.15636	7.1494178
502.89166	2.081316
505.08215	12.295934
506.96061	3.0867526
509.58738	37.259543
513.72899	1.1076774
514.04672	1.4396228
516.61457	8.989883
518.55607	5.0023222
522.44233	10.250404
523.39488	2.1789802
524.44454	2.9378807
525.52924	1.2768629
527.03346	1.7722631
530.13028	11.558759
532.01917	0.94926453
534.40651	42.025684
537.52407	1.9820097
538.59863	2.6289864
540.84388	10.810816
541.86689	6.0788839
543.68884	10.051501
544.78136	11.835421
547.82911	10.295607
548.48724	3.7024993
550.32646	12.01195
552.83134	8.3938213
555.84401	6.8609037
556.33233	11.800164
559.21599	1.2417897
560.88811	1.1367059
562.0127	2.8594858
563.83112	3.0007096
565.81425	1.7926902
570.91008	5.6941087
572.46853	9.1220199
573.90547	2.607383
576.61826	6.4274716
579.66816	1.4891873
580.762	1.9303123
584.32655	3.1448568
585.52781	1.010562
589.72866	1.881359
591.04237	1.8019236
592.49702	2.212867
593.45008	4.4872862
597.89822	7.4800991
601.12703	4.5959806
603.6043	72.618029
606.39501	7.6119646
608.79576	4.0308241
609.64158	1.8581379
611.61673	2.3232893
614.4005	3.6739415
617.21071	15.036763
620.19351	10.889383
621.03563	3.4524382
623.83666	5.3173665
627.35455	5.9484278
630.83095	4.074356
632.58935	4.2558994
636.51678	25.685325
638.32185	5.6950884
641.83451	8.4918333
643.52196	8.0432345
647.6494	7.5553931
649.11859	3.7062946
654.56895	9.1571912
657.69606	4.5977719
661.89333	3.2530858
663.31175	4.9371501
667.88461	3.59542
673.12946	15.715631
677.17519	58.226564
679.16581	113.51642
682.76983	2.4641473
688.74604	6.9854665
701.34497	3.4711002
703.6882	1.9405005
706.45105	2.746541
707.88083	2.2632861
712.91544	2.6289446
713.67761	3.969773
726.24099	5.1823487
726.83077	1.5754701
729.71977	1.6607826
733.57979	3.222331
735.4076	3.3165976
750.06821	7.7766834
751.69734	3.7544881
756.79782	5.0920532
759.45564	5.9613814
762.68966	2.3872199
765.73025	1.8567803
770.12073	3.2133216
776.15725	31.555368
776.49032	5.065302
778.29845	5.6905852
783.10239	1.5312865
787.18532	0.94031604
795.6737	1.0007364
797.81951	1.2907304
800.33546	1.5763965
804.19464	1.4844115
826.51855	1.3841473
836.32482	0.952881
839.15179	0.65220586
842.18157	1.7361034
856.38666	0.50154818
863.7167	0.55666215
869.24215	2.0455718
878.22414	1.0359656
887.34594	1.7163217
895.30239	4.0836325
904.19048	1.7727303
919.41912	0.37516177
940.92748	2.6376226
945.52221	4.6266385
975.69628	1.0006149
981.41613	0.99792949
987.8487	2.55683
991.01266	0.78333252
1032.9048	0.4924263
1053.2974	0.46704801
1070.4431	1.552534
1083.6564	1.0518435
1087.6216	0.59731241
1117.2933	1.0219842
1130.2714	1.1004023
1169.7112	0.97005458
1184.3009	1.3272976
1202.6288	1.5355547
1232.4413	1.1716012
1282.4343	1.1353097
1301.3821	0.54115718
1356.6798	1.024005
1399.831	1.209948
1513.4359	1.8443767
1618.6283	1.7967893
END IONS

BEGIN IONS
TITLE=70: Scan 1221 (rt=1445.63) [E:\ORBITRAP\Laura\130118_OT_LB_Leaf\130116_OT_LB_leaf-trichome_2.raw]
PEPMASS=415.90676 2716.3894
CHARGE=3+
SCANS=1221
RAWSCANS=sn1221
RTINSECONDS=1445.6263
130.14461	0.46276291
147.02631	1.2461683
155.02368	0.84381663
158.74277	0.63301382
169.26399	0.44662875
172.97908	0.2889066
175.09721	1.999655
180.91534	0.22080673
182.92418	0.38197063
187.11109	0.22753842
189.08105	0.36329431
194.09579	0.37565174
195.16672	0.4946027
197.20822	1.8080743
202.9673	0.97089435
203.62457	0.51657868
212.95573	1.1623022
214.573	0.94338984
215.21622	1.8082749
217.01584	0.69075135
219.16725	1.199058
225.05811	0.60644843
226.19155	0.2594995
228.92447	1.4960719
230.88758	0.23071209
234.44037	0.905128
242.27029	4.3166333
245.12454	1.2314027
247.15476	0.5583676
253.09101	2.8728802
256.05821	0.42099697
258.0658	0.24451943
260.77283	0.31030113
262.63556	0.64026766
264.98626	0.49310758
265.93559	2.0877706
267.14429	5.5026985
274.27193	1.2376445
276.27426	1.477507
278.80611	0.59525894
279.50697	1.962189
279.79725	0.29131754
281.52508	4.8321357
285.05221	0.30090571
286.38783	1.7584106
287.0011	2.1434524
288.21645	0.67953581
289.96306	0.37492029
295.72956	1.1550989
297.81198	1.0712405
300.29515	0.73038662
300.72321	2.3708444
302.13283	4.5761753
305.97616	1.5554943
309.14776	0.86759247
313.16588	0.4660476
315.9984	2.071389
317.9275	0.22632303
318.43545	0.52862707
320.73095	1.8652316
324.04584	0.90812346
325.00124	1.4543451
329.04618	0.38122977
329.44732	0.72492876
331.26887	0.62646948
332.76504	1.0357405
335.77334	4.7009883
339.62869	1.9091793
341.16502	1.56925
343.82876	3.6969445
344.61511	5.9319773
346.57247	0.37114757
349.15401	1.4546678
349.9089	2.369185
353.06604	14.187348
356.85286	2.8522428
357.99207	5.6587485
359.06277	2.3131324
360.30629	0.69162648
361.23702	1.3708209
362.77419	0.47280269
369.03421	3.116709
370.7559	1.5254162
372.2848	1.7085453
373.49221	0.67389682
375.23817	2.0542678
377.43982	3.3549104
380.26328	2.8119805
382.21053	3.838877
385.25421	1.6028028
386.94108	3.1185261
387.33178	0.67999371
391.49764	5.2110967
395.08051	2.0277972
395.64085	12.732491
396.73667	2.6801328
398.11602	8.5678895
399.5333	3.7306194
400.58821	8.4911705
403.7662	7.3716611
405.45126	5.9774346
406.37662	3.9020711
407.84412	5.041002
409.57476	70.59598
415.08019	5.7048906
416.22082	2.147771
416.9853	0.67175281
421.62339	3.461746
426.81514	8.5632182
428.17741	29.571174
432.7447	9.243606
433.63764	5.0749997
434.29712	2.3817468
435.60639	11.761581
436.18141	1.9772493
437.04569	1.7346937
438.64512	3.2222225
440.46751	2.0385941
442.17088	1.306545
444.40163	3.0585845
445.58652	1.5023469
446.13331	3.8780109
447.67194	1.6850397
451.52935	1.5351781
452.86871	4.3018208
453.94763	7.0942323
455.50066	8.5626311
457.64467	7.1411038
458.809	2.0763804
460.94166	4.1724633
462.69051	4.9349852
463.85827	2.9947736
466.6851	2.5664157
467.68848	0.99477395
470.98062	5.7067123
471.84067	1.7970608
473.23578	1.9069883
475.32203	5.5714471
477.24966	2.7584068
478.85635	2.6417758
482.25631	1.9496004
488.76197	10.565929
491.24172	2.422786
491.66242	4.1369523
492.26822	4.7808356
498.01698	8.6357564
499.16312	9.810291
506.36605	4.9045117
507.17298	2.614738
508.32084	0.70235466
511.26575	2.3186404
515.1657	3.6939763
516.05807	1.5767749
516.91717	2.6381764
519.67457	2.0149019
520.71033	3.3682685
523.20165	7.2216795
528.59971	1.160426
529.1574	1.9183778
534.33244	3.1700739
537.35286	2.4825379
539.24703	3.3905963
541.30637	0.91558571
543.31795	1.5757765
544.27158	0.69203438
552.83007	1.886184
558.31241	1.5888043
560.23162	1.0939702
565.1773	0.52065177
565.69629	1.1121775
568.24441	2.2420178
569.76235	3.8099868
570.9844	0.87159502
573.30597	2.8735306
577.20531	1.645182
578.85391	1.4553111
590.26359	3.3956281
591.19325	1.3603747
593.09843	0.56759403
601.23113	1.7249046
613.27254	3.0308414
614.37835	3.5831953
622.2362	0.65788298
629.32421	0.97912001
649.08374	0.43846256
667.22009	1.8632503
695.47241	0.2915906
705.34967	8.7486279
713.34899	9.8552135
719.20575	0.4447234
803.16467	1.6838143
812.32659	0.56605594
818.17374	14.108821
840.28259	0.54261996
903.39825	0.60346929
920.37646	0.40731214
933.49865	0.6715462
END IONS

BEGIN IONS
TITLE=71: Scan 1222 (rt=1446.23) [E:\ORBITRAP\Laura\130118_OT_LB_Leaf\130116_OT_LB_leaf-trichome_2.raw]
PEPMASS=538.52168 5122.7695
CHARGE=4+
SCANS=1222
RAWSCANS=sn1222
RTINSECONDS=1446.2304
172.87996	0.62532029
178.94839	0.75357642
185.09903	0.69447197
190.2003	0.33058353
194.93468	0.54802738
197.7575	0.77562141
222.53076	1.0349532
226.2526	1.2795375
226.89213	0.35711152
230.06481	0.85442021
231.97775	0.74223014
235.00772	0.38512879
238.53568	0.3732232
239.81079	1.9732396
240.84625	0.6915823
242.04048	1.1329067
242.92931	0.33546635
243.74061	1.3113067
245.01362	0.45274803
249.24306	0.57895376
249.71238	1.1333267
258.06057	0.87422546
293.71474	1.2342435
295.04652	0.32321912
295.61603	0.86711319
298.84131	3.4051226
299.83573	9.0493282
301.0726	3.3336442
304.08331	0.6773307
306.74529	0.60530243
307.58844	4.7439753
308.58525	1.5559124
308.9603	2.9403073
309.71036	0.66441258
310.48335	0.58600619
314.70837	0.28972751
315.98708	0.72525411
320.58918	0.69446468
322.3474	0.89235857
324.15643	1.5066653
325.69586	0.58096703
340.15139	0.49626719
343.7415	1.3369565
344.20611	2.3027918
348.02502	1.5674937
352.25976	0.59926108
352.69347	2.1878543
353.87267	1.3313296
355.84539	0.71328144
362.97772	1.5797807
369.2523	1.4958887
370.16783	1.0858659
370.79373	2.9581782
373.01713	1.2121123
377.05	0.40901233
380.92803	2.6676681
384.33062	2.0190789
385.37088	1.4295003
386.23793	0.42487969
386.8265	0.64796076
387.26122	1.5630886
388.19639	0.62108322
390.93177	1.718684
393.77861	0.5108522
395.52267	1.3262595
398.8086	0.61784983
400.64522	0.71290404
401.86404	0.55705005
405.23842	0.54134039
408.49982	1.3676752
414.55233	1.9153754
417.55738	2.1398939
419.53221	0.57670385
420.26817	0.64709613
422.39872	0.90472663
423.74947	0.92083392
426.12917	1.3813558
429.66418	0.86984309
430.2259	3.339698
438.79087	1.1223129
440.8385	0.71185926
441.89322	3.9277374
442.87408	9.7440804
443.96638	1.8304923
444.84818	2.5335513
448.77402	10.184169
450.68166	3.3923486
454.56861	11.618931
454.9715	2.4114215
456.92356	1.1282567
460.16266	4.2818179
460.97454	2.354667
463.0031	2.4249095
463.72208	1.3779343
466.22187	1.5650687
470.0368	1.2446204
473.04618	1.9845719
474.77197	0.64629855
477.05646	2.5209314
480.21169	2.8794139
483.19452	1.73109
484.55218	3.9127536
485.31456	2.4699159
489.02866	1.5159242
491.85566	5.9660103
493.93305	10.403836
495.08469	3.9733417
497.48661	7.1543435
498.55496	5.4434969
500.55527	10.561848
503.78398	39.731352
504.68322	18.004465
508.65002	5.531601
510.9624	5.814498
515.93505	2.581287
519.30702	15.939065
519.74803	51.758807
520.35212	34.297502
522.674	3.2724911
525.79383	7.391357
528.5648	10.811449
529.36563	37.701673
531.85566	14.40741
532.71593	3.2824853
536.6957	2.8027623
538.34099	3.7319995
542.42187	1.2185633
544.42257	0.84850516
547.12811	1.2870932
554.07444	2.0414423
556.49693	3.3079661
556.75166	1.6447032
558.71852	2.7855679
559.28156	5.1854558
560.33719	2.8247114
564.99961	1.2729834
567.39982	4.7676967
570.74531	4.5901454
572.73458	4.0530284
575.01553	4.4626435
575.8528	5.5821328
577.33783	8.7138502
579.74657	2.254306
581.49055	2.6631433
586.14034	6.2733421
589.17667	9.421598
590.41644	5.2422695
591.93873	5.3269268
593.09153	10.067531
594.83909	2.0717538
596.95264	2.0163405
599.18943	5.8668309
601.28786	2.7195166
606.64829	4.0309609
608.37783	5.9607528
609.22466	3.3698295
610.3034	6.8482836
611.75734	3.9836794
612.58284	2.1628051
615.13642	1.9867384
616.74668	3.2321392
620.83838	9.6300845
623.7538	2.4176261
626.35275	17.101435
629.4902	8.1582945
632.99145	3.8527818
636.71591	3.7682335
642.16856	6.424521
644.27804	4.2685227
648.80068	2.4768864
649.52716	3.4086269
650.91846	6.3328298
654.39043	2.299701
655.04956	2.4105306
658.18222	17.023706
663.8948	63.515476
667.38356	3.3084484
669.88748	53.016248
670.71444	11.14121
672.78801	8.3778875
674.75529	11.094621
676.35134	7.9193383
679.93296	8.5126738
681.34232	15.136001
684.52198	6.8402714
687.63844	20.153417
690.18802	26.310547
693.64144	21.249237
697.39221	2.9683852
703.99701	5.3554658
706.15295	5.4282129
707.70738	2.8687195
710.98941	1.5722675
713.28351	2.4026238
716.73939	3.0218945
723.71883	5.9104178
728.2301	1.8145009
732.55693	4.1161117
733.30293	7.0475828
738.91611	0.85135836
742.96634	1.6269497
744.95413	3.6615428
746.32733	4.0675619
750.36251	2.1191378
754.76402	7.5558125
755.28939	11.354283
759.73102	4.5865737
761.18116	4.8229995
766.29996	2.1034089
771.02746	9.0782546
771.42209	1.9630905
776.93243	0.79840102
781.47015	1.3998816
786.8482	1.7732878
792.51167	0.91972279
797.24763	4.6142084
802.37939	1.0168662
813.313	0.89980584
815.92425	1.2430243
831.42341	2.4897665
835.02427	0.59347249
838.4776	2.0506923
844.81184	1.5156093
851.36333	2.1656441
852.18871	2.8793967
857.46441	0.84750044
859.34339	0.56854012
873.48012	0.54767833
875.91523	0.76034861
884.01904	0.438514
891.55615	0.57374184
900.28862	2.5182525
903.90016	1.2778483
908.33568	3.619636
909.93182	4.0946432
919.36114	2.4310417
931.09009	1.3182869
934.47268	3.4539976
941.46485	2.1875558
962.32796	1.765146
969.12243	1.1192075
998.7154	0.64100236
1003.299	1.5091623
1006.578	0.86716477
1013.2375	2.2274018
1035.3256	2.4674323
1058.4371	0.66962533
1140.446	0.89089816
1157.3495	1.1152725
1261.1416	0.5728498
1419.5741	0.80449608
1427.7612	0.77698764
1454.1953	0.77629099
1856.8676	0.65072412
END IONS

BEGIN IONS
TITLE=72: Scan 1224 (rt=1447.41) [E:\ORBITRAP\Laura\130118_OT_LB_Leaf\130116_OT_LB_leaf-trichome_2.raw]
PEPMASS=436.21623 3059.8621
CHARGE=4+
SCANS=1224
RAWSCANS=sn1224
RTINSECONDS=1447.4071
131.13629	1.1970987
133.03094	1.0228588
138.45316	0.43965409
146.98724	0.3919939
168.94835	0.89187856
170.90274	0.26623019
173.10132	0.29270245
182.83878	1.2138648
184.98743	0.70508238
187.23096	1.8695632
187.83168	0.22444328
198.63468	1.2598779
201.59709	0.98121959
202.26463	0.1790166
206.9299	0.61741607
208.59847	0.70157113
210.71347	0.76513855
215.94487	0.63079584
227.00105	0.49555125
227.79863	1.8462264
235.00972	1.2715444
236.97171	2.8362097
237.40173	0.3466641
239.20315	0.74543328
241.90126	1.5197093
243.37404	1.9977194
243.70202	0.45970099
248.92273	4.1168231
250.24839	1.484925
251.01914	1.199274
260.06439	1.5540947
265.4523	0.84160198
265.68383	2.704291
267.86661	2.2608096
268.20958	0.60512992
271.47908	0.75328955
271.86867	2.8959507
276.72221	3.7320125
277.86296	0.85678641
278.81695	2.2801475
279.25122	0.19159836
279.6367	0.23993856
289.10812	17.839839
293.97259	8.3846088
297.76987	0.60989578
305.15365	0.98920508
310.91675	0.71192387
318.63441	1.989231
319.5426	0.44558961
320.81669	3.2328834
322.73885	9.8352709
324.10214	0.9706117
324.86205	2.2508804
326.09872	4.3543465
326.78349	1.324438
330.80678	0.37817221
332.90304	3.2402504
335.59645	2.1032982
337.19985	0.51355783
338.76065	1.0178334
343.21487	1.7781409
344.74853	0.52507095
347.14554	1.8375925
351.77503	0.85351343
352.12281	2.6416318
353.04308	1.3410938
354.7409	0.94261708
355.85149	1.8498488
357.76712	0.8827383
359.73028	4.3734467
360.14702	7.2124184
362.44636	3.5538215
364.08176	1.9491495
365.20948	0.60665554
367.31202	0.99013806
369.84274	0.63362415
372.03164	3.2763193
375.44966	0.83322827
377.44068	2.7046464
379.19123	0.84755627
380.65611	0.65625957
383.53917	0.61366237
386.24266	1.1519939
386.79379	4.7239563
389.97068	1.3567365
390.94418	1.0836943
393.16967	1.792842
395.78879	0.98890731
397.52464	2.9524423
400.2374	3.5253667
401.11859	1.9058576
402.98965	3.076535
403.70338	0.9043058
404.16544	1.4345411
406.98163	5.2985388
408.17579	3.8504
410.68855	7.8690012
412.0903	3.9659332
416.88759	5.6853904
417.93932	8.3666663
419.96084	2.4639707
421.27783	5.5803595
423.02017	5.0083075
423.90157	4.4214938
425.15391	2.7600425
426.19388	3.2544659
427.13627	24.081501
428.98762	7.7369463
430.40165	2.8058891
431.68089	1.3070269
433.67217	0.54329255
434.89931	1.3344852
435.70017	2.7647939
440.16875	1.8143671
441.03467	3.6972869
443.75267	1.507144
445.46688	10.147861
447.20376	2.0866596
448.92899	0.48203463
453.7462	2.4983748
454.67124	4.2263079
458.22939	3.2816078
459.13136	1.5627314
459.99117	4.5446942
470.09167	2.0794881
472.43397	6.2771997
477.24153	18.877846
479.94779	3.1476735
483.21233	70.311211
485.65092	1.3152965
488.35887	1.9157949
489.17548	2.2798809
490.2436	4.8308589
493.86888	4.163091
498.98947	6.5006133
502.39173	1.0391281
502.81982	2.2383387
505.25317	2.382029
506.28265	2.09571
507.74044	2.3862105
509.22135	1.6558
510.06342	3.7085236
514.49433	2.9226393
517.20067	28.088083
521.61387	1.9963127
522.8772	5.3080023
528.13424	1.2277276
529.29857	2.3145189
530.84724	3.5910165
535.24094	4.8523942
537.07383	6.9801532
539.12636	15.014426
541.07209	2.108277
542.67461	9.5729161
543.64858	4.4753925
545.33581	2.1047763
547.70567	4.7788958
548.05066	1.5551218
550.31241	1.8962277
551.58245	2.9267677
553.60157	0.39525581
558.84961	5.8573634
560.06068	2.9203167
562.17938	4.030604
566.83267	4.4150154
570.15271	1.7842103
575.25351	5.7722802
577.9243	1.7437731
582.06799	3.9219025
586.84455	2.5704824
588.24709	0.90448083
591.10023	3.3169031
595.82292	2.9602061
596.51116	0.68619969
599.15086	4.181184
602.30061	1.8604175
604.33032	3.4833678
608.9327	3.3016413
609.75839	0.97760031
611.45898	0.62347491
617.25173	2.7422273
619.17933	1.191128
626.32328	4.55948
628.84705	0.65472883
632.24792	2.5583559
635.89167	2.8616786
644.329	5.3134835
647.29269	1.3219543
653.08482	0.93592623
657.81844	0.98465152
661.30069	20.563733
664.50976	2.4053347
670.08437	13.8037
689.19354	3.2874566
702.12371	1.8378369
714.31494	1.449528
719.24453	0.81519706
723.1444	1.1610602
737.34436	1.0845051
761.57178	1.4491898
773.25317	4.8488028
775.08666	1.9674147
776.03544	0.50540739
784.3937	1.377221
787.23426	2.7245492
791.35212	0.59105492
801.07033	1.4214797
805.18762	2.9757243
819.39917	0.48761317
843.57605	0.61499706
872.0169	1.3592789
880.44885	1.5415422
END IONS

BEGIN IONS
TITLE=73: Scan 1227 (rt=1449.56) [E:\ORBITRAP\Laura\130118_OT_LB_Leaf\130116_OT_LB_leaf-trichome_2.raw]
PEPMASS=492.92267 4150.0771
CHARGE=3+
SCANS=1227
RAWSCANS=sn1227
RTINSECONDS=1449.5642
143.08434	0.54760285
161.99508	1.1916046
171.01304	2.3817204
172.98294	0.90866026
178.07535	0.57058365
184.94728	0.39143396
186.94938	0.50678412
188.98903	0.80277249
191.15901	0.36116016
197.15989	0.67112408
198.04347	0.83656193
199.04519	2.1729659
200.89064	1.1320162
206.98947	7.8599111
213.12872	0.48385151
216.86411	0.39681703
223.60531	2.158868
225.09664	1.3573869
234.31769	0.64990285
234.88441	7.2590009
235.50047	1.0033067
235.96644	0.27143856
239.14211	0.24348571
239.95326	0.49287159
244.11034	0.6034057
245.19344	1.2930654
246.87781	0.90408696
247.99414	0.26446934
251.00461	0.39102955
260.15619	0.50234329
261.65969	0.57029556
271.91129	1.2447503
276.68795	0.95662573
278.14825	0.35612943
280.8712	1.5236349
281.79596	0.28977531
284.98819	0.53498191
287.18713	0.96564128
291.67395	0.31834946
294.70666	0.52703939
299.60034	0.40211601
310.95672	0.66146858
315.19051	1.2000518
315.68056	2.6752143
316.7208	0.66589728
319.99362	1.1036238
321.11049	0.56082541
325.84081	0.65388734
331.14221	1.3467935
331.76471	0.46316729
333.03463	1.4950464
337.20501	0.77486423
339.38136	1.3553873
341.15966	0.82472098
345.11782	6.3591831
347.07796	2.0149761
349.02493	1.3250438
355.11633	2.6784188
357.02059	0.56423379
359.06608	3.2557015
362.06983	1.7539826
362.94722	2.7777741
364.41415	0.27227012
367.97657	0.79384765
369.93074	1.4800401
373.17839	2.7771951
376.225	1.0730682
378.43339	0.7508889
380.17757	0.84457901
382.87715	1.788854
383.39957	3.5796183
387.08445	1.1487846
388.60535	1.0057575
397.34094	1.601742
399.15948	1.0499189
401.89599	1.0601731
406.72751	3.9079579
409.27112	3.0227746
410.95917	1.2500786
414.73439	15.12036
416.43785	2.7940149
417.18891	3.592737
419.82083	5.2243614
421.26964	7.5908212
422.19103	3.8402098
424.46409	0.45735537
427.74099	1.2924478
429.09472	3.848393
429.72631	0.98782035
432.97755	2.1111144
436.97997	12.859986
441.06599	8.6851924
445.6211	0.882152
446.47864	1.9452062
448.64027	0.25902341
454.06927	3.889404
454.99131	7.5006337
455.90475	5.1804126
459.76396	0.79459466
460.68101	3.3220396
464.93094	2.2603314
465.34225	2.5599631
467.48073	4.1934438
469.58469	6.4159514
470.23389	6.4881012
472.79802	5.550042
473.37053	23.696832
474.4063	11.019259
475.86051	3.4226785
478.32055	7.0587256
480.71868	12.59417
482.16993	17.345961
483.16205	22.80324
485.24553	8.4975483
486.03276	11.503979
486.6899	27.299157
491.68347	6.534488
492.85828	8.6242352
498.87922	1.2968294
500.89404	3.9678901
501.91743	5.4149038
504.29239	3.2787126
505.11404	1.8967167
507.19419	3.7554906
509.13241	6.6459293
511.24489	3.047319
512.17418	6.235775
516.48825	0.89555358
518.6111	5.5584462
520.17712	5.8056222
521.75211	2.4956114
525.67626	2.8673644
527.68302	4.2388066
529.21699	14.535427
532.64887	1.3994445
533.08004	1.6789499
537.01796	3.8093974
538.80962	6.3740533
539.66691	3.796157
540.55975	7.7963184
542.15963	2.3103957
546.46398	6.0530261
548.34316	1.5130839
550.13319	2.2324268
551.47965	5.9655362
556.6629	8.3724899
557.7549	51.828788
560.16182	6.0052495
561.28841	11.870805
564.12892	5.1026082
565.311	2.5859492
567.98514	4.3921126
570.52735	3.4930979
574.59603	10.229506
575.35462	3.8557042
578.52451	6.1284428
579.45796	8.0095838
582.8633	7.3841589
584.52317	5.0557996
585.93101	3.3474661
587.26907	1.7182506
590.91685	2.7246927
593.10147	2.560358
593.94506	1.1218497
594.54962	1.8810701
596.6388	2.6659019
600.28336	4.4755417
603.47761	4.2448574
608.49418	2.9736562
613.31494	10.845383
614.09035	6.9569478
616.37078	5.5300633
619.20213	6.623552
621.76578	47.720889
622.27136	13.649855
626.3328	1.0380717
631.16775	10.105208
631.89023	3.2999382
639.26228	5.1725871
639.79029	9.6131887
642.22316	3.5731499
643.72521	3.0940193
644.61572	1.2203777
646.02109	1.5837153
648.34716	3.0844869
654.00866	0.90775779
656.4067	3.0594354
657.02336	1.2768802
659.47596	1.1581607
661.69738	1.7592508
665.28235	15.879307
665.83276	4.7263525
670.41595	8.0562419
674.52126	1.9576351
676.38353	1.2269072
677.89385	1.5361568
681.77448	5.5306883
685.40121	1.6498586
688.61438	5.7395113
688.98057	2.4687702
698.98723	2.9115986
701.2217	0.44514074
704.84411	0.2925053
714.38261	1.5940343
718.08512	1.0051529
720.3721	0.88867774
722.05081	0.71996608
731.17602	0.61910429
737.42803	1.5730881
749.37335	2.4425458
756.99657	2.2261561
760.1347	1.3788354
769.40731	2.2712404
774.2315	2.4688396
787.04592	1.6479183
788.46106	1.3921266
795.2406	0.48250762
820.21273	3.3418402
824.50061	0.64260406
827.06077	0.67226915
830.14945	0.81698803
833.52352	0.38933456
847.11607	7.2327178
855.37747	1.4379945
859.07098	1.4957654
864.42919	1.4499025
871.268	0.94070419
878.59899	0.55132587
886.30029	0.37350694
910.04766	1.4760912
915.49517	0.64400633
932.47839	0.42282175
945.97802	1.2019404
963.99371	0.8942771
971.28509	1.0955252
1000.4219	1.7278696
1019.2532	1.7745047
1112.54	0.77720667
1149.4178	1.3376186
1213.2006	0.81222564
1236.4153	1.4672974
END IONS

BEGIN IONS
TITLE=74: Scan 1229 (rt=1450.66) [E:\ORBITRAP\Laura\130118_OT_LB_Leaf\130116_OT_LB_leaf-trichome_2.raw]
PEPMASS=615.62889 8598.7607
CHARGE=3+
SCANS=1229
RAWSCANS=sn1229
RTINSECONDS=1450.661
196.98709	0.45349307
201.02294	1.156286
201.95248	0.52839479
211.94668	0.50260012
229.95541	2.3062966
240.10155	2.8602814
242.12594	1.0494055
254.11649	2.319432
276.16141	2.55997
279.06211	0.5489435
283.0249	5.6536329
283.76568	0.98571821
285.10842	0.83548639
295.25958	1.591537
309.01101	0.5163952
311.03021	4.2401824
312.17488	0.87984084
314.62194	0.53472141
322.99399	1.685745
323.98351	0.82678099
328.92963	2.4949623
331.59378	2.7079769
332.35411	0.42824061
340.11191	0.78329047
347.45223	1.1917129
348.00605	2.6869152
350.15244	1.0923936
356.98058	0.93569098
358.85675	1.1614404
368.65462	0.75298363
373.66099	2.4392337
375.18361	3.7654824
375.90417	1.1882685
380.7345	1.0183946
382.00972	1.3460417
386.91351	6.1174437
387.68573	3.5694655
388.6494	6.5987234
392.42706	1.3604538
401.69112	4.8669114
409.64017	2.1657024
410.76438	1.0449529
414.38288	1.423608
416.76871	1.4998852
418.31113	1.78106
419.98697	3.5813567
423.1196	0.62383894
427.07944	4.5148145
428.5227	1.1898907
430.7339	1.4169739
433.1856	2.3176127
437.18157	3.3274526
439.03899	0.75019686
440.69827	0.57182066
443.58914	0.62254726
445.09905	0.8959317
446.64272	0.57538637
450.21839	1.9089224
452.66412	3.0735247
454.33145	0.96974514
456.42687	1.8929523
465.37276	3.2506096
468.67057	1.4400512
470.18475	2.3387179
471.22777	2.7493905
473.1956	1.1412888
474.62523	1.8862138
476.27106	3.0308482
477.81602	7.1641208
481.01435	3.1817753
483.85509	1.2309993
484.45638	2.6020678
486.29426	2.0862808
488.9008	3.6746909
492.04047	3.3293299
492.69218	3.5393505
494.21597	6.5394364
495.05411	1.3489009
497.13037	8.7180794
499.82041	0.73667151
501.2816	1.1023913
502.80632	2.8608054
505.79016	3.5076072
510.26954	10.841476
512.24728	12.421365
514.55941	0.91842242
515.94822	0.55657822
516.40045	1.4731715
517.58013	2.6944983
519.06849	1.6275723
520.75413	1.2286738
523.79762	2.3930284
525.76813	1.404042
526.69325	4.0717867
529.5874	3.4543225
531.97936	4.624119
534.16792	6.3959375
535.19599	10.684792
538.23667	2.8297943
538.98911	4.2210265
540.56838	4.2684283
541.54257	4.7634095
543.75494	3.6351297
547.62938	1.0069811
550.07025	8.7499619
556.13084	2.0507899
556.53118	3.3643263
561.22575	16.07541
562.10318	3.1548062
566.20341	22.4557
566.80969	5.628561
570.07835	5.7858838
574.78484	39.187176
579.463	4.2247306
581.77501	5.9543261
583.29283	24.311395
589.03008	11.069134
592.1952	184.3541
596.54725	7.7372318
597.13939	20.587586
598.96717	12.812467
602.80208	37.19049
603.72829	19.177977
605.46365	8.1270437
606.20335	12.280166
608.12244	10.571474
609.13219	15.793741
613.28502	1.9829712
614.92601	3.9499545
615.64898	2.1069894
621.85073	2.1579964
624.91685	12.633964
625.30602	6.6702403
626.88257	6.299293
629.74675	5.6064282
630.29481	9.0770138
631.31188	5.9096482
635.10595	25.219516
638.93143	5.1711941
642.5515	3.0412906
643.76153	5.3500547
644.19986	7.2517235
646.52132	6.1704237
649.92402	2.5837465
652.3893	5.8710669
654.91689	6.4057377
655.84135	3.2116282
656.75777	8.5002055
661.85118	11.269312
662.27508	174.56515
663.22005	9.9092623
667.33804	6.233561
669.02232	3.0542641
673.67535	10.35404
674.78566	4.5465849
676.76831	5.2993439
678.65861	4.7624238
679.15689	8.8861028
682.13158	2.9948243
692.89991	9.4885733
695.40991	12.03982
697.12994	31.444758
703.66671	30.968416
706.27651	5.5138888
708.45705	4.9074982
711.38007	3.2492783
714.6766	4.99212
718.89416	1.981645
722.3251	6.0388442
728.04087	6.4958159
734.14482	4.5551567
735.50755	7.7059506
737.22904	5.6378378
741.7865	2.1271619
745.18541	7.7105902
749.71889	8.4122342
759.0498	11.061548
761.29126	4.2651664
767.78733	96.056583
771.76735	2.9437157
776.3914	14.335994
777.24738	26.472977
782.19659	4.2040882
785.31604	8.890973
790.1874	3.2620288
800.28427	3.257068
805.01569	4.484054
807.25165	6.3008637
807.88404	2.8891072
812.80258	4.9445376
815.76195	6.2489444
820.84851	5.7930756
826.21864	14.879352
835.25038	13.360893
840.84086	10.377872
844.43202	4.6317821
849.75247	21.978921
858.73379	5.3520167
866.17976	1.3607627
873.33432	17.704844
883.26845	2.3559966
891.23458	34.266386
897.76358	2.4124416
900.23311	1.6017747
912.19155	4.2726579
915.48248	2.4318079
924.28514	0.99406461
928.43396	1.1304345
935.32721	2.1229566
943.0615	5.8842111
948.39771	0.90929428
954.20425	7.6065324
959.41177	2.2246696
966.30873	1.4097509
970.10363	3.1181259
983.24626	2.0408143
1005.487	2.0651523
1011.3462	3.3745435
1020.2103	3.5758147
1032.5228	0.87026902
1037.3592	4.4700878
1042.7251	1.371562
1046.8621	1.5947333
1050.4524	1.0355013
1058.3644	2.4422221
1065.1983	3.3926446
1069.2065	2.2262661
1080.4393	2.7221511
1083.4604	2.6202268
1086.3545	2.5739451
1092.032	2.4137116
1102.5238	1.8502078
1112.2855	3.61955
1113.758	1.642462
1126.3313	1.3912292
1140.5563	0.98080651
1150.4646	3.0624969
1165.2499	2.9054901
1183.3103	2.0765621
1186.5337	2.5145923
1214.6893	1.7650247
1243.4846	0.95685645
1253.6801	2.1603207
1260.3438	3.9469465
1263.5984	1.8208879
1278.3306	2.6021204
1287.5839	1.0997443
1318.506	0.96001021
1381.4281	1.0674115
1388.5716	1.1571744
1405.7766	1.5592348
1583.3213	1.3409075
END IONS

BEGIN IONS
TITLE=75: Scan 1232 (rt=1452.96) [E:\ORBITRAP\Laura\130118_OT_LB_Leaf\130116_OT_LB_leaf-trichome_2.raw]
PEPMASS=709.68282 10386.952
CHARGE=3+
SCANS=1232
RAWSCANS=sn1232
RTINSECONDS=1452.9628
203.68769	0.71748996
204.17092	1.6038439
214.97644	0.66554037
226.14254	0.95984169
229.89563	2.15949
242.94678	1.2513075
248.12494	1.1403474
254.19738	0.57541195
257.01642	1.104152
266.19167	1.7650965
283.07647	1.3938906
287.88272	7.0356715
300.90716	2.0854593
311.03063	2.0434766
311.96225	0.85884059
318.95792	3.2786809
321.8878	1.3777591
327.06728	1.2968243
330.01582	1.6677968
331.08652	0.76375623
344.93017	2.3690442
348.96779	1.5076467
352.8674	0.99384193
356.08298	1.3056877
372.33406	1.8631161
376.73711	0.72811665
379.24306	1.4922475
382.94753	0.95904092
386.13619	1.2269789
387.03467	2.0573829
388.90919	1.5001438
390.11994	0.65237144
397.02297	1.3493588
398.18947	1.0340202
400.90573	2.3862248
405.67913	3.1198213
414.99943	4.5313346
416.28534	4.8472684
420.03788	1.1552292
422.56187	1.2342498
423.97076	1.4179613
425.12408	0.79519164
429.98761	0.92077539
433.10268	9.5269886
441.89046	5.1915843
442.801	11.059144
451.56295	1.2347319
454.70101	1.810183
455.93986	1.2833975
459.90268	7.7141088
462.83986	2.2097118
466.22616	1.6172819
468.97015	6.152209
473.90093	2.113292
475.32303	1.2536426
477.66047	1.3199172
481.35848	4.019384
484.18283	1.7400255
489.46173	2.3023735
493.17337	2.4718863
493.96023	1.3245207
495.86214	1.3716494
500.86865	5.0273255
504.23465	1.7941081
508.23621	1.2641228
509.2854	4.6791922
510.4699	1.9515021
514.18307	3.6276535
515.07281	1.7987489
518.13734	10.823631
519.65305	6.3960499
523.15027	0.96360617
530.7395	1.4814602
532.07498	3.86339
533.17553	5.3715008
539.74639	2.2093603
541.09151	0.81999134
548.6834	31.242518
551.62542	1.8119027
553.06338	4.6859613
554.08943	2.138566
558.2719	3.891949
561.21333	1.3696665
562.20444	2.5734319
564.97126	1.0150255
568.56804	6.6854975
571.24769	14.34506
575.83524	6.6829142
576.26044	8.9942618
580.21758	4.6197806
583.1469	1.7667423
583.98986	2.0361912
587.16637	1.9565951
587.68517	3.7109934
591.23861	10.090867
596.23569	17.618709
599.1371	2.410144
605.1684	76.947835
608.0722	16.364778
613.82087	16.612644
614.2929	24.859238
617.44838	2.112373
621.12546	5.9352894
626.27762	6.7535645
633.19724	33.205405
638.25661	1.3656749
639.60128	2.0284505
646.52324	15.847766
647.74665	21.778284
652.50422	87.082225
655.81206	4.2661533
661.68074	133.59868
665.28357	7.3510039
667.71949	5.3476708
670.04559	4.4231959
674.73032	6.2385963
676.05219	6.0135628
687.51299	5.9243576
688.91935	11.291774
690.67484	8.8596186
694.77019	17.64589
697.23385	28.53793
701.10746	4.0247866
702.92828	14.579135
709.42172	4.1610142
710.79283	3.2518742
711.84296	2.8119771
717.26289	4.7425954
718.19718	6.287515
720.04636	3.5999427
723.24275	1.3723775
725.76373	1.5278585
732.32744	5.0453972
734.03507	5.7635495
738.4873	2.2029215
747.70255	22.810703
750.12884	6.3987498
760.75319	7.6688102
762.38297	3.2029358
769.7596	40.53024
772.80391	3.713781
777.37933	4.8065512
778.77163	4.5297025
783.46823	3.4207412
786.90487	16.306964
789.28451	17.336399
791.28015	5.7760981
796.31582	10.396224
798.31773	18.617591
799.62955	5.0129213
805.22746	117.14213
812.25138	11.097153
816.53504	7.5674689
818.79128	16.872582
824.66072	11.998083
825.71785	6.4165295
828.58072	7.4635553
831.46082	5.7426343
834.41371	40.894292
840.76339	47.62566
841.29263	15.183485
848.22159	12.427728
852.68099	2.7380296
856.65762	3.9248925
858.4751	2.2432682
863.25833	1.7850443
865.34391	1.53616
876.32725	10.943489
881.32656	2.0228266
883.02684	2.3656287
892.33752	19.83537
897.46867	8.4896161
900.23097	6.1323548
905.47955	5.3024328
911.67091	8.6589754
918.37751	70.257226
920.39373	38.904449
923.48734	1.9425675
925.19551	1.2908356
928.66096	2.527767
931.30437	3.4822824
937.68459	1.1880389
940.18701	1.5800951
940.91997	3.5459584
945.71223	8.2020115
950.23385	25.293826
953.84443	23.999353
954.83391	41.902068
962.29973	106.87024
968.83516	18.865208
977.89494	91.233283
982.31142	6.6357014
989.83357	2.6965138
990.84375	7.1138301
999.74145	12.02837
1004.8432	6.7710515
1013.3537	11.588346
1017.3339	3.7840816
1019.3133	1.8407886
1031.3604	21.604655
1037.542	4.2425468
1044.1304	1.0340051
1052.5203	3.0359479
1059.801	1.750211
1063.4594	1.4152422
1079.6965	3.5138624
1095.4265	1.7597993
1106.38	1.1814197
1116.477	1.4140837
1131.3517	1.7966304
1132.5975	2.0032146
1140.4811	2.2858879
1142.2042	1.3935717
1150.3371	8.3664057
1160.4478	3.2710454
1166.316	1.2110232
1177.1946	1.9593496
1209.4382	6.3882668
1232.2189	2.5496703
1236.4553	3.0685314
1243.1539	2.735962
1252.4139	1.7224395
1261.5298	2.246421
1282.4851	1.6007003
1296.6356	1.9312892
1306.718	2.7908992
1311.3252	1.2267022
1322.4489	5.4546836
1334.5128	3.6585458
1380.5018	1.6075647
1446.4986	3.0174072
1464.7398	2.2557547
1495.7316	3.1383468
1576.8265	1.6621975
1750.6576	1.6938448
END IONS

BEGIN IONS
TITLE=76: Scan 1234 (rt=1454.13) [E:\ORBITRAP\Laura\130118_OT_LB_Leaf\130116_OT_LB_leaf-trichome_2.raw]
PEPMASS=448.2696 5831.4199
CHARGE=3+
SCANS=1234
RAWSCANS=sn1234
RTINSECONDS=1454.1326
128.90526	0.48000392
140.82062	2.5719429
141.24883	0.76875303
146.9324	0.62066433
147.9122	0.86197643
148.9695	2.7736195
159.96872	0.32056083
166.8537	1.8522209
167.88019	1.2534984
174.99517	0.3269292
176.95698	0.43783387
178.12145	0.74561286
183.06157	0.37637363
184.1887	0.86013437
184.91351	8.1548165
202.89847	0.70438054
210.28225	0.91581494
212.97383	9.2254318
215.0096	1.115652
218.13801	1.1442067
221.68355	1.7888048
223.14029	6.0859203
226.15178	1.6400015
236.91359	0.79581383
238.94376	1.4810156
240.30075	3.504545
240.78831	1.4222984
241.41656	0.66341896
241.75119	1.2014335
243.99444	0.74999506
245.92702	1.1579139
246.79327	2.4839602
248.12711	4.0842088
252.66488	0.51393951
258.02845	1.4420482
258.91746	0.62468091
263.12332	1.9837867
267.02219	1.1240742
269.8423	0.57861153
274.20753	0.91113177
276.89532	1.7871629
286.52014	2.6774741
287.63342	1.3395968
288.02584	4.481406
288.72714	1.9721761
290.19672	0.60040581
291.67581	1.2593002
295.0228	0.84403096
298.24705	1.3817375
299.33255	1.3735103
300.70369	1.6042091
301.34194	0.68617947
301.92381	1.3147654
303.23724	0.95796915
306.04434	1.5997343
306.785	4.4429414
309.19932	1.2462198
311.00636	1.4210994
312.16259	2.7894249
314.18379	0.57418019
315.51076	1.1111634
318.89459	2.4303926
321.21323	1.9303465
324.0343	1.8814544
325.1829	2.4067907
326.07785	2.1263316
329.03365	2.8051271
331.04519	1.4207136
332.36433	2.0627067
334.57109	2.8680955
338.04916	8.8429755
343.36142	2.0573903
346.23487	1.2516943
348.15711	2.8596323
351.85758	2.4849223
353.06613	1.2742596
357.1224	2.2246102
358.87534	2.033779
359.82221	1.9982403
360.79292	6.6571206
362.15898	5.7540939
366.23452	2.1719014
367.01072	3.2768353
369.97386	3.3537629
370.73377	1.3647888
375.54579	8.8483807
375.97729	2.8289855
382.06617	1.4427552
384.20842	8.8484012
385.1398	0.87998618
386.19062	4.957321
387.96468	2.4352097
391.58286	1.0663247
392.72687	2.3397478
394.76968	5.8200753
398.87004	2.5623419
400.16461	1.8430934
400.98539	1.1307226
401.65978	1.0667903
404.27094	2.5525339
407.28003	5.0747336
409.10389	9.3966049
409.89694	2.7713531
410.79067	4.8188127
413.24039	1.5147371
415.75335	3.5522236
419.93591	3.9758756
422.66543	3.8046832
425.26065	1.9495015
430.82812	372.10943
431.86863	39.547949
435.35595	3.0635006
438.43495	9.417633
438.88161	22.760218
439.77242	2.1708743
440.2775	4.0485601
442.46928	8.2240067
448.83145	7.2974746
449.62191	3.3384509
452.78315	1.7329954
455.79022	1.8422829
456.16963	3.3064342
458.25848	2.5744691
460.00928	1.1408026
465.67361	3.5205375
466.46343	2.82074
467.03367	5.0974905
470.32149	4.1626553
471.95103	7.0959022
473.9651	4.6641725
476.29069	5.6640649
478.64202	1.3632088
480.65238	1.4558261
481.59782	4.1791214
483.25353	3.5715487
484.3216	3.7223786
485.2038	0.87602452
488.09736	1.8176149
490.5893	2.3747896
491.14342	7.0628106
493.54688	1.8893918
497.92757	2.3892038
499.63772	1.212652
501.58025	11.728868
503.36762	8.2758242
505.75192	2.9207025
508.25381	4.5749611
509.39091	2.5385912
513.83847	6.7588736
514.2955	18.698314
517.01076	4.4900802
519.54077	3.0500418
521.74149	5.1248396
525.23693	2.629497
528.9206	5.5728118
532.84851	3.5965593
533.31185	9.1913602
535.1397	5.1389373
538.03508	4.7094494
538.92468	8.5499258
541.28725	2.7148241
543.1023	2.7313379
544.70978	1.3756291
549.15666	2.0081334
550.15249	5.1730422
552.02368	4.3293506
553.73954	3.7433634
554.21612	6.0450752
556.96794	10.064527
565.75062	110.82679
570.31152	0.74902221
575.27594	1.0775188
575.73009	1.7550954
577.13276	2.7136586
583.94466	5.258594
588.55287	2.3237355
594.23819	1.7065292
598.33383	8.0261794
599.26048	1.9703386
599.61241	5.3028213
603.49395	0.86755366
607.69385	13.588755
608.09764	4.0859114
609.95307	1.5830396
613.94264	2.4011787
618.30474	2.4264179
622.29111	27.45561
628.04835	0.4300358
630.94216	0.63555526
632.85498	0.86806081
634.3527	1.733555
636.44626	1.2453745
642.24892	2.9321154
650.03198	1.2894251
655.19826	1.1490417
657.06064	3.4962142
662.42889	1.3839834
668.1901	3.847073
675.2284	22.828126
684.44878	1.9090704
686.36989	2.5917639
687.14512	1.9029638
690.31831	0.46696917
696.42472	0.88747058
699.15191	1.2491009
705.52737	0.53088289
706.95435	0.44063709
722.49877	0.89731166
727.05743	1.8271397
731.54528	0.80770658
736.15167	2.4206213
743.75006	0.93698684
754.19974	1.5302888
756.42033	2.007372
765.1905	1.1830922
766.33404	2.051477
768.44508	1.3533934
777.0404	0.8717393
784.23533	0.84009976
788.28057	2.7342522
828.18255	3.4184662
840.24822	5.5782259
855.18613	2.0217911
868.99551	2.404728
876.23962	1.0322095
887.31994	3.3057874
895.29235	1.1029745
913.71405	1.445563
935.01487	1.9766722
939.30413	0.82149312
949.48839	1.6770263
951.01713	1.1830286
966.40246	0.94911495
984.40795	9.7275816
1002.4921	4.0560167
1098.1565	0.62994942
END IONS

BEGIN IONS
TITLE=77: Scan 1236 (rt=1455.19) [E:\ORBITRAP\Laura\130118_OT_LB_Leaf\130116_OT_LB_leaf-trichome_2.raw]
PEPMASS=544.2693 3965.897
CHARGE=3+
SCANS=1236
RAWSCANS=sn1236
RTINSECONDS=1455.1908
183.03259	1.1718167
198.91633	1.8504738
200.90729	1.8978247
215.11371	1.1787242
226.2811	0.31619574
239.76028	0.20789773
245.91936	0.39673562
251.97863	0.44681535
253.155	0.85335572
253.9325	0.25533944
265.95853	1.9494769
272.32259	0.64274918
274.77122	0.71127751
275.21423	1.0834484
275.99044	0.79469004
280.24689	0.31657077
290.03848	1.6664081
297.07656	4.9490742
304.08508	2.1877883
307.10039	1.5424
307.95056	0.91509773
308.77473	0.38368962
315.09867	0.2800643
317.95467	0.88623396
321.12561	1.4974321
325.03583	21.182203
326.59376	9.3830097
327.28027	1.9988404
327.88199	1.8649675
328.57783	0.58248288
342.23494	0.4629939
343.02594	3.9161055
350.09491	0.34760065
354.54072	0.44795656
355.05421	1.3297663
361.13495	0.48265994
368.83704	0.40468625
370.99568	1.0138056
374.98015	0.55633326
377.27545	0.41193232
382.71197	0.6055104
385.34166	1.2470355
386.64247	2.0465904
387.78911	0.83780803
390.87193	0.37558162
392.33571	0.46980164
395.31947	1.5865145
397.86461	0.59064331
398.69672	1.2253367
399.29011	0.33569975
401.15815	1.2553774
402.66843	0.48337767
403.16427	1.502448
410.17577	0.7575113
411.15273	1.854091
411.67863	2.7019104
417.46283	0.78401554
422.18544	1.9003343
425.34793	1.6287803
430.11974	8.5499115
430.7756	1.6348592
435.17173	1.7866246
436.9099	1.4359629
439.96984	0.54605754
442.05624	0.70584982
442.77186	0.31289158
445.66353	2.5502248
447.68501	0.4074259
448.09486	0.86774738
450.17085	1.0118741
452.17962	1.9153113
456.19123	1.1079971
458.12058	3.8163057
465.92371	14.715758
466.37743	4.2782782
467.62962	3.2500807
470.6159	0.63578572
472.02417	0.73628028
474.18916	0.94897847
475.08325	2.2763865
476.93012	1.3587856
478.52059	0.87530964
480.32181	2.1441869
483.25928	4.1187351
484.82843	2.6380756
487.00665	1.6545336
487.35948	2.5651863
490.38811	26.327876
493.822	4.42981
495.35114	2.5219789
496.71681	7.3476874
498.87402	1.3307696
500.07887	3.5798007
504.84349	3.5393265
506.33429	10.994895
511.34395	2.880247
513.18514	2.4298921
516.7125	9.7796178
518.64363	3.3207535
520.13722	3.7232063
520.78403	4.0705574
523.51058	10.061896
525.33395	13.957919
528.29483	2.662893
532.21776	7.9305264
532.65305	10.355444
534.59679	20.508254
535.54938	5.0019371
536.93368	4.9639458
537.89425	9.1034234
542.412	1.6940733
543.8598	3.5849212
552.25965	6.4774997
552.99858	3.0539002
555.25039	10.021885
556.57939	3.493888
558.2352	3.1872394
561.39906	4.0250043
562.68744	2.0716609
565.00763	4.1013542
570.48203	2.8048795
570.94201	6.6846386
572.45841	9.1299618
574.67652	2.5372866
577.22873	7.2734957
579.01988	3.6205829
581.12959	2.5323265
583.38114	1.2431684
584.26389	1.8054899
586.09508	3.5211314
588.18986	2.0322194
593.02696	3.4429238
596.90488	5.533891
600.1898	7.9041801
603.1526	2.9787065
606.36824	1.847358
608.92297	1.22206
615.72469	7.1315923
617.86021	6.89079
619.0547	4.483366
620.2273	4.2208461
623.30736	2.4085784
626.66215	4.8607989
628.75808	3.7211148
630.38639	3.7961156
631.40582	5.3215722
634.75894	6.6719209
637.92657	5.8503211
644.2201	93.254302
649.85119	4.0388553
650.77441	5.089508
652.27188	4.8760493
654.94541	2.1685823
658.39446	5.1286938
663.72456	5.3357986
665.98349	8.8697114
668.00897	3.4868032
669.80998	6.2364931
675.97249	3.2653673
678.8714	2.5490962
685.77557	2.5502492
689.12135	3.6401368
692.46501	5.0629471
698.52927	5.9362305
700.75331	3.1896334
711.01841	3.9101939
714.35728	10.350738
718.75592	1.6724318
721.90322	2.8301547
722.69818	1.3072374
723.27442	2.6903635
727.15415	0.78554367
730.55141	1.8291923
731.41976	1.0023274
744.21448	52.321181
749.4867	5.500573
752.29891	1.1616329
758.81647	49.421847
763.81647	0.52930688
765.59887	0.65899825
771.78814	0.60735823
777.11695	0.70304009
782.3598	1.043417
787.20246	1.8565479
790.31494	1.0463052
791.4034	3.8487177
796.01169	0.82848254
800.33325	1.6368289
813.69993	0.96698872
814.21249	1.7537211
828.17731	1.2609397
833.3277	2.2205204
843.87956	4.3648501
848.45931	0.78844858
855.81387	0.89493496
860.22241	2.5435411
866.30189	1.3537064
869.27961	1.4392785
872.74487	0.8920454
876.37988	1.558177
889.51299	1.1751896
893.74877	1.3789683
900.33905	1.5417393
907.75018	0.61846404
918.5672	0.77774001
925.583	4.0221209
931.08502	1.0255474
940.43306	2.5967987
944.51869	0.62299706
957.38165	0.39364126
959.51776	0.51029386
972.47198	1.637064
978.23626	0.85392471
985.20388	0.63559915
989.55964	0.35657209
1003.0842	1.7634078
1004.5331	3.0594356
1010.4084	0.68085963
1047.3519	0.80346125
1057.5172	0.44667997
1070.5587	0.69144017
1125.041	1.2731449
1126.4549	0.83085523
1223.5481	0.97140912
1385.5823	1.3791617
1499.8397	1.2672866
1524.8466	1.0594666
END IONS

BEGIN IONS
TITLE=78: Scan 1240 (rt=1458.62) [E:\ORBITRAP\Laura\130118_OT_LB_Leaf\130116_OT_LB_leaf-trichome_2.raw]
PEPMASS=600.78983 9032.0645
CHARGE=4+
SCANS=1240
RAWSCANS=sn1240
RTINSECONDS=1458.6214
202.94281	0.75833767
213.01222	0.86813106
214.18439	1.3643407
214.77433	0.51691786
215.07073	4.1758506
224.77084	1.9612195
225.9929	1.9933334
227.98742	0.73137691
229.84822	0.5978611
236.25514	0.78310079
237.03174	1.1322155
247.01118	2.6966345
254.09604	1.5823632
285.68131	12.913657
287.04281	1.5050526
305.71404	0.77399664
307.09561	1.5105172
325.20604	4.15814
326.01644	0.52834943
330.04376	1.1794761
343.15725	14.856252
365.12482	1.8732019
368.98378	1.170303
370.95023	0.72449118
382.9799	1.3453357
384.1967	0.98981933
388.95719	7.216676
392.08348	5.4232532
393.14194	1.3316682
400.6227	3.4707963
401.21724	5.4534384
409.08148	0.71744764
416.12392	0.88339135
420.35687	1.3142977
428.9682	3.3529436
432.22996	0.80999354
442.04265	2.2635562
447.44654	1.9735507
447.73113	3.613503
450.19708	22.427017
453.26206	1.8476651
454.03514	4.2990418
456.16092	3.4852157
462.277	1.2336341
462.85891	4.0102964
465.51292	0.93917355
466.3118	1.5972046
470.90661	5.5484254
471.21639	51.050775
474.09645	0.86449848
482.87314	3.3197088
485.13781	1.7189299
486.14934	1.1358487
489.67806	2.6762805
491.2388	0.93404358
492.01965	1.6670674
496.04547	2.7031062
498.48869	4.8688439
501.27398	3.7724246
503.81864	6.2349274
504.69222	0.90792557
508.02442	8.9763012
512.25238	2.1103059
519.34597	6.0144078
521.47861	1.4422699
525.22698	1.3803973
526.09594	2.560441
527.00633	1.5596122
529.79607	1.8124433
533.52714	3.0476975
534.85136	1.0449138
536.76798	1.7793793
537.20613	4.5652902
540.00918	1.576304
543.22981	6.1905634
544.00292	3.0453867
546.91487	5.4003883
548.60478	4.3437941
550.9354	2.7187599
555.16127	7.300596
555.59147	22.293393
556.65421	2.9767734
557.261	7.1651574
561.19502	296.55629
565.18871	17.040559
568.21615	5.0582819
569.83226	9.4000375
572.45181	5.1635351
574.43143	24.810198
576.72341	9.0431102
578.93678	4.2485244
579.55395	5.882544
581.22265	16.573657
582.60282	9.4439095
583.37153	21.210979
587.65189	32.74533
590.83664	16.665491
592.25026	26.256928
598.52867	4.6496945
600.18434	7.6618201
601.05669	4.5199987
605.79622	1.2508457
605.8796	4.6961503
610.5103	6.4611524
613.7788	22.199019
615.30406	5.7059593
621.3494	2.9468781
627.66284	2.9708186
628.45701	8.1595243
635.45893	6.8674036
637.34482	5.9385832
638.94259	6.6743086
640.46839	4.2157796
644.11912	5.6850228
644.93392	3.4030663
648.12001	3.5904826
656.89935	5.9679392
658.57094	2.85229
659.07992	4.8685174
659.94661	1.6224828
664.6363	4.3203297
667.17905	7.0691681
671.11344	7.4355781
671.65605	14.425311
676.04624	4.7361986
677.02339	4.9108914
680.26622	6.7046893
681.42173	7.6957756
685.30127	15.758908
691.32944	6.5290951
693.76494	23.682991
695.77741	7.1900696
699.80344	3.2202509
703.75323	10.768873
704.87495	11.03125
709.84826	7.1659925
712.16445	7.5423315
719.12661	148.68526
721.35479	8.7925
728.21042	2.6284978
730.76715	1.5839899
739.61419	11.885487
742.24314	5.5230358
747.22195	5.950496
751.23635	118.77613
753.40358	29.98766
760.31409	3.6778784
763.33234	5.9497159
766.33555	2.9732302
769.82195	3.7164826
777.28433	8.9238702
778.79098	5.7065177
783.23011	17.833439
787.23605	8.8023665
791.90793	1.3138331
800.20916	37.970637
801.29194	16.57571
805.31154	3.4721428
808.25368	2.0499135
811.94876	6.3493112
815.54197	4.1978414
819.22537	1.9603086
822.95391	2.5604471
826.28306	2.8321588
829.36584	3.4315604
833.88516	4.0930346
836.50376	2.1838975
838.93049	2.8434149
842.05221	3.905207
844.39741	4.5109348
847.0984	3.6694036
850.3652	1.8411839
858.17503	30.095855
866.81274	2.4855897
883.2163	1.1982294
886.27227	1.3665163
894.71362	5.5116296
898.5004	1.6693133
900.20121	2.4184819
906.35796	6.6496766
907.13615	2.8631299
915.77954	115.14593
933.83002	3.5004224
937.22501	1.3282866
944.51941	1.3040218
956.81402	2.7823179
965.9217	6.2876644
975.30876	2.4891192
996.34365	3.962936
998.24092	6.4056901
1013.79	1.0308024
1015.1139	1.4208025
1024.2206	3.6572141
1027.1594	1.0766028
1032.316	2.3086706
1039.2078	1.5313086
1055.1383	4.631394
1057.5532	5.5840805
1063.131	3.9024879
1064.9923	2.0622022
1071.4188	2.2687593
1072.8353	1.628467
1078.5337	2.0534587
1084.729	0.90118053
1094.53	1.9941742
1102.3169	2.569227
1112.3553	5.2245974
1114.5217	1.8533317
1121.8922	1.2194602
1126.3907	1.4022115
1174.4651	2.4924676
1195.2621	1.2200202
1211.3188	1.9128185
1214.09	1.2816712
1227.4058	1.5436755
1244.6644	1.7284583
1399.3372	1.0506944
1425.3734	1.3264009
1542.6511	1.4051651
END IONS

BEGIN IONS
TITLE=79: Scan 1243 (rt=1460.94) [E:\ORBITRAP\Laura\130118_OT_LB_Leaf\130116_OT_LB_leaf-trichome_2.raw]
PEPMASS=420.5627 3773.8364
CHARGE=3+
SCANS=1243
RAWSCANS=sn1243
RTINSECONDS=1460.9415
119.96557	1.7083167
126.24426	1.3138445
126.8562	2.5941158
129.05286	1.1477558
129.79989	0.29244411
136.03261	2.4218238
141.06448	0.65256988
147.02737	0.33669139
149.03997	6.2710995
149.8878	0.20001975
158.00874	0.27233329
165.13014	0.64874657
169.77752	0.31629618
170.09295	1.0941698
175.08152	1.244146
175.93444	0.3063959
181.06693	0.34316252
183.07183	0.49414796
185.91976	1.3857762
186.22642	0.21287895
187.05678	0.66048124
191.16605	0.55886909
197.11099	0.8099141
198.9985	1.3286029
200.92849	0.31677076
204.12207	1.5913124
206.9524	0.32807084
210.05055	1.3381998
211.85024	1.0532607
213.0261	0.27428144
215.93438	1.2338644
217.97594	5.6052206
218.95364	27.516474
223.09466	0.61065341
223.8139	1.5120275
224.64532	1.2251993
229.23729	0.54801349
233.94407	1.6311429
235.89536	0.56142676
238.483	0.36825531
238.98984	1.0954563
240.05588	0.41348588
246.59702	2.2156467
246.98986	36.18856
249.05637	0.38687284
251.21605	1.5618013
253.27673	0.95850778
257.20132	2.0332207
258.05928	0.72531632
260.00998	5.1773659
262.15207	0.7524843
264.52368	0.47569362
271.03973	0.46707694
274.13979	6.7318676
274.55217	13.997196
277.0292	0.33986523
281.63848	3.3507404
284.2144	2.681346
284.56623	0.74963233
285.11034	2.2993156
289.44003	1.5049959
292.77727	4.8866202
294.77286	3.6929017
297.5914	0.34916276
307.01812	1.0660225
307.98814	0.49948751
309.03876	0.47419416
311.42523	1.1863701
313.23648	1.4735859
315.05058	3.5880106
315.33449	0.53861566
318.00477	2.0081546
319.73324	1.4237667
321.12187	1.8407164
322.39367	1.4788729
326.8955	0.60079374
330.57931	0.34162536
333.25873	0.84754342
334.03639	0.35111054
335.87544	0.72131549
336.67948	1.0816627
338.02404	2.9799434
338.6157	0.6467345
341.11878	2.6794355
343.05632	0.37800677
344.87279	0.54346773
345.24062	1.8736144
346.68767	1.3873338
347.62644	2.3824058
351.17925	0.99343401
353.67052	4.5109094
357.85754	2.6877442
359.03745	1.0933493
362.06307	1.6538286
365.14639	3.1027008
366.10396	0.767739
370.22703	1.454508
371.06877	3.4632393
371.93361	1.5361294
374.06904	2.3240874
376.26238	1.7027888
378.62793	1.8173739
380.53686	1.0755423
381.66631	2.611201
382.90635	1.270557
383.87892	2.2567653
385.36142	1.1955272
386.63098	0.36876816
392.15108	1.418894
392.84122	0.47149977
393.25646	0.50885639
396.70196	4.487811
398.37665	2.6535257
401.73983	6.4485082
402.78674	5.7080719
404.08457	2.9656204
405.38206	4.2220081
407.89371	4.3763527
409.56272	7.0715459
411.4485	5.1838443
411.85981	5.8198477
413.80593	3.7512989
414.50124	12.035439
414.97239	1.8122716
419.51574	5.3003527
420.3397	7.3295026
426.79593	1.5612973
428.24451	2.7378217
429.24946	8.182879
430.13494	1.7600228
431.19548	1.1267999
434.0576	1.2043386
437.50833	7.4197043
438.67459	4.7247181
439.59988	2.7374776
440.14091	10.959367
443.25852	1.541129
446.24041	1.7457822
447.31447	3.0658783
449.61439	10.318161
451.73719	3.5259486
455.76691	3.2945992
456.74003	1.9008158
460.00819	4.047175
460.8471	10.977045
461.41584	3.6287495
465.75479	4.8353431
473.08728	3.2606182
473.54588	4.4815324
475.28916	3.9649089
479.15667	2.9534629
479.76844	3.4642688
482.24325	2.87595
485.70744	3.076753
488.22874	9.0861537
490.26306	3.3849499
491.18705	3.7401183
493.16658	4.9072056
495.48363	3.5686616
500.67024	15.376124
502.36171	3.8309994
503.16223	4.146521
507.19679	220.8563
511.20127	4.659843
512.18907	1.9914354
516.27692	0.79687712
517.0343	2.2443685
521.52379	6.9471389
522.27555	1.4876944
526.16803	3.242644
527.79158	1.4294253
530.42905	0.47788502
533.21684	1.768209
537.28212	6.3654514
540.73148	3.4532041
541.55068	1.621269
543.05071	1.2464525
552.27825	3.7951244
556.75522	13.392683
558.88084	2.9948551
560.92346	1.5194661
564.05518	0.97238314
566.29179	0.900175
567.61156	1.6746474
572.24651	3.3910209
574.4498	3.5920694
575.36758	0.98844752
576.23363	2.8382261
577.95335	2.5972184
578.89577	0.61178508
579.37716	1.5529042
580.58348	0.87142558
585.8014	0.63820017
587.16076	1.4104297
592.44455	0.6120661
595.56628	1.2915824
606.93495	5.2429284
610.20251	1.3072851
614.4967	0.42195185
625.04463	3.2394237
627.16483	2.3928997
631.76947	0.54710148
635.63531	0.7931227
644.07108	1.3523882
647.51288	1.7547569
652.23515	1.5402859
653.17401	0.5010022
661.19561	0.73981286
667.24963	0.99892948
674.27661	0.60545616
676.21074	0.44087396
678.01635	0.60281635
684.22075	3.1642782
690.1145	0.44241869
705.44116	0.62768143
712.40888	0.71326618
720.18658	0.67299455
733.28424	0.53623357
743.21967	1.5827437
769.2102	1.5442845
777.69137	0.37561865
796.2143	6.9883175
804.2478	0.9861474
843.38995	0.3808101
898.7741	0.61625175
920.42657	0.79787099
943.52086	4.0741382
984.14892	0.55956262
END IONS

BEGIN IONS
TITLE=80: Scan 1244 (rt=1461.55) [E:\ORBITRAP\Laura\130118_OT_LB_Leaf\130116_OT_LB_leaf-trichome_2.raw]
PEPMASS=489.24537 2902.1284
CHARGE=3+
SCANS=1244
RAWSCANS=sn1244
RTINSECONDS=1461.551
170.96314	1.0034721
184.82851	0.65846907
185.95963	0.26294787
188.12364	0.33060141
191.08493	1.1199667
195.06585	0.29856174
198.62108	0.2946361
200.95099	3.0524545
211.15275	0.925917
216.88583	0.90551772
218.83685	3.1537336
230.98476	0.40722682
231.78384	1.5913907
235.22217	0.30171935
245.31881	0.96083394
245.99406	2.2639295
246.42286	0.179735
256.86022	0.73157037
257.9975	1.1513994
271.90454	1.2317989
285.72285	0.77494759
287.98101	0.48074463
290.04858	0.84978198
298.66763	0.81881909
302.74467	0.38569493
303.27379	0.63855689
305.08313	1.2889999
322.2318	1.3698746
324.13381	0.42336361
329.05434	1.1935305
330.86477	0.97488011
336.84003	0.41077497
342.0518	0.52178565
343.89308	1.1661033
344.27964	1.759813
347.15866	0.83243503
348.39508	0.52273679
349.03481	0.19296982
353.71969	1.369027
355.13474	1.62958
360.91354	0.91156585
363.72388	0.52182231
369.52427	0.60874283
370.67912	1.5092405
374.86961	2.5728768
379.15938	3.8361651
383.1036	2.9113265
384.79036	1.5485857
387.46329	1.0373772
391.75751	0.28576003
393.08128	1.5370015
394.55309	0.89870747
395.52283	2.4610142
400.86143	2.7283261
404.26176	2.4182895
407.52695	1.1706505
410.16885	1.354673
412.22622	2.3028031
415.04849	3.0115795
418.09787	3.6276038
418.96158	5.4315365
421.78104	2.9883141
423.61721	3.3993687
426.3418	3.9328296
429.13162	4.4505807
430.89674	3.9870359
431.58099	3.5343899
433.67087	2.0608462
435.86667	0.43167233
436.30676	1.1461878
440.03517	1.3777586
441.87395	1.3221321
443.69159	2.0619035
445.00566	1.1618311
447.05458	0.44770415
450.12608	1.3643538
450.7886	2.0091241
451.77807	3.3544607
455.97896	4.8665651
458.30649	4.0644815
459.50603	1.3975214
460.64499	1.8649811
466.97044	3.3275895
469.71941	5.8675387
470.20181	15.217422
471.48164	4.9668485
473.49633	10.992668
476.16114	5.4977516
477.06738	12.711854
478.79473	14.521682
479.61377	4.6131097
480.21466	7.37096
482.3157	14.309597
483.16566	10.665855
485.1617	1.4159361
488.49715	5.523174
491.44792	1.0936117
496.65001	3.1970555
498.38228	1.622351
501.80318	3.5252466
506.24613	4.6544084
507.86811	5.6017878
508.48261	9.5410287
509.72867	2.1766437
513.75698	8.3772442
514.59876	3.2287124
515.04409	5.2275558
517.6213	4.3816015
518.4924	2.369818
520.33604	3.9582074
521.73108	1.7473047
524.70359	2.535537
526.7682	5.5581997
527.70285	5.1442672
535.03081	8.1423209
536.72624	3.8509748
538.30898	6.0632342
542.43684	2.4394977
542.87234	5.634698
545.07231	3.5731028
546.51728	3.800544
549.92644	0.61740111
552.80861	3.058679
554.11338	1.5650535
554.64576	4.557703
556.81849	2.8640924
560.19269	4.90324
563.31745	4.9026031
566.91913	3.3268382
567.57344	7.7218355
571.95465	4.8565085
573.49366	3.7353496
574.88484	7.8749915
575.75131	2.5930823
580.20335	8.3871771
581.15269	12.671168
582.66647	3.3880995
585.03219	1.9248004
586.91377	2.9519828
588.30918	3.1767598
592.56024	12.042486
594.24468	2.9904877
598.11304	2.3789769
602.22127	2.0375819
604.29398	3.2788247
606.61883	1.9092953
609.43539	2.7839211
613.7518	4.7792305
615.4279	3.8352982
617.56465	6.6680644
618.41874	1.7860005
624.25302	29.146234
627.09327	1.4612581
631.01987	3.8315005
632.27459	4.9656407
634.12989	1.2139059
639.02095	2.8540029
639.69621	3.8861852
645.08313	2.1192078
646.86269	5.6607749
651.48031	4.6237116
654.51648	1.219365
659.41449	1.2791219
660.15295	3.3395716
667.74742	37.604332
672.74185	2.2792347
673.40168	5.605961
673.83324	1.6586817
676.49811	1.7849018
677.28768	0.9153777
682.59905	0.84686499
687.66071	1.8640839
696.27543	0.72241676
700.19172	1.4878986
705.21057	1.4526224
713.0675	0.78297012
720.37935	1.8253271
723.11592	0.98967277
747.10602	0.86629345
749.20793	0.64594454
753.05642	1.2652849
756.26843	0.83128774
763.1084	1.0417557
774.16119	1.1687929
778.63708	1.5770116
788.33611	0.5212429
794.84631	1.2686143
798.37257	0.98481832
802.70608	2.974218
820.32293	0.48040999
841.91911	1.4125418
844.23309	2.0291772
846.23728	0.97996336
860.40863	0.35583797
872.40332	0.91840868
877.79167	1.0151314
884.16421	0.99603106
889.2063	0.93298634
895.57837	0.436201
903.26746	1.0719153
927.21033	0.55993352
935.3504	0.50273191
948.16783	2.2490934
992.27886	1.366055
1005.4188	0.64443514
1145.5998	0.84090412
1228.6052	0.32055923
END IONS

BEGIN IONS
TITLE=81: Scan 1246 (rt=1462.66) [E:\ORBITRAP\Laura\130118_OT_LB_Leaf\130116_OT_LB_leaf-trichome_2.raw]
PEPMASS=654.82528 14729.895
CHARGE=4+
SCANS=1246
RAWSCANS=sn1246
RTINSECONDS=1462.6553
193.10105	0.9454721
195.10724	3.3219753
210.96821	4.8608407
212.15442	4.0196377
221.32211	2.3858076
226.92824	1.6631983
234.04416	4.4113088
238.11707	1.7196282
253.93695	1.1478568
257.09509	2.6477865
291.11203	3.9866773
295.92028	3.6768557
298.05304	5.9158674
308.98731	3.150914
311.27859	3.8530366
316.70996	0.93125602
325.06177	1.051618
328.08349	1.5947709
332.91177	2.0389144
340.11571	9.8834516
341.00718	3.0840172
344.20131	1.6791365
345.1805	3.3463094
360.88274	1.1500695
363.72669	11.282716
376.06694	2.1742527
383.42488	1.5666401
386.7939	2.2210421
390.09761	2.5813635
392.77013	2.3645847
394.21684	1.0733746
395.94087	1.5785524
397.12389	1.2322524
403.98225	1.3773681
407.9344	3.5624094
411.02665	21.780627
413.88838	1.0320533
416.12793	1.8408881
419.1837	2.2759871
426.09356	1.5502556
435.72228	1.7782806
438.98559	4.8066281
444.28435	1.9916032
448.17896	16.390462
454.03685	1.7324831
456.13721	6.3134586
458.16514	1.368133
461.17493	9.0455468
468.07291	7.6709514
469.32096	2.4477779
471.0119	1.8761016
473.59028	3.1201589
476.35371	1.5602272
477.12673	2.2548583
479.42572	4.8111752
482.95902	2.5950582
485.05611	1.0973069
489.73568	4.4119082
493.77832	6.173647
495.33149	1.8212465
496.94837	1.9950325
500.29262	3.3244537
502.14035	3.9016817
503.8841	4.6769232
506.7787	8.6365967
507.70965	4.5855461
510.31257	4.2120213
512.19289	9.4694369
520.12248	6.3513468
521.01896	2.3185698
522.8175	6.7671383
524.24665	5.7724833
529.2543	17.393662
529.82575	5.5210171
531.06723	3.3706419
534.94535	23.940671
536.18772	8.9776717
540.94211	1.7722251
551.05857	43.463213
553.5999	9.0057959
554.64904	4.564731
556.85597	4.1438897
557.54081	11.058753
561.8156	9.3270795
562.78257	7.629469
563.74365	7.7452231
567.11279	7.9712234
568.7178	20.890828
569.11541	46.032266
572.28245	11.70836
573.57291	3.564557
576.11816	7.075106
577.22905	8.2408747
580.00888	6.3956348
582.16923	19.731556
585.74693	21.315841
587.44995	24.431473
589.1733	5.8983566
591.08963	12.080306
592.21199	3.9954259
593.10173	2.3124846
593.88474	19.318044
597.2259	6.286917
599.25939	1.1618786
604.5605	10.426867
606.9963	12.809618
609.1863	7.1503518
610.30347	6.6722994
613.55549	10.169702
616.6453	25.644352
617.09675	9.1080833
618.31647	13.684629
621.45711	12.738528
622.53336	31.364728
624.68518	16.321134
626.49554	81.554448
630.91546	34.577074
633.86469	26.256537
635.80751	22.777315
636.85438	18.891871
639.72517	56.502703
641.35081	89.324698
645.91599	410.8872
653.40013	2.0714965
653.9056	4.1807933
654.71411	1.6316921
661.9307	11.795593
666.30062	7.695561
667.26824	18.679527
670.40405	4.1091926
672.01495	3.8645216
676.55289	13.278463
678.75533	8.088229
682.18928	26.631934
682.96604	11.575787
687.96073	2.8847544
691.69444	4.2689266
692.77019	4.3587821
696.59673	16.58407
697.91974	8.4810737
702.64375	26.758052
705.39013	14.184459
708.15189	18.794748
709.67107	13.269223
713.58063	17.14269
715.08502	12.482393
719.51218	35.058451
723.98984	31.073117
726.12492	20.777438
729.78424	17.68246
733.30818	45.99672
735.97125	31.988843
738.28154	27.582199
745.3089	1.8896092
748.78904	6.6073279
751.10615	13.318241
754.46105	10.127849
758.84128	31.665483
760.05939	13.076261
764.12316	3.5873902
766.67965	20.645791
769.86252	15.210662
772.80109	8.0601591
775.96808	23.704538
779.61259	12.772159
781.08138	7.4589377
782.40933	5.6506
790.31643	12.458776
794.67115	31.938021
796.94372	41.582291
801.92446	42.043358
802.88282	9.3102103
809.28139	12.084779
812.14908	12.659823
818.49659	63.332571
823.96859	22.717325
824.45615	8.152479
829.83545	14.169242
837.20878	13.84572
837.99637	6.3572835
843.87346	7.0329807
852.38367	30.824677
853.34082	9.4312259
856.42367	1.6816714
861.71687	1.6674792
862.86206	2.511051
868.22894	2.8005084
872.36303	16.796414
876.69155	4.5063963
880.82104	36.381233
883.31208	7.4554491
886.83801	2.769797
895.31189	7.7079389
900.31663	2.19087
907.09933	15.739026
910.7258	15.780308
912.83293	5.3362574
915.85244	9.8851915
917.39937	5.9015937
924.29489	35.757445
924.81218	14.301256
927.83218	6.7437328
932.94865	6.0583977
936.52566	11.85135
941.51569	11.907077
945.7417	13.228854
950.4463	8.0710286
953.43789	2.6554735
958.90905	18.221728
967.85519	50.385331
972.32981	3.5225877
974.29098	2.9193548
978.21247	3.0102295
979.71283	3.9535759
985.66017	2.0322437
987.18261	2.1030419
997.29598	7.1027976
1000.0194	3.0935
1005.3731	5.1839317
1012.392	11.864891
1014.1081	22.165979
1019.4172	2.9293578
1036.9296	2.2419016
1040.1732	1.8651654
1044.9956	2.7105407
1075.5318	4.1253491
1082.1184	4.9426648
1084.6076	1.9715288
1095.4502	9.9937175
1104.0022	3.1576924
1112.4134	2.6150266
1116.5151	2.5086231
1122.1099	2.6381238
1144.5413	2.4867187
1171.2928	10.071371
1175.3902	1.7383578
1204.1716	4.3476483
1210.6414	1.7414681
1233.3002	5.1197841
1247.6793	5.007902
1264.9364	3.5037744
1309.4228	2.1080547
1340.3085	2.0538242
1393.4867	3.33999
1557.4513	3.0382947
END IONS

BEGIN IONS
TITLE=82: Scan 1247 (rt=1463.33) [E:\ORBITRAP\Laura\130118_OT_LB_Leaf\130116_OT_LB_leaf-trichome_2.raw]
PEPMASS=416.98848 3038.5911
CHARGE=4+
SCANS=1247
RAWSCANS=sn1247
RTINSECONDS=1463.3315
129.05582	1.700851
156.01742	0.61280473
160.00546	0.55474456
168.95805	2.7231771
170.68	0.56503503
171.04206	0.13119573
173.03716	1.2348821
174.01653	0.62652548
175.16373	1.446781
183.20447	0.43028867
193.85816	0.29726603
199.1032	1.5157294
199.8636	0.97472141
200.71933	0.54474711
201.8108	0.93730249
204.12236	1.6931524
211.08696	1.9895385
211.94485	0.14596483
212.84464	0.41224709
214.60766	8.3661573
217.04284	0.61719948
217.7136	0.84649089
218.78192	1.0942525
222.85968	2.6417687
228.174	1.5163987
229.42345	0.78914278
229.94232	0.23609117
231.25924	1.2447724
232.43339	0.48260786
234.12953	5.1737375
234.75175	0.63235261
236.0083	0.34178007
236.99464	0.31379395
246.04312	1.5067122
251.10094	3.7726065
253.17925	3.660435
254.0319	0.96581513
254.46564	0.48926082
256.22492	2.3764368
264.24295	0.28436053
267.05557	16.760168
270.84117	2.4389722
271.23063	0.49368022
272.72136	0.44549055
273.4275	1.0811738
274.10914	0.46577385
274.74565	0.99021146
285.99942	1.5595474
287.01671	1.1531795
289.28927	2.4391807
291.62084	1.7906965
292.26604	2.0803035
294.66905	1.7246785
296.07145	1.9066237
298.99808	0.37557553
302.68635	2.0359794
303.99533	0.83524394
306.13501	0.62968416
312.94869	0.33446886
313.31911	0.77991361
314.21716	1.0705356
317.99761	1.4298972
320.02513	2.1617398
323.01907	1.9743811
326.87156	1.4109372
327.23246	2.7424544
329.70737	1.1688989
331.14797	1.894469
333.7331	0.48629707
335.20401	3.5280717
336.45527	2.3959784
339.61363	2.2791468
340.23837	0.95039303
342.02227	1.9043956
344.67228	3.2461792
345.03795	0.91518191
348.48119	0.60012299
353.21213	14.180268
357.12289	2.1678928
359.07779	2.0435422
360.06927	3.2648686
363.24855	1.7773434
365.10923	2.5372069
366.11653	0.91939043
367.20158	1.7406638
367.7436	0.59214434
369.8353	2.3278637
372.76526	5.6814131
374.58166	1.1459052
376.54652	2.922427
379.18058	2.8474807
380.85543	1.7056487
383.71503	10.685755
385.43841	0.77345579
387.10992	7.7710179
387.68721	1.0719317
389.82074	0.72426151
390.92387	5.6725329
395.31604	4.9837938
395.59492	11.795165
398.12889	6.2484459
399.06885	4.6503415
399.58469	9.640576
400.79849	2.9176404
402.62478	2.4469838
403.45245	7.3062179
405.32257	2.6983821
407.01339	17.470615
407.65543	7.2329786
409.6262	56.647655
410.23354	6.4696481
412.36753	0.89910096
412.77502	1.4626742
416.03783	2.1408326
416.80074	5.8685456
417.90477	1.2500348
421.36009	0.60198486
424.63904	3.2161204
426.43671	3.1327283
428.21727	21.855669
429.04927	3.2555226
430.80654	1.0179785
432.23069	3.688222
433.21531	11.319239
434.72407	10.079883
435.72097	5.427231
436.73737	3.3451847
437.7303	5.6913301
440.12783	0.92338056
444.8399	6.0763213
446.32389	4.8334905
448.15629	2.0547773
450.08577	4.1572561
455.89394	9.4169191
456.0286	2.596276
457.6913	2.9339445
458.18518	6.5501271
461.1794	1.7198516
464.04805	1.3714023
466.94468	3.1926394
468.66167	5.2267986
470.07855	4.1252074
470.71134	1.6317438
471.75632	1.0635341
473.78106	1.3553238
475.70486	1.2287171
477.29581	2.7327007
479.11408	1.7073092
479.775	2.5633349
484.01164	1.7376306
485.81907	2.823724
488.1644	3.8721014
489.60273	4.8358474
492.10959	12.028303
494.01668	1.9186879
495.07061	1.5416954
496.40782	1.7699692
497.81877	3.1282265
499.52155	3.1601338
500.99009	3.8844466
502.8025	2.448755
504.54365	0.48236406
508.5912	3.84816
511.33005	18.584346
516.2856	2.3531204
517.81931	1.2662384
518.97883	2.8212004
519.81965	1.3124782
523.37132	6.6112626
525.89867	5.0730326
528.83346	1.6792839
529.8117	4.342812
533.32321	1.4074059
537.01777	3.6155622
539.35058	3.7343892
540.9024	2.8707444
541.88501	1.5994512
544.39533	0.982104
551.31658	2.2493913
555.10719	0.46991372
556.30402	1.6926671
558.79892	0.31774762
563.10074	0.390716
566.03704	0.58415496
572.22052	1.1539302
573.03811	1.7368523
575.66241	1.875377
576.60074	2.0622344
579.76398	2.7060295
582.27764	5.8485609
589.49218	0.9422166
589.96123	2.380975
593.83917	4.1946754
599.76342	0.52547333
601.34871	0.49166979
603.23089	0.81077457
608.33348	1.5712794
609.07488	0.47199265
614.14984	0.60875715
619.13122	0.84051682
631.55121	0.70629066
635.15167	1.211266
641.72772	0.91453173
653.23668	1.6558779
656.32724	2.9610286
669.28158	2.3532674
670.3374	0.79965342
678.55658	0.71411737
682.15075	1.0565967
688.13607	3.0730969
705.13613	2.4936703
710.50249	1.7471893
713.41577	11.34946
739.14379	1.5911818
766.26123	4.0032434
773.4685	1.3912324
780.39636	0.64105174
788.24114	0.90636924
797.84026	1.4355941
802.34933	1.0324376
804.47863	1.4465288
818.27835	8.6427808
828.3045	0.84158033
842.34083	0.7546931
849.36706	0.71403537
859.22973	1.2542779
867.50795	0.58418284
869.14672	0.63866764
879.15031	0.55555698
883.20909	0.31908209
897.3374	2.3558367
930.37298	0.77139802
952.29339	0.82273012
END IONS

BEGIN IONS
TITLE=83: Scan 1248 (rt=1464.02) [E:\ORBITRAP\Laura\130118_OT_LB_Leaf\130116_OT_LB_leaf-trichome_2.raw]
PEPMASS=513.9101 1536.8707
CHARGE=3+
SCANS=1248
RAWSCANS=sn1248
RTINSECONDS=1464.0197
186.8114	1.3459403
200.70919	0.22692418
217.09616	0.25107207
246.87525	2.2239942
248.95786	0.57751712
253.89007	0.38664353
270.09454	1.623642
274.06747	1.4268243
286.24261	0.65433423
318.87591	0.43855115
327.02651	1.8988732
329.78329	0.83248741
333.52964	0.67466196
333.90632	1.7616124
335.90746	0.50318495
349.64649	1.2006719
351.22583	0.29378853
353.69206	0.5927108
363.59157	1.066163
367.57488	2.2411043
368.12722	4.6723964
370.71569	0.89221026
375.65357	0.35717418
377.74804	0.32705182
384.76592	1.6915321
388.99896	0.80399172
390.03499	1.3564924
396.66498	1.3845135
400.61023	0.49037971
402.17148	0.99601876
404.96723	0.24507787
409.66034	0.87985758
411.03774	0.38562634
415.19733	1.0905549
416.75006	0.69602786
419.0455	0.64578606
420.0881	2.921163
423.5556	1.0794898
437.96691	3.3553102
440.62462	2.4568361
442.10315	1.8886314
446.11251	0.77639269
447.11389	1.7717001
450.70643	0.39698016
453.95593	1.6542828
456.18032	0.43025566
457.68805	1.9369665
458.52088	0.51250346
459.0335	0.71125097
462.17026	1.585003
464.14041	2.7817491
465.61958	1.4229945
466.56308	0.38016511
473.70417	3.8166976
475.2906	3.0534717
476.40457	1.3691565
479.16809	1.5548424
482.48395	0.84810251
486.89325	5.6217875
491.23393	0.50964841
494.53718	2.1320489
495.12109	4.245989
498.09349	7.6975845
498.93714	4.6280002
500.08533	2.0930934
501.82739	2.7927931
504.19448	17.123744
506.43736	7.2652467
507.14618	11.682124
512.6613	0.96023621
513.85752	2.461663
514.29362	3.210125
521.94554	4.2560835
523.74191	1.6603835
525.70428	2.291491
529.81548	1.3924363
531.18637	3.0535585
542.01962	3.5716762
543.88415	1.1789432
544.77317	0.56982078
549.34363	1.5067984
551.84809	0.86446426
553.50304	4.3339192
554.34765	0.88278274
560.06826	2.1628481
561.98291	3.48975
563.09885	6.9151962
564.21061	1.9483926
564.95708	2.9307651
566.99199	5.2751033
568.31595	2.2958049
569.78899	2.9457636
573.81637	1.2201866
574.59576	1.5023089
576.80066	2.1742292
582.99519	3.9347531
585.89521	2.5910956
586.93741	4.4344767
587.98304	4.3730457
591.50364	1.3229727
595.54646	2.4077406
600.96956	3.3070941
602.34105	3.0369311
604.00261	2.5473347
607.68814	7.5681638
609.74963	2.5973596
610.25007	4.4381006
614.37179	2.7520817
615.70514	4.9427258
619.36849	2.0481122
621.4421	0.96448595
623.05336	0.44954739
623.94828	0.91513153
627.25915	2.1137945
629.24413	3.0752356
632.6439	2.3745137
634.24469	3.5151949
639.17957	7.7455612
640.55808	4.4311378
642.65451	4.2130318
647.53686	5.1157782
649.70731	1.354738
656.27968	1.7400457
657.30949	3.8041626
660.35984	1.7415258
661.98965	1.2084797
664.28761	0.81220948
668.77078	2.9077623
678.43982	1.7519209
683.63665	1.8590976
689.98359	2.8746465
696.42796	4.4831594
698.12401	2.4687509
700.77529	2.3931609
704.77812	1.4915146
706.7972	0.99858734
711.95915	2.5227011
715.67716	0.9715285
717.76287	0.74818361
726.28002	0.42277176
741.36599	2.3943188
744.25912	1.7778396
746.11244	0.48423003
749.56811	0.97826865
754.23614	1.1487638
760.19921	1.3691517
765.2741	1.01541
777.37432	0.49209568
794.41382	0.88059542
811.41548	1.616824
821.40691	0.72185114
828.28521	1.2051471
834.40716	0.32617679
850.10744	2.2556224
853.21778	0.4881131
905.66815	0.41106401
910.33476	1.1864701
913.64038	1.3335227
927.42499	1.1511086
1096.027	0.69088914
1101.5062	0.60636805
1117.3177	1.0068468
1137.4652	0.52178098
1265.6067	0.55461495
END IONS

BEGIN IONS
TITLE=84: Scan 1250 (rt=1465.12) [E:\ORBITRAP\Laura\130118_OT_LB_Leaf\130116_OT_LB_leaf-trichome_2.raw]
PEPMASS=495.92811 5533.8735
CHARGE=3+
SCANS=1250
RAWSCANS=sn1250
RTINSECONDS=1465.1152
143.0331	1.2027614
146.90085	1.4365249
148.04138	0.681047
148.92318	0.37726378
172.84676	0.30078883
175.01061	1.3924378
176.13712	0.30953174
180.85042	0.87634038
186.07212	4.1596909
196.96264	3.8598726
197.25234	0.56366393
200.15337	0.72006437
202.1021	0.32306706
209.13851	4.0798751
211.13462	0.6296925
213.90247	1.4893875
216.00142	7.7938834
218.92731	3.9349878
220.02836	1.1207897
222.17084	0.74493242
225.05865	1.3739193
230.03445	2.0888504
231.21123	0.52686355
232.03959	0.41957734
234.10236	0.40605274
237.07075	5.3071134
238.07769	1.9014507
241.24619	3.6936587
242.12799	5.2434219
245.02756	1.3807449
248.86583	3.7421345
251.04266	1.005583
252.19299	0.69292188
258.17515	6.4780528
261.00123	2.1458941
262.7933	0.56803491
271.86059	2.2124694
276.02667	3.9404651
282.75641	0.63356274
284.96564	2.1808455
285.9849	1.395812
289.89438	0.39401437
292.31936	0.73692506
296.69555	2.8731451
297.96303	1.8938512
299.06989	0.60909328
300.07247	1.0644519
300.84507	0.35289899
302.08316	0.74227883
305.1997	0.85129099
310.68512	0.78768544
312.14885	1.4642935
314.0578	2.1793322
318.63717	2.5556211
326.92451	0.38048762
328.74875	3.5893257
332.15956	9.2997434
333.26204	3.2128455
334.07694	2.6463353
337.72399	1.0446228
339.70731	0.49115757
341.11307	0.67210636
343.05028	2.0423814
346.15013	1.6252189
347.03515	2.9058047
349.28882	1.7414963
350.08446	6.7701385
352.22194	17.118227
352.66923	3.2928308
357.35395	2.426988
358.12654	1.9008411
361.27793	6.1766618
365.09532	5.3143704
365.97517	2.2469782
368.72959	0.94050395
371.0424	0.67137751
372.17417	0.5983917
375.117	1.253069
377.2618	1.1097504
380.97193	1.463243
381.63668	1.8551809
383.17642	1.4952835
385.05497	1.6838888
388.44884	1.9342331
390.08568	1.8974344
391.78638	2.5056397
392.40348	3.1081359
394.31231	2.7316944
395.24695	0.97501181
396.52546	0.68428993
398.01809	0.96039602
398.83477	0.60400892
400.97023	1.1812516
401.76032	2.4467037
403.93464	1.9329063
405.72233	0.54933515
407.13287	0.7587893
408.51743	1.2538865
410.25023	1.9824116
413.22899	1.2764561
414.63863	5.345649
416.10709	3.1978897
418.5462	4.3432796
420.76667	1.595203
422.03099	1.2848959
424.47706	1.3742771
426.2037	1.2856198
429.21043	2.3120442
431.85298	3.7411418
435.25217	3.4308726
437.07257	3.0413406
438.03131	2.4877881
440.02939	1.4105705
441.30297	2.1701753
442.10368	1.8904651
445.29075	5.5282781
446.25333	1.6467992
447.03532	2.4883426
448.62962	3.5136728
451.57234	0.93187462
456.96258	5.7902472
458.17268	10.04637
462.1028	3.8812335
464.07853	2.5206536
465.38543	4.8096254
466.89032	2.6151848
467.62372	1.784073
468.7655	2.6544447
470.1208	5.0591974
472.29757	6.9848446
473.13629	15.186334
474.85797	3.7919374
475.34901	10.903568
476.26019	4.3385892
477.70364	2.9740049
478.71917	2.6793692
482.87129	10.851353
484.43782	7.8636752
485.71204	20.626294
487.18765	13.587909
488.34711	26.908199
489.44671	9.5735464
490.0003	14.015028
494.73915	7.4476314
496.05066	4.6029968
497.76451	3.8554543
500.80148	3.1889683
503.00592	1.1268458
505.34878	2.9391015
507.2823	1.2270754
510.76684	3.7275705
513.82907	2.5461351
514.81705	1.0257032
517.22705	1.827038
519.02611	1.2571173
521.99511	3.988712
523.95556	2.4515528
525.58657	2.5491314
527.68174	3.8607142
529.08768	6.3047639
529.98256	3.7843408
532.1893	2.3315184
535.16689	8.0462376
536.12382	11.881228
539.64143	3.5654087
540.69359	5.9239503
542.24129	3.7630264
543.63658	7.7630493
544.67094	2.414689
547.14169	2.9384155
548.07739	1.6605164
549.96013	2.8796438
552.79244	3.4532781
553.99628	3.217502
555.46746	3.5493995
557.509	2.129153
559.86321	1.0071799
560.21055	2.1882449
561.23112	1.0705536
564.47518	3.1571872
569.16899	19.802816
572.65842	6.5811748
574.80186	8.4335853
575.99981	4.3128384
578.07224	9.8716422
582.32401	1.8244944
582.84043	5.5843726
586.31571	13.682216
588.18602	4.624635
590.95241	5.2948965
592.29426	18.455351
602.71702	1.7837043
603.17663	3.6679746
605.71052	5.5692959
609.21586	2.2522306
610.29051	1.4077576
616.28719	3.17348
617.30435	5.9029043
621.29049	109.66934
625.24789	62.873146
627.74617	5.8888016
635.75945	23.836477
638.91019	2.6812887
642.77969	5.4343917
643.8586	2.6924967
645.33801	3.1293403
647.45649	2.4276139
648.872	4.293808
650.31483	7.0943396
653.18323	1.8610014
656.87268	11.232566
661.13869	4.7277475
662.12053	1.1364844
666.24257	5.6398777
668.2444	3.4943159
670.17918	2.7073578
674.79949	22.332627
675.71997	6.4766191
679.23038	13.685251
687.40355	4.4112437
691.25255	4.4085954
693.41004	1.6192403
699.24582	2.0151289
703.99756	1.1714932
706.35095	0.91559094
716.33377	5.3031352
721.41885	12.278911
722.37554	2.7773007
727.27604	0.74181424
732.39987	7.7761153
735.47694	0.8619067
740.93748	1.3502857
741.40062	2.4859055
748.18393	6.8277711
752.25395	0.92654341
756.3685	0.91933494
758.33927	1.4749777
759.18005	0.68451961
765.1592	11.793009
768.24122	1.7662598
771.17112	1.2742116
774.25888	1.1875845
775.97564	1.2941715
781.88299	1.7696329
787.23472	0.87049568
790.39764	1.5164712
798.6128	0.64649551
804.07416	0.97166376
810.9401	0.93640844
813.40942	1.1158369
815.31649	7.2269065
822.24956	2.3103132
823.34957	0.83716525
829.43477	1.4560954
832.57078	2.5989805
836.33611	3.0454312
851.28442	1.9313005
875.52764	1.5744114
878.39266	1.9178327
889.55729	0.79248191
893.057	1.8223925
894.20794	7.625853
899.29791	4.1638353
910.391	0.95699701
919.41966	2.0331313
921.35915	1.7029014
922.66847	1.3542535
934.50992	1.4765674
941.29986	1.167368
954.10693	0.82361544
959.4284	2.5446318
966.30833	1.0434495
970.33325	1.1559301
981.36798	0.62314309
1015.4298	0.61265686
1041.3233	6.6483991
1066.7283	2.6906136
1094.7778	0.78291228
1104.3317	2.2312084
1119.149	2.3372972
1136.632	1.5447682
1145.3909	0.69656884
1154.3452	5.3917178
1202.5319	2.1619944
1211.4413	1.6454352
END IONS

BEGIN IONS
TITLE=85: Scan 1254 (rt=1468.53) [E:\ORBITRAP\Laura\130118_OT_LB_Leaf\130116_OT_LB_leaf-trichome_2.raw]
PEPMASS=448.25952 9911.4316
CHARGE=4+
SCANS=1254
RAWSCANS=sn1254
RTINSECONDS=1468.5262
129.04957	1.8996845
136.00906	6.4852159
140.90144	1.8839728
147.0507	2.5701749
149.10928	1.6578175
150.01588	1.2016587
159.96701	2.2989512
164.59046	1.0795967
169.08143	1.4662282
177.91064	2.9645303
182.96443	1.9695667
185.00344	4.446806
201.00657	1.3352352
205.14759	1.7994676
212.88172	1.3805313
217.87776	2.0247761
223.08432	86.178324
226.90816	1.6836126
228.98956	1.0424443
240.50332	3.0786577
242.88564	1.4389717
243.81995	3.2028405
250.91217	66.699531
264.50171	2.087492
272.03894	1.2993565
275.9046	1.4437391
287.7428	1.7030407
288.6166	8.1630327
300.98195	4.4096799
305.81392	3.5446391
306.65557	1.4652618
308.50166	2.1741464
314.76411	1.6882786
318.11482	3.4329557
318.84124	3.7089656
320.13436	6.4363012
324.61247	1.7859444
325.24966	1.8858932
326.98242	1.7772021
333.90763	5.9370257
338.13192	1.4540573
338.67195	1.9758486
344.07273	1.9380628
346.1889	2.1815082
351.72582	2.0674292
352.67575	1.4798683
357.29905	4.2087071
358.05027	1.9257502
360.86961	3.4004744
363.7571	12.168858
364.08534	3.0669361
365.23665	16.020409
373.11808	3.4982666
375.13304	3.5743425
376.11334	6.0871211
377.55019	2.8881901
379.71207	2.4983546
382.71705	3.1528223
385.72531	7.8953617
388.25519	4.7156372
390.71788	3.5334839
394.39137	3.4430283
399.01699	4.0844089
401.84978	5.3041827
404.61803	2.5003861
406.06551	3.92048
409.24083	3.1501239
412.08158	4.2484658
415.02561	11.93502
415.64713	3.794959
417.66581	3.3422278
420.67944	9.4273793
426.05229	2.5456532
430.85023	350.95754
434.20086	3.1251158
436.17227	5.1420228
438.58793	31.89445
441.58015	3.3825078
441.99218	8.2710236
443.09438	3.4264073
447.22725	6.534287
448.79131	3.4418573
455.23748	5.260841
457.26592	2.3481541
458.24187	3.2369318
460.11484	3.1228977
466.71518	11.0248
470.35338	8.2559976
471.40858	7.4316055
472.44199	3.6110782
472.99114	5.441639
476.32676	91.180874
480.90607	2.5303645
482.05871	4.469789
482.74934	9.7631646
484.77177	3.3968932
487.25705	1.8749197
490.01973	5.9067086
491.42178	7.8613579
492.27221	3.0590589
492.70435	4.2021907
496.33372	2.3169615
499.57416	6.1411283
501.59986	18.106211
503.21215	5.2870557
505.45445	9.5665964
507.9811	31.16415
513.91595	536.32973
521.34414	40.549891
524.29742	3.883073
524.88247	6.7659406
526.28179	3.940997
528.66527	3.190242
530.2059	2.7467479
531.39076	5.4858651
533.70647	8.4079222
534.70338	2.2793923
538.48879	6.828403
547.37121	2.3922073
550.20393	6.5106849
553.20374	7.1400005
555.04719	7.1643809
556.78432	8.0038083
559.42057	29.657186
565.77452	54.016239
568.24951	12.815833
572.36363	4.2067279
574.17167	2.3810381
575.44696	3.8194294
579.19433	1.4796755
581.78222	1.7141281
583.22845	2.7195456
585.29097	5.7915417
589.75193	2.5712842
598.71581	4.545997
607.18735	4.9592181
608.31829	9.9885433
614.47512	2.8879585
622.09536	8.7893584
626.3266	1.9533074
627.90347	4.4735555
642.37182	5.7747458
646.63276	3.0299218
649.86649	8.0858308
657.35764	12.339584
660.76823	2.4319882
667.41737	2.2175842
670.23522	4.4797199
675.02325	13.133979
682.28819	16.942545
686.15122	2.3659783
697.8095	6.3794521
706.45309	7.1998006
713.07907	2.4201288
730.91947	3.0836761
732.08379	1.3530922
767.43494	1.6224564
772.40608	1.811762
775.29339	2.6831373
789.37927	3.9584691
799.09057	2.6875101
802.51164	1.6773281
824.47349	3.8007375
826.13812	3.7709869
840.1589	4.8196002
855.4623	1.8965051
862.11682	2.3547567
888.32066	2.0149816
939.42255	2.869153
954.37612	2.0373551
984.36773	4.3366635
1002.3182	2.0405218
1129.6308	1.9987031
END IONS

BEGIN IONS
TITLE=86: Scan 1256 (rt=1469.69) [E:\ORBITRAP\Laura\130118_OT_LB_Leaf\130116_OT_LB_leaf-trichome_2.raw]
PEPMASS=555.29333 5462.3623
CHARGE=3+
SCANS=1256
RAWSCANS=sn1256
RTINSECONDS=1469.689
166.80161	0.40876182
172.98471	1.2540414
184.90614	0.83450378
187.00055	2.5750821
198.97041	0.43679353
199.88372	1.4698709
204.29788	0.27175022
214.1982	0.91424072
225.41148	0.7983521
226.89314	0.55319644
229.08563	1.1410028
236.19308	0.46485763
238.7117	2.4576706
240.52234	3.0767177
240.91471	0.32526469
242.78931	0.46274924
245.09851	0.44579258
246.03063	0.87631103
249.97085	0.41940142
251.10968	0.50739849
252.12115	0.45993081
253.93247	0.80613013
255.02671	0.44627232
260.17044	0.75923481
267.05087	0.96979529
283.91824	0.70216448
286.04221	1.4456706
287.80473	0.35985055
292.22521	0.33763556
294.50837	0.88674768
295.00022	1.1655293
295.77027	0.5415304
296.87034	0.48432843
298.87074	0.75758279
299.72302	0.35334976
301.95872	0.32183279
303.37646	0.52421405
307.99386	0.52986028
310.93531	1.3232843
313.11843	0.3896569
317.02389	0.63648616
319.33786	2.8065772
323.16391	0.90049579
331.27771	0.99858148
335.94906	0.66457203
340.16834	1.415506
341.20799	1.0744931
341.61348	2.7396941
344.07608	0.57951975
350.05265	0.56940456
351.11616	1.062028
353.04295	1.766234
353.87244	0.93216804
356.84991	0.35200777
366.27018	1.9530175
366.97736	2.1815027
370.96786	0.74085774
372.73747	1.7198401
373.94126	2.0326312
374.22333	0.6896702
375.46863	0.46930415
378.07705	1.5440393
381.85961	0.45268773
383.1904	1.2633298
383.78099	3.2886268
387.06122	0.3212355
391.19493	1.1575131
392.64816	1.130495
393.8468	0.7252684
394.93532	1.3859482
396.01607	0.64231732
399.07531	0.76528308
399.58558	1.5397322
400.95512	0.78957081
404.27734	1.1890156
405.83366	0.55593558
409.95601	2.0787972
410.55064	3.9593394
414.21083	0.5914202
417.15273	1.0323791
417.87492	0.42809192
422.61322	2.1521111
424.99855	2.2732905
428.0728	5.5459875
433.1385	9.0933072
435.78985	2.9457139
436.65741	0.9238216
439.43341	0.98440049
441.91768	0.96763076
444.53341	4.7516661
445.39758	1.2721243
446.71738	0.51340648
449.00942	4.1440314
453.1451	2.8272135
454.21035	0.51986492
456.36945	0.82106837
458.22614	0.84269765
459.80945	6.5109935
460.92573	0.99342786
462.04645	0.75919837
464.05741	0.7941962
464.79178	3.2519538
467.14	3.4253319
469.57994	1.5755151
471.1688	4.223463
472.30481	1.8480891
474.28236	0.58124436
479.68056	25.192598
488.42596	6.1948201
491.73037	4.1633672
492.79074	1.6952322
495.9526	2.240862
499.18773	6.5821327
501.64067	3.1439315
505.76651	3.1819004
508.629	3.2743279
511.7669	5.3795868
515.48909	1.9878561
518.53388	2.9569255
522.84706	7.8524293
524.35637	2.6814679
526.28479	2.376657
526.87912	3.703162
528.76596	4.941424
531.31145	7.463288
533.43297	7.0982907
535.70194	8.5661782
536.63005	29.605029
537.15776	7.5498204
543.83044	35.620184
546.64163	4.7367474
547.8646	12.093547
548.83752	9.2468919
549.48426	37.316043
549.8967	8.2995226
554.84803	2.8526407
556.12342	3.4457206
562.06203	2.2283764
565.35768	2.3060392
569.24349	1.8446253
570.00147	3.3235166
573.48871	5.5221348
576.45292	4.0427329
581.85165	3.7456046
582.2865	5.8010433
585.80051	2.0119837
586.31705	2.6689161
589.00016	2.6267995
591.21039	3.4854034
592.71708	2.0102552
595.16858	3.7593359
596.4018	1.9414243
597.77596	2.5892409
599.38142	2.3108146
600.57791	3.415379
608.28842	6.1532794
610.06394	11.927391
611.19582	2.5876365
617.19657	10.897837
618.66404	21.657843
621.35171	1.8795785
622.30608	2.7565144
625.27329	2.3195799
627.87676	6.0595618
628.9817	8.436167
629.92569	12.165359
637.07126	7.6707449
637.86747	2.2086751
639.27431	2.905495
640.73424	2.686741
646.30092	10.548767
648.53113	3.500077
649.75931	5.23959
651.27572	3.8714896
653.17155	18.334017
656.38015	3.1532346
660.42097	4.7621308
663.2494	4.4452225
666.31433	13.178064
669.67202	6.5378116
673.19701	3.4226324
676.32127	17.683388
682.40618	12.742885
686.22167	3.73881
688.32574	4.0959248
689.34102	4.5092277
692.02569	2.9609951
697.73925	6.8316123
699.64274	3.6086187
702.25112	4.9585593
706.2623	10.731855
714.33506	12.680583
724.27981	5.9254809
731.03549	44.237776
732.66827	37.306844
738.73062	2.0287921
739.72097	5.1798595
744.34084	1.7483958
750.76523	6.0191459
757.09689	5.3729905
758.691	12.950951
759.7546	4.388689
768.23442	101.37218
773.28485	2.666149
775.53706	1.2878412
780.19809	2.5428671
781.9712	1.7757148
783.28919	6.4180068
786.38566	5.0056505
788.22374	1.2895393
798.23867	17.784345
803.11528	7.361428
804.41617	3.4759407
805.37859	1.8358089
812.40612	1.865898
820.23729	26.277262
825.70861	5.8656228
834.85066	1.1912431
835.62043	1.3151844
839.03192	1.6165194
844.31707	6.7255974
851.37413	1.1927199
854.21513	1.3077004
859.61202	3.1062673
865.14835	4.5887047
869.26086	1.1044506
883.689	1.2549238
890.11529	0.48436424
897.22343	11.245487
908.34834	5.4504212
916.76526	1.6993556
922.39076	1.0132312
931.22874	1.6083024
933.16237	3.8680363
951.13843	1.360523
958.56316	3.8370835
962.17391	2.7496798
964.29721	1.3956118
972.81912	1.2540808
976.34283	2.4153306
982.33709	3.9023251
996.44357	1.6111947
998.47535	0.95424451
1011.3578	2.2531796
1029.6653	2.9293572
1038.2346	1.3344726
1040.8835	0.63175539
1048.3591	3.1033785
1055.4325	1.6915175
1065.2848	2.4993343
1078.14	4.2722575
1086.334	0.92500373
1122.4419	2.2723395
1132.5426	0.54044972
1172.4227	1.3222407
1196.5946	1.4484639
1213.3992	0.73855866
1233.3858	1.053783
1261.1544	0.68713923
1334.3137	1.0769274
1389.5466	1.3296967
END IONS

BEGIN IONS
TITLE=87: Scan 1258 (rt=1470.81) [E:\ORBITRAP\Laura\130118_OT_LB_Leaf\130116_OT_LB_leaf-trichome_2.raw]
PEPMASS=604.33946 5462.5547
CHARGE=3+
SCANS=1258
RAWSCANS=sn1258
RTINSECONDS=1470.8098
186.71897	0.73315728
197.08612	0.43305284
224.2001	0.69803341
226.99497	0.91604287
227.93962	0.4780251
230.15926	2.9291304
243.95767	0.58081614
251.8519	0.67387891
255.83983	1.2212862
269.94122	0.51428536
274.06268	0.83692974
289.13812	0.88651896
294.56982	1.387318
308.43508	0.40627567
311.98546	1.6554444
313.17287	0.72687163
314.18423	0.64877552
320.0047	1.684219
323.01588	0.44644611
328.76254	0.58705467
329.2405	1.2874472
333.55834	0.65947002
335.13146	0.49300087
337.99708	1.4605619
341.91577	1.2594552
348.06475	1.1352624
350.7982	1.3283926
353.54955	1.0675677
355.3018	3.0888384
356.23164	1.9943651
362.64387	0.60682652
363.21509	3.0417819
365.47784	1.5113368
369.49912	0.65609706
370.51005	0.51591201
372.93205	0.85714852
375.74359	0.56515671
377.25937	1.1944621
385.15476	0.91066726
385.99603	2.2197782
394.95448	1.8323522
398.79456	1.1749648
400.58716	1.0239835
401.53349	0.44532445
403.57205	2.0039675
411.90591	1.3683159
423.32458	1.3290629
425.20882	1.2586075
426.61438	3.3267574
429.99292	0.54312326
435.01391	1.3681695
442.22461	1.0298098
444.21905	3.8434586
448.45042	1.1032445
449.16954	1.1825498
451.21519	1.2549721
455.32941	1.6912661
456.5663	2.1453784
457.99676	3.1959613
465.30927	1.0737426
468.05998	1.9733277
469.57898	2.6858688
470.99737	1.2475479
472.1445	0.41094735
476.08813	1.2517991
481.24402	5.79347
484.01211	1.5842153
485.89587	4.7997085
488.06668	2.4833404
490.5937	3.389978
494.72047	0.98456593
496.08814	1.0574804
497.08821	1.1385918
503.98517	0.88282985
508.79843	1.7323866
513.23814	2.993813
518.1736	4.96284
519.68224	4.5286478
521.0976	2.0882722
522.31191	2.290034
523.78255	2.9378742
529.06934	3.1902347
531.71588	4.8014442
537.17787	8.5848216
539.14711	2.5174792
543.29951	20.123045
546.63363	6.2407584
547.82411	13.181154
551.35063	6.6999054
553.10471	3.4414342
556.72986	194.61226
560.39029	2.3448722
561.24287	1.2117091
564.84054	1.8147896
565.49956	4.5095316
568.22542	9.1314926
569.13477	2.9532845
571.3053	3.9655337
576.44199	6.9067922
577.11054	7.3846497
580.25572	5.3407022
581.7646	3.1529893
582.61553	12.795209
583.63613	4.6797866
585.34846	3.9135658
585.95622	10.78614
587.16907	2.7961542
588.86356	7.9720862
591.24284	5.8750557
592.29358	5.2172068
593.13797	10.865923
594.31467	9.7705861
595.22586	14.799065
597.40099	4.5789411
598.52596	4.0806137
599.66814	1.177464
602.85007	3.4793715
604.11744	4.8907194
607.78948	6.074334
612.60641	6.1074285
621.6685	11.35465
623.58054	5.0014762
626.28108	10.336386
634.69423	22.050157
636.75829	2.1140579
639.87116	3.8362904
642.16122	8.0174146
643.06307	2.5942564
648.013	5.0239137
651.34114	1.0918647
653.90863	2.4837874
656.38839	2.1766718
658.01898	5.9115898
662.25661	12.112376
664.7773	18.131993
669.66593	6.1294018
671.45905	7.7491328
674.87684	6.1967441
676.57859	4.3181396
682.01252	10.666221
685.12281	4.1978062
688.97225	1.736218
699.17218	88.886993
699.51886	20.43031
703.94628	5.2911302
707.46345	0.71711681
713.5852	2.7994613
716.57113	0.80092284
719.89095	3.5188051
722.77825	2.4413436
728.83267	29.177043
735.2267	2.5349179
739.88934	1.5841791
743.97871	4.7079543
744.7847	1.7015641
749.32886	0.99647949
749.97242	2.3259768
759.28484	14.549878
764.34381	1.5006236
769.23402	1.2297797
771.47859	3.5673344
776.12866	6.7550755
785.29997	66.667419
790.82146	3.4562392
793.34445	5.9670288
795.15163	1.6773905
799.43578	0.5718491
805.26432	1.7770549
807.96112	2.5110788
811.29091	3.7772511
817.83768	1.5640126
819.22956	1.224841
821.44708	0.86257077
823.35942	0.61965683
833.37555	9.1290753
841.85865	63.598758
852.37636	3.7979975
858.22919	4.4671959
859.36188	1.6561013
868.29037	3.351912
876.12028	2.3969583
887.65412	3.2652475
906.37378	1.5891134
909.26783	1.0360713
915.74687	1.4340515
918.34807	1.6356477
923.99757	3.1997838
924.36911	1.2993345
933.10418	1.6304752
955.50348	1.1598772
961.29459	2.2748381
965.20517	1.5470123
974.3898	2.1143107
988.11596	0.89323765
994.13693	1.1757287
998.28954	1.2313089
1010.2345	1.1541112
1025.3771	2.0104813
1036.297	1.349112
1045.152	0.65386904
1052.5208	1.6924937
1055.2052	1.861884
1060.2999	1.285052
1061.7654	0.98823641
1068.52	0.7046774
1072.6279	1.0037813
1093.4132	0.94144974
1106.556	3.639314
1112.4126	4.8085156
1141.4251	0.85991964
1155.115	1.822913
1163.1245	0.94969182
1240.472	0.67284417
1320.2227	1.1785745
END IONS

BEGIN IONS
TITLE=88: Scan 1260 (rt=1471.98) [E:\ORBITRAP\Laura\130118_OT_LB_Leaf\130116_OT_LB_leaf-trichome_2.raw]
PEPMASS=719.99371 4743.7383
CHARGE=3+
SCANS=1260
RAWSCANS=sn1260
RTINSECONDS=1471.9838
229.92514	2.1447788
234.74854	0.46303099
243.88986	0.53293437
247.0584	0.27759244
258.04752	0.72087694
261.00412	0.64225453
276.95612	2.0920054
287.96588	1.6629016
315.94449	1.8365341
335.16931	1.0610197
336.9093	0.39793947
344.33041	1.7022659
344.83085	0.86409404
357.15761	1.2839683
359.2538	1.4388327
363.17166	1.1114535
372.13033	0.41987583
374.2083	0.71658963
389.17589	1.9439488
390.72192	1.9306392
393.23511	0.84932994
399.66051	0.46279661
400.08261	0.85553241
400.8782	1.7300719
405.19701	0.38222739
406.63806	2.7323289
412.02942	0.47391343
423.83331	0.76806898
428.07892	2.6845643
433.04661	2.4013096
436.13593	15.901079
439.54704	0.73085591
445.67725	2.8501385
446.09313	0.52143773
453.66988	0.39693891
455.18786	1.3726277
462.68546	5.3274679
465.39738	0.93215476
467.1983	0.79357482
467.87822	0.3811277
471.08526	1.150874
475.46314	1.6993091
475.79704	6.140378
480.16088	3.9393304
481.02175	1.4729098
482.63799	2.5749621
484.55294	0.3848251
488.04906	2.658769
488.66735	4.1364408
489.17171	6.7709548
493.72354	4.6067396
500.31	1.6737204
503.28538	1.4858312
505.92962	1.9791368
511.16105	4.2167244
511.98941	2.4861694
516.33821	2.9272228
520.43492	6.4178912
522.26949	2.0491545
523.8458	1.175698
529.03906	3.9971215
529.90719	1.2504934
531.22915	3.8246608
532.03217	1.2686878
537.15811	35.769855
539.26602	1.9285605
540.27922	1.6720519
560.13268	9.2670383
567.16119	1.7617613
568.24363	1.0750767
574.251	3.5200721
578.06834	6.9110897
582.74889	0.52305164
586.76087	5.3143755
589.78449	1.9225226
591.28152	2.9363904
593.95603	0.47383147
600.19757	2.7622933
602.28524	1.6178491
605.84768	1.0605179
608.75719	2.436746
618.02901	11.746053
624.41252	4.5305462
628.46837	3.4427355
629.91843	1.2408004
633.90462	3.777634
636.22349	13.590902
643.29699	1.3044894
648.00577	1.9579646
649.55815	1.8670056
656.91176	6.0734108
657.64778	2.1295565
666.37615	2.822793
668.63685	2.8736188
673.05524	14.666306
674.22884	2.6534864
676.80098	2.9770978
677.44165	5.7838849
680.06826	2.6415876
680.77708	4.2776767
681.74541	10.75735
686.98485	2.4541504
689.50791	3.3971348
692.08285	5.6613266
697.27757	3.389029
701.47924	8.6713702
703.1559	6.5162412
708.02166	22.612945
709.7568	7.739521
710.67219	3.5225993
712.57949	0.55065954
721.41726	5.4647335
728.79226	6.4451289
733.30478	4.8464694
739.15028	7.9211828
743.64685	10.948246
746.30153	4.3260709
752.13792	5.8652807
752.62215	11.533265
756.51527	3.0506142
761.10989	3.8024029
762.06289	4.0527117
767.04428	3.0797925
771.41027	7.3665818
775.11467	10.121364
778.27607	3.2862191
778.91764	3.655216
783.2404	4.2895368
785.3318	7.5792962
788.239	6.7682333
793.23958	16.632275
796.22682	29.16903
802.34376	21.762531
804.19923	9.2702458
808.3725	6.667468
811.24046	18.964066
816.04766	3.4756186
819.61813	5.5913148
823.13788	3.2526335
828.20019	3.8209871
832.25107	1.7543987
834.55236	2.6029714
835.91387	2.5962974
843.72841	6.1361738
844.96465	5.5816367
852.6596	10.060139
855.16285	4.6204654
858.2329	1.6078375
861.658	14.010395
867.10956	4.0630971
870.35494	4.3056135
873.3177	5.4639575
876.20602	2.4380593
881.24619	1.5499092
887.13922	4.667961
890.80458	2.2758638
891.37695	3.1572825
892.37731	6.4223001
899.89481	2.1724238
901.96796	2.370288
906.23183	10.330412
912.77074	2.5301207
919.25392	2.5758018
924.19468	9.0916412
928.32931	3.1834572
932.39019	3.7564814
941.76606	3.1765013
948.01489	2.1968177
956.54076	4.5268512
960.65603	5.2925281
966.3939	4.7848194
975.95567	2.2498433
981.63175	2.9711499
988.29328	2.4755827
991.12939	3.95683
996.74407	8.2627806
1004.3329	12.518036
1006.2371	30.468088
1012.5658	3.6850927
1022.2843	3.7881984
1031.3541	1.9477415
1037.3642	3.3761515
1039.1056	4.9562593
1043.195	1.4341069
1046.5526	0.50509121
1051.2885	1.0725138
1066.9104	2.2942105
1076.2605	1.1954117
1084.6041	0.84110869
1093.69	0.68441506
1096.3339	0.69944893
1119.5004	7.8775209
1133.4491	5.6956284
1137.4261	4.8339303
1140.3509	1.5161697
1145.2982	2.3515969
1154.2051	18.110374
1166.3378	1.2532287
1179.4352	1.5962858
1191.6931	1.7663667
1197.3478	1.1544806
1216.2135	4.6515335
1227.7296	0.80387454
1234.3479	7.3483995
1250.3188	1.1200187
1264.2724	1.2871127
1267.2319	0.83931143
1307.5361	3.9729558
1311.2146	1.1768297
1320.413	2.0068833
1329.5364	0.90869
1338.0286	1.3898243
1346.4182	1.0116696
1362.4174	3.1413562
1377.3516	2.4960719
1394.2381	3.599915
1398.29	1.1401657
1413.2844	1.308356
1421.8253	1.1256933
1426.4121	0.89150108
1440.5045	2.4418739
1460.277	2.4628327
1474.4866	4.5666963
1494.1329	2.4190681
1620.664	1.0813163
1680.4971	1.6892947
END IONS

BEGIN IONS
TITLE=89: Scan 1261 (rt=1472.72) [E:\ORBITRAP\Laura\130118_OT_LB_Leaf\130116_OT_LB_leaf-trichome_2.raw]
PEPMASS=510.93016 1647.2407
CHARGE=3+
SCANS=1261
RAWSCANS=sn1261
RTINSECONDS=1472.7159
150.98541	0.3611239
174.99193	0.47974968
176.17969	2.805784
186.81667	1.7279565
202.94924	0.63670342
204.80167	0.84720792
214.26857	0.85397346
216.04565	0.49013454
219.21109	0.56932962
240.87712	0.45028099
259.12951	0.41918455
270.06105	0.62140363
272.00037	1.07127
289.25888	0.82612875
291.98059	0.5468114
298.92486	0.40317162
312.87128	0.42727608
326.86114	0.79364372
331.17798	0.23574846
345.03927	1.0174651
345.95112	1.5585979
349.09314	1.1700158
361.99096	0.43992735
368.00659	1.179926
372.21035	1.2000086
374.19558	0.47449618
379.13099	2.6158708
381.91117	3.0372443
396.10662	0.57876313
396.95295	1.6625987
398.28267	0.62400207
402.18432	0.48646442
404.79583	0.55938187
409.78271	2.144425
413.22743	0.47661122
416.07476	4.5888702
416.99528	6.4614689
422.02222	1.0433554
423.50772	0.24378972
430.20974	0.98415704
432.62131	3.7856589
432.97198	1.1494964
439.04094	0.31927034
439.92584	1.1749348
446.2085	1.3026028
447.95549	1.0878968
454.16718	1.1149115
457.50109	4.9896968
464.01617	2.5676131
467.45763	1.7502717
472.20537	5.5027226
474.66118	2.3686802
476.32074	1.7952824
480.78598	4.8263194
483.26945	5.4331469
483.95699	1.864817
486.37949	0.63805236
491.66161	5.2469092
493.13391	3.4668144
497.68117	4.7277621
500.45665	3.4880461
502.15975	4.1412631
502.90612	1.2836763
503.89818	3.8135494
505.43283	0.76319259
510.82277	4.4134335
513.85478	0.9681474
514.78189	0.29746891
518.58363	1.1217032
519.01154	1.5432768
520.65786	0.96168103
523.9967	2.2535185
524.36178	3.4081446
528.24334	5.2892794
529.81351	3.2918164
530.92385	1.9330129
534.63405	1.8158283
539.17079	3.9496535
540.14453	1.0738597
541.07728	3.1789094
542.16071	1.3230215
545.54504	0.91810044
548.51485	2.0516276
550.7576	5.2321248
553.6943	2.4802875
558.3863	11.198435
558.89321	15.606937
561.4034	5.1262506
565.5184	1.9620932
566.57679	4.2180531
569.82697	1.1892821
572.12036	2.0436053
574.61328	2.2492242
578.28799	1.8481019
580.45322	3.689318
581.2094	1.1336045
583.69526	2.04603
588.95392	1.7340644
589.50774	3.7806545
593.82065	9.1640306
594.64898	3.8118527
595.47383	2.4988525
599.32154	3.3986004
601.55922	8.7506978
604.59562	1.0978573
605.94704	4.5349523
610.13903	5.9142205
616.29782	2.9748794
617.04794	3.4099028
619.769	8.9327547
627.37149	4.4017283
635.2703	1.7914079
636.68818	3.0924577
638.20316	4.4297706
639.10325	3.0355223
646.75804	4.7589561
648.33284	3.3865916
651.33682	0.57045121
656.44702	2.0909676
662.24249	0.41513286
667.15014	1.2936229
680.21206	2.0621508
683.42593	3.4774854
685.90881	6.017821
688.08231	2.27455
690.26372	2.6357517
695.29774	10.960692
695.69442	4.232177
705.01873	0.63564578
710.65966	3.7405664
719.10826	0.92181772
722.29742	3.1014492
723.41846	0.7706129
730.91516	1.9488931
733.27305	0.84628495
741.18141	0.67157006
743.66256	0.51798494
753.16681	0.72035068
760.78531	0.49278357
765.87744	0.51389623
771.39224	1.0223184
777.3735	0.7181501
779.0882	0.28016093
792.07165	1.0469699
801.16522	1.1138147
806.46153	0.34972269
811.9141	2.1729825
815.62591	1.0674342
840.93047	1.2982924
842.35047	0.81433817
896.26458	1.7168326
900.79158	0.97058519
902.50487	0.77649455
951.27942	0.86431923
1083.4332	0.77000245
1138.5824	0.58138001
1495.6368	0.61954555
END IONS

BEGIN IONS
TITLE=90: Scan 1263 (rt=1473.81) [E:\ORBITRAP\Laura\130118_OT_LB_Leaf\130116_OT_LB_leaf-trichome_2.raw]
PEPMASS=547.3094 4450.9688
CHARGE=3+
SCANS=1263
RAWSCANS=sn1263
RTINSECONDS=1473.808
158.15536	0.66370724
169.12255	1.0518843
169.89545	0.57100315
172.99826	1.8213869
173.99899	0.44271883
184.89877	0.29401195
201.00679	6.9230193
201.90525	0.52788241
204.05957	0.37564349
208.94993	0.99916778
212.09496	0.78551918
225.11332	0.38626551
225.95872	0.61020087
233.62427	1.562747
302.27386	0.40709038
309.43533	0.74167561
312.82009	0.512795
315.72414	0.61927482
317.48364	2.4711899
321.61444	0.8048278
333.33099	1.0539407
339.26745	1.9883835
343.97232	0.8085232
352.74148	2.405412
355.21615	0.54296014
356.22392	0.78110036
358.66543	0.80301664
361.43939	0.55436978
367.80064	2.1633642
369.8632	0.90640247
377.61944	0.3996722
386.30231	0.97987373
395.03766	0.4462122
397.1142	0.69949732
398.58038	1.0577877
404.07987	1.633128
404.84897	0.35409156
414.87622	1.2679631
422.09734	0.82327744
424.8324	0.92175242
429.24936	0.9027546
430.05528	1.3277733
433.20285	1.9984295
436.15222	1.1983716
437.12261	0.30918761
441.43427	0.70140565
445.68055	3.9805859
446.64407	2.3963142
450.05988	3.6156243
450.66771	4.2920286
454.57862	2.3480856
456.12154	6.0838684
457.23876	1.2579892
460.23816	6.8896141
460.87194	1.17169
465.23249	0.60704415
467.80922	1.8030592
470.18687	3.5109225
471.84565	0.4700467
475.06509	3.87072
476.7823	2.6357814
480.5148	76.890649
482.97109	2.1470609
484.59172	2.1472265
488.07258	3.0607837
490.15689	10.512087
492.96158	3.7522811
493.96194	5.0734403
497.63922	2.9811064
500.39932	4.76034
501.28831	1.0817412
502.94581	2.2560862
505.24562	1.1637901
507.25634	1.1648745
507.85644	0.36466557
511.0166	4.2073197
512.38567	3.7846279
517.13094	7.7205456
520.59162	2.0253795
523.96442	3.5712505
526.81794	4.9115576
528.37034	11.222839
530.17425	19.040242
530.53138	80.825224
534.92886	46.749025
535.3685	9.6788525
536.76145	23.042003
538.38895	9.1798311
540.2172	5.7791583
540.64665	10.968666
546.61696	5.4056959
547.84775	1.7452382
553.03577	1.4176929
557.27082	3.0377635
557.99179	5.2430505
563.85966	6.3185273
564.91477	2.9344954
568.85009	8.6427983
571.09597	3.2009968
573.21764	11.492656
574.63003	2.8702656
576.39273	1.4087741
577.84444	1.8270388
578.84441	1.9996589
580.02284	5.9868117
584.1223	2.9995132
588.10874	3.8264919
589.57069	1.5196999
592.4842	4.3485643
593.85206	4.5719198
598.08002	3.7276969
598.94832	3.5780835
600.29148	11.146063
601.89192	11.737197
604.03177	2.0489099
609.22851	4.3567154
610.43816	2.3478783
611.37542	3.3574863
612.26386	0.665128
616.34488	5.3526498
619.71279	3.6808463
620.33319	6.0825658
621.75024	4.2534095
624.33771	1.6174676
630.09049	3.7925898
631.01001	5.7755004
632.89136	3.0048762
633.81206	9.2676218
639.95708	5.5104363
641.06639	3.3571348
642.7966	6.5321048
644.13748	2.8847329
651.20324	3.1716325
653.44334	4.3885288
654.9561	3.2939472
656.36969	3.6385
660.13022	10.883789
664.13448	13.192108
665.79332	2.8706185
670.10193	8.1175474
670.93374	2.6117161
674.63777	4.3894426
676.32294	2.0478393
678.24001	7.8155323
680.51972	5.4569829
681.4836	2.0820159
685.91082	1.0448175
688.90805	4.6752853
691.17239	1.9630489
693.12485	2.0247776
695.36362	3.2325485
700.26626	3.7269729
701.21257	7.1999588
704.7388	1.9850306
710.09223	2.7466969
711.22808	0.88672915
720.35579	109.10775
731.92015	6.5809646
734.75068	2.7522322
735.29941	4.6528308
740.28082	6.6476218
743.6839	4.1801057
754.34049	1.537067
756.79911	2.601881
759.34484	3.0396923
767.28007	4.2458326
774.14391	2.330437
774.84119	4.4352998
776.30391	1.4986716
788.31058	1.2792171
791.06409	2.0740361
805.02634	3.1816927
805.94669	1.4292575
808.37571	1.7616219
815.08789	1.2087593
818.21883	1.3857023
821.3504	1.0789171
826.88878	1.2596963
829.44888	0.8364935
832.12196	0.6941935
837.44732	1.8980795
845.18421	2.8955467
847.3162	1.3060315
859.40605	0.69402892
863.33074	0.83028273
873.88045	1.9695467
877.18386	1.1751283
890.17057	3.0814003
894.21942	1.4694162
902.40618	0.66030657
904.16527	0.44156656
911.86921	1.7319812
917.47909	1.2045922
919.43522	0.77831393
926.11145	0.47969118
934.54394	0.81889178
939.22588	1.2290018
945.28087	0.73745919
946.60998	0.89059568
956.56713	1.3836785
965.68164	2.2159701
969.43318	0.8342602
1002.2274	0.9793615
1033.6757	1.1508899
1050.1008	1.1218566
1067.5566	2.2604594
1074.91	1.2437913
1089.4898	0.58817156
1093.3221	0.44330665
1099.3566	0.83944254
1124.1277	2.6679473
1139.2985	1.9352931
1144.1213	2.1406311
1302.6175	2.0462225
1588.4307	1.1128377
END IONS

BEGIN IONS
TITLE=91: Scan 1265 (rt=1474.93) [E:\ORBITRAP\Laura\130118_OT_LB_Leaf\130116_OT_LB_leaf-trichome_2.raw]
PEPMASS=538.29866 4510.0391
CHARGE=3+
SCANS=1265
RAWSCANS=sn1265
RTINSECONDS=1474.9282
165.95123	0.47715374
167.0587	0.6350769
172.79666	1.0947481
195.11485	0.66823654
199.8147	0.30023104
207.98547	2.0609544
222.97085	0.48677098
223.90725	1.5936778
224.99876	3.7021671
225.92453	2.2155509
227.10459	1.9244019
229.07764	0.45319685
241.94922	7.2742134
243.71737	1.1970554
244.36118	0.38926551
246.77814	0.7949882
255.83929	0.56136685
260.99042	3.3770613
272.0215	1.0900081
273.08674	0.53836629
278.08912	0.88051691
284.06204	0.46381792
285.13796	1.1033815
287.55518	1.0116879
295.8583	0.50976811
298.82627	4.7279395
299.54658	2.2927693
300.58364	3.4589576
307.006	0.9044159
307.5658	2.6502575
308.54344	1.84205
314.02274	0.31436338
315.11267	0.91662915
322.15709	1.4188445
323.09125	0.26966403
328.56018	1.2886658
333.1503	0.29294396
341.99055	0.48548409
343.78241	0.67045344
355.03523	5.2608598
358.06251	1.9431858
359.47165	0.45106918
363.75862	0.72139848
365.19054	0.37953206
372.12592	2.16756
373.16797	1.5024225
376.81497	2.553172
382.64264	2.5082597
384.83766	2.1600047
385.81108	0.85705884
386.32147	1.6234396
387.14651	0.55201695
387.98061	2.4741448
394.12663	0.39240242
395.52015	2.07988
396.09229	3.0628845
398.00922	0.72103095
408.22822	1.0372203
411.07644	0.45063435
411.63226	3.4724837
415.00713	0.67032769
416.18356	2.1986365
417.6088	1.336634
423.6374	3.646653
425.21128	7.6697584
427.06809	1.8979186
430.61676	0.68725747
433.09649	2.6183686
435.71582	1.0658008
437.75986	0.59272252
439.17027	0.40908174
443.12627	1.2034162
443.97259	0.61530237
447.0473	3.061633
449.00288	4.2963008
451.04471	2.9540778
452.58953	4.8114474
455.69923	2.2426091
459.74029	2.9253694
460.13635	0.44025174
460.95983	0.96317573
464.65241	1.5343604
465.9748	2.0820615
469.20307	0.99842029
472.95398	0.90501907
475.13409	1.699267
476.10991	3.5894399
479.6349	1.8543938
483.24419	1.681641
483.72341	2.8743958
486.40973	5.2564542
487.16048	2.1426567
490.14978	3.5853562
493.86357	6.9959817
494.65232	13.002559
495.29116	4.1312403
497.71202	2.0706358
500.71429	5.4832664
503.61069	9.2971702
504.56964	5.2265121
504.98891	8.1590861
509.13778	1.1711179
511.67293	2.9882858
512.34169	1.8197238
513.60732	2.4702589
516.27917	6.269592
518.46937	15.007418
519.50388	14.715644
520.78633	26.532383
523.04192	11.304194
525.07954	10.525746
526.55065	29.565474
529.04624	25.12421
531.45913	17.067639
534.85834	2.1976834
537.87376	2.2355072
541.76192	3.2255654
542.87071	1.4305751
544.92404	1.6145149
548.04192	2.0664361
553.79143	6.2256827
556.76904	8.087986
557.66997	1.4703022
558.04892	2.8518171
563.68065	6.1547043
565.89577	0.95452058
567.8802	1.2065601
571.09326	5.5976939
573.07783	3.6182169
575.11375	3.9336882
576.99346	2.8732678
578.74858	4.809827
581.00102	3.1058695
584.22184	1.8989495
587.28588	1.1627098
589.63453	2.3056046
591.09827	1.9081206
591.67615	7.556346
596.03756	3.5803866
598.19744	3.2380853
600.52896	1.5890521
602.7349	1.5021186
609.7811	2.5730747
610.8098	9.0089052
613.12456	5.0289036
614.85883	6.0353888
618.03061	3.4968088
619.00026	4.7556561
620.69561	6.4789812
625.57293	5.7557962
626.49274	7.8293682
629.82561	34.566746
632.72166	2.1568762
633.41108	4.2791605
636.28	4.0557389
640.50118	2.5570304
640.95053	4.5114809
643.83251	7.1259646
644.18534	2.5663541
648.39956	4.1749745
651.11511	7.9049214
652.83047	5.1488506
654.84862	5.6502324
658.40632	11.564753
659.57215	22.779695
661.78964	4.4083752
667.39696	4.5212972
670.16405	9.5471614
673.15909	3.3461637
674.72709	2.82669
675.69734	4.5217873
677.32393	12.628072
679.3837	7.8670655
681.48305	7.318852
686.30789	129.2452
689.28425	3.3381916
691.33041	4.3851741
693.77667	7.5545039
697.38588	0.90485495
700.13935	2.2699858
705.37619	3.686877
706.45877	1.6193941
709.83042	3.6316511
712.26642	2.3537494
714.11587	0.67412933
715.21102	1.4804255
717.64408	0.58248703
721.24535	4.7514461
724.78735	3.7841275
726.57274	4.513939
728.77094	1.6154889
732.13369	3.3294303
733.07822	1.3873935
735.03955	1.7984797
737.41901	0.73506691
741.51711	18.401052
750.33056	26.042382
753.1464	1.170508
758.36063	1.2324567
760.31142	1.5513334
764.37773	0.81964907
764.90226	1.4012974
771.05316	1.424256
772.29913	2.4911452
777.24017	1.0826747
787.26221	5.4420033
794.95002	0.85973692
799.30671	2.4318016
802.38876	0.4222786
811.13348	1.0905706
815.46605	1.6081798
816.56897	0.58648326
822.39892	1.9670965
834.02644	0.70917187
838.32873	0.773449
852.53381	0.28964914
861.11263	0.75527417
869.309	1.323544
875.97727	0.72638793
879.44831	0.38485222
892.35972	1.0133721
901.18418	1.9885026
906.4909	0.64939255
913.38958	0.41677768
931.47369	0.69288938
941.43457	1.3997651
958.95611	0.82137474
971.0404	1.2426281
979.35823	0.77002707
992.15448	0.45048883
1033.302	0.95493981
1060.2253	2.1548773
1098.3644	1.8562311
1104.2535	1.8488932
1128.5306	0.58420132
1138.0837	1.4597782
1142.4609	0.42750773
1213.2541	1.2758186
1223.2255	4.8950582
1241.2894	1.5774725
1400.246	0.45012903
1476.7311	1.2458225
END IONS

BEGIN IONS
TITLE=92: Scan 1269 (rt=1478.39) [E:\ORBITRAP\Laura\130118_OT_LB_Leaf\130116_OT_LB_leaf-trichome_2.raw]
PEPMASS=519.13885 6301.9678
CHARGE=2+
SCANS=1269
RAWSCANS=sn1269
RTINSECONDS=1478.3872
156.91373	1.3476648
174.95866	0.64978671
184.84117	9.8185145
185.1824	1.027512
185.57053	1.3387731
196.24165	1.7205959
200.79455	1.4398319
210.07773	0.48721145
210.68133	1.7745141
212.79235	0.95940193
213.70917	1.3994106
224.00787	1.2329746
230.08383	0.39127596
235.15844	0.62980884
238.52294	1.6480931
238.90973	2.4087037
240.3109	0.85804565
241.72956	0.3572868
244.21197	0.30863204
247.19449	0.42755088
248.92256	1.0565498
255.97971	9.4116839
261.63678	0.23423667
264.74335	0.32773532
266.75995	0.47793487
271.35278	0.49890009
272.99762	0.80515922
277.01733	1.2341452
282.0936	4.1255839
284.57792	0.28206901
291.22979	1.0993588
294.90771	0.4458698
298.93596	12.127462
302.00481	0.25796009
313.16879	0.88696145
324.14192	0.6945314
326.91574	30.771547
332.78076	0.95704343
341.7311	2.6620158
344.83671	0.51936132
349.05969	1.0398443
354.23029	2.573839
354.96437	1.2835206
358.18587	1.0334182
359.62515	0.61341673
361.1727	1.2538722
367.89951	0.39860364
369.4591	0.70954509
371.0641	1.6825345
373.05939	3.0643599
375.84823	0.87100673
377.90809	0.49881232
389.02561	0.93121043
392.60895	1.7344578
392.9871	0.51637482
396.4037	0.41872553
399.09661	1.3327264
403.80614	3.2395887
406.02483	1.8117299
408.11013	5.0019796
413.02314	1.7432028
416.80472	5.4272165
420.6744	1.4504009
421.65939	1.6547266
424.67177	0.39065526
427.07187	0.6441791
427.46138	0.93434999
428.89306	1.7951378
434.20093	1.5946767
435.16655	4.1237985
436.2533	1.1649787
436.68503	2.8906782
438.16357	5.6134654
439.60274	5.1201454
440.42745	1.2198553
443.26193	0.70352139
446.21724	5.8596474
449.00299	0.58049147
450.19452	0.37300012
453.04551	2.0860227
454.17571	3.4779001
456.40739	5.9433522
459.2417	3.0470488
460.18202	1.2423393
462.08062	1.4720175
463.56301	2.5294373
464.14709	0.54664955
469.38311	1.4724506
471.79161	6.3181019
476.76691	2.0411436
479.58351	1.9002823
483.26447	7.672029
486.95385	8.0351992
489.08656	4.9625309
491.24689	0.5866132
491.57947	1.7377968
496.1546	5.368318
497.17299	15.50923
498.86879	11.968106
501.6698	4.6954544
503.03285	6.5660261
507.10949	9.8928335
510.71856	18.067867
511.96982	6.239905
517.78404	2.2278822
518.28642	3.9157234
519.09975	1.0553754
520.79071	2.2322208
526.90905	6.6054159
529.39972	1.3854304
530.11404	1.9611247
531.04754	3.7737
536.2219	6.868447
537.64104	2.7075293
539.29887	3.3893981
541.62953	4.2990396
543.86551	4.2942175
548.49788	5.6776889
549.35183	1.9345827
550.03391	1.8882059
553.68167	4.3909308
556.37138	2.7414196
562.37109	4.6749254
563.53854	1.4106523
566.19792	5.7952692
568.13901	2.9695264
568.5085	5.654421
572.03434	4.3398403
572.77642	7.295599
574.68314	4.933637
576.61812	4.8531323
581.57383	255.84741
586.55023	9.0032038
587.23036	4.5680399
588.41962	6.3749241
589.63014	2.2964173
591.14196	3.6743254
592.67708	4.7636073
595.0004	5.5192304
597.28733	6.0997551
599.42654	8.9123074
601.10522	8.6253185
605.28134	32.656288
608.63349	7.6296869
610.92449	4.1010854
613.28092	8.8963109
617.4968	4.9100141
618.39744	2.5849851
621.98187	2.8031192
628.87511	400.36151
632.05704	1.0988909
632.90527	1.8154993
638.24103	9.8365038
640.10375	2.8745465
641.74405	2.5725544
645.8185	2.3534835
652.63468	58.212337
655.24166	6.4256649
658.21932	2.6918946
661.35463	0.91740774
663.52743	0.39779373
664.28533	0.61623776
668.81631	9.3533913
671.95489	2.5223794
674.133	1.5489864
674.88668	3.4459763
682.13215	3.3678866
685.5294	0.78584146
689.0431	3.3862986
693.29404	4.517657
696.51238	2.6131774
703.21254	0.6275726
706.07964	0.66513734
709.14156	1.2011277
711.45903	3.9815472
718.0377	3.9154204
718.81301	1.9208136
731.95204	1.4525779
735.02157	1.5781472
739.12886	1.9916689
741.29079	0.94231731
747.15178	0.61243686
749.07806	0.83187701
756.48486	1.5018191
761.40893	1.6010257
766.46871	1.1111687
767.31536	1.9084029
771.3234	0.53213377
773.97469	0.54754764
776.08989	0.98327741
789.66495	0.44839096
793.36052	3.1926732
796.35253	1.1692681
799.05309	0.34982908
806.26805	3.4412729
809.17247	0.48529882
819.35678	2.7749524
822.05398	0.99952126
828.13991	0.39949517
828.99389	0.54104752
834.1123	1.7611582
852.79064	1.2729947
858.87031	0.57351261
860.09576	1.1207278
867.22984	0.71469289
870.42715	0.81811581
876.65122	0.65261136
878.28645	0.47313504
881.53454	0.68234339
887.21832	0.61052911
897.43181	1.9294982
900.22406	0.56319396
908.22209	2.2495476
918.42681	0.4413365
929.95362	1.0429925
931.99003	0.52188145
933.47169	0.59367332
939.82836	1.2229036
945.39471	1.0942142
948.9906	1.4623302
959.02424	1.4568378
961.31805	1.5312989
991.23248	1.2116646
1004.2932	0.34931605
1017.5255	1.6257188
1031.6127	0.83184348
1033.356	0.43793217
1062.3069	0.551056
1080.7896	0.89755665
1091.6573	0.5805417
1121.4786	2.5897082
1133.5333	2.3901912
1248.5871	5.3540038
1309.3906	0.6086025
END IONS

BEGIN IONS
TITLE=93: Scan 1272 (rt=1480.77) [E:\ORBITRAP\Laura\130118_OT_LB_Leaf\130116_OT_LB_leaf-trichome_2.raw]
PEPMASS=527.94744 5271.71
CHARGE=3+
SCANS=1272
RAWSCANS=sn1272
RTINSECONDS=1480.7709
163.10801	0.49654239
165.20547	0.8565768
173.7283	1.3650762
180.87797	0.99333596
183.21011	0.41382623
196.80772	1.4762954
199.95085	0.45363645
200.88127	0.38573977
210.72647	0.53889505
210.9723	2.2670595
215.98135	1.3469501
217.90451	0.72055682
233.14797	0.31227291
234.18223	0.79660643
237.13443	1.0455921
238.51248	1.7527563
239.98307	1.5676925
250.8779	0.37979227
253.89545	0.38825614
258.15381	1.3450775
261.16763	0.31253314
265.91485	0.46411465
269.63167	4.310675
271.02377	0.82838327
272.09122	0.35494928
276.03915	2.7489652
278.81992	1.1390431
281.85783	1.6814511
286.96023	0.91074522
289.17139	4.0255249
289.91451	0.47523641
298.73925	4.1903498
299.04388	0.56317439
300.19048	2.1769418
301.87746	1.6819709
304.19812	0.53818678
307.99432	0.40769715
313.29073	1.2198482
316.47107	0.64322858
321.54103	0.99369728
324.24585	0.73632761
327.00468	4.3109209
328.82089	1.1824592
334.81328	1.7897831
338.10019	0.86871931
342.76608	1.2950803
343.21776	2.536082
348.40444	0.60356541
351.2299	37.339171
351.83804	2.676
356.00851	2.6203268
356.93471	1.8978772
365.16061	9.8650612
367.22086	3.8316382
369.65905	3.6202118
371.35833	0.55384056
373.87436	1.118379
378.65617	3.3958503
379.1383	0.36044476
380.27284	0.60931791
383.86647	0.3539934
384.44011	1.2761582
387.10211	0.29003478
392.10328	3.2616378
395.41564	1.0281143
398.17552	1.8990918
400.0923	2.1133954
402.87435	2.3062158
405.21294	2.3588665
406.68098	2.0825347
409.02191	1.9806926
413.22505	3.5939013
415.27083	3.5141768
416.65408	2.9584133
418.11996	2.4605288
421.04244	2.5520997
422.73265	7.8883081
424.95063	1.7820416
427.17228	9.4315371
432.70504	13.337942
435.35486	1.9134861
436.79372	2.7770815
438.1511	4.5762699
441.15851	2.4386585
445.6222	4.2420375
446.1951	14.576121
447.21573	9.2262082
448.87099	6.5019361
451.28561	0.4698535
451.72073	1.3192099
454.54927	1.6875344
455.18328	3.6420865
457.10685	0.80450045
458.83931	0.83354327
462.21599	5.7789966
462.65317	1.5597763
465.46626	2.937999
469.66689	3.5547006
471.19411	1.4240226
472.58315	2.2506278
477.65645	7.8334967
481.8952	1.9581393
483.62032	0.85728725
485.36999	2.2136063
487.50398	2.1579569
490.7003	2.8751717
491.98021	0.82854683
493.00896	3.2511996
494.70343	1.6301738
495.21825	0.55724746
498.89887	1.9284132
501.66774	5.2574635
504.26519	27.871286
506.88281	6.1102411
508.73862	13.066815
509.91593	18.125493
512.65372	2.3842319
515.09894	16.858032
521.14303	25.103126
521.85866	11.461629
526.7859	0.71953548
527.90544	1.7259336
529.81016	1.497775
530.47481	0.48372749
536.87973	3.4679764
537.3532	4.4423075
538.32613	2.453507
540.21054	0.77468924
542.77252	2.314282
547.44399	5.5991528
549.38603	4.8112047
555.76388	6.1584045
559.85002	10.947183
563.04103	6.6290229
563.92552	5.0061777
566.30061	22.796297
569.19535	8.219309
570.21682	3.6664701
575.00134	20.13119
576.12803	7.043105
577.0729	3.6010057
577.96262	10.853543
579.5305	5.1131638
581.54713	3.9218545
588.1803	9.4921022
588.88558	3.8080478
593.94384	4.6115698
595.86893	3.3267595
600.065	14.909938
602.17935	6.4347049
605.25392	3.5524908
608.97872	10.908436
609.59539	3.8700823
611.5345	8.7550374
613.27074	2.5742543
617.25452	4.4749641
618.20362	11.556364
618.61878	2.3769841
619.70804	3.5278405
624.18425	1.2874165
626.39337	3.7109971
632.0052	5.0168042
636.2704	11.982404
640.31535	8.3312375
646.26263	12.362439
650.18946	4.2173982
653.70261	10.934903
657.35812	3.6881503
658.84587	3.6037091
660.51128	1.4461581
663.35581	2.6107595
665.011	1.3679593
671.28124	2.9491264
674.2728	4.2094693
678.82255	4.1905365
680.32128	9.0256307
682.20556	10.220922
683.36899	10.140724
686.26284	3.2258018
690.2379	38.599261
691.84907	21.19167
696.76804	5.3215274
700.6625	3.498921
704.33541	4.7183912
705.9817	2.6043182
709.64683	8.0946623
712.27502	5.3432305
718.27258	28.817245
724.14869	8.4259527
727.28104	7.1128435
729.11307	15.478413
734.28627	1.117515
737.35497	0.46132079
742.77027	1.6809838
748.98413	1.0872446
755.81648	5.100522
760.19374	0.52483116
770.35097	2.3221575
774.30103	1.0219532
777.45553	1.8106466
779.20416	2.4377946
787.37993	5.4561664
791.77283	2.4092106
798.29449	2.5687484
804.87629	1.4571202
808.29415	6.1244537
821.39843	0.99236772
824.39446	6.9007699
834.13078	1.6882358
835.3763	0.72385307
840.30696	1.0036542
842.70353	1.2404897
847.23897	0.98819063
853.15205	56.100706
858.89769	1.3695885
861.19439	1.6077072
867.32165	1.0252066
872.06324	1.8115293
882.43621	0.4616793
889.29651	4.0316581
892.32202	4.80499
901.10424	0.44091566
909.26794	1.8552285
924.552	1.0652576
926.26763	0.88147632
934.05816	1.4435334
937.2785	3.5204195
939.03971	1.9666018
947.73259	1.0297297
952.23385	0.93012546
955.34521	1.4216751
971.46838	1.1859373
978.55139	0.81174173
990.40563	2.0376447
1000.6629	0.47694353
1007.0598	1.8640946
1016.2193	14.004477
1030.8117	1.2837834
1033.4353	0.49122443
1040.3932	0.72128164
1080.1877	2.1133972
1097.5139	2.7474096
1107.5034	1.6674369
1110.6217	1.1361011
1122.5342	0.79301448
1129.1593	1.2023971
1136.353	2.5649356
1160.2803	0.78395985
1174.5748	2.1413474
1194.3441	1.0447493
1272.2403	1.2738806
1307.5995	1.1437229
1323.6424	1.3051262
END IONS

BEGIN IONS
TITLE=94: Scan 1273 (rt=1481.42) [E:\ORBITRAP\Laura\130118_OT_LB_Leaf\130116_OT_LB_leaf-trichome_2.raw]
PEPMASS=579.81451 4326.1592
CHARGE=2+
SCANS=1273
RAWSCANS=sn1273
RTINSECONDS=1481.4174
173.04105	1.4162728
174.96827	0.8098449
199.03013	3.3952408
199.94738	1.632043
204.87036	0.49144017
226.72793	1.032895
226.97572	6.0492549
228.8982	0.68680417
260.74011	1.5353485
266.39563	0.42786502
275.06887	0.39578899
276.22449	0.2166135
276.72636	0.55830755
278.74191	1.3373933
283.15859	0.84789971
287.95859	0.29442085
308.23332	3.4019542
308.86619	0.60174744
310.44656	0.73478238
312.2945	0.31162311
314.33545	0.66430443
326.06299	1.6684066
332.17498	0.31823968
340.29761	0.39576221
346.08814	3.4435548
349.38628	0.67121403
352.84752	0.68453599
356.82937	3.1748976
362.17044	0.78992639
369.02136	0.75135822
378.0361	1.8137265
379.87012	0.93360268
383.04816	2.0247485
383.67764	0.609993
386.9307	3.0584351
402.01362	1.3538688
404.47597	0.84252409
407.09942	1.3678852
411.89549	1.143784
412.83678	2.499786
414.73502	3.5441398
416.71803	0.72455802
425.74572	0.55346119
429.81117	2.2419025
435.24076	0.80006461
435.57994	3.5251884
439.14198	0.34450211
442.04577	1.3339316
447.91595	0.92199987
452.02453	1.1333966
452.97211	1.7747013
460.93912	0.68224544
461.92371	1.0891072
464.57266	2.9839382
466.86576	1.8500892
468.87503	1.1215533
473.43652	4.6542421
475.94314	1.1216979
480.40519	2.2613109
482.90575	1.5747734
484.68874	1.364129
487.14215	4.1395573
490.84178	4.9664759
493.64653	1.1022217
494.17568	3.711882
495.9024	1.83887
498.6941	5.2466778
501.16103	6.8475188
503.86083	0.73339007
507.44793	1.6821763
512.13589	0.75197434
513.93983	1.2009835
514.45411	3.5166148
516.7932	0.81583992
517.38286	1.2964748
520.31551	2.165694
522.95712	6.6356103
527.36724	2.191438
528.6992	0.65582621
535.05054	7.0609167
538.6854	2.1485516
541.38529	0.59868064
544.43566	4.7198858
548.08016	3.0052725
551.26595	9.369113
552.23165	5.2736605
554.56971	1.3398466
558.45341	5.2399429
561.63064	15.608871
562.78937	6.0384769
563.18937	4.6190895
567.53249	10.348997
570.9765	25.591018
572.8119	14.085832
575.72013	2.6526229
579.0902	6.2279822
585.38427	1.5567116
590.55449	3.6758534
596.66998	3.7558815
598.56093	4.3924076
601.18853	6.0990452
604.02652	0.68418244
607.12315	2.1003082
608.78887	2.6807667
610.44745	3.7979039
611.21781	2.1716358
615.42084	7.0005034
616.65021	3.4510121
617.3017	6.629462
620.7071	6.3725998
624.13873	2.5319148
626.80207	6.2359478
627.60967	1.5274687
632.31619	4.9154292
635.2187	14.969268
639.32049	4.4744687
639.94102	5.758301
642.94392	2.1277688
646.29895	5.7610285
649.78039	1.5626739
652.51445	4.7711245
655.42787	6.0130315
657.0702	6.1069827
660.48426	4.3253439
663.52758	5.4863375
667.89961	17.086582
671.01526	5.0380657
671.80392	1.1947415
673.2713	1.6478331
677.60585	4.534907
679.80872	5.9594943
685.44205	5.2495283
691.09176	6.9519124
691.97664	3.914145
696.95447	51.72426
697.28011	226.94658
700.70419	4.274405
703.99431	7.3069434
709.00068	3.8352679
711.60505	2.8228545
720.90226	1.264382
724.37782	6.1929929
728.91736	1.7661245
731.69585	1.9070241
734.69311	20.667141
737.69922	5.3915658
741.38635	5.0590696
746.81419	3.6008481
753.25608	2.1169152
756.20752	4.8623069
760.02901	1.1236015
763.39186	2.1650948
770.25693	2.7680386
774.96681	2.0452939
780.44506	1.456025
787.09106	1.4332057
794.34707	3.8810081
799.97617	0.68339261
802.44634	2.1646519
804.41506	1.7291345
804.79563	4.8784668
809.46209	2.9341697
817.77509	3.6089683
824.92712	2.9844092
828.23754	1.635275
834.74102	1.1216071
841.79405	2.7833313
850.7112	14.890123
854.31567	1.1235754
861.48947	2.5006386
863.75499	1.8934686
871.35974	2.007679
877.3479	1.6290709
890.26128	3.2272741
891.73523	2.9187758
902.46677	2.624023
907.37178	2.522506
911.41764	1.2157307
918.19384	1.0255535
927.46054	2.1118935
931.47087	0.61694839
937.46742	1.534662
939.30315	1.9818469
943.28827	1.1021601
949.99016	1.5574282
952.3689	0.88980099
960.18621	3.6571042
967.54309	1.5392522
978.94953	3.2130985
981.98984	0.55837409
995.18871	1.3707871
1012.1156	1.0902881
1016.4334	3.0915675
1022.7428	1.0289341
1023.4639	1.1243293
1040.4616	0.8478704
1052.2823	3.9290824
1058.4139	0.55593881
1066.8	0.51594045
1081.0318	1.9446179
1096.5515	0.58735927
1108.5843	0.52383887
1126.2767	1.5663914
1134.2273	3.2812044
1140.2534	2.688464
1156.9699	2.2312274
1174.271	0.73112199
END IONS

BEGIN IONS
TITLE=95: Scan 1275 (rt=1482.45) [E:\ORBITRAP\Laura\130118_OT_LB_Leaf\130116_OT_LB_leaf-trichome_2.raw]
PEPMASS=761.59115 5493.2837
CHARGE=4+
SCANS=1275
RAWSCANS=sn1275
RTINSECONDS=1482.4521
218.2027	0.81645014
242.05139	1.2534242
255.1047	0.87914124
282.43658	0.81393028
287.01382	0.73992237
299.99348	0.45982647
301.79544	0.73088584
310.76373	1.9188546
332.40763	0.29746327
333.23675	0.88219605
340.14806	0.40297925
344.16919	0.3214637
353.8075	3.8520587
354.12217	0.82114678
359.29706	0.97296899
372.08197	6.5663874
382.91571	0.35985994
396.96103	0.88469961
402.29883	1.8224613
411.94214	1.9277808
420.16809	8.2179174
425.4768	0.9501337
429.96653	0.72283336
433.6318	0.44760505
438.93646	1.0500751
448.04046	0.6070163
453.46496	1.1493371
465.08734	1.6073993
471.00951	2.7080436
472.19564	1.0688364
473.74949	0.92188701
476.28643	2.0859519
483.01739	3.9441439
486.98979	2.202377
490.60985	1.6807408
492.1255	1.0403005
499.35504	1.1383467
504.89617	0.76046238
515.19116	0.82734598
525.2274	2.6460572
525.84721	4.4574862
527.94229	0.55178163
534.2098	2.7576679
543.73005	2.2438019
546.08374	2.1010192
551.22548	15.06312
551.95507	4.1541227
554.14556	3.5294184
558.17926	1.6882872
559.70977	2.7651133
562.86252	1.7017399
568.83365	3.2021475
572.12719	2.3621452
577.7216	5.3646639
611.13305	1.0535244
618.11526	1.7523378
621.53778	2.2036819
631.007	5.954106
641.69974	0.62240422
644.55242	2.4986298
647.52123	6.3096751
653.68536	3.2645562
659.38725	8.0714223
660.27236	2.0325711
663.58639	4.0643565
664.17513	9.8380496
667.40397	1.405091
676.62379	8.6014557
677.06973	2.5949151
682.47461	12.97296
683.57818	2.149709
688.96386	14.63782
692.64092	2.7874182
693.57189	1.3271208
699.22866	2.6759778
701.42783	2.9979255
704.23119	5.1842106
713.69864	4.0956139
714.91531	6.2581397
717.18554	4.3744052
720.46467	7.8861476
721.68056	8.2079058
722.84238	3.0605699
726.82798	10.399931
729.53139	5.2923142
732.87326	2.6944711
735.57097	0.88683903
739.35382	7.5454353
741.70078	5.9058441
743.92706	15.442846
748.13469	36.773375
749.40877	11.626857
752.17476	14.053673
752.74811	39.104345
757.06992	2.2628078
761.46176	9.5070238
765.85242	0.99983768
772.20587	2.7775446
779.18417	11.229647
780.62634	8.8393681
782.81907	3.5511373
788.35283	5.2029412
790.80651	4.4456022
793.9657	17.991126
800.76149	5.7104471
803.25195	2.1813597
813.04804	7.1445326
814.80896	10.502916
818.89118	7.1704581
821.16813	4.0464971
824.40144	12.759816
825.58813	3.2306209
831.52693	18.593138
835.44898	4.6693977
837.14187	4.1643214
837.81175	5.9908461
841.70147	1.7090691
852.3126	23.968325
856.394	4.8259676
857.4017	8.2011174
858.87449	3.5101255
865.79036	12.672104
869.40098	5.576355
871.00179	5.9599525
875.21755	19.485053
878.82295	2.3802071
881.18153	4.3891537
885.24803	17.705003
891.59583	17.961322
894.5577	4.5934331
897.88944	3.9502186
898.32298	9.6806451
904.04244	16.161005
904.45159	8.7088842
915.22897	3.4908796
915.68221	7.7585815
919.25394	1.5294301
924.16061	1.0685607
927.73487	1.824951
931.91513	9.7595351
937.35728	29.19625
944.31734	12.609495
948.38216	5.1192711
952.17764	5.4318955
955.55189	14.96682
961.79264	48.979654
967.81873	44.972255
973.53333	0.70472952
976.75247	2.7027125
980.27286	16.143253
984.05923	2.5183617
988.88046	14.240005
994.8098	1.9909864
998.40922	3.410484
1006.4438	2.2400655
1018.6806	1.335633
1023.9857	4.4209407
1032.2959	10.155403
1033.5082	11.179377
1041.8031	5.0775564
1049.2846	4.4590269
1055.4224	2.9573765
1055.8389	1.8756371
1061.3879	3.3932065
1062.5994	2.4792212
1066.1	4.0264919
1069.2014	1.0258655
1077.1285	1.6247621
1080.4184	3.8463212
1084.4511	2.0911332
1089.3463	8.2089039
1089.8072	2.3836612
1110.8645	6.2176548
1115.5491	1.166078
1120.567	1.5613871
1127.1036	3.3719175
1129.022	1.4761113
1136.2773	4.1924274
1142.6807	1.7792242
1148.4218	1.7248313
1159.217	3.4347787
1163.2255	2.2610892
1166.2296	1.2761976
1176.3686	2.7403694
1181.3576	1.4730868
1182.051	2.7742554
1190.4343	9.0129226
1206.5025	0.62446467
1211.1689	2.8249145
1219.7103	1.7737151
1231.2024	2.042881
1237.2031	2.1007993
1243.3032	1.4231879
1247.3673	8.679796
1253.9188	4.5481749
1263.345	0.98315478
1276.2721	1.9830466
1284.2214	0.93664378
1291.3834	0.60008957
1324.4845	1.3691838
1358.0799	0.72118209
1376.1567	0.78108311
1387.5113	1.3157744
1421.5568	0.95844287
1440.0579	1.6442742
1468.7763	1.4401999
1474.2054	1.7065331
1507.3651	0.80905411
1524.4596	2.5437517
1587.9721	1.1474092
1604.0042	0.75421783
1693.7152	0.78169288
END IONS

BEGIN IONS
TITLE=96: Scan 1277 (rt=1483.64) [E:\ORBITRAP\Laura\130118_OT_LB_Leaf\130116_OT_LB_leaf-trichome_2.raw]
PEPMASS=579.81414 4750.8193
CHARGE=4+
SCANS=1277
RAWSCANS=sn1277
RTINSECONDS=1483.6391
174.98707	0.91929708
186.32159	1.705177
197.13991	0.50027473
199.00271	2.923761
201.11745	1.4531189
215.12875	0.4890663
220.63264	0.70131485
226.87395	4.2720924
227.86015	0.71284091
229.07062	2.3141039
239.85175	0.43073381
240.71725	2.3996264
258.48235	0.55982405
260.15158	0.34749834
268.12155	0.43459527
273.32105	0.32306937
289.70318	0.41925087
296.08725	1.8463263
296.87648	0.63232124
308.1155	6.9262813
308.6964	0.96920419
309.26415	0.39502186
310.08697	0.22665339
330.23999	0.36521716
331.87482	1.5649639
341.05284	1.6781219
356.73086	0.49122438
361.93762	0.46505181
363.80926	0.99245097
366.15992	0.41236636
368.91376	0.40543329
369.76044	1.6788686
[truncated: 24,726,496 more chars]
