# Supplementary material for: Proteomic analysis of the medicinal plant Artemisia annua: Data from leaf and trichome extracts
Source: Data Brief. 2016 Feb 23;7:325–31. doi: 10.1016/j.dib.2016.02.038 (PMC4781977; doi:10.1016/j.dib.2016.02.038)
Supplement: Supplementary file 2 — Supplementary material Data files Compressed data files of the three technical nanoHPLC-ESI MS/MS analysis replicates for each sample type (trichome-enriched, trichome-depleted and whole leaf sample). The data files are Mascot Generic Files (.mgf files) which were obtained by converting the raw MS/MS files using Mascot Distiller software (Version 2.3.2; Matrix Science, London, UK). [file mmc2.zip › MGF files + supplementary table/130116_OT_LB_leaf-trichome_3.mgf]

# 
# MS.PreferredSpectrumFormat = 0
# MS.UncentroidingHalfWidth = 0.02
# MS.UncentroidingPointsPerDa = 400
# MS.AlwaysUncentroid = 1
# MS.RegriddingPointsPerDa = 400
# MS.AggregationMethod = 1
# MS.MinPeakCount = 1
# MS.MinPeakCharge = 1
# MS.MaxPeakCharge = 7
# MSMS.PreferredSpectrumFormat = 0
# MSMS.UncentroidingHalfWidth = 0.2
# MSMS.UncentroidingPointsPerDa = 20
# MSMS.AlwaysUncentroid = 1
# MSMS.RegriddingPointsPerDa = 20
# MSMS.AggregationMethod = 2
# MSMS.MinPeakCount = 10
# MSMS.MinPeakCharge = 1
# MSMS.MaxPeakCharge = 2
# MSMS.UsePrecursorAsMaxCharge = 1
# MSMS.PrecursorChargeSources = 1; 0
# MSMS.PrecursorDefaultCharges = 2; 3
# MSMS.RedeterminePrecursorMZ = 1
# MSMS.PrecursorMZTolerance = 1.2
# MSMS.IgnoreSingleChargedPrecursor = 0
# TimeDomain.MinPrecursorMass = 700
# TimeDomain.MaxPrecursorMass = 16000
# TimeDomain.PrecursorGroupingTolerance = 0.1
# TimeDomain.MaxIntermediateTime = 30
# TimeDomain.MaxIntermediateScans = 5
# TimeDomain.UseIntermediateScanCount = 1
# TimeDomain.MinScansInGroup = 1
# TimeDomain.CollapseMSn = 0
# PeakSelection.MS.FilteringThreshold = 0.6
# PeakSelection.MS.MinFilteringPeakMZ = 50
# PeakSelection.MS.MaxFilteringPeakMZ = 100000
# PeakSelection.MS.FilteringMinSNRatio = 2
# PeakSelection.MS.MinPeakWidth = 0.002
# PeakSelection.MS.ExpectedPeakWidth = 0.02
# PeakSelection.MS.MaxPeakWidth = 0.2
# PeakSelection.MS.MaxIterations = 500
# PeakSelection.MS.RejectWidthOutliers = 0
# PeakSelection.MS.BaselineCorrection = 0
# PeakSelection.MS.BaselineSubtractMethod = 0
# PeakSelection.MS.PeakFitMethod = 0
# PeakSelection.MS.IsotopeEnvelopeMode = 0
# PeakSelection.MS.IsotopePeakIntensities = 
# PeakSelection.MS.SinglePeakCharge = 1
# PeakSelection.MS.SinglePeakWindow = 0
# PeakSelection.MS.MinSglPeakWindowMZ = 112.5
# PeakSelection.MS.MaxSglPeakWindowMZ = 121.5
# PeakSelection.MSMS.FilteringThreshold = 0.6
# PeakSelection.MSMS.MinFilteringPeakMZ = 50
# PeakSelection.MSMS.MaxFilteringPeakMZ = 100000
# PeakSelection.MSMS.FilteringMinSNRatio = 2
# PeakSelection.MSMS.MinPeakWidth = 0.1
# PeakSelection.MSMS.ExpectedPeakWidth = 0.2
# PeakSelection.MSMS.MaxPeakWidth = 0.4
# PeakSelection.MSMS.MaxIterations = 500
# PeakSelection.MSMS.RejectWidthOutliers = 0
# PeakSelection.MSMS.BaselineCorrection = 0
# PeakSelection.MSMS.BaselineSubtractMethod = 0
# PeakSelection.MSMS.PeakFitMethod = 0
# PeakSelection.MSMS.IsotopeEnvelopeMode = 0
# PeakSelection.MSMS.IsotopePeakIntensities = 
# PeakSelection.MSMS.SinglePeakCharge = 1
# PeakSelection.MSMS.SinglePeakWindow = 0
# PeakSelection.MSMS.MinSglPeakWindowMZ = 112.5
# PeakSelection.MSMS.MaxSglPeakWindowMZ = 121.5
# 
_DISTILLER_MDRO_VERSION=2.4.3.0
_DISTILLER_RAWFILE={1}E:\ORBITRAP\Laura\130118_OT_LB_Leaf\130116_OT_LB_leaf-trichome_3.raw

BEGIN IONS
TITLE=1: Scan 539 (rt=750.979) [E:\ORBITRAP\Laura\130118_OT_LB_Leaf\130116_OT_LB_leaf-trichome_3.raw]
PEPMASS=410.73135 1242.1798
CHARGE=2+
SCANS=539
RAWSCANS=sn539
RTINSECONDS=750.9794
118.02272	0.48808185
128.99499	0.84054587
136.11061	0.4044658
141.00812	0.7571341
146.99818	1.7241476
149.19552	0.9876097
159.01579	0.31730489
161.16977	0.94662777
170.08493	0.38198742
177.31718	0.57913292
181.31167	2.3280903
199.11417	1.0819538
213.89569	0.50897947
214.3766	0.2103856
224.91452	0.56006924
231.02457	0.6196993
241.11798	0.2420675
247.10474	1.5042956
253.14188	0.59436432
258.83327	1.2254051
265.3457	0.81315136
268.06108	4.4215372
269.37862	1.70984
277.00333	2.814997
291.13878	1.4697715
291.88882	0.83413333
293.19918	1.2277589
294.00307	0.66039421
296.04568	1.7668943
296.88867	0.3312534
301.77249	1.3221427
307.18917	2.0169503
310.07777	30.993168
313.4874	0.80504522
314.94433	0.74926239
319.43908	1.0675188
321.96819	2.474731
324.29518	1.0953269
326.65948	2.0623995
327.83889	0.82704263
332.20299	1.6979657
332.90304	0.64081552
333.91877	0.72761098
334.78261	0.97858027
336.14758	1.0812563
340.74859	1.3411596
346.40135	1.4242834
346.72582	4.9520217
349.82653	0.73186548
351.94831	0.33851858
357.29794	0.5444842
362.29071	0.77977516
364.08876	3.9787986
369.04925	4.3323855
372.1478	2.2160772
373.91994	1.0639268
375.00362	1.7521129
381.03551	2.0415092
382.91718	2.7201251
384.82787	0.80602433
385.43956	0.29334361
388.63567	2.5460467
391.90315	1.9423632
392.80064	4.3512586
394.04619	4.3474492
395.35546	2.6094466
396.04112	2.4885601
399.01584	1.5240707
400.11395	4.4381533
401.63757	26.791104
405.73086	1.2932383
406.02436	0.3329487
410.81624	2.0909316
413.34897	0.72580994
414.91528	0.2856944
420.08419	1.6465839
425.0982	0.89553472
428.16224	1.7617071
428.99352	0.95826175
429.47047	2.078227
431.71817	2.47776
437.09272	1.004877
438.55308	2.1749708
440.43034	1.8491276
443.96824	3.4942646
447.56491	2.0914404
449.19383	2.5953378
449.99436	1.0045584
457.58912	1.3019065
460.01965	2.7462576
465.45861	1.6952056
468.80859	1.0703691
469.20514	0.31362496
488.10028	0.65819738
493.12856	7.9927095
494.46995	1.7988906
500.86598	2.00342
502.96416	1.1652746
506.39487	1.8890069
511.2201	61.149179
542.10028	1.1816153
553.1582	0.44966711
590.97619	0.72904224
591.41381	1.4572307
593.29767	0.79055033
613.14819	0.80338756
628.22637	0.76089788
632.45521	0.68721396
634.2841	1.8734321
636.91499	1.1722693
674.22906	1.4103913
689.26785	1.2117941
692.12029	4.3731082
693.25083	1.0725495
724.45046	0.45601047
727.31069	0.29042913
END IONS

BEGIN IONS
TITLE=2: Scan 705 (rt=925.352) [E:\ORBITRAP\Laura\130118_OT_LB_Leaf\130116_OT_LB_leaf-trichome_3.raw]
PEPMASS=494.5772 1579.812
CHARGE=3+
SCANS=705
RAWSCANS=sn705
RTINSECONDS=925.3521
195.08356	0.38599146
206.91446	0.41363726
208.93979	0.58653903
216.96431	0.52737946
217.83933	1.4986005
234.9353	3.2332748
252.13678	0.39130385
268.42123	0.39104939
297.17465	0.42800904
319.00131	0.56822274
333.55176	1.875665
334.29318	3.052143
357.61642	1.7155805
363.28857	0.66168212
368.99948	0.46955741
379.34197	1.284417
380.08143	0.32214555
384.60888	6.0541539
386.14666	1.7736562
390.06286	0.52149196
398.82486	1.8733014
403.49988	1.5040079
405.02134	0.74455005
416.44113	1.229663
417.75317	0.35586027
419.9129	2.2177354
421.60028	1.2088198
422.94717	1.1053065
423.83949	0.53336612
426.15046	1.8507997
429.07141	0.98857891
439.75093	2.1442328
441.58481	0.17845928
445.8702	1.1454388
448.14868	3.2552058
449.87414	2.4922542
451.4453	2.1865504
454.26872	1.2946179
458.43257	18.177522
461.58873	3.9361463
463.71722	7.9580665
467.05593	16.505547
467.45478	2.0417002
468.098	3.7442228
473.11827	26.15809
473.51164	4.4011679
475.71001	3.7320797
476.38015	2.2750282
477.24443	1.4639405
478.67925	1.303915
482.5784	9.1905215
483.24914	4.3338316
488.52763	78.051363
493.07645	0.79167481
493.75921	0.82137721
508.98407	1.3325422
509.40001	5.8161827
512.4793	2.1000211
513.56095	0.79478619
514.92168	2.0196959
517.34479	0.50643055
547.19421	0.57771391
550.68992	1.6368311
559.96749	6.2340977
567.16258	0.72545694
567.83505	1.9030097
573.15588	0.9457232
581.6889	1.0843681
591.30005	2.516998
595.88336	0.43605088
600.1403	3.6298866
602.39409	2.0088775
609.05175	1.4361924
615.83307	1.3116132
624.27955	28.154742
628.42237	2.6436908
631.19657	2.0438755
635.20953	1.1579241
639.65231	4.5798607
642.14956	1.4855594
657.40743	1.8955941
659.51877	1.3163211
667.64381	8.8693836
672.76561	18.629194
675.00765	2.8340356
676.93992	1.6246334
682.5133	0.71946391
687.04939	2.4740391
689.03771	0.83470125
695.99211	0.90251696
697.20318	2.2545668
702.57458	0.8624242
716.24304	1.9540581
768.53985	1.0032498
791.50079	2.7017652
824.18713	0.47341285
870.19848	1.4325509
899.14934	1.0823244
928.24084	1.3884531
969.3106	1.1769517
998.97662	0.3876653
1027.0272	1.3142531
1099.1068	0.7365392
END IONS

BEGIN IONS
TITLE=3: Scan 731 (rt=951.84) [E:\ORBITRAP\Laura\130118_OT_LB_Leaf\130116_OT_LB_leaf-trichome_3.raw]
PEPMASS=421.89791 275.42902
CHARGE=3+
SCANS=731
RAWSCANS=sn731
RTINSECONDS=951.8404
128.98312	0.26157631
177.03493	0.25217745
232.10644	1.4875316
241.32217	0.20872725
261.00708	1.2595744
275.54018	1.4157097
278.89035	0.61009148
281.64776	0.70240123
286.6448	0.37199491
306.91581	1.7602166
307.64853	0.73399263
308.89555	0.53440593
310.98052	0.3412215
325.85641	1.544119
326.84009	1.1693966
329.86319	0.48031106
349.09849	0.53926567
351.0379	0.28541251
355.61298	0.27032883
361.11874	0.33075591
364.94615	0.51478613
365.3387	0.69888385
371.66161	0.2912363
374.53081	2.7906796
375.28361	0.87325928
381.5829	0.62230265
385.71664	0.33251123
392.92193	1.4904779
398.69684	0.41435257
399.93233	0.29303077
402.14276	1.7265449
403.28625	2.0745697
406.47896	2.4475513
409.7546	6.850294
415.75741	0.64362443
429.48618	1.0334125
438.9872	1.2748487
440.10938	0.19935198
474.49341	0.68137702
481.55455	0.48842906
482.57385	1.4261875
492.84151	1.8581001
496.62036	0.89355578
498.70879	0.75797245
501.69268	3.8250772
507.86282	0.93750762
509.56097	1.1328155
512.50262	0.2718593
515.10232	0.39005589
517.39672	0.5878262
523.66165	0.83254901
532.17767	2.7406022
538.18097	1.338967
540.26434	1.0207589
565.26599	2.2398956
566.79535	1.3608955
575.82104	0.50931217
587.21246	0.70380759
603.51233	0.50519186
635.229	0.94689609
655.3587	0.88330202
749.54498	1.5377438
870.34328	0.64748082
874.11816	2.7268777
977.33904	0.77355475
END IONS

BEGIN IONS
TITLE=4: Scan 742 (rt=962.64) [E:\ORBITRAP\Laura\130118_OT_LB_Leaf\130116_OT_LB_leaf-trichome_3.raw]
PEPMASS=456.73877 674.89526
CHARGE=2+
SCANS=742
RAWSCANS=sn742
RTINSECONDS=962.6398
130.02574	0.58533596
157.07562	0.38758961
174.98814	2.7791322
177.1945	0.28971084
209.1468	2.6618231
215.00869	0.75678381
218.30289	0.80943637
238.82437	1.2104245
281.0346	0.41300941
309.12161	1.0997311
320.80152	0.64566916
322.1412	2.3189015
340.06055	5.7591344
340.96902	1.8178154
342.50825	0.56412738
346.77804	3.3069347
349.0887	1.3871339
355.73851	26.386715
357.781	2.2870765
359.90652	0.48086061
365.41926	0.35415882
366.2178	1.6606112
372.19699	2.1466653
375.53208	0.29488971
386.18838	1.731836
393.1762	0.26767069
400.07738	1.6523293
403.29196	0.72924746
411.06202	4.724236
413.03084	6.5244459
416.17509	0.57814715
419.53665	1.4438621
421.97393	2.3888369
427.82598	2.7791788
429.96968	1.149341
434.10246	0.68025651
436.06697	1.0110832
437.72059	2.415342
438.68193	2.959881
439.27267	9.7819494
442.30894	1.2025976
448.308	0.43590789
448.68613	0.55907737
452.51007	0.56662424
456.7986	0.61242718
457.1685	0.11227567
457.91957	0.34023658
466.07495	0.51749364
469.27152	1.1129006
475.03406	1.214094
486.44732	0.69116388
487.17858	0.26610535
498.8682	1.50776
499.69947	1.5663064
502.29276	7.4152143
506.24121	0.49257374
509.95844	2.0194676
510.91349	0.56647996
513.19671	3.9359653
519.05066	1.0443591
524.7276	0.87143205
529.83484	1.3420132
539.38005	0.53050725
539.97542	0.078041102
545.56644	0.63837492
548.41888	0.97633513
573.28328	8.1449613
574.5822	2.6348117
577.72357	2.672303
641.01367	1.1187149
693.4588	0.40346034
710.26543	3.9250739
713.37343	1.1112874
728.33514	0.50375785
738.20042	3.8946241
739.31637	1.1347657
754.44201	0.87680904
798.90387	0.70695432
END IONS

BEGIN IONS
TITLE=5: Scan 788 (rt=1010.29) [E:\ORBITRAP\Laura\130118_OT_LB_Leaf\130116_OT_LB_leaf-trichome_3.raw]
PEPMASS=454.76376 820.08423
CHARGE=2+
SCANS=788
RAWSCANS=sn788
RTINSECONDS=1010.2935
144.82455	0.30895011
156.11343	0.31785386
174.05372	1.6339405
175.09178	1.163612
197.16765	1.3885192
201.88168	5.2899515
219.96213	0.83663297
224.11531	1.0703123
242.07841	2.9841572
244.09952	0.58307357
245.92386	2.7353338
258.91737	0.54830207
260.99099	0.41267053
263.19922	0.5547863
266.05197	0.28000383
277.91116	0.61369873
288.09373	0.31286134
289.00064	1.3970572
311.18767	0.52812818
312.12313	0.68187981
318.60556	0.18207743
325.69334	0.34992819
326.90926	0.64325668
336.03879	0.94645064
342.15496	2.0456433
351.66578	0.6447751
353.59549	0.99557333
356.98056	0.26025038
360.08362	0.32402239
363.93432	0.77782042
367.37542	0.95409316
369.70596	0.73107838
372.62513	0.86853654
373.10441	3.0670884
377.01537	1.1904987
377.97466	0.59479028
381.86636	1.5297504
389.06049	0.81743051
395.75944	1.2188695
398.09473	3.9290958
399.21976	1.5831446
403.09737	2.0599576
406.13313	1.1306808
409.07572	0.53613432
412.03818	1.6203384
416.19876	1.0919533
422.78952	0.76911364
425.39995	0.42308074
428.07615	0.96543522
429.60007	0.78555868
431.28217	0.62119194
436.65074	3.8466547
440.19149	2.4113097
444.78012	9.8300757
445.68286	19.727721
448.24416	1.2348823
453.25758	2.1383045
455.38948	0.28302554
456.96396	0.2314088
457.87497	0.69092798
460.10368	0.56536548
467.19284	0.91387453
468.23359	3.2037661
472.71938	3.0046775
479.32364	0.69495236
482.60043	1.6639696
527.5193	0.25576701
529.68017	0.29711345
537.27911	2.0131403
556.92779	0.50088189
559.20007	3.1724581
577.06957	1.800622
580.1106	2.1695287
593.20007	1.9947586
602.0699	1.8044255
602.78531	0.53546037
620.94836	2.5286772
634.13185	11.610042
647.31618	1.7030716
649.31186	2.8740604
667.33484	35.963231
687.48513	0.98832666
688.23758	0.32948869
705.29277	6.2723276
706.20407	2.5413776
734.21533	1.9058134
760.14668	1.4967747
762.32187	0.68681915
763.40477	0.24157336
795.28198	2.005471
END IONS

BEGIN IONS
TITLE=6: Scan 831 (rt=1056.97) [E:\ORBITRAP\Laura\130118_OT_LB_Leaf\130116_OT_LB_leaf-trichome_3.raw]
PEPMASS=489.24533 2572.7166
CHARGE=3+
SCANS=831
RAWSCANS=sn831
RTINSECONDS=1056.9656
145.75249	0.4759046
171.17285	0.68576969
190.96848	7.3578125
201.04004	0.39877096
210.08844	0.74344297
217.91429	0.82780745
218.97675	3.2637526
235.06885	0.32903475
263.00782	0.36248503
263.825	1.4200656
276.93127	0.38674748
292.63257	1.3887268
303.1907	0.49718999
306.96106	1.8009193
314.86245	0.30366699
316.8283	0.68224102
331.03876	0.62400059
335.51225	1.0306837
336.75213	0.57892704
338.9417	2.0393946
344.90326	0.63483152
353.11714	1.3550583
356.04956	0.4361293
356.92804	1.110672
374.47525	1.693262
376.96051	0.73995697
380.08596	0.57491505
384.77843	9.0433934
386.27102	1.8547031
388.11621	1.0882772
396.51559	0.81245308
404.03534	1.4537765
410.10045	3.2337214
416.43642	14.900669
417.02122	2.4414983
418.14721	8.5131416
419.82506	1.6192034
421.65055	2.564955
425.96519	1.8865786
426.79813	3.69327
428.77273	0.63976382
432.19742	0.79558722
439.75331	5.1087947
442.60889	2.0701922
445.55822	5.8918794
448.02255	2.2133304
451.13097	2.5471644
451.52239	0.83584621
454.32791	0.66897341
458.91989	0.41239439
461.16485	0.79711841
467.216	10.924349
468.4173	4.8383332
470.54947	1.622857
473.09741	6.8363074
477.60116	14.933485
480.22426	1.6185132
483.20006	12.465786
485.39037	1.663893
491.19476	0.42210131
506.9573	1.1239531
509.74818	5.9136013
510.19629	1.7958582
511.30174	1.1047389
522.64995	0.71209633
523.12066	1.2669427
533.19757	0.92856743
536.42743	0.71138698
545.50738	1.6700614
553.99463	0.3358571
560.51215	0.5767377
562.24261	0.64214114
567.01402	1.1845859
568.23339	0.72790558
572.559	1.5301941
574.24446	1.0420418
581.20632	1.7885972
582.9576	2.2402057
584.54305	1.3038136
596.27008	9.0955485
602.96421	0.81689587
607.12957	2.1733394
616.52873	7.1389653
624.22048	96.481651
631.22777	14.547298
635.29504	1.5340843
646.14674	2.3834272
649.48105	2.9349433
651.25699	5.5881535
658.79571	9.4487608
660.15266	3.6077524
663.75302	2.1490616
667.75651	204.47917
672.69134	4.8036609
673.30755	8.820565
678.68615	2.954744
696.08339	3.2993928
697.99796	4.6269595
755.46015	0.45269774
768.10643	2.6445141
775.2677	2.1900092
834.32698	2.1417294
870.27825	1.1011245
906.44427	0.75043183
979.15057	1.0164876
1032.6624	3.9543178
1113.2703	1.205959
1216.6077	1.3233398
END IONS

BEGIN IONS
TITLE=7: Scan 833 (rt=1058.09) [E:\ORBITRAP\Laura\130118_OT_LB_Leaf\130116_OT_LB_leaf-trichome_3.raw]
PEPMASS=418.22961 1587.4868
CHARGE=3+
SCANS=833
RAWSCANS=sn833
RTINSECONDS=1058.0873
121.08796	0.45941561
129.02719	0.5672574
130.03734	0.39293135
137.09499	0.25513943
137.93353	0.36616984
155.92127	0.72951316
158.10234	0.33620411
171.86579	0.90027292
175.01626	0.56594459
178.89282	1.0252936
185.15316	1.0649525
185.87347	0.34747092
191.58936	0.91727499
200.10162	5.3022255
209.94403	0.42092503
215.12427	0.24736554
218.95793	0.6218798
224.07514	1.0984421
224.96538	0.44590525
230.16281	0.67220806
233.98099	0.42605937
238.61991	1.1782292
241.16412	1.1891323
242.17059	0.52158423
243.08587	2.4587435
251.18969	0.30549558
252.07226	0.51876499
256.62085	5.6049548
259.81959	0.5949746
260.92293	1.120532
262.12742	10.231872
263.23894	0.31008682
269.35509	0.39332512
271.20354	1.7446529
275.31982	0.34560898
301.04438	0.94671238
303.32549	0.3095347
306.0459	7.4414291
306.42346	1.783173
308.09721	1.2215911
315.23791	0.31658043
318.51626	0.76094663
320.96891	0.40243985
322.02035	3.3821053
327.08198	0.56740669
327.98137	1.2172841
333.36553	1.6281502
334.94685	1.0190999
342.07794	1.183082
345.05688	2.5266772
345.45573	0.31889168
346.18656	0.44497118
346.66058	1.1207668
348.0314	0.74677545
351.206	1.199765
353.14544	1.0222736
354.02076	0.58171725
357.14988	2.7960699
357.9516	1.9284452
359.20029	2.1721502
360.47505	3.0333401
361.49769	0.40572228
371.12446	5.1119595
372.21623	1.3202555
374.8672	0.37040515
380.33871	3.9778805
384.72127	0.46466556
385.20883	1.0739005
387.2399	1.252126
388.09932	1.7562714
390.8369	1.1874803
393.9053	0.82525686
399.11787	38.605664
402.51056	2.6054332
406.3315	5.409689
407.86483	2.9473325
412.35759	24.722952
416.74297	1.1879747
418.27903	0.69226916
418.86993	1.8417994
436.11828	3.136074
456.90911	0.92144109
458.46804	0.35050976
482.22662	5.1744262
485.30313	0.61195044
487.07294	0.3772632
488.23231	1.0543795
490.4036	0.93651769
492.74829	1.6381581
494.38854	1.3175783
496.17684	5.0541444
496.77298	8.1241662
502.53241	0.46887085
512.23165	25.426408
513.29336	5.1127649
519.68427	3.7684899
520.37213	1.0229066
527.7841	1.594517
529.08516	1.1779966
548.40692	3.2189825
549.67752	1.2912421
557.36566	0.34806996
557.90862	0.48565231
559.2348	1.3666699
562.87957	1.876034
567.52832	0.68935779
582.98492	0.36403475
590.17065	2.3126608
596.56683	0.25011838
611.31095	8.6318032
624.38391	3.9148198
633.43853	1.8648369
642.29248	33.391346
670.28302	0.62648894
691.15283	1.521336
724.22776	2.6084601
741.27669	32.518238
755.3034	0.98452717
804.05267	0.85626948
809.9896	1.295135
826.20941	2.7876048
837.34125	1.3621011
838.31833	0.46019932
854.33047	10.426903
864.13696	0.76031452
END IONS

BEGIN IONS
TITLE=8: Scan 884 (rt=1117.18) [E:\ORBITRAP\Laura\130118_OT_LB_Leaf\130116_OT_LB_leaf-trichome_3.raw]
PEPMASS=489.24542 15326.879
CHARGE=3+
SCANS=884
RAWSCANS=sn884
RTINSECONDS=1117.1809
143.01878	0.79903344
144.93186	0.57752843
145.93343	7.177307
147.01648	2.3932843
147.83276	1.5458967
153.09454	1.7935998
171.15388	2.6848368
173.06637	1.5425418
173.84536	2.9188018
186.20053	0.78293374
190.73169	3.8402135
191.03984	18.980356
200.08965	0.76336436
200.87921	1.6964627
204.10272	2.0607545
217.86156	1.8851708
218.91731	48.036047
221.04696	0.70834565
223.08682	2.1142014
226.8813	1.8611566
227.97101	0.66834126
234.13864	0.63960082
241.20741	0.94767877
254.11954	1.4765053
258.05362	2.5240421
258.84929	1.3521258
263.97238	0.92242104
275.88151	3.4511441
282.99318	0.68208255
284.03237	0.89804063
293.0759	1.9534773
303.196	2.016743
304.25916	0.71699827
305.82051	1.1957369
307.12631	3.7284349
307.65849	0.96376995
309.65634	2.066598
310.99891	1.3811776
317.01449	1.9827578
335.79568	2.9950751
339.64679	1.0816913
342.47012	0.9514578
348.49886	2.3822377
349.06939	4.7701785
357.04028	0.6020209
367.11623	1.4927805
368.17505	0.79906151
371.636	2.3693102
374.08175	1.6383784
375.35051	2.7185165
380.69504	1.3145201
384.64769	30.411069
388.14023	2.2071967
391.82675	1.0259001
392.82319	1.3637107
395.06048	3.301738
397.57567	2.6851068
400.16764	1.5544855
401.2272	1.1456477
402.14246	2.9891807
403.02993	1.4932104
404.00944	3.6570899
408.91273	1.7336332
409.46614	5.7244605
416.55916	55.605627
417.0355	8.8304057
418.12531	29.972164
420.57697	2.9431508
423.07245	1.0097643
424.11369	2.0604559
429.88941	0.90372322
431.10476	1.013358
432.00819	0.69106727
432.72751	1.0066467
439.4913	10.50312
441.19358	13.900563
442.15308	10.975835
442.84639	4.4975514
445.6086	38.200813
448.0726	9.1045991
449.00388	13.016205
452.6334	4.3753125
453.68331	29.581764
457.39002	1.0492004
461.8716	5.4712683
464.1832	2.9655765
467.21581	18.528696
467.71033	42.021145
471.79298	8.3670079
473.16608	31.485574
477.50562	118.02577
480.1392	5.4756957
482.59356	12.587711
483.13924	97.694262
497.69963	1.9962206
501.40457	1.3048166
506.54657	2.5191467
509.71658	59.538064
510.74618	11.16151
514.69023	0.9128219
520.07406	1.5678804
522.68218	6.6842412
526.15051	2.2631528
533.30917	3.3520187
535.29109	1.8193057
537.07806	2.349429
545.19912	1.0205467
547.19378	1.6923622
551.16644	1.0891683
555.05801	1.7289728
555.78118	3.1496501
560.09007	18.194133
566.22439	8.0113146
568.03301	4.8563828
572.1334	16.685228
577.19917	2.313352
581.2507	13.7957
581.84011	3.0377525
584.21562	3.3283778
585.1693	9.3983079
587.32812	4.330519
589.12947	2.6928239
595.68941	30.735988
600.2921	1.8669637
603.96237	4.5122731
604.70604	1.4706337
605.10914	1.8451819
609.63305	3.0067114
615.26173	34.221574
615.82217	9.4734211
617.15849	14.17178
624.25986	687.66047
630.70397	8.0763481
631.1868	52.954737
634.40569	1.3476329
639.8952	4.0163541
641.2218	5.0276276
642.59389	2.7566299
646.1073	1.9645699
649.95483	5.6722828
650.28563	33.781888
650.92729	15.323387
654.35983	3.9445594
658.75129	49.183591
659.2357	71.811983
667.74295	1148.6171
672.74339	104.72245
676.22066	1.7316867
678.30345	2.952022
680.13746	1.2762126
687.34503	4.0463733
692.42787	1.5476146
696.08537	24.310883
698.14127	7.379663
700.27398	1.0677036
704.23423	6.5486662
715.32084	0.89340124
726.2101	1.7358677
732.31293	1.6581079
750.48858	0.98476314
761.55621	1.4662083
768.33748	27.3177
784.25915	1.7530089
790.15325	1.6112683
800.3057	1.2393894
801.16631	1.7355123
812.2889	1.3996502
815.50885	1.4142853
828.35047	2.5400495
832.01212	1.4824448
835.18981	4.5542089
848.45825	1.0428976
863.27941	0.99758795
881.29354	6.4217357
900.1762	4.3622616
917.46136	1.5650007
925.47612	3.9553937
927.12347	4.3011345
933.19891	2.4428168
945.48906	2.6542914
988.40649	1.3349256
999.47509	1.5969202
1004.4396	1.3977747
1011.3021	2.2055986
1016.32	2.2161781
1032.5618	1.1617793
1044.1434	4.2802204
1102.1593	2.6195504
1113.401	1.296398
1132.3904	4.0587948
1190.1296	2.3744181
END IONS

BEGIN IONS
TITLE=9: Scan 887 (rt=1119.45) [E:\ORBITRAP\Laura\130118_OT_LB_Leaf\130116_OT_LB_leaf-trichome_3.raw]
PEPMASS=418.22997 1488.6283
CHARGE=3+
SCANS=887
RAWSCANS=sn887
RTINSECONDS=1119.4487
130.00141	2.0871978
139.71501	0.61904648
147.02206	1.1368677
155.86204	0.40800962
158.9633	0.29942835
166.10307	0.18270407
175.10438	0.25996149
176.24061	0.49195546
185.16293	1.677961
187.27026	0.569937
191.26294	0.41022036
200.09753	8.3468779
202.78217	0.83683729
205.18816	0.49630028
207.03265	0.50760673
217.19043	0.42244787
223.02551	0.36985853
227.1452	0.21018071
235.11392	1.6924801
237.9133	0.41937249
238.72465	0.71535938
241.75964	0.32962066
245.11871	0.49151585
246.99653	1.3542899
247.67677	0.26383029
251.08069	2.9151579
256.57879	9.1622855
260.00464	2.023919
262.11995	7.1348192
268.98672	0.59297771
271.14679	0.53633196
278.07062	2.0882711
284.58633	1.328781
285.97849	0.4860547
288.33026	0.97654173
289.77098	0.46294174
290.07127	2.1338892
291.19972	0.89128328
294.12866	0.62628101
297.12197	0.48304315
299.38413	0.37438165
300.03485	0.18304695
302.90685	0.91543476
306.16711	7.6224159
310.95157	0.34027843
312.70155	0.83814073
315.77426	1.4052867
321.45523	0.81370303
327.07626	0.31116402
328.04787	1.3681227
330.38553	2.0572629
331.34741	0.26114081
333.0679	0.41017101
339.22582	1.341427
342.78472	0.68199638
344.04282	1.3328447
344.82521	1.728802
347.70781	1.5301447
348.63092	0.24054662
353.99803	1.2700998
355.09521	1.4391266
357.2074	0.85059186
357.76949	1.8731107
359.92309	0.42769605
360.77995	0.81985468
362.04683	0.46941985
366.14134	2.0684285
371.7197	2.3961857
372.83974	0.81912915
373.21297	3.4098593
373.77286	1.5642243
380.60815	0.79209623
381.21412	1.9660024
382.18795	1.134937
387.85498	1.5314638
389.38364	0.51496301
390.36215	1.4361004
392.92683	0.55464567
394.78497	4.6428714
399.15547	35.070283
401.15311	0.97393082
402.42461	1.6690633
406.44337	1.261948
407.59984	5.3843075
408.17122	1.9773059
411.35709	3.2329534
412.19242	16.435824
412.52095	3.3447962
416.8687	0.75889726
417.93663	1.0269412
435.52891	1.0433928
436.59603	0.43958337
445.9541	0.89825218
449.64981	3.1806093
452.94834	1.4182033
457.36603	0.73678278
462.89518	0.61807072
463.62331	0.18460657
468.04359	1.4068327
470.39175	5.7568416
479.77866	1.5224635
482.69655	1.4181907
485.3347	1.1930128
486.79452	2.0641531
492.1984	0.37598651
496.22038	6.5181155
496.87529	1.5541212
504.12817	0.50397931
512.26267	15.771372
513.34847	8.9359403
516.28753	1.0173306
519.76162	3.070121
540.09295	2.1025724
548.75891	0.79971477
554.62598	1.1760561
559.64684	3.1128183
561.71754	1.5536577
568.73613	3.5240991
575.27069	1.9581723
579.61588	3.7835391
591.0758	0.24720066
597.31067	0.80516722
602.99933	1.0439599
610.26896	1.11781
611.28461	6.9202641
618.20117	1.8800251
625.3085	1.9786883
626.39196	3.8904669
631.27368	0.25088536
642.25627	25.238623
644.42618	1.2622705
650.0625	0.47918056
679.1289	0.84755157
686.2135	1.1144736
713.04498	2.1321491
714.36171	1.44734
719.0426	1.1002978
724.30751	3.0954511
725.13202	1.3985488
741.28367	31.173436
780.19433	1.5066321
835.41661	0.58980511
836.40661	1.3864016
854.35516	7.2579382
END IONS

BEGIN IONS
TITLE=10: Scan 900 (rt=1133.52) [E:\ORBITRAP\Laura\130118_OT_LB_Leaf\130116_OT_LB_leaf-trichome_3.raw]
PEPMASS=588.31416 975.69666
CHARGE=2+
SCANS=900
RAWSCANS=sn900
RTINSECONDS=1133.5168
208.2695	0.47331153
239.83165	0.2722435
240.27856	0.49463718
259.05139	0.2434404
287.07281	1.3806434
316.10025	0.64489282
331.74463	0.97126666
333.19818	4.0929866
341.24189	0.74798062
342.34261	0.12842384
351.10333	0.24974697
369.74902	0.66124863
385.05999	1.4181314
388.72024	1.1869002
409.1947	0.82971778
418.8753	1.1489148
422.90515	2.1399372
428.32361	0.35271904
439.51972	0.95208513
440.95123	1.0587551
446.10767	3.6247737
451.15155	0.90600304
452.82392	1.9342402
455.90637	1.109366
465.28845	1.3548682
473.49209	1.9078127
476.74573	1.4782777
478.13838	0.96347082
479.22136	0.44520593
479.82239	1.0712066
481.74006	0.21886567
482.31519	0.47580343
492.47977	3.9661736
494.61959	0.94554493
496.7702	2.4835643
501.18901	1.2128559
502.07572	0.39703137
506.69879	0.60595161
512.79016	1.0822867
513.16813	1.8000091
515.1552	2.5079887
517.15996	3.5390423
518.95695	1.5373756
519.66956	3.1585896
524.27852	2.0487425
525.95702	5.4191048
528.14058	0.81865825
539.3584	2.0804909
542.87018	0.6032034
546.15287	1.8904353
551.39294	0.67601892
551.86007	1.6696447
556.09945	4.3681864
557.31649	1.2804659
559.84445	0.98249004
560.49226	1.6061423
564.26122	1.0272178
568.80873	3.6553907
569.2109	8.575462
570.30037	10.721683
572.44115	0.91824777
579.58868	16.902471
582.20056	5.2002529
588.5971	0.57797792
589.72363	1.5775988
606.86731	1.3787645
613.34251	0.9552351
614.25617	0.095834113
620.6077	4.0208739
625.04083	0.81978206
630.28344	0.76682871
642.14368	2.1692468
642.87072	1.248914
645.18087	0.56761149
646.86416	0.74408941
652.29324	2.4712048
655.45575	1.7781161
661.04071	3.4435043
663.38286	1.2828678
670.64102	1.5765269
678.22039	0.68484971
680.35004	0.94837836
682.2678	2.7350632
697.13641	2.5463947
703.02277	3.0513099
706.0733	1.8803497
709.72296	4.2435512
712.34844	0.62165207
716.716	1.7629837
729.94805	2.3308419
732.16042	0.71326545
748.68298	0.58678451
753.79931	0.94908674
766.86596	0.78254359
773.23514	1.0632514
776.14083	1.3169091
781.15664	0.90574817
784.91565	0.40639442
787.38841	0.84074276
791.46268	0.63227259
803.16203	0.6385525
807.22241	1.1256209
815.36816	1.6729822
816.17709	0.56544783
827.17004	0.82647736
843.40265	1.2989045
844.26879	0.34235906
901.48919	6.5584509
918.56097	1.3999863
958.47704	0.93173952
997.40606	3.3484337
1005.2496	0.31089519
1013.4883	0.25138319
1047.3809	13.252275
1114.1216	1.0446387
END IONS

BEGIN IONS
TITLE=11: Scan 921 (rt=1157.59) [E:\ORBITRAP\Laura\130118_OT_LB_Leaf\130116_OT_LB_leaf-trichome_3.raw]
PEPMASS=566.29148 1386.9377
CHARGE=2+
SCANS=921
RAWSCANS=sn921
RTINSECONDS=1157.5894
175.08374	0.32075096
200.06655	1.3921108
200.93612	0.46645722
211.21359	0.7771017
217.17462	0.31715327
223.94729	0.42018132
227.91377	5.0928724
228.2413	0.60750497
228.96546	1.4599122
234.72249	0.55335462
237.02475	1.1673784
239.87527	0.73175118
262.19492	4.2900366
263.08654	0.68985289
300.05542	1.1813957
311.05578	2.695713
323.22375	2.8258002
327.90225	0.27897866
329.04388	1.3489802
343.12866	1.6939322
353.66843	0.33837521
355.80081	0.2258388
362.28772	0.47938068
372.97523	0.2744032
376.05609	0.46985541
386.97355	1.25865
390.13834	0.85379968
393.61082	0.51340362
394.81221	0.99952336
399.03525	2.1615461
401.98141	0.41478713
403.88739	2.0075841
409.96603	6.7465477
410.28914	0.9925379
410.99159	2.0027591
427.99519	0.87462688
429.42439	1.0236538
432.70349	0.81480107
442.63912	1.2137125
444.03204	1.3956452
448.9192	2.1803063
450.01848	1.5231927
452.56743	5.3363112
453.16135	1.2812287
457.26061	0.34246027
461.17962	1.3257958
469.77687	1.2788056
471.84077	2.4215319
486.76322	1.8017136
488.60453	1.0019622
492.09738	3.402208
494.2847	0.21715839
496.10781	1.0886181
502.81344	3.0095146
504.30463	0.65867357
505.22653	0.90522736
506.11127	1.154441
507.68484	0.99662717
513.43739	1.7177176
514.60321	0.32477488
518.83263	2.1082559
520.08403	1.3985477
520.54875	3.9565871
523.34977	1.4892205
524.99516	0.56572096
528.20397	0.76804284
529.58226	0.58939975
531.19433	0.57910437
532.4804	1.1245205
536.53212	2.9077375
539.01142	1.742678
542.82345	1.9457282
544.29627	2.934238
546.92645	5.8438658
548.03497	17.892444
551.21168	2.7958524
556.84597	17.852572
557.69699	13.544113
562.59358	2.0053245
564.78169	0.95718372
566.65788	3.8050247
572.07509	1.4925963
574.49914	0.94330595
575.36231	1.0639712
579.18027	1.9827157
584.07306	0.95120849
585.58735	0.64330516
590.25599	1.5675552
592.13374	1.2758009
603.11266	2.8472949
612.71093	0.68842856
616.4342	1.2188538
620.46491	2.8436101
621.58642	1.3205352
626.87476	1.2246484
637.19567	2.218666
639.43768	3.9067723
646.96063	1.2383893
654.27517	2.776226
658.67673	1.3986031
662.09946	0.52739237
670.95086	4.9718657
676.30462	1.6988892
682.86508	3.5937181
698.20019	5.271616
704.34209	11.598955
707.23527	0.55892066
725.23937	0.27768804
733.64404	2.8748019
744.39613	5.0621173
754.95237	1.0759072
760.03979	4.3630282
765.74185	1.2702824
767.59342	0.58155041
775.20599	2.9378036
783.91085	3.9079709
785.33432	2.0189587
789.28474	0.56790606
790.55299	0.2156012
803.26618	9.5118148
805.3948	1.7435995
808.74572	0.80987526
820.54553	0.51042203
835.809	2.1895655
845.11474	0.83343279
851.98153	1.1231872
854.19195	0.46850016
867.15886	0.91890418
870.18939	0.99597221
876.20977	1.6624793
888.2984	2.161738
904.33828	40.114495
916.36627	1.7800857
922.38653	1.0262835
933.41467	0.51730853
958.29638	3.2030574
969.89178	0.68120365
973.14437	0.52621662
980.37341	0.87167071
987.00364	1.2880905
END IONS

BEGIN IONS
TITLE=12: Scan 926 (rt=1162.29) [E:\ORBITRAP\Laura\130118_OT_LB_Leaf\130116_OT_LB_leaf-trichome_3.raw]
PEPMASS=644.81727 1921.0854
CHARGE=4+
SCANS=926
RAWSCANS=sn926
RTINSECONDS=1162.2862
198.85081	0.5079547
200.93791	2.0051757
202.1422	0.37647089
258.03424	1.4892699
272.00525	1.2294476
299.26923	0.59486648
299.97292	0.61819698
301.01809	0.92948712
325.20478	0.47471779
326.24107	0.1958777
328.62323	2.6947789
335.20515	0.9177361
336.07361	0.19331773
341.02594	1.3943422
352.94055	0.74059886
365.02893	0.82761281
371.03111	1.2359938
372.20011	0.14988909
376.10534	1.6566751
396.75256	0.68048158
409.12317	0.40270997
419.88525	0.68709775
427.11434	1.1322652
427.82373	1.229723
435.91937	0.88014021
437.3985	1.4084239
453.71424	1.8137986
456.09954	1.492878
461.13415	0.87668482
469.96145	0.67938884
472.0747	1.5654101
486.2821	4.4605084
489.82123	0.45278807
499.42913	0.79950356
514.8175	3.5686166
515.78102	1.2328896
526.23987	2.0428744
529.43335	1.9389336
531.19485	0.50066239
534.97168	0.86996712
543.10028	1.2294049
566.90529	0.34618343
569.18054	0.40712956
578.29895	1.7395508
581.42065	2.4873257
583.9385	3.1687344
586.25228	2.6850212
587.5303	7.3690261
591.81212	0.58602152
592.39981	1.1660537
595.07874	1.2271981
598.11871	3.2466633
600.0825	0.82199284
602.37315	1.2922737
603.51723	0.31816169
607.82888	2.6541588
611.85601	1.0545347
613.9568	4.7762447
616.92297	8.9906224
623.82698	9.1368293
625.81527	2.6101149
628.13685	4.2101164
629.92404	1.6528614
632.71692	3.4742571
634.29397	3.1807633
635.72324	12.104583
636.50136	3.1406844
637.987	4.5569972
644.08749	2.0160743
646.93715	1.4389532
654.23003	0.59224039
659.0296	1.4374214
662.4942	2.0277387
669.43028	0.78555858
671.24609	2.1353564
677.01541	2.9415343
677.94736	1.0060713
683.38393	7.5378002
687.063	1.7267914
688.5535	2.0514497
690.32214	3.0204344
696.04205	3.4226631
702.55494	25.870706
706.16806	1.2439651
708.47814	2.5254832
712.66261	1.5620233
715.52957	3.9125756
718.85013	2.3648931
732.94979	1.890228
736.05101	37.601137
742.67039	2.5321452
745.08463	2.5702521
749.43908	3.718917
753.69898	4.2203217
754.40738	7.7546598
759.57532	6.5614773
760.0513	16.014091
763.12862	2.1795629
776.21854	0.38066933
780.90211	1.1792672
784.10978	2.9059308
784.65885	0.78318358
789.34222	0.8945271
793.05774	0.46852017
796.94113	2.9306669
802.56581	22.487099
806.01308	3.0571277
807.45513	3.2831704
815.95393	15.194147
821.84514	38.054782
826.2522	1.3694408
831.1781	0.74716058
843.27533	1.6120084
853.54956	0.75153597
859.1029	0.36269521
859.78497	0.42068002
872.08684	0.52678017
877.61743	1.7484118
880.69073	1.5263559
899.11499	1.5119499
911.34631	1.1446693
924.4029	2.5438081
926.05998	0.60152403
938.2929	0.5727875
943.3883	0.7874881
950.40991	1.5201363
952.31384	2.0384124
989.42175	0.30182804
995.3547	0.40060851
998.67742	0.56549732
1007.2018	0.55256837
1020.256	2.6920686
1082.642	0.74179015
1097.6689	0.87053927
1165.1009	3.2354468
1171.4748	0.8541934
1176.5801	1.113014
1212.5315	0.92124975
1231.7466	2.1984472
1252.4811	1.0903657
1315.5896	0.4637413
1342.4593	0.54199219
1452.7253	0.80801139
1561.9901	0.62393179
1805.6342	1.9640726
END IONS

BEGIN IONS
TITLE=13: Scan 940 (rt=1178.04) [E:\ORBITRAP\Laura\130118_OT_LB_Leaf\130116_OT_LB_leaf-trichome_3.raw]
PEPMASS=489.24536 9549.3779
CHARGE=3+
SCANS=940
RAWSCANS=sn940
RTINSECONDS=1178.0362
142.25758	1.7695628
146.90136	1.7282297
173.32227	1.8259371
186.01555	1.7520509
187.0619	2.3319717
187.94519	1.6365237
190.93528	15.327337
204.07024	3.7965862
218.85963	25.077719
220.95867	1.500287
229.09559	1.8656042
248.07306	1.0499553
260.86868	1.5263821
273.72338	2.8833383
278.43216	1.0824536
286.19583	3.2830209
291.92362	1.1257864
297.03833	1.3118911
300.84497	1.3502515
301.70673	1.1188572
303.12452	3.6645322
307.32112	2.067607
314.25271	1.3793382
335.5968	2.7703582
349.95195	1.3619414
353.20919	0.96006254
361.87378	1.7391773
367.10202	1.7863332
371.1457	2.5948111
372.00538	0.87796622
384.67619	22.497645
386.22338	3.6154797
388.08946	4.6085305
390.26715	1.6946197
392.49882	3.5083388
400.78857	5.276621
403.06389	1.8906316
405.27736	1.755034
407.19589	1.4623809
409.2156	5.0678143
413.48068	7.6436516
416.27136	12.499918
418.03133	19.704849
420.19708	3.274211
424.92379	3.1333951
426.36925	2.8034249
427.88676	1.7208782
428.78394	6.3612464
430.88936	1.4031829
434.16309	2.5469427
439.34936	10.28382
441.09216	18.588915
443.06886	7.3296752
445.87996	27.516083
447.93581	6.1400234
448.85272	4.355033
449.414	8.8230436
452.05451	4.8795492
454.13627	11.450247
456.80708	1.8376394
457.63107	1.159603
458.26778	6.0135258
461.61627	5.622952
467.67196	24.201149
469.05859	8.1890633
470.85164	17.580016
473.16967	36.796281
477.88908	38.335134
479.16743	11.735768
480.14795	9.1359836
482.58804	28.925222
483.13107	58.117933
483.45432	11.055349
487.75661	2.0434841
488.61286	3.0765709
492.2883	2.2153542
494.06258	3.7654716
498.71637	1.3466791
505.45799	4.2527782
509.7469	39.737883
514.18273	2.4599986
515.22985	1.1935765
516.54211	3.2564677
523.17015	7.9464034
531.59972	9.5919885
532.92825	2.1671681
536.14137	6.7192846
537.27808	1.9244403
540.12323	1.9854169
543.78847	1.9680313
545.36577	4.2107818
546.28929	1.941481
547.57105	1.0604262
552.85843	3.5845583
558.18142	9.6324178
560.16384	17.446462
567.22192	13.385201
572.3752	5.4138455
583.05466	10.880192
585.17849	3.8585943
586.68711	1.9573455
595.12433	5.530048
595.8304	20.053032
599.43567	1.5084565
603.77575	1.3751979
605.75489	1.9314027
607.35159	1.5614179
607.95159	2.5506862
611.11388	4.9731005
615.25535	7.2542182
615.7964	9.8782733
618.03325	2.3792792
618.78738	3.4964404
624.27395	343.62286
631.01712	26.807115
632.35145	14.107279
641.33462	3.6469267
642.68433	1.9962102
650.19818	14.349751
651.17182	4.7535512
653.23655	3.4720591
654.92273	2.03372
658.72426	41.269943
659.6888	24.457655
667.74378	613.02004
672.68967	22.203176
673.26467	32.190848
676.06764	3.2951197
679.92915	2.0728717
688.37329	2.359267
696.16275	5.1559995
698.13605	3.7032027
714.12695	2.7807782
724.29962	2.1168586
747.18615	1.9932224
757.17338	1.519624
761.25751	2.0013555
768.2616	16.438746
777.336	1.5245466
785.04476	2.9173322
787.50472	1.7979503
789.48822	2.3447337
821.27417	3.5324661
828.18115	2.383963
834.2876	1.5079951
844.45037	3.6551332
848.05138	1.4999325
859.37896	1.6437518
881.39721	1.5627296
889.49759	1.9699109
897.31747	3.3699816
915.25101	7.4693962
951.29925	1.9050671
987.1037	3.7519389
1015.439	3.5054519
1019.3779	1.5224046
1032.4102	3.7459041
1044.5946	4.7611694
1046.2625	3.1392359
1119.2429	2.5038187
1121.3324	1.5320814
1131.3285	6.5446194
1198.5095	2.1331668
1247.4548	2.7624612
END IONS

BEGIN IONS
TITLE=14: Scan 943 (rt=1180.35) [E:\ORBITRAP\Laura\130118_OT_LB_Leaf\130116_OT_LB_leaf-trichome_3.raw]
PEPMASS=418.22999 1976.4554
CHARGE=3+
SCANS=943
RAWSCANS=sn943
RTINSECONDS=1180.3459
124.04752	0.50493722
150.79767	0.30921624
154.89897	0.86944576
172.09749	0.22215182
175.08696	4.6262743
181.07088	4.1518965
183.04968	0.22129849
190.0921	0.72175385
198.2005	1.0236996
198.88946	1.4399721
200.05788	8.7606083
204.70407	0.31008363
209.06497	0.48871181
212.98	2.0923046
215.07602	0.44256025
225.12691	0.23764766
226.10181	0.3396423
226.9794	0.67929658
227.99106	0.8064561
235.08577	0.37680397
236.83916	0.29117383
238.73385	1.0441674
242.56485	0.91176331
243.0897	0.3734603
243.70874	0.89701865
246.07371	1.2034682
246.96193	0.89773092
254.07846	1.4405973
256.50452	7.564739
257.15416	1.8260068
261.1258	0.52859026
262.1825	4.6086668
263.33602	1.5197049
263.74995	0.70436374
267.00311	1.330594
271.8576	0.57955222
278.97675	0.69307523
280.879	0.30390721
281.63737	1.4897994
281.97473	0.22828108
288.05496	0.33245089
288.4507	0.45079566
289.28299	0.56941138
291.9183	0.61340268
296.26736	0.18998212
299.91351	0.9261685
304.61286	0.83224729
305.03062	1.4397616
305.80021	0.61841747
306.16275	1.8837245
309.54956	0.81019361
314.56471	0.45313327
316.3374	1.0071008
317.8171	0.98545569
321.33054	1.8326239
321.77286	0.35611303
324.12988	0.48021839
327.21617	1.4832012
327.96322	0.27621437
329.3905	1.7184069
332.821	4.3854131
334.71591	0.74878937
339.27384	0.41997313
341.14355	0.65212826
341.84708	0.86454658
342.82892	1.6223974
344.31168	0.88607208
345.976	2.5299339
348.48207	2.446548
349.20308	0.45290433
352.82717	1.4108869
354.95227	1.518863
356.98789	1.5645189
357.40797	3.0458058
360.82555	4.0845392
362.52093	1.1305848
365.86298	0.33020537
370.99984	3.6084019
372.84543	6.492764
374.12762	1.8798156
374.79603	1.0947502
376.10292	1.3077704
380.90188	2.0535889
381.55401	4.1218251
383.07244	1.1237851
383.98922	0.83119472
386.62373	1.5699445
388.10111	1.5009808
389.67805	2.6626622
390.60448	1.173842
391.11976	3.6323212
396.58118	4.3797144
399.15818	33.744013
400.03294	16.242372
402.88968	0.73251217
406.46717	7.2473708
408.55274	3.1626426
410.69754	6.6163918
412.26905	18.292152
414.49085	1.4599913
416.6465	4.3677605
417.5324	1.6120583
419.42379	1.1011451
424.64266	0.50156698
425.5694	0.4191422
426.91088	1.3870182
427.67463	2.2595102
428.38991	0.93677655
433.0411	1.2830099
435.34085	3.424416
435.81666	5.3071396
436.7294	1.703309
438.09911	4.7559608
439.82258	2.1688043
443.02815	2.0545079
445.88511	0.9930095
446.63081	1.1975597
449.50794	2.2900174
452.38223	1.0892831
458.62788	4.3747876
461.28224	4.3526888
461.85195	0.96986927
464.64245	2.1498941
466.72683	3.226294
472.24446	1.0458214
473.34047	0.46332187
475.4352	0.70762218
476.91179	0.55912979
478.90229	0.5150902
481.36413	0.68132495
482.14463	0.28167449
483.31028	0.41244493
484.72028	0.99817716
487.86632	0.5633375
489.33018	2.8438382
491.96548	1.0946631
496.27691	2.9422221
498.63327	1.2435045
500.57674	0.94825303
502.05139	0.58104404
504.35647	0.43892949
512.28707	22.623173
516.69733	2.5625832
519.79636	1.44996
526.93622	1.0927863
533.46853	0.94798898
533.87258	0.18083991
538.77507	2.0660887
540.04766	2.270235
541.77965	0.62979242
548.35335	3.7441006
550.69269	1.3659612
566.34716	0.59214659
570.04892	4.8003635
573.76965	1.7900441
577.18521	0.5953736
579.01403	0.7984705
583.19732	0.53660879
594.26229	0.75973881
595.70947	1.3835511
600.23562	1.176204
601.22366	0.75139388
605.21547	0.44703542
607.163	0.63601304
609.258	0.82088362
611.37438	5.8461636
616.41296	0.58551519
619.95306	2.2789367
625.18893	1.9830925
636.50942	1.1619536
642.23257	32.747296
647.15393	0.90540491
658.25809	0.86779432
659.29101	1.4486285
686.91705	0.484813
702.04025	0.77961214
707.31652	0.39837
720.10203	0.87254007
724.02903	4.2672867
728.19271	1.0497951
741.31424	33.651314
752.23754	0.91798297
785.28051	0.88479277
827.37646	0.86491112
837.34411	1.6488141
854.3327	7.8155045
975.35864	0.58191958
END IONS

BEGIN IONS
TITLE=15: Scan 950 (rt=1187.54) [E:\ORBITRAP\Laura\130118_OT_LB_Leaf\130116_OT_LB_leaf-trichome_3.raw]
PEPMASS=436.55596 1455.9703
CHARGE=3+
SCANS=950
RAWSCANS=sn950
RTINSECONDS=1187.5363
130.07505	0.34129074
152.80446	0.48384257
158.86154	0.45152518
165.83737	0.18543494
169.87657	3.2954915
175.88043	0.26665441
182.13022	0.25664576
186.15406	1.4526009
186.90757	0.32719854
188.89637	0.20399585
196.18261	0.30232448
199.07397	0.65997821
200.81903	0.58640938
212.3207	3.6553445
213.02744	0.83201195
214.16683	0.73597852
216.93842	1.0041388
217.89419	5.1640296
226.86462	0.62186109
228.86618	0.65161264
234.93177	0.89100033
236.10843	2.1959087
240.7767	0.36989408
242.91909	1.0554609
245.91531	5.5906059
258.05859	0.57082675
261.02286	0.52474342
264.96854	0.61942435
276.97833	0.28384542
278.08367	0.82980229
283.34667	0.34941997
283.99591	0.87645077
295.24329	0.37793301
296.94507	2.1840316
301.89517	1.2715507
304.75322	0.9631521
307.97699	0.32276573
313.11124	2.548079
317.05334	0.26752329
320.85703	0.38088583
322.71888	2.4492606
324.65987	3.6532696
333.12739	2.6314349
335.91396	0.59574387
337.34505	0.60253816
340.13107	0.93536026
341.31149	0.7923496
342.85147	0.32290385
347.78028	0.35099065
349.29623	1.0685237
356.0386	0.86942617
360.19503	1.8827243
360.9634	1.1668728
367.18892	3.3453299
367.9178	1.2065344
376.01688	0.26993124
377.96466	2.9557005
379.8846	0.84546198
382.74827	1.4297845
383.39446	5.7941688
386.93428	2.9151691
387.40164	0.35421071
389.99201	0.66190752
390.86274	1.8373359
392.14531	0.94688931
395.12642	5.9446058
396.18362	3.7389256
397.87577	1.1240248
399.29532	1.9150025
399.89417	0.49992495
402.23355	1.7992221
405.70768	0.75895261
407.15837	0.49515248
411.13315	9.7961865
412.55214	1.8143306
414.76068	4.9344836
416.23639	2.4697835
417.84291	5.4757005
419.05646	2.4439651
421.27847	0.92496777
424.68803	13.063379
425.78202	9.0344397
427.13206	3.2085301
429.14896	2.3758494
429.75461	5.079485
430.45571	11.749671
431.60224	2.9109537
433.31444	1.7772319
435.83429	5.9175538
438.29417	1.0819493
440.09711	0.64561958
449.67136	0.31222815
451.86523	3.3744537
453.89764	0.64274797
454.27884	1.9710659
455.83437	0.82289017
457.49793	0.63880898
461.78622	0.42734998
466.28867	2.5798923
468.39639	1.1000829
471.4237	1.2290158
471.83889	3.9473448
473.76929	0.62107466
476.22061	0.68927579
477.59946	1.3164538
479.30068	1.9588894
484.02416	0.45472765
487.08058	0.55561241
488.37833	0.45299869
491.47752	0.43142346
493.47562	0.66328125
494.37368	1.9961687
497.65907	1.5403258
498.62601	2.3074522
511.23254	0.35086576
520.06647	0.32965223
522.76354	1.9662763
527.0573	2.4012032
531.67893	65.501155
540.39508	2.2419853
545.10984	2.7495952
547.68046	1.3342127
555.14045	0.6443436
556.35785	0.29326111
559.78143	0.29252183
564.48551	0.60463319
567.4726	3.3154746
570.2806	1.2259728
570.99735	1.7391025
573.25061	2.3223563
579.63348	2.0745643
586.32299	1.7123751
589.98352	1.4570673
595.46626	1.4053773
596.40056	0.5177171
597.77134	0.66537012
602.71684	1.5863974
605.79632	2.0362912
609.30805	0.26671418
613.28204	1.3200179
620.28527	4.0759566
631.36786	0.89390038
646.27862	2.207269
657.2411	1.5487778
672.34979	2.3612703
676.62738	1.4043647
698.12481	0.6709879
715.25604	2.028889
724.1915	1.1881639
727.11648	3.2583428
727.80495	1.4078532
743.22937	0.27666142
750.21551	2.9205109
810.17651	0.22239235
812.28503	0.4910318
825.25183	2.5841099
835.03668	0.43579984
841.19132	0.46189431
850.41449	1.0265006
872.62727	1.7140337
876.41113	2.1162952
1184.3868	1.1767479
END IONS

BEGIN IONS
TITLE=16: Scan 969 (rt=1208.1) [E:\ORBITRAP\Laura\130118_OT_LB_Leaf\130116_OT_LB_leaf-trichome_3.raw]
PEPMASS=416.23217 1232.6385
CHARGE=4+
SCANS=969
RAWSCANS=sn969
RTINSECONDS=1208.097
135.96373	0.79292745
147.14124	0.64275453
159.03694	0.87441111
171.09276	1.0979235
175.36776	0.44299691
177.13634	0.45878527
180.62191	0.20688479
187.23012	0.87830928
192.99821	0.30356839
198.9717	1.5175769
200.82577	1.0615713
203.004	0.50468205
218.90323	0.53541459
221.09954	0.58167911
223.30013	0.46508848
224.55936	1.1310829
228.92188	0.24451835
231.27246	0.77250608
238.21389	0.54704401
239.08018	0.74863229
248.76935	0.43007134
257.12791	0.35558885
257.99978	1.4563689
263.05162	0.30015064
264.1257	1.1059785
268.23348	1.1368993
269.81573	0.72569671
272.45306	2.006041
275.04129	1.0002645
277.34484	0.45552613
279.51437	0.7187377
281.93963	1.8166212
288.06958	0.30487
293.0093	1.0312017
296.67552	2.1356283
298.84169	0.95458345
300.00833	0.41222939
301.96172	1.8709202
304.15341	1.993579
311.37179	0.29796865
314.83382	1.2525951
315.24767	0.33881399
316.6643	0.47647039
317.7459	1.6452667
320.74934	1.0845167
323.39756	1.1087816
325.02788	1.6891185
326.23282	0.23668694
328.71484	0.71120227
329.25308	1.0673977
330.894	1.3038366
331.73715	1.9865348
337.8647	1.7681662
338.92981	0.95691558
341.05334	1.9515094
342.90519	0.34809304
345.15052	3.5773082
346.10499	0.65991925
347.06986	1.227856
351.6339	0.81886652
353.11636	0.57790935
354.35696	0.65986466
357.39412	7.0167338
358.44514	5.5936087
360.64724	0.71549192
362.908	0.50038577
368.72545	2.4632792
369.96971	2.7460876
370.92463	2.4862749
372.94027	3.3214818
373.54033	1.8690825
377.5838	0.43763049
378.80382	1.8383715
380.87082	1.4606098
381.91424	1.0478906
382.73254	0.39532114
385.07348	0.6377496
386.09739	1.0996375
387.72332	4.9834359
388.58643	1.6892557
390.82789	4.1310749
392.82245	0.19277659
396.99822	9.0413034
397.34606	1.9656278
399.0573	3.8728447
399.97483	2.816325
403.56403	3.7227707
404.74517	4.0861653
406.00219	8.622375
407.24886	6.4274345
409.26724	4.4197355
409.72511	1.2605417
410.55373	0.3788668
410.97214	0.58602294
414.66204	1.4710998
416.9081	0.28460577
418.42788	0.51528308
426.07355	0.78208818
427.8812	1.8329977
428.52848	0.81607502
430.79707	2.0867186
433.62994	7.162902
435.20383	3.7515108
437.68315	1.2229259
441.46036	3.8457105
442.22586	1.2736805
444.32448	1.8582493
446.26452	1.4894196
448.29984	2.3805137
451.71719	2.6386317
453.86794	0.97047735
455.23286	1.2979101
455.76779	3.7372127
466.77249	3.0558036
468.98302	2.8461119
470.304	1.7192482
473.19937	1.0651981
474.83198	1.2662474
476.33973	2.1770499
477.46098	0.2504766
477.87361	0.44767663
481.45178	0.5530428
488.27655	0.56752336
489.86795	1.2965051
495.41625	1.8132124
497.8835	12.549277
502.8664	1.0129719
505.66111	2.797633
506.52863	0.76756495
507.15396	2.3962148
509.19728	1.1164875
510.91049	1.2970102
514.26553	2.8690559
516.45402	5.4028605
519.19858	3.002868
520.01724	0.61908776
523.02018	0.24131495
525.25182	1.4628263
527.22594	0.5725214
528.21962	1.7166625
529.57173	0.89912055
536.11692	1.1221423
537.55732	0.96212171
543.97546	0.43772364
554.7004	7.4160025
566.14145	1.2723292
567.57311	1.0201772
569.103	0.73965011
610.16541	2.9393857
613.24961	0.46706002
618.95477	1.9469753
625.1374	0.44815856
627.95766	0.30798259
639.234	1.6164195
645.38714	0.94932318
652.19953	0.82353343
655.43353	1.8932611
667.89758	0.24013932
683.31726	0.42802109
690.43527	1.1561362
692.46767	0.1654219
696.31606	3.6521872
702.97149	0.36225363
714.29486	1.4885172
753.276	1.3005187
789.45495	1.4005962
858.32348	0.90958287
930.19081	0.43352776
975.12951	0.34240509
END IONS

BEGIN IONS
TITLE=17: Scan 974 (rt=1212.94) [E:\ORBITRAP\Laura\130118_OT_LB_Leaf\130116_OT_LB_leaf-trichome_3.raw]
PEPMASS=424.22061 1142.2377
CHARGE=2+
SCANS=974
RAWSCANS=sn974
RTINSECONDS=1212.9402
125.11947	0.3163931
126.01411	0.68411981
128.91655	0.42239911
142.15239	1.7138485
147.13191	0.69085969
165.1343	0.63124013
166.07649	0.74193714
168.04855	0.56957049
174.99843	0.24396517
183.13939	0.22559924
184.8847	0.71482152
189.20521	0.18991913
200.63611	0.37643919
205.83984	0.33634643
210.74074	0.23235971
210.98994	0.86583525
216.07712	0.24767258
230.79391	0.38238036
234.81836	0.68044287
239.63477	0.64719141
244.27743	1.3943237
253.7081	0.45700892
270.03921	0.91973793
273.17496	0.77125168
279.04193	0.6832042
285.03299	0.5494292
285.8164	0.66475376
291.1493	0.71590197
292.9565	1.7879033
295.21474	0.29072847
309.84089	1.5052102
311.70554	0.43115595
312.17054	1.1525476
313.99082	1.3882458
314.85958	0.18311459
323.77891	0.90424472
324.61497	0.50235195
325.40298	0.40318957
326.48297	1.1475996
327.68908	1.3470225
331.58068	0.36118798
333.88439	0.61779601
339.69727	6.1382578
342.05196	2.0971172
342.64399	0.58268606
343.01602	1.3040592
345.15609	0.93431535
348.76362	1.4659563
349.14248	0.9380941
350.77561	1.5230037
351.20205	0.23779586
353.18857	0.44971109
355.49566	0.49381928
361.00534	1.6046249
363.15795	1.6594617
367.49435	24.866058
367.82101	4.4049191
376.9099	0.51191459
379.30901	0.74618675
383.1551	0.65705464
383.54184	1.3827385
385.81518	1.0207451
392.11917	44.351687
398.08541	1.5125296
400.48971	3.7681781
405.40116	1.2339767
405.78834	2.4028971
408.89245	9.5342873
410.51184	6.8637236
414.20375	6.7106951
414.62198	2.5506985
417.08681	7.7615045
417.51491	1.7802314
419.10848	3.6297878
423.17784	1.6954625
423.79035	0.50428773
426.89587	2.2674202
435.18014	1.1386904
440.31415	1.3699978
442.67871	1.7319751
443.2461	2.1138516
444.02872	3.6815609
445.65119	1.7161024
457.76513	1.2083298
459.57214	1.2766912
464.69559	5.2910841
465.65266	1.9911235
466.1759	2.6611139
470.1329	1.8127944
475.33023	1.7059346
479.80412	1.0288127
480.59473	0.37742011
483.41084	0.80390176
484.92645	0.29364669
486.49906	0.66029346
487.34924	0.77816663
492.90486	2.3954473
495.46902	0.40794999
498.74193	0.49930002
500.94591	0.34873096
504.08068	0.83950082
507.71898	3.774624
508.88631	3.3641013
514.53564	0.71808416
519.65655	1.5017878
524.8407	0.75171663
533.68249	0.54766037
537.64222	1.4269518
545.4245	0.75165814
551.8158	1.0132771
556.11157	0.56807931
567.50756	2.383313
570.17432	1.6300705
571.05491	2.2039274
573.14544	2.773612
577.08502	0.33162259
584.32355	1.692603
601.01171	2.3870096
601.4041	6.7503582
602.27419	1.1144294
603.30342	2.6633345
620.31121	1.6254497
637.04248	2.6911215
644.42005	0.5992119
645.14392	0.79954857
655.133	1.3962094
661.23712	4.6937698
673.14349	0.76033218
673.96716	1.767222
682.11224	0.70150704
691.16552	1.0070675
696.85019	0.7894068
698.49958	0.92017015
716.19001	1.1098255
717.40167	1.3021775
727.28185	0.88713992
END IONS

BEGIN IONS
TITLE=18: Scan 982 (rt=1221.23) [E:\ORBITRAP\Laura\130118_OT_LB_Leaf\130116_OT_LB_leaf-trichome_3.raw]
PEPMASS=524.25809 1201.7917
CHARGE=2+
SCANS=982
RAWSCANS=sn982
RTINSECONDS=1221.2267
154.8853	0.95057638
158.06451	0.98319636
165.96982	1.2320884
171.18201	0.55686569
175.07783	0.84300272
210.67811	0.3576623
218.85309	1.2732172
229.0535	0.23618656
231.08026	1.4826276
234.21843	0.34758214
246.18803	0.79334336
254.84231	1.7661437
275.80182	0.30536042
282.04571	0.22361069
299.88413	0.31187362
300.97837	0.81517026
302.30171	1.1357593
303.12897	1.5316338
304.65175	0.58030159
322.06026	0.22176242
325.71545	0.31934482
326.88817	0.42368502
331.2605	0.84951798
342.95101	0.65260226
347.27181	1.5811493
350.53358	1.5976682
350.93634	0.62599756
351.7567	1.871314
355.35248	0.25306541
356.84694	0.34030551
359.6698	1.2089364
369.09955	3.4802053
377.25893	0.5072817
380.92132	1.0403441
383.24761	2.6231135
384.80179	0.70554519
391.72265	0.68640344
396.16272	2.051635
402.75	0.45420912
409.642	1.3972285
410.88511	0.61735808
413.11019	0.23961394
423.63007	0.45622875
426.13795	1.7677412
427.77465	2.9030562
428.73889	3.8879816
429.88617	2.0554755
432.00907	0.26906858
436.82116	4.2448059
438.59524	2.2523699
439.28308	0.92745623
443.67733	1.1016834
448.19117	2.9008381
449.88711	2.2530523
451.89032	0.81889705
458.28852	1.1663153
460.67248	2.0358454
463.72216	1.1163157
465.04896	1.7032817
467.51118	0.32751559
469.46465	0.39712309
474.05552	4.6769893
476.18429	0.52077307
478.08026	2.5067015
481.73776	0.22724415
482.21831	0.41002745
483.40047	0.47919198
487.57837	1.919645
489.42483	2.8042657
491.20929	1.7715404
491.87803	4.2127918
493.55387	1.3983543
497.99306	0.66806053
498.8011	1.141542
505.81195	12.388754
506.84625	4.2783244
507.53472	10.975083
510.11242	6.0142124
514.68034	6.8078328
516.02481	15.461928
517.21103	6.6432001
518.35489	1.3756762
518.71513	1.662363
524.86775	0.98511866
527.14999	1.8546033
529.18772	1.5987324
530.00274	1.8710135
534.98763	3.9306801
542.23894	0.30459921
547.69506	0.56196937
551.65871	2.5102944
554.98112	0.88139475
555.62817	1.3088177
563.46312	1.4549695
564.52913	0.53935227
571.294	1.7545124
575.21172	0.5882407
575.80768	2.0995157
582.86029	6.205156
584.73353	1.9919557
588.17549	0.55459217
594.05869	1.4636805
597.37937	0.67822071
599.2855	3.9458536
601.07681	2.1255513
602.69363	2.6977031
605.67371	1.7843674
607.87102	0.46497655
615.13061	1.4903766
615.69588	3.3744409
616.40666	1.9362121
625.59784	2.6301193
627.39715	1.4491474
631.27003	2.1807903
633.28481	2.3324956
633.72244	1.1196543
636.06146	2.1566781
643.39197	0.7912894
651.29796	0.58768554
652.34255	0.11334903
655.99416	3.0940166
659.00318	0.95560272
661.34224	1.9524643
662.81881	1.5623576
669.1697	4.2967898
674.71287	2.0508817
678.36792	2.0400316
683.6773	1.5350739
688.18646	1.8727165
698.27213	4.7876932
700.42676	1.4356412
711.90649	1.3902211
718.24505	0.40167586
766.17303	1.0937356
774.66083	0.6532162
783.40118	1.6775538
788.06843	0.81558182
790.28861	0.48751692
809.7351	1.2175139
813.30116	0.58230672
818.11578	1.7559935
830.13682	0.50763356
831.29497	0.19838368
844.38543	3.6869991
848.21017	3.0041327
860.2705	0.30951261
866.50366	0.90569344
875.23793	2.5076598
881.35875	1.1521053
893.38207	0.84555534
901.53643	1.052415
918.26959	0.54763098
987.7929	0.40133317
1018.3451	0.42527205
1048.2548	1.2938495
END IONS

BEGIN IONS
TITLE=19: Scan 990 (rt=1229.55) [E:\ORBITRAP\Laura\130118_OT_LB_Leaf\130116_OT_LB_leaf-trichome_3.raw]
PEPMASS=619.33929 2300.6362
CHARGE=3+
SCANS=990
RAWSCANS=sn990
RTINSECONDS=1229.5488
185.85944	0.56733101
187.80691	0.76136162
213.94572	1.8949554
239.90335	2.2427203
244.18512	0.21822146
250.22681	0.5082113
250.63073	0.70092255
266.126	0.2786102
298.12628	0.41925169
311.13062	0.75402298
313.15161	1.0413356
337.9122	1.1060347
339.24676	0.9709408
342.20805	0.28841843
343.0919	0.61149086
351.75619	1.5404378
353.83223	1.1123237
354.25516	4.4925736
366.12561	0.92674785
368.18754	1.7158121
370.07386	3.8545445
370.76929	1.9123264
379.27562	1.0534595
382.06825	6.1595196
384.75887	0.74386505
388.13324	0.45203241
405.39899	0.59552031
409.70244	0.42426576
412.00982	1.1647055
424.88141	5.4814353
425.27598	1.8870333
427.80475	0.93152668
431.96582	0.55642194
437.26354	0.6424718
439.10058	0.49280178
441.68322	0.97909893
444.30191	0.23678375
452.48462	0.22017806
459.99402	4.1898348
465.85623	3.9562015
467.40764	1.3282012
468.97916	3.3102719
469.7917	1.5237503
473.21606	3.9668303
478.01477	0.74269925
484.24737	0.81449165
487.09021	2.5968586
497.34631	3.2076492
501.02168	1.0305219
501.49539	1.9998929
502.98738	0.59986913
504.65899	1.1180002
505.83007	1.5024065
508.03153	0.66249388
511.59326	3.925296
514.81216	3.1357843
520.29499	0.37074532
521.31628	0.69137501
523.74926	1.3126179
527.83129	0.27573166
532.9696	0.47518843
537.42438	1.2171579
538.9447	0.8421732
542.19256	0.40253011
546.3929	3.5282901
553.81731	4.1468343
557.33398	1.0706625
564.36896	2.606314
569.01345	3.6376502
573.19916	2.4433507
575.23264	0.59040391
576.34224	0.78249251
581.78998	2.6425123
584.20312	2.6713813
589.31169	5.0257096
595.59382	22.660127
598.95923	7.9814293
600.24686	4.1539175
600.82445	10.402517
602.49909	4.0144163
605.01309	1.8815502
606.41166	4.9427815
611.15134	11.0835
614.02211	0.31667795
618.45861	2.4208965
620.37075	0.86251131
627.09918	6.3628112
630.83022	1.6752534
633.26184	0.88127722
637.61847	3.3812238
644.07372	0.33094404
648.28405	2.348532
653.28093	1.7354025
655.78369	2.853867
657.82764	2.6917153
660.08398	3.8897318
662.1915	4.6941275
668.07971	1.9958087
672.16516	3.7231428
678.66216	7.7395741
679.92704	2.6731473
680.7485	1.2645649
686.58877	4.7909127
690.33618	8.6676614
693.16964	2.2708998
696.6763	3.2333185
698.50888	2.4181261
700.14184	1.5183854
706.36845	2.1120675
710.17992	0.30015253
716.31145	0.87923523
719.26093	3.4124074
726.64832	2.1554854
729.66243	1.6299551
737.81199	53.161042
741.397	3.2457193
743.57836	1.2041978
748.33095	2.9440132
753.69845	5.3359084
758.85971	2.3093638
764.58997	10.426976
773.33816	21.853855
782.65314	6.7947856
785.40645	0.93567038
793.08278	5.0434579
795.73163	2.2351881
808.78185	14.742565
813.35369	7.6101328
817.86169	3.8903961
826.82184	0.69604504
844.30058	45.186192
851.88029	1.6167976
854.24769	1.0721296
861.75494	0.49898018
892.73269	1.7421384
900.85547	0.63829424
905.1629	1.4383305
915.43162	1.303908
918.12492	1.643318
921.19743	0.80650229
941.57153	1.5008675
952.45929	0.83915267
958.013	0.31301099
971.22746	0.91097321
989.41733	2.7573159
997.14981	3.3292676
998.30097	1.2654213
1055.328	0.500864
1064.9711	0.70628348
1106.1683	11.375906
1118.0046	0.82484617
1119.5398	0.57335325
1475.4811	1.3405948
END IONS

BEGIN IONS
TITLE=20: Scan 997 (rt=1236.82) [E:\ORBITRAP\Laura\130118_OT_LB_Leaf\130116_OT_LB_leaf-trichome_3.raw]
PEPMASS=453.24844 2614.0923
CHARGE=4+
SCANS=997
RAWSCANS=sn997
RTINSECONDS=1236.8191
129.25844	0.37874371
140.12922	0.23749956
152.00205	0.28547715
153.08891	0.83026842
165.15025	0.66016838
165.86417	0.46199893
169.06631	0.33702543
172.08243	0.42289777
183.11673	1.0313426
185.09024	0.34748611
186.01505	1.3050731
188.89566	3.0520744
194.8543	0.26675196
195.18329	1.1986659
204.18402	0.52334604
207.11642	1.0812419
212.16937	1.6240099
214.92407	0.32685076
215.70652	0.44507446
216.91194	1.5585755
217.99297	0.22697673
221.00978	1.4568222
225.03903	2.3232886
228.00023	0.48387917
230.05951	2.4342424
232.64636	2.6529653
233.06916	0.7030571
235.01057	1.9843266
235.97576	0.22670969
236.89543	0.17248356
246.9448	0.48854883
250.11	0.30557686
253.14041	0.47454808
254.07629	1.5377495
262.06	2.6979337
265.59531	1.1148209
268.13101	1.1915925
268.63133	0.81342583
269.06877	0.10612475
270.88382	0.2806476
274.07474	0.86003358
282.11232	3.5357137
284.00454	0.47796437
291.92087	2.5248975
297.06563	1.0298153
297.66094	0.39000109
303.26367	0.83753025
317.02902	0.45451011
320.08712	0.25132087
322.24316	0.58009122
324.82607	0.30401498
327.84869	1.0568747
334.21989	3.8774092
334.8301	0.87995961
337.1563	1.2290395
339.19757	2.6981876
341.19765	2.7571396
342.4643	2.1226749
346.71692	2.2022033
353.55396	0.99050491
354.15564	0.187784
356.71352	1.3289533
357.97039	1.0559582
358.90349	0.73397928
365.59623	2.0676646
366.79312	0.85037826
367.13315	2.5961787
370.30767	3.9245698
370.90402	0.69022943
374.13011	1.0937431
374.88169	2.5653428
375.52879	4.011627
376.53649	2.9015286
379.17843	1.8873932
380.01907	1.1468247
380.79816	1.0414281
385.161	7.6646118
385.85144	2.1725348
388.52491	2.0640655
391.07931	1.7804662
393.07533	3.3376396
395.68064	2.5131899
396.05655	3.5289306
398.03714	3.6193741
399.11573	1.0251116
401.05253	0.98274971
404.28086	2.5958793
405.1395	1.0001351
409.6636	1.3500742
411.05125	1.5902423
414.73162	1.6374294
416.273	1.0093811
417.0856	2.846232
418.36286	2.0650912
419.24829	1.4529218
424.21979	2.9461812
426.69582	1.4820317
429.68571	3.1245388
432.54129	4.261653
434.88335	8.3705529
436.86652	1.72136
439.50904	2.6362556
442.67268	7.198614
443.22149	11.064698
444.20297	19.991809
446.37579	1.7941907
447.13638	6.3718469
451.78855	0.9746149
452.3765	3.8641739
454.33594	1.2930863
456.49093	3.1338446
463.34898	1.7673196
464.04011	5.5772568
471.63763	2.7034372
472.33778	3.3891161
474.54447	1.0247486
476.99148	2.1323589
479.47654	1.6274571
482.52825	0.6338689
484.56143	2.3278028
486.42405	0.48588917
490.22158	2.6064928
491.36008	4.5940468
492.78274	3.1853963
493.65259	1.3510625
495.16883	5.4669146
498.79374	1.5296888
501.51164	4.2317092
501.97834	0.57935511
507.09615	7.8119338
509.55834	2.3249225
510.73458	7.8839629
516.13666	7.5422647
521.52616	24.823632
527.50438	66.728312
530.57101	3.9516351
533.09968	2.2272871
534.04356	1.092135
535.83576	2.6179063
537.17708	4.6521489
542.14926	1.1124642
544.08332	1.0525416
546.07632	1.5588193
548.27364	1.151666
550.83441	1.7842075
554.3804	1.220041
555.19603	4.6354182
557.6485	1.2758518
558.24637	2.5329731
559.67642	8.5196878
561.32609	9.558264
563.66315	1.6077167
567.24435	2.5046019
567.66713	4.993475
571.14349	0.94392289
572.27596	3.3199162
574.94362	1.724182
577.28272	2.9163546
580.70806	1.5237811
582.7781	0.39651007
586.26836	1.5363474
587.36385	0.32527566
592.96766	1.9996737
594.72851	2.6322847
598.36668	3.9204909
601.97969	1.2938316
604.08588	1.1459818
605.19446	0.38914894
611.80766	1.7854392
614.57828	1.3999933
616.96815	1.9595526
620.74674	2.097199
621.26387	4.5663843
624.28767	9.9290507
628.30533	2.9621794
629.56279	1.030465
635.03222	4.2688863
641.89284	0.91463666
644.27875	3.7297076
652.08594	0.65717552
655.159	1.5088774
661.11172	0.31626267
664.82836	7.4902102
668.97383	1.5453554
671.29207	5.1976222
673.78782	9.5578147
678.08909	2.3183146
680.2042	1.6037656
686.31296	1.7190532
688.19161	6.5512134
692.24954	0.67545928
693.1895	2.4623328
701.23917	0.87108248
705.36723	1.5089701
708.72867	2.7356996
711.58683	0.54628186
713.93138	0.84969218
717.84593	2.9698206
726.85392	0.39969192
731.19965	0.60825774
733.16181	0.93634722
735.09926	0.59665598
738.70245	1.1593449
742.28985	0.64530927
759.15869	1.394207
761.10773	0.59940025
765.77413	1.7494033
774.41061	1.6368827
776.07001	0.61945834
781.92487	1.3237024
795.21319	0.45962225
816.35922	0.61163218
827.17992	1.4005324
844.43116	1.3128976
845.07489	1.6220896
907.45973	2.9605662
913.06311	0.879682
948.0686	0.94863551
1002.4826	4.0469885
1008.4745	2.642632
1020.4137	4.8192795
1046.4758	2.0075443
1153.3517	1.0925185
1162.5018	1.3319044
END IONS

BEGIN IONS
TITLE=21: Scan 1000 (rt=1239.25) [E:\ORBITRAP\Laura\130118_OT_LB_Leaf\130116_OT_LB_leaf-trichome_3.raw]
PEPMASS=489.24531 7844.0293
CHARGE=3+
SCANS=1000
RAWSCANS=sn1000
RTINSECONDS=1239.247
141.1499	0.68415174
143.1315	0.76204071
146.05487	2.7335383
157.9926	1.3315463
172.69552	0.96313179
173.15169	0.21778998
182.75866	0.34911422
186.08578	0.59767817
187.01762	0.63875945
188.84912	2.5005431
191.00883	14.160218
192.70127	1.1649716
204.02148	1.9519885
204.88901	0.42442835
209.63286	0.49073774
214.9357	0.32338732
218.94577	24.949903
223.12415	1.0848039
230.9817	0.34342616
236.83671	0.73980413
237.20366	1.6737292
238.91724	1.966325
246.94467	0.83740501
248.87485	2.6399481
258.07324	0.41735011
260.22973	2.4077964
264.8766	0.66695872
267.90469	0.55677091
270.96683	0.37489977
276.01342	0.8837611
280.78554	0.34147043
281.91797	0.79226549
297.67798	0.54196508
301.33892	0.59553447
303.16166	1.804519
304.91064	0.59393466
307.22205	1.5781013
313.13654	2.9828156
313.5449	0.64080984
317.07112	1.2773178
323.55844	0.41421798
324.05346	0.77673691
327.01398	1.0332784
328.93791	0.98112053
332.99236	2.1849751
336.10617	0.57267701
337.80169	0.56446621
338.72681	0.9369903
339.15811	1.4360286
343.54928	2.7082515
345.46703	0.46175877
348.82568	3.045983
352.51673	1.5982357
357.26039	3.7955512
357.68059	0.90540268
362.29058	2.3984361
369.04662	0.98269866
369.50595	2.2203363
373.71414	1.4144264
375.73961	1.7297753
376.81239	0.57952285
384.74294	8.1766376
386.23726	1.7682599
387.97996	0.60273016
388.71115	0.58718577
392.71449	3.2018548
395.00666	0.81186239
397.57278	3.6223761
399.00801	4.3271161
402.99718	1.8019542
404.48961	1.2791797
405.92028	0.63265066
408.24277	1.8415926
409.12033	2.7005375
410.60232	4.0859697
411.68767	1.9241539
413.88949	3.5731751
416.65395	18.484844
418.15766	10.027339
418.98515	4.1062572
421.20436	1.1873071
424.23919	2.3070414
426.80234	4.4250363
428.10001	3.7534152
429.79212	4.8736908
432.06856	0.4867877
439.28103	8.6251872
441.16704	4.6408119
441.98724	7.1072268
442.93776	9.065022
445.46894	20.35512
449.14525	6.3014636
452.58699	3.6315402
454.05281	6.3954537
456.15467	1.4712638
457.78086	3.4771806
459.95435	2.6442057
461.19637	2.31482
462.1703	4.0889483
467.41621	26.133165
468.18199	7.1976479
469.96243	11.663987
473.33521	14.467769
477.42968	62.944904
479.1372	6.6132597
479.60956	16.65677
482.14695	13.979475
483.07377	41.506941
486.23115	2.5083699
488.84172	1.2762322
489.57132	2.481772
493.27197	1.5508913
497.4822	1.5038966
499.24383	2.138961
500.61088	5.8555973
506.45547	6.5737455
509.72102	21.408419
510.80391	6.3531433
514.56103	8.4570248
515.27967	4.6885362
517.35405	2.6359744
518.18142	2.1824984
521.29771	0.88649932
525.98899	4.5521516
526.37437	1.1712407
528.05787	1.3372116
528.79619	1.9385936
532.83205	2.6024632
535.34567	5.6438067
536.57015	4.1144187
537.9099	4.6352068
542.08999	1.4502649
543.03036	2.1329592
544.0843	3.8174227
547.55451	3.0091461
551.74634	1.2651477
555.66647	0.9835985
558.77017	2.89912
560.19192	7.1351292
561.77769	33.719054
564.14565	2.9143033
566.69734	5.9205843
567.84204	5.9557637
570.20078	5.7788063
571.19748	1.7675553
572.12202	0.76895875
572.56762	1.6173726
575.42387	2.2714754
577.24603	0.82656243
582.15491	6.9794593
584.49493	3.7576105
584.93815	9.7738398
590.51402	11.451481
595.64741	27.181786
599.06728	4.350983
603.76206	6.7830627
607.46747	5.0495387
609.78472	3.1334719
615.71987	15.91992
617.24807	6.0569359
619.48882	8.3990014
624.25188	278.52094
631.2054	12.668285
632.14375	3.6765715
633.38905	4.3993189
637.84904	0.84720193
641.26558	2.1444944
643.28439	1.061686
647.96975	2.3346715
650.2136	10.189285
651.32867	3.5238503
655.92971	4.3470617
658.72186	32.038485
660.19269	13.119022
667.72998	416.83738
672.80414	49.617823
679.09572	1.0091377
679.51855	1.4907713
681.37085	1.5760103
688.31579	0.43542212
698.22273	9.9660014
700.86636	3.2520179
704.3226	1.6306862
707.15855	1.0392626
710.82565	1.571601
714.19335	1.6120769
715.8722	3.4680714
724.28216	2.6118369
733.12602	2.4357833
737.12878	1.4892243
739.24396	0.65947768
750.34042	2.0237516
758.00073	2.5253216
765.90566	1.0348098
768.23747	10.526403
769.77519	3.9675583
775.16564	3.3713135
779.82435	1.1922352
795.2912	1.7248086
800.30682	1.2390414
801.99019	1.3922774
810.18829	0.75417922
810.97559	1.06225
817.09064	2.7628716
820.28046	0.56561861
824.6615	2.6573482
828.12975	0.60100881
830.33102	0.70416394
832.41402	1.1461804
835.36681	0.72547647
842.24676	1.0790445
847.33341	1.7372027
849.3414	1.1018877
857.29217	0.79535819
881.31248	1.1806281
882.15969	1.6558815
887.17083	2.9654405
903.64267	1.7019715
907.45541	0.63855817
910.01678	0.84216227
915.55947	1.540786
917.17126	2.4260752
927.11907	0.6570929
934.29607	1.8215373
945.47442	1.9010014
989.05812	0.97353887
993.15368	0.99782676
1006.2482	1.5673517
1015.3341	1.9487304
1024.5364	0.73295454
1032.3981	2.2511784
1042.2917	0.94693583
1046.5405	0.69407168
1087.5619	1.0702656
1095.2676	2.0574846
1103.5341	0.72363154
1118.4706	2.1086615
1132.478	4.1020386
1183.0618	0.79197389
END IONS

BEGIN IONS
TITLE=22: Scan 1006 (rt=1245.1) [E:\ORBITRAP\Laura\130118_OT_LB_Leaf\130116_OT_LB_leaf-trichome_3.raw]
PEPMASS=652.05778 2625.9875
CHARGE=4+
SCANS=1006
RAWSCANS=sn1006
RTINSECONDS=1245.0976
241.97589	0.84663113
262.11813	1.4954019
275.28558	1.1335287
288.06921	0.63050706
294.08832	1.2303658
312.41599	0.5367261
312.79927	1.2959705
313.78994	0.38514651
315.10404	0.68000186
327.11664	0.37312206
337.06882	0.99080713
354.75735	0.22964216
357.05527	0.56002996
377.35693	1.328853
379.61307	2.8318507
382.71378	0.63735741
384.12438	2.2486535
385.28756	1.0522085
386.05756	1.6756303
390.15002	0.81715863
395.20779	2.2709277
402.11929	0.88413101
403.17921	0.33407197
410.00897	1.6241137
415.09601	0.89408946
417.54319	0.37101642
428.91124	1.5751185
430.50003	0.54896923
437.74228	0.83046569
441.82751	0.82759503
446.16052	1.2746587
451.03064	0.77721219
456.07876	3.3646528
466.21578	2.747227
467.16475	0.21312714
474.04169	2.3402072
484.05446	6.4296462
486.92812	1.9838572
491.98738	1.6308346
493.15644	1.0477423
501.02565	3.5556897
501.37243	0.70996754
504.87872	0.61235425
513.17799	0.83156887
514.61699	3.9133634
515.277	1.4921575
520.98046	0.50181097
530.0191	2.4406988
534.33068	0.21434692
547.60521	3.8200657
554.7713	2.2027913
564.2639	0.43102501
565.04196	0.96847485
569.84503	2.6312884
570.68369	0.85121881
572.78435	0.2657321
581.26806	1.2565373
584.63252	3.4106894
590.55686	2.3029315
592.40411	5.1203584
597.31338	1.5641736
602.70949	0.60815134
605.1319	5.5007354
608.81353	2.7156925
611.85802	4.0904398
615.66781	1.430177
619.02563	2.9119248
619.59629	4.6772437
620.92986	5.0968585
624.05998	2.8362797
625.43625	3.727585
626.67434	4.8839299
629.22103	1.3267854
632.61399	4.2727259
634.95977	1.6687793
637.48309	4.3590298
641.41258	8.7001757
642.88219	7.4837569
643.65545	11.549587
645.16564	4.1051053
651.57946	5.0795027
653.07109	1.8420299
661.10471	1.4189314
665.04603	1.4911529
669.00787	1.0380166
675.91515	0.37541167
680.24292	0.2860467
690.06265	2.0606803
692.34416	0.91998327
696.01596	7.6877464
698.71346	0.91382172
702.12075	48.212436
702.62387	13.019744
705.06548	2.7652882
715.71426	3.0461263
720.52753	0.67610638
727.3906	1.0207608
731.81737	2.299644
735.10947	8.8265664
739.38109	3.6450853
741.5789	2.7588804
747.30132	0.8726669
750.28838	0.3968488
755.28229	3.8454429
760.09661	2.2962764
767.22462	3.772232
771.20683	25.182234
772.99435	16.255019
776.1625	1.3019004
781.32712	0.4313166
785.98149	2.4876487
788.21334	1.7589966
790.27733	1.0984508
794.28672	0.25431017
805.90735	12.412841
811.23754	134.48152
819.1361	2.5339482
827.52484	1.5288689
828.80669	2.5520534
830.47842	1.8094138
835.64736	2.7656221
838.29982	1.7728564
843.38458	4.583325
845.91217	1.869989
853.2752	0.63683036
866.46808	0.55455071
875.85319	2.891377
878.87722	2.498918
883.50173	2.4752403
887.19047	3.0016616
888.60574	1.529817
892.84984	0.28196782
902.25652	2.1125661
908.2033	0.48855485
918.69036	1.1013389
929.18017	4.0894154
952.20428	1.5844205
953.76991	1.0706562
960.95038	0.88418977
965.35961	1.0701819
972.91284	5.7487331
979.83477	2.3149857
999.31396	0.68598795
1010.395	2.124448
1032.1706	2.7306805
1036.672	1.3871078
1052.3849	6.9859267
1058.5526	1.0764817
1061.2421	0.50930097
1070.1732	1.3854588
1091.3684	2.2062715
1122.2805	0.94913796
1173.3917	0.99586848
1187.2943	0.48636436
1213.6786	0.87917064
1224.3135	0.49356394
1241.5397	0.99855766
1283.2295	1.9934439
1300.2289	0.79521964
1306.6172	1.3353232
1310.5175	0.32468342
1325.4172	1.4553126
1356.5026	2.5521416
1409.5134	0.97499532
1443.6722	0.83206138
1514.677	0.83851721
1648.6322	0.70711024
1756.8747	1.6773933
END IONS

BEGIN IONS
TITLE=23: Scan 1009 (rt=1247.54) [E:\ORBITRAP\Laura\130118_OT_LB_Leaf\130116_OT_LB_leaf-trichome_3.raw]
PEPMASS=494.76448 3080.7478
CHARGE=2+
SCANS=1009
RAWSCANS=sn1009
RTINSECONDS=1247.54
145.90834	1.1163191
152.12335	0.45435497
155.55165	0.96469998
162.15843	1.9170261
173.16218	0.4053796
175.04118	1.5914467
185.12148	0.38373938
187.02567	0.4388196
188.95844	1.6497945
190.05639	0.90535679
200.44311	0.53670461
201.0751	1.0214372
207.03204	4.287522
207.9933	0.24893168
209.17556	0.7101258
212.19424	0.54125578
217.21936	0.83232835
219.05593	0.3408354
223.02669	0.48210856
226.97084	0.44948318
227.34424	0.16529562
232.93375	1.0616742
235.0626	3.7917198
235.8214	0.40585105
247.06475	0.59266694
258.06885	1.1258349
270.00785	3.6173478
272.20027	0.55297013
273.88449	1.9559564
277.60632	2.1975642
278.03541	0.44796603
281.13516	0.51072636
285.13946	0.38461677
287.59805	0.86926093
288.02034	0.28105475
289.16484	1.1295224
296.15909	0.352716
299.99806	3.3202114
304.26093	4.0319155
311.75021	1.5240381
313.15962	1.5070888
314.03414	0.87625221
315.75799	0.97112564
317.34856	1.2884694
317.99313	5.8293373
319.93077	1.2431322
324.08937	0.57526051
327.16484	3.6484482
329.759	1.3387421
331.18463	0.41711049
335.97566	0.29731048
347.16	2.4639471
349.77764	0.80554854
359.98214	2.0787248
363.16102	0.82928407
368.62575	19.791089
369.2797	4.7146976
370.99198	1.0193087
374.80205	1.6733441
377.74397	14.137197
379.31292	1.9264227
380.38557	1.751943
381.09958	0.67536183
384.61106	2.211285
387.63685	0.86705176
388.81572	2.2328658
390.05251	1.0603822
398.93679	4.1175471
401.04014	3.4942731
403.31506	3.4287749
406.87519	2.1652135
409.03748	1.5806423
412.46542	0.73785198
416.50945	2.5190399
416.93002	14.770857
417.81609	2.9904963
420.25057	4.7862067
421.20854	8.2141711
425.99849	0.56430524
426.61596	1.7077554
429.67326	0.41222187
434.82229	6.5187725
435.17332	1.2157693
436.13441	3.3706093
441.27202	15.039295
442.12689	4.2374141
444.29499	0.2415519
448.51291	2.7431778
450.1191	4.1120502
451.86854	4.956009
454.06574	1.2329032
455.75287	3.1112313
456.95447	1.6673129
458.20973	7.0822904
459.40839	2.0702599
462.24012	1.7464874
463.41271	2.105799
463.81506	7.0964272
465.48914	2.5991038
468.19826	5.1297599
473.36774	13.271962
476.6857	23.967999
478.09159	5.4845034
481.06668	7.0269172
484.30014	19.311515
485.61919	35.851686
486.73263	11.365523
488.50959	19.546629
492.63747	0.79260782
494.9251	3.3039473
496.52065	1.1389455
499.63821	3.6859544
501.99126	0.82117875
504.72638	1.3449806
505.19522	2.0026664
507.12082	0.63541285
510.54761	2.0878006
511.92916	1.137735
512.43054	4.4030802
513.52079	1.2666012
518.30143	9.2387763
520.64342	3.1797581
522.47713	1.2544931
529.15628	1.9187756
530.16089	5.6197478
530.97864	1.5665304
533.4247	0.93157973
534.18423	1.5938579
536.88591	0.52070107
538.60394	1.4658798
541.45237	7.4894428
546.38125	1.2966699
546.75351	0.38744534
547.9613	1.3656377
549.0283	0.66898106
554.26986	26.666719
555.13705	4.2165462
559.85644	1.5853422
561.20792	1.680578
562.34272	1.0651644
565.09336	0.90330106
568.7486	1.7250556
570.57743	0.40516202
575.12533	4.7070953
579.83995	1.0378994
583.18166	2.7203331
585.49097	3.5970038
587.07494	1.283061
587.43243	2.550261
591.35943	3.6414568
593.92716	2.9015611
595.88877	5.5754193
597.95792	7.0409294
602.20599	2.796363
606.55724	3.0207648
614.20542	0.88897747
616.15894	1.285068
618.9226	1.5695726
624.77615	10.259977
627.16466	8.7217381
628.74469	3.7371485
631.40854	2.9594907
635.43144	1.737909
639.59904	3.1071711
643.98418	2.7961241
648.11126	1.8918306
652.50089	3.2173979
653.41327	9.933316
657.24523	0.22553117
661.95958	1.0318463
662.95531	0.56351949
667.74769	4.3595096
668.63633	3.005921
672.8294	5.4869588
677.35771	2.7225328
685.19877	6.8213231
692.39624	0.34714805
698.22125	1.5859067
702.39142	0.87939903
704.09851	1.3470571
710.77232	0.86481568
714.20233	2.035214
720.99831	1.1937138
725.46203	1.1034952
733.07542	0.6994101
733.45299	1.3225372
739.31103	1.0448557
742.29995	1.640518
744.55906	1.1207848
754.25155	11.109041
757.36625	3.5134118
764.0555	5.1945465
766.29055	2.1259448
768.31757	1.8359689
785.77378	2.7698392
789.13667	1.0599486
790.88573	1.1415952
798.33392	0.55693065
805.32448	2.5399898
813.79206	2.3667589
815.93967	1.0251027
823.14771	2.056374
825.87178	0.4634784
831.28241	0.81969018
841.33287	6.7437017
851.37939	2.4083721
858.11503	0.97195284
862.11689	0.50298116
896.45784	1.4628561
907.15661	1.0348364
919.18591	0.7318836
932.99505	1.2005205
948.25207	2.1936859
959.03912	3.7452849
979.20574	0.44102606
985.51995	0.62622939
END IONS

BEGIN IONS
TITLE=24: Scan 1024 (rt=1262.88) [E:\ORBITRAP\Laura\130118_OT_LB_Leaf\130116_OT_LB_leaf-trichome_3.raw]
PEPMASS=491.76979 3119.4954
CHARGE=2+
SCANS=1024
RAWSCANS=sn1024
RTINSECONDS=1262.8789
159.18424	1.1673503
171.8714	0.63136459
175.00764	1.1533056
185.97953	0.29536708
186.96732	0.57928532
194.85426	1.14667
196.91747	0.54944192
197.19552	0.13520044
201.02682	0.45072362
209.81217	0.50012076
212.11463	0.91932621
214.87926	2.419055
216.05225	0.15637749
217.07398	0.39630061
222.84671	0.33627958
237.0249	1.1540151
243.04103	3.8490825
246.35033	0.45308788
249.07127	0.36111676
251.29378	1.4619411
259.01086	0.9445652
262.22706	6.0428914
266.97528	0.36966613
269.14179	0.88207797
270.80576	0.3119708
275.00151	0.40847374
275.63033	0.6049761
282.78915	0.31170761
285.70571	2.4081767
286.16134	0.7154278
287.90453	0.35784485
289.90911	0.8970455
292.03636	0.4480751
292.91708	0.62303421
295.04191	0.802499
295.74292	0.30817031
297.91263	0.56072155
315.76794	1.0353241
318.94335	0.36860951
321.43743	0.6430401
322.13772	0.17374364
323.92178	1.2560124
335.01891	0.69430618
337.21225	1.5309547
341.83031	0.99183588
343.12218	0.30829338
345.07719	0.24541989
349.27797	0.41562425
351.79309	0.55474419
353.91745	6.7199025
354.99524	1.8679123
357.56585	0.80495201
359.22303	1.0299741
360.4793	3.2638852
361.52241	1.3859867
364.92654	1.1658766
371.11434	2.849159
371.94038	1.1454026
373.76413	1.8973361
378.96889	3.5727874
381.0954	0.41328774
383.73729	0.6818734
386.27036	0.36588582
386.90929	0.46709387
390.4586	0.40009106
395.95637	0.60364186
398.52958	1.9647941
399.17106	5.1097137
401.88849	0.29629576
403.39529	0.96763007
406.69189	1.3097935
409.22492	0.51612348
410.07687	0.2227489
414.81576	1.5763878
416.02525	2.8850011
417.0743	1.5916246
421.1197	0.50338398
422.03941	0.24513741
426.28183	3.184645
427.27193	10.087192
428.90623	2.5639765
430.14177	2.296629
434.67572	7.2816808
435.51141	1.4528615
438.49535	2.1594218
444.42983	8.8507551
446.04136	9.0425446
448.21283	1.9813845
448.86074	2.9885766
455.67283	8.8991289
457.13413	3.3280204
458.01786	1.5000008
458.76325	1.0984912
462.12131	2.7329777
464.25287	4.5132046
465.02248	9.1524949
467.77829	4.9277006
470.97447	9.2196698
472.99038	12.988748
473.66299	27.403644
476.20762	3.9007244
478.48023	3.0645038
482.70008	167.06322
486.12773	12.173349
488.67549	1.1110065
490.65741	4.8778661
491.50003	1.4552199
494.41841	1.2264218
500.34967	8.0149711
503.05331	2.7269424
508.04935	1.7190108
511.81245	5.1460005
512.24285	12.97397
512.95035	2.4360898
518.02946	2.4274329
519.27966	2.3104146
519.68407	5.1513259
527.17608	0.39928048
530.1156	0.50465295
534.27801	1.006676
537.78009	2.0712835
538.53452	5.0102233
539.42234	2.7004868
540.35424	1.3504273
540.78378	2.2621659
543.85475	1.9140737
545.40677	2.7223514
547.85615	4.9392727
549.26057	5.2192424
554.02299	1.7439088
556.05894	1.2681642
559.40705	1.1649993
560.65185	2.1674947
565.93263	4.4680071
569.90086	1.3594645
570.34187	0.25292391
575.2633	0.59210813
580.2768	0.90587036
582.20026	3.7486631
585.81915	1.0763059
591.56929	5.8869318
594.298	2.8314472
597.12911	2.6205416
599.59405	1.4726059
605.78725	1.9318694
611.35862	6.3060811
615.27718	1.9132603
617.72044	1.3185023
619.74944	1.5971217
620.88108	5.3184382
624.19751	7.9962045
626.89858	0.964738
628.76288	1.6829206
631.43108	1.3696718
642.34656	2.1372321
646.23193	1.1181739
648.83296	1.7221434
650.18249	1.9063161
656.23235	0.63957673
669.27918	5.8203231
675.28369	3.5483213
679.19545	1.4279219
682.78487	3.7948279
685.89215	0.99702277
692.34783	1.982263
696.05831	0.49192398
700.64822	4.6919542
701.79334	3.9875691
703.23947	2.0749753
708.29236	2.2564331
711.04097	0.8075582
721.8793	2.6079316
729.37353	3.4925047
736.16135	0.41474486
740.23438	9.2069372
747.14358	0.96946598
750.15514	1.3250236
754.49737	0.73903672
758.28741	0.5942723
764.42278	0.77771638
768.23254	0.83740958
779.25211	3.2648501
785.04002	1.251161
790.47442	0.96462387
808.27502	1.1245874
820.45941	1.5289879
825.30212	0.46183667
845.56213	3.6137805
912.31042	0.34934662
918.95678	1.7303529
956.35107	0.34878407
END IONS

BEGIN IONS
TITLE=25: Scan 1028 (rt=1266.35) [E:\ORBITRAP\Laura\130118_OT_LB_Leaf\130116_OT_LB_leaf-trichome_3.raw]
PEPMASS=521.29131 13645.991
CHARGE=3+
SCANS=1028
RAWSCANS=sn1028
RTINSECONDS=1266.3487
158.91864	2.1029544
166.97325	1.2726819
171.05096	0.89262367
175.18759	0.76137218
187.02654	59.646708
198.07684	3.4423592
208.15565	1.9566226
214.98124	30.378795
216.07636	8.6845106
223.95464	1.0550177
226.05995	6.9001127
235.15384	2.9376888
238.75868	1.751499
239.7733	2.2232275
244.06704	5.5569634
245.15061	2.2717475
246.07834	0.71373571
249.06772	3.5801275
254.04259	1.151158
263.09543	1.9801043
265.92869	1.7910434
268.16127	1.9024189
268.93133	1.031622
272.12463	3.9015249
278.98635	2.5806954
281.112	0.88714179
283.24561	1.19156
286.13177	1.3094719
290.73614	1.9765044
296.06723	1.0538671
298.80416	32.038906
299.88302	20.247606
300.86037	22.701602
302.07943	4.7821801
307.40786	8.770132
308.75698	14.081834
309.45252	4.2084472
310.12855	11.273218
311.88808	1.1504837
314.11599	3.7302045
318.02166	3.0844242
318.73269	1.3547661
323.6473	1.3619885
326.04351	2.8138089
327.08896	1.3345122
329.74946	1.0313347
335.54107	37.287667
335.85275	7.2210118
336.47141	9.8054921
339.14795	2.7161723
340.07606	2.5023599
341.60359	1.4454558
344.7625	1.6511949
347.50368	1.2370032
350.50749	1.0455641
351.09882	2.4468203
353.91885	1.4384406
356.06167	2.6124234
357.08602	20.809151
362.3432	1.5361498
368.9854	1.4724356
371.58791	1.775328
372.19547	1.9420333
378.02984	1.3744625
383.55108	1.2634251
386.24365	2.051756
393.60837	1.6891093
395.23554	3.4504996
396.10226	1.7660484
404.13364	15.716544
404.95492	4.903564
411.16285	3.6673445
413.99736	1.9678474
415.885	2.6249494
417.10319	2.1886689
418.10595	3.6126379
420.64002	2.1596744
423.55824	7.4060418
424.78282	9.1171429
426.748	2.7869927
427.1084	5.4602992
428.98604	1.3758814
430.16277	1.9238957
432.7284	16.054754
433.32308	3.98104
436.10711	2.1304445
437.69234	15.884585
438.70615	3.0022911
444.08968	8.2277592
446.70135	65.693002
449.91189	25.985676
454.22081	4.4838578
456.33791	3.2294112
458.12059	1.8313462
460.54425	2.5344548
462.13852	6.2761556
463.30852	2.9594914
465.67914	5.7504367
468.37364	2.0489581
469.46039	2.5478741
472.08593	1.6018929
474.68361	1.9056242
477.73258	3.1843038
479.74037	2.1857137
481.41944	2.9024697
482.04913	7.566838
487.49306	29.691092
492.26477	2.4183934
495.18946	5.6891728
500.86047	12.871724
503.85873	90.098635
504.85056	127.56642
506.85913	35.688833
509.15991	15.308414
511.60528	30.111431
515.19496	83.962933
519.42146	3.1225712
524.12658	1.9306135
525.41506	1.445684
529.5087	2.0919949
529.98055	4.2297775
536.83624	1.6323569
539.38082	4.4718013
541.22182	7.4958744
543.07288	2.0549219
545.06161	4.0478291
547.21861	3.067444
552.81993	2.0832268
557.92385	1.4183808
558.72637	1.847895
566.75883	132.42451
569.25289	2.9268036
571.96904	6.1990643
573.15691	14.286418
574.28039	4.6282884
575.83422	6.3988422
577.76017	2.0220284
580.19569	4.5839583
584.49303	4.0521909
585.38202	2.2211682
589.00599	3.1669525
591.69114	7.0438709
594.18334	30.284472
603.24531	46.16517
608.42961	3.1258839
611.81533	3.0208101
612.59334	1.5305339
616.81056	1.6209073
621.67544	13.299958
625.97927	16.80908
627.15879	19.349265
629.14256	9.4248976
630.80627	25.340918
633.15969	1.3757186
637.47137	3.0235331
640.15245	1.8127743
644.33511	2.7496975
645.65235	3.7753811
650.82271	33.072475
653.04117	6.9320564
654.10576	5.6988101
656.74441	9.351962
659.73898	88.233913
665.42064	24.34288
670.23141	171.30407
674.24795	561.43213
678.17045	49.665283
681.9681	7.4606646
686.47292	4.2272701
690.26317	13.331007
694.06957	4.1631706
700.05457	3.7642724
701.23763	5.3288855
708.23574	29.145423
712.51572	2.3686981
717.2143	20.850177
724.26275	3.5565477
725.30339	1.6563872
730.72307	3.9843425
731.36381	4.8124226
733.35747	2.1573741
736.69642	1.9236072
738.31844	4.0252149
740.44317	5.0286272
745.837	5.7103658
748.02807	1.9036514
755.24774	36.984116
765.24572	1.9237122
777.22857	2.9743616
779.18439	1.3211849
793.41361	2.8534059
794.24918	1.0313354
807.2089	8.2638651
807.59465	2.4810116
809.28779	3.1604013
818.36757	1.2998609
821.20294	2.0027562
848.17951	2.729247
854.55253	1.5980476
856.38451	1.8972604
863.91313	1.8548054
866.13872	3.188632
874.23237	14.378153
892.37064	55.538536
918.39779	5.1640568
936.2502	9.659164
955.1452	1.6540121
985.77054	3.4674062
991.32118	8.7872798
1005.0583	1.8249757
1018.5006	2.0247075
1035.4594	4.8104554
1104.4389	27.840274
1132.4969	47.18582
1179.1501	1.358812
1187.3629	1.4335968
1205.5818	2.4343113
1219.5473	3.3199249
1233.4588	2.1988196
1257.6119	1.6830355
END IONS

BEGIN IONS
TITLE=26: Scan 1030 (rt=1267.51) [E:\ORBITRAP\Laura\130118_OT_LB_Leaf\130116_OT_LB_leaf-trichome_3.raw]
PEPMASS=485.25088 2957.7717
CHARGE=4+
SCANS=1030
RAWSCANS=sn1030
RTINSECONDS=1267.5092
147.15337	0.55119647
157.06078	0.38946491
182.80335	0.51342697
184.95436	0.59499923
193.01379	0.24417423
197.06386	0.57978524
200.81427	1.6595478
201.77191	0.26355481
208.98681	0.67816383
212.853	1.3268692
216.92088	0.48805642
218.92833	1.7126418
221.07675	1.2930134
224.9557	0.94827348
227.92654	0.39423429
232.73605	0.38420676
236.21016	0.52261253
237.06387	1.219604
240.02854	0.64104333
242.13402	1.087376
243.02613	0.65657711
244.2958	0.60874804
251.39108	0.33684034
260.08502	14.758708
262.49421	0.47522468
264.69015	1.2534173
264.99061	0.22939348
269.16669	1.746876
276.28806	0.54607833
277.36993	1.1231433
279.92672	1.7837875
282.76822	0.55165423
285.63111	2.5763167
287.25494	0.84586164
287.94481	3.6976302
289.76057	1.804678
291.87061	0.87757414
295.07913	0.99942754
297.97082	2.2313834
302.0024	1.4239529
303.09588	0.33202186
303.84267	0.7911789
305.92526	0.30124396
308.35983	1.0011475
320.42715	0.47029705
321.31943	0.66848144
322.08432	2.4961536
324.91737	0.26427381
329.78039	2.4668382
332.00402	0.71319074
333.68273	0.57014223
338.01768	0.82914103
339.25176	0.81844616
339.65028	0.42559391
341.11022	1.535669
346.31066	0.40775231
348.1401	0.15402634
356.87995	1.7637269
363.82454	1.8080589
366.08406	0.52920593
367.03027	4.8948691
368.07201	1.4952141
370.63703	0.74494672
371.28115	0.96668862
373.34234	0.92955835
375.51395	0.59470855
375.95381	0.23248033
378.16972	1.1905705
379.98099	2.1441491
384.24399	1.3727935
385.05939	2.2209887
386.28063	1.7516238
387.89607	1.7971281
388.51463	0.2417729
389.75086	0.77198465
394.57131	0.67417962
395.60442	1.1589394
397.94704	0.59185844
399.39967	1.4487538
400.74093	1.1190559
402.67772	3.8334616
405.80737	1.8336221
406.26572	4.4385137
407.81255	3.7245047
409.70664	0.6777141
412.08623	2.2946557
412.80479	2.4417404
417.02507	2.3690446
420.49838	1.1891712
421.29807	2.8132682
426.45198	0.56344915
430.59021	2.6431102
431.51049	1.0930721
432.15003	1.793755
436.86553	2.4343576
437.96257	5.1553345
439.0715	6.8895523
440.48894	5.0433256
441.7264	2.2768584
443.87555	6.3957484
445.49724	3.247794
447.6456	4.5972273
452.77611	2.1209025
455.6559	10.869338
457.96793	2.77464
459.01262	2.831581
461.67749	2.5141942
464.10926	2.6395043
465.80053	4.4202511
466.66541	10.154625
468.88623	7.6545154
473.60645	6.2039305
474.69619	4.9930656
475.71265	7.1249232
476.35166	9.9554237
478.11119	3.9781424
478.81389	7.5981845
482.33589	1.8373999
483.9604	0.79749652
484.5494	1.8171935
486.55443	0.93405984
491.07333	1.4972141
491.87818	3.2036738
494.36244	1.3054686
495.71549	0.71813934
499.28552	2.1528881
503.15958	1.6504271
505.28005	1.4973676
506.82198	1.2591789
509.09568	1.9505597
509.94381	1.8958628
512.13409	1.1679241
512.95425	2.4466254
515.60103	0.94806635
517.52881	2.0549842
521.62444	1.4349509
522.11883	2.5404374
524.97583	2.5289581
528.37196	3.337716
531.08057	4.3058708
532.99854	2.0839358
533.94398	0.76681943
537.52336	0.70130849
540.31523	1.0555757
542.067	2.7058641
543.46611	1.3063942
550.68928	1.6952842
554.35708	14.376138
560.1876	151.5194
565.34747	1.896324
568.33288	2.9762303
569.24483	6.8527341
573.46107	3.1452382
573.8993	1.8699443
575.73479	2.1025146
578.82921	3.8870014
580.69871	1.5843133
582.00556	0.76652342
584.84432	1.2513644
586.77045	3.3751006
588.95191	1.8274626
592.27284	2.2875877
593.02184	2.9646015
595.04529	1.8971331
597.2729	3.8784526
599.58518	0.87291025
602.4377	1.7491493
603.79502	4.4636996
605.54203	2.6836808
608.81395	3.5620102
611.6929	5.0619518
614.82028	3.9193645
616.11856	12.522805
621.66385	1.2220472
629.99706	1.1910475
632.82862	6.5567404
638.91537	5.0147922
639.77051	1.5584419
644.73004	1.0647888
650.89017	0.94222896
655.17965	2.9865197
656.42585	2.0566924
659.28587	1.584822
662.69501	2.4322588
668.72258	1.7125371
671.19452	5.2600821
676.35595	0.56088361
683.97359	1.7752318
687.29679	2.0488561
690.32574	1.1626835
699.2087	0.57924322
701.44573	0.80818776
704.26206	9.8061646
706.39546	0.8914227
717.69944	2.0452083
720.43106	1.0458037
722.7631	1.9253743
725.4387	1.2137928
727.8052	2.0273835
729.58379	2.1810054
739.23878	1.0411899
740.23529	0.39810609
745.20843	2.8073044
745.56518	1.2782705
748.19804	2.3996915
750.24802	3.7271545
755.25521	1.1794173
757.92712	1.6563703
759.78189	0.57140167
760.98019	0.17428379
771.97003	3.9621271
782.39807	2.1682195
785.23741	0.84733101
787.27599	1.5309829
787.6708	0.68417609
793.61269	0.48262021
796.33752	1.1524669
803.25084	2.9475285
808.47468	4.4670722
809.15986	1.9937186
819.97285	2.4204078
835.26464	2.128802
840.22827	2.9774005
849.36816	2.3824549
866.64568	2.6140383
867.29431	4.1028506
873.56207	1.3891466
894.39178	0.98131393
900.20855	0.93189052
913.24346	2.1064951
924.35818	4.172876
984.43658	1.3099564
1017.4128	0.64152176
1118.5557	1.2741089
1263.5084	1.3834664
1425.4878	1.3405847
END IONS

BEGIN IONS
TITLE=27: Scan 1033 (rt=1269.95) [E:\ORBITRAP\Laura\130118_OT_LB_Leaf\130116_OT_LB_leaf-trichome_3.raw]
PEPMASS=512.78302 5698.0513
CHARGE=4+
SCANS=1033
RAWSCANS=sn1033
RTINSECONDS=1269.9499
171.02127	0.42747574
181.11096	0.47185717
183.05858	0.77785434
196.85154	0.41236497
197.16045	1.6179214
208.89686	0.40576441
211.26483	0.88957619
212.89485	1.4553003
215.00607	1.8677369
226.29447	4.4573913
228.1575	0.90718621
235.12316	3.8912439
238.7576	0.77931638
241.0595	2.1593348
242.25403	0.59088431
243.06687	5.7554232
244.11123	1.8645735
259.05923	2.4206194
261.40002	0.88173157
267.70502	1.4101668
270.72547	7.3371755
273.03708	0.44191605
282.06836	0.34240267
288.96918	0.38415274
294.1409	1.4688208
296.93435	1.7906118
300.1166	0.81246471
302.15411	0.84300984
309.55108	3.1663921
318.56576	1.1558588
322.01491	0.82736388
323.14672	1.2115278
326.12041	10.25938
332.03402	2.6998996
335.03547	6.866434
335.72749	2.586506
339.09906	1.6859497
340.14268	5.644922
341.35132	0.62720116
352.0122	1.0853559
354.11192	2.058885
355.99657	0.93682827
357.03842	4.0714313
362.60079	1.8098552
363.13161	4.5136324
366.04271	0.96947979
367.13418	1.4639711
370.10093	2.0145226
371.6902	0.75697447
373.30941	1.0386176
375.619	2.0536945
378.75354	0.61039908
379.97039	1.4039056
380.92269	2.6008363
381.7889	0.86668321
383.23163	1.8865058
388.00154	2.3196128
390.64496	8.7990044
395.94682	0.69714571
398.59461	1.0479797
399.64002	3.1872628
400.08282	7.7197284
401.05313	0.65166533
402.64065	0.39438232
408.14992	4.0968951
411.17042	8.4375474
416.98228	4.8758964
417.39286	1.180592
421.9183	2.08243
428.19636	7.5317794
431.25297	0.77309577
433.68235	0.75837276
435.15339	0.54027017
438.24424	1.5564824
440.23287	2.0562567
443.97341	0.80249946
445.50434	5.6021366
447.01365	1.975934
452.30338	3.7921085
453.53133	4.7341185
455.30737	8.3135684
458.19551	8.0151416
460.58889	6.2750812
464.02487	9.230117
465.47871	38.189764
465.89195	9.0442761
469.1472	41.136718
470.18498	12.436274
476.16092	3.1173147
477.27166	2.1579217
477.85036	4.5346966
482.22713	1.8540186
484.96908	1.588058
485.53578	3.2588875
488.61016	1.3128719
489.4351	3.4287114
491.74017	2.1146146
493.22239	8.5195316
494.20533	7.8106712
494.73739	2.5118163
496.179	21.870143
497.62498	6.5190984
499.94387	1.126443
503.03996	9.7650345
503.60519	17.247447
506.2823	8.6400885
507.42496	3.292968
512.76562	1.5308682
514.00323	0.53309344
514.62748	0.98492457
517.17438	0.88061106
525.01483	8.8603226
526.24289	4.233
528.71589	3.7629481
530.30552	1.3483449
531.68382	0.57754765
537.54846	1.5140391
540.2963	12.736501
541.41998	6.7113507
542.53596	2.4079653
546.70554	1.086881
549.11151	2.6005468
551.9855	4.4847367
552.67973	10.427511
556.87267	5.6869127
560.87866	6.8757225
562.67424	5.7492907
564.19028	16.202834
565.34594	6.8385053
566.60628	4.5773494
572.34513	1.8213905
574.5782	1.3042926
575.28517	1.9771827
576.13787	1.0999329
580.1232	3.0039799
581.40936	0.95863559
585.15942	1.8889673
586.51356	2.6182459
588.00349	5.6932341
590.98239	2.6768742
595.77507	9.1497584
597.48615	6.1841596
601.43638	38.447742
607.24927	29.704312
611.1789	7.1676393
613.52358	8.4830895
615.79581	3.9717698
616.84272	12.31786
618.21612	3.0822497
620.05179	1.9395975
625.30027	28.236462
626.1671	7.7815056
629.1598	9.8920827
634.40539	8.3132083
636.09593	7.602293
640.17609	50.325816
641.11381	11.950602
644.65338	3.0874149
649.46944	9.7379324
650.749	3.8828508
653.16055	12.833273
654.25415	4.3242927
656.76362	1.4711993
660.18584	2.4096735
663.14563	1.8817801
666.34667	3.2538983
668.94915	4.8326553
669.30481	11.735778
675.69015	1.8455393
681.26876	18.278426
690.2278	43.500215
694.94541	3.3068561
697.76756	31.512927
707.19827	2.9107544
708.06125	1.30123
720.88392	1.3198746
726.2659	9.5574315
727.09047	4.6270764
731.6818	2.4519402
736.20523	2.2636589
740.51133	3.4820245
745.34036	36.053682
754.23904	57.86184
754.8234	22.883118
762.35352	3.4517974
765.31596	2.3059475
769.95507	3.5306929
776.8865	1.4444957
779.30981	5.7366611
789.78761	24.056635
792.77459	1.8461673
798.19533	2.0290521
800.00478	1.4471432
810.13186	0.94971613
813.55755	3.9277683
822.1694	4.6363976
829.97442	2.7200818
837.43491	1.3362274
839.16828	0.91834067
844.3911	1.0919946
851.14717	1.8056025
855.39703	2.2569369
856.68861	2.4216283
872.81439	0.93777091
876.32667	3.9653373
878.64018	3.5165376
887.21502	4.6741889
893.39472	3.0017999
895.30887	4.6237142
903.41253	3.4612494
910.18682	3.1190285
921.46009	1.5742761
926.20377	3.5550945
929.85416	2.5715671
942.56838	1.8647373
943.41409	0.6886388
951.03936	1.1316477
952.28467	1.3079592
958.43243	1.589498
983.2406	3.2314897
992.31915	0.91129993
1004.3057	3.7584016
1022.007	4.4487022
1037.6506	1.6967812
1075.428	2.6117514
1080.3174	0.60643074
1086.3942	0.5976729
1121.4319	2.7218739
1129.508	2.1329774
1151.2841	3.9309711
1226.4976	1.8421899
1233.5251	0.80384412
1283.3678	1.3457681
1295.4063	2.2464428
1408.5408	1.0019863
END IONS

BEGIN IONS
TITLE=28: Scan 1040 (rt=1277.21) [E:\ORBITRAP\Laura\130118_OT_LB_Leaf\130116_OT_LB_leaf-trichome_3.raw]
PEPMASS=424.22061 1131.7816
CHARGE=2+
SCANS=1040
RAWSCANS=sn1040
RTINSECONDS=1277.2092
130.0029	0.24214946
147.07846	0.50782174
157.97351	0.48783695
175.13988	0.28718988
183.12113	0.54320592
205.27373	0.59551701
206.88541	0.30675139
209.92384	0.73746726
226.79841	0.37346442
234.90381	1.6461634
235.56006	1.1187526
238.49631	0.55750865
243.61081	0.48972582
255.05939	0.53010095
267.93127	1.7739471
276.96353	0.44852034
284.69527	0.54304717
286.11347	1.254296
286.98965	0.52448529
289.9823	1.2597776
293.79623	2.065449
297.46707	0.20083498
302.62302	1.1538202
305.08025	0.37454004
309.72173	0.38770978
310.08517	0.55425753
311.83963	0.90450296
321.23468	0.26319028
329.0904	2.1405587
332.18274	1.6573128
333.90408	1.1137154
335.11896	1.3408497
335.94355	0.69884269
339.7978	4.1031168
340.12606	0.75047047
342.86459	1.04785
347.09974	1.8510406
347.4899	0.5132618
349.21799	0.74599428
352.65181	0.66659534
356.30515	2.2319661
358.28128	0.81212773
359.83816	0.4767258
367.59687	11.434834
369.9777	0.53199525
371.26709	1.5937009
373.26931	0.44625649
376.68244	1.8139749
378.63143	3.83316
379.43951	0.6638309
381.81143	0.46328028
383.23328	0.6916573
383.64	1.6274321
386.06792	0.96432461
387.96893	0.53151453
392.18064	56.74768
395.26157	1.0567591
396.25028	0.49486073
397.43635	0.83982997
399.87775	3.8486167
405.85179	6.0801128
407.73871	0.6795688
408.97742	1.5297647
410.94461	1.4990269
414.29726	10.046764
416.68545	6.1264918
417.48061	1.8619755
420.20677	0.34565912
422.95132	4.4126429
426.99792	1.9774296
432.88867	1.8295138
436.03705	1.1495498
437.14694	0.25454
441.68692	8.0031164
444.48194	5.8840029
447.47065	0.3510661
448.723	0.44105524
451.18753	1.4177913
457.13513	0.3791127
459.80152	0.81812784
463.83722	1.5996759
465.47647	2.2533281
470.6037	0.4422358
473.5812	1.6105195
475.21972	1.8944376
477.57352	1.0741614
480.68561	0.54761434
481.34175	1.6967499
486.79288	2.2264252
487.27582	0.39230428
488.09314	0.57656622
492.30033	1.1801354
493.63807	0.95338529
495.12336	0.99382214
497.04632	2.5361648
497.96969	3.5514111
500.15042	2.0765836
505.80908	2.3015284
507.62998	2.695696
509.23534	1.114227
510.09779	2.0101802
515.58237	3.0572408
518.74487	1.9843273
524.30045	0.50174923
525.93255	0.41699417
533.68179	1.9701171
538.47589	0.4334029
545.71514	0.46919793
547.44824	0.60180806
555.37956	1.6910423
557.11233	0.58421862
570.11096	1.3142162
573.23956	1.0241174
574.29964	0.58378671
583.38702	0.82808039
588.02623	0.42232512
591.34543	0.85198579
592.24768	1.9594018
601.30386	4.0979764
604.14016	0.79673487
613.82501	0.24553957
617.95481	0.89275277
618.37871	1.4991072
633.41815	1.7288826
637.21075	2.3036659
641.07898	4.5059061
642.2298	0.7005119
646.2016	2.5523286
655.00144	1.3706301
661.328	1.3368685
675.27069	1.5469233
704.17669	0.95927703
714.03998	0.83253193
716.38792	1.3135021
718.06088	0.86415829
740.40417	1.1675526
770.4685	1.126024
781.26379	0.34217744
820.2337	1.2730516
END IONS

BEGIN IONS
TITLE=29: Scan 1044 (rt=1280.65) [E:\ORBITRAP\Laura\130118_OT_LB_Leaf\130116_OT_LB_leaf-trichome_3.raw]
PEPMASS=538.92851 2938.5588
CHARGE=3+
SCANS=1044
RAWSCANS=sn1044
RTINSECONDS=1280.6504
185.88353	0.96523188
199.76892	0.80623874
217.10567	0.78635503
238.7417	0.39294379
239.94647	0.98623678
240.8498	0.17395181
251.03839	1.0037586
257.02735	0.59236584
258.16544	2.1279962
269.8497	0.4701085
272.13895	0.1842508
290.97339	0.89824327
298.53082	3.2145201
299.46119	2.5296124
300.78899	8.9672822
301.74036	3.6332099
302.56596	2.2124608
303.15572	1.0924229
306.92013	1.0047527
307.9134	1.8533086
308.77141	1.2664202
309.21184	2.7635893
310.17936	0.88434
311.07769	1.2993011
312.17276	0.66224998
320.22728	0.5295784
321.04413	0.89928986
333.88054	1.2137057
335.6645	0.67536068
338.21086	1.7752762
338.8813	0.38160281
343.22651	0.92599164
346.34567	1.4051318
353.08007	0.77976378
354.01529	0.23964325
361.22906	1.6839124
367.70902	0.81368089
369.14865	0.69340556
370.87909	0.8702882
384.02586	1.446051
385.85333	1.2370401
387.54933	1.0572774
389.41522	0.46671741
393.32202	0.35448756
399.09312	1.4462513
400.35797	1.0859476
402.37196	2.2289705
405.93939	3.882534
407.09163	1.3494278
410.10165	3.1013825
412.24768	0.38942582
416.88602	2.5802151
419.19995	1.3112073
423.82505	1.1849059
424.61086	0.67448175
426.17953	2.5142285
428.18116	1.1101516
432.3637	0.501484
437.97107	2.4118811
438.55282	0.91517975
439.66419	0.4133625
442.05999	0.40771619
445.47299	3.2005429
447.13088	4.6794511
449.9075	0.30490278
451.77109	2.6238365
452.62552	0.5821129
453.25408	1.6543132
455.30251	0.5181552
459.54911	0.46886042
461.12385	0.53675925
464.84509	2.2359418
466.55818	3.334545
469.74756	0.24565385
473.58358	0.84053677
475.13106	0.69637273
475.83207	0.34810215
478.88556	0.94710197
484.49245	2.8566022
487.56358	4.8208972
489.36979	0.99971854
495.73081	3.0107652
496.1568	4.0105524
504.72155	47.352336
505.33669	7.453193
508.31677	4.5775262
509.84	5.2795523
512.70124	5.8114181
514.08428	7.9051584
520.70398	79.910208
524.34385	77.311689
526.41315	6.4235527
527.91195	2.5404182
528.73877	14.097769
529.26346	17.399121
530.30324	2.3194957
530.87605	8.2182163
531.7309	3.2712017
532.66333	3.382199
533.61175	4.5861326
539.30206	2.4585422
545.23034	1.7350451
548.84352	0.98368845
549.35423	2.5907509
553.07422	0.68369512
556.05138	0.46219497
559.00341	2.0402481
562.6278	2.2150099
565.90453	2.1978567
568.54227	1.1094577
571.89946	3.1075006
574.58868	0.71684491
575.71837	0.60456927
582.34445	1.362962
584.35229	1.4460784
585.23275	4.0492707
586.1873	2.4713115
589.62188	4.2940216
590.78687	3.5546404
594.6164	12.073371
595.19889	1.765367
598.865	0.42207106
603.41408	0.85116066
605.53172	2.1472111
610.51323	1.6284618
612.69123	0.30538264
616.27105	4.057311
618.11509	3.5710413
619.98584	1.7621279
623.97918	1.3061014
629.52291	4.5410902
634.54829	1.5372863
639.21449	4.7036519
644.21393	5.4549262
650.45508	1.9176317
654.33958	0.21555377
658.27349	1.2448101
658.91497	1.6946783
660.2064	1.9951673
662.14482	2.4267234
662.85528	0.93166206
668.64083	2.826896
669.98395	1.9084981
672.27378	0.95402118
674.88916	1.5940138
683.01193	6.0078503
685.09779	2.4254292
686.14765	0.88983649
692.6328	1.8934122
696.35384	4.4656993
700.33654	10.219482
708.23491	9.5774482
713.03977	2.2452115
716.32135	0.82624782
718.16674	0.89521374
724.36181	2.6001181
733.03924	0.78992278
735.52365	1.4067976
739.35545	1.1020532
741.82115	1.3904114
744.7113	2.7707413
758.28881	0.89469284
769.16362	3.670966
772.26656	3.5907674
775.16029	0.85111337
788.98565	0.95222254
796.3472	1.330637
799.27491	0.67908159
807.58764	0.2252945
816.28218	2.4728274
819.19889	3.3917859
828.77586	0.59177135
833.34581	1.5072474
834.0508	0.58270052
840.38201	0.58092188
849.29058	0.71220165
868.94311	0.64371824
892.33251	2.5357991
901.23273	1.8033843
902.12934	0.60282516
914.21478	0.49402484
919.25219	3.568102
924.75945	1.0807717
929.45822	1.8515973
942.60747	1.0917093
947.33647	0.78917401
951.36792	1.2307629
983.1856	0.96043729
1019.2904	1.9174401
1028.7501	0.56276321
1056.395	2.2141944
1159.156	0.64601212
1188.3486	0.72446324
END IONS

BEGIN IONS
TITLE=30: Scan 1050 (rt=1286.67) [E:\ORBITRAP\Laura\130118_OT_LB_Leaf\130116_OT_LB_leaf-trichome_3.raw]
PEPMASS=623.80002 5276.6128
CHARGE=4+
SCANS=1050
RAWSCANS=sn1050
RTINSECONDS=1286.6666
186.36872	1.4201014
186.81998	0.53487983
197.09462	0.50089178
208.86618	0.45012825
214.79159	0.72171469
222.98254	10.725186
224.91657	9.6477039
226.77916	4.4207696
228.80747	0.65919479
238.67302	21.640463
241.76547	5.9273541
242.21968	1.4220981
247.18069	0.5066256
251.08496	0.4425192
261.06085	0.51256467
266.09596	0.42659543
267.81347	0.88754605
276.19653	1.1582715
278.91467	1.7504517
283.2796	1.1575927
294.91542	39.039693
298.79275	1.3180911
301.11777	0.36908338
307.93935	1.0042154
311.72333	1.3773778
312.67878	0.54292373
315.57849	0.49258308
321.54813	0.72847436
322.93381	1.1299321
323.74328	1.9209818
346.94877	1.8446702
348.88185	1.9645648
353.96072	1.5358834
355.03088	1.3858164
356.80154	0.67402986
357.24172	1.3678934
359.53094	1.8577826
361.06177	0.66814537
368.83282	58.626552
373.07341	2.4888566
374.12166	1.2859635
376.89302	0.46444231
377.20718	2.1642617
383.15288	0.858772
385.30781	0.44119307
386.26664	1.0988898
388.97596	0.64382753
394.13919	2.4884012
405.33528	0.79590379
409.31256	0.55993911
412.90165	0.72964449
414.22403	1.4840092
415.17686	0.78417219
423.80719	2.9885057
428.94956	8.8649666
431.77806	11.594362
432.18634	37.365424
436.77101	1.542468
438.10246	1.0683698
440.7081	12.885072
442.26894	18.92684
446.40088	0.81285282
447.85444	0.49584211
451.03216	0.78176459
454.90709	1.5439279
459.20621	2.4484666
461.61514	1.5631601
464.28106	3.4564633
467.72333	0.74853096
469.01606	1.6039901
472.40637	0.5633086
487.04784	7.2463065
489.21062	3.1652482
490.38731	1.2313532
495.57754	5.3589026
502.99291	2.2815247
504.02519	1.3999099
507.25936	1.8433597
508.94736	0.39393136
509.61159	0.69368497
512.11885	1.2034515
515.83325	4.4461809
516.29526	13.35006
523.33597	2.4149437
524.12845	0.83444186
525.989	0.9514633
527.03391	3.2296429
531.45352	1.8143568
532.64688	2.1050396
534.10375	1.591498
536.90355	1.6113577
538.20292	0.81731634
541.14778	1.3422146
545.2491	12.939071
545.98289	4.1326667
549.85819	12.173171
550.93166	2.1008372
551.87547	0.7977419
555.95354	2.8134083
559.74364	2.2844256
560.10605	0.84688618
564.76627	1.7440039
566.48748	2.0520231
569.69689	1.7950991
572.59529	5.698258
574.43912	1.2129348
577.0554	1.4043956
578.82291	4.1674576
582.2873	4.9147466
583.12644	2.7104485
587.30662	5.888803
591.62054	30.058868
593.75077	7.0961687
595.32098	5.3640904
599.58227	3.9447731
602.52872	7.0594016
606.26451	62.111502
613.70909	27.68183
614.35367	44.648748
616.00708	7.0985635
622.47478	4.4405876
626.35908	3.3784667
626.69877	1.03255
632.25641	2.2306347
637.98721	0.91926285
640.40662	3.9710565
648.89431	6.5151105
650.89029	3.2287382
652.44697	2.3519322
657.74426	2.6483751
659.1684	1.2832336
663.16398	2.6747517
665.0462	3.380936
669.91193	6.8140045
672.35441	2.1462232
678.31211	3.0516532
682.33814	3.7151672
684.13659	4.6305208
688.15407	12.864222
694.17857	2.2655021
696.87313	11.022409
701.99768	7.5506703
706.37325	7.263443
707.30616	19.192832
714.25411	4.207143
717.18115	3.0266441
720.44758	2.9547286
722.82872	5.0359884
726.42193	46.124188
732.51396	5.6052621
742.08785	5.5638959
745.25561	11.945666
749.14955	4.3831767
752.41835	5.9880526
760.48885	4.4652306
763.30313	5.7563541
769.76137	13.934565
773.61197	3.9113677
777.00585	6.0389358
779.68421	3.8069024
782.47162	16.161433
783.52048	5.3172048
788.46127	26.81691
797.66469	11.10753
798.0569	7.2588412
800.25966	3.4955349
806.74502	81.821712
811.30324	5.4998572
815.25126	3.5848554
815.78575	6.8042267
824.60425	2.4799749
826.82054	4.6820952
827.91958	1.817153
841.42453	1.5365454
844.3232	3.6436658
848.82853	1.3892186
851.42342	0.96220094
862.9011	1.3536426
864.43624	0.79662086
875.7199	0.90034706
882.18195	5.3465025
888.84915	2.7321352
899.3098	5.729956
903.27094	4.1553427
929.28558	2.0071457
934.43378	6.5692663
941.40088	1.6854196
954.91369	0.65961544
971.15179	2.8536219
973.38422	1.805484
986.41595	0.66563204
996.91312	1.1715085
1003.2077	8.5617774
1027.2372	2.5952246
1032.3568	1.5195801
1051.2642	1.4136167
1060.2936	0.81417888
1069.4799	0.78340783
1083.3693	1.3400807
1086.5436	1.7951645
1091.5302	1.186579
1101.1385	3.5269777
1111.515	1.8737122
1126.7151	0.88688573
1259.4945	0.77934787
1359.6119	1.9366327
1514.3578	1.5756151
END IONS

BEGIN IONS
TITLE=31: Scan 1052 (rt=1287.9) [E:\ORBITRAP\Laura\130118_OT_LB_Leaf\130116_OT_LB_leaf-trichome_3.raw]
PEPMASS=669.27986 2596.0286
CHARGE=3+
SCANS=1052
RAWSCANS=sn1052
RTINSECONDS=1287.9002
195.13928	5.6027949
203.99013	0.19636446
234.10684	0.99193928
253.18701	0.35442073
267.10754	2.3929597
270.96512	0.68453475
286.04623	0.37012359
314.03247	1.0505204
320.75759	0.56121384
323.24505	1.0856776
333.08261	0.37518927
340.09064	1.4740483
348.13952	2.1094578
355.03924	0.58037747
357.88337	5.7778204
358.22595	1.0420733
359.15471	1.9394742
386.89764	0.50533679
405.31671	1.1170264
421.13604	4.7077906
436.25698	0.46535324
437.99774	1.0324593
449.11352	1.1614637
453.69484	0.60292731
454.43005	0.90744031
471.00009	2.5768647
472.17141	1.1972655
473.21433	2.4300779
484.11334	0.65684239
494.40271	0.75965928
505.285	0.89356939
506.97707	0.61183302
513.18628	0.5304259
516.9728	1.0424037
518.1424	1.8148838
520.31366	2.1721009
527.23736	0.39925867
532.43479	0.73519602
534.31738	0.76655138
540.078	0.34409741
556.98065	1.3277036
562.19884	1.2301778
566.7284	1.6080505
568.07484	0.60214897
571.22584	0.80991296
573.35407	1.9099324
578.96075	2.1865323
585.05614	1.8478942
588.22494	0.74488679
590.06065	1.6619601
592.7225	0.44100184
597.02306	1.2846613
604.51214	0.63890509
608.13598	0.98036205
613.09214	3.6481593
614.31937	1.7314999
617.28584	1.6277194
620.6559	1.8330062
621.13873	3.036061
626.98342	2.5073201
633.19278	3.6881168
636.50387	11.446842
638.55314	4.033018
642.1116	2.5218447
647.85701	45.612561
650.83723	3.1287756
651.89355	4.6693966
657.57875	43.439928
658.00547	61.593621
660.65963	10.361038
668.32074	0.31728386
679.7965	0.95642651
692.90182	1.2413759
694.76396	1.0395794
698.53774	3.5440362
706.39353	1.9148114
711.65852	3.0026599
712.31188	6.6032327
725.4732	1.2296583
728.3919	1.2166953
733.73448	1.5571817
736.09378	0.65669918
737.55836	1.2534226
743.41312	0.94035016
746.64245	1.4716427
753.04337	0.97411842
759.2309	2.3281281
760.75258	4.284984
768.10145	19.356195
769.09174	7.0399054
775.1781	4.0684313
777.35375	1.1346851
778.18708	0.39744316
785.12909	0.43469361
792.74866	1.9276423
793.23469	4.0384952
808.31311	2.4204803
814.27044	6.1029346
815.82736	7.7708167
824.68935	26.407141
829.16645	1.2549034
830.71213	2.5314085
841.10111	1.4335237
844.29332	2.4975679
851.04665	1.3032067
855.62096	0.6981216
865.86816	2.1386532
874.19382	19.99033
879.61243	1.1683173
885.23218	1.0808073
889.40342	0.70207739
892.13842	1.0680133
897.1035	1.4857925
898.16185	2.610296
906.28019	99.262347
908.86794	5.6699032
913.1829	2.1626751
918.59659	1.2133938
920.18289	0.5515535
925.97759	0.37300901
940.24883	5.2317162
951.30346	4.6856022
957.4165	2.78847
973.68066	2.5567834
995.5606	1.7784979
1019.7109	1.8761993
1033.3154	1.1513875
1050.3138	1.9487051
1076.3426	0.71739467
1104.2285	1.0282653
1114.2568	4.6405796
1124.5838	1.5006878
1137.3441	2.0704487
1151.6613	0.86616373
1165.1759	2.9459355
1169.1506	0.90896052
1179.46	1.4801507
1186.1714	2.3424566
1214.702	1.7400351
1231.4694	2.5928182
1243.6991	0.55987698
1294.4615	0.96587011
1390.2599	2.1720161
1409.2273	2.7066675
1471.5854	1.0157502
1514.7456	1.2414783
1573.339	0.91004206
END IONS

BEGIN IONS
TITLE=32: Scan 1057 (rt=1292.78) [E:\ORBITRAP\Laura\130118_OT_LB_Leaf\130116_OT_LB_leaf-trichome_3.raw]
PEPMASS=541.26276 2315.8191
CHARGE=2+
SCANS=1057
RAWSCANS=sn1057
RTINSECONDS=1292.782
173.08588	1.8794393
182.91345	0.24568466
195.05905	0.71767407
198.96321	0.43846684
208.23297	1.2234832
213.25342	0.32689527
216.87531	0.46665092
217.80693	0.76726486
226.20374	0.33133396
227.00807	0.27110105
237.42084	0.55462008
239.92978	0.27384344
244.80325	3.1351758
247.87989	0.47543371
255.05316	0.62553249
262.02091	8.6185365
273.98044	2.2998549
292.09662	0.92191642
299.06953	1.3363471
300.79862	0.5043999
301.67445	0.80389713
302.6307	0.32341637
303.30628	0.43291893
303.86694	1.217346
319.18353	0.49484112
336.13196	0.42240822
348.19803	1.6104253
357.1152	0.5740808
362.15454	0.74687906
373.98961	1.9834739
374.60865	2.3739289
376.42351	2.5729958
379.01894	0.48300421
390.54146	2.0731265
390.96167	8.7175711
391.98863	1.500683
406.18836	1.1498737
408.9087	2.2826131
409.27353	0.53568619
413.84082	0.35523976
418.10218	0.65247391
421.46581	2.3188662
422.96802	1.1160752
428.89935	9.2734278
429.82343	1.2616044
431.75586	1.0154635
433.34106	1.2950539
434.75298	1.7878825
435.86799	3.0719894
441.16179	2.8027141
444.70631	1.361662
446.54581	5.8314381
449.64875	0.90012572
452.05488	0.82564072
452.8068	1.262453
454.50209	1.5009614
456.1773	0.85735246
458.65151	3.3748689
459.0954	6.6562351
463.50546	0.74745769
466.19696	0.48937414
467.67071	1.4050818
474.12987	8.0503087
477.15288	2.7748868
480.19427	3.9350771
486.83872	1.2152226
487.19991	3.1282093
489.36303	4.4635483
495.16568	3.2223832
495.67377	7.0819275
498.1533	1.2726275
498.88535	1.178083
499.79453	2.1415191
503.99394	9.2485298
504.37804	2.1633211
504.86386	2.7018737
506.81333	9.3296107
508.44595	3.0761921
510.92635	0.78296582
514.26308	2.3605726
516.73385	2.1330561
517.4552	0.81226767
520.36942	5.7617958
522.74056	18.701218
523.09374	7.1896712
524.19032	10.395432
526.58011	3.2667848
529.18003	4.9049056
530.85915	12.251505
531.79964	12.223064
532.81495	17.843306
533.83198	3.0645766
534.21211	3.2813562
534.6954	10.343372
540.74562	1.3492395
541.1758	4.1475932
543.57787	0.36525952
547.81756	0.6060356
550.99843	1.3469875
552.90886	1.0930622
555.25356	1.8719985
558.14951	0.54599096
561.05049	1.3048762
564.99915	2.4867168
568.26672	1.6452028
571.4557	1.1870422
573.55682	4.0524616
578.15775	25.890181
579.29002	3.9393507
586.56828	4.340516
589.57604	2.2940363
590.97384	1.8633817
592.60218	3.7927337
594.4794	4.3006882
596.3734	2.2762799
597.7333	0.92391101
602.04648	0.65178038
606.39539	2.3480575
608.18071	2.3370731
611.58699	2.3365272
612.91003	2.0435271
617.7433	0.8650378
621.1187	0.49184766
626.74309	16.741947
631.73239	2.3940221
633.69814	1.0756573
637.21411	3.0650211
638.29425	1.0578435
640.10277	0.77537055
650.64076	0.87214545
651.91575	1.0283915
653.7739	1.8765755
657.6248	1.1959567
661.4672	6.5113126
669.35476	4.3793991
670.23125	7.9442582
674.74896	0.69294504
678.73674	0.99699981
682.0627	3.5436923
685.15385	0.7449953
691.14783	14.982796
691.50607	2.767946
702.81331	1.9414405
706.30759	0.30835963
711.76928	1.9657163
718.88702	4.4891822
729.84193	4.7831181
733.01497	1.8503091
737.18011	0.95275442
738.30937	1.541967
750.07501	0.47537766
757.77628	0.73950529
758.31857	1.142163
761.37951	1.2358329
767.86187	2.2474338
772.03997	1.1643207
791.95316	3.3890011
802.35701	1.1133708
804.13112	1.3297674
814.263	1.0280373
820.17668	23.343241
838.2545	1.4004434
851.27124	0.44265985
856.41528	0.698233
862.31079	0.50399049
877.30401	2.7977925
883.49118	1.2259829
884.96104	0.87197783
911.23785	0.51666434
934.36907	3.4243001
955.62481	0.46294401
990.27716	1.4797315
1045.2849	0.84935293
1093.4518	0.79050906
END IONS

BEGIN IONS
TITLE=33: Scan 1059 (rt=1293.85) [E:\ORBITRAP\Laura\130118_OT_LB_Leaf\130116_OT_LB_leaf-trichome_3.raw]
PEPMASS=655.33877 5124.0044
CHARGE=4+
SCANS=1059
RAWSCANS=sn1059
RTINSECONDS=1293.8546
185.13114	0.40137577
187.03203	0.93909666
194.84183	0.94542918
196.94095	1.5428863
222.13182	0.88437415
230.09378	0.8715722
239.00658	1.0512267
240.24568	0.79149942
241.66695	1.3971242
254.259	1.0848415
258.07196	0.88424215
266.11371	3.0206325
267.91482	1.4990693
271.92297	5.2253937
276.06628	5.0505635
276.86785	0.89822374
279.16626	0.55522432
285.31204	0.44020957
285.85467	0.87077232
297.02995	0.94068672
298.01476	0.29037653
301.0968	0.97214055
304.41385	0.39029583
305.18933	1.6563623
310.12356	1.9712544
313.12774	0.54282114
314.81271	0.80895285
317.08972	0.58626759
324.08285	0.96280673
324.98334	5.2740726
337.0265	4.0641194
337.96334	0.99986564
340.00043	5.7364264
343.08787	13.58404
354.92652	0.95206844
356.08921	6.1468162
357.99974	0.40677765
363.019	0.9805638
366.22408	0.58647769
368.38305	0.72741251
375.41229	1.6391192
387.00004	4.6466748
389.27833	0.57390423
396.13535	3.3707112
396.95159	1.5279099
398.76723	1.103231
400.2694	0.5115188
405.14294	0.42904657
414.07949	37.109863
417.20614	2.5296037
426.20317	3.405094
434.11186	0.97632016
435.91779	1.315572
439.55758	0.8543109
440.18157	2.4479976
448.73132	2.3049964
449.90221	0.32954155
453.40725	1.2270062
454.42733	1.1413538
465.22398	2.4546156
467.07418	0.4824972
476.19513	2.1437427
486.20522	3.1927134
487.4139	1.3653734
490.62176	0.63335879
495.25585	3.5752067
499.78789	13.762778
504.37088	1.9176239
508.82235	20.407883
511.16778	7.489998
515.14282	4.993078
520.11229	0.83004891
521.72278	0.90077199
530.29446	1.8097316
531.80785	1.3137873
532.93879	4.8621029
535.20161	4.8018094
537.92186	2.5149914
540.80573	3.1682939
544.23956	2.4392527
544.80609	0.53170885
547.95313	1.3332167
550.08429	0.65820865
552.60827	2.492462
558.29113	3.8226857
559.80859	3.3908433
564.80124	0.56775001
568.63968	7.4476696
569.14412	2.0184888
571.14969	1.6857611
571.69751	2.0213698
575.51562	1.432443
580.36254	1.4036103
581.25858	2.3463135
586.36485	2.2399556
596.52195	4.4806798
597.81165	2.2391791
601.17621	2.330224
604.66229	1.5064705
608.83344	4.0602741
609.53864	1.9943504
611.71066	1.9373161
614.41643	1.5512142
620.27222	3.5780934
623.16133	17.100062
624.0291	4.8911449
626.438	1.0102453
633.49379	19.934509
636.29514	16.205536
638.51986	8.1665348
640.88486	46.094312
643.2516	26.470899
646.40021	35.624133
648.85982	4.682812
649.75732	1.684985
654.06893	2.2051302
654.84199	1.007071
656.04712	2.1952175
660.83734	3.9514179
663.43904	3.4470063
669.09879	3.1739619
672.27356	1.6623087
677.81105	4.6519919
679.98437	2.723596
683.25906	1.1174441
684.69727	1.0351732
687.26178	2.7825283
693.50603	4.942673
698.42655	0.78563527
703.56332	15.245427
706.71776	4.3096954
710.23478	1.1723523
713.66762	0.88464598
716.73024	2.476744
718.86827	1.2198673
723.44363	6.8684083
729.71253	21.708148
730.55627	9.2532745
732.3289	14.177682
735.65651	48.015269
738.44982	6.8381312
741.87872	8.6755868
746.32688	0.63252154
750.14533	7.9430783
751.28885	4.0678056
753.35864	7.8681353
753.89841	3.3873672
759.30474	16.723747
767.90366	3.6025634
773.00537	5.6131633
776.84714	9.7465801
781.70951	12.741999
782.30319	14.930177
783.91723	7.0387224
786.15281	1.9219648
788.37407	3.8599811
792.08292	1.3924586
797.36864	12.431783
802.0771	2.4871717
806.73924	12.097741
812.2909	23.844656
818.9107	3.080093
824.73867	11.437944
830.77466	20.340354
835.35473	3.5687376
837.83391	0.69173642
851.28607	10.904019
853.00633	5.924741
856.02359	1.6065779
861.77654	12.312766
870.83473	50.872679
877.46469	1.1825498
880.16381	1.5088051
889.81469	0.81726675
894.6798	2.514428
901.19679	2.5216026
901.79687	0.93815595
906.34862	1.4925501
919.29476	3.5297265
921.96734	1.3157747
925.80046	1.5366116
934.87357	12.083768
935.27385	2.8179224
941.50354	1.3528227
956.43393	7.9806941
965.45435	5.4736241
970.89192	2.9428934
981.34747	0.73126253
992.84646	0.84493934
994.51204	2.8162752
998.32001	3.6143397
1005.409	1.6420859
1008.3176	1.7685944
1016.4338	22.968353
1020.7212	1.8389985
1029.8346	6.6139484
1033.3118	2.2168815
1039.8323	11.492078
1045.3921	1.964471
1047.3975	4.8947055
1051.9865	1.8352885
1055.0808	4.3822002
1069.4668	2.8312804
1075.6487	3.725398
1079.3773	4.9913148
1087.4686	3.8783487
1093.4527	1.5395534
1096.0085	0.49901095
1118.3375	13.500549
1136.3885	1.6448276
1147.5292	0.8886062
1158.5141	4.7530391
1162.5394	0.95123007
1189.6608	11.827299
1193.5513	2.6685372
1212.2552	1.7472691
1257.6031	1.557349
1264.3624	2.6092547
1265.89	1.8424472
1276.9128	1.5248821
1280.4385	3.19562
1305.3116	1.2738182
1319.6735	0.6956775
1331.2903	0.74435569
1338.6672	1.9581294
1354.4167	1.3258149
1448.7594	2.1647471
1466.3726	2.0011906
1614.9964	1.0649428
END IONS

BEGIN IONS
TITLE=34: Scan 1063 (rt=1297.53) [E:\ORBITRAP\Laura\130118_OT_LB_Leaf\130116_OT_LB_leaf-trichome_3.raw]
PEPMASS=453.4991 4049.7258
CHARGE=4+
SCANS=1063
RAWSCANS=sn1063
RTINSECONDS=1297.5255
128.82764	1.2434704
152.67297	0.73162019
156.96002	0.74882431
160.90448	0.73593968
166.98956	0.20989566
177.19516	0.5662266
183.16129	0.96036827
185.98949	1.6544818
187.13472	0.13229192
191.16818	0.52704027
195.06096	2.2793988
205.24978	0.50558094
212.15965	3.0947659
212.90628	0.80380086
213.75442	1.6956664
223.61609	0.27013593
228.0719	1.565197
230.01538	1.9905602
231.20845	2.8167573
233.04149	0.97063906
235.21574	2.9644019
236.04719	1.517973
240.06677	0.29698121
243.11984	0.61132064
245.61822	0.86950412
253.01758	0.74256715
259.07145	0.35294852
260.14931	0.79111248
260.98114	1.2297959
267.95939	2.4976758
268.62531	1.2289359
273.12951	0.44973894
274.7948	0.36271919
276.93048	0.4141476
281.20235	1.7627217
282.23821	1.33292
283.56482	0.65112039
287.03317	0.52576103
292.05133	1.2179771
295.46018	0.44951978
296.9541	0.24973179
297.99886	0.3407194
304.72281	0.71178684
308.0299	0.82339097
309.19976	0.26743593
310.03548	0.48461418
312.55179	0.36746239
319.84515	0.25763863
320.75964	0.7200776
323.26446	0.98641889
324.10815	1.7321864
330.57346	1.6909241
331.42758	0.62758442
334.09296	1.3851706
335.18968	1.1945058
336.63553	0.4732008
337.69954	0.83130931
339.07968	6.678254
341.06874	9.3645208
342.86895	0.96260497
343.79813	0.49003528
345.08601	1.0755537
346.01913	0.31629971
347.06858	1.2121675
351.54329	1.3297351
353.07603	3.0355216
355.97981	3.2466561
359.12086	0.8328722
360.23922	0.2800019
360.79117	0.50285257
362.11393	1.851364
364.28419	0.56285144
365.79267	0.71874705
366.52862	3.5610334
367.6194	2.9371734
368.38824	0.43509866
370.39601	1.4844421
370.76182	6.3941222
372.58928	1.9218392
374.66763	4.497686
375.52868	1.6659891
376.78649	0.3678121
378.66974	1.1351053
379.95225	1.5619688
380.58416	2.8215545
383.10203	1.4538689
385.45763	2.1050703
387.11876	7.0279663
388.13391	0.57799045
391.11378	2.0994293
393.11354	2.4836105
393.83178	1.2175077
395.8406	4.6679022
396.93568	2.6623032
398.41216	1.7473271
402.71191	1.5193723
403.42972	2.8234384
404.33099	0.78573259
409.89147	4.7511495
411.18608	2.7345212
412.35087	5.8865456
414.10194	1.2092502
415.89547	2.5337183
417.82495	3.8575465
419.16309	10.437072
420.98777	6.3653538
423.25041	2.0027872
424.96365	0.95588863
425.62965	1.9659088
427.00326	0.39818001
429.38817	2.3053965
430.80009	3.844282
434.60682	10.559212
437.05283	3.3173257
439.13311	2.2823469
440.46979	1.9530169
444.27254	33.410042
444.64143	10.343829
446.32623	1.2487962
447.58474	2.906976
448.63251	7.789186
452.26143	5.2785142
452.66955	1.4041074
454.49611	0.95051954
456.04024	3.1855814
458.06506	2.142881
464.22009	9.7819027
465.21477	4.7086912
466.11067	1.4846676
470.74931	3.4512895
473.0862	4.0428421
473.52961	1.0897506
475.75379	1.712209
476.22818	2.4854359
481.34894	1.5670697
482.07655	2.5480088
485.19589	4.6341608
490.52691	25.699627
496.16624	5.215591
496.99232	1.1384929
498.59507	2.4277914
501.70534	7.6288302
504.71743	5.9509702
507.65204	5.0570809
510.758	9.4347313
513.56325	3.4494184
516.05166	11.30813
516.96187	4.4494774
521.5363	41.057703
522.98634	4.2780151
524.04718	1.159159
527.56628	127.16232
532.70816	0.88818917
534.84499	0.77498258
538.37997	1.3726043
542.06296	3.4622361
545.66431	2.8437639
548.06977	3.8447994
549.00021	1.875227
550.80599	2.1257518
555.10479	10.944209
559.31067	7.5175689
561.22569	12.527769
563.03518	4.4426565
566.05005	4.0370321
567.18533	9.9976041
567.84475	3.2517598
570.07838	1.6234212
573.75297	3.9612284
576.71374	1.7876329
578.90131	1.4666733
581.3999	1.2115755
585.20239	0.98261174
586.69321	2.5725558
589.02301	0.70165136
593.22253	3.7132977
598.21508	1.1409621
601.15556	2.9444149
603.82551	1.2712386
606.89456	5.1881979
608.76269	2.2543824
611.96554	3.4955332
612.60454	5.8563039
615.41881	5.2273087
620.6219	17.70047
624.21052	19.2669
629.36869	1.6400911
633.08167	2.2907204
645.26067	1.5364428
645.87269	1.9524841
661.90173	3.9768063
662.77367	1.8859042
664.88404	1.7898269
667.52481	1.7355169
670.09675	1.0573179
674.23663	17.280088
677.20649	2.9355372
680.17497	2.1708662
681.0553	0.48554971
689.23314	9.3293937
692.43412	2.9241979
693.21266	1.3249343
696.10719	0.39158962
705.21078	1.8127493
707.91388	1.9225717
709.43932	0.88642876
713.16685	0.44105011
717.24801	2.6173237
718.1952	4.8847156
724.42282	1.6081721
726.76601	3.5743334
728.1883	1.5196863
732.14842	0.3673194
742.67397	0.95198006
746.53597	0.91977587
749.15837	1.3009577
752.30755	0.51846271
756.49054	0.52634965
764.42694	0.61187301
775.33326	4.0351046
776.00681	1.6738796
790.25283	4.7472182
793.31587	0.77467299
817.29508	1.2958804
832.27905	1.4610084
844.46778	1.3157591
849.19119	1.2725248
854.30959	0.65061843
870.79727	0.54985246
874.29956	1.643671
889.27543	1.8941845
891.24324	2.262408
892.45642	2.7679043
907.25665	1.71572
917.96002	2.2150434
948.4098	1.1497991
969.3226	1.6233159
973.53631	1.7499008
984.98162	1.225304
987.76417	2.296347
991.47778	1.9589759
1002.1137	0.69781872
1006.3218	3.957475
1019.868	1.4601259
1023.1435	2.0085814
1027.2411	1.0269984
1027.6152	2.1974416
1046.5498	0.93044256
1101.3087	0.99253013
1121.3358	1.3024886
1143.2731	1.5894048
1154.5132	0.67648816
END IONS

BEGIN IONS
TITLE=35: Scan 1064 (rt=1298.24) [E:\ORBITRAP\Laura\130118_OT_LB_Leaf\130116_OT_LB_leaf-trichome_3.raw]
PEPMASS=547.28975 2187.0269
CHARGE=3+
SCANS=1064
RAWSCANS=sn1064
RTINSECONDS=1298.2405
170.91585	2.3764866
175.17138	0.5723979
176.79284	0.59924951
184.84329	0.50609156
215.08572	0.48351952
229.80022	1.5795458
237.11551	0.43556826
248.03895	0.40032006
253.15782	0.38609094
261.75154	1.8800678
263.61617	0.18955497
266.92996	0.70391152
270.08177	2.0358539
271.32978	0.47140268
271.9667	2.2307577
296.90845	1.3267176
299.08617	0.8641138
299.63513	0.51622335
299.90854	0.13083689
311.83545	0.31627783
316.88385	0.62985253
318.12882	0.44946618
327.0716	0.79131776
328.05123	0.30036649
330.53664	1.5825792
333.15981	0.93102622
335.52439	0.5398072
336.34193	1.0970374
345.0165	0.82810395
348.33963	0.58538332
349.16757	0.17927794
350.10008	0.38597469
359.29031	0.45569535
369.1204	1.7981679
369.5142	0.71094498
373.0249	1.1066398
382.16822	0.96306805
383.19138	0.63656364
385.86659	0.27251536
387.0353	0.8368216
387.91721	1.2793453
389.84337	1.7492342
391.11541	1.1544343
392.96531	0.86222749
397.11834	3.3300309
416.03596	1.9408593
419.04577	1.0463395
422.66412	2.0868047
432.13191	1.8390354
433.04339	0.74644976
435.7774	1.8967985
440.66928	4.7615955
443.39408	2.6069526
445.69651	1.0405328
450.60307	3.0906751
454.18513	2.3940732
457.79281	0.43876392
459.56505	2.6462794
464.38139	1.0654758
464.79748	1.323601
468.75951	8.228085
471.35333	1.9741454
474.80908	3.0166852
480.2573	3.103818
481.07763	1.9519303
484.62254	24.17867
486.84294	3.2683557
490.50442	2.1569116
493.47771	2.0218996
494.43927	0.4161838
496.23947	0.52144413
499.87216	0.8215936
502.31338	0.54274082
503.8304	1.3039809
506.102	1.2132973
508.05713	1.8830334
508.55372	2.6034705
514.30793	3.3899072
515.64209	4.1026701
519.21563	14.346344
521.35518	5.2313653
522.34788	2.0352815
526.62246	11.781075
528.16877	5.8308342
529.41308	4.3196873
530.61706	3.3601437
535.39345	12.272914
537.23042	9.047219
539.03528	7.8181989
541.18212	11.44102
546.99334	0.2820769
550.24761	0.74270908
551.54707	1.1383412
555.03104	1.4302386
556.55488	3.5491368
557.27222	1.0313258
559.1811	1.2537817
562.70695	1.6052423
564.98687	0.3116793
566.96474	0.48519819
568.32116	1.173974
569.72581	0.9045237
570.89951	1.4041502
577.3968	4.2519536
579.5351	2.7311463
585.21125	8.1274346
591.1283	6.799149
597.53578	2.7570913
598.60739	1.9848364
599.80268	2.8669215
601.60566	3.106735
604.20076	5.0954385
608.59705	2.3872624
609.93677	4.5753497
613.11178	3.5477437
617.99401	1.6509082
621.97809	0.51588236
622.67212	1.4907185
627.12474	2.6476149
629.38886	4.7568347
632.12616	0.67624036
633.10483	1.3980986
634.29207	0.3972676
639.71604	2.0166543
641.10742	2.8083844
646.43275	1.7329577
648.29221	2.5195677
650.74893	2.0982849
653.31711	2.0581903
654.44721	3.4176108
656.23071	1.4986153
659.22654	1.3392796
661.14262	1.6082153
662.49809	3.3137873
665.41824	1.0425427
668.18447	1.7116728
669.03006	3.4869402
672.12685	3.9456837
674.18364	2.9548241
676.55606	6.1771935
678.98684	3.3879753
685.64463	5.8108388
689.7707	1.1381761
696.07513	1.7756029
701.29815	0.88280604
704.16233	2.833323
704.93035	1.0720684
707.42905	0.93547019
708.41117	1.442186
720.28744	1.6886651
720.9502	1.8784489
722.29931	1.0776176
726.50531	0.65553281
727.65315	0.15977363
735.27522	57.445416
741.69505	3.7993345
744.9027	2.0260934
747.66883	1.3458475
752.52032	1.4251956
761.865	7.0463847
768.3821	0.6314802
771.9116	0.53672672
773.19358	0.20505686
779.39013	1.2827321
784.39361	0.88036894
788.3	1.3499196
791.35557	1.9918318
793.28381	0.62322053
798.24054	0.23307245
803.40606	0.25561024
808.23785	0.25806071
820.33981	0.66319977
823.6315	0.49920122
831.23	0.49241544
835.6236	0.75666509
839.34316	5.7278984
840.29293	2.3067554
853.53509	1.9994362
858.11185	0.99342904
862.37837	0.63862705
871.34381	2.3391682
887.09947	1.2964584
888.18979	0.48276865
906.5061	1.9997412
917.2594	1.1091042
926.35998	0.89953834
933.39328	1.2439683
937.60064	2.1569076
950.26443	2.4313412
955.05537	0.42759415
963.17241	0.66981306
964.66278	0.54857919
1004.3084	0.52145472
1028.0574	0.958499
1049.066	0.42704076
1175.3727	2.1278718
1421.6658	0.60125775
END IONS

BEGIN IONS
TITLE=36: Scan 1068 (rt=1301.83) [E:\ORBITRAP\Laura\130118_OT_LB_Leaf\130116_OT_LB_leaf-trichome_3.raw]
PEPMASS=489.24547 6728.9438
CHARGE=3+
SCANS=1068
RAWSCANS=sn1068
RTINSECONDS=1301.8281
146.08432	0.90092843
146.96867	1.4279978
155.09482	1.4765894
160.86475	0.28509055
172.95876	0.66220316
175.27238	2.4090094
176.00741	0.73401101
184.11414	0.45532855
187.12146	0.78177017
190.92534	6.587485
192.9917	0.56639252
196.12138	0.58952967
197.25248	1.2317561
200.06062	0.80087584
211.19661	0.32761546
218.94685	17.951242
219.80714	1.3739969
222.74846	0.83715456
229.01212	0.77950627
232.077	0.48600154
234.07183	0.99112751
237.02597	0.7762818
238.79653	1.0322882
240.13821	0.38632896
244.15712	1.0361641
251.03	0.2766865
253.88063	0.58771226
255.91087	0.80810352
258.03457	1.3371046
269.55408	1.9145878
272.39594	0.83816628
272.88376	2.0382806
274.27801	0.5139156
275.93689	0.5919408
281.81312	0.53339382
284.08204	0.35034639
285.01474	0.76012201
287.86764	0.97452643
290.19461	0.37343062
291.99137	6.6324049
292.80308	0.96075949
296.10173	0.3435198
297.02264	0.61723715
300.96217	2.1040338
303.07174	1.6740986
304.73524	1.4692381
307.09362	0.97938215
310.62455	1.3998564
311.99541	3.2095684
312.67949	0.45668917
319.20009	0.97823845
320.2083	2.5695742
323.19696	0.66247338
327.08258	1.3314166
328.34833	0.69020934
331.79995	0.63561049
333.1603	1.7905147
334.87065	1.1003355
336.35386	0.87717774
341.91883	1.2590842
342.81086	0.87997006
348.06089	0.79122935
348.85941	0.34685384
355.18244	1.4565337
356.03474	1.5864468
357.01471	0.96327675
357.99658	2.9980076
359.13692	0.87216467
367.1754	1.0900406
368.06163	0.22391127
369.14919	0.86862658
374.10566	2.1320478
382.23882	1.4321299
384.66299	8.6662626
385.37064	2.8940808
388.91206	2.0452802
392.17396	3.3507717
395.16099	2.4839702
396.73469	1.3639984
397.51071	2.1388397
399.55884	1.4104532
400.16966	0.36143283
402.13875	0.73831743
404.06685	0.48810548
405.49801	2.4424206
407.29923	0.96032776
409.1506	5.3483212
410.90634	2.4657691
412.93515	1.9499455
413.91879	4.7211186
414.78829	1.3384135
416.97716	10.042225
418.62532	8.3571992
420.25543	1.8648115
423.22759	1.1227424
427.9891	3.1396706
430.20383	2.1191448
435.1986	0.77130765
436.29606	1.1220455
441.14943	6.6204029
442.98628	7.8708291
445.72799	20.878813
448.76775	11.244969
449.17594	2.1615923
450.95766	2.559673
452.30738	8.2142862
453.64655	4.4383889
456.06584	2.0337374
456.62598	2.567785
458.76321	5.46661
459.5202	2.1886536
460.66809	2.0185476
461.16443	4.3710104
464.28485	4.1563134
465.31586	3.4602777
467.05906	14.378679
469.08534	8.5612845
470.04232	3.3047357
471.16537	8.153971
472.06894	12.087697
473.16436	15.388315
477.50385	55.402655
480.80387	7.3928864
482.19714	8.2657122
483.12904	29.971773
488.79798	8.3131591
491.77098	0.96827984
493.96537	1.0849877
496.20027	0.75835591
498.62882	3.8395905
501.97819	2.1516359
504.89663	1.8191557
506.24868	2.5829088
509.74366	29.836721
512.462	1.9829093
514.70811	1.6284671
515.58666	2.107418
516.26896	2.6793868
521.11865	2.0130289
524.77947	1.9827608
526.59447	1.3027274
527.36428	0.50787409
534.42583	2.245878
536.38079	7.7791151
542.48025	0.34187401
547.64613	1.7268303
548.81109	0.81655294
553.30173	2.7728829
554.07786	3.597429
560.26931	6.5725032
563.7907	2.4621697
567.10753	1.3605024
567.48245	3.3753131
572.76841	2.0001007
574.30876	2.203275
575.16501	0.95946908
576.06543	3.2026272
580.86338	10.204307
583.20486	12.610535
586.37071	4.9685292
588.28851	1.7192826
590.22285	2.568838
590.73567	5.6155742
592.81864	7.4362883
595.62562	6.6448431
596.32958	19.045488
598.76567	3.4730025
602.10289	0.47266335
609.15513	8.2433654
615.26146	14.637553
619.52325	9.8151882
624.26048	227.43339
631.27533	18.614599
639.34189	1.0275669
640.91303	2.0915874
642.02378	0.53178013
650.32604	14.681917
654.12522	2.7931455
658.77734	22.919162
659.2244	6.1619621
667.78191	372.25864
672.73647	42.555993
678.31574	1.1060032
680.14016	2.7741673
683.21606	2.4598129
688.19574	2.6113691
691.75992	0.42469047
693.91612	0.47900506
697.45878	1.3630365
698.29921	2.465549
699.25381	1.1510336
704.24738	8.0928615
709.31494	0.89329698
714.18697	0.57575549
722.01709	2.3937671
729.17348	1.0162845
734.55009	0.94763023
737.42006	1.0473519
739.26257	1.1013132
748.27687	5.845296
749.36831	1.5413346
753.10589	2.2040104
768.25106	5.8310212
775.15155	3.4100972
784.85165	0.53537488
788.23956	0.70566876
792.3648	3.7428484
796.93804	0.87778214
802.02688	1.509619
805.30723	2.233808
807.42307	1.1087416
811.23457	1.208693
814.19943	0.35657361
821.12738	0.71342208
831.39401	0.71238986
835.18304	2.4925621
841.42175	1.3430825
846.58752	0.60804044
860.07629	0.60332896
882.43511	1.4240399
885.29505	1.9389736
888.83558	0.67174762
893.22895	0.5870122
898.1502	0.74225641
915.27545	2.4666333
927.23887	2.0253833
945.40325	2.3050268
960.4342	1.0549671
980.45916	0.72374696
1014.0188	3.2529736
1016.2953	1.529441
1018.618	1.9278608
1026.6267	1.1501728
1034.2051	3.7033672
1064.3654	2.5995658
1067.4306	1.0375392
1103.9023	2.4381914
1174.6086	1.0205528
1375.4674	1.1545561
END IONS

BEGIN IONS
TITLE=37: Scan 1071 (rt=1304.19) [E:\ORBITRAP\Laura\130118_OT_LB_Leaf\130116_OT_LB_leaf-trichome_3.raw]
PEPMASS=429.92595 3922.489
CHARGE=3+
SCANS=1071
RAWSCANS=sn1071
RTINSECONDS=1304.1905
166.72265	2.7749049
167.86472	0.47686705
182.13441	0.5686707
189.9375	0.52161947
198.16074	1.5704754
198.92455	2.7214373
201.05093	1.0695687
206.76701	0.74166738
208.30658	0.96633443
208.92164	3.4697466
210.76309	0.59895303
214.88153	1.6672269
216.60191	0.47313955
217.56189	0.81706682
222.89656	2.1948806
223.55855	2.658457
224.75505	1.6706893
225.88247	2.9407092
226.311	0.90051413
227.06207	0.79639863
229.99141	1.7390831
238.63315	0.62156649
242.97172	4.3240545
244.02273	1.095139
253.75955	0.92861056
256.25805	0.64472001
260.11944	0.56541139
264.02109	1.0031414
270.03508	1.5795466
271.00927	1.1326219
279.71094	0.6454892
282.03308	1.4300504
284.21757	0.48865427
284.65496	1.3045286
288.91311	1.106442
290.2904	4.4015997
293.11401	1.2902318
300.03378	1.9831625
300.29344	0.38307362
303.1514	0.94181467
307.6335	1.257402
308.11503	1.6691254
310.20718	1.0677102
313.12833	2.4352316
314.69932	2.1763064
315.03201	0.46430736
318.76174	17.86117
320.96149	0.45025508
324.6928	0.80885563
328.12987	0.88116793
329.15515	0.59520907
330.08462	1.1466431
330.73669	1.9860554
331.82534	1.2965921
335.19584	1.0788657
338.07819	2.5777459
339.37997	2.2388209
340.82612	2.0221215
341.97288	5.965917
342.83522	5.0742987
343.44453	1.8757274
344.58943	2.9419954
345.32495	1.8149474
348.26412	0.82125202
350.63559	0.88325122
351.17885	1.0345887
352.94781	1.6518596
358.87812	138.47505
360.25673	34.527562
360.71197	8.8757959
361.84747	4.1569848
362.77625	1.7830323
365.14551	1.2276549
366.154	1.3486564
367.83642	2.5376606
369.8267	37.135025
373.31022	55.980653
373.72085	103.35035
377.18851	0.67940251
379.03581	0.85181761
382.23066	1.1960098
382.75079	3.6934841
384.16251	3.6031631
385.15038	1.1003677
385.52401	2.4874424
386.01454	4.5687672
386.89991	1.909534
391.44338	5.1982236
393.07819	2.3264054
394.10222	1.3976139
395.08451	0.859667
400.09525	2.8293527
402.62739	7.9370758
406.94122	4.354658
411.15904	9.3719326
411.83102	4.1475384
412.75313	6.9697814
413.77234	11.139258
415.19386	4.7684552
417.4876	4.1749339
418.15128	7.8689196
420.30244	8.7607529
423.14248	5.112199
424.0709	13.453801
428.83456	1.3163113
429.56674	1.4123747
431.06014	1.3896429
439.14641	0.73732559
442.12098	1.63214
446.67842	1.9127469
447.91338	0.79356073
450.8354	2.7817641
451.17053	0.52757669
457.09752	2.5054658
458.51488	0.66245254
463.65528	1.7765854
466.66246	11.019991
468.90105	3.160613
470.14055	2.3968846
471.47987	3.2468374
474.44406	2.2078427
478.46649	0.74451075
481.82091	0.97741267
484.56372	1.3498914
489.63528	4.0800597
493.77453	1.3898525
495.4866	1.4579558
496.91633	1.6728379
500.58855	1.1233871
501.33618	3.3357079
504.96525	1.1256439
508.25595	1.655487
515.23422	12.635587
522.65202	18.784636
528.10448	1.0018006
530.77991	1.4955433
532.31619	0.63576963
537.17343	1.4560872
540.17852	2.5594877
543.18397	1.8579345
545.35837	0.90544115
546.09296	1.1961296
548.46357	2.0314962
550.1743	0.86655188
555.03936	1.6258588
557.29672	1.4994818
569.74859	1.0378005
574.63202	0.68413008
578.91681	1.4972671
583.32471	1.9349577
585.16841	2.248579
585.91375	0.79110608
587.8512	1.6677917
591.84606	3.2640919
598.98804	0.51617696
610.43039	1.9654091
614.33449	6.8453508
615.23203	1.5055042
620.35351	0.96688534
628.22297	1.0141292
632.23364	2.3902071
634.83926	0.488343
638.42907	0.67331445
644.24808	1.3289727
646.40875	1.6854565
652.10357	1.0021836
656.19238	1.0679584
657.11676	2.7578203
676.18865	1.6858356
686.24383	1.3666789
688.30813	2.0081958
690.18774	2.3003662
712.33054	1.1830913
715.55499	1.9940418
725.39636	1.6926134
731.2951	1.1203492
745.45446	0.52108715
756.46671	1.6479413
762.03509	2.1581395
802.18768	0.84825805
808.51428	1.8845443
844.43096	2.6914775
872.1845	2.3786995
884.26141	1.4590979
901.14654	1.384545
996.18823	0.85709507
END IONS

BEGIN IONS
TITLE=38: Scan 1075 (rt=1307.74) [E:\ORBITRAP\Laura\130118_OT_LB_Leaf\130116_OT_LB_leaf-trichome_3.raw]
PEPMASS=449.23351 5869.5088
CHARGE=3+
SCANS=1075
RAWSCANS=sn1075
RTINSECONDS=1307.7438
135.85623	0.50584044
148.08673	0.40184286
149.23802	0.8296458
151.86131	1.2212344
154.97919	0.53556366
168.92944	3.5165405
171.20901	0.39419966
172.27894	0.9560281
185.0481	1.0042095
185.94873	6.4909781
187.0797	1.022077
192.06512	1.2469175
198.11545	0.29917037
200.91302	0.43429474
207.23376	0.99374382
214.86593	2.0913027
218.68606	0.80259412
224.15669	1.7687914
224.81986	0.26742266
225.11406	1.4660997
225.75404	0.3753498
226.07794	0.81990448
228.73022	1.9205278
241.89886	0.47421218
242.56735	0.99623273
245.70347	0.50903007
246.92451	0.93807844
248.06608	0.47356308
250.75101	0.50020407
252.94385	0.88870758
255.05198	4.6031188
256.14972	1.0885826
256.82558	0.34106044
259.68706	2.2556938
262.91643	1.6981292
264.09683	0.23558372
265.22336	0.73730545
265.84137	1.9565408
272.98513	2.6969922
275.63251	0.55043281
278.73869	1.1215011
283.04821	0.42425083
284.36909	1.3972915
285.94251	0.81352479
287.07053	0.49979747
289.79849	0.76671911
293.19432	0.7818731
294.94903	0.77639926
298.08548	0.48165661
308.0929	0.34504295
308.8997	0.47897785
313.26205	1.2656898
314.09639	3.6913257
315.66907	1.0670538
323.62329	0.8405294
327.50772	1.1202496
329.51955	1.6180446
333.32345	0.46418805
334.92535	0.7439894
336.42285	0.94142267
338.98531	1.2125758
341.80081	1.3947664
345.69997	2.0892084
349.29053	1.0069917
351.64312	0.84445567
352.31987	2.9449448
354.09303	1.4039095
356.83303	2.846099
360.02842	1.7981285
362.13391	3.5646044
362.59335	6.1718673
364.25982	1.3506748
366.64523	0.88968967
368.04429	0.8850683
369.993	3.6732861
371.04723	1.8574623
372.33729	1.9474304
374.14369	2.3320624
375.78377	1.2773799
377.2749	3.9965563
378.63458	0.83022823
380.60255	1.8856571
381.81956	6.5620764
385.77554	3.0529379
387.72527	2.0038866
389.6584	2.8276579
391.07089	5.9842909
391.86506	1.6011142
394.7571	0.52462106
395.44221	0.72475113
398.36596	1.0344781
400.71726	1.5787001
401.6255	0.72339638
403.14799	3.5261961
405.5807	1.6702416
406.82201	1.2021202
407.88963	0.72805518
412.2602	7.5560252
415.05848	2.5290037
416.06654	4.8768958
418.87174	4.6491467
419.47189	9.2398364
421.25447	2.7284056
422.53016	5.4832006
425.43719	4.7639583
431.84168	363.7334
432.96336	68.139131
437.50775	82.861208
439.15756	9.7368665
440.77075	10.765376
443.06912	138.38298
445.60425	2.9045944
448.61958	5.9349157
449.85868	5.4106556
450.98411	2.517629
455.71733	21.945443
458.77702	1.5893951
460.61128	2.1407638
462.49546	3.3359534
466.44435	1.7370237
467.09421	4.4334874
468.52342	1.5466531
471.68547	4.0762638
474.09423	4.8333688
476.3103	4.0816406
479.07712	0.75202416
481.5392	2.5051197
482.7864	0.90385566
484.85053	0.48856114
487.74664	2.9010573
491.63184	2.0025691
495.03121	2.3762404
498.24108	1.5577562
500.64558	1.4566009
503.346	0.90648571
505.22528	1.3616161
505.99399	1.4455336
512.51374	6.009101
513.6603	1.8536965
518.27989	2.1400618
520.2021	3.0176738
522.57413	1.6020314
524.34826	4.2529425
525.86698	5.5156253
530.16504	1.2724428
533.25439	2.0791174
537.2329	26.759744
542.09798	1.1036678
543.55502	2.2400654
544.88089	1.6021868
546.77894	1.4022842
549.71125	1.5452642
553.34502	0.89600435
554.30411	0.46505349
555.87539	1.6000885
557.4239	0.92222979
560.31295	0.63419423
561.36572	1.0690231
565.10766	6.1417175
566.72249	4.3647159
571.69729	53.922746
580.74137	91.581573
583.96747	6.549256
587.26601	3.3318111
591.98393	5.7379376
594.28444	1.4346659
603.11713	1.6807809
604.41147	1.0527487
617.34897	0.80308636
620.2454	4.0526816
623.77623	1.7829813
629.25313	9.2526082
633.23927	4.7747132
635.73296	2.740479
637.55064	6.298192
643.4436	0.80479085
651.78447	1.1910076
675.15412	0.62819108
682.2762	1.2275364
684.30692	0.91669225
689.23498	1.6561137
706.15952	0.69436055
710.3391	0.66145241
714.18708	0.57644097
724.31357	2.1754534
728.3446	0.93005282
736.54541	1.5582662
757.28574	2.2428816
759.13229	0.92042084
771.47003	1.1830626
776.21868	1.3544024
868.22587	1.2275511
891.43316	1.2405407
959.5697	1.1893949
986.36743	1.1082689
1007.2476	2.7553093
1022.2725	1.1089765
1082.5273	0.77178067
1094.1975	0.8482695
END IONS

BEGIN IONS
TITLE=39: Scan 1078 (rt=1310.08) [E:\ORBITRAP\Laura\130118_OT_LB_Leaf\130116_OT_LB_leaf-trichome_3.raw]
PEPMASS=495.29856 4751.9878
CHARGE=2+
SCANS=1078
RAWSCANS=sn1078
RTINSECONDS=1310.0775
147.10264	0.50756728
155.08614	0.42653916
156.08641	0.67462343
158.16255	1.807905
172.95898	0.97761609
175.03427	4.3204236
184.98532	0.36737136
186.87547	0.34512831
190.26001	1.7192261
196.95714	3.1605484
200.04522	0.90007723
207.63496	2.1329736
211.00363	0.76516537
218.88921	6.2437777
221.09152	2.1009935
222.28384	0.56459961
222.87099	1.0352224
226.92854	0.64337599
235.09417	1.8480561
237.11337	0.38869886
240.17814	0.6106216
241.11298	4.0047301
241.82124	0.62931263
242.95655	1.0216325
245.20393	0.68864329
246.8963	6.4162323
247.27338	0.25378044
249.03137	0.62908548
251.06918	0.55960425
257.95496	3.7701072
259.092	1.8490436
260.6919	0.54250315
268.96963	1.0601606
274.02606	1.3862681
282.15531	0.60607597
285.94763	0.27349072
290.05835	0.64740221
295.69089	1.8957422
298.66949	0.47643363
304.06494	4.5967635
307.76096	2.7331204
310.18407	0.50202371
310.90381	4.0191975
312.14543	0.72256718
314.01014	0.61417917
316.06328	0.37787085
318.72123	2.902693
319.96826	2.4923736
323.08111	0.75480087
323.96728	1.7194372
326.26617	0.41512013
334.2481	2.0177553
339.22563	1.3730402
341.09136	1.2915478
346.15246	0.76895562
347.80826	0.37177137
348.83616	0.47621598
350.28714	0.51042447
355.71541	5.1176923
356.12027	0.57043661
358.10727	0.61937129
360.19416	1.8606075
362.23736	2.4658704
368.5434	8.4864977
369.09024	2.1315997
370.90271	1.1372336
371.98157	2.4435608
372.66114	0.82235661
376.12384	6.7822118
376.43967	1.9571896
377.68638	7.7380333
379.17199	0.87338484
382.0757	7.0027967
385.02797	3.0837306
386.96914	4.1169727
388.17666	2.5100723
391.09007	1.6428413
391.97676	1.4016237
394.81692	3.1070259
396.15992	1.7810982
397.86385	4.5566168
398.88532	2.9928206
402.16455	1.7374814
404.24901	1.6848734
405.2423	2.9799172
408.05508	2.1052991
411.98984	0.70775919
414.2883	1.6097912
417.0959	5.5764648
420.53179	7.9687952
421.28637	2.9713359
422.84939	1.8643758
425.35276	1.6073912
427.20834	0.93072289
429.08051	1.3745347
432.12528	1.7296257
434.83531	7.5089342
435.54821	2.1806352
437.21663	2.1804201
438.72946	2.524661
441.21428	9.9833094
442.85033	3.5432223
444.15903	4.0512726
447.88376	6.1427743
451.25031	3.9511382
455.11319	3.9550283
458.05758	6.4881027
458.87794	2.6168051
461.58666	2.4822102
463.11609	6.0414241
464.07873	2.0746104
464.51714	4.6784117
466.33397	3.348494
467.89057	6.7946338
473.35666	43.059627
476.7152	33.651629
479.5052	2.1982779
485.59766	52.41395
486.79873	20.567463
488.47563	21.395686
489.0637	2.9772836
493.55815	2.6137016
494.76781	3.9926044
495.18702	1.3193969
496.60065	0.62476286
498.40963	0.40584746
499.1224	0.83514998
500.99133	1.8339316
507.12849	1.1746675
509.61126	4.278519
511.90266	3.4042982
513.18297	4.0240615
515.73104	1.3598512
517.273	1.3479381
518.7784	2.8730889
521.08572	2.5746891
523.38519	6.460844
527.98377	6.9938718
532.80397	37.569842
533.66573	10.034932
536.76096	1.4513712
537.20178	2.2677572
541.56189	4.8407025
542.00776	6.900264
543.74436	3.4475782
547.80392	1.0795796
548.19677	1.3526641
552.11477	2.1908732
553.04494	1.3554949
554.29479	10.779069
555.28867	2.2919003
557.27672	3.8182848
558.78976	5.4017895
559.72088	3.1448185
561.67755	7.0843642
562.89912	2.9965789
564.40777	5.3593988
569.8658	56.006285
573.19947	3.6868316
576.07439	19.870076
577.36578	5.3087655
581.51563	5.7621125
584.51575	2.7304136
591.36102	2.2578904
594.85824	4.7597247
599.93773	10.097654
605.24685	2.8328665
612.096	7.9710124
615.36602	2.8145496
623.58494	11.00722
626.84405	2.0586024
630.18639	1.0438664
631.11487	0.58540115
635.59815	6.1889318
639.76472	1.4345081
640.22884	2.2906742
642.75573	3.3198549
647.33128	4.1156458
649.20955	0.6185263
651.7736	2.5767284
653.18774	6.4580295
657.02716	0.78395883
660.13599	1.4297641
663.13763	0.86817098
668.19154	4.5263441
669.62578	3.2896934
672.22669	3.9126575
673.59498	7.9472864
676.99019	2.1793733
678.89747	4.0221811
681.43835	1.3300177
682.17375	1.6588166
686.32063	1.9105125
688.33466	2.9662294
689.78668	3.2056868
692.19692	1.4361833
697.16494	1.2942448
699.77724	2.1454007
700.47337	0.99352708
711.84385	1.5368335
716.22088	7.6726522
717.45547	3.6147123
724.2896	1.1428698
732.37403	24.627124
737.35359	1.166004
744.39231	2.2899473
748.29102	0.66820022
755.38652	3.0827357
757.00602	2.2784828
760.20889	1.210252
763.55982	3.3561411
765.26519	2.0332317
769.2756	0.96392877
771.4312	2.2468308
776.58815	2.2706136
777.26089	2.2976812
780.40453	0.75643749
787.20946	8.3307218
788.14994	3.4923696
793.4945	0.36566116
800.45127	2.9754685
815.30763	21.183035
816.58407	4.949313
829.58477	1.2048051
833.17558	3.2463108
837.42514	2.1383369
841.53251	1.9619479
844.33278	2.2914568
848.07871	1.703587
850.30932	2.456265
881.30767	1.0655346
898.97509	0.52516441
910.92211	1.791066
916.46862	1.0135427
930.50738	2.1425362
933.98707	0.78933272
943.24456	0.59859618
965.17755	2.2579607
994.22845	1.2326444
END IONS

BEGIN IONS
TITLE=40: Scan 1081 (rt=1312.33) [E:\ORBITRAP\Laura\130118_OT_LB_Leaf\130116_OT_LB_leaf-trichome_3.raw]
PEPMASS=776.38897 4404.998
CHARGE=3+
SCANS=1081
RAWSCANS=sn1081
RTINSECONDS=1312.3289
223.81697	0.95057477
226.09408	0.45073801
239.92337	0.49800261
246.23088	1.1598114
248.06786	1.5819189
285.95614	0.44306467
294.17435	0.48994202
299.16061	0.58241886
315.04376	0.5328726
340.94079	1.4296885
359.18078	1.7721643
374.13777	0.54741344
377.16159	3.2377746
388.31293	2.1476699
398.96112	3.9133093
411.09558	0.34189138
426.1882	4.7926109
428.07362	1.6896073
448.21853	5.0405217
449.11822	0.19391451
453.11645	0.53127545
471.14904	0.58034625
473.03112	2.3249336
483.88044	1.0420838
487.22	0.8858981
488.33234	0.54446746
501.22405	2.409378
501.98474	1.2512808
515.11929	0.5579702
516.27605	0.29862377
519.15588	4.0396132
519.52685	0.6214641
520.24803	1.729019
524.02491	0.95029533
527.22635	3.550646
528.14717	1.5988074
529.35525	1.0883665
531.05391	0.66637021
536.9375	0.55882333
543.2254	1.6799329
547.49426	0.44121995
552.03882	0.83977762
556.72515	6.9509011
567.19688	2.3769956
568.07333	0.90728196
569.26116	0.53721588
577.6012	1.7187295
580.11474	1.0549471
583.32288	2.1381199
585.81191	3.4530257
588.12104	0.6893181
591.9429	1.4988673
596.03698	3.6483569
598.68322	2.8546879
599.78269	4.9199004
601.09876	5.0612612
608.11824	18.554559
613.01094	0.59604222
616.99859	2.9764229
631.84991	0.78690608
638.05588	1.1469933
640.68925	4.589887
641.2928	2.0215456
644.01676	3.1205261
645.43	2.651413
649.61712	1.4721915
658.76762	5.9257523
663.03466	15.188006
667.23059	14.934108
676.39365	6.8014299
679.38063	2.2792608
681.93211	0.81204009
684.92069	2.8853713
689.64129	3.4314259
695.14169	2.1913358
696.40086	1.0390375
697.3753	2.8648838
701.99217	15.441402
703.16952	5.373226
708.85415	8.9525885
711.74336	23.738226
714.2039	12.580456
720.23215	34.15364
722.85635	2.2172448
725.4959	2.6388709
728.80867	1.2800621
731.38626	1.1194183
733.71948	1.3656542
741.70465	1.2698562
746.82798	4.7868726
749.25619	1.9995707
755.48867	9.7167869
758.15959	6.959714
759.63776	8.3940636
764.55649	18.071324
765.7037	5.7106195
779.81847	1.8855366
782.15683	2.7551599
783.53466	4.0539424
790.65048	6.3845986
795.29841	18.171357
798.8917	3.5124978
804.2888	71.294208
807.78577	5.0543339
813.41198	2.1995313
818.27799	0.79322992
822.26081	4.1619962
824.25447	9.7448964
827.77651	2.6520515
832.82128	13.120752
836.14438	1.6812601
837.48699	2.0130019
843.74668	2.9496613
848.28851	3.0479434
849.38232	2.1156745
852.28844	6.159573
856.1418	1.2446916
861.3158	2.1194828
862.22127	1.0307654
869.26683	6.1539693
883.17526	1.2638792
888.29081	5.1517376
895.84235	5.2699381
905.22833	38.171726
909.08852	1.2613691
913.11877	1.5080511
918.31326	2.1407694
923.36386	0.71905073
932.24534	7.2795809
934.38739	2.8150519
940.28801	12.975455
945.24749	2.1999081
951.34198	2.5744712
958.42728	4.6459734
958.79035	3.5481041
966.18606	7.1834097
967.19603	6.382645
976.24332	32.486643
980.06697	1.7963587
984.91042	2.5426102
990.76296	3.5346366
993.75202	2.3736962
997.18625	1.2184504
1001.3993	2.0865594
1011.408	6.7495133
1017.4813	3.4572712
1023.195	2.3453155
1027.037	0.65686141
1031.4971	21.496035
1040.3248	60.341751
1047.2262	11.765775
1054.9249	2.2522468
1058.9853	0.49380665
1064.4519	0.79004595
1070.3905	3.1555888
1081.8263	18.020774
1090.7607	15.034878
1094.553	2.2520441
1097.1338	1.3380905
1102.424	2.2768685
1105.9285	1.2644634
1112.3263	22.646823
1118.4884	1.4833169
1125.0731	2.4485547
1139.3649	1.364788
1153.4167	1.7424412
1161.98	1.4595062
1166.1102	2.2943609
1172.2618	2.0121955
1197.3405	8.1583299
1205.4437	0.92812252
1215.4278	3.6173564
1239.4045	2.0716074
1251.3983	0.45363183
1267.3988	1.1013382
1275.1852	2.0244608
1281.344	1.7054005
1290.7011	0.84326522
1299.9177	1.3722117
1308.1833	0.69901089
1314.9002	0.64653708
1320.6385	1.0446097
1324.1934	0.94500194
1356.6229	1.028469
1367.5668	1.5326442
1372.1294	0.92944632
1422.5279	1.6741326
1427.2387	0.50892854
1462.4228	1.6651677
1480.3709	2.0131963
1512.2561	1.8284308
1536.2645	0.89447194
1579.3005	0.42083704
1594.4234	1.7456544
1635.5975	0.72468876
1764.462	1.055072
1782.7806	1.2063146
1880.6171	1.7166905
1915.5823	1.1567517
1935.9938	2.3921645
END IONS

BEGIN IONS
TITLE=41: Scan 1082 (rt=1313.06) [E:\ORBITRAP\Laura\130118_OT_LB_Leaf\130116_OT_LB_leaf-trichome_3.raw]
PEPMASS=497.53599 4689.3472
CHARGE=4+
SCANS=1082
RAWSCANS=sn1082
RTINSECONDS=1313.0579
148.09584	0.73343768
152.23856	0.65281113
153.17982	0.40455856
155.04677	1.552793
156.68005	1.0825293
157.08905	0.31818595
160.08072	1.4444942
170.65608	0.23179183
172.79353	1.271245
178.10087	0.55294933
184.81857	2.1818499
197.1359	0.34106484
199.86609	1.906145
203.07669	0.58430169
209.12863	0.42799399
212.14475	1.1791032
215.19197	0.87526895
215.82779	1.6952827
217.54511	1.7036126
218.95884	0.71683221
221.22054	0.91388995
226.02762	0.32238329
228.88897	3.5729945
230.91564	1.5132864
232.09497	0.31335808
236.97415	1.7701856
240.10017	0.99828781
240.91665	0.27904018
242.35678	1.5903773
243.11517	0.26569058
246.92383	0.43558237
248.22449	0.57890778
250.79459	0.59666643
251.76012	1.7570685
256.96186	1.4875361
258.05893	1.1217781
259.05216	0.39750755
261.17846	1.3768864
263.94166	0.75362658
265.20496	0.57575061
266.00067	0.37784255
272.29504	0.27494734
274.96112	0.38582757
275.90325	0.26895492
279.29541	0.86211344
287.02444	0.98315317
295.19229	0.73143064
296.17126	1.0658946
302.24838	1.7121403
302.91359	0.50420177
306.55152	1.7090945
307.96567	1.3185898
309.62588	2.1636296
312.48068	0.77129134
315.04051	0.4340976
316.02249	0.76556843
317.74356	0.60207511
318.14521	1.2955845
322.00639	2.0108143
323.25327	0.54945585
324.85095	0.60836922
329.12145	1.6724098
331.56526	4.0773387
333.28175	1.21764
337.23413	0.58501965
343.19065	1.117973
345.14176	0.75192462
347.02677	2.0170035
348.18399	3.0548377
350.17733	0.35809583
353.1407	9.418224
356.50102	0.92796536
356.96208	2.460216
362.26303	1.063282
363.83813	0.95399388
370.33506	1.1095738
370.73592	3.1109532
372.17601	1.0867482
374.3363	2.0115526
376.76273	1.6352769
379.90823	2.0969548
381.12579	0.95314605
382.76022	0.70959109
384.33465	0.50912736
388.31915	1.1241023
390.85773	3.9220811
393.67243	0.69882867
394.12755	2.8155736
397.34935	0.68394377
398.31336	0.94170427
399.81148	4.29948
400.90537	0.74614137
402.12834	0.80267469
404.34856	1.1856531
406.1084	1.7465555
407.13519	0.84822696
410.10611	0.38834211
412.74889	3.5903221
414.81193	3.2693415
415.74195	1.357324
418.22443	1.4298883
418.82732	2.7080446
422.06484	2.1414066
423.91764	1.338825
425.78955	2.4512265
426.6151	2.8405317
428.82548	1.375967
429.23528	2.523053
430.64959	1.843228
433.50661	2.5817081
434.97906	4.4111682
438.3686	1.7400288
439.82976	3.0678253
441.0464	0.71909224
443.7136	1.0437365
446.24801	2.2181756
448.85255	2.510199
450.12891	3.2604525
451.15285	6.3280095
455.01471	9.5250339
460.6235	2.1445714
461.83095	4.9805773
463.50487	5.1388704
464.69043	1.7763586
466.77064	2.293904
467.5329	3.145755
470.15731	5.0242927
471.41396	3.3502999
474.31991	4.2334104
476.74045	3.4136557
477.92075	5.2144595
479.02439	14.942755
480.04396	9.3601898
482.31485	11.947498
484.01504	5.5078303
484.67465	9.0794616
486.90516	16.609612
488.92609	33.787171
490.84027	5.4423046
491.88209	7.2113631
493.89716	1.4836091
496.58585	2.0644548
497.49731	2.8998569
498.40541	0.77367935
504.2642	0.72209485
506.74555	0.97486186
510.39281	0.58196254
514.55458	5.6246815
515.48077	4.1618617
516.61378	1.4513664
518.73104	3.3340661
520.68234	1.0063933
521.11438	2.2764087
525.11507	1.8210318
527.32487	1.1609043
529.71932	6.5606777
531.04155	1.8680344
533.48935	7.8157904
534.33523	4.1945846
536.38916	5.1181312
538.57424	2.9165118
539.58033	5.916625
542.23298	3.2102324
544.32637	2.3545446
545.61806	3.0956142
547.75757	15.724642
556.21577	4.1848209
558.4416	8.8785838
561.94404	4.7638959
564.32558	2.4915066
565.2879	4.0535948
570.29722	5.6316724
573.22985	5.1204052
574.97596	4.5923456
576.05393	6.0909495
577.60486	4.8467735
579.74764	3.019394
580.73647	4.9862742
581.27044	9.0120458
582.14901	3.286128
584.9445	3.2129151
586.73543	10.378127
589.18219	3.4679236
592.69652	4.2197902
594.61413	7.1085848
599.92157	7.8161948
599.92334	48.880721
605.61685	118.52741
606.78391	17.417835
609.43863	3.4028215
610.86962	6.7337593
612.97444	4.2477825
613.99553	4.0968345
616.32634	4.0789709
617.32088	2.5519809
618.63596	8.322564
623.5522	13.255326
627.72751	3.5468313
629.29971	1.8951406
632.22885	0.83695992
633.12195	1.7486212
636.67849	1.3189766
639.3085	22.656461
642.61761	67.984806
643.28502	23.291947
647.15172	1.2053823
650.17343	1.8847587
652.26266	4.169433
657.37023	2.0163423
660.3437	7.0973921
662.30022	3.3923391
671.25146	1.1121176
681.67216	2.9994709
687.62814	1.7590633
690.08708	5.9463075
692.10177	2.1293639
694.33286	1.2600054
696.30704	1.495308
705.40658	8.0482368
711.29846	2.7963743
716.31699	2.5838794
717.2186	1.2042199
720.23617	1.0687155
723.47802	0.48401128
724.25773	0.89618637
728.35941	0.95846149
734.34564	3.7173911
735.69082	2.0330122
742.65373	1.0460636
744.18049	2.6327826
746.20616	1.8398591
750.13986	0.91187169
754.27338	2.0099545
756.82251	1.0641177
759.35055	2.9145337
767.3697	1.3133311
770.84882	1.5459184
772.91757	2.3774257
781.19208	0.83371526
782.19397	1.8114832
789.308	3.6806486
791.28932	2.6334404
800.35865	1.2263024
803.33117	0.80012936
805.30052	0.42620798
817.45771	4.6782261
825.23289	2.3470806
835.96364	1.6426436
836.90321	2.2644176
842.96331	1.1604049
845.6116	4.6085636
849.73471	1.2619666
854.12524	3.6287657
869.08905	0.98201595
873.40954	1.7335701
879.2622	1.4847739
884.41607	1.760524
901.08489	1.5694068
920.17254	0.45991212
930.60716	1.7314846
932.48442	0.92828968
941.35424	2.1639483
963.32471	0.91032251
969.44348	0.77800755
974.38568	0.54054324
991.5708	0.49303567
1075.3634	1.475577
1078.9174	1.0799319
1209.3634	1.1271403
1446.4841	0.6975249
END IONS

BEGIN IONS
TITLE=42: Scan 1085 (rt=1315.51) [E:\ORBITRAP\Laura\130118_OT_LB_Leaf\130116_OT_LB_leaf-trichome_3.raw]
PEPMASS=637.51151 2661.1204
CHARGE=4+
SCANS=1085
RAWSCANS=sn1085
RTINSECONDS=1315.512
199.02977	0.54652156
207.56569	0.76889084
214.02759	0.67461469
217.05739	0.42402871
219.27591	0.98756925
237.45764	0.29078697
242.79742	0.87607571
265.2507	0.40729987
275.92929	0.43931606
291.0617	0.79308775
294.16839	1.2660069
294.21402	0.35601216
295.80594	1.222683
296.93456	0.84098934
324.04773	0.88881034
329.06094	0.52452468
339.96297	0.88914373
341.89556	1.0445243
345.08334	0.93270284
348.62066	1.7310736
354.11012	1.2498644
360.04869	2.7774663
363.47923	2.2503742
370.00594	0.28789963
370.63269	0.6767861
384.60984	0.45584709
393.21337	1.8735273
394.18746	0.95508449
400.17872	1.9177161
402.0481	1.0419858
406.01184	2.2438728
410.97093	1.614628
412.72349	0.56023143
420.0686	3.8539384
432.13733	4.3810989
440.81477	3.5490054
444.98645	2.2939247
454.99552	1.0957439
456.90874	0.94608397
461.56286	0.81369232
466.78131	0.90385525
478.03002	15.198601
481.17981	2.5041105
483.89711	1.8705187
484.85222	4.2641542
486.00858	1.1755499
486.79527	1.982889
488.18936	0.88655583
495.19086	1.1796173
498.42926	0.72253916
503.14876	1.5825969
506.86654	1.197388
509.13427	1.8481836
510.59805	1.057336
516.23737	0.7675016
520.33678	5.4344838
521.32186	2.6393821
526.13598	1.6404809
530.99646	2.1459831
531.28867	0.70644487
537.9049	1.1002099
540.02356	3.9783855
541.62419	2.2550108
543.00141	6.2384541
546.7496	2.9950462
549.02674	2.4920245
549.70782	7.163565
552.1063	3.2753336
553.30699	1.9668362
554.003	0.89748632
556.27998	1.4903572
559.27647	2.478822
561.14078	0.86566701
563.92416	4.4391669
567.00147	0.69044908
570.21869	0.61749214
574.00747	1.4802899
575.55232	0.86505302
577.54007	1.6446789
581.30956	3.2617227
584.72618	1.4711813
588.1776	3.8407655
589.77393	9.3236405
590.54726	3.9022526
594.53761	1.6452205
597.99006	7.582475
601.14425	5.8945161
604.25524	2.6797197
605.93343	1.8454059
608.39134	5.7870331
610.44186	2.7244462
613.54244	6.8165551
614.23306	3.9497252
618.36567	8.1115056
619.73633	5.9943512
621.23869	6.7294502
621.95985	3.1230654
627.53669	23.448879
628.48078	15.979528
630.03905	6.1882752
634.59775	1.2173605
637.24207	0.78739979
642.82544	1.0442091
643.71332	1.5644731
650.11917	2.9061924
652.50304	2.2273094
655.62731	1.8592339
656.76949	1.7111184
660.72476	22.026731
664.49466	2.331996
666.42948	3.0835211
667.21258	6.2724135
668.32274	1.8628336
672.1089	1.2543511
674.31896	4.2064333
677.91913	1.1823395
680.16915	1.5468237
681.53973	1.4144185
684.99135	0.8548861
689.06445	3.8738124
691.99633	1.0695649
695.5797	4.6241271
696.89615	2.5692767
698.36496	1.5305383
707.1941	5.9091513
710.43358	2.2868331
716.23883	10.012824
721.15798	6.1013952
723.88677	7.4462404
725.16614	14.031913
725.79647	23.440649
728.35179	3.6013177
736.61599	4.1153136
739.54779	1.2205441
743.76054	3.7013374
746.7232	2.8465571
751.54738	2.1579478
758.83213	0.90037397
763.86786	5.2696037
766.74753	1.1510722
770.13025	0.63629959
771.33734	0.72444298
776.88577	0.4819429
781.27027	10.42574
787.32614	3.5420115
789.7859	4.281919
790.22639	11.154263
793.56604	1.9976502
796.95796	6.0486111
801.13574	1.4040436
806.8598	1.7744899
811.25905	1.188601
816.44685	4.1008796
824.59054	0.81691231
827.31125	3.4648929
828.21944	0.82042667
835.69371	3.5297876
839.09394	7.0450096
845.11439	6.8954549
854.89192	9.6975167
857.43366	1.1338759
860.29393	1.1515036
863.60557	0.58468374
868.03336	2.266248
869.07544	1.4034189
885.31178	2.7666487
888.36931	2.3370455
890.60578	0.67125501
894.70913	0.45388077
899.86541	1.5004832
910.20855	1.6498622
912.21498	3.3164971
922.19083	6.5884303
940.70196	3.5028097
945.58685	2.6485786
952.00615	0.97446798
956.75883	1.8137887
968.3152	5.8320323
980.02954	1.9400908
988.49371	0.46222762
1004.0888	0.36509961
1007.5151	1.4827576
1057.2443	3.9561416
1062.4475	1.5544604
1077.4761	1.1990456
1080.1163	0.40450963
1097.1715	2.2053422
1122.5665	1.2248405
1129.1965	0.40507501
1167.2212	1.7614186
1203.6321	0.33609455
1226.376	0.9953621
1257.6416	0.90616085
1314.5286	2.9077156
1325.3181	0.21815916
1394.3009	1.1855979
1418.4611	0.82567573
1517.5193	0.32133061
1597.8306	0.43203902
1843.5523	1.1982028
END IONS

BEGIN IONS
TITLE=43: Scan 1091 (rt=1321.07) [E:\ORBITRAP\Laura\130118_OT_LB_Leaf\130116_OT_LB_leaf-trichome_3.raw]
PEPMASS=628.01053 3600.2996
CHARGE=3+
SCANS=1091
RAWSCANS=sn1091
RTINSECONDS=1321.0745
195.03851	1.0521078
223.60116	0.49077164
224.13016	1.8520372
224.83291	0.72451123
225.78932	1.0664843
226.97863	0.31003457
238.54993	3.9735457
240.00787	1.0475067
240.79281	1.8603525
241.88888	1.2723976
242.27197	3.4975321
245.26599	0.49965146
247.13703	0.36521389
255.05646	1.1584699
262.09835	1.0463693
271.84939	0.83760012
279.02139	0.69295883
280.07617	0.44609055
295.00842	4.384586
296.6795	5.0260971
297.87745	1.4064893
299.23376	1.0078177
301.90133	3.9626981
313.83819	2.0562905
315.20065	0.96833227
320.27313	0.33549735
331.13774	1.0605706
335.18944	0.9279301
339.89711	3.3730718
340.24554	0.70998151
344.01457	1.7060111
345.22206	1.7937993
355.91654	0.35842583
357.0346	0.63889904
359.23273	0.66872024
361.24701	0.72913717
368.80501	3.5567639
369.87083	3.3418201
370.87086	3.3966047
371.78439	5.0781428
372.71982	1.8726206
381.14584	0.53061158
385.28657	4.005937
396.53771	0.53400056
398.17122	2.0438443
399.76659	0.57250254
408.2272	5.8716719
411.12854	0.44009243
414.16236	0.77797757
416.17022	1.0469285
418.7052	0.55999003
427.9759	0.75136657
431.05385	0.54505662
432.2237	1.0319974
441.13475	5.7676819
444.32224	8.6647217
445.15581	1.9727356
446.41117	1.9023503
452.55061	0.57501992
455.17955	2.7458411
456.59529	2.6014642
459.23572	3.4447042
462.76199	1.6286933
463.38748	2.8172396
466.74548	4.9683426
468.6489	0.80664032
470.6102	0.71667833
472.19702	3.457605
479.83003	0.74542437
481.36195	2.6920978
483.05686	2.4970476
484.27451	0.63167693
488.2014	5.1403139
492.49667	0.51386887
496.26494	0.9672572
500.66314	11.146076
501.53288	4.5463412
503.86781	0.92633259
507.13501	1.5479744
510.18374	2.1538013
513.23054	1.21823
514.71059	2.0092514
515.31939	4.4639613
516.51804	1.1726114
519.09161	1.311115
520.85431	0.51545021
523.10652	0.77566592
525.19453	2.0131307
528.21187	2.5797911
531.81667	4.8566989
534.56378	0.71218773
537.33696	1.3364476
537.8278	2.6602
538.17012	0.78414297
543.3346	15.790118
551.99161	1.2096079
554.42845	2.6078088
559.60388	3.237113
560.41474	5.1012831
562.8807	3.4352806
565.75117	2.9260331
567.71231	6.4610161
571.90909	2.5136067
573.70555	0.77657548
578.58248	0.80269163
580.2747	4.7154087
581.98627	3.6963639
583.64066	1.6765982
588.60665	3.951016
589.89713	2.5366921
591.1995	1.45051
592.19677	0.79376546
596.04463	2.7737732
598.12812	3.5235464
601.05139	1.7219791
602.06226	3.2787418
603.86654	3.8914999
604.45859	5.7417008
609.17542	30.26147
610.2372	6.4243887
613.47836	13.960215
616.21171	10.715466
617.63266	12.806736
621.6436	5.002881
622.04192	7.8754285
622.71102	10.399101
626.54809	2.1476915
629.18744	2.398294
634.16332	0.48042467
637.1521	1.1686785
641.40422	1.6270112
645.18371	1.4476355
647.30234	3.3653591
651.71075	1.9253838
653.27994	5.0042816
655.44913	0.50142409
655.87463	0.76061789
663.27077	0.36398616
663.91891	0.94438214
669.3604	3.5639624
670.34618	2.4522444
675.08136	0.90986942
680.7884	1.8454813
687.3138	102.97798
695.39514	1.7754163
702.94622	2.8797669
711.60968	9.2451697
715.94158	1.636633
721.33483	4.5174677
725.50084	4.2464856
729.71726	2.0402328
737.32027	1.2590293
739.78172	0.65066566
742.283	1.4078071
743.32066	2.927549
749.9342	7.5083117
753.24001	15.895098
755.60454	3.5966507
763.44854	0.99799799
766.96682	1.050616
768.80551	3.0085478
775.75038	5.4796813
779.42736	3.7028911
784.55466	2.3255681
789.43835	3.3791379
797.89612	2.5363044
802.25255	0.66570917
809.528	2.5019513
811.98714	2.4376905
814.28791	3.9514292
815.43589	4.5106351
819.8124	5.1674724
826.12755	3.3020822
829.13185	0.93330431
829.89133	1.2121984
834.46062	0.87174447
837.43654	2.6503113
843.2201	1.801881
845.47783	2.8944207
850.73034	2.2390037
855.35712	5.0372788
857.50783	2.3759307
860.82782	1.8906339
864.34465	2.4359638
864.8925	1.149046
868.58361	0.46425975
872.98616	4.1367555
874.94606	5.4194801
878.66196	3.2724506
882.3201	35.020573
887.40313	1.300603
892.15845	0.91077338
899.75536	1.1794525
901.55968	2.7485245
904.24411	1.9618857
912.31231	1.3666359
924.21315	1.8693553
931.25494	0.60259557
939.31813	13.628909
966.81204	3.5870351
971.03492	1.5146428
983.38894	1.2610291
992.36847	1.6938492
1000.5569	4.3767143
1014.1207	2.1212573
1030.3165	0.40249283
1039.4408	2.8068008
1041.5669	1.5169877
1049.3603	4.8630931
1051.0904	3.2552195
1067.3949	44.096335
1086.4951	0.86755728
1111.7003	1.3068761
1126.2122	3.9134099
1151.3102	1.2225556
1196.3804	0.93173354
1265.6489	0.35988512
1324.6555	0.81070492
1397.547	1.831018
END IONS

BEGIN IONS
TITLE=44: Scan 1092 (rt=1321.79) [E:\ORBITRAP\Laura\130118_OT_LB_Leaf\130116_OT_LB_leaf-trichome_3.raw]
PEPMASS=435.55771 3481.9316
CHARGE=3+
SCANS=1092
RAWSCANS=sn1092
RTINSECONDS=1321.7925
127.91358	0.55320824
128.90753	0.48263798
135.79423	0.9679907
149.05861	0.47621545
151.92064	0.7572382
155.95026	0.2836418
169.10704	1.2777822
169.85807	0.39753521
172.99371	0.49260384
181.79636	0.48041454
182.24599	1.2038321
183.04411	0.92871249
185.0728	0.44733623
185.71202	2.7425315
185.99962	0.38245314
186.91472	0.86345573
197.30732	0.33588526
199.2196	0.59285199
208.88795	0.86470531
210.11509	0.5190066
210.72098	0.96662693
212.98767	2.5067427
213.30995	0.3939718
218.01802	1.2179483
218.94605	0.58869145
225.90988	0.47229824
226.87002	6.4994029
228.06808	0.57218062
232.29733	0.34292308
235.13406	1.4054266
238.76926	0.3857988
239.37317	0.87222459
240.0078	0.26644409
243.62059	4.1201664
243.8446	0.8312008
246.94464	2.1540924
253.1317	2.0956879
254.00879	2.5862787
258.11985	0.68312901
258.97949	0.32447942
262.94606	1.2022113
270.70751	1.535801
271.3763	3.9872589
271.91843	31.722265
276.12223	0.91749125
282.86571	2.1486549
285.13104	0.75893838
290.95218	1.1175409
291.31464	3.3375742
292.09579	0.59404444
296.15698	0.54306828
296.61523	0.7043674
298.99811	4.0852638
301.16634	1.0164774
303.25633	1.3700166
304.27256	0.41354527
315.38076	1.2956014
320.27689	1.9766383
320.77837	3.4804568
322.77694	13.138315
324.87091	2.312878
336.05749	4.4309195
338.75229	8.8742004
339.151	0.94539285
339.64078	1.5843716
342.75576	1.894466
343.98683	1.8159734
344.64815	5.2855051
345.21315	2.325612
346.90298	1.2619131
348.09085	0.90186935
352.19251	1.1405164
354.74178	2.4151264
355.20052	0.81167322
356.91688	1.1824535
357.94209	0.51275798
358.95775	1.710426
364.77851	0.91616076
368.8878	0.87954707
372.54692	0.90507803
373.25168	3.5760275
373.56626	0.55758927
378.09064	1.9372427
378.60132	4.0064482
379.43714	6.419451
381.03878	2.2912811
388.32723	2.7289472
389.36981	4.474012
389.94203	1.7045305
390.88483	0.94488482
393.89304	5.0904605
400.02313	3.2589113
401.16574	2.0045359
402.23199	1.8008919
405.91814	6.115571
407.06666	5.9887443
408.55374	8.2938086
409.18377	1.838275
411.94375	1.7523577
413.50881	3.3566086
416.73609	5.550456
417.14906	8.8389362
417.81892	15.405704
420.51229	3.0029124
423.29429	11.845838
426.63545	8.1310152
428.8523	6.7599128
429.36706	18.465027
434.24051	0.77349444
434.81546	3.0536256
435.88716	0.93753033
441.98966	0.42833677
444.60142	0.62543208
447.11543	0.8364033
452.6036	2.5925274
454.33155	9.3338929
456.16365	1.7082166
456.95781	1.3975334
462.10474	0.69756281
462.52767	2.1585907
469.7738	3.5827593
474.12228	20.750236
476.6471	8.4084152
478.41173	4.0465604
481.06668	0.31300704
481.4994	0.39947333
488.33963	3.0723156
489.11048	0.70814508
489.48923	0.93444441
492.74072	1.1002744
496.69043	3.9675515
500.87077	3.2933892
502.64126	37.795474
503.20156	10.636889
507.45791	1.8340492
508.62283	3.2052438
509.99293	1.6554961
517.19944	161.45458
522.87908	1.765927
527.20605	1.1062244
528.84135	2.2257393
533.65601	2.7194254
536.81979	0.86490058
538.4379	0.58320749
539.51444	1.1908904
541.16854	1.2047292
544.11046	0.47507522
547.1386	0.63852518
548.12818	1.6476712
550.65723	1.4630335
551.45422	2.6010617
559.20093	53.996799
559.76244	14.095501
567.206	2.3336259
568.52398	3.2583916
573.35119	4.3434247
575.90827	1.1128758
580.45174	3.9221015
589.14953	0.35740875
599.6347	0.75156197
602.62109	2.6040245
605.23242	2.7505372
613.22899	0.74646044
616.22469	5.1440924
618.9404	0.57514122
622.25627	1.5498863
625.20032	0.59907129
631.03333	1.0276774
632.52404	1.7087667
644.34597	24.641883
648.15421	3.1638453
654.84796	1.1372897
659.35046	0.96716202
664.26275	1.6835633
674.17071	1.7056796
683.10009	0.47804528
699.11108	0.75882363
711.24394	0.66042495
713.38067	1.7494551
725.44293	1.5571211
731.11834	0.55199345
739.55382	0.88273521
740.47151	0.33883956
752.331	1.6880663
755.60174	0.73165859
768.59472	0.58304049
773.41231	1.1793253
774.12744	1.992459
788.45997	2.0375567
792.59747	0.62635219
793.68603	1.509926
820.3952	0.92537566
825.05848	0.75003228
828.46106	0.77848718
851.22973	1.3807243
870.41891	1.0134241
943.9475	2.1727985
954.43029	1.3586337
962.15636	1.1205037
1003.3177	1.3196762
1044.1549	0.61003949
END IONS

BEGIN IONS
TITLE=45: Scan 1095 (rt=1324.11) [E:\ORBITRAP\Laura\130118_OT_LB_Leaf\130116_OT_LB_leaf-trichome_3.raw]
PEPMASS=544.28173 2601.9753
CHARGE=4+
SCANS=1095
RAWSCANS=sn1095
RTINSECONDS=1324.1074
169.09616	0.39398489
170.92346	1.1494072
173.1633	0.52439206
176.9696	0.33639566
191.20032	0.47849867
198.74038	2.6580683
199.02493	0.44381705
201.99814	1.0007164
208.92902	0.65432039
216.08674	0.76686252
225.09431	0.34506088
226.91151	3.9592105
228.0099	0.1511269
238.76741	2.5221645
243.10598	1.6969425
244.73802	0.53603793
246.10021	0.54500722
247.67989	1.2470903
249.09057	0.3191861
258.13739	0.32036021
277.03857	0.35529445
293.21686	0.40283435
321.89337	0.43414791
330.0741	0.66837478
344.28896	0.7278112
345.1159	3.0131503
355.99696	0.28374914
358.23813	0.42643607
365.73303	1.8044875
367.1017	1.325156
368.71845	1.0589571
369.34502	2.3307006
371.41417	1.1857341
373.79353	3.6559927
377.25296	1.6369164
381.88383	1.1607148
384.55122	2.334758
385.06516	7.3077773
386.27345	6.4221508
388.79931	1.6653891
390.21612	2.303038
397.35391	0.62239973
398.01911	0.17041134
401.48595	1.0797004
403.43875	1.456244
404.70265	2.2405264
409.4226	1.1606684
413.30693	2.0655647
415.01984	1.8627023
424.77273	2.251708
425.11305	7.3604352
426.68602	1.1003114
429.07569	2.0805209
431.69482	1.7405109
436.89587	0.90648534
438.75464	2.821693
441.25401	1.2882801
443.7024	3.2123627
446.71716	0.65024028
447.38284	3.5615882
448.38119	0.47127901
449.26994	0.3713977
449.70678	1.0144348
452.3057	1.2275853
453.7073	2.4285477
457.64492	5.4621578
458.44389	1.2878729
465.04801	15.308202
466.2043	27.400719
468.05396	4.7002433
469.65055	1.2647327
472.02598	2.0918313
472.66556	0.6081656
479.75146	5.6300261
483.06961	2.2808325
485.03945	2.3808927
485.87428	1.3645514
488.17541	2.7828069
490.37827	0.4559864
491.66455	1.1158354
496.78994	0.46443644
498.63576	2.5230961
500.01299	10.82851
504.46097	1.4835055
505.70408	4.4090818
508.0332	6.2028144
508.86419	1.4447069
512.69931	2.4669369
515.12343	2.9338295
516.48701	1.5629863
518.72345	7.3004968
520.61209	1.2692507
522.37828	4.7925943
524.7261	6.1077202
525.79224	9.1327005
528.48131	5.3301745
531.06865	8.7546246
533.72041	7.0178588
535.74571	10.762648
536.39725	4.2119389
537.71734	5.2792896
542.51782	0.40644457
543.37257	0.75759629
544.16469	1.0535206
544.60163	1.5324065
548.54984	2.4513215
550.94583	0.8505223
553.7362	1.2552658
557.2824	0.39710507
561.5993	0.89734703
563.03137	2.1503013
570.31943	1.6165493
572.01376	0.64799692
574.3015	3.9005124
575.3605	1.5212378
576.63927	1.3542378
578.36033	2.1426512
580.18612	1.0813727
582.81726	0.81312954
587.39794	1.0999211
589.95961	0.45472755
592.09521	2.0917971
595.46965	2.4717224
596.88223	1.0815647
598.87933	2.9688193
599.76217	0.68704363
606.85347	1.2422636
611.08852	2.0630682
612.10548	3.5992533
616.77422	4.0253502
619.93182	1.8478169
623.87552	5.2310511
625.22007	1.7032717
627.21514	0.93994557
628.07143	0.21494969
638.94335	4.1385677
640.67969	2.1600071
642.5385	3.2230047
643.22015	4.1310936
646.39166	2.7120058
649.92303	128.37516
656.48162	1.4588728
660.26151	2.2781664
662.22459	1.4655756
663.67015	1.5759265
666.59581	2.7880256
668.93807	3.3828824
671.16451	0.37299428
675.49822	2.9082589
681.60556	8.3258475
682.42977	2.6503811
686.87401	4.6076287
687.72681	8.7587858
692.2658	3.0753324
694.20354	4.0439972
697.25173	1.6094624
700.54667	0.50717763
710.02162	2.5257574
712.26917	1.3658398
731.35835	2.947579
736.63711	2.3730461
737.68201	1.0849828
749.95646	1.0439173
753.28081	1.1752082
756.21256	0.79536974
766.74986	1.4798568
768.6388	0.93688054
777.3662	5.6256349
787.35784	1.4080151
788.20838	0.37662321
801.44159	0.37496076
802.60595	0.67444558
810.10911	1.7402952
819.07037	0.90780371
857.34198	2.0791802
872.28446	0.76744947
876.31769	0.33973077
879.46675	0.48262623
883.97753	0.63173801
889.25083	0.49086622
892.65899	0.36139672
903.38986	1.2017851
906.30068	1.7522587
910.24602	1.4708184
915.18542	1.4045938
931.66481	1.798253
937.31878	1.3133344
954.27044	0.48613336
960.99517	0.56232551
972.16454	0.76997464
992.47186	2.2199253
1000.3679	0.51805724
1027.3651	0.30817448
1039.6078	0.97091175
1065.1066	1.8936787
END IONS

BEGIN IONS
TITLE=46: Scan 1100 (rt=1328.8) [E:\ORBITRAP\Laura\130118_OT_LB_Leaf\130116_OT_LB_leaf-trichome_3.raw]
PEPMASS=657.62325 3498.5854
CHARGE=3+
SCANS=1100
RAWSCANS=sn1100
RTINSECONDS=1328.7983
195.16687	4.3635001
198.2131	0.61611267
201.04248	0.73461053
218.89641	0.69784116
227.55477	0.88706658
228.93404	0.36297128
236.93741	1.0675645
246.94873	2.3485787
276.02146	0.82197188
291.21112	0.84793858
291.54874	1.9689107
299.19488	0.43964304
313.07232	3.1805018
340.08575	2.2451428
341.053	2.9238166
343.12188	0.87439471
355.67132	0.36281224
357.03375	0.3924362
358.07318	1.9244677
359.23386	0.38995118
392.05511	0.85674931
396.89082	0.30686565
401.2569	2.9200863
402.05966	0.74366217
403.82641	0.89097077
410.15901	0.51837403
414.54897	0.87186722
417.25784	1.6329409
429.04184	0.67318419
434.22801	0.59374179
435.1352	0.77937399
436.00325	0.28657988
443.31134	0.57059492
454.01129	2.6557724
458.57824	0.89988582
466.14544	1.709357
471.31889	3.6625854
472.03174	8.5930376
484.84924	0.432023
489.85777	0.33890737
490.75623	3.0446961
493.31331	2.3408679
496.97668	0.72184878
507.03906	0.8640452
511.26531	2.369073
525.11145	0.5234324
541.07812	0.51102732
544.91449	1.3985764
548.33637	2.5592754
551.68532	0.70792133
557.7008	3.3781487
559.89996	0.86084164
561.14339	1.6350581
565.3098	1.7578371
566.85496	1.0145392
570.25434	2.0609925
572.18992	4.5158304
575.65445	3.5144148
577.52675	1.6986256
581.30508	3.5249875
582.42956	1.165184
585.38531	4.9968348
586.22087	1.2354246
587.227	2.8262956
591.91377	3.1844589
592.54992	0.83630075
597.14886	1.285404
599.70281	0.97578266
601.62347	1.8463326
608.12115	5.3883503
611.05477	3.1232489
613.72108	2.6903871
615.17595	1.6683868
617.13718	1.9853021
619.53176	0.45149704
624.54403	10.682807
626.22454	5.0620129
630.64812	7.4479341
636.11199	13.913196
636.22972	49.615514
639.43136	9.5195289
640.62091	2.4009445
646.15997	161.54774
651.46877	15.912709
661.32448	0.73928599
663.18585	1.4526639
668.88781	6.7795883
679.16651	1.4806081
680.00178	0.69126806
686.13619	1.0782589
687.98266	2.3905374
696.03321	3.4615222
699.90363	3.7739021
701.80869	2.1462344
704.46272	4.0859706
708.2276	0.90565087
713.52638	0.94079918
716.44364	1.4196849
720.33507	1.2345824
724.00856	1.2655453
725.21295	1.8265671
732.58385	1.5170522
733.19894	2.4212946
741.77116	3.4509466
742.5492	5.2117084
750.6496	14.40496
753.77232	1.2869495
757.30918	1.5493428
758.23818	2.7903691
760.67313	1.8605977
761.54476	0.73657809
767.91929	1.791137
774.35025	3.0871893
775.19203	5.7454536
776.74676	4.1570491
781.25574	1.7615139
782.79187	1.7582143
785.62861	0.82948797
794.70628	2.4261267
798.83144	10.259719
807.80672	28.144542
821.55941	2.2114771
826.0082	3.5100503
828.30246	1.681879
832.09739	2.2798671
835.44111	1.3811921
842.32519	4.2800843
847.82117	2.4574226
850.1806	1.9093873
857.28722	11.373772
863.42657	2.2558424
871.53102	1.8712418
872.88157	1.2036328
879.82659	7.279307
880.34751	3.3401637
888.73387	99.318354
893.7735	1.3812608
900.02807	1.8253829
913.16522	0.83741191
923.42987	0.60338829
949.30951	2.6789227
957.49584	0.50854525
967.37152	1.45525
969.04395	1.7678887
986.25567	3.5164959
1002.2614	1.311749
1016.2494	1.7155989
1022.0827	1.3200244
1079.7257	1.3806973
1083.8254	2.6691569
1086.4107	0.63501877
1103.7756	1.0897255
1112.4909	1.066416
1115.6307	0.70276428
1126.45	1.7789672
1133.3942	0.75613244
1139.9322	1.3387462
1144.0362	1.4517926
1151.412	0.89307565
1161.5757	0.4758903
1167.5236	2.0435089
1170.442	0.43480814
1196.2795	2.2795647
1203.4764	1.2977153
1232.6179	0.74280789
1237.4293	0.56270645
1251.3011	0.78111967
1271.0036	0.76823275
1276.4305	1.7493681
1278.2695	0.99025803
1311.6466	1.7708566
1356.5331	1.1606234
1390.17	2.0132271
1397.511	1.8209365
1500.2666	2.9076728
END IONS

BEGIN IONS
TITLE=47: Scan 1110 (rt=1339.68) [E:\ORBITRAP\Laura\130118_OT_LB_Leaf\130116_OT_LB_leaf-trichome_3.raw]
PEPMASS=424.22036 1642.3757
CHARGE=2+
SCANS=1110
RAWSCANS=sn1110
RTINSECONDS=1339.6763
126.10197	0.31939617
129.18931	0.47575284
149.05854	1.6938729
154.10471	1.5015542
154.95718	0.49729807
166.90377	0.66915374
169.0216	0.72943315
170.83958	0.87514979
174.1737	0.38827808
175.11674	2.043045
182.34497	0.5525623
183.07721	1.9792112
199.05011	2.1736912
211.97637	1.965086
212.89723	0.66259547
213.91695	0.86064433
223.18341	0.33337507
227.02911	0.86177803
228.16018	0.38492926
237.1179	1.3772686
238.02702	2.4283763
239.85651	0.42515334
241.30459	0.33900098
244.08759	1.6349697
245.276	0.27253515
263.30827	0.42278023
270.19711	0.38732377
272.12085	0.67542082
276.93849	0.82694265
277.89873	1.365397
278.62092	8.2996929
278.99859	0.73512891
286.98657	0.90592011
294.14352	0.91554721
295.4037	0.75380332
299.03372	0.97848682
304.02195	2.2018718
305.79991	0.42133497
308.12244	0.83555823
310.0249	0.61448646
311.03072	0.35805986
311.47349	1.0379193
313.09028	0.47968418
314.20483	0.23998819
318.56661	0.35580048
321.18951	2.7960167
325.54317	0.31986808
327.72959	1.365116
329.11226	0.88621785
335.59111	3.5953404
337.10939	1.5545247
339.24953	1.5552914
339.82209	4.7751452
340.15411	0.37353762
341.89993	0.94366839
343.88681	0.48209428
346.20384	1.9885569
351.06033	1.0045277
358.08494	0.30743977
360.32198	2.8226697
362.01464	1.7754348
362.85664	0.89460595
365.82835	3.540273
367.66693	19.776444
370.12537	0.72985608
371.87226	0.32541405
378.70389	0.80458634
381.00643	2.0192919
382.79125	0.7381257
383.30896	1.9450067
384.25675	0.96388271
386.97414	0.43856281
392.10396	69.43032
392.65166	11.850815
396.96092	1.4342824
399.90647	3.4669394
401.78881	2.6360563
402.53105	1.6452363
405.10904	4.302566
406.58022	2.7023222
408.97184	5.0746429
411.24751	2.0706671
413.8131	8.0283571
415.10023	2.0481025
417.37777	0.92450705
418.88807	2.6437138
424.345	5.0132437
426.84657	0.40130541
430.25381	0.75266046
437.14632	1.0636136
438.12867	1.7159589
441.60818	1.239476
442.39566	1.609439
448.72427	2.0229224
459.11186	1.7591324
460.04886	7.0689209
461.84545	3.3948981
462.94138	0.81600616
463.68432	2.1313485
465.94455	0.25210995
469.85597	1.923123
470.25577	0.32720888
474.99276	0.37256474
476.80426	1.7787005
477.79245	4.9420864
481.27972	1.1970865
481.77385	1.7819118
482.70967	0.85879041
486.13667	2.9758031
487.27124	4.299224
488.74185	2.3539352
495.01949	1.5792126
497.7535	0.52191586
500.56591	0.43392165
504.90131	2.296087
506.44669	3.1471872
510.23881	9.4574728
513.2677	2.7240813
515.90433	3.5089055
519.51751	1.8966327
521.49782	1.2962485
526.70971	0.36286953
528.7095	0.4910409
530.28472	1.5589037
533.79626	0.42886016
535.91084	1.8366599
541.13628	0.9699921
542.14405	0.31489382
558.22742	0.7408184
558.71376	1.8123076
563.1369	1.6531058
567.59725	9.8734108
568.69172	1.9469656
573.30738	1.3329784
575.16297	0.56801056
584.40964	0.37982581
596.24682	1.9818629
599.34029	1.9377184
601.23568	7.6442636
601.68597	1.3782711
610.30188	1.2052181
621.23431	0.68783395
633.10717	2.2351298
637.26287	6.3482919
647.35486	3.944874
649.85373	0.85232352
655.19238	1.057694
656.16707	0.25653713
661.0744	1.2939872
667.87085	0.53319176
670.25036	1.0676127
676.01809	0.90061905
676.45039	1.607121
680.2193	1.9492659
687.38781	3.0284054
697.18057	0.3650389
699.29419	0.97161591
705.41497	0.94974399
715.38366	2.2118138
717.24786	3.6051369
723.39201	1.3522478
728.33209	0.65207965
733.25867	0.76532555
736.3918	0.84410254
790.09582	1.0424946
837.17809	1.6282956
END IONS

BEGIN IONS
TITLE=48: Scan 1111 (rt=1340.2) [E:\ORBITRAP\Laura\130118_OT_LB_Leaf\130116_OT_LB_leaf-trichome_3.raw]
PEPMASS=453.24883 3213.1655
CHARGE=4+
SCANS=1111
RAWSCANS=sn1111
RTINSECONDS=1340.2006
129.02278	1.1699921
134.1514	0.67629667
147.00174	1.4405702
155.02577	1.8158069
166.13815	0.52562079
168.92956	1.5308867
176.46692	0.4040814
181.08859	0.35632342
184.97856	1.8778274
186.16368	0.40089679
186.99077	0.950193
190.96441	0.83205682
195.13676	1.2258791
196.54077	0.93215311
198.28475	0.56352496
201.00461	0.44511652
204.26147	1.3408496
211.74827	1.1002445
212.13573	2.902266
213.09032	1.011103
216.97979	0.48300837
218.7283	0.2874271
223.04437	0.32202367
224.78957	0.26418487
226.12815	0.3681206
229.94351	5.2711724
235.14975	0.98829115
237.84929	0.3435049
244.05972	1.1202049
251.17167	1.5042398
253.09039	0.26752396
266.20102	1.4425761
268.08357	2.7188884
268.68772	0.391848
272.8302	1.0311335
276.05573	0.80085322
279.51446	1.5976059
282.15537	0.9815255
284.04239	0.54940823
286.18772	0.61346787
287.04041	1.213569
289.64075	1.5231384
296.94977	1.5381177
303.48089	0.6882546
307.61487	0.47552864
309.03494	0.72180181
312.01749	1.0342681
320.07284	0.33420544
324.74145	0.45640633
325.43729	1.8862094
328.90702	2.5784303
330.95775	0.78278893
333.52246	1.8730821
334.19282	0.44967022
336.85865	1.2036723
337.69906	0.96212701
341.1471	4.0795456
342.22371	0.66682848
346.56122	6.2343445
348.98825	1.543189
350.64762	2.8136158
352.84685	2.3331376
353.8153	0.95412853
356.05765	1.3942213
357.17577	1.9879207
359.89383	0.62045145
364.11817	2.9698798
367.18179	9.7344856
371.7384	4.7400063
374.91076	15.859913
377.27364	0.59138692
378.11514	0.70438986
380.67983	1.1322315
383.06406	1.575319
386.89354	4.1880674
387.45839	1.143485
390.16722	2.5180448
392.79342	3.9755311
395.59696	4.784487
396.75168	2.0933433
402.98515	0.75891887
404.16329	3.9728906
408.23567	6.2560721
410.03569	9.3303559
411.11464	2.5281695
411.99952	0.31515579
412.89852	1.0013194
415.24189	2.9324996
416.84914	2.4540391
419.12	10.070223
421.11386	0.75160899
422.9356	1.8857997
424.22697	2.5164953
425.13353	6.3793041
426.60549	5.8485916
427.7892	1.9246131
429.88407	2.6983314
433.25458	3.7985294
434.36313	4.1876103
435.08522	13.522381
437.80862	6.6935983
438.41168	2.0187526
439.87357	7.3637086
443.75602	25.0362
446.11879	7.6979017
447.04621	6.4075547
447.96271	2.9285535
449.2796	0.71018812
452.72297	2.2761718
454.11615	2.7092885
456.86556	0.97535494
458.62612	1.8522325
463.91032	4.4553114
465.15065	2.0888061
468.98077	1.6879689
471.70395	4.9191738
474.79585	3.6853052
475.60763	2.1455042
476.67487	0.81501153
482.14101	0.38702327
484.49271	2.3833639
485.32336	0.80215846
488.98847	2.8829784
490.54263	14.519987
492.76933	3.9478987
497.91457	3.0088236
499.78965	5.245677
501.48209	3.5846073
504.39173	2.8739083
507.08788	6.005083
508.0067	8.7438765
510.6419	3.5731054
512.53693	3.9174246
515.91703	1.611525
516.60252	3.394693
521.52356	42.441014
522.31738	8.7151676
523.67989	3.4117397
527.52393	71.497247
531.342	3.5186322
534.25592	2.2017394
535.60143	5.0824105
537.1539	2.2384203
539.904	1.2724658
540.91412	3.5924997
543.67263	4.6861621
545.20915	1.6177704
548.62038	2.551967
549.24765	4.3970044
550.86813	1.6676445
553.14518	2.7188587
555.2238	4.6797779
560.41172	7.6172569
567.24469	5.0705404
567.74329	1.0849648
569.23675	2.5710228
571.12074	2.099426
572.68025	1.5603785
574.88435	2.6289053
576.65668	3.6957584
579.21342	0.72347248
584.34924	1.3145773
589.45247	2.4486874
592.75533	0.38490901
601.05513	0.52729738
603.61349	1.0593103
605.12369	2.012048
606.77443	2.2556017
607.89616	0.95803336
611.73863	0.91208811
615.33024	1.4615455
616.34818	3.4559242
619.48346	0.8993629
620.89166	4.468744
624.22391	10.011141
624.7693	3.129719
628.27349	3.5499674
634.06604	2.3258992
637.07326	1.454165
639.06909	1.7707379
643.40119	1.6415915
644.50182	0.45248855
646.30329	0.53521766
654.28776	1.3687513
655.36767	3.9155269
660.34945	3.5313045
661.17517	1.7602059
664.93571	1.2209888
667.23133	1.4980232
669.37162	1.0068187
672.78332	1.1040763
674.33642	1.1853515
677.63575	1.7165671
680.24649	2.5019699
680.61039	0.41069859
689.00215	2.5867037
691.97316	1.5233827
694.50977	1.4371258
696.26342	1.2577676
700.39146	0.85204421
702.19336	1.4817279
709.8407	0.9671502
711.46559	0.85718697
713.2529	1.2833104
718.27638	2.4621994
719.11449	0.94336122
721.40508	0.33406551
726.74984	1.3112207
727.29836	2.4636484
732.59371	2.5432071
733.16044	0.91843979
735.12112	1.7677515
738.1902	1.90833
747.38855	2.1207116
758.13244	1.4575584
766.24975	2.1364783
770.5618	1.4254246
774.32967	1.9325237
775.68584	1.0369998
784.993	2.2822192
787.72393	3.0977909
793.04816	3.1986101
795.08516	1.6439123
805.09967	0.91986487
810.93481	0.55116065
832.1079	0.47527313
835.25573	0.41701035
851.08702	0.51882641
855.89864	0.69916696
859.39764	3.4430652
890.39369	1.3882306
892.33349	2.5694138
905.2268	0.8750623
908.41738	0.98316151
911.52989	0.73299512
END IONS

BEGIN IONS
TITLE=49: Scan 1115 (rt=1343.64) [E:\ORBITRAP\Laura\130118_OT_LB_Leaf\130116_OT_LB_leaf-trichome_3.raw]
PEPMASS=540.78171 4592.3589
CHARGE=4+
SCANS=1115
RAWSCANS=sn1115
RTINSECONDS=1343.643
171.02354	1.2969291
185.88695	0.72192825
199.92637	0.89911931
202.71846	0.44277749
216.17248	1.7375956
219.64081	0.26345902
226.23579	0.90663488
227.09966	1.3325215
261.98111	0.33648499
264.13409	0.39952241
264.48177	2.4346134
274.99762	0.94284115
277.79315	1.7324291
284.09861	0.61702869
287.04229	0.48800363
294.23505	0.43735548
298.21308	1.8754895
299.18912	0.53166321
299.90135	2.2285341
300.74528	0.76451355
301.39927	0.39579914
304.46823	0.65575236
305.80733	0.47755659
311.19504	1.4541044
312.44825	0.88770244
313.47657	0.67093139
313.82287	2.3151225
327.62295	1.6553898
328.06284	4.4870435
328.65645	0.51508982
330.90973	0.72548934
332.30822	2.2041263
336.20254	1.8202089
339.74196	2.4043555
341.24081	1.9257499
342.32901	1.4488417
346.26112	1.0041844
347.20305	2.4117251
353.21667	0.52784951
355.0544	1.2229999
356.30504	0.31539445
356.92592	0.51385966
357.81228	0.36328445
363.57489	1.0396115
368.0454	1.3794059
369.91445	0.35534753
374.15047	1.4881633
378.01792	0.59224545
379.26716	1.0820634
386.37732	0.7401812
389.89989	1.7807011
390.96694	3.019576
392.01418	1.6673096
394.91729	2.1910169
397.33149	4.8193137
398.44178	3.150725
400.41027	0.74507583
402.08156	1.4081528
404.98083	1.5649576
406.93834	3.1385435
409.4873	1.373513
410.79402	1.2446255
412.75596	9.2408299
415.17415	2.8256008
416.71926	0.46176445
419.68018	0.99927452
423.83924	1.3368567
425.15099	0.55962769
427.06164	7.0445026
427.42713	1.1401686
429.19027	1.9361531
430.3075	0.41488563
431.18062	0.63278236
433.6214	2.4118172
437.94621	1.4476251
439.30087	2.0856901
441.9213	4.1298232
443.56163	1.711388
446.20759	12.487866
446.85305	4.0613681
448.09149	2.7288319
452.21284	1.3845587
456.21478	22.275272
458.79678	1.7524396
461.77288	1.2985126
468.20926	1.4929977
469.1455	3.0833451
471.0092	0.68190831
472.78516	3.3043442
474.45027	0.85324153
476.89169	2.3965861
478.92422	3.4565164
479.96134	6.332249
483.10627	6.7068859
484.39646	2.8045622
489.20397	6.9967013
492.48013	1.6667743
493.78359	0.90325815
495.74987	4.1888803
497.1681	8.6727112
498.85394	1.9026728
501.11861	3.8533339
502.9499	9.2674782
504.31725	5.9637603
506.84119	12.354915
507.87636	3.6036733
509.13329	4.2507885
510.70345	1.4416099
513.17432	1.728909
513.21925	4.4099516
515.92602	2.5580387
518.25949	2.2293009
522.63476	18.799686
523.64642	8.3720267
524.89269	10.228504
526.04299	14.801165
529.14502	7.4811396
530.2349	10.747186
531.47808	17.579949
532.65657	6.0938656
534.04428	9.3979683
540.42877	2.0809339
542.05791	0.45227865
544.7303	1.5528927
551.16376	0.6299358
551.83493	0.78502999
555.31528	32.560889
557.76745	2.241202
562.27274	4.8235336
569.12508	5.629443
571.58971	0.98761436
575.96108	2.2596488
578.20029	4.1148245
578.57411	9.7296971
582.96167	5.9646179
585.75059	4.8771475
590.95623	3.5828488
592.55894	4.117327
596.72119	9.7400045
598.52692	2.6698468
599.84405	1.3717739
602.25588	3.8555299
605.428	1.1836916
612.34713	5.0168033
613.28495	2.2116422
616.78822	4.717699
618.98187	4.1727035
625.22258	58.51371
630.65976	2.225863
633.64061	1.8322625
637.13727	0.64027995
644.43406	3.5834517
646.93659	3.1647116
649.89514	1.6154054
653.13013	8.098168
654.30215	22.463614
654.98644	5.1990609
657.90749	2.6074067
659.73651	2.0904191
660.82535	1.348633
663.2699	1.426701
668.79829	65.817391
669.3098	18.522524
673.71048	1.7068676
678.30795	11.002207
680.16717	3.8209804
682.24237	1.6443839
684.09357	1.0316514
687.60906	4.198512
690.38098	6.6176386
696.29258	11.245819
699.30625	1.5719048
711.11097	2.0884406
711.42141	8.6698858
714.8397	2.0714715
718.88893	2.4831407
725.87507	13.832514
732.44382	4.1363529
733.41566	6.3194342
736.78983	2.2631221
744.76775	6.8319275
745.1774	2.1981953
749.4321	1.648733
753.74161	135.44799
757.20338	0.83139534
764.72674	0.54489012
771.8359	0.85175072
775.91275	0.50855005
776.40779	2.2111368
783.04574	4.1206516
785.15922	2.7145613
788.41265	1.8508445
794.86654	4.2944989
798.95477	1.9409428
803.27053	14.87342
807.03365	2.3524798
809.21351	4.1055158
812.54319	0.86392312
818.22889	7.4745024
820.24634	5.5050406
824.34285	11.195698
840.24749	0.8059163
843.74932	1.1848115
847.37915	1.8050228
855.18821	2.2826608
861.26965	0.70217371
867.35935	2.0358125
869.23331	0.96583508
874.38641	1.9601081
878.37969	2.5743272
908.18246	1.5643753
943.18457	1.7182847
952.59382	0.51738164
966.48861	0.63523931
975.2602	0.53245659
1034.2411	1.9087142
1057.2114	2.339294
1112.399	1.1244462
1130.5374	1.8960379
1132.7048	1.2849205
1143.1448	0.64239506
1336.2402	3.694176
1604.847	1.2856708
END IONS

BEGIN IONS
TITLE=50: Scan 1117 (rt=1344.88) [E:\ORBITRAP\Laura\130118_OT_LB_Leaf\130116_OT_LB_leaf-trichome_3.raw]
PEPMASS=643.32943 4857.519
CHARGE=3+
SCANS=1117
RAWSCANS=sn1117
RTINSECONDS=1344.8752
183.12958	1.9091152
195.17926	1.3433531
210.25333	0.38626274
210.80302	0.7500038
226.20605	0.73823339
232.07501	0.93145989
242.14651	1.6629587
258.04168	0.58620265
261.09234	1.3486451
282.14495	0.83570009
283.00751	0.46354158
295.96097	0.3272744
301.03628	1.476979
304.22115	0.60486727
306.05762	0.73774571
311.17023	1.5149158
312.31062	0.8854121
316.78985	1.3318291
325.10181	0.77155827
342.08617	3.5924493
343.30449	0.43183597
348.31842	0.75600082
352.71768	1.3561543
357.16451	0.49705245
359.20315	0.36774043
360.16298	0.60053729
363.12038	2.454942
363.59152	0.7799365
370.1322	1.3365427
375.89953	0.57036844
379.61908	1.5707304
387.86435	0.46664647
392.91026	1.00055
397.89752	0.86056306
409.31146	7.0372254
416.04076	1.7809837
416.38645	4.060452
421.86079	0.88985339
425.22769	0.63455406
430.30479	1.0204969
432.20328	0.38324912
435.10052	0.55277974
442.47928	2.8211198
455.02417	0.4142403
461.08911	0.93385007
464.71676	5.7078663
465.16755	1.2583077
471.23675	4.4215965
473.72059	8.8556449
474.29784	1.9066246
477.6309	1.2725068
481.2395	1.6790938
482.69977	1.4570375
485.38165	1.5095861
488.33758	2.8078748
490.89492	3.1246055
492.08952	4.9147878
493.15624	1.5208531
499.58785	8.0949072
500.43699	2.2754552
510.16706	1.6498361
511.94001	1.4415152
515.54016	0.75335398
518.69128	0.54478431
520.25899	1.1473068
525.33549	0.895038
526.96711	2.6128156
529.29205	6.1671169
532.33641	5.7885282
535.35885	1.231569
535.89667	2.2506344
537.42392	1.4815656
538.20342	3.6339109
539.14802	0.95879448
541.15311	2.9443853
542.29676	8.2756153
548.41234	2.2500961
550.69251	5.5323265
556.12578	3.3100108
556.62446	10.209137
557.77517	2.9573042
565.15531	0.73022475
567.50284	4.3568763
570.42367	2.2615256
573.19562	7.6221974
574.03212	2.9153624
579.21973	0.78479481
579.72504	1.6984637
582.06813	0.4417224
584.2608	0.54865622
587.92748	5.8910525
589.23849	6.9161821
593.76889	7.2466601
594.3833	2.4651682
599.46168	7.9979573
605.59067	106.34366
606.41748	34.80865
611.3551	3.3631533
612.6386	6.8200939
614.22931	3.3337312
616.80324	3.1188508
618.26928	1.5181375
620.50784	3.3935352
623.8394	10.505764
625.90114	4.1611859
628.53122	6.4990651
629.71994	11.917501
630.67936	12.191754
631.35907	20.847255
635.30094	4.623489
635.85395	8.5753616
637.18045	5.7094667
642.20708	3.1817844
648.13726	0.69739654
653.17447	2.249574
656.2755	4.0022331
657.31109	1.1679908
662.60797	2.2972918
664.22051	1.2166205
665.31063	0.45193502
669.10682	3.9868586
670.74307	2.3005966
675.4815	1.238184
679.93812	1.7447556
681.35476	1.9555513
686.24417	9.2769863
688.01865	6.4533099
691.48015	1.8277513
693.38118	1.9737994
697.41107	3.7492672
704.28204	28.554612
706.98919	3.8502595
711.2697	1.5121505
720.26796	6.0911036
724.3287	15.842991
728.94202	5.1698127
732.17534	1.6390084
733.7182	3.0055184
735.6466	2.6769812
740.24493	3.2927852
747.95571	4.9980402
750.25139	4.2291918
751.38709	1.6623008
755.45292	3.0329637
757.33075	4.1046735
758.71241	3.0172734
759.89642	4.203798
766.76639	1.3335664
769.89559	2.6724449
774.55442	1.8628207
776.31922	3.8663924
780.08354	1.8812703
786.36106	4.5772623
789.17172	2.283909
792.6565	1.9364367
796.17274	2.6243821
799.30535	3.7675421
801.18765	1.5638589
805.3255	1.1850181
810.41803	3.0764372
815.7522	8.3219099
823.89447	29.82933
827.06853	2.7767635
828.78439	2.3621043
834.69483	6.5495038
835.37711	11.283961
842.3178	8.7393281
850.32937	21.882989
859.33641	76.499447
869.16689	6.2210285
871.85943	5.3028303
875.17675	3.4782323
882.70014	7.478685
884.812	1.9656849
891.28439	36.259545
900.28417	9.0224173
907.82011	10.675933
908.42573	16.065042
923.24888	2.451031
926.00753	1.158767
932.30327	1.7319963
934.98699	1.0637825
944.56353	2.560911
945.34775	4.7247796
959.25897	0.65091743
965.35298	1.7333466
968.29845	1.2584212
976.37225	3.9487777
982.40983	15.5423
998.37078	4.4706448
1008.6895	1.1101566
1016.4953	0.73851688
1029.3322	0.48373126
1032.1349	0.43063018
1041.472	2.0860213
1047.6845	1.7298388
1059.4352	1.0876657
1065.3693	0.56456516
1084.6124	0.7453652
1087.7327	0.57025286
1111.3591	17.988914
1127.5806	1.197303
1135.4087	2.0260358
1148.3986	0.65856001
1154.2584	0.4657516
1180.3403	1.5223595
1187.3202	0.4780625
1204.2558	2.9710536
1224.5862	1.8135918
1277.2633	0.76514236
1283.6103	2.0496267
1293.5398	3.5404239
1311.6148	3.8124468
1344.2051	1.1391223
1358.363	0.63742872
1376.2047	0.98008872
1472.6162	0.57896903
1500.7314	0.97386434
END IONS

BEGIN IONS
TITLE=51: Scan 1119 (rt=1346.1) [E:\ORBITRAP\Laura\130118_OT_LB_Leaf\130116_OT_LB_leaf-trichome_3.raw]
PEPMASS=508.25237 4675.9756
CHARGE=2+
SCANS=1119
RAWSCANS=sn1119
RTINSECONDS=1346.0954
156.93172	0.70443417
158.1247	2.2564259
174.73087	0.45911495
175.05394	3.575962
178.19636	0.35992866
180.99417	0.9258071
186.14663	0.74612197
187.69987	0.70367442
191.8584	0.35221369
194.98312	0.92844065
200.03394	0.20633973
202.98767	0.35549637
206.95926	1.0650004
208.92893	0.74439354
211.99725	0.34278742
218.25957	0.35600116
227.82175	0.50565047
230.99353	0.68583668
237.22535	1.0522069
239.34373	0.74713923
240.89803	0.53213782
241.90173	0.73688171
243.15509	2.8087045
248.17756	0.31123264
251.16498	1.4480081
255.35272	1.0367113
260.01883	1.0669372
262.61319	0.31159632
269.08664	0.40330569
272.01281	2.3838676
276.09887	15.142904
285.35985	0.53837238
296.10139	1.9325655
298.33993	0.61464289
300.23119	0.43344778
311.06381	1.0160526
315.14431	0.68650563
322.14459	3.7746338
324.04665	0.59161609
329.23254	0.44293164
331.21649	0.36521784
339.06997	0.9685647
340.19341	1.6918086
342.66823	2.6057974
344.9522	0.80055805
352.155	3.3608174
365.10933	0.91586424
365.90023	0.59475001
370.75796	1.9497555
374.99641	0.67763679
377.45395	1.1729776
379.11182	0.91285299
380.67217	2.5293801
383.08939	1.4081799
384.61494	3.4211179
386.1955	1.3155976
389.16977	1.22088
391.85545	3.0750958
396.0335	5.6644777
398.63056	1.5661576
402.70296	1.7665743
405.07639	2.3359896
405.53492	5.8285615
407.98179	1.4365476
409.04143	0.99804369
410.99456	8.8980375
412.9957	2.9922968
414.19435	0.99590544
416.58636	1.4492934
417.65169	0.98781775
419.5064	2.9393912
420.07855	4.2591452
421.00757	1.6659988
421.6946	1.085724
424.34235	0.83523502
426.92174	0.88730244
428.04712	0.41044587
434.62504	13.20758
434.99282	2.7474336
439.95066	8.2227727
440.62813	3.5449662
443.54543	0.76800715
446.01275	4.9118862
448.7841	12.804761
452.19323	6.5514327
452.71953	15.03383
457.49275	112.7766
459.78234	2.3182457
462.05761	14.830016
462.40594	4.4717521
464.82188	0.9245243
466.8725	1.0744832
467.25443	2.5719037
469.37926	1.3295877
471.62906	6.3426928
474.31572	5.0457184
476.27692	1.4599781
480.37907	5.7431302
483.67624	6.544515
484.90799	16.869334
486.14174	5.6725547
488.72347	4.8260261
491.09438	10.819241
491.58709	22.512336
495.92512	30.955625
498.01762	14.680649
498.6998	28.757549
500.94886	6.357488
502.26026	12.570582
504.60429	1.8204223
508.7128	1.580425
511.25265	0.25254997
515.34326	1.1847957
516.8534	2.7017409
521.13243	1.433628
523.30828	4.006337
525.07831	5.5579012
526.57787	3.5927091
530.27766	2.0158304
531.15002	1.1754584
532.0402	3.1602927
533.52395	3.1255017
536.91543	2.2948809
540.45852	33.629702
544.3029	2.6096188
547.42096	3.1224726
550.24747	3.2091533
551.64878	2.1437034
553.76021	1.1821609
555.20085	2.071606
556.59687	6.2150034
560.84981	1.0051528
563.69074	6.1268368
569.08055	5.1128115
571.18474	2.2420787
572.21171	9.6857541
575.37162	3.4646846
579.88066	5.9198454
581.36669	11.672365
585.43749	29.789093
586.28331	7.0359359
589.12733	5.1042966
591.27538	14.922597
592.12613	3.5381741
596.50253	4.1896977
598.77324	8.3733668
600.07985	5.2941525
601.3874	3.5296807
603.54358	7.4106419
609.53933	10.657185
610.02056	24.818182
615.74721	3.9060384
618.02799	0.8837262
625.24228	4.3980666
631.25091	3.999802
634.30356	6.6976103
635.1818	3.2274603
636.60783	2.2661138
641.9549	2.1638748
645.78752	16.638494
648.02717	13.875846
651.3557	5.9339898
654.28062	6.4537641
655.95516	4.5868135
660.31372	5.3274908
660.94547	6.682391
663.23508	18.593157
666.61224	1.4379583
668.31663	2.2543357
671.12246	3.1718093
672.90612	3.632686
674.16514	1.6628243
677.34236	3.3275844
680.20011	3.7365136
688.12266	1.3313276
691.74338	1.0958711
696.21818	3.5309184
704.36403	7.67366
706.8001	1.76779
709.87212	3.0550605
713.28241	2.365327
716.00179	2.2450024
718.67427	2.2719063
719.33224	2.7482632
726.69645	1.4763146
735.9528	1.3698923
739.14506	9.0268583
739.47014	2.2421578
741.15075	1.5255408
747.30476	3.869513
753.29849	5.9435383
757.10304	1.8105886
757.44641	0.81512338
768.35574	3.4220232
774.10211	2.9722875
780.20058	1.6257586
782.94482	2.3005109
788.02359	0.99277592
789.15368	1.626389
802.7225	5.7155618
810.19549	2.7521742
811.81303	3.7310529
818.31194	0.71782732
820.88969	0.53723468
828.36218	1.0399118
829.06246	0.41644278
835.40143	1.1105514
850.35505	0.68927073
852.51103	0.4346608
886.19311	1.3297636
895.12596	0.93614214
896.35558	1.2493645
897.42666	0.53549954
903.33355	2.0613436
908.57495	1.0337623
914.16252	3.0285309
915.218	1.1112298
924.21097	1.4545255
927.38738	0.49929505
966.96887	0.38827369
995.44506	2.4526542
1001.4159	0.82439029
1010.3554	2.5410327
1026.2761	0.81372195
1032.4329	2.7408129
1044.5004	1.3016738
1073.2416	0.86404303
1109.4419	0.70765372
1197.5177	1.4972709
1237.3728	2.3629809
END IONS

BEGIN IONS
TITLE=52: Scan 1120 (rt=1346.85) [E:\ORBITRAP\Laura\130118_OT_LB_Leaf\130116_OT_LB_leaf-trichome_3.raw]
PEPMASS=655.34003 1829.6442
CHARGE=2+
SCANS=1120
RAWSCANS=sn1120
RTINSECONDS=1346.8479
230.09863	0.58755627
240.16193	0.53580685
257.97705	0.6086058
267.95007	0.57962099
271.9638	0.64290146
298.01953	0.84165497
301.37298	0.53210178
307.04631	0.69732657
307.59185	0.15717472
311.16571	1.6880405
326.11748	2.9782633
326.90899	0.67029602
329.97909	0.95803464
336.81777	0.4048235
339.94375	1.3985889
343.25366	2.4243675
356.07265	3.0458018
359.02096	0.28818831
363.30582	1.9837183
369.10754	1.0668666
397.27954	0.76928902
401.55134	1.4519687
405.35434	0.7909323
406.95242	2.4527264
408.44379	0.8701057
414.04077	6.7604987
415.8947	3.4394106
433.21004	1.4376547
443.35611	1.2493366
444.86575	1.0276668
445.36653	1.6522127
465.28366	0.34748829
466.91138	1.4034167
471.29772	1.8965739
479.25494	0.27921509
487.83669	1.2990146
489.84661	2.8497383
490.70906	0.89246585
495.3422	0.3649913
499.75372	1.3912954
508.88433	1.1431811
514.57944	1.3004356
517.90963	1.4737115
518.34618	0.34446277
531.12796	1.3953926
533.41802	1.4603275
535.66646	1.5135461
537.0334	0.76216512
543.21698	0.85822272
552.11236	1.7993505
557.86962	1.0933218
558.23542	2.6263634
559.85937	1.809292
568.08883	0.87559858
568.66703	1.9324996
569.8899	0.40018213
575.83889	1.3772601
586.30493	0.37281288
589.77526	0.28765582
593.12197	3.0497667
596.29903	4.3320987
597.98872	3.1680199
600.76107	1.0129998
602.51936	0.58927229
606.20645	3.6547036
607.79367	9.5260441
610.5341	5.5936574
614.7351	4.0137512
615.85582	1.6775572
618.20202	1.9382637
623.63895	8.0663522
627.29559	3.0093183
628.25017	4.7441847
629.14422	2.3877073
632.04154	2.6467623
633.68268	2.8363187
636.05067	4.8568111
638.32654	5.3864275
641.08082	4.285674
644.85802	10.409829
646.25882	6.1051372
647.13456	2.8613516
655.23065	0.46117994
666.78144	2.7656569
667.38977	1.0320958
668.66721	2.4352454
673.87947	2.5226164
680.53891	4.580162
687.81456	3.6019195
693.92792	1.6991255
697.23605	1.04887
700.65455	1.5637175
703.13878	1.1378082
708.38845	1.8949432
719.23688	3.0163307
724.33087	2.2433047
729.79213	8.4836801
735.67614	31.365108
739.34344	4.7645941
741.759	1.4429894
744.42022	2.6410807
752.17185	2.2303943
753.78511	5.0214509
758.82252	4.4343766
763.55026	3.4954149
768.24498	0.40054164
774.33944	2.5976004
775.13407	1.1294911
777.80654	3.3568523
781.56854	8.4126329
785.8654	2.2180759
788.76087	2.5892019
796.81198	0.98321593
798.26556	1.2042209
806.34018	5.499325
811.93511	9.3353139
825.48951	2.9194424
831.18963	4.8425401
836.29163	2.4065162
853.51459	4.6302823
861.78256	6.2191414
869.89916	4.1022068
871.34863	10.005122
872.91133	4.46111
878.40868	1.385971
880.25687	1.7571925
884.30232	0.46736525
890.08362	1.9933887
892.55543	0.45494137
900.33178	0.81040863
910.26153	2.0663129
919.89321	2.6251536
948.34281	1.872228
956.59685	1.1394993
957.20251	1.8502519
966.48429	3.6360438
998.50234	2.7883628
1006.9202	0.70536481
1016.4478	3.7177495
1022.5978	1.2561962
1036.1837	1.9011615
1045.2729	0.87319774
1054.436	2.6051687
1059.337	0.3518219
1069.3295	1.5814686
1073.1092	0.8549641
1088.4785	0.49130421
1092.2392	0.57417368
1109.8758	2.054996
1118.6236	2.0917621
1132.9095	1.3315701
1145.4488	1.5111005
1172.5011	0.78172113
1185.9373	1.8723104
1191.3137	3.3377608
1241.5198	1.3371113
1264.5404	0.34238518
1323.0843	0.3768121
END IONS

BEGIN IONS
TITLE=53: Sum of 2 scans in range 1124 (rt=1350.36) to 1126 (rt=1351.46) [E:\ORBITRAP\Laura\130118_OT_LB_Leaf\130116_OT_LB_leaf-trichome_3.raw]
PEPMASS=416.55074 5293.1702
CHARGE=3+
SCANS=1124-1126
RAWSCANS=sn1124:sn1126
RTINSECONDS=1350.3596-1351.4629
126.96277	1.9235939
129.0613	2.1746066
130.07255	0.88640146
135.95432	1.2178767
139.88241	0.37740447
142.95105	0.49909153
146.62805	1.1340214
147.0784	0.78086997
149.15109	0.65205623
155.01048	0.47990231
156.1085	0.34937329
166.79309	0.36029499
170.96346	1.8175442
171.85666	0.39409329
172.85204	0.47898973
174.06342	0.36535504
175.02207	0.52309363
177.11187	0.52152138
177.89285	0.31884654
180.18196	1.3573393
183.06185	0.33033232
184.9183	3.1543729
187.08924	1.0465791
187.673	1.5549976
189.1809	0.95920294
189.8312	0.31341824
192.08976	0.6019584
194.9893	0.96477251
196.7078	0.58627633
199.07002	1.1897066
201.11941	0.88840038
201.8646	1.0746954
202.76588	2.3401339
203.78938	0.7693395
204.15057	0.9257792
205.75327	0.69876473
209.14158	2.2536466
210.32912	0.33487103
211.99805	4.8796377
212.82317	3.7912399
213.24325	0.47100143
216.80936	1.5233282
218.99766	0.71914198
220.15441	0.94246472
224.18028	1.0793258
226.88373	1.9939738
228.01147	3.7836395
229.72224	9.0175698
231.02898	2.778019
232.23774	0.30619017
234.80429	0.57289802
237.85375	1.8037306
239.13742	1.2102265
239.98817	0.43252108
241.12409	1.0075562
241.83105	1.4454224
242.98527	0.78358838
245.8518	3.6177414
246.1424	20.797559
248.08761	0.99124663
251.18024	2.7100595
255.0538	0.39995021
256.17943	1.4972832
258.11999	0.74212152
259.22262	3.035124
260.9907	1.9100653
262.14073	0.67008539
263.59588	0.46388223
268.05705	0.95400242
269.54772	0.65119755
271.89062	2.3008205
272.8773	1.1379311
274.33663	1.0099438
275.81005	2.5182911
277.96791	2.3557471
278.59442	0.83475876
281.93714	0.364683
283.08234	1.3485119
284.16333	1.1465764
286.88529	1.0593657
287.95471	3.5216557
290.33117	0.42295477
293.12747	1.122906
295.49771	0.68513284
297.035	0.48215157
302.1262	0.43253566
302.82932	1.0673481
304.57308	0.88957442
305.05321	3.9916043
307.08766	1.0099322
307.90016	0.72606561
311.06214	3.4162246
311.89681	1.3748053
312.56808	5.3978944
313.188	1.5179136
314.11179	7.0053413
317.98131	2.2464256
319.66084	3.3156233
321.52843	1.7088859
322.28755	2.0825857
324.27633	1.0405894
324.8226	1.3213623
326.83519	1.2230798
327.96952	1.4270664
328.7292	0.7001697
330.02362	1.3269596
334.82829	1.758235
335.62965	2.1442278
336.05061	3.9745117
336.78493	4.4233282
340.79556	3.7401082
342.05079	5.1103396
343.11772	10.91193
344.99726	2.6280152
346.08289	6.3475349
347.13136	3.9874508
353.28626	2.186208
355.38511	2.830519
356.97435	3.9864878
357.84427	2.2768373
358.32149	3.7990921
359.39962	5.0984817
361.00046	3.5364799
362.70681	1.1657911
363.88914	2.0987097
364.6437	2.7777432
366.85048	4.1533511
370.87551	5.6643391
372.595	22.368413
374.18467	4.4112739
375.07941	2.4104067
377.9428	7.6171056
379.06774	2.894469
380.09266	7.0925178
381.2546	6.5017672
382.18141	11.754588
385.18914	2.7280862
387.00805	22.732169
389.15121	10.380798
390.93566	6.8790477
395.59878	17.911522
397.68581	11.626164
398.83385	19.085885
400.11913	3.2194771
401.17581	2.2231971
404.82809	26.719037
405.76125	13.163362
406.30345	25.925214
407.30762	22.561877
409.29678	35.773163
410.6166	14.804899
411.49951	2.7812912
415.50819	3.0751136
415.80809	16.898394
417.17751	3.2481449
418.12653	1.7395169
423.94935	4.5246469
426.21417	1.0700276
426.85972	3.0343737
428.03094	0.70467949
429.76588	1.1107584
432.4738	3.057896
433.71068	8.1194409
434.8015	9.3227122
436.25684	6.7059685
437.74331	3.3029666
438.46414	4.0995369
441.00308	3.8858995
442.24286	1.5253715
444.12134	2.0428071
446.85217	4.896137
447.70258	7.3496812
449.76131	2.5180925
453.28509	25.334099
456.23752	5.7109737
458.17709	26.584122
462.74923	3.3219029
463.23757	5.2707279
468.43641	4.3683865
473.28199	5.4830052
474.99686	6.7161974
476.10331	3.1488148
478.67497	1.2039204
479.98373	4.2474444
481.55161	0.97566036
482.04647	1.9955908
484.09933	0.61558081
487.56781	5.2171345
492.88724	19.969848
498.05791	11.758488
499.24125	6.1209113
501.65171	28.461808
503.00675	6.6385384
506.97962	4.0745024
509.65196	46.073172
514.83321	1.7221564
515.54177	3.665864
518.13524	1.1615454
519.14555	3.6490628
521.5271	5.5150968
522.59553	5.6530189
529.28624	5.9738898
532.14576	3.8289896
537.66546	10.696485
540.83161	1.9818406
543.83159	6.5443881
545.36041	1.3439264
554.18318	2.9351153
554.8156	7.017564
556.09201	2.5499326
558.21264	4.0250459
559.44384	1.1926648
559.7896	3.3903911
563.05635	1.4556679
565.91726	2.1814204
566.66184	4.3522927
572.22429	10.406705
573.53964	4.8758356
575.14457	1.959703
579.85334	2.2961807
582.38397	0.65608807
588.12226	1.7654903
589.46165	0.97553864
590.9144	1.7253998
593.64876	1.6584654
597.14565	1.6924524
601.13362	3.0178113
602.75163	2.3129058
603.23041	3.452689
609.22937	3.8838925
610.40583	4.6908148
617.28646	3.3015911
621.15989	6.0332395
627.11025	5.278672
628.52332	4.2419326
631.18323	2.2995761
637.74365	0.87322696
642.4707	1.6138018
646.29062	2.4177672
647.45242	1.163372
650.91871	0.81931176
654.58829	2.3259064
657.76517	0.63727893
660.33427	5.8859248
661.40923	0.81611506
662.50713	0.99064138
665.86462	0.99490382
671.38595	1.5115381
672.33272	0.3483181
678.30804	0.61532672
685.30392	0.6181157
686.24609	1.1043391
692.00759	1.484657
695.15873	2.370601
698.54391	2.1979435
702.46723	0.73430153
704.08602	0.38792244
716.2583	0.75964206
723.51873	2.432922
728.47023	0.76391176
731.28081	1.3565646
733.98835	1.12526
737.36092	1.3150767
741.27182	1.3808938
755.29919	0.66607174
773.21101	12.976954
790.04164	7.8145798
793.63323	2.75732
841.08495	0.94086797
851.10047	1.2472131
854.41259	2.5952748
871.19512	0.96854538
873.47247	1.8342963
898.45495	1.7790887
END IONS

BEGIN IONS
TITLE=54: Scan 1129 (rt=1353.76) [E:\ORBITRAP\Laura\130118_OT_LB_Leaf\130116_OT_LB_leaf-trichome_3.raw]
PEPMASS=512.53224 3389.3945
CHARGE=4+
SCANS=1129
RAWSCANS=sn1129
RTINSECONDS=1353.7575
153.05844	0.91021695
196.02157	0.4346857
197.0474	0.22844581
205.33432	0.27784183
210.83191	1.2942311
224.10857	0.59116549
228.90587	0.25341975
232.59951	0.48954028
233.92388	1.2263643
234.96852	1.8048683
238.86405	0.76813367
240.84528	1.1330804
244.07583	0.64297943
248.93992	0.40636995
252.04974	0.52712911
259.97064	0.39165263
270.54103	0.46090036
271.04116	1.6090823
276.64313	0.3212988
283.87348	0.45941455
290.88468	0.4688699
295.92868	0.83917992
298.07288	0.39159303
299.55562	0.41525341
301.07913	1.0546551
306.30829	0.9086348
320.23474	0.74529004
326.19854	2.4001235
327.38629	0.2957552
334.86364	3.1308107
338.06683	1.3197112
339.08884	2.6859685
353.33172	1.1991545
357.13487	0.39464284
358.7932	2.307564
360.36408	1.2245105
367.08025	0.28973165
369.16338	0.6111248
371.4198	0.86073617
373.89927	0.5084973
374.04831	1.5963447
376.15506	1.0050718
382.33483	2.9661733
385.32604	0.46716359
388.0393	1.3548749
390.14478	2.8061515
390.73087	0.60468375
391.385	1.4876059
391.87836	0.33534187
399.7144	3.4598826
402.07348	0.789524
407.12201	1.7062386
407.83607	1.063951
408.72991	0.53188872
410.76398	1.7116134
414.84785	0.65994185
418.03473	1.9582011
424.33143	0.38281453
428.76815	1.1709472
430.28556	0.42966322
433.31707	2.3783311
435.15952	4.1227035
436.46374	1.1499596
437.90375	2.7112287
439.51768	1.6839753
442.252	1.7279093
444.17775	2.3611247
445.67695	1.2149855
450.67758	1.3927987
452.90156	1.9758419
454.17862	7.0170407
456.16221	1.7308081
457.68081	1.4030158
460.36415	1.8012435
465.4411	11.768369
467.89708	4.409301
469.16462	17.912355
471.60869	2.9031285
473.63612	2.3046289
475.86304	2.9942781
477.00085	5.6375945
478.11776	3.1394274
479.27189	5.0182285
481.81739	5.560788
483.24437	32.872998
485.00218	3.0264268
486.97314	2.8476726
487.91748	3.1360217
490.2336	2.2382294
491.49423	5.9324244
493.11311	4.2835666
493.85997	5.7584986
496.72527	5.2238111
499.84004	40.838369
500.63062	7.7868283
501.29033	6.8079802
505.80485	65.088374
509.48528	2.6798497
512.74711	2.624617
514.00149	1.3040912
519.24657	3.7863548
520.69574	0.91335916
525.19132	0.76277403
526.7796	1.1502482
529.77811	2.3819386
530.84796	4.081773
531.73064	0.63182455
535.33636	1.4348049
540.10817	1.6444059
541.73251	1.780177
544.67187	5.229149
552.29019	1.7464033
556.95873	1.9547403
559.034	2.4686648
560.9274	1.7851009
564.83085	7.5406321
567.45944	3.3390044
569.63389	2.1829331
572.48998	5.0144082
578.28461	0.57280735
581.77643	10.252226
584.84347	2.025591
587.71132	2.6571906
592.15228	3.6035476
594.9488	4.3906817
598.512	3.0340349
601.35959	3.666523
604.87655	4.5243335
605.75078	5.9185518
607.23094	6.3364485
611.298	12.905838
612.4053	10.257001
614.82905	3.8501386
616.7646	5.8805589
618.72866	1.5727016
623.15491	2.3264064
624.66842	4.3994848
625.73985	8.652546
629.02059	0.93717233
632.35139	3.2270188
634.84243	2.6079976
637.89218	10.266869
640.25873	7.6981486
643.73133	25.205945
644.35982	7.6833703
649.22768	3.0143685
652.89569	5.0775774
654.97462	8.1226266
656.28746	3.4158709
659.77549	1.9957587
662.06013	1.1768904
668.50277	5.2284912
677.29423	10.449662
681.15554	7.6852142
685.67875	6.3181382
687.33625	2.9864848
689.77228	3.482128
694.95882	1.8869732
697.34284	1.9954941
699.36691	1.5330048
701.94992	1.0738652
704.22022	4.234237
707.42676	1.6352727
709.66015	3.0773398
712.98306	0.62966418
714.68212	1.4265157
719.36263	1.408452
720.2264	0.28823389
731.393	0.49904865
739.90279	1.643511
742.64607	1.375877
744.43966	1.3294654
745.65406	2.9206889
748.83513	2.9461799
754.37265	8.200793
755.79717	4.2335297
760.64078	3.0526762
761.45907	5.3557942
765.42954	0.72710623
770.07419	1.0540878
774.14898	3.0304407
779.26924	2.3931012
783.35199	1.1608664
789.80832	1.9801981
793.30512	3.1129261
797.19442	1.0076512
798.96494	0.5507485
804.32959	0.29210652
810.5285	0.47955207
823.06505	0.88562023
826.38592	2.0015157
831.31121	0.30022255
846.73733	2.8309801
850.29456	1.2487218
856.38253	0.53003727
858.70342	0.28404759
878.22055	3.1707484
882.99248	2.1586339
887.24588	1.2111359
892.74999	3.1997034
895.35005	6.9008706
910.21395	0.96848479
919.39897	1.7538805
928.24639	1.6462367
936.3905	0.35540437
946.76905	0.62348934
952.42717	2.721079
977.38983	0.53405815
986.20904	1.615571
1007.9921	0.42330457
1014.4895	1.1274334
1019.4331	0.26863051
1037.6852	2.1766572
1059.522	0.81657814
1081.34	1.4082421
1112.3408	3.4498463
1120.4972	0.63973467
1150.5962	1.2522961
1180.3343	2.5289504
1195.3915	0.58764855
1200.4143	0.3143575
1222.3874	3.8728069
1314.6913	1.6710253
END IONS

BEGIN IONS
TITLE=55: Scan 1132 (rt=1356.22) [E:\ORBITRAP\Laura\130118_OT_LB_Leaf\130116_OT_LB_leaf-trichome_3.raw]
PEPMASS=495.29819 9123.4619
CHARGE=2+
SCANS=1132
RAWSCANS=sn1132
RTINSECONDS=1356.2182
142.02597	1.3526735
153.00752	0.99834265
156.97739	1.2847325
157.95568	1.7064649
159.04694	0.78000773
166.04098	0.74218972
168.97099	0.8842115
173.21413	2.1349515
175.07083	18.019437
179.08316	0.95937484
179.96219	0.54847363
180.96093	1.5301213
183.20597	1.3760794
183.95323	0.91114349
185.22576	1.5995011
189.1848	1.3447954
190.02685	1.0726057
194.94523	1.3322686
197.03026	2.6629566
198.20789	0.35483868
199.05631	2.8228094
202.82956	0.56140748
207.087	0.88587212
210.64971	1.9387611
211.04285	0.85107939
214.1536	2.4128268
214.88015	1.0582702
216.24616	0.69488059
220.04184	0.58046451
223.06781	3.08216
225.93484	0.58927651
230.05414	0.47258669
234.9917	0.96195212
240.27373	1.1815838
241.09486	11.080933
248.94743	0.40836301
251.54605	0.43579406
257.06343	7.0611416
258.07716	13.818088
260.99894	0.63492805
274.13189	3.8182047
281.85159	1.4212067
285.08425	4.0085853
297.70806	1.2406445
299.98475	0.72338674
301.30563	1.1608471
303.06559	3.4255891
308.08309	1.40323
314.33541	3.0272004
314.78219	1.174651
317.25983	1.7860641
317.94675	0.44059902
319.04369	0.92739894
319.6795	0.93023314
324.99099	0.46186437
325.61786	1.8188146
326.73497	1.5558698
328.63477	3.0099717
332.18785	1.1505781
335.1549	20.604819
337.08415	1.0921926
338.41635	0.96334077
340.17831	0.82654685
341.11174	1.6301376
343.63909	8.7949403
344.14254	1.6473796
348.12004	3.4679632
349.7972	1.3437563
350.82339	1.5357482
352.23522	2.078835
356.84108	1.0527121
358.14293	1.2242841
358.75769	3.0511301
360.27007	2.5414233
362.63342	4.2157526
364.35394	1.54571
365.34089	1.4397053
366.23075	0.53115576
367.17302	1.2112668
368.73939	5.9995096
370.09258	6.632859
370.73441	1.3702465
373.27074	4.7236655
377.2716	2.0581302
378.8724	1.6120747
379.72936	4.3883278
380.23035	1.4323039
383.15264	0.76667867
384.30284	0.46097089
386.03953	0.55675686
389.57254	2.8417173
390.81099	3.5618309
392.14234	3.6927248
394.41709	3.3951755
396.81218	1.4836112
398.18428	2.9374283
398.95115	1.9388585
400.80821	2.1574865
404.47257	3.8168304
406.06919	3.1290843
406.86761	3.5006699
410.67434	1.0348107
412.6267	3.3394863
414.97538	4.5051872
417.06667	3.7624066
418.09697	3.2651739
421.06577	12.697358
422.21489	4.2178073
423.91405	2.0522201
426.14818	1.6516329
426.86125	1.9317953
430.5707	2.3456852
431.15158	3.0150129
434.78247	1.9814067
435.70982	1.2101191
436.28645	3.1013051
437.24141	1.7378928
439.92236	3.6160277
440.89299	2.265606
441.75462	0.6913961
444.85188	8.5368311
445.99781	4.5077349
448.49136	11.80912
450.07859	5.1157862
450.73808	2.2296169
452.2946	2.9324364
454.75874	3.7262098
457.63753	3.1387222
458.53024	6.4086543
459.50846	8.8162881
463.06402	43.107679
463.98237	14.746857
467.73603	54.155056
473.24396	73.703154
474.90318	7.3533309
476.93254	33.225639
478.15477	12.371995
480.03978	23.055811
481.25572	13.064567
482.68749	7.759405
483.93518	21.69669
486.90004	152.01234
488.53041	67.17162
490.23856	28.444735
494.71467	3.4274964
496.51943	2.5447977
499.01896	3.1225394
502.25523	0.67460112
503.73461	2.5608137
506.11664	1.6346568
508.47497	3.7486511
509.17076	1.8216691
510.92538	3.0479376
513.13147	2.475791
514.08816	5.3272081
518.14629	15.571405
518.6092	2.2449848
523.12582	10.433816
524.85914	1.5498849
526.70541	3.3692427
532.42122	3.5966531
532.99194	5.1729947
534.73103	4.5281792
537.15149	2.0136516
542.03284	4.5725856
545.11728	8.9153903
547.71504	3.0810642
548.11836	6.029378
549.4753	4.6219218
552.09849	2.8463372
553.9672	3.7069531
554.38137	9.2710955
556.64997	3.6245173
559.58778	3.3441602
561.62124	20.502253
565.26993	6.859007
569.38204	37.279001
573.07328	15.285701
574.14842	6.6954402
577.02236	7.4003151
582.64894	24.60701
585.13518	22.871947
587.2146	7.6299222
591.13608	28.665213
594.67215	4.968049
595.08704	6.8372631
598.2153	10.294726
599.95639	7.1798131
603.71974	11.236861
606.3367	5.9323428
611.48545	10.36973
613.13825	16.260542
617.3054	69.497271
623.2379	27.398138
624.57592	20.801731
626.25299	7.2005656
628.30437	3.5244545
631.66219	2.9596771
632.79422	4.3738507
636.29773	5.6613032
638.46619	12.238883
639.06903	18.630573
642.11779	3.5816203
644.24259	3.8213918
648.08934	13.562484
650.75953	2.8950746
653.40752	4.081221
655.5911	1.2955754
658.36324	1.6510719
661.67294	1.8034829
668.02201	1.8068781
669.41495	4.1403091
675.04135	2.3995131
678.5225	6.9635407
681.25677	1.1471007
685.34392	4.1772925
688.56266	4.6218011
689.16446	7.2589229
691.28031	3.4335809
697.21126	9.2132107
705.09967	1.4093395
711.33409	3.3074045
716.27888	31.674521
718.22221	3.031498
719.14677	1.0585613
724.05558	1.5190074
726.05169	2.2664381
732.32728	67.714619
743.35897	7.5212229
746.19929	1.8121216
751.0321	1.6721007
754.13775	2.8871096
755.26586	5.1535079
760.37943	2.2743274
767.52919	2.8991399
771.04481	6.8502632
776.1917	0.89693167
783.39426	1.6231081
787.33404	17.498401
790.09806	1.589248
796.05264	4.2744499
800.368	0.85371493
802.38604	1.1576131
807.24618	4.0261478
815.38996	69.573112
823.8272	1.7715838
832.18962	4.476608
833.34712	5.7639517
839.30372	3.5462643
841.39719	1.0210599
849.98071	1.553237
859.53423	1.9103513
862.43791	1.7496746
869.75953	2.8316932
878.3605	3.2045638
881.31666	1.3211007
885.3977	1.390241
902.17169	1.0484297
926.53173	1.3432086
936.50721	1.5337181
940.34086	1.9026484
943.59863	1.2934335
982.28619	1.9782321
989.15863	1.0956158
1010.4368	1.2659402
1025.2654	0.85640229
1046.253	1.1899135
1052.0745	1.4307453
1055.5159	1.4232703
1093.3708	2.4228577
1147.2301	2.9721354
1210.1486	1.5525562
END IONS

BEGIN IONS
TITLE=56: Scan 1134 (rt=1357.46) [E:\ORBITRAP\Laura\130118_OT_LB_Leaf\130116_OT_LB_leaf-trichome_3.raw]
PEPMASS=431.71998 3727.6074
CHARGE=2+
SCANS=1134
RAWSCANS=sn1134
RTINSECONDS=1357.4642
129.04896	0.75144541
136.1554	0.91578199
140.89389	0.76704404
142.98317	0.61339209
146.95248	2.5371768
147.98127	0.87852294
148.76887	0.54927449
154.87214	0.40163781
159.08597	0.35727645
160.97671	0.32046527
168.61163	0.32751782
173.03785	0.70670754
182.93583	0.48905065
184.84662	1.0717924
185.28113	0.30499823
186.01919	1.4493849
187.17826	0.25096526
192.73122	0.38018047
197.129	1.0557932
198.97295	1.2558219
200.25196	0.57293652
201.01417	0.31782239
208.78284	4.0116661
209.09111	0.65405268
210.76078	2.1369748
211.11329	0.68510266
212.86492	0.3773524
217.6106	4.6127453
219.0292	3.2733205
220.9941	1.8168448
224.94974	0.89928633
225.98929	2.1484773
227.33817	1.4598093
227.97767	2.2033554
228.92562	3.8318033
230.99672	0.42876196
238.34266	0.82775563
240.22602	0.8719607
241.13159	1.2756767
243.12259	0.54933196
246.02819	12.472951
251.09683	2.0519774
257.044	0.47709899
260.18714	0.81673489
261.08496	1.6154896
263.09589	1.0573955
265.03289	1.1994869
266.13995	0.34550318
279.04736	2.3275988
282.87289	0.39909623
286.83344	0.53699453
287.64787	2.2148369
288.98011	0.54175395
293.1946	0.46022986
294.68359	0.43284511
299.06399	0.47400491
303.24341	0.67992434
308.89659	1.9847657
310.43437	0.91389419
315.57387	2.0396456
318.67981	14.105874
320.76617	28.466957
327.11873	0.78097067
328.20298	0.57196162
331.06737	1.8684831
333.19266	2.8653614
334.80669	1.0199962
335.95974	1.9192453
337.43573	0.96235191
339.04564	2.24554
341.95792	1.7315301
342.83028	2.1319653
345.01607	3.099756
349.41411	1.3876793
353.21379	5.5712034
353.9876	3.8958398
354.75362	1.9072016
355.12877	2.5076562
359.4252	7.3823688
360.54242	10.698361
361.00891	34.504587
362.57891	5.5090676
363.80356	2.316417
365.65836	3.0011756
366.47197	1.8169105
370.2658	4.9348841
371.8617	8.169005
375.04391	33.759834
376.1669	18.697576
377.29699	4.8266959
381.03463	2.7703107
384.7842	2.4752029
385.86713	6.9346848
387.75103	2.1882564
389.02964	2.551365
390.14548	2.1256962
393.09231	4.8117436
393.8102	1.8527372
396.01837	6.3049749
397.6164	1.9312221
400.30307	1.4448333
401.36287	1.0741336
403.85736	3.576434
407.10278	2.3601329
408.7275	3.2524988
409.44376	6.4393465
412.70863	3.2518773
413.21636	11.906119
414.09927	3.6512085
414.7971	8.4769495
416.05504	2.7285625
417.76133	5.1680452
420.59759	15.718988
421.58096	8.8999628
422.14585	27.807505
423.23117	23.661649
424.45547	10.013026
425.29873	7.9598297
425.98361	12.426573
430.50752	2.8174813
431.81474	2.501253
432.15182	1.0234333
442.65348	1.9273683
444.07346	1.1219827
445.68845	1.8117274
447.04397	2.4542423
448.66286	3.4532798
451.36159	2.967947
453.00667	2.0779722
453.87487	1.0603822
457.09189	0.41487898
459.98059	1.320261
461.39281	1.6312369
465.21722	2.416271
466.57367	4.5231608
469.11683	1.1454477
471.21289	1.3674521
474.24743	3.5215752
478.78361	1.6347034
482.18582	2.3137088
482.86394	7.2443141
485.71602	1.9238757
486.80441	4.0250307
488.12947	7.9231694
490.32626	4.9019311
496.05721	1.1167343
496.73319	0.67959932
501.29508	1.8369214
503.80555	1.4404396
505.82068	1.8418049
508.23942	3.3845868
509.68741	2.1922988
511.18349	3.1696422
514.28254	3.1199766
517.13011	4.033039
517.66427	13.96855
518.23444	2.291574
521.32228	1.6293097
523.52784	6.5184139
528.06778	1.8675292
530.18322	4.0780494
531.04364	2.3639966
535.19615	3.305871
537.15403	8.7357036
538.86878	2.4311368
539.31754	10.349593
541.0508	2.5801188
544.10708	1.2624105
545.20123	1.393123
549.01929	1.3967286
552.73239	1.468431
555.02926	1.0595136
558.2077	1.6912899
560.68947	2.7475669
561.11319	0.45248983
567.87009	2.7490619
569.24377	3.3829811
572.16008	1.8307888
575.6386	3.8002684
579.29016	3.1574011
582.80871	6.7700795
583.33668	3.1512521
589.09936	0.63864707
592.24633	3.7629808
594.83225	0.4081129
599.92631	4.8104205
605.98825	0.40757584
607.37831	1.1590429
610.67804	0.5987204
616.98664	36.98264
622.97705	3.8907319
631.3009	0.46595805
631.90052	1.1596051
643.14121	2.8132521
644.25558	0.75088122
649.14018	0.78937315
653.09948	3.8490178
658.25268	0.35248412
664.27495	1.3838834
669.25593	4.0162732
670.94982	1.717298
672.16191	0.68330576
676.03643	2.738588
679.26165	1.0521319
682.22985	1.7481271
687.11978	0.84760712
691.47078	3.2243501
699.04361	2.921496
701.35967	2.1945801
708.46936	0.95053944
715.94919	5.3977438
718.16209	2.7297423
720.10326	0.62108294
731.25053	27.144254
741.40444	1.0398722
743.2292	2.0798365
747.22034	2.2082177
750.29486	1.1463903
761.41388	0.62257072
800.15612	1.7770757
830.03308	0.72002016
841.57745	1.0877608
END IONS

BEGIN IONS
TITLE=57: Scan 1139 (rt=1362.13) [E:\ORBITRAP\Laura\130118_OT_LB_Leaf\130116_OT_LB_leaf-trichome_3.raw]
PEPMASS=489.24526 7500.5771
CHARGE=3+
SCANS=1139
RAWSCANS=sn1139
RTINSECONDS=1362.1259
146.0034	0.82288948
146.96476	1.4133811
163.01576	1.6668002
170.87623	0.54651925
185.10016	0.42186301
185.93018	1.1025347
187.00092	2.3377925
191.01086	6.5780361
192.82586	1.115577
195.14155	3.1980316
195.94909	0.77552509
200.04051	0.70908515
203.01239	0.28339809
203.92948	0.63954284
210.14971	0.45096255
210.95444	0.37442581
211.99708	0.86256315
212.97863	3.1393603
217.97419	0.72194838
218.96011	12.311456
220.95892	0.8051573
223.30832	0.63542029
226.35175	0.97743905
226.72534	3.3023585
228.95921	0.81457724
231.96606	1.1057137
235.54718	0.4619159
237.18714	1.1815002
237.97959	0.71643585
239.07556	1.5999815
243.066	0.46973582
243.9577	0.35573708
248.84019	3.3982494
250.12206	0.375831
251.36822	0.42894881
254.11844	0.32148295
257.03076	1.5051079
263.00864	0.57627652
264.95935	1.1810666
267.8423	1.0256855
271.28369	0.72439398
276.0964	0.497803
284.28191	1.3575922
290.62915	0.93053417
293.6644	1.4510356
296.30932	0.31882426
301.19925	1.9782346
303.16103	1.5075571
305.8905	1.4134304
306.92657	3.3426359
307.43518	0.78319434
308.15863	0.46760866
312.22644	0.54450027
312.76606	1.730576
314.93464	0.45169469
315.86156	0.95403608
322.45138	2.0252582
324.90256	0.72280619
326.30257	3.6458697
328.92481	1.4499432
335.15465	2.9066844
339.18787	2.4134137
341.34418	0.6889471
343.77417	1.9997205
346.49632	2.3806354
347.29424	0.87887003
349.18442	2.0090778
352.16271	0.4252492
352.65886	1.8104806
354.62452	2.2579503
358.13262	5.3491304
360.06516	0.6394621
361.64096	0.67981772
367.88396	0.60286203
370.67687	4.6218878
372.73966	1.5494712
374.80418	4.3989735
375.98424	1.9196163
378.61086	2.6987155
380.98805	1.9114697
381.76481	1.0591666
384.66368	12.356326
388.41689	4.0134087
391.65154	1.7654161
392.69873	0.91192695
394.95284	2.2484943
396.64056	1.4716733
398.15097	3.1698801
400.15632	0.96540384
401.0497	1.5064854
403.21729	1.4564189
406.14272	6.6407313
408.12727	1.6095961
408.63102	3.2600079
411.90306	4.1615069
413.18681	1.4964169
413.87118	1.4221986
416.45021	16.6566
417.59952	10.4431
418.77051	2.7812858
420.6958	7.6923352
422.34534	2.0256104
423.14346	2.3108043
424.6498	2.4918324
426.00616	4.3419582
426.84545	2.3003855
428.92949	1.4339967
430.0403	11.296683
430.91904	1.5943918
433.29572	3.7668416
435.49807	2.4141935
436.50119	1.3792175
439.51912	7.779197
441.09559	14.734882
442.89011	10.678429
445.54795	12.380395
448.17795	2.1780208
448.6006	5.2994371
453.11396	4.949917
453.64741	8.9865121
456.1942	8.0493717
459.84072	11.823352
462.56729	7.3668977
464.19035	1.6568557
467.23018	15.145449
468.3044	12.758776
469.86172	19.19757
470.9631	10.78132
471.73869	6.2133273
473.10553	18.589398
477.46915	38.266108
479.65255	24.571512
480.19738	42.170142
482.46935	16.102196
482.94273	50.474852
487.78258	2.5600105
488.53531	1.7657444
489.6514	4.5727631
493.84837	3.3186872
494.36349	0.63590451
501.31103	1.6379725
503.15491	4.1754613
507.58757	5.1857741
509.73577	17.948373
511.2819	4.7405848
512.85177	3.0864301
514.93409	6.0636777
517.38377	2.5338604
520.15207	2.7188668
522.40105	1.1224139
524.27491	1.316578
526.4831	2.2138313
529.30276	2.9475823
531.2449	2.8672854
532.16371	1.8628919
533.61052	3.6197989
535.04981	5.8181349
536.33173	1.6445111
538.16607	0.51448653
541.53593	3.1662722
542.71985	2.2342233
545.23993	1.049069
547.27643	1.9852771
551.88166	2.8762882
552.70642	8.8793462
554.1259	1.9963393
556.89769	14.032954
560.05856	4.3139048
561.09687	6.8650699
561.73713	16.723721
562.89055	7.3120769
566.63866	4.9405052
572.2179	7.2448686
573.39357	10.875478
574.82037	7.642298
576.79414	2.6616907
580.70416	7.67832
581.23492	13.407863
585.76185	3.561525
587.14954	6.1786926
590.30134	2.3152471
595.67007	16.192598
597.7863	5.0886929
599.53445	1.3652212
602.0004	5.0651457
606.96313	8.4814643
608.75815	8.4016156
613.13558	16.135371
615.19071	5.9495866
615.80689	2.9035311
617.54547	2.1751286
619.64395	4.7678348
624.21843	174.53582
631.13313	12.673085
632.42907	7.5058703
633.63981	3.377849
638.23443	3.8962688
640.94198	1.7038059
643.27062	1.4519495
650.18094	7.9254051
651.38555	2.4901939
658.72774	22.202259
660.17866	8.6886488
663.38189	5.702385
667.7335	283.61175
672.803	45.830141
678.55465	4.5742565
679.35664	1.3050376
685.15552	1.9533724
686.84049	2.6322434
691.94118	4.7182122
695.39745	2.2961665
698.18007	1.7125682
699.86436	2.0177868
703.01228	3.1844967
705.09698	1.5373351
709.71429	1.3618197
715.11793	3.1238229
718.30517	3.1960223
724.01441	2.0038545
732.07342	0.62553737
741.70171	3.8726993
744.2733	2.6819795
747.25222	0.54506723
749.39012	0.42472975
758.42542	1.8325307
760.35779	1.1540224
761.20962	2.8967715
771.34236	3.8705221
776.13075	1.4450577
778.74936	2.2123983
779.26376	3.4174717
788.17639	4.4069526
792.86275	1.4627343
794.21417	1.8498547
800.41198	2.5314019
803.66494	0.81360409
808.28746	0.63130641
810.28393	1.4179559
817.26972	0.44361348
818.15939	0.7915389
830.18182	0.99482149
834.91876	2.3138457
856.28301	0.67525132
867.7942	1.6462565
871.34084	1.9477633
876.43426	0.90664457
881.38751	0.7494198
889.27459	0.97155362
904.0213	0.87748109
908.25124	3.1857585
913.54169	1.8705859
922.32641	0.93848186
934.13635	1.6070994
938.14837	1.3597466
949.54302	1.9870638
969.9717	1.3068646
973.09729	2.2268386
986.62713	1.2002372
1007.146	2.3466423
1012.1516	1.366985
1017.1681	1.05314
1044.2113	3.5884098
1097.2865	1.1062274
1178.2793	0.71539238
1192.2897	1.2429573
1215.4344	1.820971
1237.2451	1.6061482
1253.3695	0.87330528
1390.3885	1.0337128
END IONS

BEGIN IONS
TITLE=58: Scan 1140 (rt=1362.77) [E:\ORBITRAP\Laura\130118_OT_LB_Leaf\130116_OT_LB_leaf-trichome_3.raw]
PEPMASS=664.66446 2493.2925
CHARGE=3+
SCANS=1140
RAWSCANS=sn1140
RTINSECONDS=1362.7696
196.20445	0.46734356
199.24242	0.91413779
208.92758	2.8996922
218.93515	0.79198784
234.1596	1.667547
249.11243	0.18456658
256.06615	0.33780657
257.97461	0.57826836
277.08621	0.9215872
278.88416	0.88780236
283.93409	0.36690173
303.11865	1.3599289
317.14886	1.968352
327.98919	0.59597445
340.26016	3.5332506
345.04379	0.99445878
351.20315	0.47988929
358.93785	2.4124754
362.02967	0.47032681
364.14147	0.28432627
375.29266	0.32610045
387.03613	0.42194872
398.0722	0.50770257
404.07692	0.37954032
406.21736	1.1804048
409.32235	0.53749858
416.1524	1.7121728
431.29169	0.24635429
432.05718	0.49596049
434.13324	0.75515812
437.92346	2.3048186
444.43418	0.60233981
447.49363	2.692217
450.58834	1.0164782
456.79382	0.83886178
465.97143	0.53766009
472.11401	0.35398575
473.19745	1.0029815
476.97137	0.39359998
481.63025	1.8010863
482.12905	4.2246961
489.25081	2.0645843
497.57901	2.4813596
498.26432	7.1400469
503.11943	1.2094145
504.2675	3.4301176
506.59828	1.2986731
516.86676	2.0129398
518.34171	0.54463096
520.17188	0.61716006
523.05743	0.56712979
530.79589	0.99183601
532.34454	1.0434057
539.07306	0.66259505
541.81604	1.8595809
550.87115	1.1204675
551.84208	3.1089898
553.3926	1.1323645
555.92553	0.35344814
558.10993	0.58602446
562.83703	1.5814866
568.44081	1.5900309
575.063	1.1139526
578.99624	4.3613116
582.29897	4.7268219
584.54993	2.1982698
586.48772	0.36280069
590.17931	6.4271823
593.15658	0.30696783
597.66275	2.5479296
597.97989	0.78145832
603.22021	1.5309511
606.13094	4.0824102
608.28584	4.6633927
610.18212	0.76031234
615.15154	7.7925922
617.64342	1.8408563
621.60941	6.5068679
626.36897	1.3797915
629.57903	1.9698822
630.76137	0.91278562
632.3357	1.6366954
635.55976	7.3116948
636.49791	3.5448996
643.66043	12.443263
644.7235	5.5008152
647.57446	2.2069486
650.52478	11.596504
651.78246	10.401143
652.72205	18.245921
653.71121	17.345445
656.03061	6.6965272
657.73589	7.9234655
662.30352	1.0930191
664.90735	1.7482158
669.32995	1.0623271
674.19748	2.251879
678.00184	0.49083491
684.37726	7.4492488
690.78856	1.3217683
692.89442	3.0550537
694.04102	1.3002833
695.25499	0.55321321
701.86488	6.5477962
704.77582	2.7687741
707.23281	5.6069719
708.47062	2.3318914
712.03292	2.4564911
713.2746	5.1953117
716.96033	0.34086538
724.26369	3.4881717
727.23692	10.030907
729.82331	2.3440593
730.76139	0.9118952
734.10788	1.9152395
738.66837	2.4098029
740.81675	1.8151607
743.25534	3.8332061
751.13047	8.0892694
755.29741	1.4770206
759.45896	3.9732184
763.24557	0.79588498
765.23492	2.7560733
768.8738	2.9841997
770.01172	4.7792668
771.33062	3.307671
785.40379	7.4592619
792.41435	4.9628518
798.27523	4.7276094
804.47807	0.37932297
805.80157	0.72948795
810.26053	2.2043964
811.18068	0.80290617
813.55854	1.332227
819.28068	3.1676805
822.36938	3.6831199
823.77593	4.9445024
828.31152	3.6905282
829.90471	1.3673858
830.92414	2.2666305
833.20933	0.74088815
838.21686	6.7192609
841.66562	3.4092008
844.46465	3.7729271
850.72076	0.46240557
857.28471	2.1887329
866.23652	4.0952363
871.97185	2.377245
875.87122	2.7060303
882.67452	2.89228
887.77797	4.7040017
891.64923	24.091942
897.60535	11.260729
899.89754	9.2188077
910.58843	6.0907552
915.36518	2.291892
923.87187	3.4641516
927.80389	2.2509685
929.56476	2.4298754
932.84899	2.5014042
953.21552	1.668437
957.8106	3.6081702
980.27646	4.588496
994.3479	16.014131
1001.4281	1.8574001
1039.2867	1.3742938
1050.1361	1.3068898
1060.4707	0.71836429
1066.9999	2.511149
1073.4326	1.7685665
1080.365	2.7518343
1095.06	1.5215484
1125.1598	0.84793583
1173.0732	1.7237409
1187.3693	1.5565546
1194.0082	2.4608171
1197.1478	0.68980391
1220.4283	0.89111438
1253.5662	0.70540772
1265.6256	1.036641
1308.3734	0.86141601
1318.2236	0.64275719
1349.5029	1.068658
1525.5442	2.7197671
1565.1895	0.33130738
1639.7353	1.47987
END IONS

BEGIN IONS
TITLE=59: Scan 1144 (rt=1366.42) [E:\ORBITRAP\Laura\130118_OT_LB_Leaf\130116_OT_LB_leaf-trichome_3.raw]
PEPMASS=651.59082 6120.5938
CHARGE=4+
SCANS=1144
RAWSCANS=sn1144
RTINSECONDS=1366.4152
185.13077	0.98008139
186.05488	0.74362258
198.15889	3.1087947
200.14334	0.55256138
210.82924	0.76945261
215.07779	0.67857688
239.50791	0.41429819
250.18326	0.68089226
250.97404	1.1234747
255.99347	14.572343
256.57093	0.61089054
257.02666	1.2728592
258.09871	1.8752871
265.89402	4.0424886
268.04515	2.0007421
268.79587	0.90711708
276.13119	5.5178966
295.11354	0.40994783
296.29296	1.2904682
297.12901	0.85261882
298.02548	0.44239708
308.42934	1.3434853
312.11584	1.1785012
327.0687	16.336094
328.23575	2.0240909
331.715	8.3859873
337.04818	5.3762639
339.14986	2.5070952
339.96064	7.5291655
341.02145	1.8444215
342.18274	0.82598955
351.02278	0.98168269
352.09473	1.3366724
354.27438	1.0124114
356.05041	1.584496
356.78015	0.4761806
363.14877	1.3457572
370.03948	1.5485648
373.81866	0.56584794
380.1285	0.96342711
384.07192	0.53585421
387.03424	1.1057379
394.33684	1.6838039
395.82886	2.7128032
398.08037	51.056246
398.99499	1.9453812
404.68817	0.39020347
408.12373	1.753986
410.08504	0.92776109
411.88633	1.1761973
412.90322	0.64964489
416.25031	0.93087022
416.99077	1.8856724
422.52142	1.4257398
431.75274	1.154115
434.19629	2.0127849
436.26552	0.78735292
442.67717	3.3879333
446.14803	0.4662383
449.10555	3.1058712
451.42392	1.12468
455.96277	0.91744086
465.08848	1.8059248
466.26919	0.51270249
469.28193	1.0417166
471.19198	0.7617258
479.26548	1.593245
480.42042	0.48205069
484.76058	0.76988372
486.90629	3.3429907
490.30187	0.65246662
493.17409	2.032314
496.02113	4.8473665
499.84326	2.319034
500.25936	4.8915394
505.86184	0.92468969
508.77405	7.86606
513.03506	2.0491774
514.91317	6.4252343
517.03412	2.2321333
524.23474	0.9350082
533.22478	2.0880349
535.38837	1.6571716
538.02734	0.93840194
540.76379	5.4129359
545.87114	3.3845641
549.64626	2.9134351
554.87475	0.58447535
557.20353	2.7897424
560.68469	9.8773416
564.36165	0.59360749
566.75116	1.8660798
567.26492	5.3025315
568.27949	1.3629003
568.84864	1.6458209
571.57269	2.1170738
575.11685	1.1646276
576.40482	1.3845401
578.32214	3.8618953
580.17719	5.7437843
586.31371	2.2134874
589.26672	2.3063404
591.88564	1.757641
593.03708	0.50498361
596.37774	1.8204612
600.9946	0.93947423
601.5666	2.5625492
604.33446	3.1242098
604.77147	9.5900745
607.19627	7.0285804
607.7142	11.114373
608.5789	5.781979
612.95596	15.590543
614.11099	3.5056393
619.27236	14.652821
624.21628	14.078989
625.10908	4.4659028
629.48901	12.727755
632.23301	7.1090584
636.77033	25.721978
638.90793	12.820577
641.71155	11.089818
642.40414	7.2731962
644.14088	6.0790327
644.71811	23.619683
650.65612	0.61304792
658.80472	3.6193103
661.48938	2.8456173
663.17747	5.0107251
665.89125	1.1282007
668.86522	4.4779464
669.19927	1.3686378
669.80333	1.6882946
677.76208	15.371486
682.33209	0.82379358
686.94118	7.7883129
687.72275	1.4175634
692.24257	2.2023501
693.50268	2.7091981
695.09665	1.5552322
700.8665	2.963076
704.3405	3.2159631
708.37592	3.0367972
711.37382	2.2814654
712.30178	1.3960134
713.86073	2.1769949
714.8448	1.685147
718.29642	3.2482017
719.21542	4.9462611
723.14135	9.9912051
729.66459	31.542731
735.65971	110.47909
741.72797	20.919355
745.63347	1.9215604
751.68104	3.148712
753.58588	10.542127
759.38914	34.278146
764.00491	5.711678
766.94716	1.717392
770.57681	4.987188
776.60035	37.035813
783.22602	35.038362
790.02241	1.6783127
791.83805	5.3851362
793.90511	2.9268309
797.50425	7.2647064
800.76897	7.0529759
803.55459	1.8928175
806.59851	38.05027
811.75799	5.9278871
819.15307	14.857464
822.88213	9.7229246
825.52846	14.273837
826.44214	4.1372083
834.25653	0.80108808
840.60588	1.4573217
845.32991	2.5157231
851.25672	16.500133
853.95236	6.1136382
855.80407	3.7848097
862.0477	13.199834
863.62858	4.6129418
870.89317	24.950322
877.68371	1.0768791
882.25763	0.50293876
888.3312	3.9132124
892.96283	3.682462
896.21083	1.7638296
902.45306	10.446799
902.99856	3.0406578
906.45574	1.060384
911.93986	3.4021197
917.85989	3.880644
919.17332	3.6914564
922.46673	6.8531607
934.88038	7.349233
948.85548	0.7407212
956.43754	8.7154583
961.61028	1.9119147
965.31782	8.0529804
979.90113	1.3762904
981.17396	2.301223
984.40681	3.954888
991.78667	2.7660148
996.40034	2.9226962
998.46075	5.803722
1001.8586	2.6982058
1004.3409	1.0475159
1006.4238	1.645154
1011.7602	4.1374468
1016.4023	14.521797
1022.4343	2.8053707
1029.4194	2.6684747
1036.9117	3.1233097
1039.182	5.9233939
1047.4556	5.6867772
1051.9326	1.4096857
1054.5767	7.498349
1061.3982	2.1438629
1064.3135	1.6977379
1074.407	1.6049014
1080.2772	2.9515153
1087.4027	5.0691202
1091.4963	1.0333587
1102.9161	3.1287623
1118.4367	11.614126
1136.7567	3.8463727
1158.5702	4.2435309
1170.9507	1.2858553
1174.5155	1.7121933
1179.416	1.0209935
1190.1071	10.592221
1208.6034	1.7932544
1225.9224	2.103632
1231.1944	1.6962773
1249.2378	3.0790049
1260.3194	4.7679468
1264.4734	1.7532711
1278.317	1.3211965
1317.9446	0.71550745
1322.3854	1.4273819
1336.2017	1.5645685
1353.7894	1.1591405
1355.6146	0.95055675
1406.0814	1.1647466
1417.5759	0.83500577
1449.4665	1.2680041
1673.5422	1.3199442
END IONS

BEGIN IONS
TITLE=60: Scan 1146 (rt=1367.63) [E:\ORBITRAP\Laura\130118_OT_LB_Leaf\130116_OT_LB_leaf-trichome_3.raw]
PEPMASS=453.50563 5436.1831
CHARGE=4+
SCANS=1146
RAWSCANS=sn1146
RTINSECONDS=1367.6331
152.95496	0.27623503
155.01654	0.3951947
169.18369	0.33325567
170.11562	0.29068769
172.94757	0.4921164
174.98664	0.79103954
177.20077	0.51545433
185.1396	2.063212
196.94399	0.69835905
198.90302	9.1136128
200.08	6.2745502
203.08124	0.39121265
209.05283	0.3861159
211.31683	0.80896337
212.04596	0.24109015
214.00706	1.237892
214.96845	0.56937519
218.63966	0.2849173
222.99309	0.32489827
225.21359	1.1991289
226.905	30.136763
230.14486	3.4828357
231.34722	0.77636697
234.92895	1.5999953
241.83521	0.84396534
242.927	2.4211181
245.72285	2.1697872
246.1791	1.1318865
248.95578	0.89825078
251.95422	0.59788848
253.6586	0.95193755
254.29808	0.9147838
255.27938	0.40739903
257.88264	2.2425459
259.1203	0.31912206
265.00558	1.3377238
265.96044	0.30697883
270.11575	0.4373077
272.0486	0.82007902
274.1264	0.39380032
282.17121	4.5329843
283.86584	1.1451209
288.85578	1.2318859
290.19335	1.6287883
294.0736	1.2296608
296.80884	1.5890702
304.12066	0.75536055
306.08891	0.30498719
321.12382	0.4062706
322.75749	1.0809757
323.3916	1.24542
326.63701	1.0173396
327.02187	1.6079336
331.10186	0.63058506
333.08584	4.3639774
334.94184	3.8302093
336.19032	3.384702
337.78139	1.827984
339.19379	1.6765645
339.76998	3.8414555
341.32834	3.8166927
342.18362	0.96789804
344.40868	1.4113532
345.00286	1.8395404
347.12119	1.1395079
348.46233	1.3792933
352.36297	0.57647556
352.85549	1.6544107
354.23426	0.67075555
354.63045	4.3502547
354.98662	0.43607401
355.72083	1.1489907
356.46643	0.9636666
357.63622	0.38234977
360.56841	4.7315746
363.63289	5.1289557
366.15643	2.3775309
366.77034	0.65576834
370.58157	7.2122682
371.98184	2.578131
374.65399	3.8526412
375.10189	1.2655129
375.84039	2.4599307
378.57405	1.3347327
379.4512	0.78346855
382.82525	2.4132259
385.28385	5.2308827
387.51661	1.558121
388.6845	0.62183143
390.33095	0.83558304
392.0614	1.2096336
393.02473	2.3553616
396.40914	1.9455313
399.09506	0.97632241
401.66893	5.0458234
405.06407	1.5301013
405.88707	1.8858823
408.9926	3.5089199
410.24732	2.0703573
414.29984	25.611455
417.76435	2.3344848
419.13733	5.2171363
421.84499	2.8477525
424.00571	1.7371098
425.04333	2.6260639
427.79302	1.6639524
429.96654	3.2550413
433.19	3.0081051
435.99305	13.38218
438.91674	7.4337418
441.47127	10.095455
444.02247	30.770787
447.40164	34.191764
452.75955	5.6680919
453.21935	1.172852
455.20696	0.52874847
458.18866	1.8931441
463.31672	3.8430907
464.33751	2.3699079
465.16194	1.0200491
470.06261	4.4485528
471.76278	2.2432789
473.15659	4.8492672
474.87351	1.5204495
475.75505	1.8432971
477.04388	1.1243319
478.68908	0.61501127
479.8091	2.750617
486.63477	2.0362104
490.15011	6.8126981
492.92655	3.7436727
496.22214	4.490726
496.93979	2.3517706
501.66374	5.3247867
504.19578	2.5713086
507.51055	4.0433654
510.22836	4.3218243
511.31932	7.6374007
515.25035	2.6653195
517.65895	3.4463591
519.00691	4.7520345
521.25321	3.3211818
521.68894	24.254976
522.18552	7.3019796
524.93386	2.5622104
528.82223	375.67346
529.24628	49.6659
532.32065	7.9588482
533.65054	3.3227537
536.48208	2.3104017
538.19023	1.5965755
541.97535	2.2974797
543.07273	6.2103291
544.45011	5.9005021
546.67788	11.113568
549.40397	2.0505476
555.45248	8.9270208
557.70121	3.1639806
558.71609	6.0637454
560.5181	2.723805
561.93812	5.3337532
563.32498	4.4736012
564.62661	2.5826232
567.19541	10.608769
571.0562	9.0534108
571.73755	1.7856804
573.3425	3.1478502
576.37884	1.050638
578.76499	2.0663951
580.33562	1.3601588
583.07571	0.94882049
585.07222	2.5407121
588.27292	2.9191117
590.30708	3.9962681
593.21813	3.2016471
596.69757	1.2347272
599.24172	1.9465634
604.11126	4.1392585
608.58603	1.5524639
609.73551	2.483545
611.36212	1.7159903
615.22044	3.6699512
619.06767	1.4253706
620.7928	7.0827336
622.32597	8.6515241
624.08017	3.2989635
625.84174	1.3346606
627.54586	1.6759022
632.25207	4.1409007
633.86658	1.3233475
638.27356	1.0123153
644.91763	0.629154
647.27079	1.7963648
648.76683	4.0728145
652.14919	1.1155269
654.18219	1.5008876
657.97835	1.3643129
660.32404	4.0715782
663.31536	2.1510279
666.00248	1.0126477
670.94974	6.7980359
674.32626	2.9614572
680.00944	1.2725541
681.16808	0.59425349
686.35395	1.9198384
689.144	1.5867193
691.23798	3.0749779
693.34042	2.3890732
704.1147	2.0474198
706.62097	1.6988681
709.31205	5.1305457
712.18995	3.9058061
717.64486	4.5567948
720.9712	1.4458669
730.27829	2.6318752
731.08342	1.6413918
739.51382	0.71909612
741.19885	0.81794665
749.27148	0.38853617
760.38595	4.5349771
770.95166	1.5822212
773.47957	1.3273316
776.34673	0.3703843
782.19861	3.0507978
784.226	0.93371933
789.152	0.96090988
790.75974	1.8919199
800.54975	1.8874089
801.3665	0.63251611
810.33342	0.86683028
816.19769	3.5687952
827.30158	1.9591494
832.32657	2.1983327
834.15998	2.6173726
836.33241	0.68154553
843.54135	2.0974256
852.54302	3.0394684
854.28308	2.242908
863.06902	0.94033548
872.17639	0.49921132
883.87755	1.3401608
887.4089	3.5483387
901.31603	0.46307513
914.6054	0.45192778
948.36083	1.0878595
964.4899	0.98788555
980.3161	0.9788195
1002.2731	1.2479251
1007.2803	2.7350973
1015.5439	0.49440202
1029.4564	0.5578331
1055.2201	1.7349763
1056.4751	0.68710096
1101.4938	2.8187997
1143.5895	1.1643918
1241.6605	0.74324015
END IONS

BEGIN IONS
TITLE=61: Scan 1150 (rt=1371.26) [E:\ORBITRAP\Laura\130118_OT_LB_Leaf\130116_OT_LB_leaf-trichome_3.raw]
PEPMASS=416.5508 6004.4844
CHARGE=3+
SCANS=1150
RAWSCANS=sn1150
RTINSECONDS=1371.2627
129.26679	0.46771324
130.15883	0.28473465
135.94681	4.5189868
142.33285	0.90068748
147.02512	1.863737
148.13729	0.44744371
154.96797	0.37192811
169.83632	0.58753167
175.16975	0.69484484
183.1889	0.62152546
184.02668	1.4727256
184.90611	1.9847761
186.8562	1.5935901
192.94702	2.2142919
194.27776	1.0916322
195.01758	1.7214623
195.90497	0.90374888
200.89471	2.5383752
202.06739	3.8496025
202.67912	0.78900685
206.45293	0.68795002
211.93736	3.2471182
213.04517	6.6401687
215.13158	1.1518916
216.53787	0.64710024
217.80186	1.3313488
219.78598	0.51598822
220.75995	1.067352
228.1401	3.340566
229.79858	17.362134
230.0932	1.7738912
237.17731	2.1897553
240.61397	0.63362869
241.70682	1.128769
243.98873	3.2246319
245.12153	2.1172183
246.1383	28.236996
246.9999	2.0578582
248.67614	1.6557162
249.04638	0.33980684
255.06021	0.50644279
256.50487	2.1810235
258.15293	1.958905
259.98963	0.39692834
271.52724	6.2157575
275.50277	2.7165474
276.18069	2.1745691
277.41899	0.59679678
282.96515	1.9050276
285.21054	2.3266828
286.67631	1.2141083
288.073	1.0920037
291.12185	0.78794196
294.31013	0.72780081
296.67104	0.64404304
298.9977	1.2458077
299.79565	0.3550446
303.11758	1.9643593
305.12888	0.90900031
305.60357	2.5307428
306.90235	0.96024621
308.78218	1.2702998
310.74539	2.1762696
311.97255	2.7115355
314.7179	7.3824066
316.26662	1.0112328
318.10788	2.1771111
318.82006	4.4852497
320.92231	1.6342752
322.84098	0.89575392
324.79286	1.901577
326.02588	1.3413794
328.91587	1.7735278
331.35312	0.70411787
337.7132	2.5231315
339.05701	1.9611137
341.68405	4.1855261
342.81115	13.607378
343.87156	4.1122061
344.61415	3.6621972
345.838	0.53728473
347.90052	0.49288521
351.05281	1.648051
352.71133	3.070047
353.12986	0.80108997
357.10878	4.6694541
358.04599	3.2227158
359.49607	4.3584652
359.99217	1.8324601
362.12923	2.0360348
363.41324	1.1867713
363.77068	5.670604
366.25973	9.5650073
367.11727	36.995404
370.94268	1.6586492
373.09046	16.598135
374.06326	3.3836501
375.31112	5.6048487
377.97539	7.5143542
378.6956	3.2699164
381.63966	20.866648
383.35014	3.0610289
384.67929	2.6065064
387.03774	17.78019
387.99588	8.6728021
389.19528	15.61546
389.79443	4.7347172
391.47303	1.9216454
393.20407	5.712049
395.57707	25.704179
397.81162	3.1596265
398.36464	3.9145929
398.91421	7.9292837
401.07446	10.064494
401.92226	3.1222074
404.75854	21.494774
405.09029	47.327501
406.51151	9.4021198
407.79419	22.883275
410.04139	41.374373
410.82133	14.367123
413.8361	0.77229374
415.28844	2.3119295
416.36337	5.5353594
417.84751	1.6083355
419.20453	1.7947703
421.22735	0.67933134
424.19076	11.174293
429.01721	2.7318137
430.10246	3.4756837
432.0991	2.0611611
433.70131	1.6448041
434.76833	3.5956294
435.8256	2.7201526
436.26553	5.7420027
437.18444	2.4864027
440.06588	2.6865104
441.09962	0.96258352
442.46715	2.9303456
444.17659	2.9014081
446.23397	1.3813465
449.71246	7.3991277
453.20744	37.277266
456.44115	6.851122
458.1427	47.22015
458.87755	9.3687548
464.52414	2.2634449
467.67553	21.925577
470.16272	8.0425816
470.99895	3.0200974
474.58397	1.545883
476.56363	2.3942151
477.40429	1.2310328
482.14971	1.8037172
483.92178	3.5763683
486.87113	6.4453605
488.40439	4.8917579
493.08815	14.245858
494.37267	25.790673
498.87311	10.764077
501.63841	48.435029
505.31096	4.5239109
507.13425	3.1970642
509.71739	54.126617
512.28232	13.351995
518.11426	75.729014
521.34228	2.1375691
523.58329	2.7314211
527.90304	2.3295676
531.22524	1.6295413
532.2468	6.6805834
533.17665	1.8818144
535.84016	1.4047526
537.36296	0.94867264
539.9519	1.0377222
546.20107	5.5804513
549.30194	7.1058769
554.35468	1.963323
556.33532	1.0292814
560.25118	2.7642483
561.35815	1.852241
563.81133	2.3968097
567.89167	1.5761673
571.74969	4.24663
572.35479	10.238857
573.16771	2.7043148
575.25227	2.7296968
578.20265	1.9248802
583.09149	0.72275979
591.01021	5.5803081
593.51948	0.71956745
601.28789	2.2671946
604.30106	1.154021
608.96157	1.8327362
610.18591	4.6801667
612.37666	2.7551625
616.28835	1.8698877
617.23171	0.77452537
621.27502	10.760427
627.1605	2.2475981
631.19002	2.838256
636.27389	4.7864297
640.04157	1.7499968
642.28109	3.8566288
644.22605	3.4367963
660.18268	13.773426
668.12992	2.5512813
669.11767	1.1506792
684.00094	1.5979852
685.20487	0.72597734
698.40643	0.65523299
704.09978	2.8115941
705.50849	2.4092672
706.56276	1.2359263
726.34034	1.8496444
732.26079	5.0640162
733.24897	1.9304572
739.34999	1.314248
741.21459	2.6451083
749.15435	1.5856005
762.36832	1.2817514
773.29697	16.228512
773.6693	3.3496219
780.43438	0.66633142
790.34791	13.645068
792.27444	2.3386143
802.26398	5.2473132
839.23333	1.582022
857.14685	0.67982795
933.1776	0.52881395
1018.0998	2.7593264
END IONS

BEGIN IONS
TITLE=62: Scan 1154 (rt=1374.87) [E:\ORBITRAP\Laura\130118_OT_LB_Leaf\130116_OT_LB_leaf-trichome_3.raw]
PEPMASS=515.01976 3853.1001
CHARGE=4+
SCANS=1154
RAWSCANS=sn1154
RTINSECONDS=1374.8676
163.02061	0.58465422
175.11101	8.7163235
179.93292	0.54390567
183.02453	0.2430092
184.92335	0.35624079
194.92076	3.1095679
200.29574	0.73110121
208.16892	0.41718114
208.96349	1.0552976
211.04644	1.5797157
214.1662	1.4033938
217.15498	0.76580457
218.10154	0.40974975
221.08549	0.7899883
222.76794	0.99868454
224.10922	0.61179143
225.99118	1.0187042
227.06351	0.2007948
233.49196	2.6921395
238.16749	0.50800426
240.12982	1.1915508
241.04756	2.0603959
243.93955	0.48584488
244.93301	3.244867
250.0752	0.43617013
252.86599	1.6669241
255.09682	1.2875367
258.15494	0.72412123
259.13328	0.94042667
260.63495	1.7404895
267.16794	0.339786
269.15844	0.58630598
272.17822	1.4435349
276.54571	3.2272457
286.13763	2.5232054
286.72075	1.1970299
287.18064	1.8431031
288.12226	0.31240746
291.19931	1.1797189
294.21525	2.18377
295.14486	1.4687488
297.64844	1.9355113
298.47418	1.3057886
300.97138	0.95895916
302.48541	0.34215547
304.01865	1.595756
304.36479	3.3501815
311.18008	0.92097783
315.0835	0.64444661
319.75259	1.149051
322.20863	0.4035301
324.0305	0.64469175
326.08316	1.0432924
329.26657	1.3443592
335.16048	2.5038991
337.59295	0.85371362
338.38971	1.0674961
340.25225	0.64289523
343.22538	1.2631328
343.69485	0.3598253
349.90994	0.51109278
351.24065	0.71593499
356.255	0.73256395
358.17355	0.35775754
361.1076	0.54035824
366.18858	0.93578832
366.84123	1.7672373
368.00999	1.1975251
369.93108	1.4454613
372.69957	4.7779995
374.32566	0.41781062
377.19849	0.80103862
377.72505	1.9684266
379.26451	1.8567433
380.9735	0.96498263
382.88479	0.72510775
389.30336	0.57895153
393.19384	7.2903976
396.23018	1.1033773
399.43389	0.68179873
399.99769	1.1332515
401.18764	0.5606118
402.731	0.27402165
405.99286	0.83404777
407.02795	0.36707873
409.11734	2.475882
412.24983	0.29748857
417.14748	0.99462428
417.45766	0.22860309
421.64468	1.8839124
425.87843	0.96213176
428.5237	1.8493619
429.12286	5.3974076
433.33287	1.6936979
435.60825	1.7793028
438.99759	2.3378324
441.10999	4.2216475
442.16992	1.3041554
443.25719	1.6215157
443.62625	0.42716081
446.64075	1.7771634
449.66525	3.5910611
452.09305	0.97361073
456.73077	4.1814252
458.37636	1.5213958
459.60479	1.8299082
461.61925	1.3146355
463.90982	1.5407581
464.72872	1.0261551
465.97958	2.8100629
467.98632	2.0158532
470.97196	1.4821222
472.37981	2.5580423
474.01723	2.859055
476.5912	14.00681
478.57855	9.4991867
480.08476	3.8028375
482.39442	3.1750965
484.97532	3.7302853
488.45908	7.246975
491.02449	24.568764
493.58138	3.69448
495.17552	6.4279601
496.07042	10.007459
497.69978	9.9919465
499.07476	20.989388
500.41939	12.722628
501.94834	14.28369
502.95269	5.2429748
503.94797	15.317435
505.45581	13.605482
506.54347	15.247768
507.39717	2.4274861
508.39471	5.2321505
508.8512	9.8810479
514.19471	2.2392432
517.96076	2.0428792
521.15819	10.664329
523.48737	4.4827111
527.08198	3.2631883
528.34026	6.2366097
531.97481	0.98440833
535.51989	1.0012028
537.21163	0.93859874
541.97437	1.9426654
544.15125	1.5795551
544.95143	0.96507048
549.89218	3.235096
552.43045	1.4001494
552.837	2.2628536
555.71466	1.323759
558.50048	0.92600483
561.90662	2.7659553
564.09401	3.0758181
565.25491	1.2118026
572.71317	2.6364979
575.56474	13.650576
576.6825	4.1515478
580.83752	0.87526322
584.31452	5.3440914
585.16155	15.855793
586.16997	5.2078823
586.83249	2.7651477
589.37872	2.8445721
591.33712	7.4239416
594.50756	3.000902
598.59146	3.4587109
600.41059	24.649226
604.03861	4.722791
607.25608	4.8304629
608.73178	2.4708102
610.54331	3.1116262
613.10401	4.5652232
615.25419	12.005088
618.53785	8.1002327
622.50817	6.8661851
625.08742	2.9957404
627.92124	7.2036125
628.2287	25.591457
633.99198	16.181582
636.3223	6.2300779
636.77718	14.385361
640.78225	6.4584746
643.35117	16.395228
644.08113	6.7784708
648.11454	4.701763
650.42172	1.2260948
655.97721	7.4817835
661.94432	8.2581826
664.27863	3.3396976
666.11612	1.3804399
668.29304	5.5553563
672.26866	1.7018829
674.10078	2.0454735
675.1817	2.9059922
677.67421	1.6421618
683.01744	1.0893271
685.28357	3.7482429
687.17516	1.5561741
691.80723	7.5544074
692.40331	2.5655218
697.35864	3.6267606
702.20255	3.2154065
703.09795	3.3552924
706.34809	4.8677148
709.02888	2.4839568
712.77811	8.4362381
714.57722	4.9985186
723.92865	5.4708734
727.85981	0.36566797
730.47174	0.43988706
741.97009	1.1932287
744.37846	2.7710431
745.27057	0.48715617
754.26672	3.887583
759.24493	3.6907153
763.39869	2.2084844
763.85551	5.0530133
771.91406	0.44301222
778.60804	0.60973984
779.42139	1.3594031
789.38946	1.3084834
796.31009	0.93192049
801.46948	1.7583918
806.88269	0.97429727
813.33199	4.8031119
815.17531	1.5681953
825.27617	1.8309264
828.48084	0.73286172
830.30578	0.48973218
836.32812	1.4621289
838.77982	2.2490712
849.21369	2.2177614
857.32556	1.3915235
862.83221	1.1385767
868.18487	1.7884023
874.24385	1.8671826
875.38891	0.57664089
895.36025	4.6986456
898.49442	1.7727902
911.84857	3.7406737
916.31863	0.61046242
918.34838	1.1302107
939.05316	1.7054961
971.34808	0.5527812
1079.4393	1.2649135
1126.9054	0.98438492
1137.3612	1.1330542
1146.3929	1.7497936
1148.3791	1.0226807
1163.511	0.68145945
1193.3202	0.47685767
1222.4318	1.0872534
1237.0712	0.66969254
END IONS

BEGIN IONS
TITLE=63: Scan 1157 (rt=1377.32) [E:\ORBITRAP\Laura\130118_OT_LB_Leaf\130116_OT_LB_leaf-trichome_3.raw]
PEPMASS=589.97614 7983.0571
CHARGE=3+
SCANS=1157
RAWSCANS=sn1157
RTINSECONDS=1377.3176
174.99977	0.94676992
182.92753	0.95178674
209.21614	0.62121302
209.8806	1.0834313
210.7529	1.9490238
227.89596	3.0328396
238.09335	0.74521821
258.06204	1.6325113
266.16147	1.3028464
274.96943	0.60919334
276.27063	1.2070654
281.90044	3.4808332
292.93881	0.55117849
298.89185	0.53248897
309.02628	0.70815255
328.0714	1.1168164
331.00779	0.70465535
332.74599	1.0799932
336.13507	7.7849679
343.2409	0.7708568
344.01493	0.77192428
357.35933	0.88043614
359.35253	1.2722422
365.12892	2.2013659
365.85489	1.441829
369.09669	1.6717461
370.53256	0.72907484
371.46271	1.2587374
373.11708	1.076554
375.18395	2.008869
379.42873	0.72029533
379.88354	1.1856191
382.88748	12.02276
384.4754	4.9510471
398.76411	3.6000597
407.73355	2.6205607
413.14706	1.3794592
416.42243	1.1153149
419.75232	1.8102317
420.28948	3.0072295
420.61963	0.76785623
421.27317	0.89127647
426.09971	1.476039
427.53849	0.99647753
439.05706	2.6337303
442.53913	1.290936
443.19004	2.9975676
447.11295	8.0220661
448.41931	1.8984103
456.13495	5.1615299
458.23168	1.6571268
459.76618	3.4112833
460.29788	5.3696498
464.63617	3.1598148
468.70956	118.46994
471.02389	1.9001507
471.69827	3.498157
477.6711	1.1651417
479.88645	3.6027774
482.57259	2.2632417
484.78327	4.2562438
486.22045	1.4880842
490.36962	1.8163807
490.82703	2.797196
493.63376	3.3076127
497.01432	11.178557
497.89898	5.8340387
499.78157	1.0279709
503.1606	4.530468
504.34701	8.5621275
507.60394	2.4838507
508.175	12.033276
510.2407	8.3178948
513.19424	7.4480493
513.61486	27.983196
514.60654	8.0627148
519.18057	149.17731
522.53538	3.4288358
525.60292	2.6711182
530.81601	6.9646403
531.33321	1.4083336
534.96356	4.4385381
536.74163	2.4523169
540.40807	5.4915489
544.29289	4.1988853
545.42108	5.091928
547.72079	4.3995035
553.86473	4.5101305
556.33753	4.0410361
556.83702	7.1629554
559.20098	3.3946295
560.05722	5.628978
563.69965	5.9712355
569.13256	36.484099
571.58125	16.921427
574.53142	9.4946154
577.8451	108.61616
578.32326	173.42294
583.8708	53.578708
588.58348	1.2014978
589.12216	2.9872509
598.32943	2.7686958
599.1493	5.2411705
601.32685	0.73299125
603.27381	1.0564518
605.00517	1.5455482
607.26812	2.6071562
608.82282	1.1677452
612.72442	2.4026943
613.72026	1.0259654
618.14839	2.1744393
618.7878	3.2741699
627.22565	64.264546
630.71591	2.1711186
637.5507	0.91102817
639.39739	1.2185512
642.32719	4.3565484
645.10738	1.8822792
646.28977	7.0441144
647.37425	2.9060498
652.13855	1.7344663
657.50525	6.9419206
665.30456	4.37484
671.33102	20.00366
672.14899	4.6769124
675.73678	10.972449
679.1546	3.1109646
684.68585	92.770215
687.41979	4.8493074
689.0463	6.7156499
693.26296	1.8330737
695.25815	1.41905
700.57514	4.1141662
701.61227	1.5688059
708.17131	4.9437075
713.23829	73.876501
720.99927	2.0808728
722.47795	4.9801865
725.42432	3.7655195
730.94613	7.848517
735.22825	48.893295
738.18765	3.4328261
742.26275	5.1674727
744.79035	2.0329919
747.76016	2.3130839
748.87023	0.77574431
754.76613	1.5298145
756.38755	1.3345682
758.7781	1.2056563
762.25061	4.8603749
770.76282	50.811313
774.19296	2.2513465
775.99205	1.3378521
779.08469	1.8157902
780.00217	0.67010925
786.05449	2.5852909
796.33848	12.160817
797.04078	4.8021477
802.46974	5.0929036
814.13794	53.844071
820.17292	2.2400136
832.18899	4.9033659
834.20205	2.9973755
839.40874	33.912816
845.12247	1.8665696
847.5897	1.5878858
863.24438	4.7865833
875.86857	8.8372135
889.16157	2.8378819
892.76262	2.9647628
899.18049	0.74730106
913.03778	1.0211651
918.39399	1.7887246
920.99157	2.8646992
936.21199	7.3160195
937.45088	11.734065
953.19885	1.1826385
964.15686	1.8492115
994.26175	4.2143935
1034.5204	0.91450445
1037.3315	1.3253357
1044.0978	0.75604472
1047.5982	1.0428256
1048.4086	1.3186202
1050.3547	2.2233678
1063.3441	0.83661008
1079.9994	6.147714
1178.2646	0.93049849
1266.3409	1.8398756
1395.4025	1.457168
END IONS

BEGIN IONS
TITLE=64: Scan 1160 (rt=1379.73) [E:\ORBITRAP\Laura\130118_OT_LB_Leaf\130116_OT_LB_leaf-trichome_3.raw]
PEPMASS=638.64926 3242.2952
CHARGE=3+
SCANS=1160
RAWSCANS=sn1160
RTINSECONDS=1379.7265
198.80116	2.9397113
199.09993	0.66402189
204.87492	0.39044836
209.11081	1.5995432
225.12375	0.33689619
240.55443	0.31425347
254.3753	1.3891051
267.93387	2.0415991
276.57287	1.6375877
297.77942	1.972422
342.26208	0.42696935
348.70636	1.7052744
354.14974	2.0946209
357.22578	0.44102773
362.11847	1.4690056
371.21253	2.0436999
371.91025	0.5085678
381.05164	1.1206515
382.69945	0.3943321
385.30072	0.35603102
386.29451	0.73375729
391.03866	1.1618542
392.22762	0.53218199
395.31292	0.44214614
405.93523	1.728302
408.05382	0.6701295
415.39846	2.364493
418.29923	1.4558281
421.11021	1.0914996
424.99218	1.1578756
426.27452	0.44255101
432.22036	1.2325069
434.17196	0.47975958
437.87665	0.45715753
443.88507	0.68436309
453.65466	4.0166743
456.32818	0.6271581
459.21813	2.428508
459.93283	0.86263727
464.42393	0.42726292
466.41842	0.36881919
472.16107	2.1827283
478.12366	0.83001495
480.9681	1.1157562
482.33015	1.982013
482.78796	0.45702241
487.19255	3.8897156
489.24459	3.7638777
494.63697	1.4251466
501.34519	0.78408931
503.37371	1.5955666
504.5978	4.9959679
506.76458	4.0699325
508.80352	0.42613234
513.177	0.88540451
520.58267	1.48873
522.70697	0.95806675
526.98291	1.0861533
528.84549	1.7772476
530.0293	0.4074768
532.85195	1.0745994
533.64041	0.32024755
538.00528	1.7306639
539.65271	7.2169751
544.81952	3.2612368
548.87481	2.8445905
556.97586	1.7473275
559.84144	8.4664364
561.18476	3.963591
566.64178	14.541743
567.13733	3.9723073
570.01971	4.0025427
572.72947	43.856997
576.73119	3.3962852
579.03912	1.9407399
580.03312	2.3575567
585.18047	0.45415072
586.75433	1.4115282
590.48084	2.1828256
591.04743	3.4957889
592.53642	4.0588142
598.44605	4.4904024
601.53279	1.5047223
602.39303	2.4809658
605.64326	8.7285206
606.32376	2.3639638
612.94442	5.7486379
615.86404	14.138005
618.09839	2.0501708
619.71276	8.7583676
626.50854	19.877182
629.34563	13.431537
630.7933	9.8160979
631.81062	5.4377197
636.43291	1.6829287
637.97226	0.76033781
644.01377	2.180779
644.71495	1.2229143
647.3934	0.92799628
651.25726	0.66153524
657.62159	2.7625885
660.77179	1.9527058
662.55899	1.3556688
669.23125	1.8419061
677.18396	3.1241388
680.69763	4.8656848
685.27788	1.8947222
688.32592	1.8558243
691.9569	1.1824787
700.25335	3.9220341
706.19282	0.69074063
708.31623	0.98242542
710.47821	1.0729465
714.39385	0.44929582
722.0282	11.129816
722.85361	4.3105315
725.17389	1.4061603
728.24814	1.1335532
732.2218	1.3485095
740.04556	3.962351
741.58587	4.8129537
743.96199	0.9849814
747.90841	2.2484683
749.60483	2.3070416
753.90865	5.4186386
756.85882	1.9747556
757.52434	3.0811691
765.328	11.149587
771.36828	2.1187048
773.35971	6.1718682
782.9213	2.463602
789.70038	0.89579605
790.89303	2.1304787
799.81014	7.0900067
808.77261	59.322749
811.78802	1.1736177
815.26044	0.61560505
827.18603	0.41300337
840.70762	5.487481
849.47829	8.6205354
858.2658	112.50086
868.44883	1.8571243
873.00573	4.227444
880.92816	4.8758422
885.39996	0.93355983
891.79815	1.1521278
897.08244	2.8128359
898.83786	1.9641195
907.77969	2.4740881
908.86684	0.95197927
916.20551	1.4682992
941.22175	5.8142864
944.41248	0.58326941
972.99577	2.4143832
974.36158	6.451233
979.50878	1.7950224
988.07655	1.3440057
994.31689	1.1413791
1003.3542	1.4492401
1018.4824	2.7802222
1029.2855	1.0507604
1044.2406	3.8525147
1058.5886	0.62103626
1060.1726	0.79869046
1064.9068	1.132642
1088.4509	1.9568223
1110.3954	0.48448336
1114.1201	0.39323807
1127.3953	2.1678227
1147.524	0.99332881
1160.4628	0.72174223
1195.5823	0.63124489
1255.5891	1.2215237
1358.5809	2.0782375
1446.4404	0.66411465
1640.6359	2.6299495
END IONS

BEGIN IONS
TITLE=65: Scan 1162 (rt=1380.95) [E:\ORBITRAP\Laura\130118_OT_LB_Leaf\130116_OT_LB_leaf-trichome_3.raw]
PEPMASS=407.58691 27348.779
CHARGE=3+
SCANS=1162
RAWSCANS=sn1162
RTINSECONDS=1380.9471
119.92715	1.6731233
126.30572	1.7637324
130.17491	1.7213376
149.17439	3.1057973
155.93959	2.0041349
156.71934	3.7517727
175.02353	4.0832035
184.97674	156.7796
186.08376	3.3385718
187.21736	1.5929192
212.67772	40.20238
213.01675	249.48159
214.81655	3.5432573
230.19966	1.8325401
236.6735	2.9064149
244.06519	1.3746058
262.88879	3.9495561
266.02121	2.0485396
269.60589	2.394516
274.03988	2.0652508
281.14826	8.5216491
281.96064	1.8588178
291.26205	2.3404522
295.00033	3.8460409
297.0589	6.7002932
299.80043	2.2663621
300.4983	2.7686872
302.54104	3.7885914
306.52231	3.4984723
307.00646	5.5086659
308.1334	4.6390099
311.16245	1.6271803
311.83386	9.9358813
325.5958	7.1915306
325.97385	17.538291
329.21859	3.8884952
333.78704	5.6149725
334.46979	1.3733079
340.03927	7.6572335
344.88874	2.2571851
346.23875	8.7877885
347.92347	5.304353
350.18245	2.5292779
351.64107	2.6554923
354.25367	4.6251261
355.49842	3.7289105
355.98829	5.8004348
358.96933	8.4983694
360.94673	10.47825
362.95736	2.8639541
363.96263	1.9587032
365.25694	3.8926233
367.98339	5.8496935
368.81464	19.061358
370.23628	4.7201877
374.15191	2.7325221
374.64969	4.9129128
376.01525	2.624125
378.18105	7.4455623
379.65688	14.749322
382.88384	14.908545
385.26282	8.2534707
388.56771	15.625814
389.11718	25.856463
389.69482	46.695995
392.51735	5.1369108
394.77227	10.159418
397.94695	50.828802
399.04953	12.368483
399.66937	15.095238
400.53806	17.637044
401.5139	8.0582703
404.59313	14.122166
407.02541	2.5922417
408.0412	6.4525359
413.02671	3.4696012
413.94171	11.899152
414.74306	4.7759888
421.12068	2.5776061
423.98804	16.687895
427.08147	8.4477383
430.36727	3.6493196
435.72062	2.0773915
439.31193	11.031735
440.82506	9.9060071
441.92559	5.3198606
448.22655	186.59295
453.37528	4.56305
453.71988	6.8026277
457.38375	50.827709
457.80011	7.848436
459.13078	5.5318029
465.15394	2.1934565
469.11954	2.1475127
470.61951	3.0934079
471.8208	5.5836814
472.52365	17.151927
476.26822	3.3433025
477.46355	11.303632
479.70211	12.93757
486.26778	33.850794
489.27933	6.0790449
491.03125	4.22301
494.13943	7.2532023
495.80782	99.360383
496.68251	9.737543
504.74052	4144.4768
508.66453	11.493339
511.1477	2.6091517
516.83342	17.033924
517.44628	4.2170753
524.07544	3.2905179
536.16651	2.144046
546.81766	22.287701
552.2286	7.154627
553.20122	1.8934407
555.95251	2.1991642
561.22585	159.12141
566.31955	3.0438755
570.14738	1.6932427
570.53399	3.6410579
571.17608	4.1958273
579.27839	4.4572952
583.63201	6.7636609
597.09179	11.272107
614.16412	2.7221357
618.25293	1.7537788
619.3349	3.4028375
624.93553	2.9316304
625.31006	6.2174854
641.41651	9.3205429
642.6917	2.6423286
656.37255	2.0631095
662.1579	3.3516629
667.15026	3.4642759
669.43917	1.8062287
680.48672	4.7979434
689.81006	9.0172911
698.06323	2.4411555
707.32995	13.574233
733.39059	5.0758723
738.24597	3.5169514
747.48652	6.4440749
767.05786	2.9340797
808.32716	26.510376
838.62616	4.8335825
862.31032	5.7222137
896.60345	4.8171378
960.42339	5.3093668
1008.2836	4.2993405
1032.363	6.6268619
1043.7308	2.416221
END IONS

BEGIN IONS
TITLE=66: Scan 1166 (rt=1383.09) [E:\ORBITRAP\Laura\130118_OT_LB_Leaf\130116_OT_LB_leaf-trichome_3.raw]
PEPMASS=559.32165 4710.8101
CHARGE=3+
SCANS=1166
RAWSCANS=sn1166
RTINSECONDS=1383.0876
172.17092	1.1671321
172.83852	1.7233397
183.14215	0.98281266
184.93191	0.99569457
196.07172	1.1885548
196.52643	0.45274249
197.08179	3.3929147
199.08144	0.67607499
204.27489	0.31221721
215.98846	0.41090907
222.79392	0.5333326
224.98617	8.5711145
226.20493	0.71442671
228.06276	0.3499809
242.67949	1.5246995
243.07897	0.2839339
248.01343	0.57713419
253.02969	0.5778861
257.26712	0.70452827
258.10782	0.46737328
270.13788	0.7641492
272.20901	0.90502908
280.09967	0.94649536
283.13709	9.1443963
284.02624	0.53177399
293.15436	0.56451564
296.7128	0.54480423
300.75093	0.97992503
301.69924	1.5652916
303.80981	0.37315818
314.06039	0.44867489
321.08209	0.77409819
326.8072	0.69083911
327.28518	1.5245103
328.50418	0.4621099
330.69706	0.85939679
333.31556	0.63162794
335.62835	1.857294
340.22015	1.3532306
343.08902	1.0449298
347.5773	1.5002945
349.15529	0.6995961
350.31185	1.0920045
353.14758	9.1900386
356.19221	1.2384824
361.16042	0.39710981
361.75214	1.6369964
364.24101	0.61746129
366.81906	1.1100248
368.12598	0.55043697
371.15901	0.61839523
379.69974	0.53190477
382.16583	1.7685751
385.18804	3.355312
386.81962	0.38425011
388.5207	1.5195593
391.10132	1.0434879
392.72753	3.5379
393.15661	0.84274854
395.74554	1.1828161
398.03858	0.54631832
399.80634	0.37715024
400.33482	0.65815461
408.13793	1.1482808
410.10462	7.3695512
410.83673	0.57400536
411.22756	0.71551684
415.08428	2.308447
417.21379	0.30766151
417.88906	1.6562762
425.04799	2.5210368
429.18694	10.363938
431.07237	2.6004247
433.00244	2.7933409
434.20575	0.52492103
437.73696	2.9052087
440.20123	1.3685416
441.01184	5.8344609
442.11057	2.2068534
443.64765	4.5486183
445.77135	4.0337165
446.71034	2.0304192
447.83906	1.6055145
449.21449	4.5537539
450.96768	2.8569939
451.89289	1.5274721
453.10556	0.73599099
454.02911	1.2567668
455.06742	1.8740473
456.63933	0.88211707
459.28835	1.8253592
461.26764	3.7491065
463.46935	2.0291004
465.11884	2.961526
466.85712	1.8199451
470.12889	1.7707148
470.70972	3.5894199
472.68724	5.0898196
477.47674	1.9865859
478.68136	1.4943232
481.17211	28.366851
483.96318	1.4087462
486.71743	1.7286211
490.29767	4.1561183
493.62171	4.1111184
494.62592	6.9937835
497.88223	1.925806
499.34973	1.493072
501.2254	4.0304138
503.08019	2.8395857
504.4418	1.5359233
505.23568	4.393838
509.6461	2.5027522
511.16497	9.5531821
512.98494	17.174911
514.05747	5.8808291
516.61571	11.945802
517.56984	4.900196
521.6243	7.5286211
525.13725	3.4262112
525.69049	6.0604637
531.18853	3.2962559
533.59712	4.9665352
534.28454	37.872527
539.76446	17.295975
542.25795	8.7923849
544.36062	5.1638065
545.61347	6.9327588
546.52299	12.460033
547.60541	18.399935
549.02975	13.351051
552.20797	19.922569
553.23993	7.1780612
554.66468	2.6701776
558.03353	1.1385554
560.56341	1.9968206
564.29919	1.2296693
567.74568	7.6392643
568.85714	2.411986
572.6368	2.4826729
575.73022	2.2369408
579.70129	4.910606
581.53642	1.5674564
585.16016	2.103723
591.48065	3.0769313
593.34998	3.5162133
598.26568	1.3160645
598.88101	2.7717602
602.07933	2.6701215
604.7307	2.5620173
609.17824	7.9892545
610.29613	4.186165
613.02756	4.3011635
615.28167	9.4416597
616.63308	4.0674596
617.79365	0.96590521
624.21554	20.819091
627.57339	6.1832498
633.26135	3.9615171
635.83775	3.5480969
638.06768	6.3255252
639.22407	5.838096
644.45089	2.1829463
644.91856	6.6928806
646.01246	3.0843593
653.36021	6.4091317
655.16664	2.6392618
660.02772	5.0744186
662.28025	21.637938
663.42438	4.283224
664.28004	6.230749
670.25094	3.8440986
673.12402	8.984892
674.40434	3.5384712
675.87887	1.4704213
678.8358	1.6893361
682.77743	6.5392783
683.72089	3.2718301
686.4282	5.5170073
693.71438	5.7374726
700.92208	12.462732
703.95707	2.4177253
709.16922	5.3053855
717.109	16.225497
717.81111	44.900862
726.44291	16.395596
730.18921	7.4699105
737.57594	4.0076181
744.21133	6.8895989
747.37153	4.9772794
751.77996	3.0366741
753.20359	2.6960299
756.17327	5.7790886
761.93164	5.7943947
763.28274	3.389422
765.34412	9.8609958
767.17988	2.0626824
768.03129	1.0243619
770.23208	0.59230533
774.35874	3.3613271
782.30566	1.3385973
784.24632	4.2914574
785.43128	6.0884436
788.41446	1.7087948
793.28784	1.7768389
799.22611	1.1006871
822.35553	2.5325925
827.48188	3.3601519
834.17699	1.5330924
839.71148	1.0682355
841.40271	1.2576411
846.75175	1.9970494
851.67574	0.96357681
855.02935	2.386248
860.33807	1.7188233
870.1981	1.251386
877.26011	1.0911121
881.3633	4.0189645
885.13116	0.81988963
888.86546	1.0323633
894.33893	5.9971265
899.91622	1.8530311
902.01346	1.4268197
904.53912	0.70824078
913.34856	3.7068058
921.3047	5.9023579
933.42199	4.1122312
944.6679	1.1859619
964.36871	1.0735853
970.37295	3.2883171
977.76074	3.9119175
982.34814	0.67784397
988.04675	0.5425259
995.00416	0.75243873
999.62877	3.8627308
1006.3403	1.967495
1014.3752	1.2534519
1023.2242	0.58891404
1040.9876	0.59543519
1049.2737	2.1662941
1050.5109	2.9126382
1057.4211	3.8213428
1067.4206	11.568279
1089.4422	1.4807647
1190.9454	1.2197961
1196.4786	1.4923753
1219.2913	1.8695058
1228.8736	4.7995305
1247.4124	22.747797
1290.5447	3.8319619
1324.7445	1.0861708
1385.6223	0.97889971
1402.5878	0.69451392
END IONS

BEGIN IONS
TITLE=67: Scan 1167 (rt=1383.77) [E:\ORBITRAP\Laura\130118_OT_LB_Leaf\130116_OT_LB_leaf-trichome_3.raw]
PEPMASS=563.0596 6371.3652
CHARGE=5+
SCANS=1167
RAWSCANS=sn1167
RTINSECONDS=1383.7691
171.8688	1.2118519
175.24866	0.35436131
186.10275	0.37504649
193.90184	1.1185507
196.80405	0.65013337
200.96562	0.8172959
202.00254	1.1180524
205.18587	2.0154807
208.60158	0.32299967
211.58922	0.36485773
212.05325	0.43542448
215.06125	0.60360874
217.78913	0.41976991
219.87356	0.68262282
227.9225	0.39463217
234.23857	1.391737
237.05754	0.72462451
239.83192	0.63435629
244.12001	0.74372422
253.68994	0.39628093
256.78437	1.3290202
258.04442	0.2979862
260.7533	1.3066942
267.66858	1.2007661
269.07587	1.4038612
273.06909	1.302905
276.0627	2.8443428
279.57113	1.382549
300.57904	1.108443
306.26849	1.5956925
310.95877	1.4143011
314.79498	0.73919946
320.05859	0.31958193
324.8598	0.34602377
332.99994	0.33230926
338.93419	3.1435267
339.62181	1.4832359
340.85009	0.53710932
343.86923	0.70793955
345.91266	0.82521524
351.09312	0.99038251
353.11305	0.48423498
361.36364	2.0480145
367.18251	0.73902173
370.42406	1.0953049
373.98271	0.70154946
375.11436	1.5675663
375.99658	2.5175672
377.88541	2.0547767
382.18286	0.88381592
384.735	1.5176425
385.96679	0.60172147
386.96672	6.1409967
388.30441	2.0271825
389.17597	2.849045
389.94792	1.14356
390.48274	1.3902056
393.28846	0.55513358
398.04258	0.4680941
398.57273	1.2466781
401.07042	0.64394173
403.8581	1.876478
406.17736	0.55130007
408.13739	0.93899595
412.45812	3.8051261
413.27499	1.0136365
414.45524	0.8318738
416.37871	0.79858477
418.17865	0.74120743
423.5213	0.54653171
425.19939	0.60110977
428.34667	1.4184921
429.11554	2.2214283
434.75829	3.761006
435.79222	1.4331577
441.49801	0.86545419
443.09378	2.4481787
443.62976	1.5190776
445.01208	1.7708708
446.86696	2.9140188
449.10064	4.041103
452.74568	15.696525
454.9283	0.78620403
457.22737	2.1075877
464.73828	2.3085546
465.99998	3.4815759
466.42067	8.8333486
470.78761	9.4212479
475.0314	3.2715755
477.81884	6.4555024
481.11428	1.1333338
482.0123	3.4940697
484.45696	1.9310885
487.38825	1.7592165
488.61103	1.5430501
492.32595	5.0335149
494.98896	1.5302168
497.61952	7.3506976
498.84646	4.4698551
500.84823	10.707756
504.15284	3.5186808
505.3221	11.531827
506.10358	3.8372671
509.65243	35.731574
512.2365	3.4159374
513.80392	7.4692926
515.89451	13.463619
516.66465	8.0975596
519.02121	5.8699066
520.10159	2.7172757
520.68058	4.4419478
523.95781	6.3342775
527.16162	9.8672292
529.37993	12.96741
529.52821	5.2086819
530.42855	12.049637
534.3624	90.633551
536.19538	4.6202861
539.04485	2.9922907
541.39905	2.4033563
543.77981	16.54059
545.00471	8.9001355
546.58084	11.489982
547.471	6.5737422
548.59541	21.766704
552.20592	11.568013
553.08561	20.705182
554.47848	9.5785419
555.61838	19.462638
556.9957	17.860602
562.65575	1.6943793
565.44827	0.98618774
567.63353	1.1079097
568.41522	0.57567725
576.73605	1.4989781
578.98687	1.9857792
581.26693	4.387376
582.48592	1.5236821
585.09367	2.947541
587.87274	1.1917564
592.37969	9.7457428
596.18105	4.8766509
597.48165	17.355972
603.55985	99.45618
606.89498	2.9281678
609.23409	8.6734516
613.12385	0.83477848
615.85826	2.0108019
617.068	6.6232544
618.63242	1.8348393
620.20435	3.6658026
621.62948	4.5033273
622.82111	1.7030782
624.95724	1.2896251
627.77313	3.4589147
631.02038	3.7815888
632.35819	4.0992608
636.65515	36.589636
640.14176	7.1112745
642.88674	6.4607091
649.7539	8.2422975
654.19271	2.4343486
656.16157	2.9843569
658.77156	5.1432941
660.80957	1.9795704
664.06449	3.206392
666.88579	6.1460631
668.31311	8.1611038
670.39426	4.3710329
673.48329	9.0786826
677.27702	65.867383
679.18065	112.64333
684.07827	1.3368018
685.64204	1.5086875
689.82307	4.5412892
696.08774	3.476267
698.55942	9.0697809
701.77016	1.7988303
707.26801	29.623854
712.27806	24.149044
716.7867	4.0045335
724.60276	1.9374723
731.34292	1.0856012
732.39088	1.6009471
736.66656	1.5024757
742.94176	3.8251235
744.61914	2.1918447
750.94581	1.5635087
754.36757	4.2235945
757.88245	7.7405462
761.28639	5.2879916
763.8844	1.5628337
770.3008	11.450611
776.26694	54.169923
781.42912	1.3975628
785.30065	3.5043575
787.83757	0.47750897
801.27309	6.7484621
805.59745	0.60347133
812.05132	0.9739705
816.21403	1.335716
819.4544	2.7628277
828.64718	2.3555378
830.58292	3.2719308
833.42688	3.2937939
833.97416	1.4849702
836.01606	0.92184436
838.80694	0.66600347
845.48443	0.64012663
853.37046	0.96276533
856.57775	1.2740547
862.76422	3.1928642
885.31083	3.3355458
886.86711	1.829792
890.37544	1.6036659
895.84737	20.394377
904.31785	5.5832743
914.33868	4.2100512
926.50767	0.86840599
930.43669	0.527331
935.33178	1.4671309
940.39294	4.0236131
945.30201	0.80373706
956.29449	3.3236107
966.09753	2.2816718
986.30389	1.857434
994.7101	1.2889855
1039.8266	1.0069017
1043.1805	2.3987367
1048.3463	0.8899907
1060.4094	1.1671372
1099.3518	1.177641
1111.6816	0.9958631
1121.4991	0.58145332
1129.451	1.1529897
1134.1171	1.6224405
1144.5835	1.3099768
1190.0366	0.83679687
1241.4106	0.83866768
1283.3877	0.92323948
1300.3578	1.4492511
END IONS

BEGIN IONS
TITLE=68: Scan 1169 (rt=1385) [E:\ORBITRAP\Laura\130118_OT_LB_Leaf\130116_OT_LB_leaf-trichome_3.raw]
PEPMASS=766.35609 2968.2708
CHARGE=2+
SCANS=1169
RAWSCANS=sn1169
RTINSECONDS=1385.0023
221.97558	0.71386311
226.28633	0.52416094
247.9783	0.38831322
254.95759	0.35081969
261.02258	0.72251191
290.94115	0.80870639
292.08617	0.52698439
293.0046	1.0514647
311.09971	0.78346852
312.18915	1.1475471
334.13208	1.3832551
338.96264	1.1621974
356.09951	2.4127096
356.98631	1.2148148
372.00355	0.84520615
378.00064	0.72894301
386.15179	2.2535124
395.09686	1.1266959
397.15353	0.50081478
403.17739	0.75153413
404.19361	2.559934
413.98002	2.3117633
421.09412	1.5129128
421.89918	4.6380482
423.07316	1.2006378
429.83248	1.1577027
431.13147	2.3905803
433.22959	0.53488472
440.07777	14.321976
457.07683	9.1480427
462.16485	2.8396735
466.2428	1.4338122
472.20679	1.4661861
475.03826	6.0224172
476.16927	0.66400096
490.15821	1.1549603
506.17126	0.33937281
511.15094	0.63531708
520.05603	1.6773113
529.11765	5.9997411
533.0414	1.0058043
555.40136	0.90364234
559.21344	1.5650676
570.50383	1.611926
572.37736	0.53493743
579.6806	7.7532997
604.93609	0.51823948
612.21657	1.8007944
613.1608	0.46899654
637.45598	0.95382943
641.16223	5.7805028
653.65318	4.7774947
656.7973	0.82465309
660.0246	1.246452
669.28131	0.60012449
673.34103	1.0842499
680.83167	1.0487867
682.91764	0.92749503
697.13973	2.5091847
698.46374	2.6740841
704.58093	2.7630178
710.18539	1.8017261
713.70309	2.1948463
717.97041	3.7168301
721.38316	2.7251707
726.62192	4.5985121
729.12142	3.5905642
730.13895	1.5133636
740.22954	20.461527
742.51729	2.4194519
749.23665	17.565053
757.25187	169.49094
766.78119	1.6766642
774.33108	0.97740746
775.84929	1.829704
778.29172	1.3516377
785.07353	1.5234354
792.24037	0.94035
797.29884	1.3585744
800.28995	0.78493079
805.39483	0.91156587
813.3299	0.57172025
816.32214	1.7019969
820.38358	0.74624781
822.01806	0.93876105
835.62893	3.5285682
839.13219	1.2610822
844.40485	1.8470502
858.51799	2.6770855
860.17576	2.6487663
862.36558	1.9222794
869.30451	3.7603254
877.23352	3.0222194
880.45993	0.95437771
887.94299	1.3562805
898.05004	2.4494132
903.52335	1.7354156
908.21243	4.9848541
914.14492	2.9283999
917.56912	2.4434935
926.23004	0.71936041
932.13374	1.4994929
933.9151	2.1184566
943.77801	1.2131388
960.26324	4.5658276
965.47481	0.85257327
966.89294	1.8964051
972.975	3.0281124
980.19451	4.6579708
986.69761	2.3418428
990.39299	0.54542533
998.25097	0.62947945
1006.9504	2.8747829
1026.4894	3.3843203
1031.2163	1.6446167
1042.0198	1.1533957
1047.5316	1.7914091
1049.2468	1.049764
1057.3816	123.17542
1064.5478	1.161752
1070.8544	1.1833296
1102.3575	1.184944
1113.2863	3.1437969
1129.3165	2.1673693
1140.1998	1.9711443
1149.0819	1.3343073
1158.367	15.368498
1182.2871	4.0743059
1200.3109	3.8579331
1207.6079	0.95366429
1253.2977	1.8273547
1261.4652	1.8960629
1271.2348	2.2428365
1298.4896	1.2781512
1322.7216	1.1414877
1357.0665	0.90760013
1386.1987	1.2749577
1405.2002	1.4015199
1435.4006	1.4044793
1448.6403	1.691156
END IONS

BEGIN IONS
TITLE=69: Scan 1171 (rt=1386.14) [E:\ORBITRAP\Laura\130118_OT_LB_Leaf\130116_OT_LB_leaf-trichome_3.raw]
PEPMASS=433.73471 3586.2395
CHARGE=2+
SCANS=1171
RAWSCANS=sn1171
RTINSECONDS=1386.139
128.04507	1.4094499
129.01326	4.397661
139.91116	0.39882368
144.12064	0.55954021
161.17981	0.77921345
162.15593	0.27856682
165.23367	0.48398238
170.82267	1.7466763
173.10449	1.3479877
175.07981	0.81682209
179.11706	0.48303189
180.93168	0.37493004
184.86818	0.3878067
186.02952	1.0485745
200.80986	0.45577029
201.12383	1.5358788
202.02262	0.62111068
208.92703	0.86805391
210.90815	2.7114133
211.78343	1.0414632
213.99001	0.3294256
216.95805	0.37713635
217.99617	0.53652583
218.94852	0.26914166
222.13574	0.33658631
224.98609	0.61353255
226.92382	1.3832372
228.41368	0.53844762
228.92996	0.78657917
235.07884	0.83596559
236.26826	1.1000031
243.26892	1.691959
245.67985	0.76703413
247.15084	0.43899561
247.93182	2.0381096
248.7877	1.8450924
256.96518	0.32592607
262.0768	6.4506717
266.60168	0.54414542
267.20304	1.4714377
269.22161	0.86806824
270.41187	1.8414716
272.00195	1.3583593
275.16231	0.5954862
276.89976	1.0575608
278.61818	0.46850703
284.7868	0.82517248
287.44138	1.1481763
288.16018	0.41929566
288.99712	0.67880628
292.95671	1.2130386
294.25036	0.45384185
294.90927	1.587319
299.76813	0.62009628
304.1424	0.21936033
305.23583	0.38737587
308.91263	0.84401355
309.79939	2.1527929
311.54559	0.41674893
312.8546	2.8616299
313.16822	0.75736516
318.25996	2.6912477
318.82936	8.1659111
320.74695	16.259665
322.77081	20.501297
325.13262	0.85749657
327.70412	1.0103083
328.11552	1.9344118
328.68625	3.2309163
329.85574	2.1336326
332.75452	2.6019478
337.30881	0.41325155
342.63784	1.7855641
347.89487	1.9083107
349.22966	1.0378615
351.83007	4.4658893
355.08187	1.7443044
357.85927	1.4253038
358.30238	4.5364854
359.63364	6.1215631
360.61513	2.4489175
361.8776	3.7547289
364.28511	2.0504325
364.97347	0.47212776
370.16966	0.58499147
372.97478	3.6826423
375.17134	15.017066
375.9964	4.0754783
378.09955	2.919143
379.71844	1.6073051
380.3805	0.55843484
381.53899	0.32715663
386.83559	5.0406073
388.85912	2.1141575
389.78396	1.1702135
390.56107	4.737398
391.50696	2.0915775
393.25791	0.71644607
395.00863	0.86870829
396.23094	1.6551718
398.58575	1.1905646
399.18084	2.1553331
399.98271	0.80917581
403.96215	4.2275767
404.79106	1.1146245
405.9972	4.3424091
408.1818	4.2890456
409.36265	3.1567508
411.13456	4.5772748
412.02659	2.4705064
412.87421	5.4704592
414.87091	14.636137
415.96107	10.666679
417.85097	5.2143726
418.98335	1.7262695
420.89605	4.7629335
424.66836	153.80848
426.8554	29.376107
428.03526	7.6777539
430.19215	4.2294878
432.79532	5.9999636
433.57602	3.9777573
434.83377	1.2522044
437.64605	0.86216325
441.02691	1.0674442
441.64077	1.4544302
446.6933	1.4645661
452.80646	4.2342689
453.84959	1.1466148
454.69764	1.9961389
455.34628	0.70014055
460.6416	3.0354771
462.43214	1.0604979
464.93549	1.9637104
465.75411	1.0550957
469.01884	4.9621238
471.35267	5.9675058
473.17083	3.0089441
474.96911	29.528218
478.59949	3.1839185
481.19317	5.506246
483.83333	2.2598543
485.15692	4.9343638
485.96611	2.5166308
487.32983	3.8878496
488.48307	1.1789121
489.31197	1.7964122
491.13887	1.0578896
491.89116	1.7109622
494.26357	2.0333249
497.98525	5.8394682
500.67359	2.4926855
503.30683	1.960253
506.71578	9.9917279
509.20369	1.4208609
513.22802	1.5459364
514.09996	1.4377549
516.30847	5.5101669
518.74834	2.2499094
521.2088	3.2539762
522.71994	2.6930368
525.18791	2.6621073
526.36058	1.5639424
527.98278	3.1335571
531.46374	1.7560515
535.77917	4.6213489
537.05	2.4166567
539.24251	1.0261683
543.21531	6.0228794
547.22847	2.1121599
549.24478	1.5456642
555.76136	8.3902255
558.37115	1.7880411
559.7268	1.8855943
562.36219	1.1985039
562.80558	2.624467
564.83869	5.0175409
568.70132	4.2513251
569.80186	1.7951273
571.74416	1.1464047
575.22178	3.8753939
576.88286	0.75470772
578.72495	1.1853512
579.91217	0.28612199
584.34706	5.7982565
585.84806	9.5219417
587.91592	9.7915103
592.53476	1.7308404
596.64239	2.7671528
597.66073	1.520672
600.71848	1.8341461
605.16799	2.3242189
609.29064	1.3147811
612.36331	0.91179722
617.21703	4.634982
618.8392	6.9297733
621.22497	1.1936776
626.9281	0.98115307
634.96172	1.9478116
637.25971	5.6325111
638.24136	2.5048411
641.24897	5.3169128
643.41112	0.86968033
648.85603	3.0372032
651.95079	2.2016783
655.41828	2.5783575
659.51566	2.431084
666.19616	0.76127202
671.19365	1.4910967
673.1384	2.4826069
680.13618	0.69242876
682.18099	0.44042251
689.1183	0.72292445
696.10633	1.7596305
702.86831	1.9502229
704.86182	2.981928
718.0661	0.93243441
721.3272	1.5701203
732.50142	0.91802085
733.03885	1.3691349
736.38258	0.96663825
738.2738	2.2329085
748.35795	1.1925151
752.71712	1.7429174
775.22119	0.41000415
803.18432	0.86481679
839.41803	0.86188917
849.31744	2.1775538
861.62017	2.5053055
END IONS

BEGIN IONS
TITLE=70: Scan 1172 (rt=1386.66) [E:\ORBITRAP\Laura\130118_OT_LB_Leaf\130116_OT_LB_leaf-trichome_3.raw]
PEPMASS=603.83479 5362.3491
CHARGE=2+
SCANS=1172
RAWSCANS=sn1172
RTINSECONDS=1386.6641
199.05415	0.86533174
201.03509	0.4540493
202.98609	0.71501877
204.2353	0.84639711
207.82864	0.44303822
212.12997	0.7243143
212.79341	0.97833863
214.7162	0.54586262
220.05487	0.78861625
225.10251	0.42831071
226.83388	1.5749964
227.73689	0.4196434
229.87417	1.0230012
236.98435	4.2760816
237.25346	0.84841126
238.3381	0.70075591
243.1184	0.60560771
251.93891	1.7103267
253.21943	0.77753318
282.21002	0.80574614
284.12619	2.2144423
285.68047	0.94091799
288.0807	2.8265122
290.12563	1.1152205
291.20911	0.40601006
298.05658	1.1245932
302.02967	1.0749058
312.34606	0.97364178
316.07461	0.50667517
319.97077	0.75407903
321.20173	0.61658184
322.80666	0.97160388
329.19646	11.042956
330.23281	2.0173546
331.18489	0.89928273
335.89703	2.5162469
336.45131	3.9896112
337.97488	5.2752263
341.14737	2.9534825
342.92279	1.1829649
344.756	1.2289417
348.72116	1.3942006
352.27216	0.45812865
354.41617	2.8646018
355.77469	2.323774
370.24278	2.0845191
371.86772	0.47819893
383.91895	1.5373651
389.09314	3.1692811
394.58514	0.62428298
401.11235	0.66113459
403.96303	0.71561607
407.80426	0.46455144
412.05298	0.77547645
428.16361	2.9587277
429.52019	0.79172539
437.1575	1.1545372
439.49268	0.84052821
441.76938	1.1504113
443.77396	2.6746406
446.26171	0.89570379
447.47624	0.50378147
448.84608	0.5173777
451.38502	1.9537126
455.71654	1.8326086
462.95132	1.7972022
464.19607	1.546339
465.22817	2.2086295
469.2022	2.9310527
470.98458	2.8168648
472.91823	0.9610506
475.07672	1.3056929
475.89526	2.9784852
478.23707	1.748634
479.539	0.56132497
482.48185	0.80448266
486.0865	4.4107225
487.95875	4.4540637
490.3229	1.9430595
491.55315	3.295542
493.85433	3.0805405
498.13461	3.6826334
502.03043	1.585126
503.10394	3.3598078
508.88856	1.2727821
510.24476	1.7007043
514.28466	2.0174656
514.79117	3.9099184
517.01534	4.5837907
518.6516	1.3026566
521.85139	4.8817602
522.57916	2.3889838
524.73993	0.78558755
528.75037	10.92375
529.95133	2.8085839
533.17994	7.8601929
534.8425	4.6535091
537.15918	8.1533182
538.33363	2.1235198
541.18371	1.2447342
543.14724	3.810912
545.8753	2.3757192
551.83393	5.8702236
556.12715	6.8574949
558.93154	7.1502881
561.09725	4.6617467
561.66223	11.511557
564.36901	3.7456971
566.76205	7.4217712
569.19415	4.7479931
571.17345	7.4775496
573.52309	4.7373462
574.50788	6.4517731
576.65016	8.1915343
577.75136	3.2696148
581.24939	10.838219
582.78505	8.8809205
585.04011	16.957633
585.74087	8.9276362
591.65144	41.137014
594.7584	73.705212
596.64143	52.492029
596.97961	11.275145
603.1771	3.3846933
605.32708	2.7835019
607.80007	1.4760548
611.44038	2.5093011
616.56801	3.0613567
620.76702	6.6224541
623.63564	2.0774235
624.05927	3.8390775
625.0381	1.2024779
628.39976	3.0929147
631.29656	2.0516755
632.5702	0.60185197
642.38571	2.7830457
647.50327	24.194561
655.00122	1.5998301
656.98511	2.305203
659.74688	3.399006
662.23849	6.5574079
666.24859	1.6368648
671.32025	13.427076
674.42576	1.532416
682.32577	4.9690616
685.21515	2.6030135
687.21241	1.3562011
691.03436	12.200642
693.3108	2.5094202
696.58148	2.0192026
697.60282	1.49888
702.01246	8.2630563
708.27813	6.2753779
713.23557	3.2842656
720.32785	3.4591281
723.67827	6.0900232
729.17958	56.137908
732.25463	5.9701719
735.36396	14.848433
741.96056	2.2169861
744.29416	1.9724571
747.67438	1.3388137
749.41663	1.8835741
751.3097	3.8949072
751.70101	1.1175436
753.05862	1.8704177
756.7008	1.6597166
760.5468	5.091138
761.92573	8.2732187
764.25381	4.0176257
765.23961	7.9486627
768.63073	5.2871786
771.08473	7.4337578
772.47192	2.7246167
776.74355	1.718084
782.59734	5.8521966
784.32108	5.2568805
792.83419	101.28738
795.91556	7.6346269
799.78929	0.93897139
801.42204	1.2370462
805.90562	3.7650524
806.95875	0.85002574
811.64853	4.8665483
813.90143	5.6201089
819.94314	2.5688338
822.28101	0.99363717
826.23606	1.7042262
830.24324	2.2032109
832.36304	2.7925806
841.85163	2.5684603
844.17512	1.9206621
849.3853	1.9845023
854.88993	6.6156119
860.26597	12.199471
869.40798	5.4046408
878.19736	25.347264
884.30957	1.4030163
886.19763	2.3336564
896.11052	3.0642492
902.93457	0.58491494
911.1955	0.75251089
912.36265	1.2428475
916.11749	0.9675879
921.11619	1.2742522
924.18469	2.1432548
927.03674	1.4415172
929.70566	2.497807
934.41693	1.9206429
943.42856	1.5116727
945.03674	2.2273715
960.08457	4.0654689
970.41509	13.813931
970.93855	3.5727901
983.2603	1.1692758
993.27935	0.4994407
1005.4683	3.2628575
1009.3645	1.6915609
1014.0316	0.51543386
1018.409	0.6159589
1027.2537	2.056374
1055.3463	0.89953901
1059.7017	1.232529
1062.3264	1.3938429
1140.5096	2.8728649
1204.5319	0.75779693
END IONS

BEGIN IONS
TITLE=71: Scan 1175 (rt=1388.96) [E:\ORBITRAP\Laura\130118_OT_LB_Leaf\130116_OT_LB_leaf-trichome_3.raw]
PEPMASS=510.26344 3608.8809
CHARGE=4+
SCANS=1175
RAWSCANS=sn1175
RTINSECONDS=1388.9582
147.04475	0.5576782
149.99617	0.67648508
172.75122	0.55232679
173.19157	0.8971409
175.00317	2.7752253
180.95047	0.97008401
184.8625	0.44190619
186.08559	0.75441597
195.16763	0.41783353
198.61414	1.3990802
198.99322	2.2960004
206.14136	0.22889889
225.62982	0.89820854
226.29471	0.17451217
226.97693	2.4861806
232.35458	0.60756304
237.31533	0.49212355
239.82575	1.0764215
242.86709	0.28581549
247.89591	0.34161767
251.08444	3.8028131
254.54064	0.59450427
261.97467	0.57380242
268.76092	0.90678077
273.99632	0.95576479
276.05134	0.50835904
277.02363	1.9818437
278.25263	0.58296973
291.2432	1.304038
293.60971	1.2290028
296.24176	1.4279062
306.63687	2.8646311
307.78679	0.22646616
315.63023	12.651485
322.05838	1.4548917
327.01427	0.93142285
327.89019	0.20951782
335.05933	0.31997128
342.02576	0.38147386
350.45674	0.32331049
353.2516	2.7148183
354.21061	1.7600339
355.03655	1.0238921
361.772	2.3852051
362.57881	2.846857
364.78063	1.3668696
369.11902	1.2674453
370.56998	10.271644
371.13682	1.8810237
372.85814	0.72304281
374.80196	2.2358938
376.96277	0.93045545
378.8227	0.8088405
381.9866	0.44631676
383.99981	0.69504738
384.59912	2.2205318
386.08233	4.1802438
390.72957	0.3932471
393.18254	1.6488992
396.16772	0.38548231
398.6059	0.97467022
404.45471	7.1731384
408.99565	1.3581758
411.87541	1.4984988
414.12137	1.2361218
416.78687	1.5760252
418.55713	3.2407029
420.24594	0.65361858
421.52525	2.2452254
422.01819	3.3792025
423.28739	0.74639675
427.24408	0.89393782
428.52009	1.0218238
432.48316	1.1653005
436.62101	1.5475646
438.2184	3.5888201
440.19675	1.4562734
444.0917	1.1022568
445.25745	3.3158544
446.95699	1.0384756
449.51118	12.311125
453.71848	18.898385
458.05266	9.5289701
462.05105	1.0020168
463.14503	2.0572311
464.0642	1.6204954
466.38974	1.9874727
466.98399	2.7195894
468.86916	1.5588757
470.35473	2.9720051
474.32727	0.69781082
478.34703	4.0037461
480.08855	3.1205127
482.26974	6.2422884
483.48857	1.6965067
485.67937	3.3231688
487.60362	4.5382754
489.2018	4.8103305
489.80044	1.8182877
494.44146	5.5474007
495.32133	2.4755337
497.42403	7.0944481
498.44086	4.4301473
500.14139	8.6948475
501.24096	20.890282
503.0009	14.125408
503.4984	25.299216
504.3214	5.3521419
507.31494	0.85855631
510.10162	1.748351
518.11954	14.09857
524.75875	1.1313044
527.12801	2.410029
530.26837	1.5992254
531.23531	0.52216457
535.51163	7.4817079
536.33876	2.509603
537.82151	6.8512435
538.609	1.9119328
540.71871	4.8225763
541.42919	1.9797087
544.5834	1.1590834
546.86882	2.7223638
550.24619	3.3835833
556.10826	10.144991
558.33236	3.3905506
561.85477	17.912922
562.38902	2.7690663
567.51446	1.1570639
573.46347	1.0992597
574.57769	1.8662872
580.19292	6.3455507
581.87592	3.1609763
583.37849	4.5890389
585.91309	1.8694369
586.4663	2.9023077
587.64966	0.89875751
591.23678	1.9494416
592.05456	2.9548919
592.81405	5.9754218
597.02548	2.9640598
598.72483	23.964594
599.25365	6.3137172
604.60638	127.00172
606.92881	6.0394102
609.21805	1.6940156
611.71852	2.2165769
613.58045	1.7020903
616.66936	2.9324757
621.66353	2.2213715
625.01782	2.6062431
627.42727	8.5636328
630.14387	1.2210164
634.02552	1.525743
636.3842	3.3839807
639.23522	2.7326048
642.33759	10.40575
643.71993	6.8038446
646.44096	5.6446907
648.0841	9.0911117
655.92564	4.1988988
656.76368	7.3512997
658.8957	1.108914
662.42705	1.669287
664.77496	0.54758428
668.32147	1.7155148
672.24621	0.751099
680.53734	1.0178432
681.60259	1.9558211
687.10393	1.1882461
692.36194	4.460341
694.18828	4.4369034
695.80212	2.9777649
700.9395	8.3094725
704.8054	11.478386
712.68369	4.5810854
716.38867	1.7377161
719.72533	3.4774135
720.70837	3.5876111
726.82104	1.4842176
735.58815	0.53810414
739.84687	1.7180357
741.08225	0.87077684
742.27552	0.36934207
751.34939	1.7493771
756.29356	3.8927454
768.32243	1.8530801
770.18207	1.7213425
775.04691	2.5642367
777.52313	2.9903676
784.32752	2.2138554
784.80105	4.9528694
790.36261	2.5565633
797.91415	4.5930441
801.29313	4.1263295
803.99037	5.0639504
807.70831	1.1701202
812.21672	1.3749778
818.36553	1.8306623
822.29284	2.4743177
827.43267	6.7502382
834.21733	1.6763666
836.9635	0.74302881
842.42266	4.1366106
847.38775	1.0739664
870.34859	1.4265438
871.35872	0.68242264
884.32074	1.800031
890.27227	2.8679626
900.5744	1.9139341
906.42447	0.93659952
921.54711	0.26810584
934.09533	1.4366824
940.25232	1.8407623
985.15277	3.7725406
1014.5139	0.63962175
1037.2327	0.96325114
1071.2733	0.66958902
1143.4363	1.4224874
1150.3377	1.9847085
1156.3131	1.235269
1166.391	0.32515932
1182.3982	1.4010692
1196.4353	0.75299547
1297.4149	2.5166773
1314.4932	0.39948175
1364.5029	1.3101938
END IONS

BEGIN IONS
TITLE=72: Scan 1178 (rt=1390.87) [E:\ORBITRAP\Laura\130118_OT_LB_Leaf\130116_OT_LB_leaf-trichome_3.raw]
PEPMASS=615.62886 4348.4668
CHARGE=3+
SCANS=1178
RAWSCANS=sn1178
RTINSECONDS=1390.8724
203.1232	0.81035837
212.68764	0.28385342
212.97088	1.3277033
229.88773	0.55076182
240.10025	1.1171359
242.07197	0.3816467
242.80318	0.44434191
249.08392	0.40138365
259.13751	1.608634
262.84463	2.030892
269.96582	0.53560039
275.1509	0.98688703
276.89987	0.73475255
283.0099	5.1578914
286.00527	0.78987813
286.65088	1.3587048
290.12818	2.1806125
299.93659	0.7951008
301.08413	1.1034521
304.38814	0.58141895
306.75369	0.47961602
310.11382	0.45320224
310.93052	1.7159125
312.9444	0.81376405
316.08526	0.68599976
322.82497	1.5280482
325.38581	0.59643387
326.1801	0.40079253
329.24912	0.74463525
331.56871	0.57960546
332.88092	1.2974073
339.00632	1.287454
341.19462	0.76267901
348.03829	0.83289453
350.97003	1.3423843
354.59782	0.72870094
357.0818	1.9221281
358.08836	7.7077361
358.79496	3.4286832
367.84412	3.2379279
371.0714	3.2867209
374.12372	0.68409415
374.81923	1.2277797
376.36182	0.81533281
377.23808	1.62831
378.08956	0.45682887
387.12725	0.93464956
388.2741	0.57814345
391.914	0.64279464
396.85162	0.6992217
402.15276	0.80726519
403.58203	2.5514103
404.36226	1.5013494
413.21607	0.95002561
417.04334	0.9017996
420.16888	0.59058948
425.18756	0.96964407
430.65429	2.1828262
431.32367	0.87030734
437.53406	1.1544826
446.99323	2.119573
449.12321	0.4740572
464.118	1.3732689
466.47626	1.2938698
469.37559	0.99106582
470.09272	1.1918258
473.6163	2.1169832
477.11022	1.2503137
477.75266	2.5703553
479.80575	1.5692693
484.85454	3.8512323
485.87065	5.1578461
486.98078	1.2749593
491.18758	0.56025634
494.25005	2.495568
496.27103	2.6937715
497.16015	1.9629626
499.40298	2.4281186
501.13716	0.67664238
506.86985	1.4518454
511.64341	1.4462863
512.23692	3.322636
514.15193	1.7227996
516.18994	4.9517224
517.87056	2.5377373
519.49259	2.295852
526.37862	4.0847902
527.1751	1.8390145
529.89721	3.1110657
532.49024	1.1633085
534.18053	2.1237302
534.96742	2.7185466
535.5757	3.8608211
540.34911	0.94602128
541.79012	3.3619078
545.37831	1.587412
547.24956	0.63472783
550.18711	0.5088179
552.30998	2.5317642
554.35201	1.1163276
557.0857	2.8180427
558.67544	2.937967
561.27752	5.2231939
565.82977	10.479382
566.18822	4.1399043
568.50356	5.755818
570.24414	7.7432901
574.77469	9.7649198
579.66851	7.3868198
581.29201	3.5764951
582.66107	5.9538396
583.70142	7.4216648
586.33931	1.9852295
588.87796	8.6692407
592.18483	104.11508
596.17481	9.7828535
597.34419	6.8044716
599.06764	4.0403849
600.6818	5.9257529
605.28455	35.491465
606.71801	11.737652
608.68619	8.4286145
614.81909	0.80510096
630.3212	8.3979629
636.329	5.2797538
639.33425	2.220924
641.28177	2.676556
642.56299	4.6428568
644.07644	6.1960321
645.22667	3.4772374
653.70959	5.0383831
655.12711	2.8361651
657.66714	0.77027913
662.25293	91.125877
667.61225	3.7906019
668.69037	1.3939351
673.87978	3.4224645
677.04715	6.9276069
679.22439	1.6900375
684.90861	1.3966694
688.3633	5.6024919
692.46978	2.0620639
693.8344	2.0914265
694.73503	5.3438275
697.29364	5.6008517
703.70124	12.630053
708.166	2.4805727
712.23561	1.8126297
712.76064	3.272521
715.52482	2.1452869
721.06774	2.6051195
721.98582	2.2018752
727.13692	7.8800937
730.70857	3.7254959
732.06848	4.4505083
734.55145	4.6305153
735.67779	1.0182284
736.37515	1.2523672
744.94065	2.4683559
750.34861	5.3388792
754.2974	1.7695802
758.4317	8.2124649
763.39602	3.7993911
767.78433	46.826776
768.27485	14.079984
777.21364	12.804348
780.28271	3.0764485
782.4421	4.0913359
784.16599	2.5297413
785.23417	6.485774
788.193	1.8618914
790.27781	2.3844028
793.22973	4.267262
798.42163	0.86016975
808.16311	4.4890713
809.72961	1.9673751
815.55832	0.79194748
826.2384	10.150191
830.24333	2.5153026
832.47153	1.2523325
836.28074	3.4873475
837.38268	3.380047
841.18547	4.2360774
843.25033	2.7230197
849.23453	3.6291242
849.76351	10.999096
851.04803	2.3323783
857.65231	5.219803
862.21735	0.90355111
863.97143	0.7117853
873.24183	7.0962689
878.57153	0.99561047
885.35638	1.0110549
891.20145	15.839345
901.42565	1.4643669
912.2615	2.4478366
915.98945	0.90058378
923.9541	2.086751
926.39038	2.3650798
928.39278	1.1195101
941.18041	1.9670123
954.12691	5.2455842
959.23362	0.90460069
978.67813	2.1240944
982.97671	3.1219257
987.30788	2.8394126
1002.3146	4.3246748
1020.2628	2.0713221
1023.0392	0.48960057
1028.2214	1.1062517
1036.3569	2.172886
1042.5344	0.71000282
1050.5652	1.0578866
1062.5258	1.1155164
1065.4187	0.67332135
1069.2067	0.51086265
1085.8833	1.0594577
1099.1735	0.92173826
1103.3462	1.4606712
1120.8705	1.4840204
1129.4207	0.5903867
1137.682	1.7347736
1148.3884	1.6480893
1166.2959	0.79087134
1178.5489	0.53065911
1183.2494	4.235081
1226.7876	2.2971284
1230.6207	2.3910323
1259.4717	1.3055624
1314.9427	0.80024815
1368.0218	2.007397
1419.7771	0.6179948
END IONS

BEGIN IONS
TITLE=73: Scan 1180 (rt=1392.07) [E:\ORBITRAP\Laura\130118_OT_LB_Leaf\130116_OT_LB_leaf-trichome_3.raw]
PEPMASS=492.92345 13977.697
CHARGE=3+
SCANS=1180
RAWSCANS=sn1180
RTINSECONDS=1392.0739
159.14328	5.0574966
162.10107	11.540689
175.0735	3.4765389
183.18568	1.9624321
186.00561	1.797112
188.6383	1.3616224
195.18233	6.6540936
197.853	1.8360362
200.65227	1.3697463
201.63532	1.8820361
205.83627	2.2966164
207.00419	26.560784
209.01963	5.3434207
215.88589	3.1578483
216.87247	3.6848808
219.08921	2.4008099
226.05673	2.1868939
234.92185	51.838402
236.01757	4.5602459
239.9877	6.8000866
247.12054	2.3092183
253.28479	1.6968239
258.18635	2.4424871
262.98062	2.4745395
272.96112	1.6554181
277.03354	2.2813803
281.76001	6.9588517
283.04108	2.3378773
289.74792	3.5392802
298.23809	2.0777037
301.12295	7.0095932
315.69633	64.15802
317.64574	2.0084819
318.08033	3.268288
327.99359	1.8270658
340.9173	3.3871995
345.09093	5.844885
345.99743	7.7492387
350.82446	5.5099134
352.91905	2.7829131
353.9603	6.4177616
357.11266	3.6819009
358.21076	2.1382789
362.57973	8.8209808
364.19641	3.5745747
367.02323	2.740676
369.14131	2.6936481
370.11113	4.6528167
373.14936	10.103704
373.83329	2.5855294
375.12834	1.8893296
378.97774	4.4629942
391.03439	8.7745417
391.64078	18.426593
395.7867	7.0283783
396.84757	3.2176233
399.26487	10.467788
401.98561	5.2356091
405.56952	14.993949
408.81773	81.406052
414.8	74.44622
415.22194	18.191335
419.76075	2.4148704
420.13243	6.3713335
421.04162	1.1432707
427.1156	15.511301
428.65685	22.591619
431.8371	5.1076974
434.58625	2.9237847
437.17143	30.114963
439.50103	9.7645792
444.01269	16.626471
447.21396	3.6302001
447.85986	8.4355229
452.79301	3.4275865
455.16677	6.2590215
455.78214	10.722571
457.79668	11.868586
459.72246	3.3211324
461.14325	11.801809
462.92175	9.6790983
465.03857	15.6075
465.96645	4.7595602
466.83687	8.8121599
469.04033	12.484427
472.72537	97.147239
475.08221	5.4565081
476.09832	10.572975
477.83557	8.2623927
480.21283	25.736468
481.19515	87.078618
482.73751	53.045027
484.30614	60.328261
486.82011	93.920483
490.5046	3.7223705
505.59411	7.3798441
510.18525	6.0586056
511.95094	5.000599
514.8778	9.5585154
517.26138	5.1769583
520.88411	4.6681271
521.68015	2.1229622
529.2676	38.665316
529.88176	8.3300837
532.39344	7.5787954
533.02771	8.786802
535.17648	6.5772965
539.88341	11.154037
540.49927	1.7029333
548.05047	3.9886846
551.05001	3.8180996
557.71931	427.37893
563.13586	2.8654594
566.67353	6.1797514
567.45508	14.80211
569.33164	5.0572738
572.14197	18.808871
574.36647	8.6663724
578.88433	4.432466
581.89688	5.9232853
586.23406	8.2331111
587.92998	11.137104
590.43566	2.4508014
593.29736	3.7499502
595.28586	3.1884604
596.62179	5.0507582
600.09253	4.5707068
604.59536	15.781345
607.76385	15.004342
613.25011	151.59901
618.18439	18.100722
621.7957	378.17813
622.29588	34.204519
630.25139	10.387475
631.30086	19.320331
643.82763	4.6735691
646.23525	2.3883866
649.24537	4.3107969
651.82036	3.917438
656.82039	36.739649
661.80776	11.000032
665.29025	160.3804
666.21206	19.183675
670.46797	67.932387
675.41099	2.4659528
676.34545	3.9033151
682.50398	6.5409933
695.52102	4.7251953
699.15411	4.6695132
708.14622	8.1546038
714.09903	6.1063073
715.26568	7.7039844
721.30072	7.1462107
738.3644	4.9232753
741.56165	5.2472041
745.38351	2.2679212
758.21447	5.4623279
770.35713	1.7751374
772.15814	2.0088336
781.31005	2.0563911
792.94457	2.3310033
794.91387	4.5512495
807.12872	7.622663
821.16833	2.7896831
829.20316	16.542624
846.99886	22.36786
848.03495	8.2103173
884.47259	2.957981
910.33617	3.1335
940.11761	2.4603482
968.00396	5.1671215
1068.2786	2.6491113
1075.9611	5.9517467
END IONS

BEGIN IONS
TITLE=74: Scan 1182 (rt=1393.08) [E:\ORBITRAP\Laura\130118_OT_LB_Leaf\130116_OT_LB_leaf-trichome_3.raw]
PEPMASS=601.35146 3497.405
CHARGE=2+
SCANS=1182
RAWSCANS=sn1182
RTINSECONDS=1393.0808
177.91752	0.26016765
187.01302	0.48057839
200.83489	0.55005256
213.01538	0.38406451
218.99585	0.42517101
226.0701	2.2689194
226.94929	0.83870138
240.44424	0.18725526
242.9548	0.91831267
243.93918	2.0755753
244.95151	0.79085472
247.03342	1.3416473
250.94446	0.75317361
254.05162	2.0312196
262.60376	0.60696338
264.76506	0.451808
266.84253	0.48689874
283.86078	1.5517868
291.00079	0.51662483
297.03308	0.29938226
300.96887	0.89234661
310.17422	0.87959015
322.76058	0.54065176
326.15871	0.67545106
328.75699	0.48953691
330.65206	1.4426095
333.20678	0.63033818
338.00967	0.94752415
341.12915	2.410242
349.8656	3.8184463
358.08059	0.38944679
365.76409	0.40797756
366.10533	0.90055838
368.09965	0.76907596
371.0116	3.6746988
371.34233	0.67366363
373.10858	1.2795473
387.99008	0.64016531
393.15167	3.0900435
398.32239	1.6937007
410.24594	0.96564255
413.87058	1.1827964
416.23577	0.86196956
420.91068	2.5937079
424.10864	0.36150977
433.14666	0.44428045
439.07178	1.5153523
443.22552	0.9272376
445.75012	0.80125065
448.07025	2.744458
448.9818	1.2894028
452.47047	0.60265598
455.30104	1.2531907
457.40268	0.34984484
460.08465	1.2359446
462.8122	1.1759175
465.61155	12.487744
468.02924	3.7849742
469.17453	1.9249349
472.34686	1.0159828
480.04572	2.2200662
484.01494	2.728808
484.62007	0.98219458
488.06592	2.7179229
491.63406	1.8860198
495.00972	1.7503982
498.70739	4.8129854
499.6422	2.5869468
501.25369	6.7672393
505.40655	2.669501
510.9559	1.1933648
513.12819	2.507545
516.54342	0.73927186
520.42803	2.2727694
521.08877	3.7196526
522.48424	2.4954411
523.10051	3.8639432
527.10758	0.90375329
529.35042	3.8471951
531.43527	1.6548133
533.65919	2.0284027
535.86366	3.4017887
536.72925	10.46059
538.4127	1.4337035
541.12988	4.125162
543.70835	0.62434594
547.95758	3.0040772
549.08931	1.3378043
550.09574	2.493727
554.81449	5.5209792
555.97637	2.5882273
557.29356	4.2037306
561.68495	0.70520401
563.13975	3.2403203
568.00533	8.024386
570.3916	5.5690219
573.29542	5.3431737
574.15809	12.07437
577.3476	5.3125769
578.9553	12.599488
581.13503	5.1291383
582.09197	7.9701095
586.41714	3.8127821
588.77795	14.284061
592.23559	99.819579
593.39008	17.449256
594.28758	8.7524871
600.07108	2.829777
602.27359	0.65848677
608.35024	2.9538113
610.4177	2.2327048
612.59508	0.99573709
616.86648	1.1030475
618.64664	3.494849
620.96422	1.0841582
622.23547	2.4959921
627.21353	3.3656396
630.09407	1.7977744
636.23248	2.3162097
637.09159	6.6331166
640.80522	6.0447752
645.80954	3.5750146
647.78939	2.0589416
650.65751	5.3861244
652.31944	3.4213844
655.02143	2.0388965
659.32417	6.8534695
661.2518	2.8141566
665.0259	2.3684859
668.95725	1.0013538
671.64329	1.3494792
675.16073	2.2672112
682.67167	1.3306224
683.13622	3.266443
683.8341	3.9128468
688.29254	9.8630182
690.80187	2.2721437
691.22527	3.8811323
698.10794	5.0253844
701.21659	2.5621405
705.27243	50.058051
713.04309	1.7403658
721.66538	11.440769
727.87136	2.9193873
730.21754	3.5069996
733.24205	4.2828381
737.358	11.459514
743.83901	0.94119023
745.22991	1.5419499
749.68346	0.96193222
750.26177	2.3189631
753.25428	1.6958377
755.62139	5.9079076
758.95543	1.6149253
760.21923	2.121865
762.79801	2.4750262
769.6913	5.6349202
771.3697	3.0522083
774.5061	3.3012432
776.28737	2.5063283
777.80083	11.620527
779.83588	1.7778444
780.5902	2.8030667
788.67917	2.634935
792.66716	1.4421434
798.45702	1.3400255
802.83855	3.1972281
804.56742	2.1715954
813.87747	10.308485
820.04522	4.0952546
828.34454	4.015354
832.38083	0.94267281
836.27879	1.7248842
838.86065	3.4548834
842.45555	1.5760245
848.17818	3.1827994
860.24517	2.8622405
865.30837	1.2013377
880.20434	2.8435812
883.27449	1.3410936
885.32327	4.7319088
889.34066	0.40110233
894.42871	1.3079919
913.22104	0.86591662
916.22095	1.2722609
922.33966	1.9342344
930.40831	10.808511
943.40509	1.0789207
952.42285	0.80279495
958.41088	1.6272764
972.0567	0.68852504
975.51513	0.83059749
984.25222	1.8080231
988.17792	1.617513
991.99724	0.63433602
997.32315	1.5867362
1001.3594	1.4265136
1014.2937	0.38577346
1018.8846	0.51499159
1024.2036	0.88919787
1026.5648	0.56803448
1071.3655	1.2754014
1095.4606	0.52741852
1116.3409	1.7328587
1123.4435	0.54195463
END IONS

BEGIN IONS
TITLE=75: Scan 1185 (rt=1395.39) [E:\ORBITRAP\Laura\130118_OT_LB_Leaf\130116_OT_LB_leaf-trichome_3.raw]
PEPMASS=610.87791 12859.789
CHARGE=2+
SCANS=1185
RAWSCANS=sn1185
RTINSECONDS=1395.3863
172.97792	1.2049512
197.10355	0.8858889
200.8307	12.677041
201.15967	2.7028451
211.64274	1.8788028
212.97576	6.0117032
227.04918	1.9757601
228.03417	1.1827741
228.95371	0.83865658
238.67396	3.417513
239.80655	0.7052837
240.16581	1.1713695
240.80805	1.2794634
242.01749	1.8311075
243.23403	0.91255388
244.17402	1.4819556
251.13037	2.5617398
254.3155	1.2973513
255.07764	0.97425558
268.87001	3.0991165
269.25477	0.82122564
270.2038	1.9369345
271.10996	1.1545637
272.08615	5.2722937
273.22612	0.89841033
279.04916	3.101024
283.15665	0.9033477
284.72536	1.8944944
286.92643	1.9519279
288.46811	1.0108929
295.02485	1.5587584
295.71593	0.76282886
296.96255	1.837838
298.99696	3.2125151
301.79259	2.1313162
304.48222	1.5049122
307.54871	4.3699931
310.46923	0.89096641
312.28039	1.2644539
313.91767	1.8369925
324.23494	1.0167437
327.05965	0.85878616
329.08057	2.6445102
330.06323	1.9463462
331.1519	0.96887147
336.14306	1.8970155
341.24169	0.90136704
343.22784	13.811212
346.23404	1.1747126
350.32288	1.5089212
354.71162	22.827563
355.0613	91.75536
355.9336	17.719181
356.8202	7.8332767
364.99246	2.6051486
369.93985	1.4914284
370.75933	6.81662
372.8795	8.1051847
375.29806	0.96050371
385.06592	3.7354467
388.60933	4.1521028
389.2101	5.8373229
390.31913	3.6561498
391.7366	3.4372689
394.04602	2.1387018
395.92373	2.3554858
397.00656	2.3817993
398.63195	2.1220263
400.36128	4.0892117
404.88152	4.6773099
412.93344	3.1950141
414.16862	12.463896
415.49557	5.3948813
418.06459	1.9453092
424.90136	2.3443056
428.98258	3.3400077
430.18003	3.2344305
435.41596	1.1599157
438.96978	5.2004186
440.39939	1.0718795
440.95841	5.4313733
442.53278	3.0367603
446.37634	1.5380169
448.55959	3.3044762
451.17198	3.7544454
457.17715	21.838453
461.88806	1.3849946
462.72938	1.8469366
465.44	5.2379854
465.85233	0.78132453
466.6006	1.9423726
470.35868	2.3085849
474.23188	1.167102
477.10775	3.954022
479.99216	2.85512
481.9876	1.8820988
486.7146	11.961846
489.27333	10.545012
490.35337	3.029998
491.46445	1.8080636
492.6789	1.2652808
495.60044	4.1168089
496.70095	7.0369743
500.06012	3.1282638
504.8085	46.950291
507.91127	2.0443135
510.33882	1.6041277
512.47788	3.1587035
514.96386	6.142765
517.02219	3.1423809
518.46006	1.381403
519.10093	3.810151
522.71258	2.4434583
524.08816	2.027031
526.77175	3.5758497
529.18853	1.8104698
533.48514	4.069072
534.73016	4.6642382
537.16721	3.9490194
538.1038	2.177068
539.5446	4.6572472
542.1335	1.4869022
543.65797	1.7665113
546.81348	15.789911
547.43995	3.634874
548.54672	1.3448311
550.50141	4.8145296
552.82257	4.2375143
554.95832	3.8387076
556.99297	4.0668222
559.29074	2.4142199
560.6129	4.4151097
561.66898	4.1208287
562.12433	11.713839
565.71064	2.3620811
570.36414	8.6247562
574.74143	8.9793317
577.86236	7.912296
580.26091	13.652302
581.61459	5.5583073
583.71827	3.6556304
587.41098	8.2928812
590.42334	6.2654894
592.40582	33.431159
593.83138	18.357959
595.53291	6.0936323
601.17601	52.18813
602.26269	74.415294
603.62689	19.072108
604.65334	8.3483406
606.50753	1.6140462
621.39915	2.5130413
623.19356	2.8805789
628.08556	11.961875
630.1083	5.5624657
637.32097	5.6285813
638.96817	4.9813105
640.85249	3.6746934
645.7199	7.7849458
648.44086	7.9051552
654.45192	17.523243
658.74658	8.8635352
659.35826	12.522911
660.76924	10.504387
663.86424	8.2394841
665.30593	26.620993
671.96503	27.732913
673.82615	14.243624
676.63344	25.448504
679.29994	24.738287
679.77484	65.111245
681.6507	11.920587
685.37468	12.115155
686.68963	5.6576449
689.81552	11.587984
692.20741	12.511717
692.71801	21.132439
695.62741	10.262905
701.58936	14.087096
705.13093	70.517021
707.36366	18.033367
711.34707	6.204973
718.36993	17.523087
723.2479	7.5435017
727.20504	12.174388
729.2498	3.9991279
732.84151	22.608839
735.72108	7.8892786
741.98012	118.60149
747.91639	534.99896
764.01607	30.540845
767.2878	7.539866
772.25147	5.9124635
775.54635	11.641699
779.10922	8.7750329
780.85079	16.14773
784.75237	14.418275
785.83921	4.9047164
789.37207	4.5079467
793.79968	19.432267
795.08836	6.2401772
803.06347	10.770339
805.68135	5.6197643
807.64955	17.115279
811.57615	44.414781
814.07083	6.5756554
816.77192	9.0198316
820.75208	11.045903
824.3223	5.9465508
829.56905	18.109129
834.62403	2.1876173
841.09105	8.8827712
844.33418	3.8633205
849.30997	3.6058066
851.30066	5.9598801
855.10279	1.2438654
860.84128	3.8833911
870.28383	3.1112329
872.3572	7.0832301
877.48756	2.4357664
878.26659	3.0446824
880.39309	3.5710028
889.98827	3.8228377
895.46371	19.013218
903.94764	2.3602587
906.44241	1.9792407
911.36576	2.6168868
913.85984	2.3645478
922.30543	6.5326969
925.31297	2.5845504
932.11721	2.6268437
946.02476	1.5235809
957.0475	3.9390747
977.46752	30.078767
981.74519	2.1815099
984.27053	4.8903011
992.43874	7.6158115
994.31294	3.4281599
999.29972	6.5848799
1008.4776	16.600881
1008.8231	5.1797547
1039.3054	2.8055255
1048.0873	1.8838484
1055.9607	2.6229722
1081.8047	1.4516958
1100.2475	5.061227
1104.4663	2.2422726
1111.4948	2.9357363
1114.2479	1.9824686
1152.1893	4.4726919
1157.1959	1.6689432
1174.2689	1.53629
1180.4928	1.6751593
1202.2936	1.7684888
1218.4371	2.6636617
1222.3999	2.0155226
1272.6709	2.0093758
1297.431	2.445988
1327.6257	1.896478
1368.6225	4.5920022
1376.5937	3.3830798
1410.717	1.8562201
1416.6207	1.8896713
1601.6348	2.0801069
END IONS

BEGIN IONS
TITLE=76: Scan 1186 (rt=1396.13) [E:\ORBITRAP\Laura\130118_OT_LB_Leaf\130116_OT_LB_leaf-trichome_3.raw]
PEPMASS=452.21997 2790.571
CHARGE=2+
SCANS=1186
RAWSCANS=sn1186
RTINSECONDS=1396.1261
130.24667	0.90508719
142.18977	0.86181603
146.86864	1.0490024
157.04748	0.87208212
158.04917	0.26684531
172.90173	0.32212719
175.05304	2.0170535
182.92925	0.41210525
186.96486	0.23306408
197.04123	0.37671169
201.12413	0.75628314
207.00836	0.26056559
212.99918	0.65970872
214.11161	1.1468377
214.98083	0.72981199
215.93042	0.3079662
216.71274	0.76824129
224.0777	0.62219396
225.90121	1.0682789
229.886	0.48317321
231.02437	0.6762638
233.72804	0.42201839
241.24212	0.32027395
251.09762	0.18072969
254.89105	0.90039994
272.15945	2.7768839
274.13825	0.43804555
276.13855	3.4869799
277.81504	1.1225674
278.69167	0.80713971
280.51583	2.4067666
280.91594	0.4306808
289.08509	1.4612636
289.8332	0.74380807
292.2406	1.1531511
294.96268	0.50897761
296.04388	1.034347
296.58428	0.47386807
297.75582	0.34030319
299.95953	0.21974537
301.10315	1.1220114
305.70564	4.6216656
306.95995	0.77565181
310.5068	0.7523143
315.30807	2.8181208
316.12491	1.5171221
318.14801	1.8783768
318.97297	1.0097875
319.96187	0.34553641
326.67443	1.2487778
329.69314	0.67325026
331.72258	1.3621738
333.06836	1.3896605
336.88823	0.71350428
338.65606	2.3920568
339.86682	0.42832898
345.06759	0.58367095
348.14037	1.9297218
351.74179	1.4733495
352.13561	2.1875511
353.1555	4.1989925
355.70962	3.0168187
359.14146	1.5109132
361.41556	0.25503469
363.72563	0.60341013
365.81534	1.9918674
367.46163	3.2352794
369.58102	2.9344409
371.16586	1.8931505
373.52275	2.9821973
374.82199	4.0372167
375.92167	2.2871402
377.60657	4.6549536
379.58078	6.1297545
380.76218	2.3858112
382.39898	1.8285395
383.77107	2.2861975
385.66424	2.2582925
387.28763	0.90961048
389.62697	1.2842128
394.30814	5.8041889
395.13347	3.7132777
397.72366	1.5733412
399.4406	3.2030307
399.763	1.0738843
400.9075	1.008912
403.3464	1.7956273
404.58275	3.6517239
405.45856	0.93074283
405.96553	2.3241177
409.0045	3.0387529
414.18672	3.9322668
417.19642	2.7297998
418.83611	1.41517
420.6765	1.0888203
426.36813	7.9326432
428.37682	3.0306744
430.57373	4.893532
433.23321	19.468895
434.95539	14.24079
437.0714	13.672922
438.97169	8.7537334
441.95257	29.37968
443.17835	47.289534
444.84802	6.8627128
445.2095	15.75851
446.11655	5.8537598
447.02455	1.0480003
450.73317	4.9756018
451.25873	1.097353
451.62229	1.3717384
451.99529	1.7979399
453.49816	0.63232251
458.04187	1.3685411
462.20595	2.0814632
463.98037	3.7970933
465.52254	1.2660201
468.69216	11.185217
472.62263	1.9930286
476.34458	0.38246864
477.71089	0.78713096
481.03675	1.2777862
481.62821	3.1911714
484.14219	0.97179512
487.62595	3.2906969
491.03997	2.0670773
492.2524	3.618097
495.38855	4.2884503
497.07055	7.5724204
497.85612	4.0285837
503.59319	2.1267053
506.45595	8.9244393
508.9666	3.7354434
515.20035	2.9748349
516.57857	4.5449444
519.02238	8.8641231
521.18335	6.222151
525.24461	9.2629195
526.83731	2.5721767
528.23402	1.92997
531.22839	3.1180741
532.75244	2.2967908
534.16546	4.4956255
538.19933	2.2256021
541.84144	3.5659293
544.91732	5.899685
547.95819	0.95774382
550.83645	1.9190524
554.62356	4.2766843
558.5445	5.0738198
560.67773	2.6503993
563.25997	8.957796
565.50684	1.7408262
568.33933	4.3880516
569.15013	0.6357572
571.79114	0.26286288
575.24049	1.9503423
578.31313	0.31098625
580.96226	0.81311395
581.61825	1.8791578
584.31264	3.7079473
590.73766	4.5964959
595.63158	2.9166464
597.29913	5.5985089
598.22802	3.2292958
599.14603	0.74919317
605.16876	0.97796795
608.33627	3.409541
615.19402	3.9416844
619.90952	1.5822126
623.40271	1.0965404
628.57556	3.8677137
632.68072	1.5371999
638.16846	3.1649707
641.31154	0.588683
648.40981	0.75636678
650.78698	0.99754433
651.26981	1.85626
656.17302	5.1127057
661.46631	0.9630443
663.34022	1.2892322
665.29655	1.9377847
666.34744	1.0975142
669.04293	0.36197796
674.90619	3.2581867
678.24193	2.0236052
685.16571	5.7476429
689.37997	0.75951499
690.36817	0.29826847
693.67315	0.81142141
701.3896	2.2565831
705.10634	0.67567035
707.26919	1.4019287
708.22296	2.6811743
713.08827	0.47745901
715.71537	0.42195683
716.34947	2.0930499
718.42757	0.26698501
729.45343	1.3032666
747.59784	2.4409959
752.04299	1.9227852
754.1748	1.551075
757.24527	0.76811575
764.08166	0.8021985
776.31186	1.4999831
778.07354	1.0250725
779.59979	2.1057399
785.07665	0.42817552
790.37433	1.6168178
798.1466	0.67717508
805.1427	1.3179957
819.70156	1.2576472
821.37146	0.64161061
825.36125	0.70874364
838.25935	0.47327239
845.94769	1.7082518
869.42895	0.77098389
END IONS

BEGIN IONS
TITLE=77: Scan 1188 (rt=1397.15) [E:\ORBITRAP\Laura\130118_OT_LB_Leaf\130116_OT_LB_leaf-trichome_3.raw]
PEPMASS=527.97034 4289.9443
CHARGE=3+
SCANS=1188
RAWSCANS=sn1188
RTINSECONDS=1397.1483
151.15971	0.28466043
158.94424	0.19911176
169.26811	1.4311102
185.27847	0.23288334
191.23477	0.76166547
199.05098	1.4560998
200.41899	0.34980358
203.05081	1.9791318
204.10845	0.71271266
209.93283	0.26543965
211.1081	0.71390939
211.938	1.3149811
212.91351	0.62386855
214.46745	0.33443644
215.98754	1.2806212
217.08994	0.65315977
224.94409	0.63864319
230.76296	1.5735012
231.12439	3.4265983
233.98367	1.3353696
235.26486	0.34100733
236.30901	0.22184239
247.76288	1.3596648
248.17063	2.218239
253.10867	1.0265264
257.36276	0.40263546
266.14007	2.7314457
267.09491	0.49601607
275.07354	0.29514982
282.18508	0.91242331
282.63429	1.4034849
298.9303	0.59412701
305.16891	0.60153405
306.70843	1.049426
314.01225	1.3938638
320.13921	0.77654608
324.06954	4.9292771
326.39253	0.74801691
327.97515	1.1666585
329.27735	0.68174602
337.73773	5.7763686
344.17773	2.3440705
345.11596	1.3729542
347.12232	5.1188772
347.92407	0.7282983
349.47292	0.96875971
354.27104	1.5474692
358.00891	1.3284322
362.18858	3.1043659
364.98129	1.0104104
366.47206	1.430907
367.42711	3.1587303
370.80889	1.3034443
371.87161	2.8905965
372.97008	0.37992182
374.23796	0.72504559
377.27885	0.57860704
378.67728	1.0638908
379.68765	0.86169694
381.38511	1.8060188
382.63466	1.4388089
383.15061	0.5560265
383.53135	0.74565053
386.55514	4.4500215
388.63075	2.9679307
391.94677	2.6682705
393.21335	1.6312782
397.01441	1.5965103
397.67366	3.521728
399.94922	1.0091406
402.80258	0.88186209
406.75288	2.449217
409.81201	3.6177717
413.0916	1.2033162
414.0533	2.406568
416.08825	1.0405586
419.35662	1.7153039
420.76745	1.2623388
422.22455	1.3222991
427.30044	0.54352338
428.68809	4.2271464
431.54245	0.73914263
433.35558	1.1585764
435.21138	0.50536983
435.82311	1.305257
437.10866	0.96362243
437.59817	1.6909994
439.97959	3.5888815
444.15725	1.5592168
445.73781	1.8318497
448.46116	11.21282
449.67946	5.9920166
450.98069	1.7992173
453.30564	5.384983
453.92133	0.85732632
457.25733	1.5945541
459.61355	0.46921716
462.20453	11.912057
466.13011	0.56760393
468.93955	2.4477205
470.47769	1.3916914
470.82316	2.1953691
474.90654	9.8233171
477.19272	7.4179074
478.88394	3.573406
480.38257	3.726732
481.67893	6.2074
485.05718	1.1473889
486.20974	1.3571575
488.24342	3.5493465
489.58397	2.5799244
492.99536	5.3381139
495.63075	6.6180578
497.64997	10.949839
498.61408	5.0005109
499.26257	2.3017093
501.07471	4.471167
508.89492	16.170435
510.41746	3.6621669
511.97016	8.4088191
512.84564	7.5038095
513.79086	12.143119
517.90455	11.688435
519.16641	20.177629
521.91807	48.495116
528.14371	2.4621781
531.68341	5.0400997
535.41378	6.1804501
536.62263	1.7934944
539.6329	1.2663498
540.16646	1.7705178
541.37483	1.9969924
545.70097	7.7042212
546.19085	2.4160551
548.62067	1.3165762
551.18724	0.61338859
551.78346	1.6518607
554.24346	5.4318127
554.79886	12.773633
557.07449	4.6484977
559.27849	2.2415409
559.73752	3.2177567
565.77639	4.2130559
567.13252	3.118638
569.3518	2.4485597
574.79123	3.1565369
576.8824	5.5139952
577.76481	2.3464564
578.29908	6.1679948
580.19536	2.6105333
581.48778	3.1050889
583.82497	4.27713
588.29895	9.1574751
589.22794	7.2962926
593.18798	2.4328759
594.84037	3.2863828
598.55653	2.0356045
601.87381	1.7510548
603.17429	2.9056092
609.53486	7.5914531
610.80019	9.7717581
611.91292	2.7161761
616.94862	8.7057154
619.19314	6.5213814
623.04218	3.3307309
625.91691	2.8786617
627.22243	5.8660392
632.36711	10.973578
635.46533	8.9952032
636.62265	7.4625185
639.68083	1.242364
641.36853	1.5710022
649.13925	5.363824
650.38009	3.7418235
653.4926	4.9979106
658.75826	45.689197
661.13791	5.05524
663.53529	5.8664733
664.81405	2.3291039
666.26976	3.7922149
666.96285	4.912296
669.5835	2.4913524
674.70424	8.9917897
680.20247	0.53550426
683.5819	1.6603929
693.23689	9.486883
696.49302	3.2990853
697.21277	1.1476441
702.43989	2.1713053
705.23961	11.72044
709.7397	6.1782781
713.9883	2.8120401
714.36247	11.591269
718.3709	7.7904563
722.83958	25.613914
725.25227	3.608937
728.19757	3.0811031
731.31387	1.5107446
735.25392	2.7577526
738.0365	6.6903443
743.16354	0.6562441
745.36504	1.5074695
747.48237	0.7870246
750.39756	1.0865835
753.22791	0.53077298
765.9574	1.7994249
769.01525	1.7094752
776.65734	1.9746973
779.19798	1.3617278
782.31601	1.3345158
788.2932	2.3840237
791.47482	1.9900425
796.13683	0.97320242
809.99987	0.95208497
814.51679	0.8889446
820.32308	3.1044318
824.59989	1.2360463
827.63694	0.37116328
842.18293	2.5663887
847.168	1.294318
849.33098	1.808374
856.46478	2.4897894
861.22782	0.41584046
867.48609	1.1847788
877.65025	0.96211646
881.29227	0.44914942
889.27569	14.771984
891.37302	5.1825198
898.33228	0.77531969
900.83945	0.95923583
905.39604	2.603648
906.38871	1.0833729
916.21498	2.62437
919.41523	0.74071622
924.53323	1.866968
927.93936	0.55923683
937.02551	0.80331858
942.15087	1.973655
950.39802	0.61411035
957.10243	0.68354583
972.49951	2.6144002
982.24077	1.7227175
994.47137	1.9230973
1000.5925	0.75882637
1018.3636	2.473185
1026.4788	1.3150712
1062.2381	2.3573397
1064.2585	1.8583842
1073.7056	3.5948752
1131.4184	4.3318319
1171.4805	1.0851093
1179.5149	0.76003041
1189.4774	1.8632684
1211.663	2.1328402
1220.7194	1.20455
1534.8159	2.0927233
END IONS

BEGIN IONS
TITLE=78: Scan 1189 (rt=1397.81) [E:\ORBITRAP\Laura\130118_OT_LB_Leaf\130116_OT_LB_leaf-trichome_3.raw]
PEPMASS=505.01757 2673.3027
CHARGE=4+
SCANS=1189
RAWSCANS=sn1189
RTINSECONDS=1397.8124
148.10138	0.44749011
158.11316	0.6429721
167.79812	0.83687266
173.28012	1.6251375
176.75774	0.40067367
178.13813	0.35121393
206.94621	0.43740341
209.12964	0.16505173
211.93654	0.22920733
224.16146	1.4981987
227.89509	0.40019749
228.72952	1.1702914
229.96009	0.33072077
236.23962	0.24337788
236.84323	0.25266703
238.5527	0.37803989
239.02037	1.2009086
240.46857	0.23249645
244.1686	0.42807442
247.16803	0.26252668
251.03427	0.58632956
255.39627	0.99833969
260.17051	1.3478885
261.10559	0.48390087
262.88647	1.0196958
266.26351	0.63538928
268.2678	0.28010383
272.96646	0.18511069
278.56759	3.1128864
284.17889	1.741328
286.69015	1.1142238
287.79908	1.3537417
288.8673	0.3696107
291.09997	2.7232762
294.29446	0.23863718
299.11373	0.98682826
300.7885	0.89013561
301.1502	2.0032062
302.74839	0.4971607
304.95981	0.3242868
308.0727	1.4341527
310.46762	0.72515632
314.68512	1.5935266
317.99709	0.50733812
327.43711	0.62828318
328.05325	4.144255
329.39755	0.69659097
332.03277	0.32666387
336.81051	1.4754408
338.99685	1.0952849
345.7518	1.6209083
352.18089	1.1724472
353.37392	0.4343657
354.1793	0.54257293
354.79164	0.24156965
357.62029	0.89987841
358.90481	0.40431602
359.3556	0.83840523
362.68523	0.93707658
363.41146	2.0136683
366.79727	0.87961498
371.92848	0.58134943
373.14163	1.0266571
375.22384	1.3953599
376.39531	1.227944
379.34869	1.3102111
380.62354	1.8797816
385.04067	4.9685307
386.7714	2.263616
389.09144	2.7088854
391.14394	0.76401661
393.13946	1.5452792
394.14619	1.0633646
395.78756	2.3905692
398.28677	0.39529498
405.15468	6.8848413
406.89463	3.1948424
408.19199	1.1983829
410.12855	2.3209547
413.26347	0.62912774
414.83855	1.7609273
416.98412	4.4709053
419.26101	1.4285897
419.78339	3.5814326
421.79031	2.5454859
422.56287	1.6798925
423.95407	2.6835661
427.7032	0.71608837
431.45828	4.2720995
432.22634	3.0363641
435.80956	1.5306979
437.94189	2.7251905
440.79512	5.4500954
443.24451	3.4128442
443.71678	8.4581594
447.08003	4.26775
449.55644	14.915707
453.35558	7.4620262
453.93823	1.9241527
455.24722	1.1496206
457.4075	6.5017038
459.23146	3.5732036
467.16993	0.60613094
469.50054	2.5165628
472.10282	2.8844497
475.30834	2.7063387
477.25598	3.7639823
482.74743	12.729031
486.81716	7.4637091
488.11835	10.130248
489.86302	6.3664384
490.68894	3.1642694
491.95329	5.1564046
495.48061	37.220278
496.3731	16.917848
498.94221	14.976541
499.98191	5.4108962
504.8682	1.033444
505.81102	0.83349733
509.32893	0.5584522
510.328	2.5649587
516.3102	0.51262576
520.11948	1.1826964
523.47786	3.0323419
524.52394	0.87968972
527.2	1.6796599
528.51105	1.7778446
532.11479	0.65771637
534.24933	2.6590632
536.00732	1.588367
537.27061	1.1376007
541.39367	0.6081237
544.44567	0.56346005
550.50619	2.3725467
552.26909	9.5830951
555.31339	10.93517
558.35659	2.8161326
559.01417	5.0464616
559.84359	1.3071807
563.81237	2.1867794
564.27089	4.3990083
569.71193	5.2776098
572.98267	6.0175554
573.23269	2.4660971
575.69306	5.258349
577.16369	2.970166
578.11351	1.4288661
580.18121	2.4698517
587.30052	1.3657718
589.7381	2.7809137
591.51715	3.0955453
592.61815	1.4186621
596.07435	1.0215903
597.874	2.9784039
599.9716	1.4307188
601.09252	3.9192516
603.27332	2.0308527
606.66703	5.0861286
609.74215	10.585395
616.06795	8.6304069
619.24921	0.37856166
622.48938	1.414166
627.80346	4.9896213
629.60153	2.236241
631.24056	3.2416617
633.00599	1.9811564
634.66822	1.3386879
638.34985	1.8230089
640.90326	4.2028608
648.28533	1.9021725
650.30896	2.8672406
654.35846	3.7137164
655.06105	2.0742824
657.28064	2.7326277
657.72468	0.84280977
660.24542	1.4171882
665.29878	8.5030544
670.43295	6.555223
672.03615	12.7343
673.82988	31.312365
681.05309	0.68792551
683.42552	2.2810616
685.39258	3.9439893
691.28236	3.197358
693.23238	2.1999691
696.63342	1.6251654
702.34835	3.2232395
708.02423	1.5929316
709.9534	0.74584869
711.67162	0.43887178
721.30048	4.6531924
723.36056	2.1967025
729.71913	4.7214983
745.23161	3.485666
746.0215	1.2657458
764.92325	0.69079051
767.12759	1.466017
768.55144	1.188591
773.30284	1.2122853
773.87463	2.6478658
786.12463	1.3966642
800.45813	0.47620135
808.16107	0.93140829
821.04284	0.55728444
836.95611	0.59378114
837.58581	0.7352702
861.46447	1.4322064
890.65661	0.85624123
897.37905	1.9462835
908.23588	1.5860184
915.51519	0.24371675
937.49822	0.55974475
989.27782	1.406562
994.58074	0.9792237
1007.2285	0.32927805
1036.1976	0.39503449
1101.3328	0.97959536
1106.4702	1.7159379
1299.3953	1.3362878
END IONS

BEGIN IONS
TITLE=79: Scan 1192 (rt=1400.26) [E:\ORBITRAP\Laura\130118_OT_LB_Leaf\130116_OT_LB_leaf-trichome_3.raw]
PEPMASS=633.26646 3733.5027
CHARGE=3+
SCANS=1192
RAWSCANS=sn1192
RTINSECONDS=1400.2564
213.82189	0.88908041
215.07164	0.62120997
220.93721	0.84924084
222.01703	0.23140475
232.22595	0.30746253
241.12226	1.7632181
243.19444	0.7014322
246.00214	0.37800662
254.27913	0.54792413
255.12011	0.6829309
278.99558	0.46080827
283.11358	0.45913111
309.97652	0.20067553
311.97632	2.3792743
319.98968	1.1364191
322.59996	0.33097802
327.99179	1.5366468
331.10687	0.57529725
332.14927	0.18002503
336.15163	0.35898666
336.67986	1.6677276
341.03793	0.42209164
347.95415	1.364825
351.05284	0.82904557
354.03558	0.6228056
363.11342	0.44842381
365.60405	0.91288659
366.2319	0.17025245
373.1911	0.47261025
383.84327	0.58190482
385.00543	0.44492274
387.91371	0.94246428
392.69603	2.3368825
396.1645	1.0384533
398.81628	1.4731481
402.0036	1.6352079
404.23305	1.7265998
407.99017	1.0641768
411.62027	0.45742397
413.21063	2.3604064
417.21211	0.6017628
419.94753	4.5684418
422.53067	0.56147376
426.44134	0.78755221
431.05279	1.4135437
435.04797	0.5976844
439.60096	0.70236084
441.94403	1.8068496
443.06275	2.362423
452.30294	2.2511061
454.17455	0.74537707
456.88568	1.8777838
458.65402	5.1393215
459.98835	1.5190236
464.64146	1.7609841
465.79919	0.67806407
468.41318	2.5589582
469.21461	0.78221832
472.51864	2.1035931
473.41258	1.9072446
476.13682	2.0795982
476.77015	5.9560572
481.86878	3.9199835
485.1807	2.5229714
486.34713	5.1686373
490.41339	0.24313678
493.23614	1.6838628
494.44024	0.69225112
495.26263	0.35996384
501.66923	2.2736404
503.64013	1.1638984
504.77032	2.9448349
511.7832	1.5107419
513.22196	4.8229902
515.60703	1.5030875
517.46685	2.8948217
518.49333	3.3900289
519.41067	0.72924538
524.33307	1.4717595
525.47284	2.2644598
530.4893	2.8371334
534.30555	4.6101772
535.73241	3.6961491
536.57619	1.1771205
536.95672	1.3956781
538.51156	1.539549
543.19507	1.3572407
545.18204	1.8133554
546.19311	1.4389337
548.88806	6.6653516
550.13375	2.3926678
551.68802	0.9041599
556.02814	1.5202433
561.18369	4.3000588
564.22978	4.2296652
565.33848	3.2977041
567.95333	3.2101861
570.19594	2.584804
571.54116	1.750457
573.0301	3.3377053
574.44254	5.3811874
575.7664	4.3020546
577.11546	1.8074457
578.95834	3.1374292
584.59435	5.9355549
587.77549	6.5465031
588.99502	6.1448718
591.47285	3.8009818
592.05932	4.0974162
597.06745	10.80537
597.58485	18.055291
600.66639	3.9256382
604.57773	6.4501956
607.41117	13.938904
609.20128	21.841622
611.21148	9.3060141
613.10636	11.771793
613.8984	15.848735
615.3626	11.017339
618.60421	37.230366
621.46706	46.814313
622.73258	36.104269
625.73121	15.752736
626.87006	2.0633069
631.7318	1.2536879
635.22081	2.5355464
638.23011	1.1060235
639.11804	2.1607693
644.28338	3.1831982
647.33022	1.5099585
650.9332	0.45455343
654.17835	3.8672352
656.63458	5.451091
662.22999	20.140597
663.28682	5.7833156
666.64055	3.0322501
668.39626	2.3669815
672.17059	3.3471462
673.99292	2.8323615
678.33093	0.77124544
683.03021	0.98545621
686.52023	3.9060004
689.59722	2.0371143
691.75828	3.0029186
692.84569	2.2530113
696.74506	1.3091984
697.58083	1.6505006
703.30824	4.7177741
707.40198	0.52730163
712.21369	5.836707
713.88077	3.8270703
715.84305	1.1414878
719.83853	2.4495036
722.20892	4.6182873
724.0033	1.9084936
728.29291	1.7153478
730.15077	3.4988407
731.24274	1.115147
734.81197	2.0563661
740.27212	3.4911567
742.40115	1.7612053
744.82732	3.1607866
749.43526	4.6555695
755.96618	2.7858025
757.96782	2.4134164
760.29337	4.4275108
761.50469	3.9770257
763.27488	2.2163363
767.20029	4.6098768
769.33911	2.4617979
775.69657	4.6599284
776.23705	7.1538449
785.15932	12.261505
786.06617	4.0146539
788.79068	1.8640216
793.75678	3.9877115
794.25583	8.234012
798.99298	1.6315544
799.64922	2.47598
806.73018	3.3937896
809.28894	4.2730004
818.22485	2.7426793
819.34848	4.5264388
822.22378	2.3080779
824.93854	4.0920207
826.56499	2.7642487
830.22811	3.1381973
834.4864	3.1876635
836.74421	1.3880379
841.27755	9.1008062
849.00515	2.334829
852.94734	1.5795895
854.53908	1.8813216
863.3279	2.4057123
867.17028	5.3463636
873.24165	3.7598769
875.20691	4.271175
876.21056	9.6789115
880.11915	4.1213749
884.75701	3.3244873
889.80532	3.3889113
892.22166	6.10684
898.74032	2.7066024
901.11633	0.78449795
913.02884	1.0288179
917.27694	1.0797239
919.99827	0.27735663
928.18073	7.7794619
928.96301	2.8843771
935.3142	1.5520598
944.32438	1.5387762
952.13494	3.0699012
959.36822	0.97178205
974.26793	2.0371233
976.5133	2.968207
986.46637	3.2136479
989.27391	1.2656856
1001.3006	1.0712296
1019.2797	0.8212439
1039.3252	2.3016733
1048.2883	1.2175171
1051.5552	1.363071
1063.5814	1.0480984
1067.8484	0.90587954
1075.4937	0.94719265
1078.1122	1.3155033
1091.1001	0.85504053
1106.4569	0.64826014
1112.5738	0.59405712
1116.2759	1.1767492
1132.3896	0.32635124
1167.5082	1.4874559
1174.9634	0.56921349
1192.3905	0.47413273
1236.6769	0.75176712
1252.1018	3.9518024
1267.3298	2.8101938
1272.0858	1.2721273
1273.6985	1.3468162
1400.2046	1.5181326
1443.5243	1.5367993
1466.5597	0.91406811
1628.3781	1.6033479
END IONS

BEGIN IONS
TITLE=80: Scan 1195 (rt=1402.69) [E:\ORBITRAP\Laura\130118_OT_LB_Leaf\130116_OT_LB_leaf-trichome_3.raw]
PEPMASS=732.15692 6651.1147
CHARGE=5+
SCANS=1195
RAWSCANS=sn1195
RTINSECONDS=1402.6904
240.98436	1.4806663
243.77557	0.83991006
247.08395	0.32792345
254.10102	2.1902051
255.30879	0.28185136
271.0495	1.4193474
271.93038	0.25610034
296.01208	1.1490749
312.91293	1.836818
340.7645	1.3372394
342.80892	0.57776494
343.36526	2.5676791
368.52069	0.64910059
375.08984	1.4048869
379.86465	2.7083456
384.28491	1.5532758
390.13934	0.33717097
400.22278	0.93724895
410.2007	0.99801332
414.12416	7.7522328
438.2734	1.508094
457.90554	1.0007914
460.23687	0.60451988
462.1327	1.8821147
463.56993	1.5435491
465.37629	0.56047344
473.36646	0.56116873
475.94326	2.5836297
479.2268	1.016891
485.3905	7.6962007
486.52211	2.2191937
486.99728	3.3291309
491.08532	1.1537969
494.96454	0.31380412
506.23803	1.9043369
511.5995	2.1713529
514.42825	8.1403291
515.11185	4.6556204
517.90781	2.8552157
523.90582	1.6607453
528.10492	0.49894632
532.20325	4.9210704
537.9614	1.9506236
539.3754	1.8000886
543.13507	0.79182718
550.14697	1.9927311
559.17852	2.0346926
567.26541	2.5085235
573.24409	3.6949438
581.5601	1.012252
586.2727	0.91148515
599.98555	2.1237037
600.3212	9.2794553
601.7408	6.6767198
603.29972	4.0663886
605.11967	1.4246849
613.28887	4.6763487
614.38993	2.481746
616.2925	1.2097737
619.26753	2.9851347
622.20233	2.1786805
626.23199	1.8117074
631.81231	2.8788498
636.82771	4.3287742
640.44568	4.7839803
643.42154	1.079643
653.36006	3.3662547
654.92524	2.7187855
658.55291	4.3392053
659.40338	7.3848634
664.09946	10.410164
664.82308	5.0090647
666.53142	2.0289158
670.45877	3.3604852
672.82354	3.5992559
675.78247	0.81471809
676.64441	1.1596792
682.05068	8.334894
685.19107	12.383025
688.67834	6.7632179
692.71173	75.035879
696.25251	1.7196611
698.55029	2.308305
700.70349	4.7874876
705.39482	2.3050636
707.74363	2.8534224
710.61548	19.053612
712.64241	21.465195
714.82648	9.4274488
716.25532	6.5087819
719.60504	4.9731158
721.69013	16.457293
723.42757	7.4416091
725.28671	7.1712115
736.25818	4.3894119
739.85442	1.8229398
743.23663	4.2917912
749.04679	2.1128389
750.45941	2.2809845
751.55268	0.61834962
764.50817	12.713588
771.36388	1.6411532
773.52759	4.0330168
776.10227	3.5568888
783.00335	7.3142514
787.75406	3.1339015
789.78262	9.3418892
792.4176	15.787283
793.64202	45.717195
797.5538	14.137566
802.4358	1.5729329
804.57014	1.7581141
807.14638	10.02585
811.51989	13.805656
816.47883	17.47026
825.34079	16.85051
829.92815	147.16811
835.30132	7.7811241
839.25238	9.7793554
842.73343	5.2772527
847.50937	50.226205
856.60865	6.1839494
860.49285	17.322891
865.3783	292.40544
870.36125	3.6151102
872.42517	1.9286808
878.98509	24.021574
882.33223	4.1004317
885.68365	4.7611757
890.28812	20.674602
894.0625	3.0262521
900.63178	5.9246555
904.20405	3.675786
906.35806	0.98239317
910.22837	2.5686566
914.42918	5.3287359
921.94323	6.4433168
923.19381	12.38729
926.29215	4.0432226
931.65295	0.82837356
940.52745	4.6811498
944.93378	7.4939674
950.31231	0.67571274
957.73908	5.0823612
960.86916	1.7765756
964.95264	6.4641801
965.84451	2.4820251
970.89039	3.6103006
974.26745	1.7383698
987.37493	8.2967217
992.32389	13.673063
996.89768	0.98816365
1001.3868	4.4201686
1007.5103	14.444907
1011.4342	4.2464264
1017.1777	0.93396414
1021.9243	6.8422507
1030.7114	4.131636
1035.3499	4.0643612
1039.4403	4.0993954
1058.9447	4.7303897
1064.4248	2.1289888
1072.6757	2.184313
1077.2061	2.9286913
1082.3881	2.7730778
1094.0035	1.6349344
1099.9258	7.9085875
1107.2028	12.169528
1115.0587	2.6713187
1123.6667	0.77188554
1129.4513	4.4925882
1132.5859	1.3572176
1140.2583	2.1920766
1146.0306	5.3752795
1175.561	1.6637278
1184.6171	1.549916
1187.9159	3.4128296
1193.2865	0.9193824
1201.446	3.4652591
1203.8525	3.1208529
1209.2263	3.184639
1212.1653	3.7041123
1219.6838	3.0396788
1244.4689	2.0982736
1254.2734	0.64118922
1283.4009	1.7614784
1286.2465	0.81505979
1303.4205	1.862761
1308.9407	2.5175825
1314.7841	3.9363037
1329.8153	0.84993116
1333.7604	0.91059309
1340.5708	6.2826112
1367.6123	3.0410339
1397.2993	2.1273892
1400.4155	2.547169
1415.2673	0.73551797
1429.4753	2.5315356
1471.4827	4.4096899
1525.4376	1.2740536
1580.0964	1.4235235
1587.7857	0.97738583
1631.6652	1.5091427
1681.7179	1.4255908
1692.6757	0.54917279
1801.0743	0.90100554
1869.5606	1.9246006
1968.6896	1.4580559
END IONS

BEGIN IONS
TITLE=81: Scan 1196 (rt=1403.35) [E:\ORBITRAP\Laura\130118_OT_LB_Leaf\130116_OT_LB_leaf-trichome_3.raw]
PEPMASS=630.31571 10884.158
CHARGE=2+
SCANS=1196
RAWSCANS=sn1196
RTINSECONDS=1403.3505
185.7463	0.8582053
187.14359	0.95288544
196.00036	0.50205918
197.09233	0.80734423
198.98881	0.54032332
203.1068	0.57656427
204.04048	9.0869503
204.35838	0.94647295
210.04688	0.76525587
213.99531	4.257885
215.03088	3.2607902
216.02487	1.201696
217.96143	0.96344154
231.03251	1.1506984
234.00574	1.6834948
238.05821	1.0023913
240.29372	0.86822974
241.52038	1.6349805
244.12762	0.9543266
252.16937	0.52070862
254.28487	1.3653275
255.80499	0.91499616
256.83881	3.2367422
262.19254	6.0584689
268.98273	0.70206674
271.10566	0.85040539
277.18362	0.81311974
284.91616	6.3679342
286.20542	0.98166346
293.63571	0.78095096
296.0264	0.71882323
296.91647	2.3471097
297.9677	1.7253213
302.26758	0.58045458
310.83154	2.3063496
314.22492	5.0621187
315.06445	4.2632934
317.21772	1.0345118
323.91907	1.8083523
325.08309	0.70491192
326.25665	1.2820302
329.04882	1.8683921
333.22971	25.989804
341.85388	8.3776359
342.58726	4.0877005
345.96179	0.57044388
350.57861	3.2956918
358.23696	1.8246605
361.30328	0.83762304
366.11814	3.1406111
366.82055	1.4913601
369.08202	1.8131495
369.93088	2.5598186
372.9657	0.70033369
374.21277	3.566329
375.06685	0.84612184
376.05003	0.59079589
380.19162	2.2405626
384.04044	2.2697856
390.27745	0.85283286
392.17305	4.3214527
393.89102	3.1216512
398.23091	2.5819771
400.51819	2.7436529
408.11935	5.2881794
411.92525	12.32437
413.13839	1.7476106
413.93099	0.78377616
415.006	0.99230492
426.22993	3.1020417
429.11793	6.771176
429.94062	9.206277
438.19371	0.98538978
439.34055	1.6088712
441.55905	2.8294012
443.09178	2.9543715
446.25729	3.6594295
447.20666	2.0239283
447.8919	2.3287216
450.06251	5.5570616
454.85832	3.9263932
456.07036	8.7852123
463.00849	1.2490178
465.00505	7.8501851
471.12093	10.176657
475.28835	4.0604121
480.04421	0.93078003
482.08044	2.8903337
483.09152	13.274701
484.60198	3.5900134
490.02771	2.7857392
493.12256	5.0392218
494.09939	2.5739006
496.9074	2.2536214
499.76741	4.7391881
500.23244	8.6221313
501.12712	2.7619823
502.0304	0.80848318
505.63418	2.8427273
507.66604	7.4287909
509.42523	3.3890402
512.06718	2.7705413
514.25097	4.3237065
514.86124	9.2861808
516.2102	8.2375895
518.80123	2.3026597
523.62663	9.8436336
528.59227	6.4341165
530.68973	2.2687128
533.90713	4.1202691
536.17839	31.057927
538.05211	2.7165407
540.85764	3.7684072
541.30732	7.0337655
542.59193	3.354223
544.43527	1.1823245
546.6702	1.4684889
547.91827	2.9995348
548.61677	6.4964183
557.15362	14.029189
561.15482	88.81071
565.01495	5.1219384
566.45817	3.4730137
567.76938	2.8575047
568.63059	1.9149084
570.27137	10.147733
572.26011	21.444317
576.23419	3.779128
580.80974	7.1462707
584.24261	5.0385387
585.07932	1.9918814
586.20319	5.3031239
593.20506	16.939676
594.98641	4.5474881
596.29827	5.2871577
599.61628	9.4962621
603.57931	4.7289782
605.38887	4.7172616
611.20904	64.416567
614.28532	74.203883
621.19565	330.10435
625.91289	3.4316635
638.26269	1.4928341
645.78432	8.9883722
647.09217	4.5468315
650.23158	2.1569601
651.80205	1.7729005
657.594	10.886324
658.1836	19.62664
662.07723	7.0811609
668.29387	11.181342
669.20679	3.5662575
672.41948	3.9516445
676.14017	3.4194459
677.19937	1.4969565
685.24385	13.107018
690.14578	4.7955363
691.64051	1.600931
695.44661	3.9503538
701.2352	26.871511
707.05342	8.2358545
710.72739	2.8637886
715.28909	2.5053682
716.42122	0.90957953
717.64295	1.2689122
722.25283	1.7159581
724.07091	2.0663154
730.53106	4.5509052
736.26679	10.571146
740.80541	40.904099
744.2569	2.4093686
749.21351	1.8931179
751.00415	2.0394233
757.28285	18.911919
758.22123	7.095827
762.86474	4.6664924
772.28612	8.325316
777.37107	2.1060948
781.26537	2.0579178
782.1542	4.0003972
786.90338	2.8786033
788.78146	4.8884481
793.87436	7.2464943
795.82541	5.3565965
800.27965	18.687624
804.93376	5.6044677
807.70286	2.7068665
814.14509	3.1636659
818.16091	1.0499858
822.33937	1.9767853
828.24927	22.806279
830.29037	32.547963
836.12736	3.4051142
841.35939	24.615915
848.07972	2.268804
856.34297	6.4549481
859.28011	5.6968999
861.38987	7.4060016
868.89302	12.924522
870.76601	6.4730076
872.74579	2.2823843
878.85211	7.4458742
880.6964	4.4137416
883.27703	9.5702796
891.32444	3.9136362
899.11021	8.4547514
909.19048	17.135865
910.3387	6.6799959
911.28334	2.3450811
915.25153	16.308837
927.22494	37.394838
937.21387	7.0609355
945.09649	5.5681163
945.44913	18.846815
954.38469	7.2395949
958.42654	3.5625632
972.38106	65.610809
985.28562	4.847306
991.83619	2.8629535
998.414	19.994982
1014.3797	4.3422968
1020.3422	4.7519166
1028.3256	3.4343555
1036.2229	21.390519
1046.3619	50.811166
1052.9955	11.762437
1053.3472	47.385358
1071.3078	3.8798421
1080.3594	1.9405646
1085.3068	1.9455672
1093.2989	1.6572846
1102.6296	1.49049
1111.3773	6.2341906
1125.2631	1.2577159
1126.5236	1.4153869
1141.9662	2.3260465
1151.8284	1.0599762
1160.1845	2.1963996
1186.0747	1.7861509
1199.3697	3.4609347
1211.2342	1.2034822
1226.5145	1.0078935
END IONS

BEGIN IONS
TITLE=82: Scan 1198 (rt=1404.43) [E:\ORBITRAP\Laura\130118_OT_LB_Leaf\130116_OT_LB_leaf-trichome_3.raw]
PEPMASS=541.66311 6307.7847
CHARGE=5+
SCANS=1198
RAWSCANS=sn1198
RTINSECONDS=1404.43
155.17767	0.74571125
172.98236	1.7550996
183.2376	0.7547984
184.95027	1.2194045
198.00503	0.31158244
200.28655	0.50531644
200.97095	15.112833
211.09946	0.76707646
212.85273	0.87430887
213.91664	0.37550033
236.87079	1.508178
259.21658	0.83274267
262.0073	1.6866144
262.60691	0.41314733
267.07431	1.11219
271.85843	2.5251299
275.13133	1.2065393
276.96478	0.60742435
284.82958	0.67533025
286.72076	0.59656219
294.45614	0.60563972
296.96279	1.507415
301.88489	0.81784224
309.05682	0.89221278
314.05325	2.2774348
322.09765	0.69517061
326.18738	0.46468563
327.13595	1.0487189
334.08151	1.3869327
338.54019	2.3842927
339.18976	2.7831812
343.00283	0.48403413
345.29265	1.9866773
346.97475	0.59929192
357.04121	2.1389311
358.53486	2.1246057
360.52287	0.59663823
362.05455	0.43850965
365.08221	1.1009766
369.13038	2.2530399
369.6371	0.56520892
371.24258	0.78769015
371.74989	1.2688961
377.819	0.93328149
379.00203	1.8139746
382.80305	0.58501589
384.08958	0.70282474
384.84235	2.3762152
385.76254	0.78096368
387.18321	2.4992876
390.15342	0.74136225
391.07835	0.39604636
392.03883	0.92135508
395.77128	3.099339
398.28378	0.96714883
399.30458	0.95293075
410.9863	3.115909
411.95919	2.316193
413.23379	2.0635586
416.32352	1.3213329
417.18558	1.463029
422.48779	3.1802144
425.34332	2.6021302
427.71352	0.71745279
429.31928	1.2853924
432.12671	2.4629077
437.19805	1.5724031
438.32658	0.9161419
440.25874	2.6637596
441.12387	1.7759032
444.14828	8.5575531
444.81434	4.928674
452.79429	5.19879
456.29609	9.2591121
457.90144	0.58662964
459.21937	1.8539156
460.24044	1.0698031
467.10173	5.0515621
467.9656	2.0483923
469.12788	1.9145689
472.10967	3.5875419
475.85943	2.2281133
478.2117	3.3769236
480.1718	2.0144492
481.31436	0.45927759
482.75491	0.5633964
484.31927	0.64758592
488.46015	5.9237799
490.51097	3.5632259
491.33856	1.2027464
492.22237	2.1304028
493.5994	3.4267544
495.06994	2.7677918
495.8818	6.8875365
498.14035	12.192615
501.5197	45.488088
503.9196	2.9109358
506.2104	6.4040514
509.73908	2.7443049
512.01126	1.240316
514.11946	1.3284767
515.31417	3.9688799
520.58457	5.0451736
522.81717	14.94593
523.61675	8.6774471
524.93921	6.3728166
526.26489	8.1447704
532.18322	16.629036
534.34868	35.104588
535.60652	6.3402757
538.4874	1.3712356
542.05548	1.4596445
546.88516	0.99796664
548.56049	0.51599718
551.07138	2.0474136
555.28198	6.1617606
558.30317	3.1177729
559.97401	6.4001293
563.52989	3.6630711
563.98741	1.2847843
565.65979	1.9642187
568.22448	2.6994607
571.69403	3.5418951
577.31812	6.1997786
578.27753	4.0333019
579.88387	1.488456
581.85502	3.2160721
584.31691	2.6644127
585.01598	0.94599402
588.46476	3.3290853
595.03554	3.6871965
597.1892	1.4816584
600.39037	1.0140946
604.79064	1.3285869
605.73358	3.4749971
607.86277	2.9812562
609.09417	3.9666157
614.40142	2.2569009
615.44919	1.1667374
618.05321	6.6715833
622.50984	160.30974
626.63738	279.44192
628.58596	6.5570641
629.71089	1.9909696
632.94172	4.9697458
634.09599	2.5993186
636.57947	3.8543928
640.84786	9.2758162
643.87914	17.439632
646.34948	23.152862
648.52034	30.469508
651.24921	9.4903687
653.2007	2.6043645
657.10804	4.0093783
660.61382	3.9512785
665.25864	2.6940241
667.3468	3.9002671
668.79471	8.8759693
671.11667	2.4482873
673.81418	6.3116039
675.26248	4.7746563
677.66305	4.3127144
680.35525	3.7237139
682.9554	3.3724623
689.13193	9.7073927
691.18766	6.4592774
695.50474	3.9221518
697.74188	3.1487499
698.84719	2.370381
702.73986	4.0251777
705.32223	6.1266788
708.99034	2.4667113
711.5338	6.194282
718.17965	5.7734748
724.91694	1.3223909
731.91854	2.5075373
733.2226	3.1925872
739.19523	2.9488173
741.21	4.4624425
741.86329	1.0875211
745.30678	2.2139754
748.06078	5.0590422
750.71349	1.0792807
753.82861	20.271961
758.48463	3.1834736
761.91928	4.451773
763.10345	8.50062
767.47535	1.6127464
769.06259	1.2188646
776.17968	1.6443326
781.31143	1.4737348
782.75666	3.5587629
786.91101	2.3257577
792.24044	2.308338
796.92243	0.95886493
801.20292	2.2774509
806.28366	0.64778028
811.89466	1.1094742
816.22709	3.4429581
820.3293	8.7029656
828.97728	0.97660601
831.42144	1.7971584
833.47839	2.6334
844.38854	1.8800011
852.30673	1.8867158
859.71508	0.8196886
866.20576	1.9953998
874.76775	0.99359816
878.51082	2.4801239
889.68624	0.83597982
892.9529	1.1968475
894.21292	0.47710451
905.75063	1.2094025
908.65995	2.5147942
910.91209	4.2357211
914.34207	2.074911
920.34582	3.7923115
931.63473	0.90383674
935.26817	1.5554863
937.28242	1.1024136
950.41151	4.9074229
954.23011	1.007645
963.99847	2.2981052
973.1062	0.94989891
990.19628	2.6036498
1024.114	3.0125804
1031.6722	1.2973409
1039.1916	0.83342452
1063.5836	1.0783534
1065.376	2.3891221
1075.2637	3.3961947
1083.4812	0.98882966
1087.5695	2.3222454
1092.4808	4.3446133
1105.1686	0.89755031
1110.314	1.6813772
1123.8538	1.3937406
1128.3927	1.1697633
1170.126	1.5565874
1180.2496	1.7143103
1217.8726	1.6755956
1219.2208	1.1078153
1253.3347	2.9935277
1257.556	0.66846233
1287.7742	1.2814276
1291.3845	1.2483053
1325.392	1.1881924
1343.399	0.80532302
1469.3645	0.77292774
1477.2939	0.91349409
1485.49	0.81326818
1498.4072	1.3587317
1513.3834	1.943537
1552.9628	1.9213777
1566.4313	0.950045
1698.5546	3.5537554
1884.9518	1.8863405
END IONS

BEGIN IONS
TITLE=83: Scan 1200 (rt=1405.68) [E:\ORBITRAP\Laura\130118_OT_LB_Leaf\130116_OT_LB_leaf-trichome_3.raw]
PEPMASS=643.3296 4137.6611
CHARGE=3+
SCANS=1200
RAWSCANS=sn1200
RTINSECONDS=1405.6831
192.72951	0.90840448
198.1212	0.84789588
210.99548	3.6847814
232.87352	0.48817305
234.82339	0.33054801
241.08664	0.37801241
242.92813	1.1667965
251.242	1.7326866
263.91254	0.34690377
266.27177	1.0605947
271.95584	0.37842289
292.08102	0.8669487
298.32397	0.60190786
306.11767	0.70663366
309.44264	0.2230547
310.83502	0.38558963
317.56238	0.72023553
324.64624	0.41978638
357.0636	1.271754
369.73693	1.9313671
370.63091	1.3905314
375.95032	0.94490887
382.69616	1.730708
386.79712	0.45627226
392.84052	0.3075235
395.33319	1.0532555
408.03376	1.4563059
409.05273	4.4675736
413.19408	1.4320704
427.15586	4.5497746
431.11396	2.4805436
434.28976	0.75591069
436.35449	3.5291393
439.0011	0.80703505
444.13373	2.1428691
452.13341	1.6310406
453.22416	2.8670609
455.31766	1.0906544
457.53868	1.4152655
459.7959	0.80037041
461.99216	2.9364968
465.2597	1.3740494
466.48984	0.33879638
473.79618	8.4765521
477.60015	1.3792704
480.20095	0.80887842
482.11528	0.45111477
484.63315	1.1140298
485.10751	2.5521033
485.95507	1.4155771
489.15256	4.5128052
491.64639	0.97432959
493.78631	1.29457
497.88544	0.64522944
501.3316	1.7051747
507.4732	2.5102728
511.23205	0.34850337
512.57092	0.75253581
516.14784	1.6575465
521.16296	0.53470963
527.30361	0.5820921
529.28387	1.4149348
530.1501	0.68360102
534.64514	0.42731985
538.43375	4.3938195
540.28831	0.71991585
542.19766	2.0329988
543.00268	4.4665358
547.12042	3.4280297
549.64166	1.5058453
552.26477	5.1974769
556.12641	8.462523
558.15877	3.8494091
558.9749	0.83507367
561.74795	1.4599047
563.43676	4.4044793
566.01952	2.2317281
573.5833	4.3758704
579.72599	0.59409157
585.44904	10.397171
589.10761	7.9957306
593.07734	3.3797778
599.22002	16.576425
600.08583	14.563177
605.61569	105.60126
620.11379	4.260228
621.26342	9.8242987
623.99144	7.492102
626.26606	4.9364562
630.06366	17.543241
632.8199	5.2862564
633.37576	11.077065
635.1085	6.1866973
636.05649	9.3771578
637.3915	4.9069953
638.00836	6.946763
641.99441	1.5460853
643.76275	1.3896514
646.4025	0.54093263
650.46005	1.0724098
656.20069	2.2595204
660.17748	3.480295
661.56876	2.8428286
662.212	3.0448078
666.21291	0.45357472
667.38208	1.1195224
671.31695	3.1390404
675.74314	0.43843129
678.28646	0.89473687
686.14424	3.4927064
688.62989	4.8932917
701.2637	3.9953672
704.29539	16.676022
706.988	7.0123473
710.71338	1.1447418
711.23609	3.6902557
720.21704	4.3337665
724.09919	12.824911
728.33333	3.628388
732.45024	4.4324547
733.98119	3.1834152
736.02998	1.9928701
738.02494	3.1911586
741.50354	5.3152421
745.52305	6.1231929
753.15935	1.9252829
756.54491	0.95619261
761.33435	2.1115552
764.28284	0.77664371
767.37332	1.5206945
771.2916	1.9872345
773.85897	1.4484793
776.72179	4.3474776
778.49945	2.0112238
782.13532	4.3014332
785.49469	3.0374326
791.66182	2.1159371
795.40764	6.9796929
798.22232	2.012576
801.8	1.6881894
802.31501	2.8270824
817.5111	7.701265
823.75874	13.73535
824.49908	4.8973016
827.10701	1.847758
835.37043	8.7032273
837.85721	3.1178191
842.47305	8.6384041
845.46498	0.85947219
850.34543	11.717059
853.24817	4.7951592
859.30736	63.663133
863.09651	1.1752814
864.74006	2.1589246
867.72712	3.0533945
870.12993	1.1407174
873.00719	1.3661472
875.7101	1.4646973
877.3151	3.0476242
878.27128	1.2875435
882.82019	1.7850738
886.81333	0.50155524
891.29343	31.565593
900.36818	11.048518
907.88407	22.769964
914.19423	0.62380415
923.30114	2.3862465
928.07244	1.6672264
929.60165	1.1867696
936.4689	0.83958227
939.06814	0.69804054
943.13873	1.1869069
946.53289	1.0737468
947.34718	1.8669198
955.56619	1.7441862
970.32397	1.9801638
975.41085	2.7068739
982.38979	10.598705
983.4832	4.3141975
990.87226	1.9688513
998.42001	4.0536946
1002.4855	0.47405924
1013.9732	3.6918395
1025.2608	1.1933441
1031.3935	0.50422634
1033.5513	0.57827919
1042.4162	1.9970233
1050.3587	3.0098111
1058.0932	1.0396898
1061.2718	2.4964396
1071.3049	1.0833993
1077.5746	1.4758682
1085.4982	1.1450853
1105.5831	2.2384641
1111.4677	9.5468568
1115.6192	1.4214289
1125.7178	0.67099095
1129.5578	1.6566034
1138.6609	1.4862468
1168.2092	1.4025672
1180.4481	4.1609815
1185.7023	4.2174799
1204.6234	0.90453471
1225.2429	1.5305955
1229.4414	4.4579791
1237.6006	0.50999331
1327.5525	0.71136336
1341.4735	1.6532817
1358.4412	2.7530302
1373.6426	1.0645027
1501.7788	0.68307786
END IONS

BEGIN IONS
TITLE=84: Scan 1201 (rt=1406.41) [E:\ORBITRAP\Laura\130118_OT_LB_Leaf\130116_OT_LB_leaf-trichome_3.raw]
PEPMASS=571.24356 3778.8784
CHARGE=4+
SCANS=1201
RAWSCANS=sn1201
RTINSECONDS=1406.4081
168.55076	0.33528931
172.98807	1.0792682
174.07549	0.48617621
174.94796	0.68359011
183.09714	1.2399388
185.07455	0.39415809
194.40068	0.79156282
195.04609	0.40495907
200.06804	1.3515139
200.77604	2.2069252
214.13202	1.4334624
216.82611	0.20789665
230.10739	0.46478695
234.06183	0.27691806
234.92566	0.68845835
236.04056	0.54064552
242.24885	0.2047118
244.12711	0.55020565
245.987	0.83055099
248.98459	0.53033684
252.96969	0.76550953
255.88444	0.7773993
261.05957	0.36716368
268.23019	0.55942495
275.30831	1.0764857
277.91039	0.26914812
289.1083	0.87075194
292.10181	0.75055453
295.08221	1.0299568
306.13299	0.35293222
313.79551	1.2439135
327.36833	0.42721886
328.70062	0.52424553
336.27441	1.2062503
345.62788	2.1244913
351.33745	1.0953072
354.0129	0.82855003
355.23195	1.514062
359.19046	0.2998652
360.10335	0.47085317
366.68902	1.2411004
371.1561	0.31053601
377.98394	1.7685741
382.20113	0.53485656
382.62934	1.9326415
388.89081	2.0518727
393.46927	0.26549062
395.62978	1.3485607
396.44174	0.53878785
397.19132	3.2776611
398.69452	0.6921184
401.24875	5.955516
407.65412	1.7037618
410.03425	1.2836776
412.23632	1.8772707
414.56981	0.94742345
419.95035	1.0530388
421.90986	0.98730412
426.1166	1.9556912
427.23627	2.8245503
428.89634	2.9844236
437.08209	0.3850848
442.44446	2.4519606
443.76807	4.2735806
446.83443	3.7437656
449.73587	0.68797741
455.65994	1.0151574
461.15462	2.6160321
463.3274	1.0822398
465.69952	3.1851207
472.34071	1.8120334
474.70265	2.7470281
476.72498	3.95303
478.84965	3.3118164
480.9775	4.0385037
484.80076	3.6648329
486.08097	1.299906
487.48324	1.0337493
489.51471	4.3300438
491.87999	4.6280002
493.70752	1.5629552
494.25355	3.7975322
497.23459	3.459839
501.10881	3.7015566
503.05176	0.71884635
504.15936	0.38100441
508.17016	3.74566
509.49257	4.9958727
511.38922	4.4053432
514.15542	4.011952
515.90268	2.4917519
517.04667	3.6384646
520.91689	4.591706
524.01474	5.3940739
524.73467	1.8459452
528.00708	2.6670173
530.03929	2.5043097
532.11318	2.7444278
536.22156	10.025754
539.11303	2.2967521
540.99931	9.3365804
542.50107	6.3105683
543.86253	5.3546109
546.61023	2.1792911
552.91314	7.1531798
553.93486	6.6285843
555.3317	11.897327
557.06696	5.3085551
558.09242	9.8740118
559.64838	11.064572
561.21331	17.052327
562.2916	20.060445
563.46825	32.926673
564.37539	6.1024343
570.73031	0.60294304
571.32792	1.7392032
573.52453	1.4929116
577.6266	2.4452868
578.90633	3.4663087
582.82945	4.5915452
585.69665	2.1220705
587.13971	1.8188511
588.63307	1.9506827
591.62081	0.99592859
592.25843	4.8731139
593.97651	0.540032
597.42383	3.2983683
600.92742	4.1561278
603.69335	2.4412592
606.30368	7.5086382
607.85488	7.0741834
608.19794	2.2468727
610.74256	3.7475262
613.08391	1.8437111
616.17096	2.1203405
616.9552	2.3832192
621.29694	4.6539604
624.33769	5.2777404
626.33526	6.4731977
628.11686	3.8890942
629.35839	1.9581344
632.76027	4.3138474
637.76951	1.1739229
641.95531	4.3886134
645.56366	3.4545596
646.15561	13.817359
647.16946	2.6559914
652.15317	5.6376902
654.29743	4.6618224
657.72327	2.4112729
659.31542	1.758063
662.41218	3.6962381
664.25923	3.1734159
665.21092	4.7407217
666.91384	2.7943261
669.34016	2.0458589
670.4146	3.6264689
672.06475	1.5799216
675.69004	3.6585143
677.06155	10.5667
679.62517	4.7544221
682.64258	8.0886772
685.67732	3.2282448
688.94028	63.783808
694.5326	18.154529
695.0481	29.377766
700.56429	5.0977042
703.51247	3.3280371
705.88481	4.9006246
710.2556	24.806817
712.80311	4.9834719
717.28402	4.0763621
717.99821	7.9309536
723.89804	4.3027619
725.85636	6.2807868
731.03836	2.0542762
735.28657	3.5676696
739.87855	5.8064942
741.42805	2.5440761
745.14503	1.5293704
749.38675	3.9037568
751.63698	5.1804748
755.91568	4.8852589
759.5108	0.74211904
763.13228	1.512202
774.09453	7.9448525
777.21536	5.937614
780.94858	5.1809738
783.26522	1.5883419
784.83056	1.2642933
790.30993	3.3090637
790.9716	5.4359043
799.77094	4.8098266
805.56223	0.92039375
809.16266	3.889997
812.06012	1.1652565
819.00225	5.5718544
832.43575	3.4319514
836.42935	1.7953297
841.29478	0.5465622
845.18066	1.0658607
850.10024	1.7611513
855.37641	3.261323
864.5531	0.71404703
872.81505	0.71414753
873.30546	0.34291359
877.88647	0.63931315
888.79566	0.98412706
894.31047	0.97938961
896.16842	0.67966433
900.66802	0.80353869
914.62646	1.7552337
925.90979	1.2068268
928.42177	0.41829226
944.45581	1.046148
952.30854	1.3323463
961.10887	1.2456286
969.19774	0.70258909
971.2472	0.57232923
995.2568	1.5924747
997.38442	0.90501827
1005.5202	2.0739781
1011.5186	1.7740446
1016.4928	2.6167946
1023.6913	0.83453686
1028.468	3.4140559
1067.1138	1.0303494
1088.2091	1.7099124
1112.3143	0.39474135
END IONS

BEGIN IONS
TITLE=85: Scan 1205 (rt=1409.88) [E:\ORBITRAP\Laura\130118_OT_LB_Leaf\130116_OT_LB_leaf-trichome_3.raw]
PEPMASS=620.28881 3400.7085
CHARGE=3+
SCANS=1205
RAWSCANS=sn1205
RTINSECONDS=1409.877
215.93689	0.64376102
228.2941	0.23462685
235.14773	2.2967555
240.05524	0.6980491
249.12158	0.37616185
262.12118	0.67114797
269.82229	0.91698713
272.17688	0.39661734
275.11905	1.3734719
293.87152	1.2417863
295.12153	0.28738944
299.03625	1.6617913
300.03871	2.2178131
323.87269	3.8378533
325.06749	7.9945584
326.2486	2.0692302
329.95041	1.8892677
332.15385	0.92234719
343.11926	0.4232451
346.98675	1.7255259
356.34247	0.57536375
362.94317	1.0991206
369.85158	3.901961
372.02524	0.44537573
373.28736	0.38285123
376.22918	1.2621279
381.14792	0.26889255
382.3974	0.81961877
387.07097	0.66143357
387.86717	0.78407718
390.17425	0.55737538
394.87777	0.67182463
396.19256	1.526897
396.60587	0.33000064
402.84234	0.85524017
403.68824	0.44265792
410.93294	0.79591964
411.60055	0.89041102
418.18055	0.29899538
421.99577	2.4518646
424.33235	0.43856195
427.97474	1.0087505
428.73429	0.52601959
433.05262	1.4389898
435.13816	0.75405957
437.92209	0.65984994
438.76845	0.44302723
444.1925	0.2569931
456.10052	1.1681854
458.72607	1.3700046
466.35253	1.0210169
467.87135	1.6824079
468.42397	2.4163256
470.41126	1.1073722
472.24662	0.56492708
476.91131	1.4644665
478.1001	1.7571434
484.63312	1.7439006
485.70428	4.5822895
487.82641	1.145131
490.17588	0.94877866
492.10184	1.3194879
495.83568	1.1442724
499.17305	1.239835
501.45432	1.5435885
502.07471	2.5260059
504.26811	2.3199194
507.40091	2.4975118
510.95251	0.44981393
512.17554	0.62909991
514.35367	1.5045914
516.13597	2.1480211
518.1354	0.45322886
524.9484	1.8899808
529.28268	2.9574447
531.04071	1.8927732
531.57674	3.6397685
534.08293	0.47366505
537.74654	2.7171406
540.62392	3.0586201
542.95311	1.3393984
544.80912	3.6642221
549.02386	1.598092
551.55072	2.4404801
555.40803	5.4586627
558.92911	1.452099
562.59697	2.1630771
565.87226	9.6382302
568.32832	0.93092724
571.49216	3.7780272
572.50114	6.1419418
573.88534	4.9036242
574.78575	9.3225527
576.84524	4.4034792
578.39954	1.7118216
579.83337	4.9914036
580.99457	2.6232874
582.97984	5.6318329
586.14464	7.9584273
588.5642	2.9729791
590.20773	2.1671787
590.81002	4.8497645
591.89505	1.5234206
594.35337	6.6716161
596.10544	1.4491087
599.20216	49.342553
600.69793	18.852506
605.71012	10.166615
608.70007	16.600829
610.04651	21.949242
612.25998	18.925717
614.56126	1.6714
619.97645	3.5913575
621.83015	0.68896893
628.96664	1.156802
630.47547	1.7800972
634.26564	2.5291174
638.89535	3.3520612
641.59596	0.89028968
647.42026	1.7853101
651.3406	7.2607173
655.85243	2.8456858
657.54684	2.2805332
662.27037	31.365582
664.28697	3.2077854
667.2395	3.3514742
669.56356	1.395343
674.05521	4.0913138
677.59464	2.4408729
678.74252	0.80472722
685.50563	2.6458359
686.85271	1.6620484
690.84261	2.6694489
692.22624	2.9128459
694.68662	6.166372
696.23767	12.986056
699.21077	2.439473
703.79771	8.5182093
710.66559	8.0578913
711.94633	3.8656901
713.97375	2.7643435
717.1095	9.4861619
720.31011	3.0986153
721.46347	2.4213806
727.16621	4.2034452
729.37375	1.6757181
731.31056	1.8864243
732.10005	2.5919647
736.21859	1.334927
747.46213	6.2551424
750.12661	1.8720957
756.71093	7.0992207
760.74864	5.117837
764.33059	3.8388294
767.80704	22.397737
774.3487	2.6509463
777.27885	5.2890527
780.73929	3.6359598
784.24228	1.6359191
786.9085	3.3624872
790.71451	3.3509986
793.333	1.8536933
794.27155	4.3067384
797.86818	0.71090507
800.19427	0.83469284
804.52878	0.58603376
807.77394	6.214703
813.37112	2.9674177
817.30795	7.0035251
824.89116	5.9182878
827.76883	1.8981004
834.36828	2.1653497
840.24201	6.0019829
843.1467	4.0775403
846.62827	3.5410402
848.12579	6.160906
850.88692	1.3809983
857.14208	6.2735013
864.89964	5.6078867
867.2522	2.2411258
873.5331	3.9959121
878.28392	1.4560785
891.24782	11.986887
917.99706	2.8022785
923.20918	2.3256614
930.19299	1.0709007
942.73298	1.8040023
950.12094	1.5102521
952.3428	1.1613195
954.49786	1.5294544
957.35138	0.48678462
968.13166	0.94469821
973.76659	1.169003
997.05849	1.4434938
998.89066	0.89905565
1014.4247	2.5078109
1019.4299	1.6093143
1027.4708	1.03933
1030.3213	1.4022369
1046.0284	0.89061474
1064.2787	0.96555735
1070.4109	1.9549706
1091.2424	0.4930551
1102.7024	0.73717732
1109.4056	1.1757302
1125.423	0.37998139
1130.0048	0.5162761
1154.6431	1.0464439
1178.4475	0.87818607
1197.3043	1.5263661
1238.3578	1.1916762
1242.3421	0.65547765
1398.5977	0.8403946
1409.295	0.85033326
1435.1859	0.75423473
1564.1449	0.52225414
1624.3697	0.67503998
END IONS

BEGIN IONS
TITLE=86: Scan 1207 (rt=1411.08) [E:\ORBITRAP\Laura\130118_OT_LB_Leaf\130116_OT_LB_leaf-trichome_3.raw]
PEPMASS=471.72238 6092.7046
CHARGE=4+
SCANS=1207
RAWSCANS=sn1207
RTINSECONDS=1411.0825
145.96833	1.6700762
147.10669	0.38872351
156.93736	2.6921901
157.15206	0.35673125
164.11136	0.33385035
172.12429	0.66200426
172.86101	0.30155016
174.97162	4.6426999
184.94628	0.2810109
185.79517	0.62522089
191.04565	0.34002427
193.88383	0.418197
196.82423	1.2967742
202.96127	12.533968
210.99107	0.82255988
212.99769	1.2367247
213.77413	1.8287272
220.06676	2.6733179
221.19022	0.65492449
222.83591	0.52874727
228.6752	1.484156
230.03779	0.39151441
231.08155	0.50551341
234.162	1.4020004
236.95275	1.4479095
241.84168	0.35805532
247.73205	1.7672232
257.0833	0.88779852
265.73198	2.0158548
266.03378	0.37934521
268.16411	0.64545976
272.21778	1.5072381
280.03207	0.59311577
282.96672	7.0712172
292.26559	0.82763476
300.31624	0.88885584
302.08057	2.4232008
302.51995	1.2423161
303.68913	0.54982307
306.17706	1.8967037
310.83445	0.70793239
312.00032	1.4005741
314.1421	1.4092863
315.582	0.42366072
320.06168	1.9981608
322.96109	1.1733374
325.2286	0.51194408
325.95137	1.526856
326.8768	0.68944918
328.56454	1.3817491
329.52144	2.5463046
331.56318	0.48443912
333.76785	2.9429927
340.09704	3.2421994
341.67817	49.157464
342.11812	2.8123081
342.67553	7.0489448
347.1892	4.5207279
349.0236	2.8354038
350.68378	59.301173
355.33834	0.93223558
356.21355	2.2162533
358.24177	1.1257892
358.99453	1.2418045
360.52103	1.855031
363.31464	1.2190782
365.94002	0.60342483
368.14338	0.55243161
369.16514	3.4724146
370.58585	1.3554061
371.23952	2.1715249
372.08867	0.84411442
372.69982	1.0778305
376.07542	1.7221969
378.413	1.426982
379.03463	2.0772992
381.28486	1.205007
382.8754	3.0059957
384.17681	7.3567549
386.08392	7.7718998
388.52888	4.9083426
390.22551	13.374846
390.86501	5.7667043
391.99525	1.7820371
393.13348	3.1870871
394.8661	3.983426
396.1746	8.9053488
399.1903	2.7064694
400.16338	1.3583205
401.2686	0.64909351
403.51426	2.664282
405.65532	1.9612593
407.8051	1.3792781
408.70546	4.5303186
409.52644	2.2213624
413.52254	4.9981189
413.66137	1.6288367
415.75795	3.9907178
418.30718	1.0453424
420.10984	3.0454252
421.02385	7.7691117
422.47591	2.7773784
424.87066	3.3089914
426.02958	8.3353387
426.69904	2.9154322
427.91148	1.0347285
428.76885	0.57817594
433.31366	5.6703381
434.17461	4.066117
435.09596	2.6856145
438.23388	3.457915
438.94743	13.675822
440.93355	2.038953
443.60538	5.9178735
447.19983	4.6813932
448.5586	2.3753033
453.0066	16.831524
455.02939	14.429077
458.45357	7.5637003
459.63475	9.1838742
461.65656	16.709713
462.16533	31.78607
464.50736	14.828215
465.98553	19.212766
470.97054	0.82023845
473.06485	1.8698859
476.39822	4.180474
477.34659	6.1627995
480.19192	2.085763
481.49616	1.3504208
482.1802	1.9651323
487.15055	0.77987592
488.5086	0.92852797
490.4583	1.626005
494.22622	13.662376
495.26142	4.1972236
496.95682	5.8553887
501.11986	4.0292863
501.96177	1.7787696
504.50866	1.4985337
507.22967	4.5072633
509.15334	1.4936891
511.43883	2.3794961
512.89648	4.3558267
513.4403	6.0183613
515.9078	2.9799187
518.73703	12.278277
519.31112	2.7783496
524.8693	16.189594
525.73484	6.1979899
527.11953	7.39641
529.29555	0.79334492
530.00815	1.1513609
531.86121	1.0441667
535.19581	6.8240961
536.58543	6.3157704
539.74404	3.3220539
543.26293	8.7648017
546.17621	6.0988721
547.91232	4.6704083
552.15248	3.6173859
556.50462	7.5578728
561.23497	152.41986
561.65708	44.534921
565.09812	6.6226277
565.86927	9.7303137
567.4885	3.6245134
568.54762	4.4196826
570.93833	6.1912332
573.17835	4.3038593
574.0669	7.3307787
579.14924	30.659058
580.04462	16.70806
583.20349	15.324745
585.63357	17.625096
589.25375	8.6661183
590.26175	7.810645
592.17435	87.252166
595.11121	2.6841461
596.30844	2.9152677
597.79165	5.9398066
598.77092	5.6400989
604.25112	4.5890098
604.82513	6.9252873
608.74784	2.0693932
610.91746	6.4292172
613.2265	5.4273161
621.82625	2.2393576
623.00219	2.4924487
626.3528	2.0896248
627.16676	1.2028135
629.24121	1.1551496
633.39383	0.94080028
634.39436	1.0520439
637.20965	2.8776452
638.85438	1.1344841
641.53342	6.3053137
643.631	1.6155453
644.13116	2.3852525
646.9263	1.8670056
648.8817	2.9714334
649.81542	1.4100714
653.13523	3.8510643
654.75835	2.8820935
657.19105	4.7237298
658.15889	2.6753747
660.77705	2.5436817
662.28265	1.2332852
666.6438	1.9605122
667.84932	5.9203965
673.39869	1.9562336
676.4035	2.2839148
679.23333	2.2620797
680.1119	0.50880992
684.87249	1.7317142
686.95846	1.2428124
688.9827	2.7743407
692.89498	0.74273792
695.28134	5.9223065
697.02393	9.6095409
698.10013	4.7242917
699.49458	1.9593232
706.87384	1.0354313
710.08054	1.7085792
713.7267	6.7936001
717.13946	0.90007803
721.14493	1.4887382
722.72219	4.1576748
724.28901	1.8086842
727.21535	0.97857194
732.35522	2.2149736
739.35333	0.50022365
745.83409	1.7110496
753.36574	1.259866
757.17012	2.0042198
777.9422	3.7721999
781.00479	1.6227877
783.27201	1.1124103
793.18857	1.0778674
797.45608	1.9105505
800.41133	2.7856068
811.64635	2.7975648
817.21738	0.70395686
819.24224	0.89075207
831.81544	1.6395573
834.55716	0.47715308
836.60089	0.82670135
858.05474	0.50853149
863.807	1.0036253
873.276	1.6727566
904.7431	1.0114313
908.33229	1.5576937
914.54034	1.8443026
931.42768	1.0262733
935.21583	0.53699241
963.88018	1.1373156
979.55059	0.54782674
1018.2802	3.056706
1022.7729	0.96208636
1036.2717	3.3653365
1041.4244	1.897211
1044.2621	1.1155651
1057.3065	0.60032353
1067.2329	0.63601944
1092.2291	0.67781828
1112.3031	1.1849428
1121.3198	0.82843232
1169.4543	0.910174
1173.353	1.8020148
1229.3723	1.1124749
1237.3131	0.86495764
1281.2084	1.4048613
END IONS

BEGIN IONS
TITLE=87: Scan 1208 (rt=1411.81) [E:\ORBITRAP\Laura\130118_OT_LB_Leaf\130116_OT_LB_leaf-trichome_3.raw]
PEPMASS=424.21997 2240.4651
CHARGE=2+
SCANS=1208
RAWSCANS=sn1208
RTINSECONDS=1411.8114
128.93333	0.24942629
130.1898	0.3187172
132.19377	0.53438523
133.72043	0.27178053
137.00275	0.2073686
137.88638	1.0844466
146.99881	2.9288423
154.65075	1.4710969
156.03886	0.78179147
156.80833	0.45062191
158.11707	0.55374467
165.94014	0.45723317
168.07194	0.72621009
170.08933	0.87091626
171.09068	0.77241866
172.48486	0.63934805
173.30904	0.26067422
175.17056	0.95936124
182.97399	0.62991645
184.94715	3.6740631
186.09332	1.1166413
196.07821	0.61793058
197.00996	0.38195138
200.10477	0.69411757
204.91055	0.50031366
210.68838	1.1833276
211.2926	0.37415053
211.9985	0.47802899
213.82852	0.19777337
215.15615	0.40684223
218.83671	0.23885596
221.98186	1.3043893
223.22754	0.81688694
224.31436	1.4294099
224.80848	0.40160416
225.94937	2.2524224
226.86998	0.33824411
227.77888	1.3651892
228.26476	0.35808033
230.59503	1.2440084
231.30716	0.37095008
235.17029	0.18681882
238.87308	0.36910018
240.57359	0.15447284
244.04925	1.9204269
248.88049	0.5888729
261.0102	0.48178395
275.29213	0.9295099
276.97124	2.0345169
277.6463	0.6200538
283.12121	0.30059813
286.5482	0.32417072
287.78769	1.0746203
292.53034	3.6601565
294.01437	1.1921311
296.10287	1.0699664
297.5487	0.69625447
306.10635	0.40318543
310.92826	1.8451811
311.8218	0.40048485
312.18719	1.1957282
318.03278	0.75960807
319.15877	0.92651617
322.77966	0.38283886
324.02087	0.55516208
326.07818	0.37739515
326.94155	0.70648183
327.9539	1.4951484
328.96735	2.1164496
330.57227	4.1216226
332.98894	1.1243973
335.64848	1.2525803
336.20598	3.395357
340.23372	2.043128
341.20773	5.1405588
343.13334	2.0936717
343.94573	1.1357663
344.74557	1.0441315
346.39661	0.56867485
349.11612	1.8566262
353.15861	3.6236592
357.01538	0.83402186
357.81429	0.46390713
358.43239	1.0266989
359.1627	1.7209245
362.75269	0.40714084
363.42213	0.58925323
367.71055	13.523567
368.11776	4.089023
370.89001	1.5121897
372.80731	1.2516271
374.0829	2.271643
377.23603	3.4491141
379.06422	1.6599695
380.07522	3.7322602
383.38931	2.4841201
387.07395	1.027276
392.15519	77.407466
392.60098	25.307968
396.06313	2.6336925
396.86787	1.0252192
399.21949	1.3292103
401.58981	2.3551979
405.94686	10.557015
409.0702	6.6406991
414.15585	19.52123
415.14236	8.3355124
416.81503	8.7637894
418.50041	1.8265639
423.05522	2.0475253
425.04854	0.94711817
428.81844	1.1163121
430.56144	1.9502585
432.6648	0.34173653
433.63986	0.19158268
434.11224	0.46193502
441.43069	2.0104661
443.19557	4.9786271
445.77289	6.6269446
447.83941	0.84165268
453.04433	1.0301811
454.04348	0.71889567
457.36453	1.0723607
458.72035	2.0599447
460.55118	2.8560702
464.07075	1.5313449
464.51705	0.2970773
466.70744	0.25753101
470.02494	0.83336349
471.30323	1.6300731
474.47762	2.4055055
476.09989	5.1710157
478.38452	2.0859635
479.53853	2.6969841
483.73728	2.7626793
485.36952	3.3962
486.49281	2.7660539
487.20634	1.223516
491.82142	3.5721278
492.99712	3.7472024
495.50294	2.3004463
497.41377	2.8117923
498.12599	4.6993325
502.31026	11.889613
504.36225	1.7733941
504.74781	3.571126
508.18653	1.3864244
509.88496	0.5105737
510.79437	0.70986726
514.98362	0.68482578
517.17224	2.7126675
518.90702	2.412509
521.51686	2.2957026
523.80131	0.66774749
525.85837	5.7338922
527.32373	6.2550171
532.17933	1.3250115
534.67403	7.4267585
536.90883	1.8506292
539.21529	0.80120212
541.55969	1.2861338
546.83976	1.7314728
556.201	4.0554759
557.96017	2.7044547
560.09692	3.0376755
564.07338	0.46111431
566.09988	3.1844739
568.08799	3.3299354
569.02942	4.2134546
570.06763	1.5681337
572.25556	0.71561797
573.34674	0.35539166
573.93292	0.95228063
584.22211	2.3546064
591.01078	0.76769732
592.79896	1.2650866
601.32344	2.4593899
603.34147	3.5947833
603.81485	1.1614776
617.2782	0.61143067
630.26033	0.44639168
635.13325	2.5991279
637.28737	4.1821033
641.29352	0.73633017
643.83232	1.4223144
645.1337	1.3911962
646.9179	2.1666103
650.43945	0.75159901
655.18625	0.29463633
657.3565	0.30847078
665.76501	0.3033081
673.1817	1.3972631
675.03474	2.1411326
676.20641	0.68085098
680.99975	1.3301461
690.22282	0.64965757
694.33104	1.8044601
696.52478	0.23369023
703.01193	1.6036738
703.37149	3.0287082
727.23388	0.70055717
730.46647	1.8256566
732.18022	0.78386523
734.22955	1.3806471
762.42138	0.56258978
772.06317	1.0683883
795.12188	0.99162313
821.44879	2.0816432
831.43841	0.96690351
END IONS

BEGIN IONS
TITLE=88: Scan 1211 (rt=1414.02) [E:\ORBITRAP\Laura\130118_OT_LB_Leaf\130116_OT_LB_leaf-trichome_3.raw]
PEPMASS=501.63164 9653.7207
CHARGE=3+
SCANS=1211
RAWSCANS=sn1211
RTINSECONDS=1414.0197
142.0986	1.3141577
147.03401	0.73739297
153.15303	1.2114753
155.00924	1.0716808
170.14143	0.55657791
173.80625	1.3077316
175.02265	5.4580078
176.82701	0.71118743
178.26126	1.5393508
187.19079	3.3505091
197.75605	1.4471325
198.10931	3.8328171
200.05244	1.5993707
200.59288	1.0534114
208.85645	1.7733082
211.16268	1.2907134
212.04261	0.90396412
212.91966	1.6885887
214.23292	1.5202573
214.90971	1.9462023
216.01372	5.7301721
222.98255	4.3316665
224.63568	1.1991628
225.25987	0.61515272
226.03116	1.3260728
226.71308	2.95672
227.94138	1.3902066
235.07253	1.0358676
236.04902	5.406825
238.76946	2.081956
242.05049	2.9951263
245.1018	1.8396849
247.1853	1.2826697
250.22406	2.5287909
253.87099	1.2874383
256.07206	2.1004488
257.98229	1.0748831
268.91895	0.7656364
269.32471	1.3733257
270.04592	0.52821161
272.19134	15.497361
273.14115	1.1528045
277.80689	1.1248218
278.18817	1.7236544
286.65932	20.178821
294.91693	0.76963256
296.6359	2.5836681
297.1998	0.72247934
299.99959	0.86550421
302.10843	1.5688837
305.22747	1.3877015
307.85613	0.93675883
312.90399	1.0484893
320.93446	4.6248049
322.79656	5.1667577
325.16563	5.3972114
325.94468	2.0397074
330.09807	1.7342407
331.59832	2.7540684
332.30343	1.3633541
334.16758	7.6380846
336.60736	11.590796
337.98863	1.9610213
340.80211	0.76916565
343.17099	17.695236
345.12149	9.4750954
345.61783	4.395396
354.06251	3.6979593
357.00971	1.7004521
359.15526	3.4414998
366.10793	2.5445164
369.16739	19.193053
370.07783	1.5771544
374.08202	1.4718109
376.28161	4.7477039
379.705	2.6852655
383.11514	6.7278584
384.59586	3.4837575
384.95814	9.1646206
386.67335	3.4713067
390.21982	4.5702586
393.50439	4.5297434
394.19937	5.1767978
396.22285	1.4507546
400.26938	46.742675
402.23351	6.8362971
406.44386	3.2968814
407.26522	5.0211668
408.81491	4.002803
409.87514	8.9399292
411.86706	31.805087
415.03012	4.3564459
417.34567	2.1205953
418.28486	4.5650202
419.67329	1.738135
422.84868	2.0687458
423.26131	3.4534663
425.30276	0.84910546
426.1701	1.6945954
430.0593	3.2411888
431.48386	4.5614642
433.12637	4.3689491
434.12759	4.5317676
435.78147	1.5770001
437.38474	1.1043979
439.53859	2.2496681
441.4813	1.2453996
442.25042	1.7593536
444.06209	1.2213753
444.68418	3.7910619
448.89638	13.112852
452.15558	3.9417166
453.53344	3.7327457
454.1494	5.8687842
455.96307	14.692285
457.58345	9.1983856
460.76831	2.2319456
462.49101	4.7547774
463.27073	7.713253
464.30219	7.3029401
466.05324	11.038782
466.52339	2.5369978
467.44421	2.6169339
467.9558	6.1976265
471.23152	57.148279
475.01426	13.606934
476.13808	6.5128678
477.92298	5.0291806
478.67596	7.0770393
480.37967	6.4032738
481.28314	14.297143
482.62851	11.828637
485.45259	12.600682
489.82358	61.206162
491.6827	25.918332
494.27611	29.563155
495.53263	125.72549
500.48618	10.966219
504.16546	3.7961684
507.76291	5.8997822
509.13515	4.1742337
514.904	6.6911911
516.83265	12.990698
518.0614	5.3107168
521.19705	3.8334166
524.33836	1.6597583
525.09477	2.4071913
529.24743	14.202566
532.20723	33.190469
532.51634	8.3077457
535.92859	2.622942
537.47813	2.470464
540.26015	3.391035
543.39706	9.1707474
544.2625	2.734103
546.4198	4.458415
548.00788	2.6399133
549.30876	8.1043903
550.14816	2.4140032
551.43482	4.1914883
554.71443	11.587338
557.12734	4.4434429
559.1468	5.6306324
562.42209	3.7856373
563.5203	7.6439798
565.96855	3.4866067
568.01967	3.8793472
572.31383	135.35785
575.10574	3.8272342
576.23987	1.3826546
579.18215	2.8516127
582.37276	2.5999619
585.57238	2.3785673
587.8793	4.8778621
590.16272	3.2152722
590.54016	5.6567629
592.87397	2.0230284
594.19795	3.4401953
603.2328	79.752945
607.37999	4.5532705
608.76894	3.3990752
610.2411	1.7362155
612.22664	7.0605022
616.26233	9.4983816
620.34323	4.1787493
624.17196	7.2371427
628.2188	3.2889101
630.45553	6.5951858
634.72644	1.6233563
635.71484	4.0275184
640.09208	6.690627
644.29798	10.775436
651.70129	2.5541251
655.90376	5.2184447
658.24582	11.35478
663.50244	10.780487
664.80871	4.3631777
667.44074	8.660935
668.24032	3.3581214
672.2463	21.31711
673.90358	10.798969
676.24304	11.302719
678.83895	1.6784425
685.34755	57.493001
690.34938	24.754801
691.01719	6.9385066
698.74796	5.3568756
702.46676	3.1471013
705.4348	3.4092816
706.27951	6.1441907
716.94422	6.5239306
719.26327	2.1750023
722.35462	12.566505
726.7162	0.8042109
729.3114	1.0853571
740.72048	1.6833805
742.38153	2.4568933
749.24195	1.5951114
752.51676	1.7170083
755.99436	1.4634091
760.35785	1.6130252
769.14962	2.6514532
773.16921	2.4146997
777.31899	1.7563338
779.79913	2.7324585
783.37083	2.3620707
785.19109	5.3288387
795.43687	3.0685288
800.22853	3.769778
803.53829	4.1771401
813.40681	3.8249459
818.39786	110.04169
827.92534	1.9257194
832.31744	3.486918
838.68286	1.2657213
847.32823	1.0199395
853.77044	1.9311723
868.38725	3.4433341
874.00882	3.4045228
881.2496	1.6055908
883.9457	1.506619
891.11792	1.010936
900.49151	3.661201
903.1954	2.3194517
914.49139	1.1134343
931.42231	32.027319
943.20355	1.073605
954.41144	1.7976827
967.32177	2.3725783
972.40698	4.9913037
983.59161	1.7975472
1015.4784	1.782345
1024.303	2.00216
1032.4515	3.0718656
1103.5543	9.7156401
1116.2407	2.820112
1126.66	1.3144751
END IONS

BEGIN IONS
TITLE=89: Scan 1213 (rt=1415.16) [E:\ORBITRAP\Laura\130118_OT_LB_Leaf\130116_OT_LB_leaf-trichome_3.raw]
PEPMASS=497.28002 6491.8716
CHARGE=3+
SCANS=1213
RAWSCANS=sn1213
RTINSECONDS=1415.159
147.03672	1.7360598
157.08887	1.9957004
157.94443	1.082553
158.91524	0.74632362
162.02835	0.87526489
175.06312	1.902347
175.33561	0.38639002
183.04156	0.86790653
184.99947	8.3317651
191.08569	1.6511442
197.02466	1.2024464
210.93512	0.87293196
214.79758	0.77013376
215.18819	1.0812551
218.15204	0.75971388
218.9908	3.090928
219.89547	1.2314187
221.03898	0.94988456
226.28829	0.67472254
228.889	0.73278754
230.01454	3.6474778
232.00348	1.0565358
239.88656	1.9208031
241.0174	2.7929473
242.02835	0.57232192
244.98614	0.75799753
246.73761	1.4522219
251.01416	0.57815213
258.10716	5.8539394
259.23409	1.2118151
260.1919	2.5026753
264.5739	0.71297337
273.30722	0.69590983
286.86132	0.8957821
297.95954	1.4797082
298.77318	1.6935853
300.97907	0.74935323
301.62024	1.9173738
303.19994	0.75774871
304.17316	1.1860187
305.33453	0.91073174
310.09012	0.79308788
311.02349	1.6361153
318.28678	2.2305457
319.40604	1.9318879
321.67425	1.5113614
325.27646	2.0754196
325.97929	3.3480206
329.01817	0.96089235
329.68133	1.0131959
335.22029	4.0449054
335.80978	1.1933771
337.74981	0.81613879
343.14403	1.8277564
346.12932	1.3139051
348.90761	1.7853682
349.89876	3.4465945
350.70006	0.92298662
358.62495	2.8879239
361.97945	0.79441338
366.17245	1.7629121
367.51997	1.4985459
368.22659	2.2830607
370.11123	3.4562553
373.08042	10.905232
374.08893	2.1993534
376.63863	2.0766447
378.71969	2.4898193
379.15302	5.5751539
381.88054	1.5059707
382.68691	0.97380139
390.7909	1.6504102
391.18612	3.4961736
394.77386	1.7123994
395.16227	2.0273693
397.35518	1.3582019
398.16332	2.3769402
399.24044	2.0738572
401.10678	1.6358097
402.3855	0.7509249
403.895	1.8038804
408.44551	1.4360372
411.25556	4.0326986
415.22688	1.6397095
416.75272	6.3890477
419.10085	1.8348615
421.64052	4.2143835
426.042	2.7795661
427.14016	2.4000068
430.25989	3.4670745
435.8173	192.60244
439.27102	5.5647973
440.0691	3.3500063
445.28188	4.9733845
447.97084	3.5121198
450.34842	1.0443275
454.02157	7.4570478
454.80965	2.8207793
455.83985	3.74184
457.26054	6.5259037
458.608	4.2723691
459.30532	0.96140514
462.1893	10.461355
467.91814	10.113621
469.21948	3.2319619
470.9519	10.690705
473.92992	12.861493
474.86716	4.9422468
475.65716	1.8888638
476.91691	17.032944
478.36935	8.594162
479.24128	15.419663
481.6532	21.783697
482.49426	7.1634233
484.03913	8.4111299
486.00201	8.3322634
486.93985	16.609613
488.03323	10.133703
488.50748	17.984322
489.96869	29.331948
490.91525	16.922058
492.37186	7.0060427
496.28891	1.4951591
501.69375	2.5711354
503.4989	2.2864165
504.07617	2.7318581
507.3925	1.8510928
510.44738	8.3631673
512.71184	5.8480123
515.81097	3.9855238
520.41744	3.4579741
521.18368	5.6549817
522.97744	1.727028
523.67129	3.2602097
524.7261	1.9629259
525.72783	2.6637469
526.64751	1.4935171
528.98574	1.0513358
534.45315	4.5207137
535.61999	2.099555
536.94675	4.0922898
543.08951	1.6495636
543.67774	5.6494408
545.31052	1.8150339
546.07957	3.78861
550.04234	4.3421077
552.27914	1.777262
552.90705	4.0201497
558.69155	37.368415
559.2963	5.2839009
561.48291	9.2002096
563.88981	1.3948221
566.10998	2.3178269
570.45428	1.9031653
571.98339	2.4216301
573.3906	1.0659614
574.76148	3.2898031
580.68799	8.2501162
583.26545	6.7399109
585.20355	6.7370211
586.49885	7.1948916
588.8276	1.1268347
589.36605	1.6175865
591.6557	4.3947602
593.40253	7.800711
594.1547	3.6591545
595.20443	8.5019839
597.03619	11.832437
600.23412	2.2947326
605.74088	8.8250257
607.69206	4.7992314
610.6099	3.1131463
615.34844	8.4691678
616.24318	3.234207
617.37455	6.1147662
622.34211	2.6196087
623.14982	1.5893489
624.2466	2.4392599
626.23096	2.7421406
627.25188	1.499948
629.20672	3.7624029
633.37947	2.7757384
634.94585	7.2232346
635.82307	3.7463896
639.76134	4.961333
644.05579	4.5218162
644.96773	2.4303716
646.47794	2.7261157
653.20762	237.05935
657.37148	2.698839
660.71151	5.3356398
663.42381	7.5962982
665.32355	2.5970066
667.32221	3.5300504
672.33995	1.6545834
673.61945	2.4239732
677.2627	2.9391411
679.92515	10.521103
681.44701	3.9698086
682.71383	2.0182173
686.22994	2.9082882
688.5459	1.4772364
691.23823	1.5951687
696.3031	4.4420131
699.89813	0.8032741
701.14754	1.2438293
702.13432	0.88134601
707.12616	3.8128821
711.11964	2.3325952
717.32951	2.2458989
721.48888	2.3392962
727.30647	5.265822
732.45065	4.996168
733.37345	11.033175
737.27853	2.9805096
741.35522	4.5594583
743.28217	2.1975873
746.54825	3.6402969
759.16687	3.0772839
760.95975	2.3573517
766.13886	3.021614
770.21794	2.85473
778.703	3.7237645
781.27167	1.466257
788.22313	7.4708906
793.38702	1.1798749
799.8616	0.92164528
805.7498	2.6262414
807.33486	1.6555942
813.29594	2.34806
816.4316	9.0154518
824.54801	1.0593394
826.26582	1.1314558
830.44427	1.7033852
838.14477	2.3560169
842.15674	1.9477094
869.15908	4.8347908
870.98115	1.121502
873.21198	1.5006779
878.42125	4.6054805
892.35425	2.5748941
897.0603	0.92757942
911.08271	1.0973871
914.36645	1.5470342
927.34937	2.132944
959.17822	3.0169922
965.54657	1.7397803
975.30278	1.1236092
989.51782	1.4587637
1006.3983	2.0132285
1013.5035	1.1868159
1015.4149	0.8629529
1024.5659	4.1043327
1027.5207	0.91980673
1046.2334	3.4568096
1063.2783	0.92297732
1108.1439	1.4068111
1116.6366	3.4145846
1197.3364	1.6858145
1218.0334	1.6047927
END IONS

BEGIN IONS
TITLE=90: Scan 1217 (rt=1417.3) [E:\ORBITRAP\Laura\130118_OT_LB_Leaf\130116_OT_LB_leaf-trichome_3.raw]
PEPMASS=439.55575 4283.7407
CHARGE=3+
SCANS=1217
RAWSCANS=sn1217
RTINSECONDS=1417.3016
140.06037	0.42536824
141.06666	0.85283567
147.01715	0.20258144
152.11655	1.1902631
158.05443	1.4405939
166.16569	1.4546556
175.06222	3.8422738
178.21582	0.81211864
183.16267	1.6286159
185.04843	3.3157615
197.01902	0.73026912
197.98629	0.30219783
198.80015	2.5500078
200.18035	1.6864361
200.94674	0.60737241
204.25667	0.56182322
210.10049	0.68330538
212.01396	1.0321851
212.77101	0.86176784
213.81463	0.37060717
215.01854	0.74035284
221.12686	1.0543642
224.65871	2.5875554
225.53305	0.4769388
227.23619	0.27369046
228.98751	0.57568089
230.10248	1.0149376
231.09555	1.6001739
232.03727	2.5808109
232.49369	0.58556255
235.28219	0.2471094
238.24744	1.0989039
239.92853	0.69606529
241.56219	1.496618
242.06332	0.25709945
243.01363	0.45986396
245.1491	0.3938685
246.91046	0.42697036
251.13169	0.97824934
251.85411	0.21789616
253.04242	1.814781
258.26452	1.2482042
260.10195	0.74893791
260.72563	1.0867093
262.16796	2.1612707
263.19202	2.0153092
263.90225	0.47137074
266.58142	0.79858759
268.96563	0.35891288
270.10592	1.5598216
271.2806	0.21096166
271.69342	0.33834762
272.3835	0.4294245
274.09903	0.67043203
276.0606	0.30964094
280.03796	0.7909085
284.76959	1.6934363
298.09849	4.5395705
298.74439	1.3238834
303.29238	0.59365871
304.29761	3.094207
309.19809	1.5963655
314.06286	2.0580561
315.94529	3.5051993
318.64325	1.2968195
322.00947	0.77676461
325.09544	3.9404544
327.19086	1.9612716
327.84201	0.34421675
328.66481	0.47836068
332.64047	4.0223254
333.73184	1.2389351
334.34887	2.7673374
335.28135	1.7515821
337.14605	0.41998204
338.16294	0.77770221
338.94219	0.90751349
341.13886	1.1671613
342.14816	6.6639954
342.85048	2.0569418
344.19975	1.1689532
345.77334	0.74001958
347.62768	3.7175966
350.55835	1.1134793
352.52267	0.88129553
354.27509	1.8405261
356.05126	1.7690027
358.75881	0.59584789
359.25072	0.71361643
361.48578	5.268528
363.94195	3.8404413
364.8334	5.3785038
367.11139	3.0501532
367.75484	4.9760742
369.20572	31.649775
371.85351	17.329678
373.52196	3.7676024
376.92204	1.5659552
378.77407	1.9078347
381.13022	2.1418299
381.88174	3.4794699
383.21568	1.3280027
385.82744	2.1015087
386.22531	3.0228948
388.94664	2.7319318
391.07221	1.5615657
393.06258	3.0429148
393.93708	0.9958134
395.1318	4.4803035
396.33541	2.6319501
397.81444	18.855912
400.1079	5.7121097
404.2558	5.9064088
405.0604	8.2645206
408.1772	2.6306736
408.96819	2.9447043
411.19393	5.6697025
411.87192	1.8732239
412.58195	5.1842756
415.75045	15.55902
417.57842	12.355215
418.73575	9.4763505
419.44216	4.3241239
420.94825	10.59423
422.71397	6.5075304
423.60992	4.0195121
424.95909	4.5493115
426.57287	5.8034662
429.54786	11.168094
430.43614	13.263802
431.0907	16.413984
432.36098	70.835063
433.84352	10.055688
438.2131	0.54861645
439.99001	1.0864173
443.10492	7.6469572
443.91165	3.6963899
447.3494	3.5692842
449.20799	3.787217
450.22254	1.548007
453.11435	0.68760366
455.11609	0.98262128
458.28272	5.4616692
460.11822	7.9349246
461.11745	4.3225959
463.57563	3.3628661
467.28011	1.1048844
470.19981	3.4556027
471.63506	0.81740375
472.1551	1.4733422
474.3337	3.3305508
476.57038	1.2427904
477.13285	1.9541493
478.25715	0.57032784
480.22194	3.3439785
482.30379	12.733137
484.6214	4.2703158
487.91389	3.0656976
489.11928	1.1964561
489.79993	3.0423707
492.01672	0.44399823
493.87354	1.876496
495.00104	0.95325467
497.24991	4.4114423
498.89264	1.0530735
500.56735	1.2673663
502.9053	2.5600708
504.75166	3.6304288
506.68705	2.0895774
510.34489	1.9677464
511.93976	4.5652443
512.73718	3.53087
514.01085	2.5576537
515.38184	1.5470456
516.11987	1.2451082
517.99857	1.7921022
519.22157	2.4660308
520.56172	5.1725934
522.18003	3.9464491
524.61663	0.85607234
525.84719	8.2534806
527.90779	1.8313199
530.32164	5.753997
531.50055	5.3148833
534.82801	10.918666
536.32285	5.8354746
537.52568	2.7461688
539.33091	2.2682907
541.20739	3.9839169
543.2505	7.5415509
545.08434	2.780214
546.44405	3.5331817
547.41454	7.0400031
549.28756	5.4032629
550.29829	12.682131
552.41743	2.2074263
553.6768	4.2537711
555.94881	1.3728829
557.7642	2.5703486
560.56802	5.1025517
561.88991	7.755658
565.26026	4.0737852
570.24709	17.805431
571.23173	7.0744607
572.19071	9.2871022
573.3299	3.3062188
577.04377	0.55586635
578.06919	0.96883941
579.6201	1.0274993
580.86831	0.45261556
583.80087	3.1669927
585.7062	2.2111179
586.53117	0.78813377
588.15277	0.446952
590.05206	0.49782089
595.41186	4.0235283
600.38649	1.912109
603.17748	1.5731991
605.22252	1.3453365
607.21501	3.4403449
609.71243	2.4583931
611.35001	4.4825198
616.11554	2.7246311
618.82904	4.5091783
627.14697	0.94713949
630.22969	0.77036978
636.05803	3.096802
641.01318	0.56632898
644.41074	1.6782531
646.23959	2.1871553
649.33982	3.2168215
652.4128	2.3231561
661.34523	2.0980732
664.50436	1.3299449
668.32115	2.2095262
669.23627	0.62591132
672.45969	1.0839154
674.34534	0.48279509
683.34032	1.753988
685.40388	0.53407189
687.9469	1.7200255
694.46057	3.5775749
698.88252	1.5083502
700.84547	1.5950125
703.20325	1.3426202
704.32159	0.83025278
705.91482	1.0662451
711.82517	0.44571424
712.2277	0.87783342
722.08969	17.396395
724.21696	2.0437537
734.47638	1.5674589
741.03619	1.751378
746.15319	2.3957139
754.21576	1.3118206
762.12848	0.767363
763.3728	1.4680034
783.43725	1.083941
797.25853	0.83739388
807.21423	2.1014497
818.37401	3.1467736
819.59087	1.1177731
822.93774	1.6602279
835.2314	20.448593
837.29636	3.8008782
850.95392	1.0458663
868.09003	1.0001785
869.9465	0.64737116
907.37568	1.7222818
935.59399	1.0157427
941.11472	1.0657757
948.26683	6.4564595
976.31689	1.1377008
1007.7187	0.58341871
1038.3174	0.40511982
1050.4728	0.67492032
1126.6006	0.40306619
1157.6589	0.41553221
END IONS

BEGIN IONS
TITLE=91: Scan 1222 (rt=1422) [E:\ORBITRAP\Laura\130118_OT_LB_Leaf\130116_OT_LB_leaf-trichome_3.raw]
PEPMASS=708.6737 6631.3184
CHARGE=3+
SCANS=1222
RAWSCANS=sn1222
RTINSECONDS=1421.9993
200.98675	0.62440441
214.91316	4.4709948
217.03382	0.90257722
257.12591	0.67578813
269.18728	1.1505789
272.27631	0.82011386
277.97748	0.84639672
288.89334	0.78207298
306.41229	0.65266873
311.77601	5.9787933
313.66065	0.70171929
321.18749	1.2713915
328.05263	1.8587549
330.04284	16.284442
333.1689	0.61337268
336.16055	3.3775429
342.84248	1.0032247
346.23757	1.4863481
350.12735	1.2571896
369.03054	2.5694558
372.11186	4.681187
373.31117	1.0554646
377.08703	1.933762
381.04567	4.6003127
386.0831	1.2963291
397.00363	0.84786387
397.99847	2.4071798
415.06987	25.758824
416.31762	3.8281542
416.76762	1.5399681
424.85711	0.78952711
435.35306	0.70533979
436.28258	3.0098884
442.81678	4.7812732
443.14098	15.57663
444.22911	1.9694535
453.71887	1.1398019
459.09936	0.54054846
466.43881	0.74811768
472.21578	4.4166748
481.99408	2.7420499
492.18817	1.9155696
493.12283	0.86903524
500.1612	6.6086695
500.9467	1.6058904
507.95135	0.64631737
513.43811	0.57222056
521.04461	0.62372278
527.32758	0.59043013
539.98984	0.99848977
544.96785	0.77236921
548.73321	1.1607127
552.83349	3.4662538
554.25882	2.793021
568.97964	2.1537356
570.25606	1.5339131
579.93582	4.5103982
582.35659	1.9174005
586.93783	4.5668298
590.59116	3.0161632
592.64107	1.9500787
594.12904	1.234514
596.50424	0.72859902
599.25901	1.1379346
601.56823	2.2076874
604.66321	0.59564989
606.13842	1.3179042
611.6238	1.8546997
618.84323	4.9938913
620.8023	0.99649773
631.30716	4.5258271
636.9654	12.261297
638.29631	5.0127698
640.28856	3.3073482
642.86929	1.2376534
646.07586	0.93295839
651.2007	1.5224978
653.92005	1.8195556
659.28891	3.3944502
661.71558	2.8790786
665.10705	1.8371562
670.20629	7.4614433
670.98121	7.4372951
674.29046	4.1841353
676.23061	3.5264079
676.80226	1.1004146
679.23667	3.4012802
682.06047	12.414942
687.51705	5.797045
696.12865	5.7091019
696.59201	13.888964
698.9421	7.48825
700.29764	8.6257666
707.41366	1.8635213
715.29193	2.5401854
725.21971	1.3410834
725.89115	2.9137073
735.24581	0.90542688
743.83875	1.9094707
750.31499	1.4906281
753.70448	1.2390265
759.21753	3.7633116
761.82188	1.4576323
768.78631	32.542563
774.10557	1.6692071
777.47218	1.8933086
778.3499	2.9849406
780.15488	1.4311755
788.08098	2.0185132
789.41113	1.0711726
794.78095	3.001325
796.91132	4.6741799
802.03334	2.197555
804.2786	3.1539206
812.31971	72.773205
816.29234	3.8054763
818.91006	4.8037184
831.80056	25.469673
840.8033	329.13344
850.68971	2.3725072
853.27978	1.6097073
859.96972	3.9357089
864.66238	4.3560396
868.88486	1.1951679
872.86166	3.6150893
877.15802	1.7127052
878.75251	1.324993
885.24449	1.5429128
889.85463	2.4239838
891.26519	4.7411733
897.28446	67.640634
903.28417	1.3194644
913.73126	2.6514951
920.295	7.1795022
923.28755	2.8636884
937.91364	4.0075423
945.83147	24.868865
948.43164	2.2349783
954.84385	280.45385
962.39479	6.4119975
969.15533	1.3818086
974.70697	2.6907609
977.83525	2.2327886
978.58053	3.1425082
987.57355	1.5122409
990.77813	1.4541562
997.33788	5.7689119
1000.3223	6.4148941
1001.3402	3.7445569
1005.7731	27.117406
1010.3059	31.894032
1032.1498	0.99778487
1042.5609	1.6896322
1058.439	2.8909059
1077.474	3.546497
1107.4086	2.6833458
1124.2566	1.2963733
1147.5789	1.6787763
1149.3474	1.8605876
1165.2566	1.0379432
1201.2421	2.367023
1216.2214	2.3920913
1253.8716	1.1327394
1266.824	7.3215472
1309.1635	2.5260925
1345.5246	1.4328434
1356.3921	1.3669935
1422.3659	2.2809927
1438.1953	1.227242
1458.404	2.2378667
1516.5044	3.0322126
1537.3852	2.3848198
1550.3843	1.2614299
END IONS

BEGIN IONS
TITLE=92: Scan 1224 (rt=1423.22) [E:\ORBITRAP\Laura\130118_OT_LB_Leaf\130116_OT_LB_leaf-trichome_3.raw]
PEPMASS=489.24572 7309.9209
CHARGE=3+
SCANS=1224
RAWSCANS=sn1224
RTINSECONDS=1423.2195
144.96112	1.6750178
145.72481	0.64400919
146.21733	1.2060072
147.10662	2.0289072
154.80666	0.56576797
159.03723	0.50101756
172.94669	4.5150985
175.1551	1.2939808
182.02943	0.33623576
185.15908	0.61880039
185.92888	2.0527855
187.12154	1.0382396
190.93093	2.557426
193.00107	0.55219205
195.02699	0.48870703
199.04653	0.66701228
200.72975	0.87350017
201.10117	2.0514188
204.0134	0.51221975
206.89185	1.7575499
208.9904	0.89348158
211.13174	1.8988917
216.06787	1.8411832
218.93905	14.433782
220.97392	1.0316883
226.2428	0.9762223
228.84786	1.240027
230.2812	0.42128294
239.06787	1.1824192
241.19366	0.51358433
245.56867	0.48418248
246.05879	0.77984856
251.38534	0.77177983
254.03803	2.3844152
255.05049	0.66551069
255.72496	1.6310628
257.68373	0.42842029
258.08599	0.83963334
259.18479	0.88424162
260.73248	0.84044314
261.84924	0.84818632
263.93845	0.99699411
264.8764	1.8286864
266.0262	0.85135291
273.45072	3.2714371
275.17601	0.83756343
276.11672	1.546873
278.25308	0.53792112
281.83435	0.93731962
288.23468	0.82302922
297.99709	1.6867823
299.92511	1.6502935
302.04616	0.55281957
305.16442	3.0105704
307.16946	1.6596448
310.60273	1.5876404
312.03127	1.27986
314.14571	0.60317201
317.19869	0.77761465
320.66902	0.63097396
321.23012	1.2495862
324.26629	1.0253404
329.112	1.9284162
333.04806	4.2239992
336.50222	2.6819709
339.18024	0.52222332
340.52474	0.61449034
342.02713	0.68103358
347.72665	3.6529832
348.57341	1.686896
355.15255	0.86750821
356.84134	3.5397772
358.02098	1.3768718
359.56241	0.58542282
360.35886	0.84310487
363.15191	0.59427574
367.1503	0.7094842
368.37691	0.9784918
375.98388	3.0411726
379.23024	0.99940901
380.23205	0.52702945
384.78948	9.1599323
389.03813	1.6347422
392.5433	2.7858046
394.93078	2.2261645
396.03598	0.66236438
398.31819	3.3296836
400.81196	1.24772
402.94577	0.87217129
404.55448	0.50255721
407.23498	1.5857009
409.29898	2.0392354
410.59855	5.155956
412.50569	4.0573357
413.4761	1.3760926
415.21486	3.0489607
416.05365	1.5435761
417.2281	2.5303459
418.15891	7.6424802
419.25094	2.3242833
421.4034	0.88995057
425.95685	2.0656426
426.64771	3.8359125
427.69969	3.1818161
430.02873	4.1713518
430.47859	0.81246618
432.17476	4.7344646
433.50298	4.3108498
435.7904	2.7580917
439.49527	8.4102421
441.70538	6.5976007
442.86864	5.1013295
445.52142	4.706466
447.05672	2.5747404
449.04578	4.904192
450.80497	9.0231976
453.27839	8.4106229
455.0567	2.2966743
456.08365	4.8560799
457.60277	4.2472118
459.50141	4.0680115
460.53982	5.0411648
461.62098	3.3384276
463.75744	9.7000687
466.19275	5.7028585
467.41411	14.489065
469.12264	17.490447
469.77122	10.092435
470.58332	4.3902465
471.01325	12.959427
473.59186	18.253986
476.78768	11.00247
477.40438	23.549017
478.66273	23.100578
481.13254	20.820632
482.28269	12.563087
483.13405	37.283061
484.83611	3.3814115
487.49056	0.97018125
488.41495	1.5358719
490.08915	1.332316
493.93856	2.3585556
497.78422	3.2374946
501.39706	2.4642422
504.90779	6.0903427
506.40161	13.867767
509.76469	2.2451677
510.21862	5.1187509
513.28259	6.6064039
514.49448	3.2155692
516.28455	5.0848206
517.70162	4.3925456
519.98057	2.7242049
524.5474	1.7132102
527.1744	7.34239
529.30068	1.0882448
531.91624	6.2421563
533.64867	1.3210115
535.10877	2.2610207
536.61431	3.0396467
541.54472	11.846887
544.21636	6.0442662
545.64916	6.1370385
549.58714	24.143096
551.25108	6.8551438
554.24794	6.4380334
555.53602	4.2961727
558.72014	3.6324369
560.00665	2.1186155
561.25411	3.7085174
563.44699	8.1090758
567.66446	12.205738
569.54088	2.3113522
573.03443	2.8516859
574.17107	6.251169
576.38774	3.0981226
577.70288	1.4418661
580.7682	10.592195
582.71833	9.440838
583.6428	4.2959504
586.80158	21.995928
592.57778	57.846891
595.26404	9.7547352
596.58134	2.6005416
598.52828	6.610338
600.82778	4.0233625
602.82115	3.0574453
603.21014	9.0308297
610.00822	9.3029139
611.65899	9.772808
615.14895	11.464382
619.10498	12.812684
624.23832	139.6068
627.10329	1.5862726
631.18526	10.807687
632.30085	10.370173
638.33392	8.2626497
641.1606	4.3050794
643.859	2.714392
646.18091	3.4982799
650.20664	8.7850804
651.74136	5.2507826
655.29889	5.4008582
658.84226	8.0726223
659.2726	15.767521
661.40191	5.5728592
663.75394	10.378508
667.77697	255.38002
672.79886	15.092153
678.81816	6.9962336
679.16884	1.800989
680.27825	3.4559011
682.71143	4.1067031
689.09826	6.7419748
696.76403	2.9849852
698.25711	2.570352
700.12155	0.85241073
703.28195	1.6340755
705.12981	2.7532102
708.16519	1.4267996
714.18257	3.4704385
715.26195	0.97277408
718.39185	1.1376878
723.81745	0.56638049
728.11233	0.70998523
730.28056	1.0037425
731.61269	3.2514134
737.6812	1.4892706
740.68607	1.0962132
741.57112	1.6992082
748.26912	3.6314095
750.08241	5.6917124
754.30559	0.6867815
758.56327	1.003895
759.41824	4.2475057
760.04555	1.2271238
766.71083	4.2336317
768.11588	5.8633341
770.16587	0.93705711
787.22273	4.2689089
789.76266	1.3383359
792.50463	1.5050606
803.24693	2.0279299
806.32613	0.9746378
812.31204	1.3220748
818.16278	1.6528235
825.61777	0.60321288
827.94787	0.68744963
835.29613	0.60697176
839.77795	1.9568365
847.03104	1.4107023
847.9596	0.58809157
856.10644	1.0246667
861.07848	0.86134705
870.18048	0.81731392
876.21691	1.1621487
889.42354	1.6215391
896.89716	2.6798986
915.82942	1.3499782
919.74513	2.2208901
925.32917	1.0646319
928.16076	1.3200527
935.09416	0.72334759
942.43085	0.71999415
947.2901	2.3413393
961.5047	2.4381878
972.27032	2.4492531
988.44543	0.95008603
996.27099	2.8203475
1007.1641	1.3120669
1014.5057	0.75008077
1044.2592	2.290384
1079.4224	1.0617823
1093.7687	1.1849845
1103.1389	2.3761249
1113.5096	0.72553042
1133.4224	2.9094205
1136.3427	1.0697294
1159.7048	1.0110515
1300.3586	1.9422224
1323.0738	2.3932092
END IONS

BEGIN IONS
TITLE=93: Scan 1225 (rt=1423.86) [E:\ORBITRAP\Laura\130118_OT_LB_Leaf\130116_OT_LB_leaf-trichome_3.raw]
PEPMASS=456.48255 5851.8584
CHARGE=4+
SCANS=1225
RAWSCANS=sn1225
RTINSECONDS=1423.8629
140.97426	0.90290135
146.66303	0.39829162
152.39013	1.302515
167.07181	1.056598
168.54338	0.86525159
169.02454	4.8497766
169.97892	1.318672
170.31046	0.52501436
175.2246	0.57146389
176.96649	3.0019941
178.01114	0.67718876
178.93513	0.58548441
181.04872	0.63643806
188.07471	0.61155474
192.90706	0.59721863
194.02171	0.45129644
195.1188	1.8355981
196.99769	4.3035585
200.09065	1.7489911
206.13944	0.67829575
208.98039	1.1262819
212.78467	1.1051963
213.91468	3.3803498
214.31376	1.2110894
214.62581	7.0238
215.16482	2.1408051
222.58928	2.0749195
224.67415	0.410761
227.06626	0.98029126
228.15982	1.2144873
232.00059	2.2651873
234.15822	0.93837588
238.8168	3.0794591
240.97521	8.5246344
242.23629	0.56053347
249.44842	2.5541331
250.09923	1.0769159
251.21082	2.1137511
252.06651	0.57905673
253.00564	0.50546257
258.99953	1.8113272
260.23168	1.0618645
262.89658	1.0125452
265.43457	0.44329061
267.0088	0.94732308
267.82583	0.78363852
269.93032	1.3692243
273.20205	2.2086743
276.16954	0.44419972
277.20078	0.62312663
277.98596	1.5940166
279.50619	1.6938629
283.02221	0.54973462
288.99767	0.63289225
290.9392	0.6558809
295.12783	0.5567165
298.10394	1.0649094
299.87978	1.1345828
304.27551	0.44687823
311.80341	10.702761
312.40948	1.6500323
313.3189	2.9256916
314.84203	1.1704335
322.03592	2.7987456
322.3106	0.74123183
324.7374	1.9477312
325.14728	0.37029798
327.23252	1.1591978
328.98529	1.4622404
332.84143	0.45147879
338.60663	2.2666037
340.04465	1.1656639
342.12849	0.98216509
342.5935	1.5200922
346.63274	2.6161248
348.85852	13.371995
353.1939	1.8521117
354.75636	7.4032896
355.57954	1.1830139
356.13503	1.5808686
356.5067	3.0147604
360.52579	0.60555722
361.17375	0.98890514
361.66796	3.0339217
365.01298	2.8785022
365.93257	6.5156823
369.46159	2.2438133
370.98467	3.6333554
372.75248	3.5695986
373.93808	0.88109792
375.54015	1.3010127
379.40909	3.0490582
380.87009	5.5179461
384.10556	2.0371834
385.23181	1.6029624
386.6881	2.0394642
390.68311	2.4456868
391.84861	0.91415821
392.59876	0.98947677
394.4664	3.6800677
395.09375	1.0912398
395.64037	1.9889814
397.80826	4.3077589
398.81137	3.3992934
400.65295	1.2006845
401.56782	1.6146538
403.28512	4.4747327
406.77756	1.1456227
408.53484	1.9713046
410.62096	5.8495084
411.24672	6.4981008
413.13066	3.0077842
414.64221	8.0806954
415.21523	2.6571295
417.25852	1.3556482
418.26056	4.1888404
420.9058	3.686563
423.83624	1.5527347
427.55691	13.740379
428.58729	15.662013
433.28833	4.3889234
434.36667	19.862594
435.40543	5.2580198
438.762	134.04028
440.52956	16.577347
440.97352	3.9917401
441.96053	2.8686574
444.69757	16.424897
445.59629	5.9353567
446.28007	13.643479
447.17161	28.469307
448.18459	5.9970957
449.22317	8.5728547
450.81239	6.5409616
455.63303	4.1498592
457.19989	2.8813537
462.14705	1.34231
464.71295	2.8539154
467.19149	22.533925
469.01865	3.2327945
469.94369	1.9261487
470.58876	6.0013537
474.02699	3.1530992
474.63485	12.261611
481.34117	12.797202
482.79279	4.3441732
483.63087	2.3120294
485.27295	2.4973661
485.98799	1.2956067
489.54377	7.0274533
490.8523	3.9617095
493.61769	7.4493014
496.88186	4.082773
498.36809	2.1024286
499.4839	3.4544209
501.21277	0.66354771
503.1756	2.8866081
506.95059	1.8316666
507.51687	5.5130918
510.05797	2.2470991
511.27846	4.7387331
512.22657	2.7951525
513.47114	4.0484416
514.54084	4.0516483
519.27127	10.064785
521.8964	5.0504737
522.44446	13.56778
523.30084	4.254669
526.29542	5.8077995
529.40661	5.0921675
534.08575	19.712191
536.09056	4.3263877
539.17453	2.3356943
540.15647	3.953916
542.38614	5.4912761
544.75324	12.475227
546.24468	16.155747
546.72458	5.281155
548.66699	1.7119912
552.3638	26.266028
554.86437	3.3176925
555.87806	1.2034111
558.85277	3.4799816
561.44437	4.2568736
563.71742	4.6443111
565.43808	8.6106433
567.13826	3.4886178
568.6912	6.1557476
573.35226	6.8667277
577.72076	2.9932283
578.74586	7.715506
584.48941	31.876795
585.78275	2.936129
588.2416	6.160269
590.27115	8.1193157
591.21377	2.2933077
591.67963	11.331719
592.33653	2.4274944
596.24334	14.104544
599.77184	0.65911416
601.53409	3.5375618
604.76991	1.9324996
605.738	3.2884034
609.20432	1.9397845
611.56762	1.2092251
613.13293	4.6931012
613.78929	1.6762935
617.21336	0.7323231
619.143	0.99245179
623.65542	1.9445607
625.86236	2.5477052
627.13986	1.6788944
630.3378	4.1955723
633.41224	2.7568667
636.14931	1.4225558
640.29811	16.49498
642.40984	1.8409272
643.32166	1.9188768
646.754	3.2976843
648.10153	1.0573028
651.7764	0.67396317
654.12371	1.0807843
658.65197	4.5364881
662.8335	4.9920978
665.26503	1.6552905
670.2842	1.5629839
674.36193	2.3663384
678.08535	2.2060573
679.76501	5.2915024
684.15054	3.6351695
685.90842	5.0316781
687.33399	1.865844
691.23575	2.0334403
693.0156	0.99594911
698.19043	25.948892
698.64849	6.2535427
704.91482	2.5479796
708.79494	0.97283407
712.2717	3.7162809
715.327	1.0041676
721.31866	30.076832
722.18773	13.465978
726.06677	1.6773656
737.95381	0.84431479
740.07451	1.3293893
742.82997	0.89417892
743.37719	3.0142129
746.02006	1.2092898
748.26855	1.5204106
760.90001	8.1263265
763.9921	1.9611481
769.61762	2.5163848
770.71654	2.5617429
774.36227	1.9607696
778.29401	15.706367
783.26477	2.5671553
787.20107	2.7009174
789.30615	0.84084791
799.07014	1.316969
803.19932	2.2189894
806.47222	1.4048314
809.12368	1.1603988
814.28191	1.827518
819.19841	0.82858506
820.28584	1.5685182
836.39516	0.77415584
839.43774	1.2955787
846.04034	1.5576505
853.27735	0.83174274
854.45306	1.2997707
890.01952	3.0910016
891.11409	0.86556117
904.29339	1.2643545
918.33697	0.63333518
932.15545	0.8006388
956.163	1.1141134
979.29864	0.82307786
988.19295	1.6307813
991.44243	0.68700933
1028.5791	1.0115773
1032.28	0.79696385
1077.4278	0.91449691
1086.0775	1.0213368
1102.2094	3.1962593
1128.5536	1.2122145
1144.837	2.2034711
1182.2228	1.3026592
1204.6332	2.1590965
1216.7096	0.86737684
1278.5162	1.5545508
1321.3121	0.82787471
1392.4889	2.1951662
END IONS

BEGIN IONS
TITLE=94: Scan 1227 (rt=1425.05) [E:\ORBITRAP\Laura\130118_OT_LB_Leaf\130116_OT_LB_leaf-trichome_3.raw]
PEPMASS=440.22397 9047.0527
CHARGE=3+
SCANS=1227
RAWSCANS=sn1227
[truncated: 24,038,577 more chars]
