# Supplementary material for: Proteomic analysis of the medicinal plant Artemisia annua: Data from leaf and trichome extracts
Source: Data Brief. 2016 Feb 23;7:325–31. doi: 10.1016/j.dib.2016.02.038 (PMC4781977; doi:10.1016/j.dib.2016.02.038)
Supplement: Supplementary file 2 — Supplementary material Data files Compressed data files of the three technical nanoHPLC-ESI MS/MS analysis replicates for each sample type (trichome-enriched, trichome-depleted and whole leaf sample). The data files are Mascot Generic Files (.mgf files) which were obtained by converting the raw MS/MS files using Mascot Distiller software (Version 2.3.2; Matrix Science, London, UK). [file mmc2.zip › MGF files + supplementary table/130116_OT_LB_Trichome_1.mgf]

# 
# MS.PreferredSpectrumFormat = 0
# MS.UncentroidingHalfWidth = 0.02
# MS.UncentroidingPointsPerDa = 400
# MS.AlwaysUncentroid = 1
# MS.RegriddingPointsPerDa = 400
# MS.AggregationMethod = 1
# MS.MinPeakCount = 1
# MS.MinPeakCharge = 1
# MS.MaxPeakCharge = 7
# MSMS.PreferredSpectrumFormat = 0
# MSMS.UncentroidingHalfWidth = 0.2
# MSMS.UncentroidingPointsPerDa = 20
# MSMS.AlwaysUncentroid = 1
# MSMS.RegriddingPointsPerDa = 20
# MSMS.AggregationMethod = 2
# MSMS.MinPeakCount = 10
# MSMS.MinPeakCharge = 1
# MSMS.MaxPeakCharge = 2
# MSMS.UsePrecursorAsMaxCharge = 1
# MSMS.PrecursorChargeSources = 1; 0
# MSMS.PrecursorDefaultCharges = 2; 3
# MSMS.RedeterminePrecursorMZ = 1
# MSMS.PrecursorMZTolerance = 1.2
# MSMS.IgnoreSingleChargedPrecursor = 0
# TimeDomain.MinPrecursorMass = 700
# TimeDomain.MaxPrecursorMass = 16000
# TimeDomain.PrecursorGroupingTolerance = 0.1
# TimeDomain.MaxIntermediateTime = 30
# TimeDomain.MaxIntermediateScans = 5
# TimeDomain.UseIntermediateScanCount = 1
# TimeDomain.MinScansInGroup = 1
# TimeDomain.CollapseMSn = 0
# PeakSelection.MS.FilteringThreshold = 0.6
# PeakSelection.MS.MinFilteringPeakMZ = 50
# PeakSelection.MS.MaxFilteringPeakMZ = 100000
# PeakSelection.MS.FilteringMinSNRatio = 2
# PeakSelection.MS.MinPeakWidth = 0.002
# PeakSelection.MS.ExpectedPeakWidth = 0.02
# PeakSelection.MS.MaxPeakWidth = 0.2
# PeakSelection.MS.MaxIterations = 500
# PeakSelection.MS.RejectWidthOutliers = 0
# PeakSelection.MS.BaselineCorrection = 0
# PeakSelection.MS.BaselineSubtractMethod = 0
# PeakSelection.MS.PeakFitMethod = 0
# PeakSelection.MS.IsotopeEnvelopeMode = 0
# PeakSelection.MS.IsotopePeakIntensities = 
# PeakSelection.MS.SinglePeakCharge = 1
# PeakSelection.MS.SinglePeakWindow = 0
# PeakSelection.MS.MinSglPeakWindowMZ = 112.5
# PeakSelection.MS.MaxSglPeakWindowMZ = 121.5
# PeakSelection.MSMS.FilteringThreshold = 0.6
# PeakSelection.MSMS.MinFilteringPeakMZ = 50
# PeakSelection.MSMS.MaxFilteringPeakMZ = 100000
# PeakSelection.MSMS.FilteringMinSNRatio = 2
# PeakSelection.MSMS.MinPeakWidth = 0.1
# PeakSelection.MSMS.ExpectedPeakWidth = 0.2
# PeakSelection.MSMS.MaxPeakWidth = 0.4
# PeakSelection.MSMS.MaxIterations = 500
# PeakSelection.MSMS.RejectWidthOutliers = 0
# PeakSelection.MSMS.BaselineCorrection = 0
# PeakSelection.MSMS.BaselineSubtractMethod = 0
# PeakSelection.MSMS.PeakFitMethod = 0
# PeakSelection.MSMS.IsotopeEnvelopeMode = 0
# PeakSelection.MSMS.IsotopePeakIntensities = 
# PeakSelection.MSMS.SinglePeakCharge = 1
# PeakSelection.MSMS.SinglePeakWindow = 0
# PeakSelection.MSMS.MinSglPeakWindowMZ = 112.5
# PeakSelection.MSMS.MaxSglPeakWindowMZ = 121.5
# 
_DISTILLER_MDRO_VERSION=2.4.3.0
_DISTILLER_RAWFILE={1}E:\ORBITRAP\Laura\130118_OT_LB_Leaf\130116_OT_LB_Trichome_1.raw

BEGIN IONS
TITLE=1: Scan 725 (rt=1005.53) [E:\ORBITRAP\Laura\130118_OT_LB_Leaf\130116_OT_LB_Trichome_1.raw]
PEPMASS=558.10221 1482.7262
CHARGE=5+
SCANS=725
RAWSCANS=sn725
RTINSECONDS=1005.5272
169.01015	0.56188623
176.9498	0.46612684
212.06106	0.53452713
214.99243	1.1087052
230.06873	0.46906403
249.16446	0.27115247
271.16348	0.37905516
310.66457	1.8662561
311.81924	1.0603094
321.12515	0.44939754
329.66652	1.8744445
333.07662	1.3129217
354.87298	1.3278767
365.75744	1.8962098
366.94857	1.3432847
369.0675	1.2481338
370.4127	1.1562595
375.82617	2.1209747
385.67657	0.4312657
394.49072	0.89363805
396.09365	0.2246148
400.95255	1.6593702
401.29291	0.58921488
402.00506	0.79485257
406.14612	0.50126783
422.90386	0.95682124
423.40452	1.291651
426.54213	0.38544186
427.83301	1.0231517
435.81764	0.50696935
438.79525	1.1312774
440.79494	2.2205716
442.86305	2.8819093
443.69185	0.92255383
454.92034	0.26838773
462.04211	0.55014974
466.40344	0.28196752
467.36476	0.68175737
468.78186	0.42420099
470.83496	2.0404235
476.50783	1.5948813
478.43075	1.4933086
480.01212	3.0682987
481.44208	1.2512236
482.18371	2.4974044
486.44082	1.4918149
487.11114	1.8983139
499.32397	0.76760485
502.40215	3.1838117
504.292	1.6618558
507.08383	3.0370937
508.55277	3.3281957
511.76414	5.3073942
513.25877	2.024855
515.75114	1.6662141
516.4612	2.8949842
518.45794	3.3405878
523.16277	0.55981878
524.74359	0.2182075
527.73198	5.2287996
529.68488	8.2899062
531.9214	0.99224108
534.91274	2.2162325
535.47133	3.569675
539.22202	11.124617
540.09248	2.0826222
541.91274	5.0012136
547.2338	13.984754
547.70065	32.486212
550.86401	35.468538
552.13427	2.6794091
557.63412	4.0003211
558.49623	1.0927555
565.45515	1.6195087
566.58901	0.98913194
571.96778	0.88126724
572.76601	0.29086511
574.90939	0.24102131
591.31286	1.4853178
592.71763	0.64580388
606.50592	0.96627823
611.08224	2.7653363
613.96829	0.90855111
614.86163	0.44897957
617.50616	0.31805901
618.50494	0.79028195
632.00084	0.34530691
635.95716	1.9728286
639.30584	15.736957
643.9125	5.4043669
651.79431	0.88962648
654.66888	5.9473837
663.04594	1.0788125
667.67162	6.3144421
672.08008	5.6885576
677.54254	6.1949085
683.26238	6.1722932
684.5715	3.7212601
688.6012	1.7153427
690.77669	6.9344228
691.4175	2.2076882
693.77444	0.98760178
697.20978	4.1320407
706.2868	0.87850302
706.82091	2.4446197
707.71263	0.4659422
714.68881	1.6685454
720.35449	1.4723939
723.028	8.0888709
743.65606	2.2326908
747.00312	1.0562283
750.82376	0.82564256
754.46574	1.4952198
755.73101	0.77642594
780.86932	0.65320402
787.14863	0.92477117
796.22803	1.2957764
806.06652	0.65662871
817.22747	0.72179939
824.52075	2.4115786
829.91204	0.48825622
860.84283	1.5226121
880.3385	0.7200464
885.34673	1.1755888
886.43364	0.49144306
918.03949	1.8335953
947.47161	1.1633
952.50988	1.2338287
955.36419	1.8103788
965.49181	0.73008753
967.89252	0.33039975
1078.3486	2.1158855
1226.6703	0.82279496
1329.6153	0.34575486
1394.5384	0.70306641
1430.3735	3.600464
END IONS

BEGIN IONS
TITLE=2: Scan 743 (rt=1025.33) [E:\ORBITRAP\Laura\130118_OT_LB_Leaf\130116_OT_LB_Trichome_1.raw]
PEPMASS=418.22982 3021.3699
CHARGE=3+
SCANS=743
RAWSCANS=sn743
RTINSECONDS=1025.3348
125.06502	0.44485651
135.21877	1.8872484
151.25255	1.5378694
165.9622	0.4429445
169.75034	0.56405788
175.16519	1.7956275
185.07575	1.4593509
186.98335	1.1899138
188.12496	0.59097028
191.16583	3.4058723
196.13255	1.3062749
196.8826	0.61316643
198.07461	1.2854493
200.1316	5.2358568
202.92155	1.1794338
207.73569	0.79564049
209.77231	0.45253225
212.11115	0.63562108
213.94147	1.1755513
214.84374	2.2104183
218.88449	0.49438596
220.2054	0.36662712
224.04321	0.72438537
229.06996	0.61423471
230.21991	1.2148312
234.26882	1.1192004
234.9359	0.47317568
239.11875	1.3871299
239.9716	1.234452
242.05508	0.94525028
242.98645	2.8065256
244.99118	1.034296
247.6066	6.2649037
249.76089	0.69111393
251.45416	1.180304
252.0474	0.33384191
255.05761	1.8958335
256.57202	11.793599
258.98581	1.6616393
261.85358	3.4111927
262.11954	17.889532
265.91262	0.57232671
269.15968	0.64729577
271.26414	0.51950871
272.20453	0.8034912
283.58148	0.67568808
284.84684	1.6537659
288.86093	1.1086717
289.73028	0.4952622
294.89856	0.72477036
299.03865	0.78383598
300.70883	0.5313403
301.60989	0.7575775
302.25764	1.3547824
303.01094	1.5195
303.71194	1.8127085
306.13051	7.9138926
306.74261	2.9421776
307.76011	3.5860194
311.01547	1.9898485
312.19543	0.9171949
312.61453	1.2385334
316.10791	1.8252673
322.16849	1.3935844
323.01466	0.27262421
323.76679	1.1978231
326.85835	1.2654745
327.85345	2.4178647
329.16889	0.85105843
333.12041	0.59912398
334.03479	2.6268396
338.69195	0.82471572
340.83348	2.0677486
342.13435	0.8178131
342.77524	1.2663434
344.2391	1.5404171
347.6425	1.9795165
348.97294	4.3378379
352.31109	2.8954757
353.42813	2.4244634
357.0334	9.9171503
359.03915	2.7480239
361.09216	1.6225226
361.63808	3.1739539
364.84486	1.1087946
366.15978	1.4587853
368.68447	2.7913029
371.06318	7.9391134
371.74095	11.545262
372.94023	6.8663597
375.03269	2.8965785
376.29681	4.0184204
378.12181	4.3055482
380.23775	2.7434502
381.27316	1.6936412
381.72601	3.488299
383.07487	3.125478
387.42493	5.7063272
389.54639	4.6864287
389.86038	1.3204911
390.7873	0.87715456
393.73077	1.6072913
395.72018	0.86774848
396.22247	1.5346663
398.86727	10.673267
399.19885	63.541065
400.15383	10.637999
402.66044	0.69904647
406.76089	6.0466965
407.35441	9.6899163
409.11408	3.0515644
412.41908	30.803116
412.88688	5.8602248
416.60467	1.3136571
417.69165	3.2952101
425.44706	0.68403631
426.99916	1.281897
429.3924	0.40883478
431.03683	1.0622202
435.77039	1.8226753
437.053	2.2963656
451.48044	1.5713245
454.55062	3.9443444
456.61279	0.68298021
457.34825	2.6186577
458.48037	0.44084991
459.35594	1.6034176
471.16676	0.77674042
473.07388	3.660529
477.62471	0.99876787
478.20935	1.3540197
482.63874	2.4118111
485.6612	0.73700126
486.56457	1.8001571
488.39344	0.82198149
491.2257	1.5055407
494.32015	0.9850755
496.15482	5.7245771
496.7046	7.9715555
499.1405	1.073677
512.19911	35.38677
513.2882	4.1086831
514.14036	3.4966571
519.73922	16.92754
522.23451	1.2595183
540.6693	2.099537
549.30944	0.96574634
553.83719	0.52678323
557.12622	0.95291795
561.29809	2.3468748
566.7821	0.98961825
589.18528	1.9447322
591.2804	1.2970256
598.17645	0.76008477
610.2433	3.1685581
611.34928	9.8400807
612.21193	1.5958915
619.35334	3.3672843
625.15926	2.7864748
626.33263	1.1705022
627.05918	0.88486731
641.98325	10.087597
642.30918	45.094293
672.2022	1.2025417
678.94177	0.77311466
684.2987	0.59439948
696.09327	1.8300199
716.30905	1.9650531
719.45111	2.2045867
723.29828	3.4998958
724.6143	1.5036244
741.28371	78.948498
808.53382	1.5264533
809.70927	0.51825603
837.28416	2.8790743
854.32167	22.204619
END IONS

BEGIN IONS
TITLE=3: Scan 751 (rt=1034.21) [E:\ORBITRAP\Laura\130118_OT_LB_Leaf\130116_OT_LB_Trichome_1.raw]
PEPMASS=721.64039 1422.6398
CHARGE=4+
SCANS=751
RAWSCANS=sn751
RTINSECONDS=1034.2117
240.10338	1.5919185
244.31552	1.4343582
388.13826	0.25726718
408.79567	0.664637
411.78567	1.4375899
414.20988	2.0491139
423.98315	1.0747452
433.05575	0.54101882
447.02423	0.45900756
454.83929	1.3311552
471.08129	0.33496646
483.6997	0.2933265
490.75018	0.39341358
501.31354	1.6408586
503.42355	0.44803763
528.89698	1.9884918
532.18512	2.4300978
548.27002	0.41540788
569.20404	2.3374977
571.30532	0.58853644
586.85879	3.4148808
597.33671	0.71097028
600.03275	0.50244253
602.28641	1.4681137
607.95398	1.3156186
611.91772	0.3874938
619.20765	1.3346027
622.38537	0.53234502
624.92535	0.54663133
629.59698	0.70789251
638.15204	1.6897528
655.9401	1.2779953
663.29315	7.2361087
667.65344	9.9420257
669.89828	3.5327152
671.95593	5.2701135
672.35863	13.42034
681.85167	1.9271472
685.36973	1.5345361
689.23937	4.43659
695.85152	14.685857
699.91161	18.821094
703.32973	8.3126184
707.99058	21.113937
710.22293	3.9824561
712.90753	42.696558
716.64693	2.5116013
721.3114	0.18830539
741.6535	0.57928672
747.48498	1.2732949
768.61885	0.8354567
771.91989	0.19729748
791.81013	1.3151104
800.70117	2.5874644
805.70178	1.9967949
810.76025	0.66521848
818.7014	1.3368749
819.73759	3.0203193
824.96638	3.3014626
832.18784	1.5953161
835.29135	3.7035832
840.41552	0.34142689
849.88576	1.7038288
851.83686	0.80712714
857.40216	1.996158
868.04906	4.0479743
875.3543	0.6012955
884.54982	8.0984325
889.60335	15.225234
893.47746	3.9245128
896.29387	4.3531213
898.1004	3.3238381
902.99075	0.62114748
908.65506	0.85680844
912.95761	1.331754
917.9968	3.7739893
919.32142	1.6368102
923.01432	0.61846467
927.31191	3.4883585
929.05866	3.908931
933.08704	5.0199942
941.01428	1.6497703
948.79197	1.1948269
957.03221	0.63598744
962.64782	8.064517
971.3065	5.1163241
994.93896	1.4518223
1001.8809	4.8599864
1014.4283	1.6810047
1024.371	0.31241011
1032.3337	2.5838605
1050.1472	0.18813245
1060.4717	1.0934445
1085.3258	0.33945468
1100.2945	0.21988812
1145.5153	0.463508
1179.5413	0.50430899
1347.7775	2.2751207
1365.5509	2.5949881
1389.6208	1.0846458
1405.5795	0.68415238
1608.4015	0.40585274
1664.5038	2.3031852
END IONS

BEGIN IONS
TITLE=4: Scan 754 (rt=1036.8) [E:\ORBITRAP\Laura\130118_OT_LB_Leaf\130116_OT_LB_Trichome_1.raw]
PEPMASS=489.24519 3043.1436
CHARGE=3+
SCANS=754
RAWSCANS=sn754
RTINSECONDS=1036.8018
146.02895	1.8449079
158.1416	0.30932587
173.00348	0.62494377
191.00317	2.8044192
193.17045	0.8617036
200.91429	0.92286462
203.04727	1.9167106
218.51757	0.58505539
218.91163	5.5895915
226.10659	0.26713674
226.83177	0.36723177
228.86487	0.34381692
235.78973	0.16656116
245.31446	0.55363523
245.77363	1.4195147
253.0975	0.2447668
260.02258	0.61456509
288.01103	0.49650607
302.14013	0.94086105
303.22206	0.53458414
305.04548	0.27451188
306.20076	0.90512051
309.75558	0.88967189
312.91207	0.81128756
314.25252	0.31563291
317.16588	1.0761205
318.96522	0.86839285
320.08643	0.26475636
333.26958	0.50808817
335.27624	0.33064713
339.95627	1.1472484
343.04137	0.37163433
348.27099	1.5266447
351.77559	0.93285768
354.94247	2.5377825
359.34662	1.5813638
361.24301	0.60520504
367.18136	1.3563291
369.86008	0.20769922
372.11768	0.45487997
373.73316	0.4623154
374.70922	3.3168606
384.73008	3.9557924
385.66092	1.8474252
389.04703	3.0074028
392.47096	1.0919904
393.67247	3.5352483
395.76134	2.5291508
397.99019	0.2402127
399.92182	3.0483901
401.84082	2.7638125
402.72482	1.1851973
404.15356	2.3731073
409.61816	0.39780595
411.38553	0.67090493
412.72563	0.59065823
413.68978	1.3087218
416.56052	10.65804
418.07957	9.5188282
424.8062	2.4359968
425.99509	1.6560113
426.84259	5.3840634
427.92815	3.0309911
431.38741	0.30990694
435.37045	1.4227162
437.00951	0.53118698
439.83827	3.1279704
441.75639	3.9237697
445.66138	8.9584363
448.22263	3.7295558
449.09754	3.275979
453.56475	6.5286266
460.02612	0.68704778
461.05201	1.5230486
464.40121	1.5898818
466.96636	3.3363383
468.20619	4.2117299
469.40456	8.3888112
472.01998	2.1391784
474.14571	4.1196881
477.49826	17.193909
479.00437	6.8203045
480.26452	6.9913934
482.30228	4.0941996
483.47962	13.236491
487.93777	2.4833102
489.73143	12.640649
500.96485	1.5342234
502.23036	0.76262933
509.6589	2.7561277
510.32157	6.3958181
513.71691	1.2033879
516.49347	0.78219227
519.26892	1.8073935
524.29968	2.2987387
532.59847	0.99504206
533.87831	0.56795762
535.50967	0.33711574
536.5709	1.5494181
543.3119	0.42481768
551.28573	3.0303522
553.29798	1.0797607
556.43007	2.4084964
560.39177	0.46260997
561.18323	1.3543147
562.32998	0.50163026
565.75286	2.2620468
567.2036	0.83628489
574.82588	3.3422113
575.63544	5.139221
582.07641	0.72394727
587.27386	0.46435903
595.7214	10.645409
596.28897	2.032822
602.95109	1.7744073
603.66657	4.4943877
607.06912	2.6841683
615.23135	4.1371328
615.73482	6.4925666
624.25727	120.52932
627.80004	1.4423104
631.11024	4.7993346
649.88892	8.9921598
658.70667	8.7046576
659.16676	14.079229
667.73383	189.443
672.67803	19.310254
677.83911	2.2781918
681.91522	0.3453645
686.38806	0.80683325
692.71871	2.3057079
698.25097	3.1406049
704.01863	0.34462954
705.02685	0.95899317
711.07852	0.75217291
711.88752	0.21830138
724.12872	0.68816829
726.20825	0.34156193
728.10257	0.25062251
751.27484	1.2713011
768.28856	1.7000025
768.9648	0.90013936
775.27978	0.91504322
788.20721	0.31495555
796.20373	2.2566203
802.48948	0.64909888
828.02972	0.94747479
834.23034	0.61219766
881.30084	0.51629593
899.28381	1.0457388
934.39211	1.230292
981.20935	1.0421311
1016.432	2.8135877
1035.3352	2.5221324
1129.4093	1.5692529
1142.3948	2.2788422
1180.5979	1.5930712
END IONS

BEGIN IONS
TITLE=5: Scan 790 (rt=1081.57) [E:\ORBITRAP\Laura\130118_OT_LB_Leaf\130116_OT_LB_Trichome_1.raw]
PEPMASS=686.33372 1718.6375
CHARGE=5+
SCANS=790
RAWSCANS=sn790
RTINSECONDS=1081.5737
241.78141	0.73177157
267.00909	0.49051315
267.78458	0.59655998
277.19806	0.59220667
297.67328	1.1580982
300.71603	1.2046631
301.89435	0.14114249
309.75948	0.32902732
313.00308	1.4382952
351.10583	1.4743022
354.92893	4.2990931
358.18209	1.2231433
359.056	0.26827007
361.85016	0.39949508
373.08252	1.0610089
375.26371	2.0100339
376.10956	0.6947498
384.69552	1.9488205
386.81803	0.2699704
391.92144	1.1701639
416.0282	2.0274797
425.72699	0.97786528
429.7537	6.942085
430.86812	11.685445
432.12809	3.0170062
447.68267	0.88546448
452.22113	1.4340229
460.41583	0.70662758
461.22454	3.380329
466.38373	2.3792131
474.24255	0.68935559
477.63201	1.8086598
479.20038	0.55221601
485.99495	0.72309986
487.25244	0.26022831
490.82025	1.3757246
496.58374	0.84714788
499.18856	2.7245041
500.09821	5.3357332
504.10565	2.5549527
505.74782	0.89421244
507.2675	0.81680665
512.72185	0.44893999
514.38267	0.61425781
514.98675	1.7150585
528.0531	2.1815122
532.61169	3.8679945
537.01004	2.5138985
539.23547	0.61281377
543.40033	2.4556432
553.9759	0.50052691
554.39375	1.3126435
555.8491	0.62287322
564.90191	1.4281238
569.08102	3.0908854
571.1853	0.7004439
574.86441	1.204216
577.02828	1.4234779
577.41519	3.6546407
581.83685	0.82793439
586.11517	6.2981969
592.35729	2.6121666
593.93981	1.7348641
596.94572	3.8044149
598.2571	1.3258205
601.98016	1.7420866
609.9446	3.369062
621.06631	1.1761833
623.95259	0.82418731
626.02911	2.6677727
630.78052	2.9121122
631.56876	1.8982521
632.92346	2.947617
638.11153	2.1694597
642.77008	3.8536921
646.32459	1.6634057
648.74225	1.1763637
655.32987	1.0047895
659.49053	2.9616011
663.79089	10.019331
667.47596	3.2977544
668.03208	6.2660602
670.75482	8.2601108
673.46902	3.8508738
675.87974	11.06779
685.07129	0.82239899
695.32677	0.5079621
700.10637	16.02065
700.41284	2.9683553
704.83957	0.958404
706.98191	1.4261134
710.58487	1.8192677
715.27526	7.2116451
723.69643	2.0670768
725.69632	4.0887347
733.37735	1.0528659
736.64832	2.4020038
739.72526	2.8564145
741.31897	3.504354
748.92124	1.325767
750.26666	2.8355475
760.81115	2.4211324
765.32568	0.53560157
771.51648	4.734173
776.90009	7.7763793
779.85443	2.5044566
783.85583	8.9867532
788.58082	9.6607389
792.63427	8.0973439
797.2883	16.739417
801.96822	7.1790514
808.062	1.0460245
812.36865	5.0213324
813.34916	5.2571332
816.42036	0.93047653
821.7756	5.4346318
825.46388	4.8643803
830.53525	2.862751
835.18878	3.127405
837.40991	3.5952419
843.94774	6.7685528
849.48135	11.18222
855.99322	5.7187007
863.24486	1.3592252
864.32883	0.59723788
873.5216	1.7109707
879.68038	2.7974892
902.09405	1.9860824
905.05653	1.2794082
910.00925	2.3519667
920.18213	4.0889627
922.53799	1.2968048
947.08709	0.99238805
953.91717	0.92091832
973.57489	0.55330254
994.67414	1.3153895
1017.7729	2.329865
1060.8293	1.0977646
1067.2665	0.46110063
1078.8847	1.3549046
1081.4193	3.0666948
1147.2345	1.0141859
1159.8945	0.98421874
1165.2584	1.2832195
1259.0204	0.47760005
1283.5206	1.4565288
1321.2862	0.89297057
1333.7394	0.6755718
1350.3507	0.53076138
1427.1221	0.74228197
1506.5568	1.3995012
1529.7539	0.92080916
END IONS

BEGIN IONS
TITLE=6: Scan 795 (rt=1086.72) [E:\ORBITRAP\Laura\130118_OT_LB_Leaf\130116_OT_LB_Trichome_1.raw]
PEPMASS=418.22987 2983.915
CHARGE=3+
SCANS=795
RAWSCANS=sn795
RTINSECONDS=1086.7211
158.00821	0.34273798
174.043	0.37914914
175.03222	1.1723872
183.93697	0.62922661
185.04566	0.45891187
186.87832	2.0009151
200.03555	8.1821351
201.75303	0.9409392
205.0018	0.65333699
213.00171	2.2645167
216.08075	0.31209429
221.5307	0.95999403
225.09196	1.1294623
227.1443	0.60724881
228.75587	0.61511209
234.13108	0.32849227
242.10636	1.1377382
243.59032	1.8591737
245.07379	1.3203135
247.4934	0.94513499
249.64357	0.69148802
251.09889	1.4941412
251.39782	0.35124499
252.24794	0.32274056
255.53378	0.82278041
256.70517	5.8406525
257.18947	10.873153
257.95009	1.2286916
262.17045	12.406234
273.0882	0.51360682
275.83173	0.38511712
283.87175	4.3059667
289.65053	0.71710809
291.05015	0.68405734
297.0586	1.7687229
297.52536	3.6198724
303.75318	0.64406089
305.00324	1.6407068
306.05407	2.6807053
306.5915	10.831253
308.01638	3.6464839
308.87555	0.88649181
312.59741	0.5162199
320.41814	0.63509442
321.60273	1.7371842
323.73395	1.9419502
326.06703	0.62358452
333.78888	0.49649701
334.53995	1.0950052
335.23315	1.9011854
339.62483	1.8986322
340.06893	4.132273
340.76977	2.0133918
342.35282	3.9481577
342.79432	0.58175977
343.93506	0.77291016
345.32357	1.3029105
349.62204	2.5697732
352.16163	1.4781263
353.82424	1.0334478
357.04194	3.4176032
357.80898	2.1535439
359.15273	1.4009906
359.74707	2.9105313
360.75174	4.1986972
362.65187	0.61226857
364.21462	1.1020358
365.50635	0.39576226
370.56054	1.2994392
371.16587	5.3713813
372.94686	10.842554
375.35734	1.6449485
377.04447	2.7893109
381.05843	4.2000351
382.19556	1.4816872
386.00835	0.43383334
388.92207	2.1387221
389.72401	4.435864
393.77577	4.8352077
395.60443	1.966178
399.16946	71.927637
401.25428	1.8929789
404.21069	2.0568575
405.19507	6.2064445
406.9139	7.2121996
407.8617	2.4923177
412.22529	41.197339
412.86286	11.091599
415.1858	0.75405322
416.40143	2.4073343
417.52398	2.7395554
419.03711	2.8361685
424.7593	0.82593422
427.16538	3.9472814
427.69331	1.501509
430.20982	1.3837514
431.53262	0.87896398
434.72256	1.1621681
435.87896	2.6818135
437.29426	0.46066861
440.9623	0.55305375
452.18432	3.2786351
452.822	1.336574
454.12871	1.1620138
457.24189	2.8437529
458.33829	1.3520882
461.98813	0.80207988
464.97242	3.1671543
467.10836	0.52385837
472.20859	3.189433
476.73059	1.8055916
478.54255	1.4406907
482.4497	2.1604738
483.6796	0.86672948
484.1931	1.1260288
487.28606	0.55461105
490.90065	1.7384845
491.75397	1.1152046
494.33299	1.8041893
496.25588	6.6891194
499.28581	0.55685501
502.74774	1.3537921
505.7593	3.0212564
506.6345	0.60168133
512.28453	29.771296
513.15961	9.3077398
514.2458	2.742213
517.27898	2.1105723
519.74461	4.1342109
528.11963	1.6336493
531.95918	0.99730919
539.8139	6.2722723
547.11968	0.54816684
548.74584	2.1353183
549.48501	0.59355515
558.15381	0.9216102
566.29064	1.2449919
570.20165	0.96337568
573.52246	0.94881723
581.27288	1.1334699
608.55417	1.5354481
611.05134	2.9532588
611.41179	9.894932
612.34996	1.234995
617.40635	1.3015256
618.22564	3.0134452
625.31753	2.3788097
628.45095	1.9862216
642.30343	55.003791
662.29083	0.67046011
671.26245	2.2373494
678.27285	1.1615314
703.07667	0.64977297
717.31911	0.76960076
719.79604	2.2615104
723.13602	1.6281538
724.12278	3.6583719
741.27589	68.390449
742.90266	6.6228572
826.35719	1.350432
827.44873	2.3357729
836.56502	5.9503392
854.31981	25.579381
976.48535	1.0215908
END IONS

BEGIN IONS
TITLE=7: Scan 808 (rt=1101.93) [E:\ORBITRAP\Laura\130118_OT_LB_Leaf\130116_OT_LB_Trichome_1.raw]
PEPMASS=489.24534 3004.8657
CHARGE=3+
SCANS=808
RAWSCANS=sn808
RTINSECONDS=1101.926
146.10101	0.83840266
147.08249	1.2725011
169.08414	1.3594399
172.99741	0.51827936
174.79172	0.32160275
175.28569	0.5309348
182.12619	2.0624318
186.90473	1.1403187
190.23511	0.80807232
190.97948	0.87673075
203.10202	0.39407081
218.95687	4.4091232
220.8279	1.1484816
223.03166	0.48448539
227.79635	0.35638913
235.04194	0.66171152
239.95814	0.58448644
247.05927	0.40203335
250.78579	0.98502686
257.81044	1.2045146
258.09501	5.3860726
259.0005	1.8737705
262.07167	0.50741594
263.06988	0.74679643
263.48606	0.83011793
276.16949	5.5093922
286.98981	2.6669434
299.72201	1.0629474
303.16274	1.1092089
307.06426	0.59288209
309.65072	0.47353473
315.99316	0.87318088
324.14182	1.9442202
326.87479	0.61767667
330.98895	0.31465571
336.22632	0.6725584
343.64242	0.56160963
348.55577	0.66966996
349.49996	2.1389341
354.26588	1.4457094
355.85288	0.53430551
357.62473	1.1918371
361.79065	0.31422147
371.8895	1.0194014
373.78553	1.5009451
375.57276	0.73858928
381.09595	0.89194674
384.54452	3.015909
392.53953	0.73259974
393.26751	1.1885979
393.75314	1.7940197
397.11118	1.9977299
398.29146	0.36667697
399.14224	0.82323199
400.20022	0.58537703
403.90568	2.7201887
406.86328	1.6184137
408.23474	1.0416234
411.7921	2.3863605
416.49882	3.446758
418.23356	2.5254196
420.00718	4.4000375
424.15716	0.509048
426.55192	2.6744222
428.87306	4.7169484
437.88253	1.5086484
439.30919	0.6774813
441.86828	10.648434
442.96845	3.0249853
445.50267	7.787205
446.55285	2.5831797
448.88728	5.7327447
452.34883	2.4179401
453.14118	0.68831932
454.98956	1.468589
459.68645	2.6626355
464.45448	1.5673908
467.22205	8.0543275
470.01956	8.1599885
471.01417	2.6293796
471.66577	3.3620736
473.09155	3.5346225
473.53611	4.9941633
475.73754	1.3977647
478.18472	9.5149541
480.06075	8.4491478
481.85063	8.1579749
482.77303	2.8540266
483.36498	4.7649106
484.68358	1.2461103
488.30912	1.2975052
489.51843	7.5549734
490.10836	1.6886209
492.95904	1.5652372
501.97278	1.3091009
505.86297	1.5418133
507.10607	0.50883657
509.71739	8.4756996
511.51532	2.6146263
514.82491	1.2453609
517.1607	2.1684095
524.67071	1.5473042
525.57174	0.78650515
527.11419	0.70543331
531.17346	0.49334484
535.2291	3.1889812
537.35213	1.3868147
540.31286	0.43039137
542.62089	0.38910629
545.19929	1.9815662
546.8113	0.88270307
559.27513	1.6974711
560.13696	4.5291526
564.6358	0.71830738
567.28949	2.3213096
573.26867	0.89631353
575.81762	6.100973
577.82138	2.0832039
586.69066	2.4959168
595.24014	15.275144
595.8359	2.7581932
598.25337	1.3791659
600.32318	0.59449171
603.17816	1.870885
607.76163	3.5401182
615.82208	6.9393721
619.36411	0.30130926
624.30326	81.384006
631.13489	3.0767659
631.52756	1.8200985
639.68018	52.171508
647.08557	0.52185261
652.11541	0.28541693
658.9825	15.267386
660.22904	3.9615316
667.7372	135.14762
672.72922	7.2477365
673.36833	9.5700508
683.18982	26.841395
685.25113	2.5909995
688.1825	4.1320074
689.17902	10.235006
706.19476	0.70529045
718.20301	1.339276
719.37926	0.31827307
729.90478	0.84214007
740.33874	1.1078558
757.30724	0.78694323
768.37127	3.1724724
778.00018	0.84749596
810.17657	0.81333183
826.03397	1.3381579
828.29134	0.93616281
832.34314	3.506327
876.06915	0.81847842
891.22613	1.1344119
926.36012	1.0527456
927.82492	0.48911598
960.45919	0.60131532
962.31653	1.2186815
967.4569	0.66665
997.15411	1.2616112
1003.3729	4.3051575
1032.3495	1.3807494
1114.594	1.2276028
1120.3596	0.31463451
END IONS

BEGIN IONS
TITLE=8: Scan 817 (rt=1111.91) [E:\ORBITRAP\Laura\130118_OT_LB_Leaf\130116_OT_LB_Trichome_1.raw]
PEPMASS=640.5419 2402.8584
CHARGE=5+
SCANS=817
RAWSCANS=sn817
RTINSECONDS=1111.9053
198.91687	4.8897232
215.92599	1.7120183
226.0607	0.57685017
241.90293	0.2445371
268.71472	1.9167625
281.95922	1.6552838
287.83508	0.83686429
358.06465	1.0463894
358.98216	0.31900483
366.70489	0.56293022
385.07537	0.46192642
397.88909	0.64537459
398.06906	0.19799375
400.10742	0.454405
413.15871	1.4260801
422.24073	0.89459958
424.17737	0.31251757
424.95054	0.48993731
430.0307	0.89027255
436.91821	0.33108803
441.83746	0.82476454
454.68933	1.6604311
459.21856	1.0087756
465.37109	1.9768944
468.76888	0.64766391
476.97584	1.3043419
477.83563	2.4013691
486.25293	1.6638178
514.12024	0.77201278
520.34541	0.64280246
522.71746	0.71714512
525.561	0.33444396
530.61351	1.6796242
532.78211	0.42753738
536.82749	3.2702608
543.62158	0.93545552
552.03519	4.173834
553.68466	1.2768945
567.07448	0.74225182
568.70481	1.5452115
569.48394	0.72597692
572.17131	2.7118259
573.27873	0.96594637
576.60983	3.4475534
579.15855	0.78518737
579.65433	2.2155012
593.02099	2.7616757
596.19371	1.1002623
597.15452	1.8146002
598.30731	1.5867271
600.63661	3.3932726
602.53855	2.3638267
604.17321	1.2753175
607.92757	0.87192512
610.1814	0.865168
613.16023	2.3257352
615.24329	4.6059548
618.6318	2.1846078
621.08329	3.2229231
622.26754	1.5792711
623.99303	0.64129288
631.423	13.396379
633.70775	9.2264398
634.52095	3.4071477
640.19351	0.49165983
642.14209	0.63152304
643.47296	1.2076836
649.89978	2.0225674
652.25212	0.76782021
654.80642	0.25552966
656.68651	0.67355924
658.46129	0.72788671
662.80297	3.0370591
670.18484	3.4323375
671.51288	3.0261457
674.19317	4.7114604
683.6831	5.2459169
689.08208	0.57698017
693.02175	1.3552301
697.78724	7.1402687
700.77614	0.93957282
703.22943	2.3522625
714.59507	0.53302775
715.96872	0.36615472
716.93897	0.17407278
721.4708	3.0697147
724.93895	1.8365761
727.21429	1.762272
735.62267	27.153072
737.81589	7.1394232
741.75616	28.683073
746.14653	88.536971
750.93546	86.130753
759.05433	7.6098922
763.23912	3.303369
771.3167	2.424003
774.20242	5.325272
779.13271	13.734031
782.97467	5.8133506
786.51226	2.9129838
788.18126	3.645044
795.86835	1.5388863
798.63314	0.57872353
805.37809	5.5017454
817.98881	1.2359522
821.92891	5.2938116
823.03605	1.4003306
835.09499	0.78539498
836.22644	1.2100179
839.97603	0.38681726
843.39831	2.8730257
849.44919	2.6195858
854.28241	4.9375856
863.28564	1.996157
871.20379	0.56279595
895.88878	1.65641
917.02002	0.72152906
935.26998	0.28509405
937.4729	0.40663321
946.92676	2.2300862
953.4042	3.0076932
967.42585	1.0973786
972.32506	3.2477949
1016.2463	0.65408252
1024.9185	3.7992417
1053.426	2.2336843
1078.4721	1.7772627
1081.7307	0.94183783
1089.4853	1.1054552
1105.4526	0.2805056
1114.5526	2.0434268
1126.7233	1.4379341
1130.7444	2.3336811
1167.153	1.4782316
1190.8503	1.6525556
1199.0606	2.5342248
1205.4557	0.92055923
1220.5347	0.83925054
1237.621	2.0134473
1246.5648	3.0436022
1343.8807	1.6623264
1356.3519	0.74042304
1365.6735	0.41888013
1411.6656	0.69175368
1431.6416	1.437288
1487.7069	1.2007809
1906.4233	1.0966985
1918.0104	0.95147456
END IONS

BEGIN IONS
TITLE=9: Scan 820 (rt=1114.47) [E:\ORBITRAP\Laura\130118_OT_LB_Leaf\130116_OT_LB_Trichome_1.raw]
PEPMASS=566.2921 1285.5044
CHARGE=2+
SCANS=820
RAWSCANS=sn820
RTINSECONDS=1114.4728
175.0367	0.80936326
183.19195	0.24158853
199.94329	1.0395756
201.14341	1.3003626
211.05029	0.79152511
223.22998	0.34850836
227.99949	4.833828
229.06525	1.0899195
235.04529	0.25575565
259.11786	0.85550428
262.0726	1.0197448
263.27289	2.4079927
289.9816	1.913575
300.65756	2.4514157
314.91806	0.70383518
316.76452	0.42190384
322.18554	1.0514823
328.42013	0.54526038
328.98284	1.4639818
329.35677	0.36864373
338.82989	1.4491014
349.31096	0.96659307
351.0181	1.3700844
355.48981	1.9097631
361.91186	1.533504
366.54944	0.83531273
372.2782	2.1825419
385.40799	0.29111118
390.17783	4.2349738
393.18506	4.4570826
408.0686	1.0363736
409.96822	3.8002353
413.58087	0.86697771
423.73333	0.81661504
426.1128	0.62025657
428.14298	3.1447409
429.35141	0.77898921
431.44509	1.1020264
432.19495	0.25890677
438.94101	0.77494276
441.23054	0.51717281
444.15283	0.3263289
450.5917	0.74630337
452.58595	3.773943
453.47972	0.55016815
461.3151	0.5878198
461.62339	2.9813937
466.73719	1.9995621
469.71273	2.9248924
470.9467	0.55068909
472.84217	0.88932795
486.95985	2.8054407
489.58441	1.4715747
494.06322	0.75093881
495.77966	1.0379694
500.53762	0.71475434
501.87435	2.0501181
502.91965	3.3383587
507.00841	0.88292444
513.03296	0.27252807
518.96554	4.1789044
520.0239	2.9765786
520.92085	1.7758785
522.09653	3.7737449
523.51359	1.6797291
525.70876	0.88514339
527.40811	1.558729
527.8101	2.1506312
530.32485	4.5556786
534.66573	7.9805014
536.65644	3.7333405
540.30561	0.99131682
543.58161	12.955439
547.58624	8.9679417
548.63659	3.3534435
550.24178	3.7977097
551.60665	1.8774147
557.74583	7.0115435
558.14247	15.767819
559.02696	3.9078411
565.8467	1.0941775
576.51398	0.48695482
582.50165	0.617984
590.29001	0.72053096
591.32436	0.43809982
597.90332	0.6672099
602.6197	1.9758143
606.86285	0.73484756
619.68054	0.46419206
627.07091	0.49293664
633.54595	2.3032164
637.15106	2.2566769
667.78941	1.59777
668.31231	2.9220536
671.26299	1.9489706
693.33514	3.8211857
704.3506	18.785067
708.20416	2.2156105
710.1751	2.5174302
732.90631	0.95873895
737.5523	2.0854493
742.07835	1.4391625
742.87105	1.0282563
747.58086	0.96140548
760.59479	0.89984543
763.57733	1.3465367
774.13104	0.34647634
785.23449	1.1396264
803.37789	6.1610265
804.04769	1.5056674
870.36062	4.466068
881.31616	0.53593137
884.44959	0.54399728
886.43473	0.4137495
898.32868	2.5087068
904.35376	33.491217
919.51391	0.50203471
924.57998	1.0197602
926.72293	0.53315864
928.50492	0.28632282
941.33496	0.58466468
957.36403	4.7246966
970.16143	0.93337381
981.44091	1.0285663
987.27551	0.9390979
1010.3585	0.95537085
1020.5438	2.1669815
1060.5627	0.44021226
END IONS

BEGIN IONS
TITLE=10: Scan 826 (rt=1120.42) [E:\ORBITRAP\Laura\130118_OT_LB_Leaf\130116_OT_LB_Trichome_1.raw]
PEPMASS=679.32903 2421.5864
CHARGE=4+
SCANS=826
RAWSCANS=sn826
RTINSECONDS=1120.4185
215.92808	1.1289212
231.24301	0.664518
241.92254	1.0750788
258.78573	5.931582
265.90424	0.82469159
271.00177	0.65615772
286.82843	1.6473012
300.26507	0.57142373
311.00529	2.1869251
313.07991	0.56346692
354.93611	0.74209443
356.11886	0.24984603
356.89648	0.86599687
368.04684	0.93610774
382.18524	0.83208203
397.42776	1.043672
400.05303	1.7202869
400.95716	1.0144101
416.65799	3.4356312
436.95111	0.75066249
450.85954	1.8113804
454.13994	0.39373652
455.19514	0.62251785
459.07519	0.64734878
465.83442	1.16987
468.88092	1.165606
474.17309	1.1034263
478.9685	1.0795088
488.20811	2.782351
495.75579	0.74015482
497.06891	2.2458702
513.95531	0.69692125
514.31425	1.9309828
522.88166	0.71815684
526.18237	0.93157554
528.27203	1.2719614
533.10632	0.9247371
539.23632	0.48360891
545.11147	2.3931227
549.70915	7.5431243
562.11178	1.1614022
567.87909	7.0658094
569.03071	1.3035565
585.22864	6.66651
589.71031	1.2826795
590.26714	1.8446773
594.08484	0.70140364
598.3471	1.2888267
599.0794	0.78373791
603.73272	4.7342856
607.74911	2.4144459
608.241	0.93623753
613.76727	3.2437522
617.04846	5.4220045
619.6026	2.4091706
620.07269	4.0477273
626.53819	2.6749589
629.31344	0.83948577
635.88576	4.5159042
639.91246	25.790719
640.29851	9.2294767
644.77411	1.9357809
650.00512	1.9580578
655.02169	0.73229345
661.83154	15.345546
662.6856	8.225356
664.42684	16.202976
666.81543	3.9917155
669.0901	11.760798
670.75945	20.748134
678.04351	0.50077478
688.66215	1.7405703
689.52977	2.8366032
695.42944	0.22275743
700.87384	0.95497825
710.91395	20.160042
725.69804	3.2816735
730.46897	1.3314191
734.98061	14.505936
739.10714	1.0223857
742.69823	3.3145419
746.31541	0.83205243
750.75256	1.2845835
760.69464	7.1130663
766.87982	3.2334424
772.38819	36.789787
786.29443	0.42664716
791.15069	1.1883735
799.23059	4.2000204
805.52253	1.1353679
810.29574	11.562666
810.86984	19.45132
814.27505	2.3817773
816.39656	3.8487385
821.832	1.6907295
824.66458	0.80613587
828.76699	1.1946453
833.72286	7.7523259
841.35391	1.8695245
847.00053	11.554484
852.68368	59.007099
853.74959	12.544437
858.34017	1.4807505
863.98231	4.1933059
864.83194	1.3812011
870.19397	1.1736395
881.90067	13.120917
914.4071	0.69591357
919.65125	1.891082
923.72214	1.6084371
924.2206	0.76344715
928.67266	1.4481357
941.8413	4.0072118
943.53163	2.7498192
951.31286	1.0127364
961.23076	2.0116212
964.14429	0.6470761
972.06518	1.5234954
975.9666	0.64281847
979.18762	1.1723629
988.10223	1.2180778
1029.7078	1.2364976
1032.9675	1.0825854
1035.0981	1.5198246
1065.7993	6.7620545
1081.1238	0.95582802
1098.2531	2.267699
1162.225	0.89528901
1179.1298	1.9062618
1186.3139	0.64300602
1191.2288	2.5210547
1217.595	3.2429943
1293.8252	1.7330261
1297.9286	1.5020103
1302.2675	1.977048
1354.3107	1.6588422
1455.8131	3.1443522
1488.3552	3.4460699
1598.5081	0.54891924
END IONS

BEGIN IONS
TITLE=11: Scan 827 (rt=1121.15) [E:\ORBITRAP\Laura\130118_OT_LB_Leaf\130116_OT_LB_Trichome_1.raw]
PEPMASS=645.06807 1929.7109
CHARGE=4+
SCANS=827
RAWSCANS=sn827
RTINSECONDS=1121.1545
198.91638	2.0782685
201.01878	0.76508171
204.00249	0.78206362
239.46694	0.43730523
241.14754	1.2371964
258.02407	2.8662958
258.96062	0.60359805
268.95633	0.4959936
281.10596	0.51346033
299.9588	0.39264754
329.02383	0.57584455
339.16485	0.67777174
357.13815	0.93831474
371.09289	0.69596038
393.20178	0.26922595
399.91266	1.4550187
401.73855	0.56036432
407.95866	0.34750515
410.12448	0.74811323
422.09655	0.47885948
428.23279	0.83826845
435.8294	0.92113038
454.46203	1.0811613
461.31848	0.62901307
471.71393	0.85613305
479.24705	0.43045959
480.03778	1.7307676
487.80537	0.60147304
490.02099	0.29387835
506.80395	1.5954561
511.28938	0.7151031
512.23631	0.36057195
529.62992	0.53014098
531.82819	1.6924675
541.05841	0.87402719
554.05001	2.6259262
554.80024	0.95995452
555.90833	0.18259687
561.27923	4.4310101
565.79618	2.5700155
570.3496	0.94913964
571.18121	1.8555146
576.39434	1.1606079
581.76617	3.096165
585.27493	0.87539346
589.24721	2.1073962
594.00378	2.8918051
597.89063	8.1008982
598.63966	4.2117918
601.19427	1.7062507
612.96501	4.4068941
616.29125	5.1300475
619.39168	1.1093384
620.6134	1.910646
624.07855	3.3664394
625.81355	1.4225839
626.7584	1.6380767
628.88814	0.51538803
632.1596	4.8938559
634.7636	3.6560684
636.34569	3.8116516
637.22272	6.7353529
638.34001	3.3570677
649.62384	1.7093628
668.28436	0.37235395
676.86103	1.2111196
679.98396	0.51248359
683.00809	1.2528778
683.64564	3.0444569
688.17213	1.3463912
690.85102	2.3934618
694.14411	3.2015602
696.56968	2.3669573
702.20905	10.785871
702.7294	18.100999
706.8532	1.6339869
709.82093	2.9583801
712.68681	14.414423
715.74279	16.579554
719.00853	7.3021263
728.96932	4.7872028
732.69595	8.3304
736.02452	22.814505
737.01959	9.1218795
747.10006	4.8364112
750.59602	7.2960629
755.18375	11.441864
760.08013	29.531989
768.64038	2.6268459
773.52022	1.1748873
775.08592	0.80279476
790.03798	2.29808
793.93179	4.8187648
795.55032	4.938023
796.99101	3.4228091
802.71547	17.373157
806.79285	4.6760424
810.09617	3.5401799
816.23909	17.806596
821.79625	27.316527
825.46242	3.117348
833.03368	4.3183165
838.68066	1.3976092
853.03156	3.3068176
857.3682	0.80103056
867.51721	1.1878532
880.89418	4.0206273
886.28527	3.6828462
895.02575	1.4982213
958.8872	2.287428
967.7943	3.0534365
984.32165	0.68889327
1011.4307	1.8613673
1023.9517	4.4311988
1033.6584	2.0326107
1040.1022	0.27768581
1075.0236	0.46833185
1078.5139	1.4040355
1112.429	2.4544476
1118.2667	1.3084906
1171.9714	1.2292712
1211.3041	0.2738326
1265.5365	1.6015574
END IONS

BEGIN IONS
TITLE=12: Scan 829 (rt=1122.32) [E:\ORBITRAP\Laura\130118_OT_LB_Leaf\130116_OT_LB_Trichome_1.raw]
PEPMASS=516.25569 1248.0909
CHARGE=5+
SCANS=829
RAWSCANS=sn829
RTINSECONDS=1122.3169
153.15999	0.29154856
170.80513	0.34297796
172.90176	0.60120669
175.68149	0.21806087
180.95892	0.63167422
190.86276	0.40015233
192.05248	0.8079723
193.17373	0.38017545
215.2251	0.67816406
220.82622	3.2777834
234.47529	1.1776901
236.04949	0.81647811
237.04209	0.88116916
237.93639	1.6576877
238.65157	0.53687181
242.96436	1.4352144
244.16879	2.0951816
252.75488	1.3357924
263.70141	0.48136324
278.76794	0.30751154
288.03338	0.3889062
298.70558	1.1988699
302.98022	0.92038874
311.54958	0.28069895
314.45087	0.3938632
323.63327	0.83477153
324.95066	1.0519113
326.10155	0.65515019
334.27197	0.73211157
349.1257	0.44179838
350.82688	0.71929243
351.66166	0.34535783
353.32672	0.31538523
368.02987	0.50693889
375.76598	0.42185178
377.5483	0.69977849
379.05902	2.0909687
384.31716	2.0444051
386.11587	0.89835828
393.87274	2.5770405
396.44459	1.6786533
399.06512	2.0214316
399.82222	0.51072668
401.0622	0.23691709
403.57202	0.80957705
408.03595	2.0746669
411.92865	3.9265542
414.94672	0.47854498
417.89177	2.0828436
420.60046	1.94875
422.84745	0.27573646
424.98213	7.4509856
426.04589	1.9730353
441.66466	0.33870255
444.20703	1.5883748
446.62537	1.6423696
449.57693	3.348094
451.28773	1.4571284
453.71572	0.78180491
455.11496	0.55200167
455.8654	0.93189584
457.20251	2.5471265
461.23967	0.45399
462.84899	0.90357989
472.66763	3.4861614
476.21558	5.7667027
477.90125	1.0877688
480.73429	2.0590975
482.02439	2.4983395
482.93853	3.4418666
484.62256	7.4848963
485.02403	1.8421975
487.84394	0.38280731
488.69268	2.7072234
494.91211	5.7193632
497.04437	4.5098751
498.99014	4.2105232
500.2468	2.7050065
501.95961	1.9491609
504.59787	4.417777
506.37849	6.1560366
508.24809	3.3184275
509.04708	10.24061
512.49428	3.9458749
515.31537	0.93752867
516.80128	1.6013836
517.8521	2.5177299
519.19273	0.64701694
522.84306	1.1574737
525.43762	1.9166296
527.40146	3.6898455
529.16543	1.3658782
533.53846	0.38364914
536.35571	0.45595241
546.66373	1.6243434
547.76797	0.75109513
548.97558	0.67919383
552.31726	4.7848458
563.62512	0.35562405
565.60453	1.3424509
566.23208	2.2644008
570.10036	5.6979344
571.84738	1.719728
576.66693	1.6733208
581.88324	1.1185758
587.55385	0.61536278
589.00815	0.93824566
593.58514	0.97193031
597.89925	8.3385641
598.94329	2.3825142
602.36914	5.6083713
603.73811	2.0422208
610.17054	0.82834537
612.422	10.653901
616.4944	18.594758
621.01719	2.6610309
624.32663	2.1101925
625.20099	0.44969711
626.28977	1.153663
639.27197	4.7201982
644.48116	1.0372421
645.40287	2.4370123
653.27075	1.3797885
656.83625	2.5383959
659.26904	2.7612773
666.25121	1.1557097
669.88012	2.7536248
686.28497	1.5500222
711.32898	3.5195411
717.23962	2.6564403
726.37176	0.93510254
735.6192	2.5708919
747.38577	0.50389746
748.23724	0.90594486
759.79687	4.685031
766.21331	1.7854889
785.414	1.0495421
820.19311	1.847338
875.2713	1.0099435
911.55267	1.6762898
919.35205	0.80976083
959.96313	0.88826695
968.58245	0.63798714
1014.6445	0.29236225
1035.3804	0.68647799
1092.4319	1.3841853
1096.6285	1.2495489
1171.4407	1.1303858
1241.4465	1.2293283
1248.436	1.1224249
1559.7517	1.3005822
END IONS

BEGIN IONS
TITLE=13: Scan 832 (rt=1124.9) [E:\ORBITRAP\Laura\130118_OT_LB_Leaf\130116_OT_LB_Trichome_1.raw]
PEPMASS=698.09505 7150.8853
CHARGE=4+
SCANS=832
RAWSCANS=sn832
RTINSECONDS=1124.9024
212.92759	3.0524591
216.17634	1.7090312
221.87372	0.76707874
226.11231	2.0817997
234.19983	0.51389941
238.62494	2.7058896
241.47326	1.2518792
244.16077	0.52389501
244.91334	0.45010632
269.71009	0.95550871
270.90341	0.51169844
281.91001	0.78125652
283.15554	1.7502314
286.59824	0.70003338
287.03172	2.3187008
294.88212	2.8330915
296.58822	0.9411183
298.89831	0.35593555
302.0697	0.3146351
308.19146	1.4514711
308.9119	0.29802654
314.97178	0.75261984
316.24142	0.76547845
319.08692	0.58672672
327.26434	1.9429557
337.13009	2.0578014
340.0564	0.73752295
346.88461	1.9820763
353.27331	2.0703684
368.85015	7.0829713
371.00379	3.844754
372.99373	0.82084441
380.64885	1.1797127
383.83837	0.80150656
401.08949	0.40308255
402.07846	0.85706172
403.98545	0.42251913
418.02563	1.4840437
427.93225	4.4682754
434.02667	0.50855769
443.24875	2.2698442
446.09771	4.1447507
456.57438	1.9120048
457.20548	0.50222175
460.25919	1.2401163
465.18176	1.4744234
466.72222	0.6173519
472.23792	1.1349238
475.55133	1.366771
481.01239	0.64715104
484.90558	0.42700636
490.90187	1.5174171
491.6288	4.5098911
494.66733	0.55517322
498.91296	0.35627473
504.7018	3.148496
522.59009	5.9932115
528.2119	9.7160269
531.08617	4.5130261
533.26502	5.6963753
535.18249	1.8618703
536.5518	1.5086126
538.17666	2.8247677
539.28256	1.2683137
545.156	1.2713528
559.20526	0.51056662
566.77545	5.8541303
571.16962	3.098679
575.13827	5.0213641
575.4909	1.3576754
583.4334	0.4976454
586.43701	2.947111
589.64581	1.4782277
590.23429	0.32738134
595.41687	2.5861562
600.83846	2.3205208
601.63009	1.2459694
608.04323	12.21543
611.5614	2.8264553
614.23957	1.6911048
619.61328	0.78034544
624.49546	1.7184418
629.02623	1.0731686
631.22852	1.5908497
633.63454	3.4736461
638.72815	6.26611
642.4088	2.6822711
647.12419	11.501719
648.21686	8.7687385
651.19286	7.6915119
651.61381	16.199758
658.24524	1.5492085
661.16446	4.2808795
662.23474	4.1327095
667.76738	7.3494994
669.75824	11.039737
673.38843	21.268827
675.82115	2.6353885
678.69334	2.9220433
679.97719	3.6410106
680.95239	5.5070345
686.24358	22.458413
689.43578	37.184948
703.46229	3.0564123
706.25891	3.5356019
709.26227	3.8504325
715.44736	8.7586541
716.13986	4.8482438
727.51037	4.6405764
732.93514	9.7507152
738.76851	28.361972
744.16904	3.1373472
748.07967	1.1696173
756.98659	5.2283683
757.54151	1.7254696
762.546	5.4024317
763.06989	13.008589
766.57352	2.198654
770.36239	5.2086907
775.67059	31.129809
781.6227	131.2438
787.60772	10.879224
797.22513	6.0546711
801.06267	4.0113818
804.2484	5.135081
813.81136	3.5501834
815.35149	1.9110676
819.34308	35.675965
825.43979	84.844781
828.72385	3.2713497
830.68621	3.9615997
836.32892	1.8838561
840.88938	2.3330016
843.33412	3.5822122
846.68569	6.2007065
849.32153	20.998369
857.30853	8.5244036
862.0931	56.542285
867.99636	251.70259
874.06996	1.2328342
875.06429	2.5789636
880.27971	8.9871542
884.9733	9.794247
890.96734	56.035159
897.00939	166.33411
900.75876	15.390427
901.30398	4.4939112
905.79425	1.402337
915.35925	0.87502549
919.88745	1.9896406
932.95501	2.3375815
936.14872	2.1195123
949.49662	4.9914307
961.22463	1.5443172
963.39331	1.9949192
969.41134	6.6026314
972.63936	4.7078466
978.83018	1.0001431
988.38776	1.5964696
992.77395	0.8214532
999.43145	1.0099485
1006.4321	1.8530989
1010.3908	1.2452092
1019.4475	1.7579561
1028.6997	7.5158793
1050.6342	1.3941324
1058.9143	1.0423024
1063.5793	4.8624791
1068.9914	1.8046088
1073.7751	2.1344172
1077.5312	3.8906647
1081.5798	0.68004292
1104.5115	3.3149162
1107.9598	3.4615046
1131.4997	1.8817892
1134.9237	2.7332093
1144.5001	1.0871344
1163.265	2.2146596
1172.5867	1.519999
1180.426	1.4317789
1189.4913	5.9726317
1214.359	1.8245125
1217.3988	1.2977212
1237.1311	1.2153003
1245.4189	2.0437479
1261.429	2.0925858
1333.5737	1.9067504
1480.879	2.6001596
1570.7179	0.64044309
1578.5913	1.4966834
1607.6606	0.90011002
1886.8742	1.552232
END IONS

BEGIN IONS
TITLE=14: Scan 834 (rt=1126.2) [E:\ORBITRAP\Laura\130118_OT_LB_Leaf\130116_OT_LB_Trichome_1.raw]
PEPMASS=539.27028 1975.9369
CHARGE=2+
SCANS=834
RAWSCANS=sn834
RTINSECONDS=1126.2046
220.95747	1.1973521
230.06413	1.1060847
238.48318	0.99251735
245.60654	0.75827506
271.76865	0.65285646
272.33834	0.20065364
283.33172	0.84113291
286.82483	0.90830563
298.76246	6.1762648
299.69423	4.2176461
300.87169	2.3093062
301.37041	6.4391567
302.99339	3.1102192
306.60572	2.0566305
307.99707	3.7003914
309.10947	4.0915366
309.4916	1.1299659
310.74033	2.5330366
311.33669	0.50211374
312.43385	0.37934898
319.96103	0.4092716
327.98285	0.30213799
334.84417	0.67095299
357.03725	2.3285936
360.26934	0.74730139
363.90937	1.466048
371.9597	0.41727792
373.79046	0.71346041
374.68114	2.2320387
375.06692	0.24919433
375.89591	0.62811721
383.1077	1.4160223
387.03394	5.4812718
387.54749	1.7926398
388.90186	3.7125845
389.51005	1.1494284
390.28693	0.80338984
395.93003	0.23278807
397.25618	0.39777734
404.61963	1.2769396
407.00885	0.99509111
412.2782	1.4602265
417.12018	0.96904099
425.5481	2.7616138
431.17089	3.8634327
433.16928	7.9752348
434.17137	1.4484703
436.89349	1.6773714
441.43062	1.2468888
443.8286	8.6723777
445.89106	2.7115954
448.68108	1.2752285
451.35811	0.30959647
455.97383	0.43299467
457.40886	0.55322938
462.44004	0.81667923
462.91013	1.3123985
464.78522	0.2356625
472.42219	0.60003558
475.42121	0.71755204
478.17248	1.5285738
480.85571	1.9285196
487.0711	0.46671884
496.23712	1.047625
500.6495	2.2580831
504.56172	11.689715
504.90316	36.364955
509.26562	0.73471829
512.66975	0.9955641
513.12119	1.2666393
513.68492	2.507649
515.71666	2.1465112
520.70038	95.237141
521.03961	32.240857
524.90003	5.168875
528.88941	8.6895762
530.19946	40.826183
533.27055	1.5977905
534.44018	0.75366928
537.96472	4.2644203
539.08956	1.3028632
541.89513	0.53717248
544.68728	2.3692028
546.05031	1.4063326
553.51123	1.4249652
557.47858	0.39538112
570.55186	4.7360778
574.35091	0.59476804
575.78936	0.98997171
579.62481	0.35564054
583.43846	1.1615879
586.05991	0.81981827
591.59251	1.2197968
594.97029	0.51461152
597.69683	1.2286717
601.55169	2.3521731
606.10547	1.6999754
611.40396	1.4312466
612.99669	2.5665167
618.28192	4.1670142
623.31017	0.89635413
628.33134	5.0392943
631.17561	3.5520144
634.94827	0.55965765
635.28761	1.365862
644.32128	1.3986457
652.39758	0.73823533
663.31939	2.3674413
667.26025	0.41916016
685.34486	6.0793452
686.41323	2.816538
733.35695	0.5019495
737.3974	0.84007472
745.95239	1.1921026
754.28643	1.2825579
770.68072	2.5003538
789.04807	5.3422709
811.3952	0.58942286
819.12279	0.83551299
822.3797	1.579335
832.39404	1.1657282
848.20871	6.2672275
880.16192	0.66124767
923.76605	0.95759684
949.30965	0.87627987
1013.9592	0.62788026
1019.2819	0.67716125
END IONS

BEGIN IONS
TITLE=15: Scan 837 (rt=1128.62) [E:\ORBITRAP\Laura\130118_OT_LB_Leaf\130116_OT_LB_Trichome_1.raw]
PEPMASS=522.8244 1995.537
CHARGE=2+
SCANS=837
RAWSCANS=sn837
RTINSECONDS=1128.6156
173.11107	0.59612206
180.93197	0.47607989
183.05127	0.97598622
196.90597	0.8219963
199.90434	0.87553328
200.91543	5.7932535
210.19785	0.40352737
215.89316	0.64794663
224.0855	1.5265666
225.00974	2.2606609
238.83749	0.43568541
242.13095	1.4033137
242.83433	1.6068125
247.11499	0.43808119
251.00046	4.737982
265.02178	0.37359578
269.06869	0.5971378
270.70754	0.43783877
275.43828	0.83234066
276.03881	0.30011268
281.98149	1.6840548
283.91503	0.49113196
285.30899	0.41266348
295.9901	3.9234823
298.59959	2.7107573
300.68854	4.3601248
301.07409	1.6078159
301.78728	1.8336644
302.86443	0.44064298
303.32367	1.1804563
304.68129	2.1965476
308.67858	0.80652245
309.95225	1.2085584
310.80905	0.82002814
311.25731	0.22177828
313.90918	3.2618862
316.82831	1.2683695
321.96076	3.5145593
324.28654	1.2482367
324.79857	0.29016798
325.72221	0.81371867
329.18799	0.38679569
341.12451	0.42779757
355.42822	1.0475924
358.09363	1.3749308
365.34453	1.6919983
366.63116	1.0087117
370.781	1.8957567
378.52823	1.7138461
382.09992	0.67612108
382.85697	0.62543547
385.16143	2.3630578
386.09517	0.25142605
388.62634	0.69884455
391.25959	0.47654212
395.28727	1.4992259
396.16648	0.39479445
399.13507	0.44773274
406.58896	1.1105796
408.16109	1.1544616
408.87067	0.65009374
409.36998	1.5599601
412.92422	4.5373847
414.68103	0.69212409
417.19902	3.0654245
417.96675	1.0230455
422.7273	17.148151
426.61913	1.2600402
427.33788	2.1951495
435.99	2.2121545
440.12086	1.8947116
440.45943	0.58968092
441.51761	1.0113529
441.97255	1.5063793
442.80962	0.76315715
445.15154	0.45253939
445.86973	3.8928129
447.70479	2.0112074
448.5777	0.46494169
449.91272	1.2633135
454.1646	1.5800177
455.27795	0.30969357
457.31153	0.26058751
458.78753	0.37196977
465.82332	15.444608
466.24529	4.4741208
468.27968	0.85495942
471.38497	3.5107325
472.77099	1.7790297
476.28073	0.94900023
478.20852	1.8990178
479.02662	1.1171248
479.66837	2.1456334
481.02793	1.0705324
485.27109	3.1228967
486.89584	1.1027154
492.65889	2.1288388
496.58686	5.0185338
500.03722	3.8925129
504.78521	8.6199096
505.67849	15.796606
506.74399	21.143476
513.25107	11.596067
514.27462	20.752518
516.37704	4.8239423
521.75641	1.089041
524.17157	1.9908784
527.55893	0.89392925
530.19586	1.3634049
533.91905	0.84777796
534.29828	0.21360197
544.03454	1.2914096
545.28142	3.4102125
550.67974	1.0679238
554.3666	3.535257
556.96832	1.7048447
559.11487	1.8053402
561.56	1.420641
566.06779	2.1775172
568.13529	6.9439716
571.59837	2.8634672
573.16288	2.2429316
573.70915	4.0718357
579.44371	0.45621797
584.32637	1.5167177
586.23867	0.77856908
591.39249	0.38990779
592.25513	0.59782709
593.14495	0.71434437
597.15011	4.3493366
598.96327	1.1391586
600.61979	0.71925694
605.34826	0.30215065
609.97406	2.7789518
612.75408	1.8016877
614.29351	3.7338094
614.76963	1.2284973
616.47004	1.7916569
621.66491	0.99148526
632.23691	23.151911
638.78324	1.8202595
639.20753	3.9694013
643.33866	0.78283828
646.56759	2.8455617
648.37605	1.5882549
653.0383	0.81577255
654.12537	0.3798049
654.62129	0.88903186
657.40484	0.97765666
681.35264	1.7765318
699.131	1.0865769
704.21685	1.8712864
714.42783	4.1091618
716.65051	4.0472571
723.29577	1.5878131
731.34805	24.280758
732.13447	5.9093236
740.24298	1.6836522
752.03418	3.2274407
755.40881	0.61119873
770.40975	2.4392847
771.2755	1.0278805
828.37184	1.6662425
830.55835	2.7885818
844.34557	7.3765188
878.40332	0.3751575
898.32254	7.9585428
916.43256	11.37109
931.56962	1.3559264
943.34674	0.27267356
END IONS

BEGIN IONS
TITLE=16: Scan 839 (rt=1129.73) [E:\ORBITRAP\Laura\130118_OT_LB_Leaf\130116_OT_LB_Trichome_1.raw]
PEPMASS=711.07234 2897.2983
CHARGE=4+
SCANS=839
RAWSCANS=sn839
RTINSECONDS=1129.7337
237.65182	0.55091051
286.85211	0.70743318
297.07604	0.75730976
299.13106	0.25783678
333.1358	0.22115865
367.80414	0.34000045
371.22192	1.5519507
394.20986	0.42741581
417.10808	0.2571003
417.68438	0.60288887
427.47943	1.0382178
437.77673	0.42760752
443.24458	0.29234421
444.13817	1.017826
445.11379	0.62686814
458.18219	0.34262622
474.66797	0.52126713
477.63678	1.5335012
486.18731	0.57504925
511.97113	0.50040569
525.19311	0.32931266
537.7168	0.80658379
538.87828	1.6779747
539.57617	4.2843473
543.26104	1.0082341
545.84116	2.7851756
547.1546	2.9134519
550.7494	4.9437542
553.24652	2.0577506
557.07757	2.3847038
559.31319	0.33443938
564.23442	2.004562
574.80523	0.84663438
583.32028	3.3856371
585.53657	3.4531075
592.23731	0.49956891
596.7191	8.0044661
598.81078	3.2803573
600.01939	1.4167388
604.96174	1.809791
607.82452	1.9806797
612.065	2.5777138
613.79231	2.0792744
616.33516	3.7085611
619.52473	0.64564552
620.10395	0.86063046
622.17816	1.1391326
632.45093	2.2925806
634.72713	0.52286995
637.19825	1.6649642
638.43106	0.67355782
643.93667	1.3994908
646.19842	2.8605324
649.66278	1.5782824
652.64155	7.1290312
654.71086	4.8897087
657.3612	7.8310139
660.03502	5.3563203
661.77128	7.8582552
666.41784	4.3746536
669.70377	5.9815149
673.86953	11.91303
678.31542	5.6560297
682.14734	2.8942852
687.22215	11.4547
692.39186	6.8785965
695.58381	12.55577
697.85492	19.056683
699.29948	25.989272
701.4219	16.239967
701.97823	57.687249
702.84815	15.766345
706.55101	0.33209545
709.68861	1.304448
712.85577	0.45975059
715.0766	0.24633143
722.20257	5.2055916
726.69583	3.344428
728.86744	3.9046956
732.95049	2.7201643
737.31878	3.692134
739.36862	3.1184241
745.57165	5.510025
747.67886	3.4716784
750.79375	4.6014826
756.5733	5.2429888
762.40559	2.9329143
763.01744	4.2009679
770.10498	2.2116771
775.35794	0.97464971
778.09308	0.86824156
780.75739	1.5623136
782.23804	3.377296
784.85324	1.1917171
788.16561	2.0254997
793.58253	1.6685207
794.31924	7.10769
799.08479	6.4119393
800.23588	9.5640762
802.8541	2.5060638
805.65918	3.4803446
808.45134	2.9659959
814.9826	2.8816841
819.27087	3.7237573
825.8198	4.2394293
828.41977	6.2719364
831.49077	10.989525
838.42121	7.1573036
842.3022	7.4021412
847.28156	0.7383775
853.34602	0.98224848
860.59797	1.3418813
863.71222	7.9361753
867.55934	2.3482731
873.56973	5.8860328
880.13358	11.942062
881.20382	17.345095
886.03675	20.310977
891.61041	4.981999
892.00139	2.1717086
893.80493	2.3662576
898.91791	1.4875774
903.38432	5.1857073
908.77779	13.410394
914.76668	18.878484
918.0065	5.6357451
919.14543	1.9519242
923.24256	0.34971684
926.75354	2.6781085
931.48113	0.83003506
944.54791	1.7827153
961.05264	3.5807444
963.2891	1.7468227
980.34271	1.1027615
988.30866	0.74695705
993.74669	0.79892592
998.08884	1.5475128
1001.6859	2.7135721
1010.3879	2.6275781
1014.2553	0.92548284
1018.2803	2.2729621
1029.3932	1.2772871
1045.8975	2.1757279
1052.331	0.93771162
1059.1648	2.3888599
1068.24	3.0028486
1077.5005	0.69028753
1090.2318	1.160389
1110.3147	1.4621856
1118.4079	1.3599356
1133.6136	1.1892154
1144.2726	0.45734334
1150.5081	0.53801872
1155.3799	0.85670259
1189.4694	2.0265167
1216.8484	0.50351639
1222.6633	0.82380638
1257.4531	2.2716119
1298.4395	2.3429159
1319.675	1.0390396
1408.66	0.28992485
1452.9085	0.79504113
1544.8221	1.7930951
1637.5636	0.92105468
1649.2204	1.2034119
END IONS

BEGIN IONS
TITLE=17: Scan 850 (rt=1142.49) [E:\ORBITRAP\Laura\130118_OT_LB_Leaf\130116_OT_LB_Trichome_1.raw]
PEPMASS=629.56282 3064.3892
CHARGE=2+
SCANS=850
RAWSCANS=sn850
RTINSECONDS=1142.4933
186.10279	0.40681467
197.83656	0.18915342
199.05258	0.84947667
208.9306	3.0367103
212.18994	0.39121154
226.03899	0.62697678
226.72513	1.1106692
228.03827	1.1567002
238.64861	1.2050997
239.71887	0.37929131
241.47689	1.5078084
241.9221	0.58764255
243.08465	1.37339
244.10288	1.8731925
246.1966	0.26481552
249.08192	0.54144988
258.03131	0.4280402
260.95596	0.54762388
267.18765	1.5569923
278.0658	0.98789222
284.01966	1.5568905
296.85378	1.0332068
297.68859	0.79355988
299.03769	0.67815527
300.94012	0.69351288
306.12044	0.27539935
307.62332	2.7343994
312.35192	0.27653127
312.91649	0.78174517
315.01536	0.31359417
328.68808	0.36396545
332.35839	0.75194022
333.29391	1.5304687
339.92336	1.9214001
342.8614	1.0962372
343.45814	0.30679546
344.53987	1.0509906
355.16028	6.8211232
355.99526	0.63843799
359.98334	1.5638543
368.90725	2.1712105
371.00691	0.91594824
371.83727	1.3353309
372.71431	1.9538826
386.05409	2.1396289
390.01074	0.89533863
400.5003	1.4797789
411.62176	0.16916945
419.0769	0.43303879
427.64074	1.9068322
428.68516	0.85673351
434.07061	0.31667342
442.14966	2.9868659
447.11042	1.1837973
450.61668	7.7120641
452.43473	1.9955225
458.04226	1.9789548
459.24213	2.6231511
462.0863	0.55184701
468.18824	2.1334599
471.04517	0.82562495
472.11559	1.147838
477.79142	0.63964062
484.36506	1.6784792
486.23393	4.5017348
498.9283	1.3463513
500.10203	2.6790321
506.12128	2.6312246
511.75031	0.6316465
514.70546	6.6320726
515.30684	1.0453546
516.32881	3.2719208
521.78569	2.4934181
522.93834	1.3108444
527.60437	0.71250039
533.63849	4.8516695
538.28809	4.3454504
538.94287	13.339631
543.16193	11.486166
543.5665	2.6120455
548.74069	4.8474541
551.13801	0.38517342
554.70215	2.2088077
557.62579	2.0232571
561.43475	3.5918221
564.81903	3.3217363
578.47792	24.819601
582.91883	4.5153574
586.01781	1.9305136
588.47308	8.4747711
591.94992	2.0084157
593.02666	0.98396694
595.55031	1.2810892
598.33214	2.6662099
600.02909	4.2736494
606.03111	1.6615716
606.75569	2.7388715
610.39962	11.651285
615.15669	26.254624
617.36684	4.6572856
620.82727	32.478793
626.85058	1.3260383
634.22198	1.9517365
636.06289	0.93113948
639.81163	1.0574002
643.2921	9.0316454
651.81072	0.28873741
652.99198	0.63274465
657.33636	0.35321096
666.24483	5.3177547
672.11774	2.8330426
674.85285	2.0080453
679.59756	4.4186609
679.99733	6.0868678
685.29364	4.0456523
687.87188	1.9427975
692.9483	2.4988693
699.93481	4.6448252
701.81123	2.7871149
705.81677	0.7056722
709.15552	0.54832501
713.93663	2.2718246
714.76067	0.94358448
715.68951	2.3199107
721.67603	1.0173366
722.3717	2.3881446
728.61123	4.1229796
736.76862	4.3569884
743.87135	9.333666
746.4144	8.87768
750.19508	8.8508621
752.62383	6.3967624
757.31812	3.4680398
763.25443	22.499416
763.90034	8.4791185
769.43732	1.9328437
770.08415	2.6090573
773.22848	3.3488162
779.8272	2.1329291
783.95053	3.6236886
790.03548	20.213595
792.20373	6.3531435
797.08956	7.0223457
802.30758	0.3763589
806.85386	11.743589
807.80998	2.9395606
808.41254	5.9420423
814.40543	2.8709421
818.74517	1.2957794
825.95266	2.9636219
848.15997	1.0238079
863.28976	1.8578874
864.44806	0.79233207
865.21982	3.2006133
869.18899	3.1490852
873.21895	3.7898402
876.26439	5.7370327
877.14927	1.7471111
882.36751	3.8044653
887.17932	10.909059
900.16944	21.043793
900.51662	5.5134327
905.35141	2.9382908
907.90465	2.4891064
915.42602	4.4152525
922.44372	1.6752438
927.91473	0.7322952
933.55993	2.3216253
943.52763	0.85562
945.4165	1.1674323
950.9351	2.0434835
952.00754	1.7232656
977.60876	0.70319597
988.22568	3.0732239
1000.9747	5.2088711
1008.5683	1.9035188
1010.2557	2.923614
1015.2155	2.1965076
1025.1344	1.8229754
1028.582	1.6463482
1054.3688	3.4631613
1059.4703	1.9915633
1070.5914	1.1754975
1073.3724	1.2237738
1078.8966	2.6506119
1080.8487	1.6951342
1115.4882	2.9065684
1133.3932	0.42654892
1159.5261	0.66163318
1231.3466	3.3503115
1238.5533	0.41908715
1260.5394	1.1449231
1267.3773	2.1035503
1286.6571	1.0408583
1358.5258	0.84550809
1389.7367	2.46081
1545.5129	0.52818055
1569.6239	0.41455553
1666.6326	0.90195534
END IONS

BEGIN IONS
TITLE=18: Scan 854 (rt=1146.34) [E:\ORBITRAP\Laura\130118_OT_LB_Leaf\130116_OT_LB_Trichome_1.raw]
PEPMASS=626.80022 5850.1484
CHARGE=4+
SCANS=854
RAWSCANS=sn854
RTINSECONDS=1146.3378
180.05899	0.50315146
182.83728	3.0018897
200.6183	0.45948861
221.28861	0.75611884
222.184	1.0131932
222.85261	2.3792936
224.83236	6.079654
225.88058	2.4686421
226.79064	2.3087625
228.7955	0.9047896
233.87732	0.59777622
238.79105	12.624146
239.6691	1.3642545
240.56556	4.1953384
246.22055	5.1351117
294.91894	10.774522
295.83291	5.4061738
296.82135	9.1744112
297.93235	3.2409444
304.59558	0.72232325
312.97359	0.72009539
314.03737	0.42261926
325.75916	0.7142848
328.31933	1.0009995
333.1875	1.6664458
348.63228	1.8839461
352.2171	0.71676934
356.03689	1.1955698
359.86273	0.43425031
369.88015	10.794603
370.77509	10.065804
377.17464	0.71781418
377.87366	0.81323943
385.0057	0.39568796
387.66116	0.68676662
405.42997	4.8857983
413.89779	0.78181514
425.31818	1.3834182
426.09207	0.49815195
432.21423	1.2292725
439.68801	1.1186519
442.18366	2.0396847
443.5082	2.5953727
444.06568	6.592218
447.60541	1.4041438
451.23223	2.1047382
462.2872	0.54711415
464.19074	1.7944118
467.03345	0.84034565
480.10819	1.2486741
481.17738	0.57827688
490.84884	1.5414519
492.1159	3.2110378
498.21153	6.1564784
499.26246	3.8615129
499.7307	1.0626552
506.3332	2.9015885
509.49291	4.0082247
512.20177	5.2948421
517.91932	7.8415896
519.37878	2.9453433
524.9754	2.6064671
529.46251	5.5254553
530.90599	5.3040032
535.83963	4.8087166
536.96587	2.8635545
537.69253	1.027198
539.76128	1.9230516
542.59334	1.0853986
545.96728	1.5090831
549.24719	4.492433
553.86162	1.9194283
559.47229	3.9661514
563.83266	0.98801854
567.9001	3.1299933
569.83609	4.2764642
571.96446	7.525414
572.41962	22.055278
576.83952	328.26007
579.00196	11.205325
580.56779	2.6741066
582.33665	6.7583663
585.10487	6.1052121
585.94322	0.83634136
589.00459	2.5133671
590.33593	3.0408513
594.44641	52.904508
597.16663	18.97931
597.56863	4.610952
601.07207	4.0438411
604.1738	3.5928555
608.23272	29.840711
609.16568	7.9403238
611.56056	6.6746471
614.7109	7.685808
617.42084	14.621713
618.05641	50.946371
621.05066	0.93993727
627.10337	0.99776513
628.96631	0.74261656
636.51978	2.7112388
639.41401	0.85579177
642.06688	0.77989975
643.43945	1.2611694
651.05621	0.97321097
656.32184	2.4556903
662.94128	2.325854
670.22369	4.5775972
681.12341	3.1954556
683.70004	2.2187081
688.87302	15.674411
696.25518	2.90942
699.11477	0.76749106
707.07346	2.1781689
709.70055	4.2515228
713.05798	14.286849
727.39766	1.6656515
729.70183	3.6404967
730.88762	2.5941079
736.63318	30.371468
740.73046	3.6350896
742.00442	1.2151734
750.62617	4.5664321
753.50786	14.95867
762.38596	10.762321
763.20082	5.572562
768.73567	134.63069
774.96611	3.8666371
777.47002	3.8881357
779.30758	4.981039
780.79764	1.9021128
786.4591	14.068872
788.61862	5.2765
792.32458	14.376085
792.71394	8.2947623
798.29412	2.1432935
804.68498	2.487142
810.37398	9.3418125
814.29949	0.63605444
821.23199	2.4488663
830.01349	1.694839
838.783	4.8360463
848.07297	1.5507208
854.69167	2.3993613
860.18029	1.2154921
876.22291	4.2822046
886.57351	4.746611
904.70355	37.916837
908.02848	1.2940818
912.27996	0.58383093
925.43261	4.0237549
931.32039	0.87295348
937.87259	2.0706201
940.24986	4.7124459
945.71795	4.5930608
954.32105	10.251205
961.62402	5.6327605
991.51709	2.0913148
998.15647	2.3563118
1003.4514	1.0201092
1026.1684	1.1887431
1041.3064	0.64837378
1061.5228	0.97046551
1094.4082	1.7593842
1102.5184	1.4051957
1115.1265	3.0980361
1121.1886	0.74959577
1126.4956	1.6161584
1131.5146	2.4799268
1137.6092	1.4508578
1175.4332	1.0160393
1199.3163	2.0202381
1208.3905	1.939808
1215.4102	1.5123574
1276.407	1.1203126
1365.8014	2.2413479
1378.3501	1.3334133
1423.7546	1.5012951
1498.25	2.0372967
1527.7159	1.1604568
1646.6022	1.4468967
END IONS

BEGIN IONS
TITLE=19: Scan 856 (rt=1147.64) [E:\ORBITRAP\Laura\130118_OT_LB_Leaf\130116_OT_LB_Trichome_1.raw]
PEPMASS=418.22981 2239.8472
CHARGE=3+
SCANS=856
RAWSCANS=sn856
RTINSECONDS=1147.6387
119.06349	0.24449217
130.19623	1.5395712
156.09457	0.53006437
156.82045	0.26602615
170.16022	0.86882255
175.10231	1.2442242
183.04972	0.55715475
185.24017	1.8236254
193.17017	0.93676765
200.04906	7.6550148
201.08614	1.953937
201.89668	0.74149616
202.97745	1.7131858
205.1818	0.45903411
206.85854	0.44365489
210.01008	0.93366791
212.61301	0.92085038
214.09835	1.6415606
216.09059	0.59880177
221.02033	0.56177305
223.15676	1.2974793
224.27207	0.32116827
227.0404	1.3757868
229.03673	1.4031774
231.03772	0.25085808
232.07125	1.1583066
233.19013	0.63597393
234.9093	0.96520559
239.55508	0.24115167
242.11203	1.0569805
243.04055	1.5258881
244.04107	0.46343431
247.87805	1.0235452
254.17817	0.57946862
254.90436	1.4177953
256.68883	1.387416
257.12494	5.7136241
260.86788	0.44680926
262.21739	6.3506126
267.13623	1.1107717
271.05027	0.5500681
272.8999	0.71879642
275.76512	2.3439303
277.89179	0.35053801
279.83731	0.73199121
289.07683	1.0649376
290.68805	0.51267721
298.1008	2.0284348
302.91292	2.6375011
305.54462	2.0525859
306.14412	5.1098161
307.57561	2.5330892
309.13779	0.61852729
310.43471	0.74862078
311.20293	1.0871139
312.85514	0.8539225
317.08626	1.8774183
318.70913	0.51353601
320.80877	0.37712385
321.77669	1.9542025
322.63824	0.9628254
323.5639	2.4161256
326.81415	0.57185156
331.21502	3.1750459
333.97058	0.68315454
336.84688	0.35467126
338.71017	1.5584523
340.67832	4.4551383
341.46077	4.2724957
341.91731	1.2326042
342.4625	2.3449138
344.09433	0.4396778
347.50413	0.98944609
348.65461	0.67293345
350.15984	0.81941904
351.62193	2.1922281
352.48908	1.0274169
355.15055	1.1648095
357.22458	4.4744204
358.10294	2.6798051
359.89454	2.8841026
361.58385	1.9493644
363.31942	3.0281703
364.43894	0.80852152
367.18837	0.60010506
370.80308	2.8296998
372.59875	5.6874252
373.04994	8.6395897
375.58234	2.4855454
376.43847	3.5490254
379.11972	1.3181053
381.09368	2.5601206
382.17711	3.1282776
383.04975	1.007044
383.84644	0.30918387
386.64642	1.6811437
387.67922	0.99034433
389.02179	2.6913031
390.78945	3.42499
393.70464	1.9669343
394.09094	0.79526209
395.23255	0.89962537
396.54579	0.54245631
399.11908	42.92826
400.09901	15.529062
403.32853	1.8736758
408.33431	6.3013667
409.68711	4.2156974
410.94976	5.7426339
412.33789	25.614835
414.46971	2.5534201
416.01216	2.6232228
417.41984	1.8647144
417.88629	7.6207115
425.59714	0.74802112
427.62188	3.4076126
435.01452	1.7645458
436.16457	3.5113602
436.84535	1.7174048
439.51327	0.74138429
446.38711	0.36991575
452.19512	2.4794958
457.30056	0.83740469
457.66026	2.2873283
467.2536	2.338708
472.68522	6.5844255
474.26108	3.6308417
477.31379	1.7674541
478.90555	3.9434641
483.15948	1.7737349
486.6043	2.7471082
490.20179	3.9830238
492.36825	1.0904263
494.10002	1.5009334
496.14657	3.298786
498.69952	0.56523859
501.03421	0.68144739
503.76501	1.578237
504.77181	0.82767381
507.2204	2.3526379
512.31863	26.836086
513.16809	11.184017
514.19887	3.7840489
519.73496	4.7893537
522.32153	1.1031324
530.12665	0.32593638
539.30444	0.66552385
540.24936	1.6324393
546.0625	0.28821044
558.82184	1.1416335
567.15265	0.77799775
589.22918	1.6163988
595.1007	1.5360773
603.27648	2.8529952
609.3769	3.1876623
611.27892	4.3528233
614.23635	1.3392941
621.28692	1.218925
626.2182	1.8717441
632.33171	0.52620547
636.37517	2.6064205
642.30148	40.146551
685.22344	0.82412219
688.90479	0.94876475
693.23877	0.63940837
694.99401	0.95980593
701.35222	2.0210553
705.07952	1.8790037
721.94813	0.88662963
724.30474	3.2161842
730.37237	0.54517611
733.32104	1.2517545
741.24841	32.001062
765.19002	0.3048755
768.43255	0.54879432
818.44793	1.2764006
834.35825	0.68949981
854.32765	8.1991356
903.32165	1.4068556
END IONS

BEGIN IONS
TITLE=20: Scan 857 (rt=1148.24) [E:\ORBITRAP\Laura\130118_OT_LB_Leaf\130116_OT_LB_Trichome_1.raw]
PEPMASS=650.32797 1486.3944
CHARGE=4+
SCANS=857
RAWSCANS=sn857
RTINSECONDS=1148.2411
266.06558	1.1878643
283.16742	2.6389393
286.97638	1.1008061
300.11485	1.6086915
300.98674	0.13277472
317.42559	0.58693674
327.19281	3.1850171
338.99264	0.85963896
353.19256	0.40093223
354.98282	1.3297542
356.12046	0.14790142
366.80871	4.1186365
372.15442	1.1138379
384.02148	1.0160216
398.81765	1.893443
399.809	0.30463475
411.83529	0.87864678
416.78784	3.507045
427.07202	0.99039246
442.07354	0.31465776
459.26092	0.39259736
468.95896	1.7900721
471.18588	2.28318
475.49033	4.337038
483.11586	0.27730804
486.10272	3.9559295
487.22677	0.84896215
500.91921	1.3930084
503.88963	0.6580051
535.16595	1.2000313
541.09527	1.1000857
551.78589	0.48941266
557.72806	1.6100324
559.16814	2.201319
559.70853	4.0126474
567.99221	0.64621518
571.37451	1.0746972
578.98	0.73373482
580.25018	1.230735
586.57033	1.7179644
588.99012	1.4685299
590.43502	1.813744
593.26745	1.8692633
600.2278	4.4841744
603.73459	4.2693321
605.97806	4.9670265
608.72129	1.8314308
611.07381	3.6183867
611.77165	1.4706683
616.86645	6.1108903
622.61023	3.168906
624.88119	2.2612633
627.30829	0.9442986
630.70199	6.4215145
632.38939	4.5027373
632.97823	8.0304543
637.82669	15.371986
640.13957	8.4090591
641.62375	16.760945
644.53131	4.779749
650.05896	0.58833015
659.18979	2.1262782
663.86244	0.43441993
666.00096	1.1247816
667.68072	0.78447913
670.04895	1.2286439
674.94247	0.43184199
677.34153	2.5728909
680.90496	5.649797
681.61724	1.6399792
683.70983	0.8030846
689.0559	1.9652654
700.59934	4.4708601
704.74491	5.4461395
712.05645	3.6575897
712.82564	1.7694861
719.13697	2.4991384
721.78053	2.3724828
722.78832	4.0188711
728.14485	2.0594844
731.06537	1.0447102
733.72096	20.165823
734.58707	4.6293728
743.67719	2.573958
750.73248	6.1135715
756.71903	0.69816209
761.72817	4.6344468
764.9591	2.2377212
767.12839	0.99713493
771.3696	12.408106
787.07833	0.90878614
790.85425	1.7213513
795.35174	2.9001997
809.42906	0.54177899
813.90878	13.713244
814.46527	23.667609
819.41105	0.97443643
826.42755	0.74971843
833.06594	0.82955946
837.31283	2.4825737
843.82698	5.5189915
854.40173	0.77687213
860.02867	1.5550301
862.83659	0.78299549
872.38464	0.90008459
885.69738	1.4305365
925.95457	4.4231628
928.88719	1.6198363
941.49176	1.1228075
957.04766	2.7452077
961.6201	2.0957836
966.56958	0.97076261
972.73586	0.60728998
977.46472	1.6445459
982.80065	0.36976131
1021.2845	0.57950605
1124.2787	2.7116561
1158.1628	1.6593129
1208.4072	1.3651053
END IONS

BEGIN IONS
TITLE=21: Scan 864 (rt=1155.75) [E:\ORBITRAP\Laura\130118_OT_LB_Leaf\130116_OT_LB_Trichome_1.raw]
PEPMASS=603.2953 1608.3046
CHARGE=2+
SCANS=864
RAWSCANS=sn864
RTINSECONDS=1155.7509
196.96986	0.31072266
200.80409	0.8777499
243.162	0.19037955
245.99197	0.67178431
257.3265	0.63718559
258.1888	0.76537903
259.19303	0.49275641
294.84068	0.79793809
297.78548	1.917782
299.9012	0.20493267
302.72532	0.43962
304.01623	1.97417
316.41504	0.53684625
324.80542	0.76829442
329.63537	0.31251844
333.28558	1.2260801
337.95622	0.65940931
338.47115	1.1025178
340.21952	0.50191718
340.9183	1.1268676
353.88484	1.2098809
354.97983	0.87230974
367.61	0.99218285
370.66874	0.54597031
371.05205	0.78254327
371.9918	0.12152544
384.32008	0.42804068
385.19231	0.56697417
387.46293	0.26870224
389.08465	1.1019523
402.86548	0.35767684
417.01697	0.91850701
420.67047	0.20299208
442.32623	0.75583912
443.65208	0.18456611
448.11641	1.7402284
453.79892	0.51927033
456.23122	0.54379249
458.81659	1.2385538
464.74942	1.8238873
466.7569	1.032799
468.50249	0.72567461
469.93737	0.50494379
475.10393	5.9665084
477.20505	1.1335262
484.05072	3.2095656
486.18847	0.23531636
488.00097	0.66138864
491.55879	1.1153459
495.18805	0.34283469
503.17202	78.147274
508.10315	2.9067041
517.16211	0.23858441
521.55816	2.1731884
525.46789	0.45977728
528.17023	0.51132909
531.52447	2.9204213
536.89461	2.0149923
540.10816	1.1107091
541.55798	4.7704252
544.65189	0.87888942
546.86663	4.010365
553.80629	4.0455067
555.92563	4.5887651
558.02082	6.4110998
559.23984	3.0371998
564.64138	1.9539955
566.67066	4.271463
571.9821	3.9471831
572.77166	7.0362863
577.12609	5.5100837
580.26038	3.936353
584.61034	2.6623923
585.59702	5.3520302
591.73437	7.1206833
592.65191	7.4119747
593.74383	3.3383076
594.32109	7.1858116
602.34936	0.35556036
610.39312	1.0961617
620.96046	2.4200882
623.14728	0.94874028
623.62907	1.7920278
629.74603	1.7332253
635.18808	5.2681189
639.41522	2.8228718
640.55727	0.78811201
644.31641	4.6429041
647.70076	0.89909476
655.44249	0.2679545
660.4138	9.1511424
664.19891	1.1181114
669.15327	0.94742561
673.78146	5.2685551
678.76922	1.5840524
687.78773	7.2098924
688.70289	2.4161706
692.55267	5.2829739
696.56165	2.7546711
698.21153	2.1905098
706.83376	2.7182943
711.67693	5.8459314
712.23274	7.9414233
721.58897	1.3370596
731.0094	2.4093514
734.59136	1.2717
741.55067	2.0484965
746.33577	1.6516951
754.48392	1.9060378
755.11987	2.8811584
759.80548	1.3671456
764.32039	0.58338109
769.0857	2.1282775
773.27224	0.62900408
782.55454	1.9755371
797.45654	3.4851897
803.28004	0.98467902
805.81491	1.6489156
813.12432	1.24746
822.8222	2.1726386
830.09252	2.5570575
832.19339	0.59620256
841.07519	0.40117968
849.39752	3.1594832
859.49261	0.51582464
866.24963	0.90504734
881.52502	0.52225277
894.35345	0.46356353
907.70309	0.94362342
908.39825	1.2355309
960.21442	4.6968999
976.46667	1.4070981
1006.3638	4.5213879
1018.0976	0.83232915
1041.3098	0.55953073
1043.307	0.94730671
1059.3977	4.6133145
1142.4246	0.44030655
1197.3475	0.86689594
1215.3011	3.1684859
END IONS

BEGIN IONS
TITLE=22: Scan 871 (rt=1163.24) [E:\ORBITRAP\Laura\130118_OT_LB_Leaf\130116_OT_LB_Trichome_1.raw]
PEPMASS=729.8503 3130.0754
CHARGE=4+
SCANS=871
RAWSCANS=sn871
RTINSECONDS=1163.238
224.94713	1.2540618
226.09023	0.1399689
240.25375	1.671969
242.02307	3.4945779
277.78686	0.39997169
286.83969	1.4472247
312.74157	0.70048228
313.21717	1.7793431
313.8907	0.30565594
341.05801	0.48844545
356.06219	1.6592301
366.03114	2.0062139
367.95988	0.70165485
379.06198	0.90128009
383.79947	0.9643714
410.42541	0.25331718
419.44892	1.7164135
424.82489	1.0884165
428.95848	1.916901
429.95654	0.92786689
444.20295	0.98786365
444.42578	0.37721148
446.49786	0.89741657
468.19513	0.92926137
485.65796	0.73514896
490.87066	1.2924948
508.07144	1.4523629
514.62414	0.31202995
523.23022	0.72577787
534.71631	1.5758309
550.06891	1.815875
556.96765	0.3902833
559.43762	0.8108339
564.70422	1.1402604
567.20409	0.35917049
570.27698	0.66867218
582.61743	1.6188447
596.88675	0.45564644
598.91779	2.2437381
605.79992	0.71604414
609.93155	0.46041899
612.91593	2.7782417
616.15388	1.1716453
619.7752	1.8385376
624.20617	2.7547903
635.66368	1.5781518
638.6314	1.3848368
643.35516	2.0143225
654.16296	0.37267392
658.49717	0.61309031
659.02111	1.1070357
659.78574	1.8749733
663.03316	6.5207501
663.91357	0.73921952
669.69514	5.1735647
675.34129	0.82352421
679.13249	1.3728037
682.57183	1.1773244
685.90993	1.0289538
686.81627	1.2950269
688.59144	2.6674742
692.7473	1.5853782
697.20964	9.3502871
698.06244	2.5849543
699.26014	4.9705941
707.5272	5.6812745
712.70987	3.5850208
716.74052	17.120838
721.17217	43.525199
744.09485	0.92795368
750.55234	0.7424216
753.61377	1.981363
756.49279	3.3920311
762.06482	2.4032828
764.58526	6.8030134
766.02197	3.4712203
772.49407	2.2344769
778.57569	2.8151136
782.01533	2.5061383
795.4815	1.0681551
803.01995	4.4478628
809.48548	4.9564043
821.01037	1.0313525
826.04513	6.9194498
829.28646	3.3850052
836.90449	3.8572041
840.49087	4.6871157
844.91157	25.69135
849.30054	3.6083369
863.17512	1.5550237
868.54829	52.364724
869.12365	14.505248
882.60832	0.77641608
886.12931	25.898002
892.27714	262.51862
895.78377	3.951995
898.84434	1.5614481
902.02578	1.7729198
904.19537	2.3889965
909.862	2.1303038
919.51123	1.6281021
922.75849	2.3672578
927.09266	3.9481584
929.53037	9.482502
945.0191	0.81059321
967.25036	1.2287295
970.29932	3.0029746
976.49883	2.5209525
985.23626	4.0196889
992.00641	0.93672886
1000.4466	0.70382015
1003.0154	0.50820377
1009.9217	0.34051321
1085.496	0.89273854
1114.4377	0.54658399
1123.3416	1.0687812
1132.2895	4.1446475
1140.8248	3.0991891
1146.0085	1.8656119
1151.0214	2.7403716
1214.4774	2.549779
1225.9189	0.61083854
1240.4243	0.77719929
1361.5886	1.3551423
1373.4589	0.70340354
1407.6988	1.7283638
1502.55	1.1680883
1514.5478	0.73611405
1546.908	0.63335091
1657.9034	1.1000611
END IONS

BEGIN IONS
TITLE=23: Scan 873 (rt=1164.53) [E:\ORBITRAP\Laura\130118_OT_LB_Leaf\130116_OT_LB_Trichome_1.raw]
PEPMASS=604.2815 2362.8206
CHARGE=3+
SCANS=873
RAWSCANS=sn873
RTINSECONDS=1164.5286
199.16327	0.78378356
200.04393	0.58170222
200.87437	1.335084
215.96847	0.39516842
222.05987	0.48447547
226.96733	1.7564881
250.98984	0.3592381
251.89566	0.80070602
275.15504	2.0609002
276.10138	0.50022744
294.05044	1.0854438
297.15668	0.7839667
308.9693	0.38773133
310.99286	1.3565636
314.72187	0.24361725
315.88556	0.80491822
321.18574	0.639227
322.87983	1.2802183
324.93129	0.60697426
325.84964	1.7152817
337.88961	2.1553359
338.81843	0.64172541
340.7421	2.4189605
341.43017	0.81276869
354.36615	0.36946913
355.66738	0.51852169
356.14672	1.1872109
359.10817	1.7772303
364.39748	0.64739915
368.65809	0.75309787
370.52296	1.2861529
371.14417	2.9131033
373.18868	1.4682767
379.59301	0.39789629
380.91989	1.0479716
386.43793	0.79620929
388.6083	0.51314208
397.04321	0.89392687
407.19955	3.0028868
411.89891	3.2279246
413.08509	0.86389999
415.95605	4.5506562
422.54004	1.1947875
423.16123	0.3838159
431.93768	0.88483761
433.04237	1.5586944
438.0935	0.82239291
442.17114	0.36796936
450.10149	1.6154379
450.81964	3.9827322
455.07912	0.54061856
456.16296	1.5522623
464.1737	0.17491072
468.1134	1.0126327
471.91345	0.40992042
486.08685	6.0853669
489.51074	1.2918297
491.12924	1.5564495
492.13637	2.6891014
495.2044	0.7904115
503.19259	60.510579
503.63026	5.6145852
509.26452	0.45283614
513.25113	1.647565
513.97817	0.74514769
524.35575	2.1464936
527.92568	2.8037502
531.39838	11.323923
531.87647	3.5033463
537.34364	25.850616
538.16173	5.7810093
538.97418	2.3361616
543.94408	0.75446863
546.99212	0.84825859
549.14959	1.5312752
553.54388	1.1135045
561.66842	3.0485108
567.01335	2.2523894
568.32261	1.6201878
571.5428	0.57549473
574.82231	4.3372572
576.09634	2.1217316
577.53681	3.6785441
579.51641	0.61258875
581.74582	0.26571576
584.87447	3.8112933
585.41204	7.6630118
586.42111	3.4014969
587.77464	6.2547458
590.00453	5.0527557
592.19023	4.8614903
592.93477	13.001748
594.18583	7.6416596
596.77942	3.6843945
597.5698	5.8934223
598.22119	3.6940821
602.39526	0.59863352
631.87311	1.9986882
635.11809	2.2313448
638.06673	3.826746
640.72609	9.8848544
641.37693	1.9476991
643.51115	3.7663077
656.08174	0.29431844
657.95566	0.24788205
661.72739	3.7295818
663.41926	2.108864
668.81197	6.2686802
672.91473	0.52881656
678.93041	1.3681245
690.10904	1.340385
691.54364	1.5142822
692.03555	5.9405673
692.36695	1.8098417
696.7187	3.8233581
699.22961	4.9798288
702.95324	1.7708944
714.20838	2.1032594
717.73554	2.0655683
720.84684	1.2758029
727.4306	1.1087283
733.23224	0.63960282
741.75084	34.858578
742.89949	7.636852
745.4176	4.799247
748.00095	5.1371108
751.63475	0.33693612
758.92894	6.1719175
760.62829	6.367261
766.31184	2.502033
769.15698	3.7086339
776.0773	1.6650743
779.9252	0.3350351
784.3298	1.0298373
790.52787	2.5466364
794.22664	7.2015642
796.88135	10.691516
797.94192	2.3028153
805.76046	23.132796
806.84576	7.5122608
822.78717	2.0500585
832.63085	2.4731954
839.75825	1.9925555
847.11224	2.5594509
849.3076	6.9700676
850.68055	3.0025399
854.3925	3.4303632
862.37671	0.7463424
878.37127	1.6060983
916.2774	0.30973864
922.99737	0.87369429
952.59606	1.5012566
959.5617	1.4669405
995.2669	2.3734582
1005.4283	2.913335
1010.3868	0.77909462
1018.1681	1.0964955
1022.4662	0.6829187
1024.0509	0.45023272
1041.5912	1.6075438
1059.3654	9.6516621
1082.5682	1.5802581
1096.4658	1.0667822
1181.2031	0.48167678
1280.5394	1.7862844
1405.353	0.89892592
1434.6107	0.7404255
1460.6337	0.57583751
1783.5904	1.312725
END IONS

BEGIN IONS
TITLE=24: Scan 879 (rt=1170.85) [E:\ORBITRAP\Laura\130118_OT_LB_Leaf\130116_OT_LB_Trichome_1.raw]
PEPMASS=813.35886 3611.6157
CHARGE=4+
SCANS=879
RAWSCANS=sn879
RTINSECONDS=1170.8533
258.75567	0.38187356
267.30633	0.81892815
303.94041	0.34827431
313.13193	0.30038482
335.19866	0.64131894
338.85811	0.79696044
339.97272	0.52514656
341.08059	0.9028549
347.12048	0.65440305
356.0141	0.27744201
360.1975	1.2076281
370.06048	0.71191581
384.10576	0.30765184
386.16843	0.56444092
389.80389	0.87842354
397.91968	0.4662308
411.2178	1.9825185
417.31421	0.79570436
438.09729	1.3114532
443.14789	1.1869022
449.09886	1.0213418
449.82483	0.41284134
466.22402	1.4634554
468.05249	0.25026773
484.09448	1.5344876
499.03105	1.3017976
504.17938	2.2212416
527.794	4.3447059
532.20791	0.64737302
535.75647	1.0198702
540.2381	1.0515836
548.87915	0.28204135
550.78692	1.2313402
559.25152	1.2974644
564.8847	1.4456926
568.05316	2.9899698
601.42373	1.303464
602.05515	0.42187781
607.10644	0.43603092
611.99633	0.87170464
619.28428	6.8473383
620.17145	2.7745969
624.97345	3.0579032
632.43804	0.93343055
641.3738	2.4965244
643.79297	4.0760826
647.33502	1.3371447
651.86468	2.2736121
658.74622	0.83506542
662.46991	4.4187688
666.23276	0.60123009
675.00305	2.7331816
679.23399	1.1281984
680.18646	2.3230974
687.71243	7.0003557
696.30663	5.579346
700.96129	2.101035
703.23496	0.57344543
706.68771	3.2854305
708.76242	3.2834542
710.24469	7.5376003
711.28301	2.764573
713.42287	1.3769323
716.33599	5.267811
717.45585	6.6506144
718.19473	2.593214
720.05424	1.3468874
728.28639	1.9552029
730.80447	3.6816234
733.8626	3.4283285
737.78661	5.9198559
744.87035	2.0541047
749.05338	9.5243607
753.86852	2.4623405
758.78554	13.086878
762.61324	5.8811883
763.39741	3.1474477
766.68808	5.4390558
769.65033	14.146902
773.66025	32.826751
777.33106	6.2785483
780.13303	11.596996
784.48543	39.212216
788.81162	153.38177
791.08567	4.3708684
793.17391	7.3853735
794.54731	4.0076924
800.02322	5.2451268
804.05106	12.511431
805.44254	3.5724237
812.25763	1.8356229
823.786	1.439678
826.5404	2.8746733
831.23607	5.0129491
833.35789	7.2651395
840.73645	3.2865252
845.33827	11.321244
848.88247	3.8898556
849.79136	2.4783199
856.25281	2.0936048
863.88547	3.7276542
867.80932	23.275468
878.19978	6.8514304
881.35705	2.8673388
885.06219	3.9710295
890.46028	24.395732
894.62862	4.502026
902.91126	6.9495945
910.91459	5.6505443
913.58032	7.3922894
914.24719	3.8132998
919.30177	3.37698
922.74032	2.9788783
925.29158	2.8944553
930.24534	12.265913
931.95864	3.9293257
934.92505	1.2196854
940.4735	8.6671743
945.59774	6.007426
947.17665	2.9084319
950.64033	4.650028
958.49083	2.4853999
960.20089	2.7551703
965.13446	5.9090493
968.82287	2.7862527
971.85319	2.3382595
978.31577	3.0737349
983.39219	9.4239295
993.49489	2.9141331
995.59163	2.0325936
999.79159	2.7051713
1006.2584	5.4579028
1007.4871	7.4309066
1012.3167	3.0964235
1018.47	1.1809491
1023.6989	1.0555274
1025.5169	1.6975212
1030.8635	8.8009914
1035.8948	4.2003295
1039.3422	1.0000027
1051.0926	0.84460571
1065.1501	0.55029561
1080.3061	2.018827
1087.162	1.9397362
1100.2586	2.6675708
1108.8424	2.0489309
1113.9775	0.96418884
1119.3069	1.6985879
1127.3619	2.6047926
1133.6885	3.2516648
1137.0501	4.0893754
1153.0517	0.55514718
1157.0546	3.2395031
1167.9537	3.1888725
1177.6534	2.7458889
1181.0612	3.1551133
1188.2213	2.4930413
1210.9386	1.9184974
1218.2631	1.021647
1234.0133	0.58888259
1241.4349	3.0441241
1248.3307	0.32892851
1266.8485	3.0000743
1269.3612	1.0334154
1302.6284	1.4445491
1309.071	0.75667342
1316.4232	2.1910183
1340.4764	0.99565861
1374.5314	1.1848193
1384.1173	1.2240368
1417.5795	2.345871
1428.5435	1.8427774
1460.2363	0.71694249
1490.4588	3.6393214
1513.1765	1.3502823
1529.5978	0.95413065
1592.9949	2.2143743
END IONS

BEGIN IONS
TITLE=25: Scan 882 (rt=1173.41) [E:\ORBITRAP\Laura\130118_OT_LB_Leaf\130116_OT_LB_Trichome_1.raw]
PEPMASS=416.48305 2536.394
CHARGE=4+
SCANS=882
RAWSCANS=sn882
RTINSECONDS=1173.4059
129.01433	0.42434477
143.11236	0.43421834
155.10422	0.72715832
155.89412	0.34323619
161.14714	0.35678588
170.55444	1.0804193
171.03476	3.8824705
175.88005	1.2492241
188.74258	0.65623874
189.9386	1.0510599
194.76613	0.36664511
203.00538	0.87224182
204.14075	0.33979681
205.12195	0.71111572
210.05443	0.61922567
213.01707	2.9149941
213.90962	0.45166095
215.2583	0.25693948
220.00776	0.60083086
222.07512	1.8365311
222.94155	0.36653995
223.89211	0.52979559
226.03622	0.39984356
227.79553	0.23391916
228.8279	0.82254699
230.8948	0.44688923
235.70631	0.37259016
236.08535	1.128065
237.9649	3.1540742
240.90942	0.47521286
246.03888	1.760545
246.89432	2.8731056
250.50097	0.69547685
250.87451	1.2328944
256.05438	1.034989
258.13094	1.2499941
259.74609	1.7166226
262.2128	0.87032027
268.30481	1.5126227
268.65956	3.4014875
272.13983	0.60856442
277.49742	12.768955
277.93502	2.6138985
279.81006	0.89505499
281.14093	1.2871434
281.78787	0.40793143
283.84456	1.6146946
285.13109	0.39708881
288.22984	1.1993542
289.6978	2.7203694
291.11474	0.72647547
295.99923	1.9319514
299.01913	1.2692377
299.7687	1.6470046
300.78289	0.44989018
302.0839	0.7935665
303.0566	1.4724791
304.34953	2.3199133
307.94324	1.3145399
309.79412	0.93458124
313.00092	6.1367891
314.98957	1.3892789
319.81561	0.41946115
321.78913	2.0252023
322.22077	0.4597895
324.73928	0.96965867
326.86709	1.5313945
329.0537	2.8536552
330.67901	0.37446707
331.36092	0.45979398
332.10191	0.62696572
332.8786	2.5244093
337.67901	0.78662063
339.74113	1.6569031
340.9246	1.014952
343.22321	3.4331747
344.96328	6.4683058
345.42672	2.5162525
347.21312	3.0849165
350.75067	1.7942542
353.11808	1.2407987
354.81639	1.9190534
357.28036	5.9106372
357.97903	1.8822203
358.76004	3.9235604
362.35042	0.74955237
364.94613	7.3347244
368.07914	10.473877
369.80737	10.918714
371.0017	4.602788
372.94274	7.9152238
373.94019	5.5542565
374.79518	3.4315984
375.46986	1.9019927
376.30942	1.1284266
377.68578	0.77342401
379.4723	1.1429994
380.20955	1.5337515
384.02197	2.1634302
384.80545	1.0297382
386.74503	5.2386676
389.09573	4.5239503
390.55751	5.6633597
392.03057	3.8790293
392.68306	5.4100262
394.07039	1.1488972
397.02232	3.3966555
397.58002	10.381511
398.95815	4.8181729
400.12531	3.1928197
403.69608	1.7490927
407.03485	21.330475
407.22503	6.8078496
409.45615	14.840983
411.94955	0.669961
415.77926	3.419755
418.46343	1.2506165
419.13839	0.25400041
424.1217	1.1101933
425.09629	3.4065838
425.82116	0.81349926
426.27544	3.0316573
429.66747	0.67341798
431.37372	1.6022899
432.75091	3.6282027
433.4654	3.1242621
434.67852	3.8730603
435.94299	1.4188932
437.38652	2.0386093
439.18867	1.0446919
441.48724	1.0716255
442.81773	0.39152699
443.14395	2.5479334
444.16023	0.46623293
455.1197	12.484884
455.53572	2.6406172
456.74385	1.76885
465.98269	2.8488201
468.1311	2.3553818
468.95627	8.1485104
469.35795	0.98889233
474.28398	0.6722799
475.89689	2.3159296
476.70819	0.47481791
484.44299	0.62305779
488.65482	1.3185812
491.80145	12.606812
498.02195	55.700548
506.00115	2.4929937
510.40103	1.1764429
510.90922	3.6607011
515.71452	1.9099873
519.0577	19.774528
521.55854	11.426336
529.17938	0.76893415
536.23602	3.1825349
537.278	2.0973197
544.38448	1.228038
546.39895	3.0521007
550.7063	0.83593939
554.74927	72.861492
557.69968	2.240166
559.97798	1.3717949
567.03863	0.99393252
574.15051	0.44875809
589.09667	1.0505328
592.97247	2.0146979
601.30415	2.6569892
604.19487	0.49391876
604.95556	0.91116191
610.3234	5.8122395
614.56204	1.4796446
618.19945	4.5084855
619.38562	4.0530092
626.2724	3.6194083
630.97467	1.6236612
634.36052	0.36842872
636.32843	0.74670289
652.16348	0.80011396
654.25811	1.8077185
654.74605	0.46618502
670.84521	1.2124164
680.9696	1.3306596
702.80525	2.7969386
737.34643	1.2567274
780.46902	1.0332438
782.36136	0.69562139
808.04095	0.62500931
909.31506	0.46221057
977.19091	2.521933
1091.5231	1.0980748
1248.3506	0.50433627
END IONS

BEGIN IONS
TITLE=26: Scan 886 (rt=1177.18) [E:\ORBITRAP\Laura\130118_OT_LB_Leaf\130116_OT_LB_Trichome_1.raw]
PEPMASS=424.22009 1427.3674
CHARGE=2+
SCANS=886
RAWSCANS=sn886
RTINSECONDS=1177.177
135.99354	0.86560766
149.04326	0.8062417
157.06607	0.27612327
173.00874	0.25305224
175.25915	1.6863279
176.06439	1.0940395
184.69051	0.34111415
185.22182	1.1714616
186.92639	1.4613549
200.06851	1.3617891
205.07642	0.32266779
211.07611	0.84090001
215.27199	1.0519513
219.31756	1.3314201
230.88962	0.73974068
236.26648	0.60530957
239.75476	0.76435068
242.05124	0.63294755
244.12262	1.7938705
249.83656	2.6315521
256.99695	0.57604258
261.63217	1.0402647
270.00378	1.562402
272.95676	0.58902057
276.98444	1.1814024
277.77856	2.6857627
280.35425	0.27645165
294.99689	1.1312856
295.90439	0.6357367
299.9904	2.2269935
301.94385	0.28724715
305.05925	0.26684145
305.92797	0.38768326
308.82672	0.68956859
309.79965	0.5237347
311.26788	1.9122903
311.73781	0.55213319
312.80299	0.20213258
319.71304	1.2033523
321.93463	1.2277692
326.67247	0.86038414
328.06625	0.28692165
328.87045	0.7877706
335.68891	2.1795249
336.47813	3.6704114
338.00143	1.0511001
339.58258	4.0212502
339.93324	9.5153453
346.77765	0.29926844
348.76573	1.5513509
349.97915	3.3772768
353.59235	1.7143135
356.90769	0.41652319
359.2275	1.2207847
361.33406	0.82154628
362.89032	0.66908076
363.94239	0.86796425
367.73696	39.90228
377.88081	4.8368129
378.30243	2.7772157
380.05385	2.1819672
386.79725	1.2256303
389.37224	0.68827645
392.19936	62.224903
395.27015	2.9981152
396.23595	0.95995102
397.73734	1.0298573
398.35566	0.27617002
400.77981	3.5429812
405.96321	12.364211
407.0206	6.6936469
408.973	8.6784746
411.4786	0.56934976
414.01553	4.8871103
414.66343	6.9743129
415.69678	4.4801264
417.75664	9.0169684
419.97828	0.73418306
422.25281	2.3642144
422.87163	0.73121619
424.91208	1.7961151
427.06644	1.0709519
431.90344	3.7394833
432.60288	1.0600698
436.33758	0.8154234
441.02209	1.9754735
441.93662	1.1999641
444.33326	0.66492393
444.72177	2.1331327
446.21998	0.73792769
447.95524	0.71195247
455.24997	1.9905147
458.99533	0.78963235
463.78065	3.0865491
464.34717	3.0160299
465.27373	1.1558946
475.26781	1.9207621
478.25947	0.97392617
481.30975	0.51620567
486.34892	1.2951132
487.25054	0.38842291
490.41424	1.8960436
497.14636	0.59744704
503.5599	0.86455184
505.38724	1.8924158
507.73053	1.0172255
508.16232	2.419287
535.70044	0.37560357
541.88065	2.3611317
542.6234	0.89545249
546.76745	2.1599004
554.76695	0.65268947
556.19335	1.6145889
561.99524	0.27049234
568.26178	2.0548461
573.29308	1.6887183
576.75129	0.38712702
585.34948	0.79744215
601.08533	0.90523565
605.1152	0.88480155
606.19984	1.6666219
607.89077	2.5577007
616.15907	0.93026518
627.24536	0.86722156
630.10088	4.8591463
634.36515	0.51050355
637.01121	0.23983473
641.25268	0.73802932
655.28405	0.55297531
660.9693	1.3759613
670.27117	1.2504616
672.97671	2.8809379
675.11368	0.27292244
681.18363	0.47218721
682.07745	0.81683512
717.08453	0.94061753
734.36389	0.97073977
757.20903	0.72680418
788.90521	0.749143
805.36114	0.73856907
END IONS

BEGIN IONS
TITLE=27: Scan 894 (rt=1185.82) [E:\ORBITRAP\Laura\130118_OT_LB_Leaf\130116_OT_LB_Trichome_1.raw]
PEPMASS=558.6772 8093.6929
CHARGE=5+
SCANS=894
RAWSCANS=sn894
RTINSECONDS=1185.8189
186.97105	12.672642
202.0314	0.82747397
213.99589	0.96464762
214.87298	1.3249571
230.07512	0.66400448
231.88899	0.81675486
238.83279	0.48403463
242.82708	1.4139231
243.98907	0.46796688
252.8721	0.51074503
269.22678	1.3099614
271.06029	0.70716653
288.00901	8.5324191
288.58757	3.7828609
293.06729	0.48736513
299.8695	0.356852
310.07275	0.46886312
314.90156	4.724123
316.06207	1.0647148
317.16246	2.9749108
320.91094	0.89502023
323.6618	3.5332672
327.96558	1.2359646
330.20511	0.52898648
330.70685	1.2039356
340.2405	0.64842958
344.22353	1.5304521
347.07861	1.7034842
352.7813	0.74721762
356.38962	2.4887073
358.57768	2.3809423
363.7043	0.79702509
367.04033	3.709944
370.12524	0.65042473
378.17113	2.2167617
385.91201	0.69393604
387.83303	0.48620898
393.71267	1.3315013
395.01639	1.0732453
395.97669	3.4749843
399.09624	1.3073508
401.82923	0.98852939
402.22776	2.7779655
406.10254	0.61344446
407.04819	1.1981481
412.2233	1.2381699
413.99783	0.94353155
417.76222	2.1456427
421.21399	1.6196625
425.26117	0.77757684
426.58385	2.8284472
426.99698	0.51950123
430.04553	1.6772062
436.48852	1.54661
441.10178	5.4785027
443.36992	2.7800738
444.36982	1.279062
445.99142	5.6279482
447.27557	2.0065374
451.17102	2.201812
453.22421	0.68095372
455.16941	1.0362282
456.18497	0.62332397
461.24848	2.1455814
461.91597	3.5413565
465.19214	3.1555065
466.76162	2.4472648
469.01087	1.1401172
471.91179	3.9965651
475.19225	3.8172181
477.81449	4.2460474
479.83016	3.2442733
481.55809	3.4599693
482.66974	1.4049421
485.22274	3.8511687
486.21039	2.0810391
487.4006	3.0035515
488.10131	1.7171896
488.98852	6.3087105
491.29271	0.52749083
493.8645	1.0953952
496.97178	3.20017
497.95269	0.63606205
499.11683	1.9875801
503.65022	0.99394409
507.74739	1.79166
509.99303	6.0635309
512.85774	7.3858009
514.83202	7.917048
515.77627	6.0744391
518.18169	2.7489371
519.75961	5.4774808
522.20166	15.997707
523.07629	5.5931886
525.22919	4.4978902
527.9296	27.86753
528.45579	5.9269576
533.86289	67.602456
536.51248	8.9957812
538.73938	2.3340005
540.02805	5.8255364
542.24074	6.0123181
544.50759	12.812754
545.9776	8.3655399
548.56984	15.199663
549.63909	27.796959
551.51811	10.392019
554.3539	1.3642934
557.23761	1.0471045
558.51129	0.49531714
563.20465	1.0613159
567.09002	1.7790342
571.36241	1.7198726
575.1839	20.870035
577.70825	3.5536919
579.27605	4.0290117
581.15761	5.7753158
582.58971	12.834774
586.10827	8.0807893
586.37645	3.5482646
590.9898	1.683792
595.17759	18.238538
595.82049	5.1091301
600.29881	1.3582554
603.24556	1.6493236
604.3166	2.1434668
609.55983	3.087362
611.11184	5.8600761
613.49551	6.0873776
618.62804	4.0724125
619.10599	12.567535
621.15457	1.7862335
624.21332	4.9406927
627.68138	2.2313764
629.26567	5.0716378
632.88265	5.2188057
637.82862	13.995008
639.99006	9.498575
643.46536	10.620605
646.9042	50.34013
647.92966	20.691816
651.3508	290.25341
654.4285	6.6700812
656.88714	8.0287954
660.41661	19.375442
662.29	6.1479543
665.09202	37.495337
668.51565	48.456791
673.01899	162.89463
675.39714	23.59241
676.18711	45.692597
679.9813	7.8876976
682.2043	6.1101435
686.16647	20.959518
689.59058	2.3441488
696.18951	6.5874498
698.55131	1.6117461
703.42118	2.8438912
705.53413	8.8562621
708.96566	9.0674886
711.17892	0.99145535
715.49567	12.342038
719.24829	4.5540757
721.84401	1.9187303
724.73635	1.1646089
727.68313	3.9153794
733.18161	19.831026
734.20203	6.2053939
738.97261	14.672923
743.65786	4.7346616
745.43957	2.1425115
746.51845	0.59258678
749.8611	1.614423
752.44217	6.0640277
754.1995	3.1307225
754.7566	1.2999823
762.56511	5.9764628
773.29452	2.2714266
775.95667	5.4505797
781.30368	3.1438816
782.50596	6.8415654
783.91162	4.4554182
787.17901	1.1464782
791.43741	1.9328815
792.48066	0.97648656
796.77825	1.7543926
803.96449	1.2507926
806.99752	1.0793508
812.02628	0.76616424
814.8857	1.7040379
819.12745	10.512504
821.78494	6.0670139
824.4289	10.04548
833.65995	1.3257215
841.07365	2.2116087
844.92667	3.5014813
847.13461	7.6728232
849.2523	4.0627375
854.07521	8.6242961
858.22629	4.3281771
862.9168	0.58895439
870.34777	1.8359468
875.73539	2.6457207
881.75732	1.2992145
886.34433	2.7272756
889.86698	0.86595562
892.05434	0.77222601
896.32124	1.9167775
900.32088	1.4437389
914.25512	1.7856573
926.32354	1.466834
942.68462	3.1904848
945.60662	2.2136176
950.55987	0.57976741
962.27476	5.6648842
967.15385	1.1283002
975.30228	1.9798743
978.18898	1.7210647
984.40967	1.1520288
997.47267	3.1280137
1002.709	1.9590029
1006.3057	4.6472003
1018.3097	0.72467548
1023.2894	1.8001007
1026.5896	1.6756171
1054.9802	1.4078992
1058.6774	1.2262578
1064.4675	3.2079487
1072.2552	1.1999196
1077.661	1.2155304
1091.2765	1.486665
1100.1483	1.934173
1120.3226	1.5508245
1129.3173	3.3572091
1132.3251	2.2272163
1140.5793	1.5734179
1172.6036	1.4462513
1181.4426	2.1819455
1239.2283	0.91254583
1253.5911	0.91491157
1298.4186	1.8313041
1327.6036	0.79009484
1332.6137	0.93845206
1348.5615	2.2862025
1369.3945	1.0545551
1383.7764	1.2421414
1403.3639	1.6610519
1418.6725	1.9113896
1449.47	2.3676264
1481.4719	2.8204638
1509.6678	1.5528263
1519.2937	2.9793556
1597.5931	1.0333665
1616.472	0.80428959
1640.721	1.9669465
END IONS

BEGIN IONS
TITLE=28: Scan 897 (rt=1188.39) [E:\ORBITRAP\Laura\130118_OT_LB_Leaf\130116_OT_LB_Trichome_1.raw]
PEPMASS=667.33747 2504.3789
CHARGE=4+
SCANS=897
RAWSCANS=sn897
RTINSECONDS=1188.3854
194.67316	0.36287751
198.05319	1.0989732
224.06479	0.23308666
239.2609	1.7783448
241.9003	0.71637184
244.20735	1.1998001
244.66669	3.1570495
259.0845	0.69793257
284.95843	0.27622122
294.99392	0.43700292
299.1918	1.0545715
303.03442	0.49295416
310.95507	1.2810565
325.06793	0.73648692
355.00311	0.6889964
365.86999	0.93967657
373.02637	0.46600074
396.35316	1.5458848
400.10724	0.85950167
409.80633	0.32300203
416.76038	0.5726579
425.22367	0.9454413
426.04799	1.593089
428.82305	3.5196357
429.20286	0.8598411
444.75391	0.35313774
447.26356	0.8983766
451.21084	0.73582371
462.87667	1.6261795
464.15583	2.7066118
477.2613	0.53712184
479.1189	1.5174292
486.30074	0.83663883
488.23995	2.3944095
493.87375	1.3760097
496.21834	1.6395431
496.94761	0.67081368
500.12584	0.46476472
518.02398	0.48964109
532.726	2.2543758
535.15626	0.42865223
538.92852	0.33821713
539.7129	0.96696666
543.10869	0.40484578
549.85204	2.599629
551.14593	1.046014
553.87311	0.92782613
558.75464	0.44514831
567.51111	4.2713722
573.19665	0.54489802
576.13408	2.939133
576.72063	2.5209361
585.30348	0.85525466
596.26591	2.6069565
598.60774	0.51627527
601.94274	3.131843
606.44807	2.144074
607.91432	1.2029028
613.76047	13.50698
617.61062	2.7753079
620.58958	0.3983678
624.27097	3.8416538
627.84753	44.373132
633.03539	1.5307027
636.77327	4.4648801
638.50624	3.898554
639.25575	6.8232728
645.05539	5.5443718
649.64022	16.474456
652.72212	6.7875801
654.00141	5.1903802
655.90876	6.7825836
657.94651	9.1706468
659.02975	3.8777911
659.68286	1.9787004
660.89743	1.3612731
664.71374	0.37172852
665.84635	1.0785515
678.39054	0.48735261
681.25195	0.45129108
686.47699	0.76339102
689.78585	3.3777407
695.27262	23.330981
712.30775	5.8194264
718.0183	3.2845023
718.74717	7.4609264
720.40441	2.454463
727.53375	3.3405485
728.87984	3.681242
740.61169	0.33653469
750.70219	8.8038056
756.08813	46.130786
768.77789	1.0118433
775.3864	4.9341325
783.8411	10.73739
788.40553	2.4078716
794.43107	32.912817
798.339	3.5846989
801.22381	4.4630807
809.28556	1.9717517
816.07557	6.6539619
817.7395	4.8868644
820.8749	1.1133732
825.75805	2.6989097
831.5977	7.9334534
836.69383	63.893659
844.4306	1.5047222
847.25225	2.7586441
855.08034	3.6836822
860.89629	4.6974827
866.0907	11.480869
869.04034	5.8010697
869.63969	2.7796896
882.5119	2.0382397
889.66149	0.33027418
912.8611	5.5539441
917.65659	5.8813059
928.90588	1.9636811
946.08001	0.97280368
953.69525	3.9129474
958.69653	1.2531434
970.7517	2.0814749
976.13732	1.1528677
990.34338	1.337654
1005.0356	1.6319749
1032.3071	1.7844773
1042.1508	1.1744402
1052.2521	1.6122228
1059.5046	1.4687082
1065.2892	0.3650849
1089.8613	0.89071141
1098.4993	4.1231388
1135.5148	0.96609958
1158.2206	0.97243139
1168.5805	1.2842469
1168.938	0.48085808
1181.642	1.3132216
1384.15	2.6732229
1411.2102	0.71634071
1467.6746	0.97098846
1598.9651	0.59462149
1761.919	0.89790534
1798.8079	5.3857493
END IONS

BEGIN IONS
TITLE=29: Scan 912 (rt=1206.04) [E:\ORBITRAP\Laura\130118_OT_LB_Leaf\130116_OT_LB_Trichome_1.raw]
PEPMASS=619.33985 2793.6135
CHARGE=3+
SCANS=912
RAWSCANS=sn912
RTINSECONDS=1206.0442
199.84717	0.39916533
223.95732	0.15926634
227.02195	1.18264
229.05783	0.81128534
232.83397	0.48391337
240.06439	6.1124522
241.46338	0.81629212
258.97022	1.2264624
266.00133	1.2006177
267.2965	0.53141293
276.12213	0.67356268
279.91125	0.41187514
283.04465	0.52557446
294.12464	0.3858497
294.56995	1.9960039
300.7965	0.32095889
302.00079	0.56875408
302.96795	1.20591
311.03997	3.4501848
313.19688	0.83285728
334.05038	0.69594422
336.83505	1.1199098
344.05415	0.54919032
344.47522	0.73251753
354.11509	1.3385065
355.2368	2.3897606
356.79536	1.7263403
358.15042	1.1554449
368.27536	0.32528555
369.31893	0.9237216
372.22095	0.77324549
378.03236	0.34639746
382.12639	4.8271426
387.24939	0.70508476
396.94003	1.2297182
414.04036	0.60468324
417.75616	1.8665154
425.64211	1.3102535
426.33373	0.55810882
436.20172	1.7249348
440.08254	2.3128939
442.73105	1.5506479
444.06832	0.65602279
450.7046	1.2365404
451.96736	1.5559058
453.47257	1.0414347
454.80479	1.4013379
465.48908	1.227178
466.43525	2.5385346
467.83259	1.152951
471.45748	1.4984755
473.08706	0.77028315
474.97675	0.36015412
478.93689	0.37451995
485.85028	2.5849945
492.14237	2.1860263
492.76729	3.191577
495.05211	2.0590911
498.25963	1.2882872
498.94895	1.3419254
500.04327	3.9686712
500.94445	1.5969516
505.30884	0.96772441
510.8766	0.54667908
511.63866	1.4808769
514.39045	0.6911432
516.74859	1.3422163
522.9627	1.3573665
527.93535	0.74110551
528.72457	2.810388
529.79747	1.1345668
532.9299	1.709675
537.30049	7.0160814
540.4433	1.1717396
543.7259	0.62907671
544.93373	0.99066191
546.56043	1.7051332
549.11812	1.5173918
550.79056	0.72501584
553.67702	1.9243961
554.53559	3.1550383
561.10995	7.729764
563.11928	3.378733
568.70087	10.746809
570.80033	3.2096307
573.43248	1.509043
574.6081	1.9470644
578.62259	1.1976989
580.8623	0.30038277
586.99983	11.9461
588.30266	4.2873892
589.70077	2.9438258
590.56283	0.86365192
593.62212	5.5486859
595.58956	10.470941
598.38844	8.0848807
600.12027	12.986468
601.41346	9.0859915
603.09041	2.5474431
605.29145	4.4442973
609.52578	13.653977
610.23372	8.0651958
612.37499	2.406747
619.31077	0.87282734
621.49246	0.47710905
628.40323	1.0709607
630.7948	1.8799989
644.73176	2.1922104
647.7091	0.63799202
653.24261	2.0424278
660.30527	1.4935509
660.65238	0.59738621
665.30127	1.9195966
674.04405	5.3173542
676.85265	2.6714717
680.72155	1.3754059
681.22947	2.6501082
683.492	3.3829379
687.63843	4.9761346
688.72282	1.6380845
689.25078	2.8540842
691.52123	4.037808
697.78352	1.4394256
699.08619	1.8032656
700.01452	3.0705269
706.00031	4.1279937
709.26592	4.0879518
710.03058	6.2893222
715.86884	6.4969116
718.06215	5.1887556
718.72635	2.3993606
729.21417	2.4903116
734.15203	10.30785
737.74008	49.812788
744.45874	4.4067886
749.44139	7.5711657
751.39011	3.7558357
754.62792	5.1734648
759.09664	7.9629937
763.80509	17.842525
764.64939	5.5225383
772.09444	12.329337
773.2559	3.7430193
773.88541	15.569949
776.79649	1.9541865
782.81715	4.3241074
787.37782	3.6057585
793.09059	5.1440207
796.62306	8.6614469
801.352	0.741698
805.97009	6.2027723
808.85032	12.92751
814.39765	1.1011644
822.36362	5.1896137
825.39776	1.5725225
834.36678	2.2669268
836.80499	3.7213344
844.24373	32.012368
849.63924	1.4941177
851.16137	1.9499542
856.91146	2.2143997
863.48629	0.92161316
867.24477	0.77201649
871.29859	0.94496305
873.39471	0.64513241
879.39619	0.4020899
881.11539	0.27474337
889.9855	3.0031913
896.5547	1.3055306
904.35534	1.6120589
910.02972	0.97654466
917.40015	1.8571262
919.15673	2.0136437
928.75415	0.52265821
939.45521	1.3736025
953.47241	3.3652045
970.25012	0.7930691
977.73424	2.6554722
989.28082	0.8955312
995.54302	1.0171804
1002.8204	1.9286781
1013.9226	0.85964351
1029.5483	2.3818778
1037.7964	0.61625273
1040.3303	0.27612193
1056.1442	1.1268701
1061.459	0.39212262
1090.6837	1.7925494
1096.4185	1.4138447
1108.3462	1.3353054
1118.537	5.5863621
1200.6111	0.54180167
1218.6677	1.0772953
1245.1594	0.79445896
1255.5045	1.7807475
1273.2227	3.334029
1329.2201	0.38041157
1377.7736	0.83230508
END IONS

BEGIN IONS
TITLE=30: Scan 913 (rt=1206.76) [E:\ORBITRAP\Laura\130118_OT_LB_Leaf\130116_OT_LB_Trichome_1.raw]
PEPMASS=590.82426 1987.8699
CHARGE=2+
SCANS=913
RAWSCANS=sn913
RTINSECONDS=1206.7577
170.92979	0.49382118
182.92002	2.2749498
186.16788	0.44724939
199.99019	4.7681368
214.02341	0.82036296
228.94556	0.24828241
230.06595	0.96313708
236.09476	0.29120751
238.87976	1.0889774
248.00052	0.22678724
267.03766	0.91095624
281.12839	1.3279906
284.17395	0.53594053
289.89993	1.6316871
296.8327	0.30544318
311.87319	0.81689968
315.12378	0.65560546
325.25476	0.97895977
331.32318	0.37884563
338.16861	1.9625483
341.92108	0.70044156
346.13003	0.75131298
353.04911	0.33566167
355.19577	0.54286483
366.09222	0.21677614
367.67874	0.62531394
369.1162	0.42569224
371.76028	2.51359
375.3031	0.38899444
383.26634	0.50038242
383.8255	1.9503453
397.94519	0.53309249
404.02676	0.79096834
407.65594	0.33832938
411.89166	0.56887466
415.25165	1.0531781
424.05804	0.42778532
428.76114	1.6746445
429.96526	1.2157155
432.32717	1.171596
433.44354	0.24245872
438.04997	3.028305
439.90902	0.54183514
446.10899	1.0276113
458.0874	7.6428865
469.17951	0.68454768
474.01125	3.5212893
476.89233	1.7176241
482.34034	0.48464186
485.13002	1.6708693
485.71947	2.3208425
491.28289	2.2221715
491.65709	5.6244528
494.10778	2.5379833
498.24604	2.1273183
499.70886	0.69581489
501.05288	1.2108308
507.27851	3.1487218
508.5022	1.358149
509.99557	0.56712864
516.70497	1.8237568
519.24385	2.1323012
520.94128	1.5950124
521.51171	4.6147814
524.02931	1.1626903
524.89469	0.29899744
526.52315	0.74246767
531.04953	4.025589
532.3098	2.489286
533.19638	0.49299234
534.03951	0.92283415
543.2929	5.0026282
544.35501	6.4149412
546.3201	2.9467269
547.76182	3.9586737
551.60727	2.9664725
555.16182	5.1993777
556.70132	3.4183624
557.69687	3.2249222
560.11878	2.0893155
560.87097	3.4144105
563.25707	4.3317551
566.01556	5.1888826
569.10295	7.7547675
571.61269	4.9112261
573.32566	8.2316694
574.96883	16.270454
576.46509	6.3552294
581.71205	25.184567
583.56885	15.969733
590.67034	1.0065432
596.76727	1.319858
600.77481	1.5467143
603.22723	2.5264157
605.72979	0.95696957
608.33298	2.5427964
609.68121	2.6040362
614.16217	0.92942373
621.29563	9.1991365
624.27679	2.6568589
627.02941	1.7025684
633.73687	3.9100519
636.33144	0.98028962
644.67985	2.0710356
645.2191	4.9729702
647.57523	0.4567199
656.46774	2.668819
657.93744	3.9767206
660.15174	2.3410826
662.99853	2.8671218
668.50017	2.7368705
670.3909	1.3055521
680.98315	1.1908657
683.8999	2.4705472
686.87933	1.4048359
687.4228	3.7836021
688.56143	1.4365253
692.64645	2.2278665
694.29798	3.4243138
695.61208	2.2019206
698.04949	3.4640917
701.22611	2.8547026
705.07817	2.7526644
708.44508	0.98800306
711.64811	0.76028549
721.26305	2.0475772
723.20056	4.6818646
728.44506	0.84735731
732.30616	2.8324634
741.88377	2.0156405
742.97224	2.7507779
749.00759	3.5947873
749.43759	11.285425
757.61797	0.24421603
763.3024	0.9385868
765.55755	1.8914082
778.32787	0.56898165
780.10953	0.90362254
801.26696	4.9913006
807.20323	1.1642944
807.66636	2.3751884
820.12933	1.1841974
832.34631	2.9873714
845.26623	5.4118328
850.25209	9.0251894
855.35284	3.5870888
863.31021	0.49667902
870.02711	3.337601
871.17754	1.0706161
878.10534	2.5568203
888.14526	2.1935286
909.03668	0.81196596
915.15478	0.59671117
921.53866	0.54469321
926.34576	0.96441382
933.55411	4.1042149
950.21031	0.64231393
963.26718	1.6515258
981.30032	13.9811
988.42529	0.60169264
1017.3793	0.69788268
1033.9776	2.6600798
1034.4148	6.4651733
1036.2858	1.2814636
1068.4011	0.67809665
1103.3219	1.4116941
1155.2921	0.30515988
END IONS

BEGIN IONS
TITLE=31: Scan 915 (rt=1207.89) [E:\ORBITRAP\Laura\130118_OT_LB_Leaf\130116_OT_LB_Trichome_1.raw]
PEPMASS=418.22975 2277.2024
CHARGE=3+
SCANS=915
RAWSCANS=sn915
RTINSECONDS=1207.886
128.94295	0.15838925
130.08492	0.31169991
139.14092	0.52776663
158.01737	1.2621948
166.02533	0.77530943
171.03745	0.79407206
175.1249	0.65287549
177.92587	0.47610305
184.81247	0.54927574
191.14828	0.40896271
193.01895	0.28939115
199.06611	0.52244062
200.09396	3.1253085
201.99112	0.34511875
205.05605	0.28796021
207.33557	0.5954519
212.90604	0.95920322
214.96439	1.0631721
221.64417	1.0090224
222.99612	0.34187684
226.94759	0.26211176
228.87842	1.0465176
231.14505	0.2565106
234.04104	0.28282948
234.92416	2.2254535
243.13321	1.0058169
245.75701	0.3953564
247.26422	1.7130511
250.05632	0.48587915
250.62809	0.97970675
251.0621	0.31401373
253.3382	0.54617586
256.54239	7.9884787
257.16343	1.109341
258.28461	0.25416264
262.21179	2.1613639
269.14224	1.1466023
271.94111	0.67252011
272.84695	1.3608842
275.15506	3.4591892
278.00798	2.1012903
278.41502	0.33418242
282.13933	3.6742122
283.89665	1.0134542
287.16595	0.51507926
288.28198	2.3906235
293.37253	0.59944051
299.63022	1.3892407
300.03821	0.26949291
300.84123	0.42495806
303.98667	1.1390134
306.17955	5.8100319
306.55628	1.3750107
307.65546	1.1251846
312.62766	3.8590581
314.96895	1.0526016
315.56545	1.7324569
316.92489	1.718709
320.52631	1.3815289
321.51731	7.6275251
325.15291	1.5581414
328.0567	0.75877621
333.2431	1.1005875
334.87966	1.1449515
335.62046	0.40648044
338.60729	0.90879082
340.65743	1.0857771
342.71354	2.0558128
343.92416	1.8289789
347.1538	2.9195009
348.90609	1.6261024
350.34205	1.0870168
350.77085	1.5523011
351.45273	1.7450731
353.14177	1.0005287
354.9498	0.86175851
356.69763	1.0571237
357.22538	2.7214975
359.24556	2.6675451
361.24946	1.8283412
363.15041	1.3581106
363.97559	0.76776962
367.15491	3.8450124
371.05667	6.1753987
372.8296	13.461721
374.46137	1.0689053
375.16061	2.3109401
376.06241	1.7643942
377.03212	1.6654869
379.80133	1.4727003
381.13128	1.7903437
382.70028	0.44780431
385.47589	2.5969414
387.05432	2.0143075
389.32229	1.646127
389.8631	6.5038155
390.87294	1.820749
391.72792	0.70760773
394.06911	3.7402765
399.19256	29.380696
399.9507	19.357981
401.49219	3.1198574
403.99307	1.8803449
404.64056	4.4372171
406.10224	5.0554026
408.08843	10.761373
409.02287	21.86131
410.94456	5.9930377
412.34653	13.53468
413.20592	1.947856
414.81238	1.3807925
417.12143	1.1648093
417.90334	2.7012021
419.29033	0.73271613
426.9937	1.3581512
427.43499	0.22618553
428.1663	0.38144219
435.15286	2.2288131
436.1602	4.648809
436.68756	1.1802928
437.64504	1.7567128
439.23609	1.7453132
443.16151	1.4429368
447.06688	1.4026257
447.52596	2.3443548
451.75236	1.5793657
456.14351	1.6694905
457.86513	1.1610863
458.3013	2.6443276
460.12236	0.87994893
461.67721	4.9051478
467.63505	1.2897085
469.9592	0.91776231
471.1468	1.9847321
474.24221	0.50471684
474.64785	1.1205851
480.26257	2.2987336
481.82506	1.3195724
483.99626	0.6797943
486.23895	1.1544988
492.62685	2.8641484
497.14029	3.8844919
498.35968	2.3319278
498.79218	4.5861298
504.79278	0.88077363
508.19867	1.7234344
512.22803	17.415227
513.12714	7.9629203
517.91491	0.91432222
519.78484	6.6091977
522.84698	3.8725375
528.89027	2.8809272
531.29514	1.5492556
534.28152	3.7900282
537.87535	0.59915415
540.31237	0.40209439
546.0245	3.8178775
548.8173	4.2074545
552.54674	2.4534425
554.74863	5.9096415
556.25885	3.0921937
570.87799	1.6443953
572.2229	2.1822761
575.27121	2.294336
576.41123	0.43969775
582.3858	0.33087437
585.89244	1.2122499
588.27042	1.6607445
590.38165	2.8258141
607.28011	1.1201543
611.38026	5.1474316
612.45594	1.5928351
618.25519	3.06502
621.07386	0.94507559
623.40978	1.2656348
625.27268	2.7019223
626.79188	1.1130381
642.17469	25.390862
642.54608	6.8922885
643.5676	2.6763303
654.33417	0.5412086
656.33717	1.0372843
659.28538	0.53994873
681.50175	0.72037985
689.59619	2.3522008
699.63372	0.97711478
713.00925	0.37061705
714.42784	0.8033391
717.40692	0.85512518
725.22601	1.6781904
729.97955	0.66348977
741.32157	19.763501
742.37012	1.9728814
744.46237	1.3039705
758.46966	0.25675062
770.21655	1.3870359
779.32318	0.55742798
811.28918	0.85899699
836.66668	0.33692766
854.38273	12.557635
END IONS

BEGIN IONS
TITLE=32: Scan 919 (rt=1211.53) [E:\ORBITRAP\Laura\130118_OT_LB_Leaf\130116_OT_LB_Trichome_1.raw]
PEPMASS=587.64 2744.6248
CHARGE=3+
SCANS=919
RAWSCANS=sn919
RTINSECONDS=1211.5325
167.16669	0.54720883
197.85985	0.71745083
204.95566	0.77258677
213.74323	0.47207843
229.04175	3.7402199
240.13141	2.4338723
266.00513	0.52530461
274.00473	0.30854265
280.2204	0.27286853
305.73041	1.4804709
329.08629	2.4510682
330.36831	0.40983226
342.17281	0.34040938
343.95815	0.44348411
345.53073	0.91828582
363.16361	11.183275
369.19861	1.7117795
376.01131	1.4523024
380.0636	0.90767599
384.84399	0.57497632
392.71943	0.38829418
393.90725	0.50841772
395.83353	1.0003153
398.33147	1.0417352
402.0267	0.69019009
402.48491	1.5979388
405.89207	0.51349271
408.00166	0.80123956
412.80342	2.2276316
413.6902	0.76827119
415.06299	0.44162659
418.11489	1.997074
425.18225	0.87010835
430.02142	0.93066841
433.86293	0.50252442
434.26849	1.1581903
436.98784	0.84849031
441.59955	1.5431947
446.54486	0.51210001
450.52607	0.99517742
452.76703	1.8549165
456.76231	1.3916078
457.85582	1.0710279
458.99709	1.8571636
459.99772	0.35230298
465.39741	0.99193165
466.03728	2.1994811
468.92273	0.43630308
475.97632	1.2263343
478.86804	0.63038097
483.10387	1.4664795
484.6984	0.88016393
487.77296	2.0016558
490.10579	2.1417957
491.23053	0.45015636
494.22363	0.42894999
498.14447	0.6366547
502.56628	1.488327
504.04408	0.72021713
506.21789	0.88808987
511.86938	1.9667619
513.08958	0.99977393
515.3896	1.528575
515.75399	4.2449984
522.07074	0.90305914
523.79221	1.6092423
527.72307	3.9165077
531.26274	0.33034553
534.30052	4.8507576
534.84502	1.0188924
535.14473	1.4344995
539.49716	2.3933957
541.71314	0.41705553
542.3622	1.7353938
544.37676	0.73583904
547.04658	1.6364654
547.81184	1.0587338
552.26375	5.6526301
553.50737	1.6686216
554.67201	0.57625144
557.14478	0.97032277
559.11916	3.5722169
561.21241	5.2119262
563.45901	7.3446236
565.33915	2.0283105
569.93486	16.036065
570.99443	8.0637228
575.96218	47.104552
581.60093	140.65042
588.75403	0.66974401
593.26806	3.2620922
598.56068	2.7502976
600.26413	0.76873648
605.22292	0.93368701
605.67082	2.0478223
610.26281	2.9916051
618.00267	2.4221916
621.13846	2.1905671
623.61908	1.9716662
630.66247	10.656465
632.31346	6.0078531
636.57104	0.63358133
643.95439	3.3037936
646.84872	6.3133949
649.31014	0.72742955
653.02544	2.5033471
656.0492	2.230954
658.85141	5.034124
663.45043	1.836355
667.24061	1.2637552
671.92896	0.54315896
675.75799	1.9541515
682.43274	4.8844831
685.20799	2.2306405
686.27537	2.9225517
690.81424	12.295277
691.25147	30.709223
698.33889	2.9167024
700.27203	4.5163078
704.25573	4.3918671
707.25753	0.2628991
711.09301	0.99905436
716.90697	8.1258056
717.29316	3.0345145
723.80994	4.223674
726.08524	1.3022056
729.06088	2.3911991
732.34814	1.1292964
734.24987	1.2731534
739.38168	2.7165841
744.00763	1.1936512
745.724	2.3400583
758.43261	4.8227153
770.28495	4.0681511
772.03167	2.4394414
774.2968	1.5058668
778.02725	2.158392
783.27154	2.5482124
791.89873	2.0349721
799.48022	7.0845093
800.04154	1.25236
807.82605	2.447958
809.43713	0.81514087
813.79808	1.8831081
816.36107	5.4483037
819.65473	1.2985423
822.12908	0.34232142
832.23767	2.0300794
840.22338	2.0207046
843.51687	1.0286416
847.47347	0.6499371
852.24712	0.49483512
858.81354	0.79219629
860.30986	0.79958288
866.18921	1.404204
872.90865	1.4562488
900.04833	1.1258886
901.91134	1.3265139
905.93495	2.7466161
909.0683	2.4625775
911.4032	2.0263147
915.49244	1.4442095
928.34957	0.37829425
929.17285	0.49305719
937.39139	0.19374196
950.51611	1.8879519
962.47558	0.26006218
974.44524	3.4632266
985.49138	0.92139912
994.16131	2.4582674
1005.3967	2.6074566
1009.4739	0.85521332
1023.5037	0.57763152
1027.575	0.30776629
1042.2783	5.1654716
1059.2131	1.637242
1062.1936	1.8349574
1115.3813	1.7383471
1150.5221	1.1827779
1298.2963	0.30029114
1365.4569	0.40736309
1404.5987	1.1782573
END IONS

BEGIN IONS
TITLE=33: Scan 920 (rt=1212.23) [E:\ORBITRAP\Laura\130118_OT_LB_Leaf\130116_OT_LB_Trichome_1.raw]
PEPMASS=640.57611 3067.833
CHARGE=4+
SCANS=920
RAWSCANS=sn920
RTINSECONDS=1212.2255
198.73132	0.69680207
199.14742	0.1473803
199.91937	0.24591891
228.71649	0.38052027
235.1506	0.91197378
300.10385	0.35109972
314.29398	1.0682653
315.22176	0.63170212
322.1297	0.91419842
333.45715	0.36057223
341.17587	0.35917099
352.08783	1.2063194
363.96542	0.66591639
367.9949	0.72076201
374.30793	2.3841885
374.6198	0.37610974
378.0084	0.73884406
388.4557	2.3796337
395.15246	0.37274338
403.51077	0.8384074
410.99821	1.1716449
411.61542	1.7232862
413.22506	0.95324723
415.11192	0.5838407
424.00248	0.43723724
424.89041	0.64532656
428.65432	0.65845794
429.29575	0.98081576
438.61538	5.983217
440.27718	2.5123602
442.11747	2.7260246
448.7917	1.432641
460.77856	7.791813
472.24499	1.5643604
477.94272	0.78514394
481.1448	5.1060893
485.75949	2.4714506
486.30419	4.1206883
490.99862	0.53218976
491.80379	0.53514734
495.21929	21.031848
505.79226	0.79683961
509.26196	0.32055516
518.28534	1.3074064
521.12771	1.6567656
524.45566	9.9595499
527.03494	1.3440795
538.15368	1.9431208
543.23655	2.291013
545.81449	1.4073155
547.0038	0.85388978
548.06364	2.0205352
550.19783	1.1708366
556.12331	0.80400302
557.76418	1.3126588
559.60096	0.71605411
562.94415	1.6692649
568.31305	0.92795434
573.57228	2.9220355
576.87773	3.1087483
579.48236	2.2190663
582.19744	3.6596897
583.78304	1.5887615
585.30323	1.22683
586.47713	2.8961647
588.65332	2.7410778
593.00289	3.7636593
595.36799	24.188567
598.12694	2.8532002
598.82925	5.6897141
602.62001	2.0258505
605.78918	4.8426646
607.99871	5.8706953
613.78394	4.2347774
617.22545	2.5743423
618.85372	4.22392
622.82984	17.439287
625.38968	3.4518116
628.96817	13.503144
631.38556	23.585131
634.79064	3.5479484
637.60852	2.1083901
640.26816	0.97873081
643.65002	2.2927319
644.94797	1.4370644
651.25228	3.8206748
653.77063	1.6493908
656.77416	1.590761
660.70938	9.079528
664.20053	4.0130478
666.89609	1.4458592
668.50311	1.5559413
675.33496	1.9541023
679.75708	8.9110045
682.35611	2.5062124
687.0012	1.9315828
690.25697	4.1752999
691.30632	1.342795
695.88259	0.99507793
698.6561	2.2693665
700.37567	1.1477431
709.73948	4.2895499
712.39508	7.5590021
717.79174	10.773673
721.60325	17.787785
725.05032	16.615782
728.29086	32.783638
735.75678	5.5218889
737.50244	3.9452566
738.89954	3.7456393
741.49938	1.7282777
747.09101	7.8375287
748.6251	4.0132027
751.02681	4.9019406
758.87659	2.355219
760.05626	3.2357377
762.35972	1.5033563
767.6286	4.7858062
771.16912	2.2710582
774.08748	3.7835232
776.78683	7.5346222
777.61826	3.7441835
781.19676	1.5140394
785.83016	47.557904
788.99086	1.8795539
792.37561	6.5475615
795.38447	6.8392455
799.09588	3.2506244
805.42991	5.6993443
810.5454	7.9513813
816.66833	7.4914164
820.28952	5.2367899
824.47483	3.9769026
827.36448	1.9789544
830.05167	6.3620943
833.39225	3.7219877
836.41368	3.724205
839.03862	3.4692152
841.88279	7.1866297
843.93036	13.094914
851.31952	4.480071
854.69579	0.82563791
856.09982	1.3609721
860.28924	2.1443639
863.09718	2.1467573
864.938	0.88465801
870.98843	2.6084438
877.65986	1.2715935
882.35351	3.2367246
894.76927	3.4063635
897.78246	2.9629654
902.63418	1.7891601
906.73908	2.8392833
909.20208	2.9299863
920.60375	3.1711205
930.02642	1.3802953
935.41694	1.810471
941.39764	2.9316627
953.3049	1.4282091
975.13975	0.84415134
978.95831	0.75273194
989.11325	3.4286073
992.29571	1.2395881
993.95462	1.5809575
1000.7581	0.91026756
1006.411	1.4316518
1015.8732	1.4689209
1032.8787	0.66898494
1037.7271	1.1542829
1040.6965	2.1730826
1077.6523	0.3108301
1127.2823	0.73829908
1143.4406	0.78070923
1151.382	1.9205275
1202.6072	1.1754044
1249.4836	1.4626989
1255.7662	1.3283807
1260.3845	0.80713735
1262.561	0.88060514
1276.5333	0.67911218
END IONS

BEGIN IONS
TITLE=34: Scan 929 (rt=1220.84) [E:\ORBITRAP\Laura\130118_OT_LB_Leaf\130116_OT_LB_Trichome_1.raw]
PEPMASS=527.01941 2166.4163
CHARGE=4+
SCANS=929
RAWSCANS=sn929
RTINSECONDS=1220.835
158.88696	3.4506375
170.04444	0.43077423
172.96155	0.24557734
194.96035	0.35371809
201.77872	0.46971913
206.15805	1.3033813
210.88408	0.35298668
212.07074	0.45347334
220.79527	0.567749
225.09408	0.34631779
228.9476	1.0489233
244.77224	1.8537434
261.1752	1.3485335
272.06402	0.3559766
274.27478	2.4047289
289.04616	0.41361372
290.4327	0.63275981
298.90983	0.50215503
301.70415	0.97483545
303.18329	0.5430244
325.10084	0.97778639
326.03555	0.78843311
326.43553	0.14198409
340.65324	1.1410746
341.85513	0.69643476
352.78263	0.31085938
354.69605	2.7637751
355.29928	0.62509898
358.82138	0.55150132
366.23019	1.5519697
367.11933	3.8228601
368.09203	1.0047475
370.04302	2.0252211
372.87186	1.9272255
376.28937	1.2335137
376.91807	0.27551488
383.34252	1.2789942
383.96503	1.1671256
385.92165	0.63482898
387.02716	1.8177246
388.14657	1.1028772
388.77437	0.17503364
393.4331	0.55603014
405.19427	0.72876032
408.99709	3.083073
410.85435	0.76577574
412.18581	0.86818729
416.81178	1.9935987
418.65623	0.63974758
420.52298	0.30462401
429.05731	1.3339772
430.84203	4.3324558
432.0148	1.3538516
434.04516	0.92439378
435.14373	0.47952268
436.02371	1.2010381
437.1179	0.3506175
441.19439	0.96387584
448.51702	11.35115
451.63281	0.60842931
452.9934	3.6435476
454.92175	2.9445018
457.38344	1.4832096
462.51599	1.1736674
464.72351	1.7457666
467.23781	3.433542
470.11348	1.2734312
471.53918	1.900098
474.26415	5.3876809
475.67324	2.9209848
476.51321	4.8310411
479.51859	3.5019733
481.87138	3.9492741
484.74296	2.5027611
487.16774	9.6266541
489.49614	1.8509835
493.10771	3.1801654
496.66082	6.4266625
498.2991	4.7051008
501.5537	2.0930559
508.11591	4.749597
508.87337	6.5347229
511.07756	6.2348659
511.32959	1.8326822
514.01089	10.216183
517.20463	3.8313302
518.31384	10.101254
519.56961	2.9751188
525.15563	3.3610831
527.42459	3.3127496
530.10206	3.1718187
531.36991	2.8421603
534.94097	3.4911796
538.06302	0.34658071
541.12725	1.8755763
545.0388	0.52074388
545.75946	0.70766211
551.08647	0.5242397
553.9054	2.3078306
556.37372	2.607493
556.82379	0.92987103
561.04952	1.7005354
564.62685	2.9934032
567.56325	2.2591288
573.31242	23.470147
578.18047	3.5162272
581.51118	2.4401945
582.18795	6.56975
584.89442	0.6041275
586.91422	2.7081576
590.01646	0.68681578
593.38617	0.2978566
597.91208	1.7898052
600.23709	0.27162617
605.30864	9.0893934
607.36335	0.70685478
611.30109	4.4220985
614.06275	2.9112936
614.31711	1.2845872
617.22649	2.7311391
624.08425	5.4280822
631.00036	2.6411415
635.14301	1.9759349
638.50195	3.0317723
643.7691	13.486312
649.24196	52.844834
651.26805	5.9052578
655.33813	2.6574072
659.61851	1.526257
663.63721	1.2197056
668.34527	4.0466737
671.08894	1.1568847
673.43419	9.5558317
677.1228	2.1607184
681.2111	0.39790873
686.86606	2.9207538
688.56212	2.3915568
693.60618	1.9737742
696.75146	3.1813051
702.51106	3.6660571
711.2707	1.7486718
711.87682	2.7559466
727.23718	1.1702965
732.49808	1.9812424
734.14855	2.6646488
745.3025	0.9767903
747.10304	0.72859513
751.42282	1.9759657
753.85983	2.8060817
756.89992	3.0116626
759.72372	2.6035564
760.3907	2.9657093
764.97276	0.8987455
768.74169	2.3901236
775.41902	1.8644912
779.74831	1.1548797
784.34793	1.0418037
786.25873	1.9483955
796.1397	2.7391821
803.43988	3.7464702
811.84434	0.8545932
815.71101	1.206209
819.18821	2.3959787
825.31317	1.7836146
851.71881	1.3655623
859.3148	5.4971205
859.71062	3.5240971
865.84948	0.61246255
879.38568	0.72890116
907.14904	1.4619758
917.88359	1.5718847
920.66745	2.7251221
924.46547	0.33440892
975.46704	0.88501724
981.27964	1.7084144
987.48135	2.6382589
991.34992	0.82738867
998.29582	0.74674218
1001.3443	0.31584974
1017.3734	4.9177138
1019.2692	2.403741
1030.2787	1.2041404
1035.2942	2.07401
1069.2612	0.60789649
1117.7615	0.77085817
1128.3217	0.52514275
1257.3272	3.2150357
1314.4064	0.62864838
1696.6143	0.9212473
END IONS

BEGIN IONS
TITLE=35: Scan 934 (rt=1225.82) [E:\ORBITRAP\Laura\130118_OT_LB_Leaf\130116_OT_LB_Trichome_1.raw]
PEPMASS=485.25082 2964.562
CHARGE=4+
SCANS=934
RAWSCANS=sn934
RTINSECONDS=1225.8173
143.06573	0.79703443
154.96695	0.47799215
156.12302	0.28336911
156.85776	0.6947779
174.15891	0.44956262
184.06512	0.32129614
184.98948	0.15826094
197.19262	0.71728776
201.12958	1.9925846
209.1565	0.62954067
210.93207	0.9430839
223.93679	0.25339108
225.0239	0.18300817
230.02478	1.335826
230.99677	1.7122875
238.2139	0.46922011
240.11595	0.71075181
242.13215	4.3835216
243.13949	0.65781677
246.15146	0.27476346
248.94253	0.79757913
250.89759	0.22743409
256.23049	0.51500659
257.20715	0.41276318
260.01999	19.065367
262.30551	0.47092736
266.10574	0.82664486
275.33062	1.5732437
279.0316	0.60529309
280.27664	0.72381677
285.70301	2.6332499
287.98401	0.3458037
294.01171	0.68631002
294.05728	0.19322229
296.07486	0.64248874
299.03949	1.0676155
305.71277	0.6091186
310.91351	0.46599124
312.62848	3.025573
315.22369	0.76340949
321.10982	0.47205527
321.88682	1.0074987
323.5801	0.71203341
324.06335	2.8784133
326.53729	0.59867415
330.10586	1.3702775
334.63131	2.5070969
335.3316	0.43584194
348.25853	0.83941174
354.0539	1.4805306
355.42492	0.63767572
356.01776	0.80627038
356.92436	1.0003259
358.69157	0.96382069
359.84217	0.40373794
361.8697	1.1901488
362.69996	0.67381405
364.27006	0.84499808
366.97662	2.2406728
368.09505	5.2164916
369.10623	2.6375968
370.19896	1.12612
371.35102	0.67972838
373.09738	1.0866731
374.19404	1.3718308
382.6768	1.6719998
383.11087	0.61902628
384.5729	1.3911554
385.66571	0.99678849
386.88292	1.0169316
387.90057	0.70370888
388.84379	1.5338396
392.43608	2.617826
398.35244	1.303373
400.31904	3.7120976
401.44014	1.6583104
402.42859	2.8811267
403.30732	1.5158462
406.27329	5.0801541
409.99166	1.1156541
410.45772	1.5907102
412.23111	1.7782642
416.59865	1.0590367
417.49261	0.46632919
420.25624	1.1767884
420.67261	2.5712067
422.27216	1.0358431
423.70508	3.9316276
424.36605	1.4157288
426.04336	1.7976455
426.97386	1.1097364
428.90056	0.79513124
432.43467	3.5584483
433.26556	1.039362
437.1769	7.1193245
438.05793	8.6422492
439.03419	16.456013
440.85462	2.7059797
442.89742	2.0619096
445.14043	1.7539173
446.80472	0.94917988
448.07368	1.2675285
449.85742	2.6744233
451.44993	1.7174246
452.97266	3.1670268
454.24045	5.5774437
461.58885	8.281706
466.11241	6.7151711
466.69259	10.300023
469.05838	3.3084084
470.61661	4.2711045
472.55221	6.2757849
474.91346	7.2951962
475.68175	14.286639
476.19114	5.6443516
479.06129	1.4556808
481.14447	1.5550375
482.96832	2.9362069
484.62569	2.5650131
485.84276	3.0710069
486.87514	1.3685029
494.27227	0.88888497
495.01669	0.98682062
500.15274	1.2348537
503.91868	4.2637543
511.13404	3.8034892
513.90274	2.6814087
516.28501	1.3802006
517.5542	2.0360873
521.79912	1.4429211
523.26109	4.7440153
524.18039	3.341189
525.53807	2.2040189
530.65553	2.0840221
531.36816	3.3856943
532.40261	6.0945085
536.84519	3.6491583
541.01627	7.1039807
545.77896	8.4660836
547.05563	5.1726342
548.52989	5.2842367
551.11276	4.2921513
554.19367	14.912733
560.11327	128.74476
560.58121	23.174095
564.8895	2.3829554
568.26734	13.091125
570.01086	1.8114158
572.44964	1.0979032
578.64937	4.7463974
582.90547	2.6684232
584.32289	2.5926857
586.88566	1.8983325
588.27667	4.0011309
593.62243	1.4674993
594.26806	2.9637163
597.74454	4.2402815
601.59967	2.6358085
605.59777	0.99922372
609.24101	1.7468962
610.56115	2.7739562
616.6197	3.6356023
617.3031	9.9132568
621.72787	1.7653116
625.19574	0.92162594
630.35635	0.61899373
632.16836	0.32420912
633.15583	1.0866029
634.28028	0.17779864
638.7626	2.6858475
639.14301	1.1859852
640.4319	0.54080838
644.08007	0.73810481
648.16704	2.2883517
651.72863	1.087935
655.16656	2.9764989
661.95749	1.230825
664.08943	0.95462409
666.62059	2.0517179
669.23964	1.0592278
675.27039	4.6711482
677.75543	0.94687556
682.29425	1.2165112
688.08929	1.3868711
692.45253	0.95149704
693.24168	2.0425331
700.38821	0.75616076
704.25084	5.303329
709.80299	1.1484788
710.75373	1.7922914
713.2477	1.0107587
719.62555	0.9132093
722.13238	2.9575557
729.17559	1.5863836
730.59308	1.6738527
735.27191	0.59427104
740.15393	0.49367343
754.31118	1.1394474
763.24868	1.5237793
768.04568	1.6948776
771.7467	6.5865406
781.81457	1.2150293
784.01893	0.78373376
795.47747	2.6444833
800.33511	2.1752642
804.54788	1.0991886
820.15371	0.36240981
820.15485	0.70772064
825.23059	0.70593606
853.25888	3.2116291
866.39654	1.1178774
872.98226	1.124049
875.44897	2.1547093
881.25036	0.95167581
891.91699	0.67250662
919.08074	1.0926431
924.63043	1.4220973
958.89518	1.794298
964.39156	1.7447221
966.15235	0.69612105
993.10748	0.36437001
998.5169	1.433475
1006.4083	2.6652345
1036.4308	0.22182859
1098.5594	0.49707453
1179.5113	0.69197645
1210.4139	2.9907368
1251.3063	0.44854332
END IONS

BEGIN IONS
TITLE=36: Scan 940 (rt=1230.21) [E:\ORBITRAP\Laura\130118_OT_LB_Leaf\130116_OT_LB_Trichome_1.raw]
PEPMASS=489.2453 2774.3606
CHARGE=3+
SCANS=940
RAWSCANS=sn940
RTINSECONDS=1230.2124
143.09231	0.43715771
146.10611	0.66043907
171.05079	0.37179796
175.16843	3.0175467
184.91467	0.71349423
186.99629	0.37836453
191.97414	2.3653257
192.26717	0.51597568
193.1634	2.8700631
200.75797	0.82283367
203.05853	1.5721447
215.97891	1.053563
218.68294	3.4760478
222.02316	0.89055833
225.81198	0.56238516
232.09897	0.60135028
236.82102	3.6000788
237.14592	0.39926438
242.87428	0.41455578
246.17094	0.76313824
246.9859	1.6634661
248.79958	0.90860531
251.61565	0.80380083
253.02915	0.67129637
257.10983	0.95911226
259.04167	1.2910465
260.87474	1.1241848
262.14694	0.74196635
263.76017	2.2949774
264.61232	0.59134013
265.29153	0.22373749
272.11537	1.1092697
274.08176	0.35958279
276.17389	1.0684717
283.65435	0.62199553
284.20496	0.22629573
297.58694	0.74793924
300.16119	0.83621113
301.25827	0.78161541
301.95729	0.31896982
308.02656	0.74782206
308.95601	0.50727629
309.59652	0.73589686
312.7717	0.6520099
313.99088	0.28535504
316.11425	0.46912119
317.6138	1.1698005
330.66961	1.2873503
333.25469	0.22688318
335.02786	0.3687915
336.77054	1.2259976
346.72702	0.28741117
348.18122	0.61018804
352.3953	0.27356297
353.0084	0.61622936
355.7994	0.99677628
357.73398	3.5106042
358.60769	0.25740974
367.4959	1.5157353
370.3032	2.3714939
372.67689	2.5250482
374.74443	3.1166045
375.56697	1.0875764
378.76953	0.44570194
380.44183	2.3792685
383.19631	1.0419983
385.41561	0.37492398
388.1987	2.2982856
392.32779	0.59527625
392.82469	0.73032164
393.65695	1.5186308
395.63803	2.6317622
396.5289	0.83156401
397.9015	0.67081302
405.89551	0.83993112
408.38155	0.5775244
410.23305	0.45464901
412.22771	3.4124373
416.45797	4.1253878
417.14305	1.9845883
417.57326	0.83586591
419.31031	3.068008
421.79334	0.89243432
424.53384	3.9342607
426.78547	5.6227853
429.86425	1.8428258
430.86474	1.7852131
433.13553	4.41957
439.79125	5.9165283
440.93736	4.4836888
441.88645	7.3823361
443.09683	2.4297962
443.85032	3.9712662
446.36396	1.0276395
449.8001	1.9617677
452.2192	3.2414708
452.8768	1.3903669
454.26112	0.93644697
455.10232	2.4818414
458.08644	0.95398377
459.81896	3.462987
463.04802	4.8712959
464.95783	5.0317013
470.1392	11.563558
472.83259	2.1540835
473.90897	7.2023263
478.68567	8.981583
479.59028	5.0372497
480.34234	10.722477
482.26731	9.7510357
483.1171	2.5590171
483.51242	3.3183942
485.5655	0.28812018
488.7025	1.7232109
489.13232	2.3694952
490.25275	0.67643102
490.84111	1.4502466
495.43722	2.2301049
498.76433	5.3472468
499.78051	2.0150328
502.14283	0.44954167
505.34512	1.3691244
506.78981	1.1514459
508.69961	2.1197735
509.78661	1.264379
510.89792	0.76532389
511.68546	2.4369212
514.38576	4.0646702
515.66433	3.8204388
518.31845	0.47524436
522.5226	1.891595
524.0556	2.7517566
527.31896	0.73056998
527.9613	1.7165037
534.99476	4.1203384
535.97393	6.1161231
537.34074	2.2791136
544.24831	0.7903261
547.42812	12.643218
550.9836	2.8891091
553.0572	1.4021408
557.06768	0.73594434
561.85519	10.329769
562.24281	19.458127
568.41815	1.5666978
572.84879	4.2322936
575.10492	2.4357954
576.64532	2.7179112
579.92163	0.88513491
584.56713	11.213624
585.44136	3.6247677
590.4423	27.285309
595.23759	4.5628348
595.91571	9.3598935
599.18693	4.437201
599.77345	9.4063884
605.75303	3.9312597
608.20583	9.8754364
609.86479	4.3599642
613.47935	0.97223755
615.34534	3.8004093
619.62009	23.312486
624.28078	45.650873
630.99473	1.0191278
631.802	1.1767353
639.72257	4.3662574
641.43959	0.86361504
644.68904	0.9403754
648.24322	2.6394798
657.296	0.47950782
658.71478	0.64104591
667.68338	37.807393
672.80501	0.54627404
674.88549	1.376371
681.0261	0.7930913
683.23426	2.1732242
686.28388	2.5631126
688.22783	2.120966
698.23474	0.9993869
704.70735	2.4162173
711.1839	0.42960121
713.13659	0.67038945
717.76556	0.70953917
721.3247	1.029568
727.95404	1.5502506
734.88767	3.1906654
737.92391	1.1617362
739.43554	1.6013243
746.28288	1.6025808
750.40305	0.59108251
757.82458	1.3209733
763.23571	3.5787342
768.29498	0.31003891
774.30453	1.5581946
775.13886	3.0540579
796.60496	0.82340751
798.42023	1.2462529
801.19752	0.88760143
803.67598	0.75075247
812.10213	1.0566123
814.30932	2.2326001
821.29018	1.1454178
823.54065	0.54138241
826.98936	0.73292751
830.13147	1.0695689
842.37176	0.85610579
847.05065	1.1622103
855.26403	0.40311284
878.36346	0.57534919
895.23706	1.0400119
901.151	0.40533543
916.4505	0.68309988
934.65112	0.49887585
959.87622	0.41260388
974.44323	0.78066533
END IONS

BEGIN IONS
TITLE=37: Scan 943 (rt=1232.52) [E:\ORBITRAP\Laura\130118_OT_LB_Leaf\130116_OT_LB_Trichome_1.raw]
PEPMASS=689.85358 2963.5093
CHARGE=2+
SCANS=943
RAWSCANS=sn943
RTINSECONDS=1232.5175
216.16214	0.2498387
243.84153	0.3859618
249.81596	0.21877638
255.96089	0.58299185
264.13482	0.82491207
270.13391	1.4564458
283.76306	0.31066693
286.78375	0.72695199
301.3963	1.2569008
310.98818	0.89878
313.97681	0.19730308
328.96838	2.586163
338.23581	0.65304331
349.03564	0.2914403
356.24316	1.7280818
357.0091	0.80229086
365.05353	1.4490814
374.237	0.20911613
378.70074	3.6851107
400.11047	2.0242825
410.14011	2.8907427
417.1683	0.15306358
426.90357	2.3775898
428.04646	3.4680581
430.61944	0.56921765
439.95264	0.29543198
448.49463	1.3244778
457.71478	1.7849049
463.9784	1.1123963
467.21025	2.5915989
467.95198	0.80679414
482.16785	0.68966865
484.12313	1.3654327
488.42553	4.5481101
491.07194	0.44204104
499.90539	1.2895901
502.15726	1.0836542
523.1615	0.37982091
527.41973	2.5090219
529.14796	1.1986658
533.05129	13.115254
536.24368	1.7503625
539.45016	5.3585775
556.02886	2.1918851
561.32016	1.5033135
564.11926	2.9429687
574.54296	1.3277922
577.25339	1.8425419
578.67364	2.0130026
581.60254	1.7905657
585.3169	0.57737547
590.02789	1.7934304
594.42657	1.3729586
600.84407	2.4315643
602.7122	1.5827659
609.27711	1.8710498
611.09622	2.6873467
611.70457	6.1134032
613.88036	4.8203706
619.99331	1.9625565
622.18634	3.8325037
627.12903	3.9083259
631.69186	5.8883069
637.30841	3.9085185
639.01821	1.6779822
641.40617	1.146285
643.8661	0.73819133
644.25857	1.9148415
646.24313	0.85625165
651.08967	3.7347516
652.59528	3.7935865
653.22399	4.4674008
657.1832	9.5616772
662.16607	4.5947015
666.53438	4.6579734
671.03949	5.4382895
676.84372	16.550007
679.66337	5.82911
681.25283	21.475971
683.94559	0.7610056
687.39306	1.6432495
697.70988	1.4351429
698.23844	3.1830641
704.56187	1.7698931
708.04444	4.0579507
710.29693	5.7512854
713.91607	3.5122533
715.05759	1.0654765
720.23879	1.8110456
723.61274	1.5973936
728.18888	4.9345822
735.1425	2.9839208
736.86305	0.79540962
748.38574	2.7105986
758.26288	13.663182
762.40449	1.7355862
771.31693	11.128136
776.61557	60.358971
788.30154	3.3968235
790.37333	1.6679556
795.36656	3.0033463
798.25257	0.92663965
807.22825	4.356967
808.4214	5.304598
814.57306	30.591915
818.36286	1.2469136
820.34155	1.5245068
825.16753	3.2979565
830.36124	3.3745597
840.47327	4.5142633
842.76947	5.7793866
844.88105	4.654254
851.10965	15.606419
857.27964	39.878688
862.81384	4.3503772
865.17939	2.6789293
868.92062	1.767273
874.72075	5.0882899
877.68843	4.2821302
886.39518	34.076184
889.70187	4.0915558
898.24505	3.562855
917.24993	0.95308583
922.25275	1.9649949
926.63293	2.5575022
933.45747	1.5338283
950.55107	5.1377983
966.84737	3.7949907
970.4179	1.3598431
976.21405	4.6982447
977.64621	3.7437331
979.48889	2.1756997
988.08755	0.59995596
990.3551	0.65670288
1002.1099	1.7803575
1018.929	0.96048425
1020.8054	1.0755698
1031.9463	2.744284
1043.9533	6.5750732
1068.8176	3.5921798
1092.5773	0.42489684
1107.9115	2.2066821
1116.3	0.84242693
1127.502	2.1284043
1141.4174	6.3655558
1152.2826	2.5714532
1169.7958	0.41508371
1171.8523	0.60760002
1177.5239	1.094392
1193.2181	0.30574398
1222.4968	0.42468045
1226.5235	0.98257981
1407.6633	1.5072211
END IONS

BEGIN IONS
TITLE=38: Scan 944 (rt=1233.25) [E:\ORBITRAP\Laura\130118_OT_LB_Leaf\130116_OT_LB_Trichome_1.raw]
PEPMASS=512.53203 2576.5598
CHARGE=4+
SCANS=944
RAWSCANS=sn944
RTINSECONDS=1233.253
168.92727	0.77180371
169.86811	0.3970803
178.13664	0.61835481
183.06012	0.62050232
184.2187	0.42235873
208.172	0.90933343
214.9952	3.4232209
216.16443	0.50960538
220.92624	0.49780045
223.30015	0.66181428
225.02765	0.33904261
226.14805	2.5864169
227.33381	0.20990222
241.10896	2.2876573
242.70627	2.6246363
243.05363	0.81060117
244.29621	0.55172236
245.15693	0.2802084
246.07849	0.78135523
255.99164	0.35829361
259.08081	0.23593635
270.61436	1.0939246
271.09505	1.417773
273.15039	0.90164734
290.0988	0.9664826
292.75702	0.31596647
297.09897	3.1925621
299.28858	0.45213795
306.83035	1.4152344
309.59945	2.3132245
310.17683	3.1107487
318.6358	1.6390772
326.17023	1.6227407
326.88971	0.96530492
327.2408	1.7211964
329.85421	0.83532222
331.86819	2.2473197
335.34626	2.6107258
336.76553	2.2598417
337.202	0.40019094
340.80837	0.82230109
344.61262	0.34193165
345.25281	1.7018235
352.11208	0.43023211
354.26203	0.54063036
355.2785	0.45142833
357.21179	1.545155
364.75054	1.1481825
367.67435	1.2334587
373.54525	3.7583781
374.71431	2.0331255
376.11996	2.1867081
380.24731	1.2500512
381.07947	0.72674386
383.10249	2.0639908
384.2076	0.6577817
387.99341	0.49341613
391.24052	0.70902957
392.13812	1.6516036
399.65772	2.6858785
404.05793	1.9085304
405.18476	0.63117416
410.28881	0.4697589
411.11688	1.2032637
417.17468	0.57166173
423.15461	2.2588769
425.04823	0.4727555
428.21722	1.5405061
430.27379	4.2669836
430.8327	1.0828214
433.51581	0.62434605
434.61593	1.2820855
435.88407	0.7144906
437.91535	1.712403
438.71251	4.3914399
441.05991	2.2428364
449.31627	5.9162665
453.90835	2.2406999
455.14881	2.7921934
458.51868	0.55393849
459.70046	1.8560043
460.82009	4.6229931
465.53316	8.7282019
469.19881	9.8341049
469.89394	2.6893972
471.44218	1.9636198
475.58587	1.1507106
477.1128	1.6370889
480.61829	0.93026969
484.10905	2.074696
484.62734	0.44392208
489.68427	3.9257023
492.67426	3.8343371
495.31082	12.676312
495.98623	4.2772684
496.51525	5.7808418
498.29317	19.195963
502.89448	21.22541
503.40844	5.4834637
505.66736	6.9440239
511.95278	2.3449203
513.18505	1.161738
514.71409	0.57500827
520.55499	1.421915
524.99475	1.147761
528.90294	1.0736338
530.85274	0.70637081
531.59682	1.49903
532.55743	4.593879
539.68696	7.9307483
540.69904	7.4182883
545.36139	1.0691045
549.11974	2.9513918
552.21038	3.6789425
557.58055	4.2044807
560.53412	14.160316
564.44445	3.7653
566.45774	0.68125548
568.00411	2.4265628
571.22256	0.72784185
574.90539	0.53391248
581.0012	0.83142643
583.43267	2.0939197
586.30933	3.5365193
589.32076	1.5930641
589.97486	2.9473046
594.11128	6.2353581
595.98435	6.6271483
598.23482	4.4476549
601.34038	57.82959
601.96123	13.682794
606.26624	6.9460144
606.92086	4.593987
610.32199	2.6525057
612.72052	3.294647
614.1027	3.0511341
616.72912	5.4371387
617.52162	1.5005807
620.55346	1.1954483
622.82186	6.0171777
625.47189	1.8830264
626.27982	4.3520491
633.15232	6.0218257
637.36367	4.9356193
640.12069	20.266285
640.53838	4.5198864
643.62206	4.5066375
644.65524	7.0543988
649.34862	4.6954622
653.2281	1.1579678
659.32689	6.0473443
660.08242	2.1150613
663.25094	1.1224893
669.26403	0.47640944
675.24097	1.8199946
680.74895	1.8226931
681.40082	3.0035217
689.26759	3.307063
689.8272	6.287722
694.14644	2.8367351
697.73973	4.3298198
701.14457	1.0655362
701.84027	1.2217846
713.23407	0.46314484
719.31787	1.5948583
726.2488	0.31474942
727.96211	0.57415979
733.39139	0.80452005
745.73868	7.1582124
754.33185	10.762562
755.55817	3.7515656
761.27402	0.80139114
764.50535	1.5971603
766.76401	1.3906133
779.17474	1.6297154
786.32425	4.2539105
789.74016	6.8502952
792.87182	2.1335845
798.45849	1.2473446
804.86651	0.93698213
810.45162	2.6767936
822.08845	4.3743896
823.22397	1.0219451
835.00463	1.1246845
842.24375	2.518693
842.72759	1.2190773
847.19854	2.3994984
855.32147	1.2164085
876.39507	3.458644
889.87536	2.5506667
893.49797	1.0861451
899.3305	0.28586231
922.29858	0.72722533
927.32751	1.9807039
966.9601	2.9838059
994.3587	1.5782862
1017.6091	1.3756721
1023.2437	1.3584316
1026.079	0.66841383
1039.5475	0.68860794
END IONS

BEGIN IONS
TITLE=39: Scan 949 (rt=1237.75) [E:\ORBITRAP\Laura\130118_OT_LB_Leaf\130116_OT_LB_Trichome_1.raw]
PEPMASS=512.78349 5328.3169
CHARGE=4+
SCANS=949
RAWSCANS=sn949
RTINSECONDS=1237.7483
175.20917	1.6520703
197.03468	1.1053576
200.24454	0.72657869
201.06365	0.37376949
209.27749	0.49455473
210.25504	1.8406319
212.03158	0.76913551
212.89539	1.801929
214.77452	0.34823043
215.1475	1.4328515
220.92614	2.4512468
226.06318	3.8266289
227.89938	0.70630907
228.76071	1.3130351
235.04877	1.5730311
240.92919	2.3214537
242.99612	12.941166
243.30752	0.84306491
244.04515	2.1582611
246.18991	2.567146
247.99758	0.37495148
253.10853	1.0274951
255.19156	0.51974684
258.99057	1.3356546
262.6399	1.9655726
267.94015	1.1168262
270.65661	0.46297964
271.17121	0.86224996
279.25275	0.94633385
282.8898	2.0915526
294.12686	0.84299536
297.19335	0.98945136
297.91322	0.23764034
302.83396	0.62174061
304.98755	0.31986915
308.15249	0.52665462
310.12543	0.96057977
318.30326	1.5900597
319.05952	0.57288402
323.93794	0.42135028
326.08153	6.7822442
336.05439	1.1410966
339.28426	1.2970082
340.32956	0.43537988
348.25215	1.1413271
350.69052	1.6030534
352.03384	1.2895858
354.45174	4.7304019
354.78354	0.75317434
357.10421	3.3654726
357.9755	2.1291203
366.55154	0.95784991
369.79316	0.40590823
371.92516	2.3388085
382.11647	0.59120298
383.02461	1.0558013
390.83128	6.6806388
392.22688	5.7652292
399.67054	4.3032615
400.95973	0.62523638
404.2633	2.3706109
408.95496	2.358042
411.15749	5.1498437
412.85065	0.38452865
414.98316	0.28811178
419.64421	1.6611966
423.11255	2.134415
427.03205	0.55308206
428.10377	4.9744604
430.55449	3.7346433
432.00449	1.1556121
434.98567	0.8119684
438.69754	1.01681
440.99232	1.7160069
442.49314	1.0021068
444.93194	0.78062155
450.76918	2.7641501
452.69686	3.9380252
453.97079	7.5353984
454.73664	3.745157
455.96432	0.87910779
459.0785	2.4950825
460.08012	4.3145342
461.96302	0.89191917
465.5395	32.446781
468.92514	5.2791477
469.25132	17.814197
470.1845	2.9882211
471.25222	4.5971657
475.44329	3.9722568
478.1307	1.0715322
479.05118	1.7055107
482.68145	0.83858294
484.81461	2.7257417
486.98397	0.58335961
490.18832	5.5762227
491.01296	3.2914908
493.17336	7.6311101
494.53958	4.1772521
495.19462	8.2141388
496.84625	9.0220313
499.92453	6.7308225
502.73598	20.008272
503.54234	9.143011
504.14353	22.545081
504.43727	3.7214492
505.97234	9.5001461
507.92348	1.7583579
509.1012	1.1253968
512.20421	1.9860335
512.75571	4.1710029
514.97502	0.98830942
515.7027	1.4810623
521.64042	4.3626746
523.52453	4.4413225
525.30047	4.6133832
528.63308	4.476401
531.54941	1.5196746
532.56315	1.9426332
535.93971	0.94382091
537.15321	2.4752359
538.60134	2.3077394
540.11658	7.0487392
542.20192	2.2260868
547.05117	1.3972884
552.17259	5.7380341
553.20246	1.4678631
553.9914	1.6476239
555.38604	1.8958558
560.7598	17.774899
564.35813	19.399493
567.47362	1.5937675
572.63847	1.8966134
573.27621	3.0443896
575.95746	2.4707627
576.60359	4.3085674
578.9587	1.6207022
580.68101	1.3345271
589.30537	5.3126843
592.76355	5.9742248
595.83546	11.21213
598.64594	6.286362
601.39872	151.66414
603.84131	4.2489658
607.37775	21.794717
607.74197	5.1001788
611.40896	3.7021198
613.67599	9.5727195
616.71816	9.0621618
617.46712	4.4460863
619.37951	3.1697002
625.26567	25.784141
626.23506	6.7461752
632.27044	7.761605
632.932	2.6846537
634.81764	9.7048944
640.17299	42.172791
644.1767	23.748151
648.11019	3.6339363
649.45564	2.1914346
653.04048	7.3907367
658.6259	1.5592739
659.78518	0.50263936
663.7946	0.91540502
665.15068	0.96422412
669.19522	11.295884
677.13504	2.24537
680.70004	6.391177
681.83899	1.8335694
686.10719	0.85931719
689.7383	25.549263
696.26724	4.5785334
697.7626	29.578618
698.62979	5.0165929
709.83145	2.228779
710.27072	4.1738137
718.42834	0.51841917
726.16939	3.2815873
727.74715	2.1780232
731.78958	1.5867997
737.59234	0.71705544
745.57302	16.373352
746.27464	9.2795801
754.27686	42.204496
755.41959	6.8878686
761.91806	2.3228645
763.23794	1.5625148
765.84138	1.5010656
771.83811	1.5419317
774.9317	1.5111407
781.42042	6.1153283
786.40079	6.1177356
789.78391	17.692505
794.32129	2.7490072
798.3522	4.0690584
801.25763	1.3885871
802.34239	0.52641277
810.448	5.1282662
822.26586	3.0309412
826.20891	3.0347443
828.19873	2.7414736
843.82787	1.0006615
846.42335	1.5003844
849.36351	2.259025
856.04418	1.6864841
861.19091	1.9433397
875.18649	1.3470244
878.42287	0.82499017
890.27119	1.4251278
893.49497	0.9018515
895.20993	1.230267
903.36572	0.75278562
909.34362	0.79083227
922.89674	0.81887986
927.11334	1.4701971
943.40173	2.5408408
960.96954	2.9146204
992.15807	1.7140008
1022.3373	1.5672268
1035.0266	1.3066617
1040.5238	2.0956925
1080.3621	2.440422
1092.3347	3.3804917
1103.4547	0.81560209
1122.3165	0.8413889
1127.5936	2.7631178
1145.6539	0.76889339
1151.5948	2.509518
1245.5969	1.0949036
1264.4399	2.8986316
1280.5676	1.5566
1303.6378	1.2486912
1313.641	0.45663534
1333.548	1.2219737
1380.5385	1.3486356
1396.8975	1.1449515
1452.6992	0.73628293
END IONS

BEGIN IONS
TITLE=40: Scan 951 (rt=1239.02) [E:\ORBITRAP\Laura\130118_OT_LB_Leaf\130116_OT_LB_Trichome_1.raw]
PEPMASS=424.22139 1936.7192
CHARGE=2+
SCANS=951
RAWSCANS=sn951
RTINSECONDS=1239.018
147.14154	0.97157011
148.97766	3.1429075
155.13728	0.31045499
157.10936	0.57627798
157.95444	0.25250863
160.9736	1.7584772
174.91546	1.2806312
175.23026	0.28807425
175.91231	0.84756231
183.11571	1.8469043
184.98285	1.19341
187.02631	1.5920282
193.95498	0.53238387
204.26891	0.96831948
204.60234	0.24462997
209.85759	11.19466
211.93341	11.203605
214.94276	0.34428858
227.86939	0.437014
229.09789	0.57474916
230.98551	0.50423341
233.59817	1.3926988
239.16659	0.75749136
244.12246	0.38608012
248.88603	1.4731032
251.12971	0.61385357
254.55203	1.5207502
256.87556	0.30598755
257.9997	0.39225218
259.35118	0.77446208
260.71982	1.2777404
266.17523	0.66584078
276.00266	1.8856706
277.75136	0.64414915
278.59408	0.28181922
282.85568	0.64964736
287.96805	0.49893629
291.48907	0.50540512
295.49147	4.9029584
297.56488	1.1352512
302.96345	0.32834654
304.14529	0.74732249
309.95962	3.7466347
310.67468	1.6172606
321.25546	0.91929951
323.70658	1.5328827
324.89935	0.51158744
325.67943	0.41692495
327.88662	0.37398355
328.66443	1.6405275
334.03705	1.5437869
335.7291	5.4905634
336.28608	1.0553572
339.69686	15.016677
340.05929	1.7811052
346.87086	0.40928429
348.06112	0.94671551
351.67801	0.3306134
356.58112	2.0369654
361.453	2.3564583
362.36588	0.8064804
362.97946	1.4190677
365.05838	1.3762051
367.67256	56.782839
371.40295	1.1305247
371.85095	0.40571702
373.35315	0.33997904
377.12613	2.189329
378.42585	5.3664165
379.57686	2.6046534
383.13626	2.8721855
385.58103	0.82134397
386.92005	0.44066857
388.6191	0.62445172
392.19464	105.1761
394.87056	2.0397275
397.71905	1.4408796
399.7431	1.8141734
400.24372	8.1525256
404.61138	5.7319622
405.6148	17.29399
409.11213	4.3787972
410.87604	2.4866413
414.26644	7.4993444
415.15949	2.5479622
417.63309	2.363489
418.87888	0.48259286
419.66617	0.38726518
423.10604	2.3853397
423.6722	3.3721233
430.97043	1.3154431
432.3555	1.7764101
440.71264	1.5005485
441.53044	2.2134969
444.27846	1.1708737
445.15097	0.51659452
448.39511	1.4405346
457.93627	0.91500159
460.55445	1.0053194
463.15049	1.8327745
464.94942	0.58112817
470.0817	0.44159396
472.95626	2.4893262
474.29939	0.77865339
477.81642	1.980967
478.98975	3.8487388
482.9443	0.72735806
485.35394	3.3344432
486.03811	2.1604354
487.10496	1.4385682
492.22945	2.0519396
493.35031	1.3177814
497.11105	3.4433219
499.66592	1.1207103
500.41847	0.46602599
502.41446	0.4072319
505.40558	2.2023636
508.2754	1.8468468
509.19667	2.4099005
511.15212	4.1525275
512.27084	1.848189
513.65995	0.77676578
525.75833	2.1186318
533.15612	0.52112898
544.32645	1.322386
545.04644	2.9392844
550.24235	0.72310629
556.24467	0.5674918
557.3435	0.26401508
569.294	1.4339491
573.13548	1.5514543
583.98688	0.94472846
591.32818	0.63937931
595.32849	1.1999298
600.35793	1.0056297
601.1903	1.904065
605.30925	2.9500249
610.4373	0.93203092
614.0865	0.7736299
615.29435	2.095846
618.55147	0.68815751
627.01322	0.8751258
630.05586	0.88621797
633.47393	0.9015235
637.1585	11.758728
645.4743	0.8678538
655.00091	3.4591159
658.14167	1.8252513
661.27386	0.67650586
662.26428	2.0672317
673.06406	1.6467435
677.09747	1.1359485
694.43942	1.6026703
711.3519	0.41800056
713.31201	0.71134591
732.3998	1.2165993
734.2608	2.0707153
783.22912	1.8120872
810.39002	1.3878331
END IONS

BEGIN IONS
TITLE=41: Scan 955 (rt=1242.53) [E:\ORBITRAP\Laura\130118_OT_LB_Leaf\130116_OT_LB_Trichome_1.raw]
PEPMASS=491.76918 2678.6169
CHARGE=2+
SCANS=955
RAWSCANS=sn955
RTINSECONDS=1242.5251
163.14342	0.21512025
170.89617	0.69510947
175.04645	1.8793525
192.66885	2.0987898
197.02493	2.1355331
203.11624	0.44067028
209.91989	1.0452355
211.12197	0.4434536
213.92516	0.87866799
215.08998	3.0125597
221.17717	1.418306
221.80879	0.7834785
222.85381	0.23659615
226.91308	0.86920043
227.20868	0.12494499
242.96706	3.5711862
246.71285	0.67406208
248.84344	2.1788242
251.07134	0.26174489
255.18082	0.63715341
258.17047	0.17005111
262.16543	3.4634571
265.0202	0.72883001
270.21637	0.60050627
272.0959	0.43621704
276.04169	0.45998159
278.1749	0.32826899
293.02692	1.1252173
295.57684	1.1501644
301.16824	1.2009612
303.20458	3.2561538
305.88073	1.1833065
308.92108	0.99243071
318.13235	0.69277781
327.18832	0.44860269
337.88994	1.411627
340.29458	1.0407138
343.32252	0.79798768
345.28313	1.8195163
346.69972	0.66240118
347.85932	0.28911126
349.14904	0.24793306
353.7273	1.3387434
358.12539	2.3970626
360.6466	0.61871594
364.75692	2.277358
367.67564	0.97220478
370.65218	2.4086166
371.93685	2.6546199
373.96704	0.42900562
376.96008	0.65812419
377.25146	2.2346755
386.66464	2.7674535
388.0767	2.3199476
393.88662	1.1323982
396.08794	0.84568403
399.13993	6.1541724
402.95305	0.25567586
407.07075	1.7186723
407.75711	2.856926
411.63028	0.36768367
412.77177	1.126852
415.04904	2.4677458
417.52383	2.1133229
418.01037	3.0331786
419.33214	1.3316789
421.65642	0.95318198
423.09115	1.1497834
423.85104	1.4678002
426.10118	2.2137753
427.99343	3.818834
428.84821	4.9031637
431.23616	0.82826061
432.67402	0.71729137
434.54433	7.5777795
435.80491	1.8394928
437.20535	1.2294438
438.47641	0.51417501
442.36232	1.6560705
444.74054	2.9248494
446.01241	9.4623159
447.23632	3.5300476
449.13215	1.0611783
450.84953	2.2690329
453.08779	3.9836039
454.05051	1.7685873
455.01111	5.2399342
458.0055	2.4829773
459.32323	4.6549846
461.42144	3.4667581
462.22147	1.7533359
465.33762	1.3232057
467.04149	3.6031358
469.25183	0.78871778
472.66053	14.59811
473.67288	14.702913
475.81157	1.941511
477.14503	4.9418138
478.42337	5.539849
482.37659	34.23917
482.7247	143.16036
486.04141	3.2361292
487.23759	0.98578474
488.97519	0.96618119
490.89596	1.3905092
492.57194	1.1701803
500.09164	3.5579748
502.09759	2.037744
503.16985	0.52287347
506.74691	2.3595796
508.60966	1.7092074
509.59865	3.2200878
512.22411	2.6536899
513.27621	1.4221058
516.25139	1.5794051
516.93258	0.52598122
520.28625	1.301395
526.0844	0.46521946
526.58702	1.1589929
529.86218	1.2779583
535.67496	13.691424
537.92645	2.4214696
538.9016	1.1189476
540.68786	1.6853816
543.43974	3.6571734
548.27518	3.9484128
550.12604	2.8960877
552.32017	3.6927859
554.24506	5.228936
556.20795	2.0137254
557.12294	3.5569644
558.24182	1.8850351
560.84425	0.65143465
561.29889	0.97774883
564.07529	4.5880584
570.35205	0.48661451
570.79693	0.7888864
573.63871	1.5240492
574.47725	2.629146
575.62889	0.94045113
577.75363	2.1257887
579.69387	0.33345978
583.24229	1.4270552
584.29492	0.77441117
587.63577	4.3776514
588.54765	2.4401783
591.08316	15.900888
596.76698	6.2972174
601.44019	2.4635417
603.26627	2.7197195
605.54687	2.905002
611.12327	7.5036779
613.33171	1.3236338
617.57225	6.5562523
620.25223	5.4114995
622.79341	0.54658923
623.62095	0.92102242
625.29241	0.59100377
629.17917	2.3296539
632.54764	1.3682814
635.71302	1.7729578
637.75529	1.7489088
641.80121	1.7983791
647.77075	1.3151498
648.24673	2.6495082
662.94114	3.9465259
669.28108	8.147381
674.42603	3.0475711
677.17538	1.2030842
679.32287	1.0527163
683.05504	2.6728751
691.81436	1.4030629
693.45552	0.58100326
701.21744	2.5443507
703.03955	5.3076994
709.253	2.5343144
713.23999	0.31624176
721.23777	4.0537651
723.06113	1.0579413
725.43204	0.32110839
730.26882	1.1955222
731.36718	0.32385768
740.3751	7.029357
741.37481	1.4589076
755.14806	2.1681852
757.72884	0.70257475
769.4158	0.81273459
772.79398	2.741778
777.00123	0.77412895
778.19793	1.1805265
780.24213	0.81674492
783.28155	1.4456691
831.42974	3.1432399
845.79791	0.40940563
855.20782	0.28777011
903.12841	0.28597005
909.57769	0.49340919
936.40454	0.45145204
952.19518	0.7007154
956.36065	0.31777033
963.36802	1.2030955
966.2643	1.0868545
END IONS

BEGIN IONS
TITLE=42: Scan 957 (rt=1243.61) [E:\ORBITRAP\Laura\130118_OT_LB_Leaf\130116_OT_LB_Trichome_1.raw]
PEPMASS=521.29131 16668.168
CHARGE=3+
SCANS=957
RAWSCANS=sn957
RTINSECONDS=1243.6075
150.10193	2.4826163
162.92314	1.3902045
169.65932	0.85276764
180.97351	1.6114398
185.07754	2.2095512
187.06896	55.268374
189.31288	1.2967139
196.27071	3.9293707
196.90028	0.62423953
200.98654	2.2652046
210.97989	2.2709355
214.92632	44.64394
216.07602	19.025552
217.05605	1.4914639
226.07244	6.4843344
226.64903	2.6252944
227.04873	0.78710162
236.27133	1.3733609
241.27619	1.473316
244.00163	12.751199
257.95319	3.2587807
274.0155	1.1266934
282.98392	1.5532533
283.92857	2.7350567
285.91971	1.3751277
286.43865	1.4937099
290.32632	1.3980928
297.04666	5.6611667
298.80873	21.958079
299.88936	15.2828
300.96101	15.007512
301.89066	6.1333779
302.30401	2.192339
304.36695	1.6636162
305.67691	1.2740545
307.38637	8.4867306
308.45472	7.8726105
309.28962	3.0431218
310.31017	6.2153417
314.06665	5.7291723
319.10427	7.862734
321.77028	2.9669642
323.72552	2.2118836
325.61308	2.0469751
327.16133	3.7377731
330.6455	1.3729921
331.63275	1.4308894
335.70723	64.214955
336.30243	10.943423
339.15557	3.6211122
343.159	1.550269
348.63369	1.8198336
357.21335	18.004921
358.99335	1.5872346
369.27248	1.5409022
373.12611	4.9093299
376.86835	2.5238598
389.19984	1.589102
393.43798	2.5243307
394.17136	1.2856115
395.16386	6.9302728
398.64298	1.2314402
399.051	1.7229503
404.14323	26.299679
404.90295	12.251234
410.06663	2.6540657
411.01784	1.4594699
413.38294	1.7378759
416.2294	6.0348379
416.94116	2.9621865
417.90092	2.2434893
421.2862	5.7738168
423.54034	19.160136
427.16455	12.806256
430.10226	6.7517237
432.73994	10.434599
433.19586	16.098419
437.60922	38.766362
438.01553	3.8868184
444.04863	15.503231
446.74786	119.56444
449.82189	51.351036
459.48156	6.5516389
463.22249	7.6465569
467.10871	2.0511434
467.49677	5.5896956
471.53993	5.1136307
474.37423	1.861418
475.97934	2.0150317
478.06018	5.2009604
482.29694	1.5291621
487.44667	23.63747
493.21441	12.399007
496.99641	16.310504
503.64166	66.068059
504.85753	91.014644
506.62399	36.50969
509.42126	20.562171
511.61164	13.772537
515.20491	74.415923
524.18379	6.5507714
524.63687	1.542118
525.6761	4.3613868
529.13714	1.4136432
529.80323	4.9684044
530.95821	2.3419797
535.86755	2.8917768
541.10375	14.695037
542.01914	6.846589
543.22317	15.542679
547.23818	1.5193644
552.47819	6.6584014
557.61421	2.7078492
558.45361	0.78309547
566.70978	186.8072
567.14667	25.986506
571.10013	6.2934456
573.07177	3.8973523
574.08187	7.0659448
576.23809	4.3978495
577.088	2.1218454
581.27555	1.7761849
586.2302	1.7561647
589.35355	3.8089805
591.24043	4.764366
594.15142	22.169839
596.58928	3.5430818
597.70924	1.5283932
603.21457	58.310989
605.3386	9.8157203
610.29062	9.1955376
617.39899	4.3881033
621.49464	12.824923
622.43944	6.8544045
625.30675	10.063098
628.40986	12.015609
630.54601	22.246276
631.38903	23.893995
637.67548	6.3295861
641.64369	10.824239
642.60085	7.89005
645.72535	27.069496
650.23676	33.052349
651.09976	26.379206
653.32475	7.9970995
656.69576	13.590312
659.74145	175.07998
665.30743	29.409152
670.22009	239.33574
674.26465	812.18478
678.20215	69.413451
679.27554	13.61118
682.41904	3.7451383
689.24886	3.5865232
690.49514	7.7562255
696.39764	11.731277
698.26542	4.8532827
700.24002	1.9549697
708.80334	17.661751
717.39557	40.194277
720.377	3.2851205
725.65354	3.8119516
730.81196	10.716569
734.74964	2.0592149
736.93568	4.3680597
738.18141	5.1881198
743.07192	3.6030964
746.05805	4.9142847
755.12015	39.082187
755.48496	20.405982
766.70196	5.8898484
776.26349	6.3029723
789.16251	3.3746901
807.29803	13.82317
808.00932	4.4131873
839.52642	2.9712311
844.71862	4.2351471
854.37652	3.3847593
864.30688	1.5509503
874.29848	13.518688
875.32458	6.2824573
889.21467	23.813641
892.31487	68.752567
900.46057	2.6785393
909.44403	1.5793397
917.83672	3.8360064
923.31775	2.9306827
936.25714	17.840458
937.32523	6.1290915
940.06192	3.018354
972.35697	5.5784517
987.19728	4.9067587
991.37433	6.5217833
999.50656	1.8529364
1003.6048	2.7173974
1014.1149	2.0618831
1045.5684	3.1207416
1067.6235	1.9604547
1069.4062	2.451599
1091.483	3.8032862
1094.6432	2.044861
1098.3987	2.6350923
1104.5102	13.136264
1115.571	1.7550948
1132.3513	39.051099
1182.6432	2.3772558
1201.1924	1.9502635
1258.4938	2.8722435
END IONS

BEGIN IONS
TITLE=43: Scan 958 (rt=1244.18) [E:\ORBITRAP\Laura\130118_OT_LB_Leaf\130116_OT_LB_Trichome_1.raw]
PEPMASS=429.92589 4754.2881
CHARGE=3+
SCANS=958
RAWSCANS=sn958
RTINSECONDS=1244.1823
125.09338	0.30755597
129.0333	3.290824
130.08988	0.48916262
143.01914	1.409347
147.10241	0.54250261
149.00366	1.2830555
150.95297	0.60275475
155.12606	0.3495445
159.94716	0.66462737
166.82037	2.8895225
172.05517	0.34654655
173.06779	0.61069313
184.02758	0.50898123
186.77893	1.022905
191.18629	0.87448181
195.07641	1.3720994
196.0059	0.85719653
197.92122	0.69370663
198.98466	0.53921411
208.84817	2.5227846
214.91539	0.7224662
215.94593	1.1394176
220.91555	1.6146198
222.33845	0.91379217
223.01278	0.88740953
224.05341	0.50633223
224.89167	0.98780062
226.12863	5.0788003
226.92061	0.43480156
232.15767	0.42977846
235.64599	0.358454
240.62744	1.5702384
241.3046	0.42535642
243.19726	1.1851423
243.86475	1.2911274
248.00783	1.0325328
248.86833	2.1070848
256.4255	0.85662879
258.12956	1.0712028
260.17853	0.70179349
264.1039	1.0283421
264.99811	0.46067685
269.99119	0.40384473
271.08285	0.78560709
273.87485	0.30779161
282.95109	1.0130104
283.92846	2.3772788
287.58852	2.1067398
289.95634	0.81527219
291.05718	0.60845796
296.19663	0.6367575
299.00243	4.3359264
299.87323	1.8941011
303.8296	0.55450837
305.76918	0.54449684
307.45493	1.6648764
308.39928	2.9975795
309.99103	2.1431786
310.87161	2.7241428
313.90938	0.73351984
316.65873	12.951888
318.70552	21.353755
320.61068	0.59803915
323.10624	0.81445151
323.93844	2.5640921
329.04773	0.76353705
330.57114	1.4932696
332.88595	0.82349711
333.75134	1.5344034
334.11013	3.0295571
335.19968	1.0705599
338.84749	3.6208679
339.90381	5.799808
342.94299	6.8186613
346.08994	1.4765307
348.67782	1.157944
353.38768	2.8697619
354.0137	4.2898141
358.75049	56.971115
359.58268	9.074254
360.01458	28.184769
361.85116	5.5270933
363.40902	0.91874975
368.85415	51.538678
369.89267	35.678743
370.77357	19.868213
373.36079	25.897445
373.81975	57.25133
380.05326	0.58741323
381.62175	1.1058029
383.31439	2.088322
385.81508	10.505838
386.60418	4.0790434
387.63101	1.3962019
388.47115	0.89127115
389.0406	1.1503048
391.54837	32.026825
392.15403	8.6877248
399.18035	3.9013164
400.88933	4.5503984
402.03552	2.503111
403.8529	3.5023413
404.54758	1.9279804
406.94543	3.0501725
411.10145	12.948409
412.83604	8.0206636
414.7724	6.7636595
418.0404	15.799842
419.66049	4.2795915
420.09388	6.8057455
420.49802	14.622746
423.91544	54.139707
424.40057	13.444307
426.26523	2.737638
428.64579	1.8616524
429.65776	3.9742013
431.28118	0.69589142
435.45079	0.70790926
443.80136	1.7492639
444.35931	2.690021
446.23483	0.81326329
448.74912	2.232264
449.90455	3.3128761
451.84472	1.0496565
457.76756	0.99118938
459.34502	0.61624074
462.48979	6.64598
466.12452	11.800605
466.75945	3.0127565
471.20405	3.0495034
474.11395	0.40965462
480.92876	2.3948044
483.07372	3.0994469
483.99269	3.8594792
485.09783	4.6903314
489.15284	2.9185312
490.04985	1.3446555
494.06495	1.2196759
497.7414	7.8599276
500.2679	5.4217084
501.83401	1.7090245
505.04616	5.0574907
507.64699	3.3251087
508.32249	4.7080942
509.67896	1.5404844
513.94469	2.0958957
522.76764	57.805483
524.62687	3.6941202
526.96442	2.239093
527.87999	3.6512477
530.24447	1.4906055
531.07422	3.8644098
532.86843	2.6890832
533.62184	0.99975053
537.76792	4.0088274
539.26263	1.8315937
541.26608	1.6396027
543.77756	2.4022461
545.197	5.8171905
547.38305	3.1118298
551.32601	8.577982
556.85742	3.3399745
557.22151	14.79657
560.75709	4.4176142
561.70036	3.9686352
563.11501	6.2683216
566.38484	21.602047
567.25878	4.9650131
571.63543	2.4169557
574.08722	3.2097371
576.40351	2.3663938
580.19754	3.8414171
583.36538	4.7366149
586.41119	3.8332289
587.43126	1.5409193
591.84924	2.0661217
597.10963	2.3996081
600.25607	0.41083857
605.37145	2.7161836
609.1738	3.4488657
612.85027	1.0485153
614.39461	0.71898542
615.30731	1.821888
621.53524	0.7109225
622.39101	1.1095929
626.94461	1.0999488
630.11777	2.0746764
632.25201	14.079287
632.65943	4.1243715
637.94688	6.0599831
640.35139	1.2893529
656.11241	5.4426921
656.46065	2.4291405
662.47476	2.2602076
664.23222	1.4979708
665.90951	0.80284432
681.96184	1.4596006
707.19229	1.1919848
711.2053	0.63622484
713.15497	1.3189102
722.76738	1.4064733
725.35014	1.1218209
731.30578	1.8316802
740.12634	2.4005757
742.2637	1.1540308
745.51514	1.9534108
752.26129	2.0539556
782.42621	0.55260309
787.23675	0.65455961
803.35143	2.5854234
871.43817	0.79234228
881.03985	0.47761353
898.15747	0.79688957
916.30316	0.73111232
927.43597	0.88058981
936.24279	1.2364872
942.4129	0.88262678
958.34122	1.1211367
977.36276	1.9625477
994.51217	1.9365666
997.56475	1.0494621
1012.8509	0.9057819
1014.8013	1.1193634
END IONS

BEGIN IONS
TITLE=44: Scan 959 (rt=1244.79) [E:\ORBITRAP\Laura\130118_OT_LB_Leaf\130116_OT_LB_Trichome_1.raw]
PEPMASS=651.80579 1447.5526
CHARGE=2+
SCANS=959
RAWSCANS=sn959
RTINSECONDS=1244.7899
208.90253	0.859157
226.20447	0.871949
267.76801	0.76874871
309.11621	0.53553082
310.20895	1.2034386
335.91907	0.74631013
369.00247	1.9069691
382.21474	1.2641358
385.16638	1.1268063
397.07085	1.1472796
400.00745	1.7686916
404.69246	0.48478502
406.11444	0.94757893
412.91983	2.2434219
415.04614	0.25456911
429.11584	0.36859977
433.69397	0.43756905
448.27685	0.33294191
455.98952	1.0402287
459.49612	1.100572
459.87735	0.30649351
480.89461	4.3286406
483.91024	0.6820962
484.28035	1.3507262
485.88426	5.5145089
487.0232	0.87816846
497.59161	0.96699719
501.16559	2.8175371
508.06661	0.35099597
510.17156	2.5287915
515.38773	1.4039078
516.79254	2.285835
523.23114	0.7402544
529.18925	1.4172213
531.02673	2.5437833
536.86902	0.88645716
551.12359	1.8722029
558.74446	3.3791739
560.05622	3.7156432
561.14966	1.5852789
570.97107	0.62313306
571.40217	1.101383
576.31536	0.2877813
579.18664	1.6054449
584.40932	1.4466338
586.30131	0.83739779
591.22	3.4482215
592.68769	2.5030035
593.86883	1.4959137
598.22907	1.9076042
600.18146	1.8299771
604.92195	7.0960326
607.44727	8.6798823
614.75965	4.8848115
618.80041	1.6000452
619.51212	2.78952
622.48525	4.4353928
626.61411	4.070126
627.80276	2.6611945
630.20635	1.7815687
631.34076	2.2666525
633.31761	3.8980671
635.18755	3.1663411
640.59188	7.5121471
642.8787	8.7769209
647.45591	0.24177822
663.00515	1.4997461
664.54003	1.2515105
669.44254	2.5021345
674.85185	1.5559806
676.41003	0.79208083
694.0501	2.1357022
696.2426	0.66241333
701.95967	9.3813672
704.55068	9.2930034
706.78747	3.8738445
710.61844	3.0476885
712.19264	1.8680522
721.50349	2.5138109
724.23112	6.1237222
735.00911	5.7549915
735.75691	1.763427
743.33276	1.4219813
753.20268	3.5909481
757.45301	1.0662521
762.16064	1.654113
764.845	3.2101238
771.36599	8.6531332
773.76937	0.29623115
777.89219	0.99894612
785.16123	4.8111819
788.17662	3.0430953
795.2583	7.2262671
799.98255	4.7245839
805.30495	5.4055325
811.50528	25.115384
816.26045	5.0834089
818.75807	1.1800499
819.47812	1.6323298
826.9671	2.4652862
833.3217	3.4000795
836.47921	3.9913678
841.86839	1.9312698
847.36786	0.3244913
853.2033	4.3240897
864.81554	2.4290686
868.09693	1.1739632
869.63681	0.83944549
876.62732	1.4417443
885.12353	3.8888619
897.89624	0.88395651
902.68383	1.5520109
925.22082	2.6186095
930.0487	0.53325425
938.22478	1.0802472
940.2896	0.77460746
955.26068	2.6937955
971.39275	0.38656047
1001.4747	0.59763372
1015.2398	0.68368374
1022.4695	0.82833124
1043.8469	1.2656249
1052.946	0.52019437
1074.1017	0.65911031
1086.6611	0.76334784
1090.5846	0.42529192
1125.1538	0.62200737
1130.6246	0.747662
1173.3094	0.98469908
1205.1895	0.48495634
END IONS

BEGIN IONS
TITLE=45: Scan 962 (rt=1247.16) [E:\ORBITRAP\Laura\130118_OT_LB_Leaf\130116_OT_LB_Trichome_1.raw]
PEPMASS=590.68567 6196.6655
CHARGE=5+
SCANS=962
RAWSCANS=sn962
RTINSECONDS=1247.1555
183.04069	0.27172686
199.06629	0.57600584
199.98536	2.2916082
203.20612	0.88913549
218.93339	0.32385248
228.01626	0.99704581
230.87079	4.3092249
234.93428	2.4440044
237.13445	0.6009621
245.11707	0.93055784
248.03	0.46721506
251.17299	0.85302469
256.21274	0.38394679
260.05292	0.46913455
264.89595	0.94691527
266.16201	0.79014031
283.01302	2.3706918
284.801	0.32057066
290.03305	1.4686756
294.02582	1.1206521
294.79863	0.75160137
303.1979	8.315345
313.08019	1.0685676
313.82017	0.53749043
315.34857	0.58085844
326.24963	0.75826278
330.91502	0.93541716
339.05564	1.6767561
339.89358	0.62125778
340.91062	0.98042564
350.68075	1.6392846
353.03353	3.0321491
356.17136	0.73086059
356.49543	1.5272587
358.11912	1.4347041
359.91508	4.0514657
361.47164	0.81593828
366.57671	2.2025204
367.75881	2.9742342
370.49277	4.5411736
372.92287	0.81075309
379.59412	1.1025632
380.27751	2.7806715
386.10632	1.6336757
388.45645	2.1179362
393.91536	0.59786199
397.04702	1.00535
402.67163	1.4363888
410.84598	2.670091
413.14203	1.6665429
419.02899	0.77468922
425.89305	10.555299
426.33205	2.7078008
427.15391	1.5257554
427.82653	2.1426983
430.55898	7.828516
432.4023	1.6944973
434.96284	20.545373
439.25678	3.5445168
440.12077	0.88097105
443.12176	1.0387243
450.59839	3.2431034
454.87806	2.8180387
457.83182	2.2158523
459.80769	1.1721781
460.39636	1.5894769
463.03949	1.6218355
470.33892	1.9742393
473.1709	2.8815261
474.97851	1.7109467
475.89264	1.2577134
478.16379	1.932281
481.02991	2.5787393
481.92675	4.0924993
484.86206	1.4203381
487.03169	1.9467866
490.49768	4.8698797
491.17873	1.6449247
491.67997	2.6373909
494.32385	0.87403131
499.18562	19.107095
499.50728	5.1974099
504.19798	0.79057057
506.36762	1.355133
507.12044	2.5287461
510.22513	2.1829117
512.82248	1.0748413
516.39474	8.2493755
518.48557	2.5507084
520.754	26.060424
523.83828	4.3312661
527.78376	15.01753
530.46247	5.56094
530.67196	1.4515861
532.69991	3.0576043
534.02876	1.7524526
535.48377	3.6637837
538.0584	1.632403
539.33637	10.406837
541.15945	6.5854126
542.93926	1.7459024
543.94015	5.6070587
547.3821	3.6019807
548.41485	1.4459014
552.93549	4.4191014
554.53113	3.2379635
555.37648	1.9300511
557.77191	10.963846
561.29952	21.91118
562.58422	11.147796
564.4561	107.676
567.01834	5.0459712
571.36056	9.4580448
573.33238	13.017138
574.82307	3.6396148
577.00764	17.980928
578.38242	6.2340909
579.47178	12.585765
581.01453	9.5847599
583.07134	19.30543
586.71981	0.94035255
590.20825	2.613444
595.84961	0.45449548
603.88252	1.1549081
608.30181	19.406427
614.54477	1.4184179
616.45016	0.68100473
620.40823	1.1092466
621.16643	4.8924943
625.86312	10.11788
629.87005	42.617095
631.71508	22.412042
631.95039	4.8080081
634.17217	1.2297792
640.85873	2.5677532
643.92089	17.638401
645.32579	9.2808964
647.79608	40.929064
650.90362	88.404799
652.04645	11.067694
654.71362	2.7686363
657.55353	5.5336408
661.51271	8.8344594
665.86911	2.6131104
670.70595	2.3408285
672.70877	6.0162117
676.36125	20.163036
677.07519	32.343199
683.2914	6.4010036
688.01712	23.137958
693.66551	64.929131
696.7506	11.455795
701.49965	15.132869
705.12963	63.516041
710.56993	3.875327
712.93016	3.7680827
716.77847	1.9496693
719.33049	2.4818326
721.29721	4.225486
724.47271	2.3634108
728.31002	1.6568323
729.34518	4.732026
731.42688	1.2778721
736.53124	3.4966612
737.88226	3.067425
739.62017	1.5791386
743.78641	5.9094542
747.9367	6.9280361
750.80304	2.4246782
758.29378	2.5669806
762.27686	6.1033878
765.94212	2.7596202
767.26556	1.8650237
770.0449	1.8209668
773.95842	0.85796188
776.08978	3.4602271
781.12255	1.6989949
787.83075	1.0108952
791.86083	0.73177868
794.32878	2.7825088
796.91048	3.1422619
803.89059	1.9668393
807.3023	2.0563392
811.87422	7.54063
822.75766	1.6206048
824.74787	2.6995251
827.4027	1.0895357
832.51949	2.3947883
834.88741	1.5626234
836.4063	4.8476375
840.1867	0.94741398
848.28854	2.0700468
850.22726	3.0376776
853.09937	2.7566377
860.17382	1.1661435
863.95265	1.103572
868.35453	4.1896364
869.13442	12.355413
876.30748	1.4221389
880.98592	2.0459237
902.99019	1.3782826
928.88635	1.0985276
933.87117	3.1294495
940.65682	1.6738875
943.75996	2.87599
957.3009	1.0768821
963.05481	1.7529534
968.30191	0.6379675
981.14288	8.652512
981.50897	3.3678507
990.42031	0.8089423
992.22369	0.84690264
997.70167	1.0065586
1001.0314	1.7262434
1014.2449	1.936238
1022.4989	1.6211619
1026.3475	0.89500954
1028.5856	0.94439497
1034.2999	2.5008475
1044.1205	5.7510223
1072.3498	1.3324783
1084.33	1.7108981
1152.349	0.69372168
1157.5184	0.7893495
1186.4691	0.7871594
1223.3498	1.4620676
1229.3079	1.5050104
1258.3683	1.2615395
1278.558	1.7592523
1292.7574	1.3060867
1301.5831	3.0012554
1320.404	1.3081317
1377.5882	3.2971604
1390.6755	2.5087646
1465.5419	1.7311766
1510.3891	1.5289592
END IONS

BEGIN IONS
TITLE=46: Scan 984 (rt=1271.94) [E:\ORBITRAP\Laura\130118_OT_LB_Leaf\130116_OT_LB_Trichome_1.raw]
PEPMASS=667.65648 3254.1028
CHARGE=3+
SCANS=984
RAWSCANS=sn984
RTINSECONDS=1271.9377
195.20045	1.3189683
199.2449	0.58394439
200.92058	4.6646647
226.91069	1.6693154
229.98887	2.8615606
230.76749	0.57607637
237.22119	0.65886237
253.81292	0.61252736
254.81921	1.0566622
257.71942	0.52232012
262.61813	0.86028515
266.04623	1.3282927
267.75076	0.70010044
268.92297	4.8247966
271.92627	0.92755444
275.2023	0.45784353
279.52566	0.23030032
283.13012	0.58057491
286.87555	0.53191614
297.97165	2.0509943
308.89129	0.80453318
314.89542	2.3476521
316.42121	1.7232336
328.96627	0.34382688
337.23186	0.54931859
341.2984	0.28194748
342.948	2.7117067
368.204	1.0287294
372.13076	0.82088372
377.58046	0.9794409
378.09751	1.6862573
381.89808	0.58109149
383.99134	0.2250103
385.9946	4.1090676
397.83963	0.36957276
400.04199	1.908158
403.83038	0.32930298
411.08148	1.4242322
416.53749	1.2913451
417.2352	1.5692765
428.95845	11.042822
433.91888	2.2241315
442.74391	2.0586046
443.30518	0.59336854
448.19995	0.70364276
454.95406	0.83656603
456.17197	2.0493555
469.15301	0.44436388
473.84375	1.1603973
482.90194	0.28526444
485.10269	2.4696229
487.42637	0.8207774
489.61456	1.0086699
493.60348	2.1466224
497.04577	0.3719417
499.31775	1.8702236
503.03766	0.27779586
513.74931	1.6645698
515.01228	0.55949579
524.24004	2.4871415
529.23675	1.4195113
533.25647	2.5491547
543.32985	0.60106739
543.94716	1.1943139
545.1628	0.30453002
548.07447	0.27798777
549.74209	0.4444525
554.05146	5.5184076
556.55704	1.9636299
558.11961	3.1124163
560.494	0.31678362
567.77227	0.87891791
570.43078	2.4073156
577.29043	5.5344761
580.84836	0.35885243
586.34956	1.2149578
587.2185	1.8524213
590.85607	3.3282107
594.24114	1.593475
595.04085	3.2745214
596.83025	1.4552676
600.79243	7.1219385
601.14304	25.011377
605.68197	5.3248643
609.67799	4.1213911
612.46409	3.2411138
613.71596	4.5219835
615.82236	2.1506144
618.93068	1.9016533
623.32152	3.3887562
624.77185	2.0876986
629.42254	5.4287742
630.24706	17.056934
632.34728	3.8754701
635.51749	1.674749
639.37718	4.8860125
642.31327	1.2122466
642.97376	4.2024926
648.89337	5.383793
651.399	5.9310042
656.06066	11.650041
658.7058	24.879568
660.87716	1.6775167
671.3302	0.94338441
675.1913	1.9503266
678.48138	3.047986
684.66934	3.6936454
686.11619	1.3783001
696.33895	3.5455297
699.87971	1.4466961
700.63013	2.3286711
708.3105	11.695051
709.21096	2.3716555
712.21782	3.1832936
715.47659	1.2015102
723.38653	2.3190126
728.18808	4.2877178
732.18761	1.4700046
735.04469	0.44889104
743.77802	19.099651
749.80371	1.7163919
756.93071	5.5225321
762.83545	2.1130186
765.76063	1.3510538
772.25733	2.481362
774.15169	2.7986992
778.29707	1.4689234
786.5401	0.19286221
794.46074	6.3853388
801.29769	14.083021
802.87369	2.2085162
807.53026	4.7397591
810.70469	3.4963616
816.37791	6.7868256
817.76508	5.553918
821.19794	7.9139971
824.06983	1.5832837
829.77091	62.021179
836.84795	14.152779
842.66047	2.7142864
843.51386	1.0697401
852.78002	2.5905283
856.14148	2.0628027
857.27549	3.7472995
865.3126	41.557319
875.48584	0.60575826
880.89515	1.4290248
886.80339	4.8630974
891.7976	8.0419539
900.79221	88.404856
905.83502	1.5511796
914.2303	1.5449009
918.00463	1.4148794
927.30562	6.2809655
935.87661	6.966781
937.18344	2.894785
944.36928	24.873388
949.71029	6.2194727
956.37298	0.79849313
962.55651	1.8493603
968.14001	0.37340487
974.03313	1.4831215
986.21054	1.8684386
1045.188	0.38241194
1082.3596	2.4977328
1091.0275	1.506693
1096.4489	0.82819195
1114.5516	1.1779485
1133.3286	2.820938
1161.448	0.58400198
1170.3488	1.8183907
1206.4506	0.58390707
1211.2134	2.4076206
1230.3734	5.0822292
1243.8585	1.023698
1259.3406	1.2881243
1316.234	1.948795
1410.3289	0.58792414
1471.2928	0.68896757
1840.0501	0.69862007
END IONS

BEGIN IONS
TITLE=47: Scan 988 (rt=1275.65) [E:\ORBITRAP\Laura\130118_OT_LB_Leaf\130116_OT_LB_Trichome_1.raw]
PEPMASS=655.33934 4539.3408
CHARGE=4+
SCANS=988
RAWSCANS=sn988
RTINSECONDS=1275.6465
241.03066	0.33115372
241.92345	1.9267293
254.02307	0.41132401
256.23612	1.6439
257.03659	0.81088641
258.21036	1.2239843
260.16601	0.38153251
261.23056	0.94846878
272.15582	1.03178
275.87934	0.23947315
276.18871	1.1480101
283.61263	0.3393597
284.98566	0.81797316
286.04648	0.49124761
287.07754	0.74759659
288.14126	1.3936938
296.74564	1.0937309
299.09189	0.33655553
306.90503	0.69146287
310.06047	0.87499197
311.05044	1.1661215
314.68982	0.39627135
324.94125	3.1645027
326.17332	0.94092223
329.15905	0.38830438
331.20659	0.79006716
333.48861	0.30964129
338.15889	0.94174233
341.17415	3.2181881
342.85811	10.542235
343.99917	1.9159267
347.06833	1.7372157
355.99078	12.19308
358.9194	0.95598353
369.10139	1.3184753
370.00948	0.27096332
376.69379	2.0923738
378.13975	2.4633012
386.11664	1.2445175
386.72612	2.9868544
391.09862	1.7340638
391.4001	0.37266508
396.14045	3.981381
398.55156	1.6099114
408.46944	1.0584567
414.18684	17.884985
415.19056	5.0417296
426.94757	1.1987976
435.5713	1.1278437
439.26503	0.97687456
442.12422	0.85281529
443.22357	0.35153829
448.17201	0.56238315
451.36151	2.1552666
454.68567	4.859693
460.42584	1.2876586
465.32057	0.75917958
467.14983	1.6409289
468.82963	2.5002255
469.85247	0.3485065
475.91026	1.9077967
480.50947	1.4855988
482.8767	3.36193
484.60846	0.97879869
489.50177	3.4943899
490.46147	2.9932585
492.28692	1.0856056
495.02142	3.3303657
499.56185	3.5617607
504.22497	4.6784249
509.22935	14.069787
510.46024	4.0141918
515.46841	0.81589448
515.91799	2.0501109
520.75616	1.3858949
524.16801	6.3973687
529.26702	3.7838569
533.21435	2.5111165
535.103	2.7879515
535.93044	1.1703194
537.58849	2.897033
539.7651	1.6129635
542.60003	1.0856668
546.12109	0.83861111
549.46266	0.50778768
552.07608	3.5747575
557.02079	3.3920003
561.09873	1.9874514
563.21978	1.6402002
564.83686	0.87259479
567.729	4.9843934
568.27832	1.5101234
569.58602	3.1407876
576.90005	0.81261268
580.21158	6.8775364
583.41746	2.641536
586.24488	2.7097278
587.31856	3.0399256
588.60756	1.4282058
591.9915	9.6727383
593.211	3.7312913
595.74178	3.5934543
597.1775	3.1300829
601.81385	2.3527397
606.14739	2.2653117
607.91054	5.618541
608.87354	2.4393199
611.39523	1.6627443
613.4564	1.2902364
619.25971	3.3303105
623.22616	18.149656
625.15145	5.4010065
627.49438	2.9091361
629.73207	1.4570173
632.69223	20.688983
633.94877	11.304306
636.26714	9.3153262
638.23437	5.9021783
641.09654	24.480752
643.30889	30.094759
646.18167	30.610429
647.44298	5.4629269
648.55801	1.9963208
657.84899	3.1641942
661.15369	1.0420359
661.84077	1.2736218
666.51662	2.4244561
670.04976	0.63479084
673.99108	2.0479094
678.21654	7.6009222
681.20889	1.8113836
684.42978	2.1134544
687.63914	2.7428481
692.07215	0.74864361
692.94513	1.5421201
700.23836	2.0807762
703.71862	2.4070714
707.57356	0.90363887
708.4663	1.4752152
713.24236	2.4482265
716.31201	1.7755053
717.67656	4.5815102
721.94105	4.4666231
722.78469	3.0214297
724.96079	1.6941435
729.75472	26.724371
732.56076	8.2082723
735.43673	55.354121
739.25223	2.8899215
742.34047	10.436238
743.68056	6.0749131
745.57873	0.51992711
749.75355	2.3922763
750.92394	2.3874909
753.77094	4.0607365
755.2521	2.049852
759.31166	14.418994
762.38357	2.7970627
766.4126	1.6358564
768.52755	4.1314041
770.49571	7.1075546
773.95447	6.889836
778.65745	23.315877
781.77516	8.5064252
782.28283	15.826698
790.19271	3.3045608
792.95938	1.4133609
797.03569	3.6995329
800.35285	5.2001541
806.53899	11.505663
811.88498	25.871902
817.08972	6.0735839
824.92813	16.963379
830.56675	4.8598302
831.36753	12.589654
833.49286	1.1539225
845.68553	0.85832875
851.03024	8.8179268
853.21685	2.1227838
856.08181	1.2507057
861.82546	8.9736802
866.85012	3.0135635
870.81325	15.728066
880.26184	4.2565327
882.76861	4.4499282
888.2321	2.8010092
893.47436	1.0919739
908.09076	1.047223
910.85771	0.59257932
913.70766	2.7831072
920.2836	4.1349528
926.29837	3.3781129
928.95192	1.966818
931.41279	2.3697847
935.44105	6.3726482
941.45128	1.9221623
944.43545	1.1790683
950.22374	1.0940884
956.41421	2.7307662
958.36499	2.337287
966.02671	8.3892678
970.98907	2.1250201
975.73762	1.0291093
979.46942	4.6551261
984.37808	3.6177595
988.49143	1.1779267
994.87034	0.82248746
997.56379	2.3222854
999.26629	3.579024
1012.0519	1.2896905
1016.2773	22.339848
1022.4143	1.6612503
1030.2699	4.5787485
1033.9165	1.809722
1039.1351	4.4693463
1043.1615	1.3879461
1047.3972	5.1220825
1048.8706	1.7203881
1054.82	3.725624
1057.4069	0.61455805
1068.7547	2.7531035
1071.3538	5.1013833
1074.9048	1.307771
1078.5535	3.6556929
1089.4063	1.4460471
1092.295	0.70966538
1102.8855	2.3245506
1118.459	2.0646665
1145.4526	3.2862219
1157.4061	1.8626619
1169.5814	0.83690587
1188.0365	2.4373773
1221.603	1.8481313
1246.4364	1.0733768
1342.6451	3.2828793
1354.8751	1.3964589
1575.6913	0.59350993
1602.5423	2.5526694
1607.6487	0.9423968
END IONS

BEGIN IONS
TITLE=48: Sum of 2 scans in range 995 (rt=1283.03) to 998 (rt=1284.93) [E:\ORBITRAP\Laura\130118_OT_LB_Leaf\130116_OT_LB_Trichome_1.raw]
PEPMASS=596.80267 6624.4077
CHARGE=4+
SCANS=995-998
RAWSCANS=sn995:sn998
RTINSECONDS=1283.0339-1284.9335
186.08058	1.1621523
195.1568	3.374016
204.12833	2.120243
208.11292	0.61455832
209.10912	0.92368767
209.805	0.48900564
218.85446	0.84635526
222.14519	0.77814243
223.11627	1.46888
226.97188	1.1902086
229.98441	1.3501849
251.29532	1.7069943
258.02957	0.60511527
266.01034	1.6230963
273.87762	0.99119347
284.04395	1.6479041
284.90208	0.52613653
288.09591	1.0021492
291.66498	2.2364811
298.11435	0.82663373
301.98551	1.0117044
303.13731	0.56849221
305.9877	1.114211
306.94454	0.76609837
309.75083	1.1046749
310.90625	0.59464359
315.09778	0.52953983
323.15219	1.9286002
325.23638	1.4181143
327.98426	1.1734166
328.83519	1.7289466
332.15302	0.66737543
332.48861	3.3851832
340.46861	0.70776461
342.32785	0.54827666
345.6088	0.63225344
349.07643	1.713813
349.76809	0.69856953
354.05147	5.078201
354.8467	4.1209993
355.81176	8.6152131
356.81514	13.630409
357.79123	7.0016771
359.13213	6.5534441
365.19047	1.4138184
366.76095	3.1167905
367.93282	0.83789042
369.15181	0.86637877
371.94656	1.3441294
372.89866	3.7669775
375.77205	0.93363291
378.51955	0.69116836
381.91607	0.53754516
383.03247	1.3603274
387.50787	2.2660695
388.0625	2.8683619
389.69748	1.4664279
391.04852	2.1315662
392.73231	1.7475706
394.21206	2.6583274
405.96539	1.2842079
407.25042	0.94008527
410.1455	0.84812645
415.13233	3.0556645
418.70033	1.4383113
422.40493	0.58606535
424.03665	1.7073631
426.10875	0.68182324
427.78374	1.2357959
430.06421	1.1601195
432.01131	4.0626941
433.25975	2.9242957
435.27646	1.8497356
440.90767	0.62865008
441.92378	2.6246391
444.14003	0.74189988
447.18855	0.82473809
450.65425	6.0304181
451.15074	1.0256899
455.81362	3.3316435
459.33332	8.6425639
463.16626	4.6539503
467.11493	3.1057671
469.22038	2.4024719
472.52004	3.4198221
475.22601	0.86920146
476.08158	3.4993447
477.18161	0.92448803
480.71095	2.2187489
483.47711	2.9567986
483.89042	3.7436519
489.54246	22.448327
489.93801	5.7542945
492.21577	3.1466419
495.00238	5.8551137
499.74854	7.4852909
503.75527	1.561302
506.58873	3.556868
507.84786	1.5041697
509.08566	2.5147322
510.27674	1.2906599
511.12468	0.95112102
513.51931	2.4674525
517.68356	9.6881109
518.2818	3.1976661
521.47579	8.7733241
525.72301	8.3282471
527.20521	24.667472
529.95977	7.8421912
532.20872	3.1138114
533.18598	6.4493643
535.12519	5.8938554
535.78333	8.7086141
536.61699	4.274433
540.46856	4.1782406
541.8803	6.0764607
543.34889	3.6412862
544.52606	3.4036855
545.26748	7.0793073
546.17287	5.1858508
549.02832	12.739314
550.34421	9.2310053
551.24211	13.722977
552.41224	4.5025754
555.02425	9.7467637
556.47781	16.086257
560.42835	5.8709957
560.85884	13.03046
562.04768	3.568919
563.73679	1.7427112
564.96358	1.6888793
566.83759	2.5431729
568.76857	8.2551798
575.03578	15.680092
576.22609	7.8528695
577.49673	20.530787
578.43275	32.736795
580.21241	9.2624978
581.22002	9.9917479
582.17971	19.867348
584.86315	24.339569
586.56458	19.024607
587.67959	28.17428
589.67045	16.547653
590.47676	9.7111144
592.32558	3.0289073
596.49803	4.7612356
599.78809	0.91659694
602.71976	7.0852085
604.79371	3.1804698
606.09355	1.5431836
607.84264	5.8979738
611.46126	8.209751
613.27823	3.2768878
618.78696	5.1956148
620.25021	3.8754318
621.69902	1.7872277
623.319	2.8720626
628.77613	8.8024851
633.1197	9.0708593
634.94752	3.6258516
639.84679	8.5432532
643.20985	8.1695629
646.22586	4.5628768
648.06123	1.6073781
652.28805	4.2748861
654.20797	4.8131265
657.61745	6.0431238
659.86215	1.8128884
662.77097	9.4825537
665.14397	2.2344779
667.88722	3.249783
670.48318	7.5782163
672.3733	2.1508511
675.85037	8.0807793
678.66615	4.035192
682.58063	3.7475799
686.03593	4.5607099
688.12752	3.4824945
688.60804	6.0238873
691.57858	2.5934923
695.02653	8.1494313
697.93395	17.727164
700.15217	4.8231895
703.77484	7.0032798
706.42096	4.1841081
708.23698	9.7425462
709.96086	3.4964773
712.09993	4.3944631
716.89712	17.473156
719.67065	15.813881
720.53718	4.6089432
721.36843	6.9762275
726.94246	11.876305
728.05877	8.3307179
729.51889	6.983752
733.83761	28.701423
737.20512	7.3414438
739.70955	45.107802
741.50694	7.5487658
746.91987	5.5386076
750.15545	2.3007944
751.18564	3.2064946
753.80316	4.9437269
757.84542	8.8911472
758.86289	6.9326458
763.27135	17.20508
763.76055	29.282536
766.64165	5.7356849
768.13752	3.9899878
774.35693	7.1146698
777.08431	7.2182301
785.52643	4.3592497
787.30068	10.602278
790.41548	4.0502127
796.35067	3.7897172
799.95704	2.8948442
805.20273	27.573003
808.75168	2.1806178
814.27228	1.9937104
820.07863	3.3322342
822.75584	5.1210724
825.92838	5.2537131
832.28624	5.1153258
835.41428	10.154019
840.61419	1.6355609
842.03341	2.6201553
844.18306	1.4585724
846.32466	3.0423605
848.7408	0.81976982
851.32081	1.5195862
855.30751	0.82226249
861.27301	1.3186824
863.83762	1.8496692
867.81911	2.753056
869.38109	1.5242017
874.68927	1.8386271
876.31295	2.7979693
878.13239	2.9228183
888.32553	5.7461791
890.28133	3.0984887
892.81873	1.7578456
896.40441	3.5354942
899.68954	2.440533
905.16527	1.4751228
908.08499	2.137705
911.25381	2.4532189
916.16115	2.1114331
918.3935	5.3397791
922.1077	1.4048689
925.93099	1.8070879
928.83376	5.0367812
942.84676	2.6422862
952.3487	1.6157074
953.09748	2.0925412
956.52463	1.033295
957.32363	2.279217
962.03655	2.884505
974.4672	3.0061103
987.51852	1.9405114
988.21483	1.2353074
998.48234	4.6305652
1004.1797	1.7681098
1014.3694	2.4360821
1027.2615	1.970211
1033.6127	1.3654653
1042.4853	1.6478718
1058.3683	2.183497
1062.3894	2.906525
1069.1179	2.0481009
1100.4775	1.2034363
1171.5682	3.4865203
1173.4583	2.1226661
1194.0619	1.0953929
1270.5373	1.3404642
END IONS

BEGIN IONS
TITLE=49: Scan 996 (rt=1283.78) [E:\ORBITRAP\Laura\130118_OT_LB_Leaf\130116_OT_LB_Trichome_1.raw]
PEPMASS=489.24546 3128.9634
CHARGE=3+
SCANS=996
RAWSCANS=sn996
RTINSECONDS=1283.7765
143.07394	0.98018663
146.10842	1.6152953
159.08906	0.45063526
171.11643	0.47239038
174.26465	0.3346639
178.0734	0.43511523
181.91731	0.47260973
186.80678	1.8516699
191.02613	0.95225567
191.86852	0.34416453
194.23138	0.28547489
198.85178	0.6347613
211.91761	0.60360643
212.95624	0.46176643
214.90854	0.83799794
216.77533	0.29283364
218.64264	1.1481222
219.0286	0.18718243
223.17439	1.0219158
226.28702	1.0652013
227.02316	0.82046899
227.40689	0.39282293
228.09181	0.72490758
233.99634	0.42018905
237.12781	0.54727247
238.88678	0.82409764
243.07233	0.61559538
245.2543	0.2601187
245.92345	1.9304577
246.91502	1.0257058
258.00159	0.92952479
260.50238	0.83285389
263.63985	2.9990044
263.94874	0.44629752
265.04154	0.63243294
267.01987	0.30367613
268.11793	2.5941406
270.14884	1.0243119
276.26582	0.27494707
277.07617	0.35489038
277.634	1.1885911
294.43762	0.74150309
296.05805	0.86964441
303.12854	1.1159156
304.04466	0.14383008
311.95911	1.1760762
312.76613	0.43691531
315.1263	0.48891591
316.27243	3.0671684
323.70682	1.0649266
326.81113	1.827803
329.12302	1.0092594
333.49891	2.6212632
334.16379	0.89438425
336.60814	1.4898281
338.18427	0.99235736
342.12208	1.3809096
343.10079	2.6599305
347.08375	3.8019048
349.23089	0.896749
350.79973	0.72414122
355.23613	1.2918983
356.92711	2.3366582
357.89252	4.0933859
360.18621	0.6073047
362.2219	0.95747615
363.41078	1.6391082
366.08277	5.0258017
368.92584	0.88716829
371.89135	4.1704894
378.00489	1.6068791
378.55444	2.9264996
380.88081	1.6552619
382.00954	1.4100815
382.87725	4.4515308
384.9834	1.4642438
385.90892	0.71495546
386.92171	1.1865622
389.88653	1.8273521
392.59175	0.53727914
393.29397	1.6199337
394.83534	1.1916283
397.93355	0.51703076
398.99603	3.5897566
400.04679	1.1827156
402.02965	0.81353318
404.22766	0.94241321
409.74725	3.4313342
411.6784	1.981283
412.32485	3.5290802
414.95578	2.4043729
416.97337	0.97670385
419.10546	1.6334608
419.94564	1.8161902
420.76906	4.6424625
423.82559	1.9670416
426.85738	9.2019607
428.07699	3.4736553
428.733	1.3908242
429.62301	0.93594356
430.81246	2.4911742
431.85742	0.80574965
434.17879	1.7313612
435.95169	1.6792044
437.58694	4.2463061
438.82727	2.7643585
440.17103	1.6740478
442.91751	4.6813128
444.22429	1.4172933
445.93325	3.9772469
447.13888	1.5159254
448.04606	0.86973025
450.32976	1.8155989
456.07586	10.594195
459.81641	0.72355509
460.643	1.3659517
467.01812	8.4083355
468.19122	6.4475666
470.99723	16.362371
473.16835	8.5456508
476.95254	10.576457
478.57198	19.55715
481.04201	13.266723
482.1966	19.159394
484.7396	2.9157437
487.75401	1.5149814
492.23077	1.2300118
495.35165	3.5051859
496.17756	1.0196988
499.78917	2.0404197
501.09969	0.68488639
504.14341	6.0484443
506.05826	0.90148446
508.74635	1.2409287
509.69955	2.9773122
513.29654	3.3195504
518.09939	2.2195228
518.66189	4.2978058
521.96724	2.5018735
523.09391	1.6037579
524.33278	0.97562356
525.60157	1.1327295
528.70579	2.4822492
530.58826	1.1275369
533.05739	2.7438253
535.16006	0.70746888
538.16256	5.6089018
540.4984	0.45013436
543.27331	2.6621693
546.53056	3.8925739
548.02634	4.4262349
550.2242	3.0858102
550.67333	5.348418
553.50218	4.0542423
556.60741	1.2936718
562.04644	8.6892408
568.64882	11.343828
570.73049	4.9476314
574.62941	2.7319
576.38415	7.2076343
578.61922	2.9139323
580.79065	4.0579799
584.23503	3.9417896
585.84385	6.0609557
588.98149	3.8945297
591.11067	4.7319746
594.30056	5.3748088
594.95009	4.0516556
595.83521	7.1116626
599.8198	2.6616133
601.79181	2.5278513
603.6954	0.70750782
607.82816	1.4889633
609.69519	3.8624943
610.54209	1.1260971
611.33602	2.8969363
612.70693	4.1852201
615.27003	7.8033991
617.67306	2.8017366
620.2096	4.1947569
624.30441	24.992645
625.47445	3.7469642
630.12545	1.0926747
632.14394	0.81464235
633.98199	1.1216894
639.74377	6.0964097
641.28231	4.276434
642.77231	5.0975483
647.58777	5.0393503
650.75296	1.3537845
652.29502	2.0119017
655.38491	0.54973885
658.9301	0.84352798
659.47239	1.4918056
661.26693	3.2581565
667.72077	39.580901
672.68408	7.09965
675.29774	3.4209146
683.19326	3.9957635
684.76493	3.4000491
688.16305	1.8209405
691.23563	2.0070741
694.30965	0.86010356
697.24475	1.6554257
701.78389	2.3135194
704.92702	1.0322768
712.3508	0.38180454
714.36419	0.606244
722.79763	2.1241723
727.35077	2.727417
733.5082	0.90784542
742.34468	2.1956895
744.14266	1.9997578
748.38456	1.3099761
750.07062	0.87422369
756.29105	1.4633166
760.1343	3.387813
764.20207	1.7504283
768.71033	1.1977173
769.34075	1.7793804
776.35657	1.4964935
777.47333	0.64766164
781.23376	0.84203052
792.234	1.716228
809.96877	1.2014092
811.92451	0.64587181
826.6972	0.48948492
830.19155	0.44630485
831.30505	0.76404981
841.24111	1.0098709
845.44026	2.4305253
847.77504	3.4935546
864.3902	2.2839836
875.98033	3.8903206
888.89581	1.1528284
905.03567	1.3258682
907.20549	0.85295883
922.33896	0.69411437
940.16792	0.78463076
942.49089	1.3188915
956.31298	0.65832713
1019.3229	3.4690236
1024.3944	0.62480645
1055.3281	2.4860798
1068.4176	0.7776304
1073.7686	1.2867453
1090.6031	1.8371347
1105.391	0.86213081
1110.4713	0.92082611
1308.5539	0.98512987
1324.4479	1.3142975
END IONS

BEGIN IONS
TITLE=50: Scan 1003 (rt=1289.7) [E:\ORBITRAP\Laura\130118_OT_LB_Leaf\130116_OT_LB_Trichome_1.raw]
PEPMASS=628.01027 4497.1138
CHARGE=3+
SCANS=1003
RAWSCANS=sn1003
RTINSECONDS=1289.7042
176.84488	1.0740534
194.10376	0.31819648
211.1679	1.20696
212.95218	0.93562638
225.83061	4.3592986
227.89745	0.36066135
230.12399	0.59124698
230.69417	0.20986247
235.14489	1.3076539
239.24354	1.464286
240.22429	1.7138165
240.776	0.33217833
241.07661	0.60065898
241.74863	2.283819
243.59993	0.42786714
244.07838	0.47993727
255.2111	1.4196687
262.08479	1.0502662
263.11929	1.936618
268.21973	1.7826762
272.09982	0.8777337
279.03014	1.7846286
280.19369	2.1542563
292.25357	0.39774635
294.86996	1.2489019
295.96352	5.5937314
297.01879	4.5353632
299.99426	1.3467554
303.6644	0.87038683
313.35899	0.70999631
315.10657	1.609729
320.9642	0.78713474
335.31341	0.62408355
339.97543	1.6414121
344.17263	1.7974136
345.16303	1.3305117
348.742	0.5341514
357.13403	1.1676072
359.89636	1.3569774
362.93102	1.7293241
363.98561	4.007643
370.70784	11.972691
371.697	6.1089444
380.10522	1.3443128
384.0767	0.43966274
385.12827	4.0498831
387.87643	0.38237023
398.71594	1.1134693
400.18643	1.1261062
408.03261	5.5641491
408.44082	1.3500942
415.16473	0.44425732
427.1347	0.8474105
428.81818	2.9859101
432.26685	1.438924
434.59201	0.55548801
435.39257	0.59062768
442.16787	2.3085292
442.8888	2.9850026
445.32463	2.1499562
454.36167	0.30454488
457.18288	0.73083046
457.97089	0.50521116
461.23532	0.97804022
462.67875	0.7176494
463.89582	1.1607072
469.2674	4.4725331
472.28936	0.50864676
475.23798	0.68051044
475.66226	2.0878304
483.7456	3.5500484
484.99361	1.0526475
488.03142	2.2280156
489.51917	3.7626535
491.28971	1.7513017
492.40113	3.2887135
495.39151	1.3848774
497.27271	1.8607114
500.60852	14.29238
501.13947	2.320109
501.96315	1.0958002
506.78889	0.94210531
507.2884	1.3152705
510.29271	0.65834023
512.6858	2.5559382
515.18765	7.5150944
516.31781	1.4504052
519.03348	4.6049476
519.89072	0.66023961
525.19187	7.8819763
527.61176	4.9318
531.16167	1.0267392
533.13116	2.8257546
536.04747	1.1442908
537.89414	3.3403385
539.22673	1.8623015
542.24886	3.9745931
543.19984	31.60035
547.05792	0.4944576
552.3506	3.0727081
554.1383	1.1271149
555.74646	1.9983222
556.66183	1.8706483
558.23279	2.1729362
562.8671	3.9207001
563.66366	2.3089929
565.06358	3.3293907
569.37259	1.0433187
573.20265	2.7247569
575.94398	1.5302803
576.90403	2.9997356
578.50776	2.9304302
583.00871	1.4338604
584.58497	2.1493504
589.28125	11.227019
589.98835	5.6943031
590.41168	2.4309563
594.88542	9.9047407
597.79326	6.1024221
600.07459	2.3636128
600.69193	2.6553108
604.84534	4.1947221
605.75652	7.5273022
609.1942	19.694172
612.12508	9.783689
612.91634	4.4134922
616.54243	10.293274
617.65645	4.4446864
619.3082	16.727949
621.01789	7.1627783
621.74381	14.810455
637.85888	1.7057842
640.40039	1.4948771
646.84943	2.0063758
647.355	2.8652695
648.47821	0.84408842
653.21938	6.2466922
654.43556	2.8304572
661.26848	1.7942135
662.64071	1.0075913
664.16937	2.2583237
669.46461	4.0823234
670.75646	2.0839681
675.553	3.1485349
677.78651	0.67123303
682.74194	0.98378619
687.03646	18.078896
687.36647	143.69416
695.20274	5.457459
699.25288	4.7002149
706.51742	2.1021142
708.29233	0.57933153
712.73903	3.1548812
725.31191	3.8591734
731.22203	4.3683506
734.84224	3.2980137
741.42227	4.8394169
746.21119	6.6273801
748.72814	15.861826
753.29517	25.262546
759.51258	4.505717
761.48852	2.6128457
764.80155	2.8499261
768.42914	6.9997714
776.33195	4.989666
777.2577	2.1461699
782.78134	3.1473236
783.8343	4.6496727
785.42645	5.6436311
791.86332	0.73653917
794.86893	0.58089078
799.87273	3.0379708
803.26889	5.977934
807.98662	2.5477088
813.84879	2.2038346
815.59197	10.958762
818.28116	3.5158339
823.84522	0.88779929
825.26902	3.123918
828.47622	0.83853801
837.3364	4.5003366
843.63949	2.8267432
845.89559	4.8825849
849.28898	4.2315558
854.52074	5.0230552
857.87778	1.2490859
863.44182	8.1944385
875.35791	2.2112211
882.33582	43.416641
887.46819	3.4760627
891.35222	1.3563753
895.06079	2.0092334
901.30999	3.0206016
903.09523	3.2672382
909.27125	3.2683949
912.5302	1.1939517
921.45462	0.73024491
924.1132	0.74818224
924.62086	1.1429252
927.47491	0.44843904
939.43965	13.249066
946.34752	4.3061002
952.07488	1.0058989
976.3731	1.9346083
980.18955	1.0604487
983.57959	1.4976794
991.40485	1.0879828
995.2644	1.7597798
1000.4877	6.7280559
1013.2714	1.7474065
1019.5814	0.51821799
1026.4976	1.1473864
1039.484	5.791846
1050.4427	2.9108734
1061.3708	0.65291064
1067.2145	17.211363
1067.5372	53.034634
1078.4098	0.46332958
1095.4834	0.7186222
1112.3541	0.77574669
1120.3481	0.91014827
1130.5529	0.86060472
1195.7094	1.9884858
1237.3371	1.0654151
1244.4921	1.1006219
1251.5305	0.6649224
1268.6476	2.9048345
1289.3511	1.3313178
1310.941	1.3104213
1403.537	0.97743628
END IONS

BEGIN IONS
TITLE=51: Scan 1005 (rt=1290.94) [E:\ORBITRAP\Laura\130118_OT_LB_Leaf\130116_OT_LB_Trichome_1.raw]
PEPMASS=776.3891 3694.6643
CHARGE=3+
SCANS=1005
RAWSCANS=sn1005
RTINSECONDS=1290.9426
242.94712	0.47213236
243.99531	0.38681034
248.14973	2.6379798
249.01323	0.77318198
314.06067	0.31177612
340.86386	0.70244787
344.94641	0.25887778
359.0661	1.8290995
371.94389	0.9639176
377.21621	6.5992952
383.20456	0.30548853
399.09613	1.8608148
408.09503	1.0098489
416.18792	1.4124968
425.87604	0.76972386
427.52621	0.84171888
436.96579	0.90306496
448.12845	1.5842937
449.10839	0.34159112
455.76269	0.39125422
488.66791	1.4542964
489.31431	0.54376461
494.03149	0.36006973
519.10163	4.5695753
527.21672	2.3311313
529.96035	1.4740778
530.37422	0.43542012
536.34011	3.1619619
537.82645	1.9507272
543.1054	0.39036826
550.95093	2.0479708
556.62898	1.5062304
567.10728	2.1569435
568.96839	3.4889331
574.15597	3.2980154
575.98504	1.382726
588.97967	0.96289391
596.19237	4.783423
599.51335	0.80819969
601.2745	1.6066059
608.2977	15.656659
611.70878	1.345363
618.75829	1.4735709
622.55255	1.2948061
625.84612	4.3650392
631.99109	2.938756
637.53988	4.6494371
639.10421	1.0917778
640.57432	3.1512219
644.52485	3.2989592
647.67964	1.5608485
650.08587	1.5654777
654.86833	2.7537583
658.74585	3.4710208
662.05734	2.1384104
663.2824	6.6549339
667.68091	3.9443736
672.57156	3.145934
676.1479	18.329437
680.06135	0.65876224
690.25231	2.2916193
694.91908	4.6632641
698.15977	3.9412051
702.01761	5.2988804
702.53339	8.1018652
705.23659	1.2304803
711.50625	6.3470199
715.47656	7.5148581
720.22005	31.89903
725.64184	1.700682
730.99323	4.8583707
739.18593	8.2653955
742.87837	8.3389633
747.02345	3.7839934
749.1187	3.2687607
752.06934	8.9637065
757.14469	3.3639316
764.80924	31.510421
768.74693	1.4151744
770.41909	0.82343377
782.44138	3.7966662
786.82465	4.1074291
791.25398	10.332847
796.26593	4.1511831
804.26049	45.971609
807.27871	6.6907203
814.28442	6.8235517
819.46616	7.078648
823.80754	1.3451441
826.46363	1.867793
832.69908	14.766664
837.16912	1.617464
840.32394	1.1364044
844.23202	0.38189874
852.61199	4.1366686
855.35413	3.2080062
861.10199	4.4454277
863.62758	5.1518382
870.25728	5.1098102
871.81499	1.9585168
876.79844	1.2915397
878.25405	1.4300669
880.37608	0.9252317
888.14416	3.7724749
896.02724	5.0822039
900.05236	4.0583723
905.25117	22.74387
910.38427	3.6077028
916.60578	1.0910884
921.68751	2.9917165
924.57465	1.4789707
931.51031	6.81763
934.62917	1.2552708
940.36143	15.713643
947.10379	0.50138354
951.37066	5.2721004
959.27219	10.520153
966.4483	1.7004642
966.84392	3.9270385
975.77523	34.73818
983.47315	3.2487159
989.73238	3.2556523
994.04064	2.2121026
1005.5357	2.701217
1011.301	7.1174535
1023.5163	2.3931801
1031.3989	7.4935987
1040.2018	56.334438
1047.2229	7.5275103
1051.8746	1.7600509
1063.5965	3.1921343
1072.0112	4.4107483
1073.8398	3.3850415
1082.0768	6.2631128
1090.6044	14.33433
1091.3518	6.3761343
1098.4349	1.2376622
1108.1142	8.4868435
1113.4411	9.8708701
1118.353	1.6554081
1130.8943	2.4764263
1136.3248	0.31495132
1148.2373	1.2350334
1152.9738	1.9345323
1164.2391	1.5743805
1173.1988	0.85580399
1198.4441	2.3091657
1202.3048	0.52690723
1216.3907	3.2231084
1223.2115	3.5309252
1239.7795	0.53045778
1244.6263	1.2095359
1259.5267	2.6268144
1263.513	0.43197625
1275.7702	0.67886105
1280.3636	0.45857828
1294.2398	2.5406305
1311.5735	1.1105484
1322.4296	1.3684272
1352.1911	4.4797085
1357.4135	0.32746903
1396.0226	0.7516367
1407.7825	7.5709932
1423.5598	4.5807205
1431.7586	1.1304513
1468.4515	0.72171962
1479.6719	5.8133978
1506.719	1.0914712
1537.5239	3.2159279
1550.5079	0.99941479
1583.7602	0.93729188
1593.4312	0.72005092
1606.7915	0.63836862
1654.2644	1.3043702
1738.6392	1.1562834
1794.1286	1.9657465
1839.6652	1.8567912
END IONS

BEGIN IONS
TITLE=52: Scan 1007 (rt=1292.19) [E:\ORBITRAP\Laura\130118_OT_LB_Leaf\130116_OT_LB_Trichome_1.raw]
PEPMASS=410.55554 2380.7446
CHARGE=3+
SCANS=1007
RAWSCANS=sn1007
RTINSECONDS=1292.1878
117.93259	0.48696174
119.24994	0.2573346
120.01632	0.62722293
129.06019	3.1885914
130.16491	1.1620442
134.91612	0.28447683
138.09542	1.1374351
138.66715	0.36760728
142.94247	0.48458663
147.04021	3.1984711
148.14143	0.45550211
149.97356	0.54341253
159.10711	0.57167608
160.02282	0.78019063
171.18002	0.74587544
172.74117	0.57567407
174.7891	0.35430806
176.92737	0.29449857
181.43796	0.86194087
184.88299	0.73764824
190.00929	0.37583755
198.85494	1.7888923
199.25632	0.14706292
200.77431	1.4081787
203.12289	0.87629254
212.23545	0.56914838
214.20215	0.81472894
218.67542	1.5366256
224.01009	0.50651971
225.08124	1.3945389
228.31937	0.43132304
231.10639	1.8131217
232.06809	0.83587706
237.02439	0.93804884
239.99653	0.45840967
241.08039	2.134734
241.91071	4.4888997
243.06923	2.6942379
246.99616	2.9472995
248.58669	0.62803923
248.95034	2.4566493
254.04686	1.0277953
255.82623	1.1651303
258.12652	1.3460354
259.19793	0.53178827
265.60118	1.3354508
266.30522	0.58525666
267.0384	1.153112
268.61218	1.3663128
275.24039	1.7171024
277.69227	2.032308
280.87689	1.1244745
284.04838	1.166826
285.18986	1.3388051
285.99599	2.791377
286.6043	0.72026929
287.84169	2.0718378
288.59182	0.47582574
293.35162	0.55789421
295.03647	0.92732816
298.81204	0.35992916
301.99249	0.63898394
303.14918	2.0675177
303.72767	0.45434648
304.854	1.2417621
306.10501	0.22090156
309.77346	1.7427459
313.69339	1.4910081
317.00969	6.0811722
317.6077	1.3908944
319.67576	0.69814435
320.64137	1.5586203
321.17796	3.0931239
324.69234	4.1553045
326.87512	0.57469652
327.53027	2.7421962
329.57286	1.4978683
332.19573	0.53729675
332.91299	0.91739836
335.92005	0.37209533
338.13082	1.980537
338.53047	3.6664547
340.01556	2.2247468
341.74748	1.1831741
344.08091	1.6454308
345.66946	0.9362522
348.08288	0.7879956
348.98981	2.5727099
350.8377	2.0286149
353.18047	2.434813
353.84339	8.838752
356.17646	0.41510775
358.09369	3.2298709
360.12963	1.4945343
362.83295	1.1905207
364.16449	4.5188803
364.99746	1.445282
367.1064	1.6081402
368.93246	3.9702539
370.84354	2.9770797
371.28379	0.7987584
372.27933	1.0033166
374.54716	9.6771114
375.73413	2.697311
376.50726	1.6584663
378.20346	4.3438316
379.43299	1.1649433
381.14008	1.4586358
381.71193	5.7891323
382.14417	2.1391454
387.09658	5.798214
388.09883	3.6349441
390.86437	6.85826
392.02088	16.59898
394.36672	0.51362071
395.9765	3.001665
397.33286	4.448981
400.00286	9.2687666
400.47384	3.0768296
401.69738	3.4039863
403.00043	9.0173973
404.12082	2.9584358
404.9017	5.0134532
409.68339	4.5094384
410.3208	1.4519017
412.47007	1.3806187
414.94879	0.37892765
417.6032	1.0923125
420.1188	2.0935406
427.73621	4.783437
429.01713	8.2824292
430.65026	0.75793915
432.20115	1.9872891
433.06831	0.15568829
436.6922	0.29572924
442.97575	3.2706031
446.32405	2.0240141
447.37946	3.7834062
448.67885	3.0029673
449.84094	6.5753255
451.31511	8.9987517
451.8613	2.4633113
453.07947	1.7530805
455.25552	1.4499605
455.86018	2.5388638
458.18309	2.685184
460.70766	6.2373167
461.28079	7.9110184
464.26773	9.7320373
467.20862	1.1738245
468.70301	0.85902934
470.06046	5.7660389
470.98449	0.53750809
473.96079	1.6491605
477.0273	1.1621706
479.10966	5.2946686
480.67386	1.4994391
483.64112	0.5312041
485.61869	2.9957007
486.20344	6.3332452
486.87774	1.5452829
488.54313	4.5177502
489.07983	1.1082829
490.72676	1.8150657
494.65371	6.5913951
495.21769	7.2332513
496.15629	12.196058
500.18924	4.8222248
503.47502	3.5866924
505.343	3.5890994
508.13182	0.70533688
511.59676	5.1847663
513.77768	1.7330279
520.10294	2.8785784
521.17604	1.028949
525.69535	3.4167689
528.75428	2.8097798
529.14001	5.0965724
531.71547	0.5664509
533.104	1.0582996
536.74438	0.86998493
542.20744	2.6017673
544.80475	1.7373526
547.75496	1.2478409
549.56863	2.1096112
550.25068	5.0670496
554.13676	4.5489339
556.59951	4.1618135
562.20384	2.1072453
564.25093	6.3615079
566.18096	1.0843679
567.58805	1.5722312
570.45514	0.72165219
572.37827	2.7170583
573.96573	4.4367159
577.27612	4.675383
579.59893	0.70429923
582.15704	1.0953899
586.3625	0.54350073
588.25241	1.7610969
591.23801	2.1273568
593.10236	1.6218603
596.16946	1.5831358
598.34065	0.39312878
602.34594	0.71969996
604.4633	0.84183815
605.1603	2.1358236
607.36546	0.2986723
618.47894	0.68925271
625.09643	0.76698275
632.9194	2.5901237
637.01117	0.42877716
644.2766	0.38390868
653.27887	0.40039605
655.84046	1.1681422
659.31653	1.4324301
662.19117	0.27041231
667.8026	1.1267481
670.16303	1.513192
673.15098	0.85114336
675.31689	1.8644824
680.84106	4.7048277
686.48346	1.4483128
702.47412	2.2843711
707.39276	0.64812573
715.96362	3.5396654
724.18927	1.0408714
731.24571	0.35438505
734.1958	1.0311497
741.19169	0.44219984
745.34704	1.1275595
789.20857	0.74433808
799.37866	1.2838579
882.51269	1.0496789
895.39005	0.46731454
938.08239	0.76642484
950.45459	0.97392899
971.5426	0.97277359
1039.5416	2.8352243
1064.5784	0.36799571
1138.3018	0.39700835
END IONS

BEGIN IONS
TITLE=53: Scan 1009 (rt=1293.31) [E:\ORBITRAP\Laura\130118_OT_LB_Leaf\130116_OT_LB_Trichome_1.raw]
PEPMASS=495.2985 3636.0977
CHARGE=2+
SCANS=1009
RAWSCANS=sn1009
RTINSECONDS=1293.3053
142.08499	1.1982459
151.99507	0.65242075
155.03725	0.61052495
156.11806	0.68370362
157.06309	0.46948964
158.17024	3.1952767
163.15878	0.27101902
164.97424	0.31746921
165.84998	1.5470078
175.05593	5.3414072
176.2154	0.42348602
178.0698	0.59879992
179.97109	0.49430504
182.97739	0.64825503
193.10673	0.73294293
195.15171	1.3780731
197.08911	2.5058701
206.0122	0.30272321
207.17898	0.21829165
210.94054	2.0794525
211.89018	2.2377792
214.24417	0.35579081
219.06027	2.8584406
223.00263	1.609965
226.22346	0.95261798
230.10464	0.68947227
231.94793	0.37637027
233.96356	0.65220529
236.53507	1.7297222
241.03545	9.8192831
243.98294	0.268002
247.02073	1.6191739
247.95243	0.45077113
255.32309	1.3126765
258.0632	6.5018652
258.40026	1.1929374
259.05684	2.409365
260.8574	0.71208307
262.82677	0.64216167
263.46235	1.1673244
264.95268	0.54080318
274.09881	4.3193112
274.78219	0.46700185
275.11339	1.2813961
276.93803	0.52962475
285.10757	0.75863503
286.66659	0.49186241
290.60305	0.46152143
292.0234	3.1679603
294.98581	0.48498481
296.54239	2.7941297
297.98001	1.4377402
302.07246	0.96860129
304.25357	0.49443241
305.5225	0.42670852
308.86704	0.98738202
309.23035	2.1228575
310.98203	1.2210496
314.02275	0.34281555
314.40807	0.64999246
316.24847	2.269313
324.17496	0.47474344
330.13174	1.8389973
334.19548	1.4033148
338.20916	1.2111034
340.9862	2.2308198
343.16127	0.77359407
343.97073	1.3065839
355.14908	2.8256044
356.36345	1.3201432
359.97401	1.2165878
363.64455	3.2223381
366.68364	1.5260183
367.99554	1.6667252
368.66606	0.55647602
369.2921	1.1994043
372.99221	0.70089646
376.23181	11.479065
378.07176	1.7232939
381.20605	0.24087038
384.91572	0.51318072
386.10372	0.60128544
387.12001	1.1927575
391.96773	3.7684684
393.57824	0.99784585
396.94239	2.2871591
397.93619	5.2947037
400.33297	1.1396886
404.10399	5.4369118
407.40373	4.6388109
408.56432	1.3720764
411.0205	1.2236509
411.97685	2.0743185
412.95056	1.0819206
414.22946	1.8813788
416.7507	2.0311209
420.95251	6.5540726
423.98974	2.9781249
430.76669	2.9289077
434.59567	2.6139355
436.17794	0.85913698
437.64255	1.5418231
438.6288	2.8817294
440.03827	2.6642171
443.93645	1.4371665
444.74918	4.3184905
447.49098	1.552767
448.15891	5.8534966
451.26627	2.7371352
454.44736	1.1742112
457.09453	8.5765825
459.78686	2.8787671
461.06208	2.2342584
462.64466	1.4283243
463.10174	4.3932639
467.26663	6.5103793
471.74314	6.1409046
472.39145	8.9984952
473.26778	26.481171
479.30775	10.772225
484.99163	27.030386
485.79244	7.5187802
486.63368	14.316803
487.70353	15.646985
489.91067	2.9081824
494.57103	7.2692775
496.5721	0.69150125
498.10409	1.7511921
500.62696	1.7064509
502.19684	0.88312849
503.37932	0.19389167
503.86707	0.29509336
508.98354	0.98022738
510.49125	1.1945839
513.28382	6.7949765
514.21459	1.9744354
517.31391	1.5324853
518.07419	1.882097
522.80603	2.9307961
524.03508	1.21392
525.53809	1.3426082
527.27491	3.7186412
528.17068	4.6369961
529.86287	2.0527485
531.36841	4.9387657
535.18866	1.2751405
536.05764	0.46621517
537.27557	0.34555729
541.03518	5.6801807
542.92983	2.4480685
547.31347	5.7608148
550.3628	4.0885393
551.29904	2.2706027
554.43878	1.604427
556.29859	0.91844904
561.75039	4.6558959
565.26051	7.8273819
567.10267	5.0555894
569.292	26.81005
570.202	9.7034439
574.91168	3.2447297
575.47328	5.0934769
577.39254	1.4183477
579.49997	2.006108
580.7412	3.2884983
582.57129	3.5861566
589.23428	2.8624308
591.85286	3.3917536
594.47036	1.4745463
601.51018	3.0957745
602.2202	5.5816322
604.89668	2.3714151
612.1765	4.9658971
615.30007	2.3520756
616.83145	2.241814
617.34469	11.292915
619.73125	1.4121154
620.38772	3.8630873
623.13843	0.79624675
623.52682	1.482051
628.86591	3.7824415
635.32574	3.4292941
641.85648	2.513847
644.25475	1.9127257
646.91085	1.234235
648.23629	1.3774378
654.19818	0.91862276
657.45771	8.4473242
661.195	1.732398
669.87204	4.0586172
671.37685	3.977405
675.74564	1.6282914
679.42893	0.64392021
682.40201	2.5157023
684.25511	1.4968885
686.65801	2.2598403
688.25208	1.9635008
692.80321	1.266288
696.13787	4.9281194
697.76173	4.5608085
701.11163	2.233113
707.19287	1.6132146
716.30496	32.941455
718.25988	2.6364138
732.08264	4.9438067
732.4062	24.828751
733.35068	6.6973493
737.37199	0.70057369
739.21912	0.82752017
742.45091	1.6555495
745.07253	1.5131562
755.33654	1.6361334
759.37719	3.1891576
767.1519	0.84988937
771.47933	3.2858978
774.49823	0.93420313
776.43727	0.62801894
783.28574	2.2916573
787.30309	13.358141
790.46489	1.7970412
791.97955	2.324338
800.06902	1.0089814
805.35186	1.8757952
815.40123	29.924665
816.27052	8.4987056
824.31005	2.0968899
829.45755	1.499747
833.0979	2.5084409
837.24555	1.7758972
848.21813	1.2577816
862.43992	1.0211184
873.172	0.77003752
883.44677	3.6422189
895.3612	0.81769188
907.25537	0.79891455
928.37914	1.2069072
958.40533	0.72041709
END IONS

BEGIN IONS
TITLE=54: Scan 1010 (rt=1293.85) [E:\ORBITRAP\Laura\130118_OT_LB_Leaf\130116_OT_LB_Trichome_1.raw]
PEPMASS=497.5361 4576.3071
CHARGE=4+
SCANS=1010
RAWSCANS=sn1010
RTINSECONDS=1293.8522
144.67739	0.29770671
145.12604	0.94110164
154.95955	2.0118644
157.11696	1.2901819
169.10384	0.56384832
173.03477	5.2344163
175.18985	0.69559639
177.33447	1.3044596
180.90812	0.34097337
186.86896	0.47796818
191.02829	0.93811712
196.03627	0.57186517
200.35026	0.37599572
200.93509	0.72719721
201.92212	0.49747529
214.1216	0.77804295
214.86014	0.1738331
221.04788	0.29780722
223.03165	1.6739725
225.90645	2.3043028
227.09212	0.24998414
235.12555	0.60263836
241.12073	0.56076156
242.08548	0.29240128
244.96716	0.88586499
245.80714	0.61472267
254.1377	0.61809062
257.17492	0.54131844
258.80476	0.92421309
259.93546	1.2702971
261.14557	2.2323594
263.71925	0.28176167
268.91836	0.47200567
276.948	1.0853237
279.16699	1.585305
282.56369	1.2242113
286.77722	0.43825753
291.95587	1.4941685
299.18719	1.1845426
299.65214	1.4764345
301.09444	0.57683879
305.19516	1.0129597
306.71373	0.36619716
312.08638	2.4910086
313.96893	1.267406
315.06134	1.0539768
318.20331	0.37227121
321.70358	0.91775514
327.14355	0.36522486
328.67238	2.8014672
329.15145	0.41976952
330.39683	0.70213947
334.11078	0.94815667
335.18122	0.6611567
341.81971	0.67806707
343.04883	0.96859927
346.0957	0.28626358
350.11406	3.0616904
353.16331	1.8110172
353.81848	2.5274897
362.92451	0.99095618
364.09866	2.8097665
365.85712	1.1848642
366.62866	0.50426977
368.17371	2.1571697
374.15623	1.0487292
376.16746	2.337646
381.22725	1.2365482
383.52301	1.7060128
384.22322	1.7562111
385.68115	0.89607567
390.95644	2.3744148
392.80846	1.8288178
394.70388	0.98101984
395.99495	1.5784475
398.21922	1.6168369
400.07841	0.56667027
401.73118	2.8745369
402.52522	1.2691419
404.33199	0.74483744
406.03196	1.6462117
407.54454	1.7448137
412.82558	4.2697819
415.72193	3.5137257
419.19616	3.4894686
420.52802	5.933538
422.24623	1.3596415
424.44044	0.63380431
425.43055	1.4363043
427.14128	2.5339622
432.32545	2.4935482
433.14467	4.3056991
436.33658	1.5499778
437.80247	2.1621248
439.86388	4.0781998
442.22852	4.529831
443.48789	1.5800903
445.85765	4.3330473
447.21953	1.8980525
449.44117	5.4248945
450.3407	2.3789289
451.34572	2.5413026
452.0431	1.254336
454.52146	3.7564766
455.41293	7.2620878
457.07066	13.287988
458.2749	6.6930839
460.39141	3.3333326
460.80872	9.1630824
465.73063	6.7936628
467.31756	4.7776002
469.29156	3.1727971
472.02646	1.9891516
473.90625	6.3784198
478.72871	13.885101
479.57256	6.4170545
480.92399	6.6194847
482.55362	12.739306
483.92142	4.0178136
487.93408	18.849311
489.35016	6.7338337
490.19515	15.286652
491.90788	8.9559589
497.73708	2.8964105
498.11387	0.94009382
500.99405	0.43271888
503.48129	1.6376641
507.77119	0.42203708
508.4654	0.36847874
511.21303	5.1002452
513.64051	2.9741319
514.58897	3.2128867
515.6462	5.5377379
516.81294	2.5295692
517.91068	1.1663612
519.31056	4.0287283
522.42241	1.3109752
523.23836	0.77210606
525.08208	3.7571197
526.17986	1.832643
527.15904	2.4926405
528.40457	1.666347
530.30848	8.4959194
534.65543	3.0614259
538.4086	3.4662104
540.58052	2.3419586
543.68505	3.4606945
545.9647	4.224119
547.11522	6.6063361
548.23751	8.1292238
551.79304	9.5044692
553.0347	3.0628341
553.98239	3.3761146
556.4201	3.2474087
558.03316	3.579411
558.89292	6.3910238
562.28671	0.95253193
566.84912	6.1208866
570.03916	6.9222718
572.74152	13.648626
574.75017	5.6252852
577.399	22.834863
582.41416	3.7618386
586.10001	3.2676076
586.35406	1.2424012
588.57915	2.7853224
590.15384	2.0364885
590.82571	4.0509309
594.12559	1.5846645
596.89506	12.306669
598.33494	5.7796648
599.85265	14.545057
600.85308	4.3574806
602.05509	2.5234476
605.60411	119.3737
609.43731	6.0278986
610.75641	2.930243
612.68221	1.6936573
614.87348	5.901463
615.82491	3.8715596
619.49844	10.08742
622.35382	6.8783929
623.9858	4.6426889
624.92135	3.5933553
627.44846	2.0564398
628.87232	7.4326809
633.32526	2.6180627
634.7348	3.0182348
639.32947	35.391944
642.54898	51.784624
643.35387	7.6347591
647.6166	0.93521199
649.15283	1.4136361
652.73258	8.1451629
658.25917	1.5808891
660.00748	4.1436153
660.95787	1.0304138
664.14744	3.3133912
667.23173	3.4697058
673.86408	1.8977001
675.26301	2.9805379
677.19788	1.4126352
678.39144	3.108828
679.94672	1.534981
682.0747	2.1391485
686.31967	0.75313393
688.05973	2.1323303
693.19025	3.0299028
694.28916	1.6038558
696.2625	0.66799735
702.12907	0.61876436
705.69542	4.4043788
707.33533	4.9644538
709.39789	0.74582347
713.41042	1.1453625
715.08551	0.74854713
718.23342	3.528938
723.14787	2.0735648
725.2909	1.7558474
727.52241	0.8305667
733.44956	4.0029527
737.34394	2.730902
742.534	0.72944763
748.21094	0.887602
749.03664	1.2076691
752.54747	0.61687619
753.23963	1.2951787
757.38506	1.2770494
762.39049	5.4198564
767.22854	7.5345933
771.30366	1.7649897
774.31877	1.0136124
782.18371	1.6962769
787.38063	0.76774004
789.39782	0.95126599
796.37882	1.7024378
800.18521	4.0086489
801.00524	1.1547821
807.67397	2.2951239
812.73744	1.6495522
815.06112	3.232716
817.19575	3.8480466
824.29277	0.8729973
825.77838	1.1677457
827.03091	0.34741038
835.38143	1.1577223
836.26851	0.4029781
851.39664	1.6780889
854.16255	0.82958535
862.35278	0.75309806
868.71789	3.3234014
872.95409	3.1591879
879.27488	0.65310556
880.53772	0.87161422
894.18963	1.6281463
906.86456	0.34269658
917.89386	0.37556731
939.47534	1.2932083
955.19925	1.2253023
957.4469	0.6800182
975.15051	1.7626821
986.46746	1.5236489
1013.0066	0.83650935
1022.6778	0.44156789
1039.5454	0.93873099
1054.318	1.8333593
1061.8645	0.45954287
1091.3682	0.50144012
1104.6381	1.9428513
1110.5497	2.0454975
1142.5233	0.41285951
1148.381	0.78244372
1210.5445	0.76672636
1219.0655	0.39484129
1316.6221	3.380472
END IONS

BEGIN IONS
TITLE=55: Scan 1013 (rt=1296.33) [E:\ORBITRAP\Laura\130118_OT_LB_Leaf\130116_OT_LB_Trichome_1.raw]
PEPMASS=540.78178 5586.4102
CHARGE=4+
SCANS=1013
RAWSCANS=sn1013
RTINSECONDS=1296.3299
173.16609	0.42859321
175.11658	0.7384127
187.9185	2.7609005
193.91452	0.82869644
199.87636	2.4937315
200.93394	1.0367049
216.98308	2.5458837
223.9602	0.33622724
226.08362	1.7370289
228.09251	1.272458
235.13086	0.35476554
239.11262	0.48566792
240.01613	1.4897185
256.93827	2.2594308
258.87942	0.91259573
259.88373	1.4511476
268.24829	1.1028429
269.02709	0.40998319
277.27206	0.77167071
282.60223	0.78605104
286.98303	0.59591585
289.8915	0.65542838
292.87995	0.55167162
295.03897	0.2823109
297.46152	0.36291684
298.8589	1.7779631
299.67897	0.36165163
303.10614	1.1115906
308.43017	1.0006961
310.09928	0.49942701
312.49509	1.3946866
312.99526	1.7989451
316.04355	0.79944539
325.0563	0.77588663
328.04619	3.8357614
329.24495	0.52142548
334.94143	0.48412762
337.95256	0.75770196
338.58816	1.0710663
338.99017	3.4590303
340.98608	3.5076082
346.93779	1.0134598
348.26022	1.3679447
351.24862	0.5276578
354.97272	0.91450973
356.62838	1.0429264
357.38381	1.2728447
360.22386	4.6967026
360.72232	1.1647983
361.21575	2.6109193
367.07757	0.4773529
370.0278	2.9096274
372.866	0.84100414
374.85799	0.67773012
378.67276	5.3612694
382.02957	2.4410502
384.63315	2.9260846
389.15979	1.2603104
391.05573	2.9441861
392.27053	5.2810401
394.08018	0.74060907
395.2097	6.4921794
398.00381	2.1390509
399.08129	0.47098466
402.09141	0.85945997
402.49934	3.2566812
404.21368	2.4455471
406.81888	0.67722545
409.98954	4.5446722
410.9553	1.5477363
411.86611	3.1332614
414.94884	1.0984191
417.13557	2.4426891
420.04685	1.1459598
421.46412	2.1571131
424.13674	0.79871506
426.12255	1.6201869
427.08582	9.6664448
427.9765	2.483476
432.49956	1.950219
433.20641	1.1057445
436.7685	1.5123339
438.86228	4.9723641
439.66141	1.7087899
442.03179	3.7168519
445.91938	0.80287821
447.09668	1.4880367
448.1458	0.83687407
451.14885	3.3114146
451.90924	1.8071189
455.98701	9.8982359
456.21336	3.4677092
458.57529	8.3224735
460.02294	8.8644887
464.09384	2.2089764
466.07009	1.6895546
467.2394	0.76009725
469.12119	0.74022095
470.56496	6.3743815
471.91574	2.6753378
476.94655	3.0862349
480.11849	9.0777843
482.81452	8.8702543
485.56723	2.759941
486.73553	5.9100803
488.81082	19.992904
489.24932	1.813594
491.03361	3.5827106
492.64219	2.7006899
496.28989	3.4973498
496.99897	2.0555449
501.18626	5.8562054
502.03876	2.3939906
503.55917	1.7433222
504.54482	2.8312382
506.62433	8.4658741
508.88908	10.559931
511.24227	2.6030063
514.47925	2.0644856
519.60996	8.3882481
522.66248	36.892625
526.14789	26.65237
528.42507	11.969946
531.15322	22.660982
533.74321	9.8807591
535.04549	3.2840355
538.11365	1.4027977
540.40138	2.0257557
541.01025	2.9290075
545.98321	5.6024492
548.32787	1.6426294
550.18723	2.3062813
553.86741	3.5851026
555.27113	3.2267163
557.48325	1.8266606
558.29626	2.9916036
561.43002	1.6773906
565.27369	4.8723169
566.19402	3.3405371
568.41735	6.1114846
569.68064	1.9453924
572.7494	3.1056174
573.31219	5.2663338
578.57708	24.470376
582.81033	17.443489
585.16325	5.77863
587.77143	4.7958652
589.65938	5.8155393
592.41365	1.5299366
594.23201	2.1036373
595.30507	1.3519581
596.11123	0.72118905
597.23059	1.0257865
602.77943	6.1957103
603.94229	13.82989
606.37046	5.7412516
607.17497	2.1862381
611.2365	11.352923
612.00142	19.131122
616.42749	2.4739747
618.78916	4.0065675
619.73299	1.9549771
620.43474	0.83459135
623.49231	4.8440483
625.24766	5.8580131
625.8025	8.2532102
631.05751	3.3878064
632.42417	3.7263409
636.00545	21.648694
640.36439	4.8801368
642.08972	7.6986747
644.47892	3.9387716
648.22517	13.636846
652.58386	4.5478333
654.39382	18.17984
659.19498	6.9509421
660.2457	13.292583
663.62382	0.36651807
668.71313	18.547898
671.89572	9.3829745
677.63051	16.73873
680.17571	16.443258
681.15792	6.0031277
682.47762	3.5590431
689.26432	48.21077
696.18731	31.168285
696.93504	11.318584
704.28751	2.453398
705.9614	2.2605793
710.12219	6.1046729
711.35967	3.4182727
713.27572	2.2150129
719.84152	10.157719
723.9499	17.577119
729.92816	3.0842831
732.80415	77.873634
739.51856	1.435442
740.16717	3.0271761
744.61976	0.4706145
745.30626	1.8848739
753.77657	18.069794
759.20831	5.8866606
763.62759	2.4182666
765.18157	2.8142892
783.21187	4.8652553
790.0557	3.9572415
792.66012	0.67797668
795.45428	0.97632107
803.90353	1.6675365
808.91893	5.1074031
817.78697	35.588469
819.94212	7.0251523
826.59686	1.4475033
835.69659	0.73045307
848.73638	3.8636354
852.17996	5.6354628
852.94301	6.8278341
858.35729	0.80124648
864.21403	4.6454578
867.78454	4.3180228
880.04331	1.2086652
881.50449	1.7599865
899.81659	1.0563263
903.54956	1.2306993
905.26208	0.76144699
910.73119	0.89564395
916.37754	5.878491
932.23719	2.1957645
946.8977	1.3583475
986.52886	1.4426668
998.11033	1.0987039
1001.3732	0.75280413
1043.4945	1.5208042
1064.2882	0.62331695
1078.4999	1.3206806
1082.1271	0.86781184
1087.2837	0.92991747
1103.2949	0.7619464
1119.2292	1.5340842
1121.4849	0.94325579
1185.1948	1.3567547
1191.4271	2.4269883
1200.578	1.5534364
1206.4053	1.2139298
1232.0974	0.63096592
1307.3876	1.6694514
1338.4573	0.87904626
1354.4902	0.76828447
1387.6493	0.73620267
1416.4357	0.56671657
1563.4954	2.0087591
END IONS

BEGIN IONS
TITLE=56: Scan 1015 (rt=1297.6) [E:\ORBITRAP\Laura\130118_OT_LB_Leaf\130116_OT_LB_Trichome_1.raw]
PEPMASS=815.37382 5084.5166
CHARGE=4+
SCANS=1015
RAWSCANS=sn1015
RTINSECONDS=1297.602
238.06669	0.30059922
259.09997	0.64246984
282.99813	2.2141089
283.91418	0.64394029
284.87438	0.91601693
288.23242	0.48692141
300.6763	1.3375188
325.07144	0.89580617
337.82847	1.223129
339.95602	1.8220985
354.99978	1.2071077
360.09994	1.0447063
360.97513	0.33088775
362.15075	1.8021962
365.30611	0.28980434
366.11459	0.35319157
387.03775	0.32647457
396.26071	0.70587103
412.07281	2.4814812
420.18842	0.75455687
421.25724	1.2679256
423.22685	0.3682392
427.09668	1.0742505
440.22569	0.682721
441.03797	1.3748185
446.06781	0.43729284
455.94641	0.71904135
460.0134	1.2577471
462.17497	0.39870853
465.10479	0.51468633
467.81085	0.34757819
471.98534	2.3830223
473.86089	0.82858924
474.1878	2.3784429
481.06013	0.86484329
487.2011	0.54566881
489.18329	2.8521422
502.71917	0.70924435
517.18475	0.35641298
522.98544	2.7175618
524.47271	1.8166252
540.21832	2.3577878
551.57839	3.2818724
553.1714	1.7187884
557.02597	2.2867528
561.05774	3.1352106
561.95941	2.0216289
565.98897	0.48641127
568.90442	3.7257
574.25214	1.0384066
584.91931	0.78533947
586.39393	1.34952
587.42065	2.9125108
595.86425	1.3571372
604.03223	2.2106588
604.78612	1.067646
609.76678	1.5378643
613.45148	0.75456934
616.36774	3.3768565
617.57509	1.2819728
620.2403	1.4745431
623.95669	1.7326487
627.3428	1.4914314
630.75298	1.1382155
632.95431	0.61295402
637.67657	2.2124137
643.52597	3.9462016
646.20103	2.0967899
651.01875	1.6282062
653.46774	9.7741048
653.88222	2.0471717
656.75728	0.75756021
659.601	17.682216
661.88736	0.83946369
664.281	9.2873929
668.28646	3.0770011
672.12841	1.7679801
672.62335	3.2083927
681.10418	1.63339
686.12189	8.0629668
688.59964	6.9007305
690.49197	5.904763
694.72773	2.0700647
696.55258	2.8506145
699.91958	1.1622399
702.11061	1.3161715
702.6237	4.83061
703.29392	2.3808247
706.37382	0.53554469
709.24999	2.3871767
710.3353	3.1892135
715.22262	3.097321
719.2229	1.118944
725.73668	1.922267
731.33211	9.5978967
734.10047	1.076351
742.73811	7.5989945
745.97582	7.6071781
748.14796	4.0205739
751.10961	4.6037456
754.37161	6.9816726
758.27892	2.8696532
766.21021	6.4309122
769.67692	2.7815622
770.76363	2.9286193
773.23235	1.1026837
779.12785	6.088845
781.26312	5.2202918
787.31791	7.5414299
792.6434	8.6299661
796.99218	14.502546
798.34077	12.272076
801.83587	27.64313
806.44724	28.550729
808.41235	5.3452362
823.44231	2.0058597
825.90547	1.4043025
830.35897	1.9238717
833.35147	1.581398
842.34092	2.836844
846.2275	4.8114704
849.74875	3.1694147
853.04589	9.7642949
859.60368	5.6328598
860.22888	2.4861545
866.41386	14.076544
871.90455	4.7474284
875.33803	2.7835697
881.19157	5.9408497
886.88026	5.1490413
891.93122	3.8931746
894.77013	6.6305077
897.34726	2.8500254
903.19988	1.9404234
910.82213	2.974065
915.59339	7.4717177
915.84843	3.1486384
927.18984	2.2514879
933.04323	8.1927232
936.7208	5.5240863
940.99398	11.503093
944.19386	9.5687561
952.17517	7.318233
958.91184	3.1599773
962.23521	1.9948296
967.59609	7.702238
972.40678	2.2660966
980.35241	7.2883861
985.03024	2.6843186
989.66985	10.096553
991.3116	3.4922698
993.71816	1.7718031
998.19394	3.2338915
999.31737	3.2395557
1008.7918	28.1344
1014.4033	61.687291
1015.3397	17.320419
1019.7289	1.8176156
1021.7375	1.6382988
1032.3286	7.5362707
1037.2662	15.51478
1038.4827	10.889508
1044.0447	113.32412
1049.3235	4.6716968
1052.813	3.5730415
1056.9449	0.95306691
1062.4525	3.2647741
1065.2371	3.9522919
1067.3557	8.4632716
1076.4489	4.0434237
1082.2418	1.4264156
1085.3894	3.8274983
1088.1824	2.1351235
1093.61	4.3659279
1097.399	2.6422972
1101.5551	0.80949849
1108.8456	1.5901534
1114.546	2.3867725
1122.449	2.5740304
1132.2867	2.3249961
1137.1787	2.6404235
1138.5647	1.7880678
1143.9972	1.4527553
1154.336	15.494126
1160.3611	3.8081989
1165.0742	4.8220784
1168.8648	1.6174696
1171.7867	1.0324779
1179.8789	0.58464169
1188.1508	1.6789849
1201.9038	0.79626651
1210.0421	4.1944306
1219.1079	1.1561284
1227.7184	3.9918284
1236.4654	7.1883799
1246.3565	8.8935943
1252.555	4.6545173
1265.4412	8.1421969
1271.6733	1.8824464
1277.3045	4.95272
1282.5575	8.98208
1286.8543	5.5045025
1309.4455	2.1833096
1315.5962	4.3335139
1327.8564	2.011247
1337.4666	1.9317223
1343.601	3.6530402
1347.983	1.0995985
1358.4155	1.2684771
1371.4956	3.0894639
1374.7492	2.5317527
1388.4571	2.8198215
1397.3304	3.6676814
1408.5399	1.8953109
1434.3868	1.0638049
1448.0737	1.7450565
1457.0119	9.3825502
1464.5492	1.7814937
1484.3166	3.2571704
1499.4878	0.74957852
1517.3206	1.2586403
1548.8112	1.0405382
1609.8719	1.8742448
1624.5444	1.7196967
1740.8398	1.9736526
1848.9715	1.119671
1953.8803	1.6629267
END IONS

BEGIN IONS
TITLE=57: Scan 1016 (rt=1298.33) [E:\ORBITRAP\Laura\130118_OT_LB_Leaf\130116_OT_LB_Trichome_1.raw]
PEPMASS=414.72137 3258.4983
CHARGE=4+
SCANS=1016
RAWSCANS=sn1016
RTINSECONDS=1298.334
121.12345	1.2076748
129.94363	0.55631134
135.99995	0.21902504
158.92308	0.67451479
162.03741	0.24935986
169.1235	0.23802196
170.99603	1.5722528
176.91281	0.68222369
182.86422	0.2166299
187.51215	0.29554791
194.98956	0.45258719
196.73252	1.8408514
197.12809	0.6365022
202.58132	0.27303263
203.16181	1.2271095
206.30988	2.4312266
211.083	0.51613928
214.96583	0.85871678
216.62659	1.6009619
218.00604	0.6885305
219.1027	0.408505
223.15555	0.65582071
226.1662	0.33179889
228.70993	0.41993571
230.99988	0.85863685
235.08791	1.1133515
236.70737	0.49986907
240.02469	0.66573244
242.00846	1.3100277
248.79556	1.8789035
249.42524	0.94848045
251.01737	1.7878694
251.85568	0.50638975
254.92202	1.2124678
256.28836	0.85133794
256.94644	1.2922139
258.12631	2.281291
260.05523	1.1584601
260.84504	0.33359916
262.41081	0.38993941
265.18845	0.75375213
268.87622	0.53842847
272.17371	0.93563874
273.22642	0.62616488
275.98245	2.2424464
279.11279	3.7350325
284.82561	1.2115333
285.11604	6.4924253
286.26009	0.62816755
287.99166	1.2420904
289.43061	0.66171399
290.37267	0.48108406
297.16782	0.5963058
300.64884	28.118175
301.08976	4.3464649
301.97417	3.3839775
303.30609	1.2273735
304.83212	1.5968089
307.85294	0.58988257
308.8686	0.75314155
311.15276	3.4383006
313.27313	0.6716735
314.13243	1.4377086
315.298	2.0296461
316.90648	0.34690166
319.51741	1.2696032
321.67707	1.4980291
322.07452	0.28780763
325.80336	0.99616787
328.62448	2.0650195
329.68114	1.6302128
330.10701	0.34303663
330.64406	0.67063472
332.18192	1.3851824
333.76265	0.75758818
337.33282	2.8284287
337.78153	7.0136166
338.60459	6.2390705
340.03558	1.7652765
341.6888	4.6998037
343.20455	1.2628985
343.76171	2.9193354
345.44457	1.8181765
346.9459	1.2834911
348.41544	2.3010067
348.69733	0.76387073
349.78952	0.69839974
350.78525	2.0465872
354.12204	4.9451955
356.61117	2.4866212
357.87823	4.5254981
358.52422	2.4295443
359.9843	0.58704916
360.54863	0.89170059
362.55121	3.2301524
366.21188	1.4732182
367.53251	1.832642
367.86154	6.7012581
369.46404	2.5758621
372.55665	7.1515746
376.23297	3.3809398
378.1286	6.8197664
381.05816	3.8584672
382.32728	2.4287469
383.5327	3.6947234
385.91019	2.2600132
388.51221	1.8045827
390.77356	8.8238357
391.29449	12.573602
395.2949	8.3617896
396.66288	12.344799
398.10639	2.60228
399.27617	1.1069782
401.24699	7.3270332
404.23832	42.132105
405.85181	11.939614
407.0268	6.7531731
407.6549	16.723385
409.29758	6.9067504
414.08138	4.5016166
415.56115	1.5759836
417.03866	0.75308084
422.95105	4.8678885
425.20274	0.48540759
431.31215	3.3314855
432.10923	2.5083254
433.08611	0.97854176
434.67163	1.9378785
435.89219	1.0164688
437.71256	1.0800735
441.1419	3.4932674
444.15931	1.1642654
444.7864	1.9983301
446.74548	2.9957175
447.51664	1.936683
449.72188	5.6476778
450.35529	1.5850939
452.49212	3.5814572
454.75613	3.4165355
456.22049	1.4163011
457.8233	4.8706087
459.21088	2.827614
461.23832	2.650327
462.63902	3.3704517
464.06703	1.2684816
467.29377	0.79320899
470.01795	20.277033
472.34351	3.7519513
475.46299	3.5332944
476.24685	4.9567955
479.07784	29.115596
480.79872	4.0066301
484.04133	0.80289472
485.49636	0.4976403
486.35292	0.62491832
487.68491	3.1396409
490.16732	1.6760834
493.59363	1.2703787
495.87641	0.88210953
498.19653	4.6175751
500.46911	0.74716163
502.91943	4.5199824
504.11112	7.8906024
507.66723	4.1566742
509.15344	4.4961103
511.65707	2.6234393
514.63847	11.159793
519.59091	13.053832
520.57911	3.9879726
523.70306	0.56481198
528.61737	88.550615
529.69112	10.875108
534.16206	1.2408297
536.47513	0.96569395
537.66347	1.7065328
539.35754	0.70219016
543.22489	1.9247724
544.38791	5.6265119
546.85419	3.0406074
547.61578	4.1610335
553.18597	1.8115615
557.18502	1.003392
568.44009	0.99877393
570.12177	6.3490291
573.74674	0.8112902
577.27746	7.3094434
582.20807	0.75749975
587.42672	0.83906761
590.46087	0.32578346
595.98056	0.7727896
600.24794	15.93437
611.1494	0.5492638
613.21576	0.9266164
619.15071	1.1960856
622.28522	0.6301019
623.37975	0.31837398
627.09466	0.42399536
636.94317	3.4893325
675.39837	1.4606278
682.9176	1.1966355
690.19024	0.4709403
698.98413	0.78744875
706.07385	0.35909855
750.85241	0.62221304
755.47762	1.3162757
758.22602	0.76903367
769.11672	0.51135815
772.23663	0.72493629
785.29211	1.5249005
795.01092	0.41105504
866.46782	0.52923124
874.35309	1.1195428
892.32294	0.65979907
939.20178	1.0086463
976.3609	0.41354513
1056.2483	0.40787762
1152.2043	0.95093515
END IONS

BEGIN IONS
TITLE=58: Scan 1017 (rt=1299.02) [E:\ORBITRAP\Laura\130118_OT_LB_Leaf\130116_OT_LB_Trichome_1.raw]
PEPMASS=435.55795 2578.2969
CHARGE=3+
SCANS=1017
RAWSCANS=sn1017
RTINSECONDS=1299.0199
126.96226	0.34331196
135.95962	0.2200634
146.90509	0.5358106
158.66611	0.31303904
168.79206	0.23556575
171.05025	0.32605366
172.85541	1.9091159
173.19651	0.17775147
174.08465	0.42945927
181.11207	0.78782686
184.96627	0.38646812
185.66693	0.21206776
186.20227	1.0473188
196.9207	0.42255746
198.9321	2.5195262
200.71214	2.5702432
203.05007	0.72101233
209.01223	2.1514111
211.04858	1.1736622
214.02815	0.21749139
214.83673	0.4452161
215.69551	1.5262225
216.90677	0.18998166
218.80344	0.41197097
223.07114	1.4689614
224.94286	0.49592948
225.99444	0.85727834
226.91516	3.5877851
230.29209	0.58354125
230.88433	1.1049849
233.04815	0.84072798
236.87409	0.49911258
238.65823	1.3039154
239.40749	2.3702971
240.60972	0.79180156
243.65953	3.8349225
247.99201	0.5326916
248.94193	0.78723328
251.83881	0.54084954
255.08679	0.46821444
259.99603	1.0461442
263.01102	1.3767685
268.6246	0.51154577
271.90776	17.376754
274.93753	1.1825134
277.59579	1.673273
280.90524	0.5187067
284.3722	0.46031659
285.49545	0.82517348
286.99727	0.96217556
288.63341	0.7126254
297.30187	1.1939762
299.00589	1.6662788
302.01375	0.54348167
303.28884	1.2134896
304.4015	0.92259147
304.86463	2.2407026
306.86053	0.3334664
309.67306	0.9997086
312.09655	0.6646805
313.42994	0.35953054
317.63322	1.6997292
319.23593	1.1060848
320.75135	3.7194335
322.76438	19.046517
324.88487	0.61826782
325.8202	0.54467058
326.67751	0.20156351
327.3237	0.8690043
336.99487	1.4440749
339.06659	2.2803433
345.06389	3.3185985
346.12753	1.6512687
347.0526	3.0487634
352.46761	1.0248058
354.86885	0.76890004
356.15552	1.2386034
357.77621	1.7230938
358.97682	5.3296932
361.34384	1.1990155
362.79705	0.59721655
365.14913	0.46725362
365.52608	1.4178167
368.10995	0.82321941
371.27577	0.92177314
373.23194	1.1082065
374.90038	1.457702
376.46007	1.376347
377.98082	1.4205055
379.31038	2.6665125
380.46748	1.6948344
382.56357	2.8457166
386.10632	0.40008197
388.78866	1.2525106
390.08061	2.3336547
391.2309	1.5312817
391.6633	2.6093704
393.36339	1.0534013
395.1676	0.46465526
396.29705	0.76153556
398.71165	7.031044
400.00792	1.8260896
402.90047	2.8704535
404.92522	3.1291664
407.02363	5.9138093
409.1713	2.5826577
410.15218	1.6286297
411.5805	9.6281606
414.04497	1.2102597
414.7462	1.398946
416.94506	17.38385
418.10822	5.8375522
421.06316	1.3646051
421.4753	1.7815254
424.40043	7.2075193
426.63836	8.5166954
427.14153	19.394585
428.63367	23.924652
429.80679	7.0705654
431.32084	2.5159026
432.23334	1.5931686
434.88126	0.96760244
435.3877	2.4291233
438.86124	2.5346415
442.22889	0.59570132
444.59518	7.0671039
447.01641	1.7251796
448.29352	1.3612306
452.60071	2.1327598
453.66868	7.2514822
456.5307	4.372437
458.20283	1.1147908
460.38365	1.4419857
465.22044	6.525205
471.83776	2.7372098
472.89325	1.5377176
474.32772	3.4017486
476.7036	1.4078096
478.24834	0.61600441
479.45306	3.63171
480.53421	0.46584693
483.72728	1.6292291
487.06715	3.0545691
488.81662	3.0362947
490.64664	2.0185365
492.77557	2.9561151
497.72734	0.99026516
500.15811	1.1725194
501.1594	3.3526043
502.72984	5.1275062
505.4637	1.0044529
507.94709	5.6226055
512.26188	3.3126482
517.19783	103.04293
521.59391	0.41984135
523.43615	1.2040955
524.68151	1.656895
526.2511	3.0266625
528.43243	2.0298853
532.28038	6.1447606
535.674	1.3779891
536.08233	4.1362162
539.34976	0.54948856
542.7228	1.1513634
543.93782	2.5046663
546.17221	1.0758883
546.73281	4.1729563
556.27437	5.2110875
558.5959	2.3546768
559.72519	3.5784111
564.68707	0.74228513
566.68066	9.1069292
570.30707	1.6724786
574.92047	1.2386635
578.31977	1.5453581
580.10283	4.0743069
582.14163	2.9895224
585.11043	1.0745812
588.13185	1.1847293
591.34346	0.55032037
593.1148	0.30400145
596.27739	2.0025427
599.17936	0.5547188
605.9718	1.1356489
624.07619	1.2737526
628.23815	1.2613335
636.41368	1.424438
640.30438	1.3547967
644.14425	5.413725
644.48571	2.0439197
656.326	1.0482504
658.199	0.53685234
660.84221	1.5153599
684.39416	0.61289563
688.30816	0.31975658
695.75913	5.2024066
700.42349	0.48081222
710.23192	1.1744082
712.13002	0.98577306
739.16992	2.5965316
743.2684	0.6107834
752.43291	2.6508876
758.11206	1.1943101
769.3574	1.1413193
773.25388	0.89092103
777.48113	1.3623248
784.55084	1.2131306
793.37903	0.3114199
814.1477	0.80044742
830.61956	1.2623718
839.38751	0.82730267
870.21915	1.8475959
873.09607	0.30701109
888.00152	0.82569768
920.552	0.74918132
955.38708	0.79262989
1151.4689	1.2923946
END IONS

BEGIN IONS
TITLE=59: Scan 1023 (rt=1303.16) [E:\ORBITRAP\Laura\130118_OT_LB_Leaf\130116_OT_LB_Trichome_1.raw]
PEPMASS=621.0482 3300.9785
CHARGE=4+
SCANS=1023
RAWSCANS=sn1023
RTINSECONDS=1303.1645
175.3511	0.63067963
183.09701	0.46670287
210.89874	0.34465049
212.67609	0.6067629
217.06942	0.89674173
221.18646	1.0065182
225.91339	0.62182674
237.09075	1.5889476
239.99593	0.96959365
240.69974	1.10775
241.87629	0.49491358
269.27881	2.2713309
295.19365	0.41979037
296.60094	0.25864111
300.14008	0.30741996
303.09863	1.1910243
308.00698	1.0156558
308.40563	0.14033249
313.12426	0.68485701
320.10553	1.6344197
322.34463	1.2810513
324.81527	1.1458841
327.11058	0.27780249
329.14956	0.48326912
333.04245	0.74120185
343.63017	1.3595736
344.06439	2.1459874
350.01372	0.60528961
350.54599	2.5051847
352.25799	0.6529105
360.05049	4.6007865
370.24059	0.59562611
371.05113	2.5385471
371.8834	0.44002451
372.28847	1.0426899
377.1961	1.7002754
382.05933	2.6169598
383.79901	0.64275158
384.66523	2.5144346
388.89944	1.8238941
390.41103	1.5224047
398.75241	1.126627
399.68356	1.865493
400.86682	0.70464523
401.50653	0.26353351
403.23221	0.80792459
414.88663	0.45034233
415.93537	0.19227581
424.16903	1.7173951
424.83769	0.34201387
431.13727	0.44070764
442.48397	0.3445915
444.15528	0.52358632
445.00943	1.8467839
446.15809	0.37186274
453.41666	1.5372571
454.86058	0.7102604
466.38832	1.6798632
466.92891	3.0268986
469.69015	0.87180549
471.32359	1.1206506
474.14263	0.63845114
477.97721	1.4382886
491.07402	1.407891
491.69063	2.0824089
493.03665	1.2680155
498.2206	2.0345455
500.28629	0.53932561
500.75784	1.0739233
507.24937	2.0323429
508.00564	1.3623172
510.93798	2.5948344
513.26124	1.7317051
518.30046	3.7911901
518.98895	0.65966761
520.00324	1.1747057
521.40118	1.8157044
526.9988	6.5267515
530.43334	5.6749001
534.74698	3.1970035
537.04739	0.40410501
542.93413	1.7915497
545.77936	0.98188963
551.16925	0.31535892
556.67954	1.4755043
558.68328	3.8466806
563.47735	1.6192322
569.15055	6.8780026
572.26314	5.067717
575.77514	3.398854
576.28498	1.0485882
579.45329	3.853341
581.79582	2.8044843
584.84472	6.2064131
587.47647	7.788851
590.07043	8.5933291
592.49364	2.7631942
593.87537	1.8693801
600.21795	34.785952
602.31448	12.454741
604.8168	26.672485
611.66638	29.737439
613.63778	4.8545101
623.66681	1.9815139
630.68434	4.1352946
633.15977	4.2366927
634.39423	1.5532661
637.32671	0.4042946
639.33059	0.84129502
640.11749	1.488035
647.62154	2.0614189
650.03358	3.2519005
652.24001	2.344833
657.05637	1.9348148
660.87793	2.1770067
663.14384	3.9814852
665.22171	6.8355782
670.6925	3.1995351
673.66587	5.0311785
676.23578	6.0621136
685.27756	1.3449643
688.22101	3.7082625
691.26456	4.4847472
692.37579	1.1608814
695.91347	10.865247
698.04372	2.4097728
701.93743	2.6769392
706.07885	9.8168086
708.19894	3.5665622
708.91022	4.4014527
714.25276	1.6618264
718.54348	2.9577821
719.483	1.7392409
721.72266	2.3292811
724.3824	3.4476067
726.85784	4.0239522
731.96187	4.0843809
736.12121	3.8686502
737.35191	6.6292944
741.62779	1.3759632
742.42979	2.3455464
747.91822	13.296014
748.83709	6.0905271
751.45882	1.612312
756.86023	2.3186827
760.38114	4.0300075
764.30841	28.306554
770.64537	0.84227734
773.49613	1.6905103
775.86172	5.5802524
781.63221	19.229558
785.42087	9.85394
786.30248	4.3269579
787.83163	6.6442117
793.42923	6.0108836
795.82462	4.4882064
801.28426	5.1887639
804.06294	1.9271443
808.34242	2.6754701
810.31654	5.6308497
813.30969	2.6269319
815.02188	3.4045416
815.75488	3.9191875
821.17047	2.8390165
823.96028	1.3352014
829.28227	4.1026688
830.13373	1.5996538
832.50181	0.70438596
833.62356	0.31528566
841.25531	4.1067098
844.38458	3.1539517
850.09981	3.4336317
854.11418	3.9228056
863.38113	3.0074483
867.48832	4.3651338
873.41155	4.7931143
874.88719	5.0983794
882.31116	4.6640945
890.31322	5.7979134
895.73111	2.9491427
900.77032	0.63367574
904.18603	4.1916118
916.47253	1.4210274
929.93792	4.428542
933.26177	2.981491
938.64069	1.2811927
947.38568	0.73081374
965.12524	1.7121241
973.65836	4.5197422
977.51519	1.7097913
990.52275	1.212855
998.37005	2.8022122
1004.5769	0.40517871
1007.9204	1.3944254
1010.7985	3.3833739
1014.1047	3.833799
1016.1708	2.6132943
1038.5376	3.5122927
1043.4678	0.43317161
1058.9117	3.7197861
1072.0472	0.53542544
1080.7616	0.35175686
1100.3057	0.81727882
1113.0493	0.73623119
1117.4461	0.58547042
1125.3589	0.80034203
1134.4075	0.46592718
1164.3719	0.54324857
1213.2317	0.54926359
1236.5216	0.31309764
1268.6864	1.5283331
1304.2155	1.0574131
1317.3033	0.47502955
1341.6091	0.98815982
1387.6312	0.96222239
1453.3459	2.9138634
1489.5637	0.75304139
1579.747	0.40312481
END IONS

BEGIN IONS
TITLE=60: Scan 1024 (rt=1303.9) [E:\ORBITRAP\Laura\130118_OT_LB_Leaf\130116_OT_LB_Trichome_1.raw]
PEPMASS=489.24576 3210.5103
CHARGE=2+
SCANS=1024
RAWSCANS=sn1024
RTINSECONDS=1303.9026
144.07398	0.37444545
155.18967	0.19161482
158.23749	0.35409711
163.07528	0.81670477
169.20069	0.46787319
170.98691	0.20289513
172.90457	0.49203303
176.83067	0.8075625
183.02497	0.2856675
184.89562	0.96685292
186.88313	1.6282958
187.91253	0.32897451
190.97308	1.3784252
193.06808	0.47089559
196.97336	0.68000469
200.14144	0.9337824
201.09978	0.6845903
203.0224	0.31282869
208.27811	0.35850258
211.15574	0.25573829
212.87682	0.27828972
214.35903	0.78572032
217.18302	0.29179156
219.01245	3.346903
232.22231	0.58908267
234.12284	0.29789443
237.03534	1.0043413
239.34357	0.40931678
241.99314	0.21640256
242.95873	0.45132165
243.90583	0.63690389
245.11453	0.80303409
246.15804	1.2045608
246.98909	0.44163791
248.97092	1.0177921
253.05041	1.6524855
255.00577	0.39801015
255.92078	1.162467
260.70371	1.36834
262.21552	0.91908238
262.77566	0.25271256
263.75677	0.9070285
264.99315	0.50253395
267.04308	0.30288016
271.78108	1.1574014
272.15108	2.0756832
275.96762	1.3426053
277.18692	0.71366572
279.23648	0.96069402
286.08728	0.34026665
287.10553	0.49460111
287.83615	2.3685883
291.61829	2.2063031
296.43821	2.5109276
299.7778	0.53574346
301.76735	0.69189323
302.13425	1.1633122
305.69064	0.93569654
310.94146	0.51137582
315.14514	0.37104037
327.46673	1.355159
330.0381	0.77338271
333.68562	0.61534237
335.2099	0.56976193
336.49456	0.98091704
339.99293	0.65163293
341.2599	1.1850569
341.72197	2.210087
342.19607	0.30533875
342.76096	0.89075569
348.02539	2.4489182
349.43336	0.72924377
352.68673	0.37700336
354.54778	0.40003051
355.18802	1.530159
357.68859	0.94588755
359.23863	0.35196329
360.24406	1.5481391
363.15002	1.9878581
364.72045	0.40622465
368.35395	1.4259801
371.20071	0.60047111
374.10553	3.4090737
375.44465	1.2669739
376.99501	2.9184832
378.42189	0.91541158
380.28053	1.0841245
382.45797	0.80115428
382.81467	1.8120872
384.14188	0.77552452
385.15369	1.9446311
386.90822	1.3203184
389.77409	2.241924
391.83184	1.033917
392.67863	1.8904285
396.63793	1.1406856
397.58499	4.034126
401.16243	3.5461024
404.18636	2.9605653
408.13046	2.1625048
408.65525	4.1623755
409.84301	1.6765099
411.38551	3.1246926
413.72846	1.5409365
415.27438	1.0020912
416.8843	3.5010324
418.12306	1.5057844
418.69591	3.88695
419.60877	0.99456062
420.52343	1.5637519
423.48015	0.597677
426.46099	4.1159998
428.94265	1.9044649
429.77519	2.3823421
431.21019	1.4471251
432.2453	1.1347768
435.17365	7.0240178
437.83405	2.6814931
441.72109	10.962867
442.80439	16.795356
446.22084	2.5871739
447.01935	2.4844374
449.77898	3.4523909
452.74284	7.2396361
454.23223	2.7575922
457.03283	10.296562
457.64958	3.0449323
459.52556	9.6327273
462.28994	3.4925339
464.21587	6.9505184
465.84885	3.1202851
467.47411	4.9664996
469.15459	7.3760966
470.32249	4.5040172
471.8369	8.2697712
473.08797	11.031108
476.15704	6.9959159
477.12598	4.6481735
478.79525	13.579009
480.51771	14.250859
481.77736	8.251244
483.19602	9.7336233
485.70468	0.25461247
488.80277	2.1818242
490.05209	0.45157936
503.28703	3.2489169
503.69234	0.57548578
505.87617	1.1177843
508.46934	1.526596
511.66088	4.1631101
514.59004	0.78079466
521.07273	1.842347
523.31649	2.1171518
524.18168	2.7486533
535.11304	7.1415984
535.49903	2.0645961
538.22625	2.6112681
542.95155	10.928136
547.56436	3.3574772
548.9226	3.1298088
553.34282	1.2653971
556.2766	6.4161006
559.03799	4.1785154
561.66689	0.8577415
564.19653	3.9606045
566.54459	4.8188031
568.24389	6.9693543
572.04144	4.9104853
573.1014	3.2435615
576.27734	6.7114232
581.84234	6.6299656
585.21367	8.8444536
588.09395	5.227133
589.11829	9.5026199
594.82784	8.5076962
595.96517	8.8139908
601.65611	8.1308732
602.43503	2.2609199
606.38332	6.142479
609.00929	4.4063897
611.11419	2.3633969
613.31016	2.4511603
614.6119	4.0921652
619.43805	16.775903
624.27924	31.270931
629.91507	5.4775057
631.24699	2.5038825
634.94852	1.3219728
639.60829	4.7700923
640.17497	6.7859161
642.99023	2.0273159
646.20054	1.0692737
646.6057	2.1387804
653.11697	0.94698089
657.18812	1.4584983
658.84097	2.3444923
660.47924	2.6895763
662.29937	2.226588
667.71613	27.067942
672.09913	5.2441965
673.90992	4.2930327
675.22585	1.8905231
683.14365	1.4269121
684.56357	1.7576101
686.21055	2.030334
688.88439	2.1184851
697.96502	0.92906493
700.11279	1.2822824
701.1161	0.73304369
701.91536	0.27095315
707.83507	1.5858476
721.49091	2.2032862
723.44252	2.5351908
724.84419	0.88628942
732.17474	4.2666723
735.06029	0.99203421
742.16803	1.8687186
752.36402	0.69725554
756.65691	1.1685629
762.41482	3.149801
764.34253	0.57088817
768.20549	0.56341016
770.30688	1.1142996
775.2997	0.80751426
779.0715	0.35004108
786.02879	0.97791363
790.42737	0.58318567
795.89129	1.137105
800.49585	1.4538173
802.45307	1.2280565
803.9909	1.5811283
827.53569	0.25970745
833.58665	1.6811391
839.31501	1.9607811
845.96876	1.2397284
849.91246	1.0178788
851.50495	0.76065228
857.24255	0.90274318
865.18353	1.4880627
883.25652	2.2523779
889.41415	1.6719463
896.51043	1.2174603
904.39978	2.1295095
943.92249	1.8466812
952.48821	2.9053059
954.44721	1.1346786
976.28051	3.1297631
END IONS

BEGIN IONS
TITLE=61: Scan 1026 (rt=1304.96) [E:\ORBITRAP\Laura\130118_OT_LB_Leaf\130116_OT_LB_Trichome_1.raw]
PEPMASS=429.92563 7306.5786
CHARGE=3+
SCANS=1026
RAWSCANS=sn1026
RTINSECONDS=1304.9603
125.07963	1.8156799
129.06161	5.1408957
130.03391	1.1455555
135.06454	1.3120946
143.07472	0.8220543
147.14731	1.3605096
166.7976	2.5120761
167.75138	1.358634
171.02346	2.5808118
172.10959	1.0641716
173.06814	2.2203923
175.07761	1.7344629
180.14989	0.95891033
184.06311	0.77403664
185.08825	0.65620034
186.94318	0.91987916
190.93818	0.57050927
194.45532	0.54619892
197.95532	0.57454031
198.90095	1.75614
200.0777	1.6613847
200.96906	1.1691832
201.94174	1.4658797
205.19114	1.3789255
208.1146	2.6984419
208.72292	1.6500965
209.10962	4.0213012
209.98808	1.8335503
215.99506	1.5401508
216.58524	2.5046908
218.13614	1.3958803
222.06157	2.4256038
224.69571	9.1650818
226.02913	13.429451
227.84442	1.9595672
232.99939	1.0024586
243.01575	2.477962
244.03387	7.7669812
245.05775	1.4195929
251.88254	0.67922724
255.02866	1.1954747
257.20544	3.0398954
261.85147	1.6187222
264.26079	5.4760539
267.22641	3.1208285
272.24509	1.2475485
273.87837	0.82544657
275.09427	1.506672
281.65009	1.3625975
282.60199	4.4974366
285.026	0.89918923
287.68387	1.0368471
288.19409	3.6126722
290.28105	2.4364137
291.70835	1.8609646
293.18252	1.1015921
294.28349	2.4864419
295.19022	3.0416989
295.57011	0.65953622
296.96344	3.4955409
298.90964	6.2260658
300.86401	3.7471615
303.13303	1.5353042
308.10445	11.499814
312.09494	1.9195118
314.83567	1.863588
316.66954	12.224104
318.10674	5.1590299
318.60937	17.268152
320.4489	2.7367862
321.90633	1.3742647
323.62653	2.7261534
329.20119	4.8423572
329.99858	0.84232502
333.61988	3.3291873
334.24585	0.82134901
336.18998	3.8679932
336.83975	1.2054298
337.87721	2.0037339
338.96923	16.353677
341.10571	2.186803
342.95805	2.884466
343.33246	0.98147118
343.86839	3.9161623
346.11705	6.4722965
347.77067	1.4131382
352.47438	1.33672
352.90522	2.1028502
355.10891	3.6637696
356.82898	10.58982
358.70902	41.235292
359.10938	9.4902139
359.79089	31.479945
360.84731	9.6016165
362.95961	4.3735998
363.93722	1.42824
366.09617	9.9842043
368.90072	39.978432
369.99935	15.608964
370.7199	19.682949
373.53834	18.459829
373.95277	43.822902
375.1207	16.136975
377.39566	0.76850431
382.99094	8.2786487
385.83255	29.828821
388.36816	1.4390834
391.5354	101.84493
394.78715	3.5807453
399.28843	11.680916
400.50877	9.5793419
401.64131	13.003121
404.27388	3.3410917
405.41442	4.4146259
406.71299	7.2784244
408.92317	9.7397214
411.04975	10.312606
412.08475	12.099827
413.83282	17.019589
417.14973	26.020779
418.11569	43.15786
420.2423	9.9651631
420.65702	23.76328
423.79586	20.243381
424.03706	100.34462
426.24267	3.1247998
429.2821	3.0933281
429.6199	7.913027
436.30938	1.3206683
439.95954	1.934961
442.20094	2.4386075
444.19974	9.9075358
445.60656	6.7424761
448.61507	2.493935
450.73938	1.1695798
451.84639	3.0106634
454.07441	1.9931333
456.34982	2.2380158
457.01546	4.2978438
457.92332	1.2218504
459.69208	0.8825996
462.19472	2.5608913
463.39592	3.900595
466.13035	19.474143
466.73935	5.2191502
469.88974	1.6875235
472.11331	0.82597048
475.29975	2.6588592
476.21665	1.4123556
478.9639	3.1953453
480.66638	3.4924566
483.54832	0.94769816
484.96445	5.6278781
486.36477	2.1632855
491.07304	3.4320491
492.52263	7.709535
496.28129	1.4342403
499.89949	6.1064142
501.21428	5.172693
504.85782	5.4108263
506.91039	2.7382191
507.73462	7.8671391
509.10882	3.800458
512.24091	5.0051988
514.1221	7.5915651
516.75025	1.5613164
517.92401	2.1527849
522.74047	125.743
526.41692	1.6422506
528.34667	7.563276
531.23193	2.2914973
536.78205	3.4139011
539.23497	9.3626499
541.26312	3.9341148
545.21112	9.3095436
546.12568	4.4215245
548.08217	1.1794806
548.48552	2.8379643
551.08111	3.8793959
557.19481	43.16438
557.53865	8.011663
562.11353	4.6307282
566.38448	6.8198811
567.26655	0.74134106
571.99693	3.1306096
572.928	1.9850743
575.30917	2.1840138
580.81403	9.3115278
586.71462	7.6633586
587.77621	2.5849088
591.84053	4.6115094
592.53829	6.7115464
597.09533	3.9734935
600.16527	1.229545
606.25635	2.6102341
610.03737	4.3994402
611.16488	1.0415315
615.25826	8.5401815
616.49784	4.6246156
620.02138	2.3582353
621.19083	1.1996795
623.21783	2.3810739
632.19527	28.651337
638.3572	6.9117774
643.29601	4.4844898
656.35965	23.246714
665.14447	1.0351877
673.2532	2.9249202
675.46944	1.9153336
676.51363	2.41485
680.47967	1.5288417
690.22449	2.7646918
691.1964	1.263785
702.17137	1.9863859
706.2316	1.3542256
716.36767	1.0627211
725.22819	2.4013622
731.26549	15.045905
736.59266	2.0495797
740.83508	1.8495248
743.42067	3.1143128
746.2582	3.3301774
752.10646	0.98178819
754.27466	1.4869088
770.24658	1.1951556
794.29052	1.02233
814.43395	2.6433396
826.47631	1.6039216
836.27484	1.1586708
837.10945	2.0303885
844.20989	2.4681854
861.44995	2.5700489
871.29253	2.4819857
872.26983	0.81883129
882.35449	2.1339743
889.2713	0.82309267
913.3081	1.4136459
943.20076	1.8323122
977.88836	0.98943598
995.38074	2.1129787
1013.4052	6.6346448
END IONS

BEGIN IONS
TITLE=62: Scan 1029 (rt=1307.26) [E:\ORBITRAP\Laura\130118_OT_LB_Leaf\130116_OT_LB_Trichome_1.raw]
PEPMASS=906.36802 4364.5039
CHARGE=3+
SCANS=1029
RAWSCANS=sn1029
RTINSECONDS=1307.2567
271.98306	0.9390869
286.23401	1.5897765
291.88247	0.46307533
305.18832	0.36512877
319.20026	0.63429035
329.78052	0.28426558
337.97579	3.0381104
342.1889	0.42328346
364.74694	2.9038946
373.11261	0.79774744
389.16309	0.97536084
398.79913	0.29753793
403.86107	1.4264979
406.07676	2.9161044
407.047	0.43690205
411.02734	3.536464
416.07452	1.3063629
424.19854	1.1008923
428.89193	1.3982489
429.77704	0.2181737
435.08508	2.6181853
446.44842	0.33237906
463.24731	0.85075149
473.02991	0.4264381
473.88691	0.82448808
474.76404	0.34626504
485.22625	1.896015
491.00641	1.0688742
494.99591	3.2141415
502.86951	1.286996
512.19308	0.87686273
514.20636	3.3049035
530.84529	2.3756599
539.37146	1.3483696
548.01601	8.8938338
561.03564	0.33846335
568.3319	0.61656334
569.3197	2.0830942
580.7257	1.0580242
599.34417	0.62542546
605.11859	7.6176494
614.15037	3.9946542
617.91333	0.33933626
623.65378	3.4452663
626.28294	1.3445714
657.0343	2.997141
664.21815	0.91996962
667.1482	1.3883534
673.68594	1.2729137
681.70282	1.1071878
692.08844	3.1973556
695.17741	2.1037524
701.65808	1.7849083
708.24184	4.1333001
718.55127	0.47460375
730.0094	1.9768189
733.52742	3.0325128
736.83654	8.335945
739.61964	3.7115399
749.77698	3.8702209
755.88395	2.6216466
759.17823	0.99594212
765.82678	3.0873083
769.83342	8.134364
772.58053	2.0836313
780.58436	7.3482306
785.38341	7.2218568
787.17976	2.3402901
790.87391	2.8728905
793.713	5.2289891
798.1169	7.3548469
803.99547	33.692488
812.74573	6.494099
819.41695	3.832784
821.17696	2.6504046
822.09489	1.1313538
832.75146	2.3591454
837.21519	9.122238
840.14223	3.5362793
847.2769	5.1702295
851.01365	26.759863
852.19864	18.216567
858.29401	39.309127
862.40696	2.5011028
868.27299	8.1889841
878.17517	4.6836336
882.28771	10.714669
887.4586	3.8302936
888.33263	15.086999
894.24711	60.058039
895.42082	14.61767
897.8537	1.7805634
913.73491	6.448975
922.75574	20.127466
923.31895	33.075949
931.46886	2.0994797
935.0793	2.4334949
939.36121	0.3502298
947.23989	1.8981343
956.67745	3.1717572
962.70476	2.161444
965.45737	2.9023166
975.81412	2.1317908
980.59084	1.6845457
996.04994	2.770085
1004.3598	43.503103
1014.5813	2.0089579
1018.1069	1.2927692
1022.4163	2.1842703
1028.4014	12.248657
1034.2358	6.1161115
1039.4198	2.0953311
1047.8402	23.553117
1055.0371	4.7595563
1058.4992	3.5695287
1071.7584	1.8164311
1076.3381	32.721755
1082.7058	4.8370469
1090.1816	4.2827828
1095.9133	7.6075365
1104.8472	28.801472
1106.5992	6.0603811
1116.833	3.3668063
1124.9751	8.1452268
1133.4046	37.065516
1139.6996	6.0162085
1146.7327	1.1972432
1153.2911	2.3376958
1164.6887	3.8825613
1168.2307	5.2891564
1170.5822	2.1124807
1176.8588	34.447745
1188.1703	6.1657662
1196.9561	9.645701
1205.3883	56.870976
1213.3731	4.8333727
1221.3799	4.9317621
1227.4156	4.7649287
1244.5396	1.8105807
1255.0856	1.2228341
1272.7551	0.70265696
1281.3535	1.356855
1287.4979	3.3984082
1293.5466	1.1476529
1302.3392	2.7535304
1321.1541	0.78756354
1359.2004	1.2126203
1368.579	0.69482005
1381.3126	1.111813
1401.4043	1.8191114
1497.2657	0.84454505
1517.5043	1.6363335
1526.4331	0.99919191
1534.5987	0.49667085
1558.6188	1.6538572
1568.5242	2.0145574
1607.5434	0.60391658
1786.6747	0.80547112
END IONS

BEGIN IONS
TITLE=63: Scan 1031 (rt=1308.49) [E:\ORBITRAP\Laura\130118_OT_LB_Leaf\130116_OT_LB_Trichome_1.raw]
PEPMASS=455.22544 3557.593
CHARGE=2+
SCANS=1031
RAWSCANS=sn1031
RTINSECONDS=1308.4934
154.84919	1.2699976
156.14011	0.21762295
166.48342	0.92882705
170.98431	1.5536807
180.94943	0.54300317
190.95891	0.94780299
197.83973	2.2849323
199.01238	1.4825855
199.88144	0.43701845
200.91164	1.1379956
203.82332	0.37203563
209.19032	0.35478293
209.98846	0.55262957
225.20772	0.59071589
226.00907	0.89544153
226.83234	2.5512963
228.04879	0.86786487
228.98163	0.28983155
230.08912	0.2838444
236.44557	0.27547268
238.07924	0.46494084
242.95939	0.79163202
244.70294	1.3456029
249.20169	0.68313934
251.05764	2.630111
252.20366	0.5852467
253.97803	0.82852668
258.78476	2.4519773
261.87865	0.67008855
262.2229	2.5456981
265.70523	4.7689397
266.01601	0.81869759
268.47914	1.5014216
269.12747	0.18031124
273.09174	0.57479432
280.17305	1.3455906
284.05722	1.1379726
287.02975	0.42157797
289.70547	0.49502155
290.66294	0.1973122
291.95228	0.48040891
294.09712	0.75935149
297.16305	0.28408392
299.22356	0.33481508
301.9005	0.63623985
304.3659	0.9676342
307.84845	1.158308
312.09728	0.59345492
314.15864	0.63861465
315.64758	1.3714491
319.72231	0.52690447
322.15022	31.446945
323.26222	4.3154563
326.64322	0.95754818
329.02813	0.97375125
330.2775	1.5242567
334.13841	5.2387702
336.03234	4.4027517
337.9375	1.3984527
339.00361	1.0781994
340.83193	2.0571427
341.87192	1.817038
344.18548	2.1121809
345.87538	0.5665596
348.88778	0.61312766
349.26851	1.2599303
355.86941	1.7684901
357.94099	2.6055639
359.32477	1.9794726
361.24832	2.3967991
362.37319	1.5363937
366.14915	5.2197272
367.23132	5.4978934
368.66484	4.0111395
369.61244	2.915927
370.96577	4.9806346
371.53173	9.4439843
374.85711	2.0377617
375.56739	0.64937892
377.39966	1.5148749
379.17807	4.767568
379.95941	1.377792
381.9372	0.87524986
382.82656	1.3295478
386.7856	0.68348469
387.2854	1.9102919
389.61	4.7634159
390.92301	0.97668189
392.03076	0.41873643
395.13517	2.8562542
396.30166	2.9973412
398.47006	1.4721689
401.27384	2.4916007
403.27204	4.2609018
404.67702	3.3922183
407.79214	2.614286
410.77191	8.5561608
411.9689	2.5171785
412.69914	4.1310017
418.86674	4.3029629
420.50686	2.4949141
422.87349	3.2819786
424.14932	4.226663
425.7494	5.6540656
426.70964	2.0762363
427.10248	3.6613474
428.02114	1.6000487
429.52505	0.77656251
432.03965	4.0440812
432.9586	2.1027404
436.08905	6.3105034
437.13579	17.052324
440.09658	5.7929686
440.56868	12.11147
445.69685	15.776043
446.16467	39.944483
447.91565	27.246327
449.97019	3.8741702
451.96163	0.94384002
453.4898	0.53050175
455.20326	1.6281586
456.3891	1.0490346
461.00874	2.7071577
462.4342	2.7069408
463.73458	1.0012043
467.26456	1.1882155
467.77114	2.9988585
470.17655	1.3794702
471.20756	0.55553456
472.86517	1.2302015
474.73263	1.732729
477.04977	0.59076681
479.0104	1.0000409
481.2714	3.7097376
482.22208	1.5587442
484.95863	1.1949892
487.01304	3.1318214
487.51377	4.1336853
493.21845	47.559641
497.04606	21.295106
499.17072	7.9265067
501.13107	1.23908
501.77437	3.5367599
503.35541	0.92197831
505.20307	1.9621277
508.70884	0.94414165
510.31545	2.1008551
511.4729	3.1456865
513.9009	5.8088572
517.64962	3.9277677
518.41506	7.0696605
522.6186	6.3223603
524.47528	4.9049793
526.74009	2.6409723
528.54009	5.1621096
534.06492	6.5486021
537.11382	3.7305423
540.36978	4.1143285
541.96477	9.8939597
544.24641	2.6408149
544.93515	3.3465794
547.88909	3.1145126
550.22699	2.6201825
550.77737	4.1279806
554.51542	1.4833583
555.87758	0.55070194
560.41107	2.1545441
562.49736	1.1071798
565.22818	3.7654836
567.86396	9.7978856
568.96398	5.1292313
570.2687	7.2496423
572.54941	4.3951549
575.22863	1.7469939
575.98972	3.245928
581.66327	2.9581191
583.38555	4.3361399
585.00695	4.6508244
588.24226	3.1986275
591.36229	2.8722158
594.66627	6.7963132
600.54497	33.030949
600.87724	8.0529624
603.81418	2.4257672
608.34343	1.3049854
608.78658	1.7971227
613.65121	2.957568
618.94997	2.3083343
626.69842	0.54007407
631.99598	2.8564563
633.35427	5.1069511
634.8376	1.7526537
641.14708	1.7593814
642.39531	2.0139044
646.24474	1.453254
648.22253	1.8188639
651.11535	1.140487
653.16345	2.1126853
661.16118	2.5042871
662.80451	4.3195141
667.36313	2.0968461
671.39301	0.31895762
673.09906	0.80675228
681.36309	0.50917445
686.36963	1.2466612
692.0173	2.4488088
695.23669	3.0993882
700.10115	1.9578965
704.27433	3.2870367
707.87901	1.2495282
708.25736	2.0267524
710.27096	1.5359207
728.29013	3.6870782
741.37173	2.197169
742.4192	1.0559757
746.0086	1.2813616
750.36855	0.91916104
752.47621	1.4911734
756.79713	0.73006649
761.84588	3.4344038
766.39257	2.9345045
776.36833	2.4216891
778.4063	6.9072415
784.26916	1.0700507
795.17004	0.59308397
806.36677	3.5512019
809.33442	2.8568037
831.31773	1.5023054
834.47209	0.46991605
835.98622	0.43480212
847.5989	1.4257789
851.30982	1.0264669
883.17486	3.2642899
891.54363	0.7276891
908.46101	2.4297142
925.12365	0.3560761
958.5672	1.3515021
969.36786	1.7559807
992.28422	1.2609894
995.93263	0.58683721
1030.666	0.40223327
1097.4961	0.46562167
1312.4377	1.0234848
END IONS

BEGIN IONS
TITLE=64: Scan 1037 (rt=1314.6) [E:\ORBITRAP\Laura\130118_OT_LB_Leaf\130116_OT_LB_Trichome_1.raw]
PEPMASS=508.25204 3193.9397
CHARGE=4+
SCANS=1037
RAWSCANS=sn1037
RTINSECONDS=1314.6043
168.73441	1.0170375
180.0828	0.39978382
191.65598	0.37815293
194.84929	0.19600378
199.66326	1.4992257
200.13232	0.21806915
200.8737	0.37293671
209.03243	0.37561008
209.94823	0.28185886
215.92559	0.4525928
218.11792	0.36333356
224.21157	0.48991794
228.86993	1.4596538
229.18848	0.33294693
241.89726	1.8196851
242.7245	0.50709921
251.49461	0.65876256
253.06824	0.43176943
253.93325	0.81854397
255.81189	0.36365475
260.02182	1.2653242
265.20351	0.38770641
266.06857	0.57294308
270.92937	0.30833869
272.96258	2.4177735
273.94794	2.215555
274.37492	0.49939403
276.108	9.6070343
277.93174	0.33197966
282.82635	0.67462134
287.81674	0.57065374
291.86035	0.75423393
295.16458	0.45039815
300.74354	1.278118
302.0648	1.1754022
305.52438	0.64808164
310.18961	0.47466536
311.15836	0.13904153
323.61908	1.4370387
324.71593	2.145987
327.18366	0.54242839
328.02974	1.0699536
332.15034	0.28179935
333.77242	6.0808377
335.22768	6.355624
337.30646	0.98929734
338.10734	0.56707972
341.76325	1.758863
343.15563	0.59835367
351.23281	1.350183
352.5526	1.5049719
357.09973	0.69599483
361.13522	0.2723052
363.27634	0.47424956
365.17413	1.3162533
368.81401	0.27322551
369.71284	0.38605661
370.73782	0.85574543
376.54651	1.761601
379.11406	1.2177018
380.96917	0.26871789
383.09048	1.6525589
387.32582	2.0959586
388.17219	1.4479542
395.54811	13.770898
395.94956	3.0156956
397.74786	0.2484765
400.31273	1.1953905
405.15464	1.2476493
407.00852	0.20342436
410.73002	2.6440753
413.17596	1.5658251
413.87904	0.51425107
415.87305	0.81275801
416.88547	2.7781227
420.83919	1.4819494
421.8193	0.93900064
425.66719	4.72828
428.10831	1.656426
430.33327	0.91660502
432.71285	0.48999294
434.58033	2.3050234
436.84887	0.86897037
439.69191	5.3382512
440.2924	2.4216111
443.68209	2.2560863
445.46028	2.2366182
449.14689	3.3714532
451.17832	3.2166058
452.12145	7.2487891
457.40256	69.699767
457.749	12.957341
461.78886	8.2128999
465.04278	6.1225266
470.93729	2.8312837
473.29982	3.135247
473.78086	6.366471
475.28316	3.2729907
477.2993	1.5291566
478.84554	1.1797422
479.93846	0.95686892
480.50733	2.1413846
485.11777	4.3357378
486.26134	2.8362056
489.99682	12.668024
490.86551	3.0614076
491.46272	6.4730313
498.59386	34.840639
501.54485	9.9450216
502.86616	1.1209804
504.81792	0.6972028
507.32158	0.77291948
509.91577	1.629041
515.79987	2.2465227
516.85707	6.2467878
520.82674	0.32363949
524.04315	10.847468
526.57969	1.2245161
528.07061	2.7952785
534.53113	3.6180621
534.92175	1.0502904
536.7224	1.6358276
540.61342	15.305444
544.70604	3.5090646
546.53505	4.1542665
549.61176	1.7459315
551.85079	2.3498046
555.11687	1.5096553
556.36901	1.9823508
557.1679	4.4430851
561.84137	3.0923179
563.58385	4.2612204
564.29251	1.9297728
564.92477	2.2858876
567.25471	0.71081782
570.3465	1.3227368
572.24186	6.7863734
576.22106	2.2015637
579.30888	5.8870373
581.22037	6.9805121
586.74709	18.803903
591.2564	7.0490331
594.19178	3.0916835
595.82177	3.9815374
598.70864	3.7308934
599.06005	1.3929613
603.64381	1.8386544
607.08732	3.512929
609.56827	29.673383
612.6183	1.1394321
613.36917	2.7679594
616.17212	3.3262503
618.77988	3.4781961
619.33153	0.65749724
624.96357	2.7763865
627.5905	4.4129369
628.79136	2.685113
632.9927	1.181138
635.4408	2.0121603
638.67602	3.2070101
641.85557	1.1131608
646.16978	5.8750244
646.62867	9.8367322
648.30106	3.8280054
651.94361	4.7644085
654.35659	1.5429859
655.64387	0.62836455
657.14927	0.48324169
661.82316	1.6169864
663.25081	4.1133892
667.85152	4.0974363
669.31978	5.3876589
672.05865	1.5817633
675.8302	2.18151
683.19302	0.56332738
686.01393	3.0038164
691.27275	2.5962725
692.96891	1.3535865
695.18359	3.5732161
700.39298	2.6500971
704.3641	3.2522468
705.2624	1.2634729
709.26476	4.8119557
715.94483	2.3875324
719.80792	6.3187688
722.15668	1.8244824
726.59482	0.6863687
730.85272	2.2787269
733.40922	2.6545311
739.13243	5.8897234
741.26879	4.1682274
744.3994	1.2515187
752.2084	1.6348941
754.42618	2.5386498
756.22183	3.7130267
761.60443	0.94588517
771.38799	0.34212896
772.2384	0.50523499
781.90354	5.5112601
784.22879	3.161147
802.36731	0.41069455
810.33137	3.5397485
814.24083	2.9907161
815.38103	1.3317292
832.34771	1.9349637
853.24634	0.50359855
868.35128	1.6569389
871.47619	2.2620986
888.55864	0.87178536
895.59442	0.32967161
903.57989	0.3729495
911.06068	0.47344717
915.28662	1.1152254
922.56292	0.65761165
928.29359	2.9091042
930.2406	1.5333672
962.39218	0.99946928
970.04227	0.95698342
973.1495	0.25861388
1016.3039	1.0545309
1036.2756	1.6109908
1119.2251	1.4066988
1126.4634	0.51795025
1197.3384	1.8322258
1344.1846	2.4274469
1499.2705	0.68298585
END IONS

BEGIN IONS
TITLE=65: Scan 1039 (rt=1315.86) [E:\ORBITRAP\Laura\130118_OT_LB_Leaf\130116_OT_LB_Trichome_1.raw]
PEPMASS=512.78314 3037.842
CHARGE=4+
SCANS=1039
RAWSCANS=sn1039
RTINSECONDS=1315.8562
172.9714	0.20795138
174.7354	0.37080732
193.06488	0.92123308
196.9665	0.19676476
200.06848	0.45055726
200.99527	0.1353782
206.70334	0.42454492
207.22771	0.6560977
210.98585	1.0556198
219.46176	0.50338926
220.1433	0.15950986
228.92411	0.50970132
231.05589	1.0078705
235.23459	0.66042796
237.20554	1.4279431
241.04837	0.43850309
244.04118	1.4237192
259.02765	3.0460017
267.92868	1.3015871
271.00683	0.4243286
279.08441	0.37678786
291.47219	0.38027514
294.72204	1.1988322
297.17601	0.59455156
297.7933	0.61453767
300.21814	0.38413058
303.0726	0.40053394
312.07397	1.0920347
319.08373	0.68417671
320.84894	1.1377393
326.24021	3.2655491
329.60139	0.69113688
331.08105	0.20826882
335.26921	0.81312959
335.95528	1.1921488
338.34866	2.2344022
340.22598	0.55461709
341.27148	0.18646325
348.09956	0.3663424
352.03411	0.7758883
353.31813	1.2663776
355.21257	1.4163583
357.114	0.42574234
359.37451	0.37223539
364.01776	0.81680833
366.22014	1.5373473
367.11083	0.38147331
370.04132	0.39891616
371.06204	0.34930171
372.30904	2.3138388
378.90875	0.43370697
379.99628	0.26962226
382.17	3.2854987
382.93379	0.69355136
385.81282	0.3852478
387.77082	4.1223666
390.32036	1.9355255
391.1552	1.9689886
393.91371	0.59900361
398.12387	1.143142
398.97899	0.60112842
399.83396	1.2396066
401.51959	1.5564503
404.11265	0.24026706
408.31636	0.40007047
411.02329	4.1738249
411.71626	1.8361633
413.89011	0.63671396
415.79181	2.495765
416.7343	3.6774187
418.0806	3.7578174
420.1444	0.87326313
423.24894	1.529657
423.43551	0.56039594
425.3703	1.3780004
426.60151	0.75185333
428.18827	2.6510174
432.14895	1.290825
434.13941	0.6986535
435.88967	3.1395331
440.01378	2.768776
441.27745	1.0134898
447.54744	3.552234
449.0228	1.0853733
451.1126	4.711801
452.97022	4.9434583
455.30615	3.44361
457.15458	1.2938954
459.46835	2.7018597
460.16395	3.0572126
463.02681	0.74042092
465.55015	9.8363577
466.44556	3.2944728
469.25277	8.1218633
471.5441	2.723996
476.84169	6.6262771
477.73895	1.2067929
482.62636	3.3488161
484.22412	4.7181006
487.21751	7.6041701
490.66192	3.8300948
492.37894	4.1145331
493.91248	7.3578684
496.7449	15.576921
499.94052	17.495621
502.7755	15.220748
503.90956	15.886374
505.91664	18.452609
512.27069	2.9487944
513.07605	1.6116918
517.14027	1.2081157
519.65017	2.4325134
523.43608	0.44545008
524.55043	0.60020796
526.04859	0.38769062
530.213	3.5253867
531.10813	1.9788925
533.97822	0.92741568
535.0314	2.5037607
540.13891	6.0595196
541.31395	3.9946396
543.32191	1.8220503
543.97583	2.5650671
547.56601	1.9151801
548.81263	6.8758994
550.25404	2.8837919
552.01809	2.4306931
557.10506	1.9481256
560.76463	6.3487796
564.31682	11.194792
567.05552	2.4597432
569.97623	3.3570401
575.86965	0.40814394
578.96077	2.2939893
581.09285	2.3561953
583.21526	7.0072976
584.41412	2.3806186
587.0558	0.93006043
588.28753	0.47473912
591.45048	0.53674381
594.1277	1.9396209
595.28352	3.8286905
597.40044	1.2385611
601.7628	14.24216
604.40261	4.5216144
606.96794	8.3500087
610.24243	3.4820979
612.80412	4.7963527
614.1217	3.9378197
617.14135	11.98107
621.2139	2.9699025
625.74458	9.495367
628.9508	1.3196031
632.21272	3.8682491
634.66174	5.6706316
639.78576	8.230876
640.75192	19.292472
643.1862	4.2831422
646.33132	2.6874834
649.33842	3.7327945
651.34929	6.8063606
654.80116	2.504421
658.15687	5.7791472
661.37907	3.6560147
661.79322	7.7240537
666.19585	1.6506391
668.20743	2.3125934
669.35742	5.5299535
670.00434	1.9015699
674.34561	2.2631811
676.56756	3.0241959
677.33514	6.9012666
681.27278	4.6452614
683.18126	1.0008036
689.92907	5.6390316
694.04946	5.0157404
697.79431	6.4494049
702.20712	3.3495525
704.99242	1.1767806
707.94566	0.9724997
710.88092	1.3822269
715.67333	1.1494756
717.49417	2.0421574
718.66467	3.0830288
724.29394	1.7707895
737.12895	1.0640623
739.23243	1.4850682
745.76766	11.365462
754.25046	13.04695
762.0692	0.67855383
764.12136	0.48919015
768.91803	1.4360383
772.04163	1.175842
773.24445	1.8904146
775.93959	0.4806008
780.81203	1.5826108
783.50816	1.5285236
790.31436	2.5495629
790.90219	3.9491064
797.34097	1.0033126
798.08157	3.2772889
803.15618	0.77964057
809.06329	0.31347469
815.35177	0.80470135
817.63705	0.61577227
821.71068	2.5946264
830.17038	2.2241573
832.59834	0.63736949
840.20245	1.972113
846.1101	1.0162196
855.15075	1.8290813
863.23339	0.34918328
874.397	1.2803477
878.27725	0.62450248
889.68676	3.237137
895.3363	1.7265214
917.16967	0.70994324
924.8906	0.71384656
938.43891	0.73335711
942.42274	0.2211666
952.50854	1.7531957
993.22778	0.52350474
1021.2945	1.5016862
1025.5353	1.5107727
1102.3752	0.31836227
1127.7549	1.5081383
1130.3572	0.92068671
1151.5601	1.2263637
1187.5466	1.3105107
1310.7119	0.51914676
1394.519	0.48960406
END IONS

BEGIN IONS
TITLE=66: Scan 1047 (rt=1324.45) [E:\ORBITRAP\Laura\130118_OT_LB_Leaf\130116_OT_LB_Trichome_1.raw]
PEPMASS=643.32986 3872.2571
CHARGE=3+
SCANS=1047
RAWSCANS=sn1047
RTINSECONDS=1324.4547
209.27587	0.50328819
210.67152	1.3150705
215.07193	0.88364213
229.04779	0.90266263
240.3085	0.9162185
243.94019	0.6394959
245.94484	0.26235136
252.23016	0.52142456
255.73375	0.46448039
261.306	0.73674263
264.02754	0.22139182
265.18954	0.80776541
279.94177	1.039309
282.97958	1.8199669
285.04931	0.31106724
310.10942	0.35260281
310.96158	1.5274565
323.12774	0.78055407
333.02508	1.4086354
337.15763	1.3963259
339.03953	0.52637791
342.11899	1.0180854
343.32222	0.45857602
354.04311	1.371087
357.24605	3.1723514
360.11942	2.3560007
361.17874	0.37568224
363.16583	3.6510952
371.00574	0.21852389
378.08465	2.0322464
382.36365	0.50497632
383.32813	1.3849849
388.08669	1.9666011
390.2255	0.40233854
391.19322	1.3853672
393.13004	0.62982788
399.06982	0.37849083
403.18142	2.2339203
407.79914	2.0283338
408.9933	0.91504993
413.86625	1.1942032
416.24223	1.0191358
421.12066	1.2302187
427.03422	1.8881593
428.65106	0.68747792
430.86589	1.5164987
438.073	1.7927256
439.97277	0.66378412
444.13203	2.8573403
446.14999	0.49643631
448.13544	1.9669587
453.23889	0.38007619
458.84773	0.23178089
461.17321	0.58981236
465.03363	2.3894917
473.13335	7.160606
474.20032	3.3654596
475.89586	2.0298851
481.18059	3.1215953
483.08765	1.5319469
483.78699	2.0717449
488.18261	12.283417
489.13692	4.4921087
492.2988	3.8010604
492.62232	1.2327569
495.87988	0.50518097
499.01141	2.0680981
499.66279	0.44791319
505.01739	0.44043658
508.03152	1.4652136
509.11447	4.910597
512.13483	2.3929964
515.38799	0.9899607
517.27855	1.0003271
517.89097	1.9943672
520.60003	1.0960635
522.67307	2.0379377
527.4522	0.62100011
529.50522	2.2977281
532.22065	3.0446546
533.34175	0.55835984
538.33938	6.1461713
541.63428	1.9963566
542.40239	5.3292849
544.19295	0.97749705
545.3261	1.4276331
547.20797	1.1977634
549.086	1.3937564
551.56747	0.8104201
556.24099	9.0887346
558.1404	1.231587
559.228	1.7158891
561.07532	1.8336813
563.24351	5.4676879
567.93135	2.6877445
570.38094	4.8424026
573.72584	3.1800029
576.10428	6.0751996
577.98203	8.4629098
579.05009	5.7948913
580.9033	0.67303767
582.81024	2.8997069
586.45714	5.7003995
590.35139	2.2026217
591.64999	2.8483718
595.02913	6.3840868
599.91962	8.805568
600.30146	13.305756
602.01761	5.7443629
605.61314	60.553598
610.35268	5.7820331
612.71452	7.9790207
617.28999	8.3898255
623.45046	12.111195
624.36191	3.7046326
626.64279	7.4483004
629.76865	8.5605534
631.17765	9.683576
632.29855	17.996479
634.72913	13.881797
636.09843	4.8894124
637.41532	10.273062
639.15119	3.092843
642.76084	0.28926252
647.18817	1.4410175
652.55807	3.0438646
656.15102	2.1522201
661.89723	6.1248947
663.9095	3.2854144
666.25019	0.7402
670.21472	4.2383768
677.89327	7.9037826
681.11212	2.9310176
685.35193	4.2531639
688.90118	3.2843201
696.31443	2.2142918
706.44103	1.3545797
708.64008	2.5711833
713.15703	1.7200454
716.12508	4.8810785
718.55387	2.9880603
719.72044	4.9014826
723.75212	4.3777594
725.43573	4.2547175
731.65031	7.6690608
733.88598	1.3569512
734.71384	3.696483
738.15752	1.196832
740.47967	1.5642211
746.04356	4.3638697
749.30806	1.4893689
752.36604	3.2435077
754.70403	1.5222204
758.90972	11.519836
764.59429	5.1677682
768.03188	2.4923679
773.21274	1.9495354
776.70633	3.0136348
779.92355	1.2497763
784.87642	1.7808923
786.72759	3.7879963
790.31863	2.2716796
791.42543	1.177262
796.16077	6.7305215
801.28819	2.4171212
806.26204	1.5306703
810.30341	3.3403088
817.23338	9.0659764
818.13516	4.0307755
823.84901	10.189542
826.34145	4.412131
829.68593	3.0968191
832.89637	3.1446493
834.80489	3.3439554
835.30965	3.9303908
841.8181	9.6709827
844.49839	7.4029043
850.33061	5.8872421
850.90737	7.7222701
853.39286	4.3274056
856.5368	7.1927092
859.30618	4.3900434
859.84104	15.39758
863.30003	2.6337701
869.43442	6.6168455
870.51896	1.7856663
880.81507	4.0478318
882.27051	2.9610941
891.13313	14.225838
891.92505	6.7754741
894.78178	2.1844464
902.30422	3.7227237
907.85912	12.176273
908.39531	4.8618454
913.41875	1.2178437
915.91809	0.69055966
921.42026	4.2360516
931.20857	6.6668212
940.19016	1.6821008
945.04766	3.2337252
946.37313	5.5526638
954.22046	1.4801154
955.94648	1.0431329
961.47345	1.2685455
968.15228	3.1664772
975.38266	20.753381
982.45306	5.3177275
986.39364	0.57005428
992.43611	1.7545835
995.33319	0.68391435
1013.3154	0.53522214
1058.6025	0.78537071
1074.2631	1.0842468
1083.1134	0.57437604
1089.4219	1.9890638
1103.2941	0.75664933
1111.5167	7.7898322
1141.3641	1.5098115
1155.4213	0.75041895
1224.5278	2.1430911
1225.6294	0.67654003
1243.2849	0.55075647
1270.4537	0.72047762
1288.7434	1.1722171
1294.5223	1.2134921
1313.3682	0.54486867
1321.5143	0.67654598
1358.7347	0.73102663
1444.6757	0.50743686
1501.5536	2.6898047
1603.7779	2.9940443
1645.1853	2.1998838
END IONS

BEGIN IONS
TITLE=67: Scan 1050 (rt=1326.92) [E:\ORBITRAP\Laura\130118_OT_LB_Leaf\130116_OT_LB_Trichome_1.raw]
PEPMASS=416.55074 5093.2192
CHARGE=3+
SCANS=1050
RAWSCANS=sn1050
RTINSECONDS=1326.9174
126.99025	0.48953443
129.06377	0.55371981
129.94352	0.37342805
132.90132	0.93867066
135.97591	6.0635463
142.08798	0.80039037
146.91862	0.92901947
153.94226	0.85725843
156.92716	1.0990422
158.19391	0.80020694
160.99309	0.96030097
170.02497	0.46918909
170.71412	1.1836567
175.13477	1.1023964
183.04169	1.379147
185.00188	1.4440617
186.9638	0.5863675
188.91094	0.61570726
194.97404	0.68252588
199.09195	0.75141101
203.17851	1.1517532
205.13208	0.69291828
211.98718	4.1650613
212.9579	2.1359122
217.96135	0.77402856
219.0855	0.50010158
220.50255	0.63574337
221.27635	1.1090426
224.84229	1.647021
225.87211	1.1113704
226.96639	3.213698
229.25185	1.3023444
229.71673	3.3015846
230.04832	8.5533868
234.13164	1.4459652
234.99383	1.2181957
236.26393	0.73581755
237.53053	0.36017959
242.08589	0.44277161
242.89412	0.77972279
243.76741	0.67464395
246.12817	14.795154
248.99197	0.66821169
250.90926	1.8286031
251.73938	2.649172
254.51959	0.92534154
258.1242	0.55724836
273.91901	2.3255168
276.9664	1.5283441
279.64414	1.0550427
281.44621	2.1509702
282.7193	1.8102423
285.22826	1.8969845
286.04249	2.3614484
293.65576	0.97833035
296.00402	1.7230237
297.88014	0.5276171
300.6118	7.7345003
301.24794	2.3788693
301.644	4.7454943
303.65486	0.69274686
305.0248	1.3132299
305.36505	3.8388852
307.98642	0.78959539
308.85758	1.7597749
310.53308	3.2522792
312.90575	0.60970299
314.18864	2.5789221
314.91241	0.61104953
315.95327	1.6308162
325.71103	2.9756149
326.94477	4.3971955
329.37873	0.99237844
330.36055	2.6895088
330.92149	0.75503344
338.80405	4.6986979
340.65807	2.2794459
344.09666	7.8459997
344.82866	3.4749372
345.56996	2.9009729
346.14754	1.9178926
351.97332	3.0162214
353.98227	1.7443201
355.36761	0.93325095
356.99245	4.571923
358.28001	3.8290254
359.20373	3.3217485
360.80895	3.4607555
362.8955	8.0722888
365.59768	2.9237942
366.50396	2.5853072
368.96749	5.0397145
370.08666	7.0270611
372.80984	16.52206
375.95544	2.9824046
378.53477	2.4511605
381.63046	13.401309
382.99647	1.6020706
384.52641	4.1984232
386.76476	3.7838744
389.13984	12.076313
391.61081	5.529157
393.01469	1.5461317
395.5798	11.154588
396.99982	4.2682143
398.0109	11.978177
399.12633	8.4060117
400.00956	6.1674545
401.28019	17.061495
404.23193	32.886135
405.27903	19.287656
407.03305	18.495182
410.46589	61.767423
412.9644	2.1556991
415.9512	2.5853442
418.88757	1.7512956
423.0817	1.2018044
426.12652	2.8108771
427.68917	0.816673
428.47128	1.5032251
433.56303	2.3761958
434.33092	3.5463557
436.58948	2.5773082
437.93752	1.3690689
439.14215	0.60459406
442.22894	0.61156591
449.63185	2.5116026
453.23399	16.729012
455.59635	7.5853915
457.93803	8.7216959
458.26388	32.310612
461.14337	2.4310616
462.40293	2.288717
464.59673	2.3757033
465.37942	9.3312042
468.05553	1.257866
469.99444	7.6117992
470.56635	23.863758
471.13099	2.883068
472.9563	2.9087319
475.37468	1.8807089
475.85469	3.239711
477.97943	2.3815317
479.10273	5.1402605
479.65575	16.757266
483.59195	2.283787
485.0321	0.91153931
489.09838	2.5791137
490.85423	2.7884048
493.22629	11.253374
495.38168	3.9064541
498.12519	6.1811144
501.58379	37.025716
503.17829	16.699736
504.46565	9.9549029
507.29622	8.6256053
509.65322	36.908917
515.10357	12.739589
519.69883	20.601643
522.8554	3.4200937
523.72291	1.7140447
529.11696	103.81948
532.45345	0.80519032
536.12861	1.18979
536.98529	3.8085267
545.4478	0.90746028
547.18723	0.45363156
549.2091	1.4384305
550.1987	0.62735157
550.85109	1.4342171
552.16352	0.77872441
554.92279	5.2993275
556.66712	4.7395615
557.83798	1.6470406
558.31969	3.0294457
562.0526	2.4590644
564.66504	1.4351035
567.66467	1.6421805
570.10875	3.1301302
572.29383	8.3501798
577.70197	7.0168495
581.86031	3.1935029
585.36217	1.7169424
586.5442	2.3019734
587.3313	2.5002346
596.4439	2.1050485
600.21557	12.729406
601.26679	5.8121926
603.30698	3.8892795
609.12224	2.9925022
610.29685	0.608526
614.19993	1.4943903
617.3758	2.4952711
621.11554	10.663742
626.02687	0.95839236
627.24089	3.9077132
629.50349	2.0490682
637.32549	10.066186
640.33262	1.9661091
643.84464	3.7468181
646.34527	1.4376175
647.47779	0.5540639
652.84801	0.76909855
657.41588	1.7596487
660.28081	4.5852165
662.26581	0.88440146
666.46987	0.63267983
672.44265	2.3144685
680.27185	0.98002528
687.2091	2.5631387
690.27675	1.6341401
697.25851	4.3423296
699.55987	0.99960448
707.19464	0.995332
725.15527	1.3328376
732.79473	1.4340706
738.4722	1.1523851
773.31312	4.5832303
784.03222	2.3602118
790.40447	6.8893032
795.34294	0.75340182
820.33582	0.76497719
820.97704	0.91829192
835.89263	2.1198032
841.36993	0.75359722
853.28582	1.2703385
867.13357	1.0973281
871.23296	1.777152
874.32609	0.92281328
876.24289	0.7341184
888.23779	1.072463
919.15435	1.6766592
959.36377	2.0128159
END IONS

BEGIN IONS
TITLE=68: Scan 1051 (rt=1327.52) [E:\ORBITRAP\Laura\130118_OT_LB_Leaf\130116_OT_LB_Trichome_1.raw]
PEPMASS=511.95941 2164.5579
CHARGE=3+
SCANS=1051
RAWSCANS=sn1051
RTINSECONDS=1327.5244
158.02159	0.38913976
165.95763	1.0434064
173.04964	0.29767087
175.10611	0.67334559
198.97829	2.1258418
200.98144	0.72116523
210.13077	0.77034804
215.00223	1.0087206
217.84958	0.35592379
226.08136	0.20227997
228.91303	0.27849162
231.19029	0.43430512
234.07531	0.47740573
243.18518	0.66758001
253.93242	0.598372
256.26959	1.0846898
262.96173	1.947055
275.02954	0.60072918
282.57104	0.92748541
287.79467	1.5203163
291.21207	1.5500255
297.98846	0.577646
305.0817	0.26370871
309.70784	1.7119995
314.00238	1.2976595
315.09649	0.72075859
320.87987	0.5008358
323.12027	1.4365332
332.2095	2.8407204
335.10589	0.79901564
342.59267	0.82448852
346.00007	4.0522473
347.77034	1.9942187
363.30502	0.91441507
363.96521	1.2860716
365.18311	3.9037941
366.9904	1.5098295
369.1198	0.47016623
370.08198	0.89750958
375.04827	0.40993004
380.98959	0.7397176
382.23974	0.7774131
383.93977	0.39309041
390.24242	3.0878712
395.89528	0.3045293
396.99841	0.85272721
404.64596	3.6424263
408.24499	2.5652399
408.90072	0.8282291
412.74196	1.0726712
413.10589	1.898889
414.63974	1.7526244
415.04432	0.1953824
415.6101	0.39471179
418.1438	0.70606137
423.24421	1.4083363
426.67231	0.74709087
427.57817	1.5709911
429.04592	1.1636915
433.89918	2.8560484
436.76727	0.55852386
438.89068	1.0146568
441.4012	0.78783293
444.23609	2.2881184
445.11964	0.32803411
445.55262	0.55407682
450.16291	0.7243029
453.73311	2.5700736
454.12163	7.779591
457.8971	1.0540407
459.39568	2.1151877
460.72877	3.0335045
464.02738	7.6083788
468.05187	10.873439
469.51404	1.3984259
471.4553	3.4547372
477.64723	2.5190211
479.18379	1.1016221
482.22538	3.3868652
486.04247	3.1352644
489.3439	3.3148975
491.32249	4.8094525
493.054	7.8330467
495.1717	1.9405754
499.84879	70.577514
502.17248	13.588461
503.50273	4.0997668
504.71604	18.664575
505.9201	6.929479
506.71716	2.813087
510.82232	2.8451453
511.1522	0.57090592
516.01124	0.61884493
517.46022	0.97159545
519.8538	1.13095
521.55806	1.2549469
523.33349	0.94479807
525.60492	3.1569462
529.12737	1.5189964
530.66971	1.0501736
534.1436	3.055137
535.37366	1.8933222
537.52995	0.32805194
541.32666	0.47015445
544.25838	1.62847
546.05797	3.247383
549.71184	0.8152674
552.32642	3.036858
553.62117	2.0253297
559.13878	2.0904196
561.6721	2.3827419
564.04722	0.53917944
566.82867	3.6271911
570.42282	2.4902302
572.06897	3.187469
577.14154	2.0340584
581.36556	10.927223
585.4437	2.8241043
588.34973	1.4895913
588.93087	1.867282
590.01262	3.3831552
592.80292	2.1069894
593.89476	4.24272
599.73004	8.8573811
601.19753	8.2781208
605.02737	4.1595687
606.46585	1.3555922
607.6041	3.3807224
610.79405	4.4066011
615.4735	1.3016933
618.33121	3.2347526
620.3922	1.6171327
621.82861	1.0665112
625.14286	3.6499185
627.88563	3.0089174
628.55022	1.4123938
634.31017	2.919865
635.45322	0.6675063
638.31035	1.4040517
640.48199	0.94127952
641.53301	2.7335531
645.83015	1.5807045
646.4174	5.0727758
648.8605	4.0426331
650.93101	3.7291854
654.26202	1.6280136
657.86936	2.0057992
658.76051	0.85579182
661.15882	3.0285211
663.19819	1.4166017
665.39355	0.90997167
667.76228	2.5502564
669.20434	1.4567078
673.92679	2.7928766
674.29127	0.66481465
677.26401	1.527611
680.58889	1.3585023
682.61942	3.2576175
685.3818	3.9477894
689.77782	2.3414354
693.05834	1.7024832
694.39407	1.2267129
699.30421	1.3898366
701.79328	1.2287935
710.04168	2.5988257
716.93755	1.3117134
719.10869	0.69480473
722.40932	1.1393199
728.40761	0.62566306
731.01281	0.64690634
737.13932	2.6066151
743.83453	0.69678577
755.38757	1.8196648
761.18723	2.3583094
762.21158	0.44224767
778.81228	4.2708684
782.37518	1.51032
801.42895	0.29189729
812.29235	2.8439744
822.4284	2.0142082
834.39508	1.05664
836.43866	1.5567122
840.28109	0.73195371
849.09521	0.95290612
855.05102	0.5687543
877.97839	0.46453778
885.20684	0.38496419
935.05536	1.1914059
942.42236	0.37459384
950.14318	3.1565002
954.61011	1.1094644
966.32244	1.3895818
1000.9656	3.1576281
1033.5339	0.80592724
1059.4689	0.68429594
1186.2506	1.0632245
1228.5529	0.9169221
1239.432	0.41107853
END IONS

BEGIN IONS
TITLE=69: Scan 1058 (rt=1333.5) [E:\ORBITRAP\Laura\130118_OT_LB_Leaf\130116_OT_LB_Trichome_1.raw]
PEPMASS=560.27736 4608.9678
CHARGE=3+
SCANS=1058
RAWSCANS=sn1058
RTINSECONDS=1333.5016
185.08509	0.79022511
185.9444	0.32115777
187.12702	0.49340612
189.0813	0.90497907
197.00746	0.38134248
204.33685	1.2161944
204.93591	0.47445496
207.73991	0.27281673
211.93907	0.4061353
216.69538	8.6540254
217.00523	1.7421612
219.14993	1.4686345
231.30548	0.35295817
234.90435	1.7143881
236.99599	0.9205378
239.14631	1.4870062
240.34049	0.28523657
243.10814	0.56484905
258.14566	0.20066146
261.1662	0.66750817
275.27936	1.8804876
280.11216	0.98801327
281.04299	0.40829138
284.90384	0.47786153
287.59361	0.27476091
289.19867	0.2081441
296.01447	0.54928312
300.00714	0.26248031
303.51827	1.0364574
306.87677	0.43098154
315.36498	1.3794393
318.06529	0.28806817
320.77458	0.50769359
321.70273	2.5042054
328.20532	1.0839705
330.52673	10.463469
332.06311	0.62570741
335.07719	1.2656398
338.90008	2.2245539
350.03023	0.43554421
350.803	1.1333052
352.08422	0.22183431
356.03979	0.9090576
358.15094	0.93803936
359.72409	1.440603
366.6602	4.9747039
368.05221	1.7331085
369.1183	3.0419714
374.23416	7.7218936
374.67428	1.1374838
379.12749	2.1911344
379.65657	3.2540808
382.2232	0.394258
383.31439	3.7199949
393.1021	13.482246
393.5864	2.100944
394.18573	7.8112774
397.28145	2.0392566
399.9361	6.3502247
402.85218	1.3947848
403.71821	0.24645228
406.23522	1.7089075
411.02473	1.4978191
413.21856	1.542926
414.20501	1.1522467
417.68824	0.8127186
425.64926	1.0884568
427.31538	2.1202676
429.02595	1.1237613
432.47806	2.315613
433.31143	0.79802033
436.63372	1.5914313
437.65377	0.89633488
439.03774	1.7016118
439.67164	1.6388789
441.00286	3.8611628
442.02805	0.96593687
444.26761	0.30491951
446.60342	2.6452847
447.58959	10.451275
451.89332	4.2181257
452.61506	10.889665
453.17528	1.407775
458.74881	1.8426544
460.09957	2.0587887
461.10909	1.9558858
463.10715	0.73677482
466.64926	24.145439
467.11069	2.6506825
471.39441	1.5016708
472.67804	1.6480582
475.64367	1.8672826
477.26693	1.9825735
481.30283	4.3905032
484.03891	4.5554089
486.24084	3.3015126
487.85166	1.9717737
492.24244	3.561403
496.19151	6.5003886
498.867	14.611567
501.22808	9.7361336
502.67431	6.8151669
506.93502	2.9639249
510.16092	19.57855
512.0647	6.8669143
514.89723	23.53527
517.41182	7.8146651
520.30972	3.5174549
521.22946	5.1179635
522.64596	2.72885
524.1958	2.3080395
525.4957	3.0087413
527.83328	6.2050865
529.02198	1.3763028
531.15095	2.0266167
534.87775	7.2053476
538.84566	5.9745874
540.64438	12.676677
542.91529	9.0449582
544.96314	3.5282067
545.37405	10.592699
548.20656	16.291397
550.91287	9.1737436
551.31485	19.116604
552.37274	11.351426
554.20697	24.234016
556.88098	0.7673955
561.08245	0.52508464
564.22784	1.833289
569.24367	5.0357574
571.5827	3.2230213
575.22794	2.6452018
575.98798	1.047614
578.46941	1.7657092
579.38819	0.82399421
581.59411	2.0503829
583.2333	1.85401
592.54635	3.8987589
595.19404	2.4473646
596.60171	3.4060599
599.46909	4.8248503
600.26753	6.0795114
603.29619	5.417264
611.09664	0.98171746
617.18783	5.1674086
620.21654	10.667934
623.34971	1.3484926
627.973	3.1371112
631.02265	6.7537497
637.96203	7.191579
642.24692	21.483079
645.80047	4.6279611
647.88993	6.2508718
652.16031	23.544962
656.76787	1.5715382
660.25543	38.596229
661.14676	3.9301161
663.8088	4.8765531
664.80751	3.218451
666.19066	3.8404224
667.8116	2.4367131
668.91685	1.304471
673.79207	11.189879
676.46027	2.9854687
678.14047	2.8594403
685.57549	6.5691951
687.31347	5.3380968
692.82072	3.6948639
695.16212	7.4279071
699.38991	4.1104916
701.42806	3.6481164
702.99423	2.0382013
704.5726	2.1767996
708.50506	3.002392
713.98697	1.4756489
716.23369	5.0628025
717.08392	1.5511874
718.27655	2.2051593
719.8848	5.2405132
724.34769	1.687691
727.58533	3.1972838
730.8326	4.4600976
734.06379	2.8214824
739.34137	3.2341354
739.8409	5.6429768
741.71712	2.1259154
747.21735	28.844049
755.15676	2.6351551
758.85347	1.4522652
759.31782	5.3340636
766.6781	3.6947161
770.42147	3.3057813
774.62907	5.2418627
775.63266	3.2665699
782.3275	5.6082248
785.39698	9.3120862
791.33935	1.5358951
793.07176	1.3934438
796.34963	2.1043331
804.42744	4.5262641
817.1119	4.1841339
819.06939	3.6700762
821.4107	4.2539187
823.56011	6.8376768
824.80028	2.7644728
828.49751	1.0144811
830.86476	1.669453
838.25012	1.048707
845.67511	2.088248
847.7143	2.6459454
851.88009	1.1887089
863.51306	0.81623464
876.49039	3.9565863
877.33752	1.4577169
883.69787	3.2742942
894.19535	28.980633
894.53782	2.8348555
901.16936	1.1741607
902.44882	0.58002182
916.19073	1.7503913
925.17585	2.1593374
932.38387	6.5478668
933.21732	1.8813631
937.33428	0.46994256
949.46759	1.645099
957.14776	1.6865518
970.74957	1.1292538
976.19073	2.0388749
994.24823	2.2902841
1001.0824	1.608788
1006.6432	3.2976514
1009.2699	2.4013192
1012.5512	1.1505755
1019.4643	5.2047564
1023.2877	0.79078463
1032.3256	0.69894534
1038.5327	1.0517569
1097.2358	1.9130058
1106.0541	1.3587915
1117.3455	1.6603826
1123.1626	1.9897617
1125.1641	1.1622545
1186.3798	1.0955177
1209.3579	1.7021034
1218.5385	1.2282283
1255.4364	0.5282861
1284.3584	0.53403037
1310.3715	1.5354243
1472.3275	1.1826551
END IONS

BEGIN IONS
TITLE=70: Scan 1060 (rt=1334.69) [E:\ORBITRAP\Laura\130118_OT_LB_Leaf\130116_OT_LB_Trichome_1.raw]
PEPMASS=638.64933 4954.8433
CHARGE=3+
SCANS=1060
RAWSCANS=sn1060
RTINSECONDS=1334.6905
191.08952	0.3000822
195.23813	0.34478743
198.86863	5.3880103
199.20893	0.26893434
199.97563	0.31921277
203.92146	1.3906557
226.18805	0.25145642
229.06253	0.27221819
245.07642	0.89416065
255.89363	0.7733141
267.02832	0.68646605
271.05429	1.2937172
280.75193	1.9937529
281.77262	0.8789615
285.83209	1.4527716
290.05035	1.1518667
295.63472	1.2450853
297.00672	1.59712
297.65115	2.3471042
303.35908	0.7388079
310.01813	3.5829643
315.03003	0.45179783
324.95577	0.63409262
327.66669	1.3179765
355.03754	1.5201558
356.97776	0.85263807
366.8332	2.1258514
368.87802	1.09482
381.63361	4.8603541
386.18707	0.43572685
386.79391	1.1378681
394.25641	1.51093
399.21188	1.4436094
407.61261	0.72332665
420.34564	1.6028991
426.29342	4.725972
429.30603	0.54670202
431.39248	1.6504819
435.92509	4.3004109
440.15358	1.723399
444.32519	0.88490295
446.84418	0.33425819
454.17042	0.65884421
456.98319	5.6178859
459.27422	0.89424807
466.85048	1.0247283
471.07691	1.0094474
478.72422	1.2551169
481.05639	2.1025686
487.23667	9.8520809
487.85059	2.1021261
489.90209	1.085733
492.15008	1.9824283
494.52613	0.75106323
501.57275	2.5496751
504.08992	3.4526488
505.41561	1.4503804
511.18517	2.8142715
515.12527	4.2393374
517.25465	0.5363856
529.52966	3.4644898
533.23244	2.1643279
535.36521	1.1518734
539.81547	9.6537586
542.10443	3.3981505
545.26407	1.7616043
552.38051	2.2207643
555.71943	4.0358926
558.17678	2.5156337
559.91309	3.3854957
560.64543	7.0436575
566.75758	12.016679
568.76515	2.0198237
572.60046	47.369852
575.14712	2.0607468
579.34532	3.7815683
582.70583	2.8235582
584.72655	8.6867748
585.51682	4.6417656
588.71032	5.9571311
591.80638	4.0500744
594.11511	9.3177184
597.18594	2.6903586
599.53572	3.1650309
600.48858	8.8010032
605.83518	13.097739
608.8649	4.7732756
609.76523	4.960787
614.2336	7.0804907
619.72769	10.396195
623.11851	14.888869
625.24459	8.1957747
627.56735	18.706628
628.67064	28.674598
631.33822	3.1696229
631.8683	7.4754206
632.92443	3.9517861
645.30047	1.0170073
649.02623	1.640209
651.93419	1.9632385
653.79986	4.104799
656.63011	0.66749882
658.56912	1.5826469
665.15125	4.3967014
667.43101	2.3532755
668.86156	1.0365478
673.74	1.2289986
674.29467	1.7093278
677.2797	1.5246274
681.42348	3.9925251
684.79443	5.3822294
689.11138	3.6690023
691.49478	1.6458972
692.02877	3.7161875
694.39356	1.2896949
697.86499	4.2865636
702.26116	2.2189322
705.00213	3.0444795
706.74023	4.511235
713.30379	5.0097621
721.18726	3.2847383
721.6245	9.5479854
725.10801	3.5887847
728.69299	5.308798
730.40521	1.782629
733.29255	3.6176003
735.66114	3.2038141
737.46352	7.6645398
741.19874	3.3629121
743.12624	8.1871663
745.77513	3.4303118
746.47071	5.5620566
747.81342	3.0760627
750.43597	2.3549622
752.56593	3.900364
754.46227	2.8692939
757.47501	4.6957013
760.66575	1.6524715
765.35238	29.832687
771.12211	4.4662161
780.10043	3.9233989
784.24591	13.633241
790.19761	4.9877166
791.44554	2.2790928
794.11251	2.9837595
799.64692	5.0645311
803.06623	3.6708377
808.77912	71.454853
814.36045	4.3183703
816.40391	7.1037789
817.68577	2.8379277
820.15798	3.4213658
824.06866	1.8583617
826.19005	4.3360859
828.45757	2.1783633
832.89979	1.3130313
840.31342	7.9963033
849.27971	12.171703
853.27305	1.8673579
858.32627	182.16103
859.97711	13.38836
862.72068	6.0756867
865.17818	0.98504898
871.97004	1.8330698
876.34346	1.5008535
878.04529	1.424404
885.61429	2.663704
888.38893	2.7971093
891.70422	0.75415855
898.16506	4.2121124
907.46909	12.16977
916.9154	1.9054974
927.3329	1.1452576
930.20656	0.72870914
936.95469	1.16505
941.25964	8.5696998
965.30792	0.83603807
973.41597	12.099378
979.13903	1.5314608
999.27495	1.5941837
1002.8838	0.97659259
1012.3138	0.51679302
1021.061	0.48754903
1022.889	0.29720012
1028.4028	0.56225547
1036.1904	0.81362547
1068.3363	0.66653398
1092.1659	1.1419237
1110.3798	0.57195106
1129.4547	1.0242709
1180.354	0.89866897
1228.4216	1.2599448
1283.4604	2.9027271
1356.1599	1.5785066
1415.543	1.9665821
1461.3014	0.90867519
1526.4207	1.7032429
1610.7192	0.60655242
1790.5724	0.89602654
END IONS

BEGIN IONS
TITLE=71: Scan 1061 (rt=1335.41) [E:\ORBITRAP\Laura\130118_OT_LB_Leaf\130116_OT_LB_Trichome_1.raw]
PEPMASS=630.3135 3829.873
CHARGE=3+
SCANS=1061
RAWSCANS=sn1061
RTINSECONDS=1335.4133
211.07528	0.73349299
238.52462	0.63478378
239.27592	2.0506059
239.98393	0.42849944
243.88031	0.86579662
253.00082	0.6186836
267.2115	0.57493988
271.92126	0.39658007
274.23705	1.4521587
275.11466	0.52804278
295.0357	0.42708137
298.03615	1.020781
299.90994	1.2135053
301.08328	0.60664206
307.67993	0.98621412
313.91095	3.0230851
339.01968	0.36797058
343.87509	0.37633991
345.19009	3.4856003
354.67192	0.29236812
357.29823	0.75952454
360.96354	0.60989787
363.10024	2.0340374
366.13586	1.1664075
367.1449	0.41015996
369.87542	0.36451983
375.3316	0.92919118
377.16815	1.5973335
379.80647	0.86192802
393.67379	1.4376617
396.96799	0.6160739
403.18617	0.88833055
404.96678	0.49043125
411.11368	0.87923728
415.27276	1.858159
422.07891	2.0821816
429.06839	0.42864356
430.22893	0.21436446
432.11181	0.55140346
434.24988	0.40025698
440.12477	1.4804233
441.10402	3.205538
444.32704	5.7649384
447.7823	1.0575217
450.80732	1.7849294
454.3175	1.1009411
456.82783	1.6276266
459.282	1.0999044
467.15371	6.7621512
468.24551	4.4096825
470.12865	1.514696
471.12543	4.4118418
474.37936	1.0286734
475.69163	0.84934239
478.60862	6.2741515
481.11769	1.2750737
482.23638	1.9521752
485.17099	0.45752613
485.80041	1.6632774
489.26306	0.56448923
497.76775	3.4109335
499.58215	1.2172925
500.71848	1.5141229
507.06782	4.3405212
508.46629	3.7713553
513.67201	1.0633556
517.13705	5.1353261
520.08402	3.9311025
522.6236	3.7691341
524.28359	1.0624653
526.09258	2.1721256
530.52229	3.5224059
531.04698	7.4599057
533.92662	4.6141933
533.93035	2.3079843
536.54473	3.3003742
537.15647	4.084121
539.46954	1.2162039
542.40154	3.1438316
545.20398	1.956955
547.29777	3.1110624
548.68634	3.9096567
551.90384	2.6278004
552.75055	1.6023828
556.6335	3.5722682
557.23463	19.76601
557.91443	2.7848385
565.62592	4.8237045
569.75737	1.7132935
570.20258	2.4539101
571.82456	1.8854178
573.30896	1.3934663
576.30591	3.0896228
578.35208	4.373464
581.16709	1.3139788
583.52352	3.9625105
584.5289	2.2023148
585.1759	4.338359
585.76227	7.8108343
589.26239	2.5914256
591.16129	8.859418
592.72228	3.544947
594.18772	4.649278
595.61318	2.014578
600.70562	6.8015594
602.07129	6.7002735
603.35557	10.923825
604.30716	5.3282741
608.04554	11.209041
612.72092	30.074299
614.27789	16.74731
618.57835	42.850966
620.38953	13.277006
622.33289	22.962369
630.73315	3.0025193
639.9831	7.0324717
643.19768	1.1601272
647.53346	2.6639705
649.48099	3.3573665
652.64559	0.88611288
657.96042	7.90701
659.83664	3.4446016
664.32411	5.2694536
666.64881	3.1983573
669.40913	1.2750993
670.87878	2.4777129
679.59048	7.0781378
681.23563	3.6316443
683.69265	2.5167528
687.83018	3.2187721
690.887	1.7741557
696.81235	1.1494912
702.36907	2.1949148
703.24772	4.0975939
710.2073	6.2779749
712.42198	5.1412812
715.3598	4.4949834
719.69044	3.098193
720.3601	5.5468129
722.707	6.6004189
723.764	4.7738547
728.8553	7.2604573
742.24613	5.7564605
747.55745	1.8327199
750.24938	2.5817525
751.92121	5.4792593
759.15918	7.9503348
760.04238	2.7250595
764.20485	10.96598
767.21817	4.1226479
772.6974	28.522666
774.35455	8.6474849
782.3739	2.1683936
791.558	2.3707863
792.77172	4.8562812
801.82025	2.2793587
808.30191	10.319704
816.23625	4.1654155
821.21735	4.7775627
822.85079	2.8776592
826.45483	1.3925945
831.37093	1.7900611
832.40032	5.5041008
841.08967	5.0823886
846.41776	7.7939845
849.60543	7.3133204
854.10454	2.8571711
857.74161	49.648687
862.56148	1.4948287
864.23905	2.6457992
866.31394	3.3039541
870.08829	2.1845221
873.23041	1.0532644
875.28277	1.7986692
881.13122	2.0348914
887.3608	0.6091791
888.41247	1.1926066
897.41119	6.0345608
919.17737	0.98032024
927.14875	0.77332332
930.40363	0.80262511
933.38394	1.3302543
936.24951	1.352457
949.49285	4.3364256
956.41733	6.6304773
958.39112	1.9401971
969.38732	2.5745743
986.42669	0.58765153
997.68414	1.1109293
1013.4031	0.80415065
1016.3388	0.3235615
1022.6937	0.86273971
1026.1457	2.7287115
1030.1858	1.2519435
1034.3517	0.25124974
1043.3812	4.0906456
1048.968	0.99448651
1069.6995	0.90509146
1080.5002	2.0978431
1085.6047	0.23320039
1104.5114	0.78179864
1114.108	1.3339069
1118.0801	0.52274758
1120.6689	0.5863365
1124.5239	0.69728825
1150.5843	0.99465509
1180.1971	0.84827553
1193.0489	0.65401493
1219.1056	0.43021418
1226.0807	0.49642648
1276.5828	0.65840675
1340.04	0.44905702
1364.3661	0.83839734
1376.6525	0.9718622
1452.5245	0.59854444
1745.7124	0.56615614
1808.8191	0.34721572
END IONS

BEGIN IONS
TITLE=72: Scan 1067 (rt=1341.53) [E:\ORBITRAP\Laura\130118_OT_LB_Leaf\130116_OT_LB_Trichome_1.raw]
PEPMASS=515.01962 4283.7681
CHARGE=2+
SCANS=1067
RAWSCANS=sn1067
RTINSECONDS=1341.526
158.0312	0.4314254
166.99362	1.4209126
174.77173	1.3335626
175.13383	0.36978192
180.00156	0.75186033
187.11072	0.61469952
192.06319	0.6028773
193.04494	1.4555303
195.14996	0.3253073
200.03894	0.68438549
200.9823	1.896827
209.1016	0.69821327
210.93667	0.63273231
218.14044	1.7176319
223.01944	2.2747419
226.113	2.9797752
228.10047	0.58138285
229.08536	0.835849
231.11612	0.97685057
234.28083	1.3880823
237.10173	0.46203288
238.56582	0.36451514
241.19034	1.5690987
245.03647	0.50948061
248.46305	0.69628904
249.96607	0.51223308
252.00098	0.70751649
254.99798	3.1448007
257.66947	0.80054766
258.05916	1.0955684
262.79999	0.38616159
266.27935	0.45882976
269.04036	0.95798734
270.17962	4.3900101
272.00287	4.4309453
275.19059	1.0302172
286.06998	0.27121778
286.39727	1.58778
287.24736	0.66661334
288.09324	0.4637893
292.07102	2.2120206
295.5132	1.1567528
296.25168	0.31199139
296.79302	0.71630898
298.69131	0.99999055
299.88902	0.56521917
301.94369	0.55886275
303.21952	1.384922
304.28972	2.8293817
305.91008	1.0590664
306.71991	0.85813669
308.92199	1.5725951
310.51014	0.36973309
312.21013	0.25383729
315.16921	0.44223916
318.50499	0.4064511
320.3995	1.01691
321.3674	0.27462129
322.39375	0.69333699
323.98373	1.3618957
325.9207	0.26696472
326.93081	0.62035203
329.11089	3.1010438
329.96139	0.63824087
332.11879	0.33253313
335.30874	0.58386724
338.24721	0.34994909
340.34623	1.2382541
340.92176	2.3082632
342.70965	0.67611625
350.27295	0.36668863
351.80764	0.49564819
354.80467	0.82596743
356.29925	0.45493485
361.16516	0.87824068
361.56146	1.5760294
363.14218	1.0610019
368.03647	1.2522533
369.65006	1.6884765
370.32903	2.5511284
372.0229	3.7504066
373.20736	6.2856395
378.59503	0.83813357
383.09475	2.6767637
384.23503	3.6843887
387.46352	2.0992941
389.81674	2.4253318
393.20848	1.2993953
393.80666	1.6438521
397.05657	2.1995065
399.05207	5.6838007
400.71928	1.4607096
402.01743	2.1970398
404.14448	0.66685593
405.66866	1.3541571
406.71456	2.8399971
408.27684	0.73289929
411.60538	2.7009313
413.49873	3.1398102
417.06164	2.2851456
420.42762	2.3263979
423.19576	1.365032
424.18369	1.3900594
425.07326	3.3663851
427.13812	1.6711606
429.30348	2.428007
431.18943	1.5813361
436.0419	2.1129311
436.76133	4.8936079
440.90362	2.3183454
441.98889	6.2266767
449.88727	1.6186914
450.63824	3.165692
452.41598	4.8429557
453.87423	3.5837373
455.16515	2.9433157
457.39048	4.2848061
460.6668	1.7089477
462.04071	1.7396046
464.67754	5.1858433
465.24329	6.7201229
470.54271	2.8170524
471.55539	5.0018494
473.72208	4.6547879
476.67342	9.9829144
478.85314	3.6516656
481.00451	3.1278154
483.25191	1.8919665
490.93243	38.96984
491.25422	9.0876368
496.81223	17.42884
499.06708	16.869015
502.13216	24.277803
503.88235	23.522207
505.21106	14.528741
506.87521	7.3873957
507.65183	23.068609
509.19341	5.5229723
513.71785	1.6236442
514.09878	3.8220569
515.35574	1.6042221
517.01913	0.72260992
521.36643	1.3152339
522.33351	1.7714994
523.20289	2.1741746
526.74364	1.4710228
528.22768	4.190479
531.46334	2.102577
533.62142	4.9881109
536.21623	7.5210573
538.39801	1.6550069
543.72598	1.8800794
544.9289	2.4285531
545.71473	5.4299669
546.842	1.3255225
549.37304	2.2655063
552.11099	1.2843888
553.67569	1.807211
557.11363	4.8486689
558.54344	2.36823
559.96578	2.5443774
562.11629	2.7977439
562.44262	7.5549467
566.0206	1.6068562
567.79137	0.95001401
570.75238	2.3655888
573.05109	2.3843457
576.72077	7.6891156
579.30437	4.671739
581.08788	5.0059597
583.7899	3.7472908
585.00176	8.08121
586.71979	4.5839247
588.31643	3.0131281
592.52533	6.1727538
594.60763	3.0615494
595.46709	6.2393707
600.47214	11.709699
601.68705	3.2046412
606.61162	1.5695556
612.11071	9.3469742
618.61012	10.233117
619.32611	5.8966577
620.20752	3.4873352
622.82841	4.5951506
623.87378	5.3199319
628.04122	8.0276014
628.51011	12.872058
633.41603	4.944841
634.33113	8.419157
636.1327	10.755075
636.86638	13.774621
638.27676	3.0374238
641.7614	4.3763519
643.30702	3.8029899
643.83222	5.3940109
646.47711	9.291145
647.47185	3.8806207
648.6232	9.1620127
653.42164	12.0738
656.40311	9.6592629
659.25829	0.94623078
660.44077	0.41941823
668.6433	3.5009958
669.2706	7.9028724
678.24782	10.014995
679.06284	3.5257471
683.72307	3.197538
684.70024	6.7678753
691.18533	2.8853531
693.31241	2.956598
696.81589	5.0113468
700.33004	2.9490861
706.33073	5.5411676
712.92561	5.5397544
713.28416	2.225805
714.41072	4.0623821
718.08276	1.3204025
724.25779	3.3646584
727.46402	0.52078885
731.26786	0.76729354
734.4249	1.5457292
736.10316	3.3275005
740.62006	1.6878648
742.25981	1.5826655
743.61771	0.86046627
755.23898	0.47177095
759.40904	1.2617589
763.31504	1.6671914
769.52394	2.0369941
773.26707	2.6641806
778.89245	1.5866606
783.54051	1.139941
783.94773	1.6472059
789.86255	3.6479178
796.32385	0.67795108
803.14697	0.46915673
812.87656	2.6620505
815.25704	2.2020944
824.42194	6.1020731
834.61908	2.4067093
841.77321	3.2601906
843.78647	4.8747544
847.14615	0.93947129
852.24127	2.1116298
858.20355	1.1672501
880.06586	1.3881464
883.14411	2.0212051
885.7274	0.84080146
891.95668	1.968002
898.32113	1.969673
899.67577	2.3024206
911.29085	3.4145
914.40731	1.0024996
923.20678	2.6651305
973.4851	0.72123163
1047.6003	1.3486883
1070.3	1.083661
1081.4979	0.75236913
1154.5149	0.44225567
1202.5939	0.82459525
END IONS

BEGIN IONS
TITLE=73: Scan 1072 (rt=1346.4) [E:\ORBITRAP\Laura\130118_OT_LB_Leaf\130116_OT_LB_Trichome_1.raw]
PEPMASS=407.58693 22337.189
CHARGE=3+
SCANS=1072
RAWSCANS=sn1072
RTINSECONDS=1346.4007
147.14863	2.1936667
157.25019	1.9337875
157.98669	1.2072875
177.11987	1.740008
185.0212	126.54
186.80666	2.1026127
212.97323	270.93381
213.59593	5.1764453
226.50014	1.4358016
229.70917	3.6979567
239.33069	13.532843
244.07097	1.8664532
246.30612	2.8562228
276.22028	2.7523366
281.08766	9.7087415
281.74425	2.2258555
285.66719	4.623137
287.22282	4.7114106
294.04294	2.2562968
295.14805	1.544945
308.23688	3.8504101
312.14856	4.7719643
320.29693	4.6470992
325.94912	18.147378
327.12556	8.00927
329.30703	1.8774173
329.993	2.2220956
330.95522	3.1261288
336.10525	2.7791138
345.96006	3.069442
348.29608	4.3261911
349.10096	1.5721621
356.77364	8.8682705
360.55854	4.1477882
363.79182	1.8475301
365.66051	2.61863
367.14422	4.1901859
368.68673	3.0886821
372.31035	3.0112767
375.86384	10.486254
378.21644	7.2065746
379.67371	5.9037791
383.18403	7.5145324
388.84353	13.372077
389.50154	33.194379
389.93671	6.5976143
393.23463	11.363867
397.10717	18.758629
398.03486	28.125624
400.54997	2.7664572
400.91087	6.1799569
401.58171	19.406786
413.09375	3.9955372
415.06335	1.77508
418.8552	10.211831
430.14309	6.9710306
434.67082	6.8209846
440.70753	9.9652725
443.6423	8.2135688
444.27953	12.75077
448.20987	147.69781
457.26588	28.82533
457.6633	14.032215
460.63664	6.5857381
465.43736	4.6148171
466.68333	1.4777281
470.84653	6.3200792
472.14203	3.5149831
474.16151	12.215241
481.32315	2.0346749
486.30556	24.631721
486.86058	4.255442
490.34054	2.662099
494.19398	24.962722
495.73087	79.940057
496.62696	14.81047
500.26802	12.265066
504.72636	3461.053
509.28573	10.615652
513.30989	7.6786084
517.19708	4.4060271
522.74517	4.5733996
529.62567	1.756087
538.21117	3.0415182
540.70551	2.0996367
546.70991	23.04844
550.03795	7.2777923
552.25348	12.949219
554.40031	2.2020881
556.72294	7.3467908
561.27033	120.05476
565.85993	16.268051
570.21208	10.659938
573.40484	2.020172
579.23428	3.1045562
579.96459	1.3952189
589.2787	3.5399693
595.24406	1.5355712
597.20972	3.5019986
599.40928	7.3209962
613.41082	2.4323157
618.19299	2.7189906
625.38718	15.152903
630.06543	5.6932153
637.27502	3.9020971
652.25909	7.8664074
661.39129	2.4512234
672.3991	8.5191404
681.4259	6.9755193
690.49261	4.0207837
709.24198	1.9551021
718.09954	1.7034806
748.1361	3.7388615
766.38869	3.4379868
767.37493	6.2618992
809.2987	3.7384671
838.34949	3.6337806
895.01981	15.264682
990.39672	4.1743151
END IONS

BEGIN IONS
TITLE=74: Scan 1073 (rt=1346.87) [E:\ORBITRAP\Laura\130118_OT_LB_Leaf\130116_OT_LB_Trichome_1.raw]
PEPMASS=565.29195 5371.4268
CHARGE=2+
SCANS=1073
RAWSCANS=sn1073
RTINSECONDS=1346.8677
169.95088	0.30077313
170.75733	0.3566801
186.08826	0.86548513
200.05327	0.55339117
208.90039	0.43118626
211.49768	1.687046
215.10095	0.302992
218.12723	0.36786934
227.04828	0.33396739
231.07872	0.44120265
233.07792	0.38187661
233.97172	1.8047036
240.852	0.68500639
242.0284	11.890372
242.52572	1.6884432
250.11018	0.46989434
250.94647	1.1552118
261.99939	0.72903949
276.19937	1.3234563
278.48028	2.0174261
282.07638	0.37654935
284.60392	1.3231609
285.18206	0.29942814
292.13335	0.68255291
292.64419	1.6028504
294.24007	0.81705192
296.83097	0.72543652
303.9733	0.6950784
304.99893	0.59519365
306.01074	2.0179229
306.55147	0.41292182
307.48048	0.85598198
311.01875	1.5221588
327.06732	1.509717
328.76706	0.7340962
335.7099	1.0085123
342.20547	2.8955602
343.14192	0.32938101
356.1071	2.6306214
356.98899	0.42069277
358.06924	0.82336482
360.55172	2.0626451
363.16919	1.2481404
368.36804	2.4904255
371.17739	7.7830126
372.3973	1.3044511
373.13221	0.51317209
376.13193	7.3840581
377.05549	1.9872024
387.18679	2.8446111
392.52442	0.87339503
393.35935	1.7442354
395.09877	0.57385317
397.47936	0.71935705
398.97084	0.57593156
404.82391	0.57445675
408.15583	1.2929645
409.46576	0.90726657
411.71754	2.5034384
418.19351	2.6246744
421.56221	2.5175061
423.20548	3.3368572
424.95084	4.1559398
426.63466	1.3710302
427.57346	0.59174322
428.2303	1.161347
429.61185	0.75593638
435.65376	28.710143
438.9997	1.3090957
444.23565	5.4952883
445.79814	1.7341634
447.00526	0.43460225
448.75668	0.36476232
452.204	2.3557004
454.14494	1.2169863
455.36126	0.7974623
459.9524	1.272407
462.49978	2.8300433
463.336	5.8764657
464.07144	3.3768335
465.74493	8.5889774
469.21697	4.573746
470.41337	0.94656507
472.9728	1.5928565
475.03446	5.0150238
478.47748	1.1353746
483.20444	13.685744
484.12418	2.1305968
486.21728	2.8525059
490.03255	6.4855042
492.21075	8.5197339
493.52451	8.5471089
495.17069	1.5482948
496.62354	2.833698
500.22322	20.142419
500.55461	4.3678236
506.45694	20.151257
508.84022	2.9904396
510.85501	6.362884
512.38458	2.628692
518.73646	7.5065178
519.68824	3.4170597
521.01484	1.7691542
521.49529	3.8728015
523.8072	6.9495257
526.06489	4.7809125
527.11972	4.9345117
530.37056	13.136476
535.42813	5.8106109
536.36582	8.8065272
545.20337	9.2557245
546.13402	18.976242
546.94505	10.02247
549.17732	9.5937641
550.09246	10.088016
552.01614	6.8248822
553.50274	8.1377133
554.07578	16.327583
555.13974	20.417384
556.08413	12.668521
557.43216	9.7163045
558.23277	3.8155405
559.71435	1.4676492
563.45715	0.60244921
567.09074	1.4973727
568.1605	0.39497572
573.25984	5.1811809
576.19865	1.3835051
580.25534	10.042278
582.66559	5.0937639
585.30024	9.7398351
586.40596	5.0968487
589.22791	20.506234
590.55713	2.5751509
591.81314	4.7054092
594.36181	6.9631852
595.18574	2.9087618
598.4272	2.3411412
601.26951	3.4821374
605.22957	2.8349128
606.61895	4.5673259
609.47067	2.7265699
612.19908	13.285885
614.37725	2.8705045
618.71892	3.209731
620.80461	2.9040708
622.50399	3.3642564
628.41503	7.7395637
630.32693	1.8831817
631.41829	1.6173005
632.31129	0.41649337
637.72862	26.26449
640.1221	3.8530839
642.21245	3.3270895
644.5517	6.7844298
646.21301	3.9899741
649.14293	3.1379351
651.28274	4.7883658
654.15914	3.4415768
656.36897	2.0371477
660.26689	3.0529831
662.18576	4.5813108
664.5281	5.7043881
667.38561	4.6610454
667.91203	6.5899588
670.31444	7.6065127
675.24983	9.7856488
676.81852	3.7692282
678.81096	4.4012841
680.39638	4.5279746
681.99551	6.2264835
686.17226	13.869217
689.73477	8.982875
694.86255	13.62304
697.76052	6.5543558
698.72858	12.970713
701.32541	4.9210303
704.20287	6.5622504
710.50711	12.532641
717.39628	4.240696
721.15626	16.302984
723.27057	3.3382044
726.87803	5.9325667
730.98206	2.5394221
733.2506	4.0293105
735.35407	2.1964531
741.11757	16.066015
744.57264	8.3400937
749.8382	4.5474896
751.64704	9.9630951
756.77085	3.1653227
757.70878	4.5492491
758.79533	11.984105
761.85333	6.5135055
762.20958	2.0055595
765.24397	2.2465756
770.76214	19.32384
771.47073	8.7115421
779.33477	7.8138998
781.6846	1.3721634
784.0994	1.8110697
792.25036	0.81462833
799.25082	4.9554862
802.20608	1.5391788
811.10002	1.386617
815.48252	1.028183
819.30468	2.7218903
823.82758	4.515675
826.42262	1.0950857
828.28826	2.2304256
835.04502	13.314435
838.3085	0.89488657
842.24835	1.0601987
852.32206	0.9016206
853.24674	1.7903928
870.3572	13.681942
871.42768	3.7774806
876.24602	1.1257807
884.04505	1.7147556
888.90859	7.4321997
892.81982	0.73392896
894.35539	0.94158279
897.32501	0.86779388
912.33128	1.642395
915.22228	2.8823071
928.17738	4.0689978
936.64253	3.9703538
942.73082	1.6480935
955.3284	3.9259196
966.41263	5.1627948
972.37745	1.1810811
976.56296	0.92188695
983.29709	7.1784853
1006.2719	0.57226882
1012.2119	2.3150655
1030.5181	1.5333529
1041.417	1.5150532
1048.7945	1.2515601
1052.4862	2.6579216
1060.3776	1.7252516
1070.3407	4.2873116
1076.446	0.97566861
1120.0765	1.2505118
1124.6606	1.0471002
1129.2602	1.1595839
1134.4191	0.72830113
1156.5206	0.76453915
1165.1539	0.8069493
1190.3796	1.4716961
1199.67	1.5312808
1216.6069	1.9224517
1230.2322	2.7520554
1242.659	1.1963985
1258.754	0.76711375
1283.4702	1.3121808
END IONS

BEGIN IONS
TITLE=75: Scan 1076 (rt=1349.31) [E:\ORBITRAP\Laura\130118_OT_LB_Leaf\130116_OT_LB_Trichome_1.raw]
PEPMASS=516.2914 4744.9707
CHARGE=3+
SCANS=1076
RAWSCANS=sn1076
RTINSECONDS=1349.3115
152.04131	0.74856577
158.07605	0.40193609
162.02303	0.68931088
166.94655	0.47821814
168.71353	1.1553838
169.02956	4.6167931
170.93087	0.21804931
171.71947	0.42029164
175.08963	5.7071843
184.18735	0.59786936
184.75987	1.3203915
186.11039	2.0412166
197.17192	1.8631135
202.95489	1.5669278
209.14732	0.54990951
210.93753	1.3252236
221.05377	0.38887482
226.62396	0.59096689
237.08273	0.71948183
238.14111	0.27359737
239.843	0.56246125
241.06274	2.8155477
242.21845	0.47467179
250.51328	1.1101015
253.82654	0.45208653
255.99119	1.1271338
260.13635	2.8901558
266.9935	0.56781985
270.93322	1.0466572
272.29746	1.2476764
276.01134	0.47719178
276.66251	0.65627229
281.93207	2.2175589
286.43295	0.31459358
292.92966	0.55149053
294.26995	3.1304933
296.53689	0.86061314
298.01288	0.33735772
299.10748	0.72109595
303.26491	0.83579255
309.0194	0.78433214
321.66864	0.26715292
326.7304	0.61649844
327.18194	1.921852
339.39283	0.9116284
339.98938	2.564356
344.13464	0.86206553
347.76758	1.9630401
352.88476	1.2850853
353.9087	0.55392947
354.86729	0.90748836
357.03651	1.1575473
359.93864	0.37179811
362.03084	0.44452855
365.38997	0.86990865
367.08784	2.3088731
368.8671	0.7514981
369.98974	1.5402794
371.0303	2.0730687
373.20088	2.8188641
377.15091	1.7682122
378.90693	3.1231495
379.98793	0.35805005
384.93601	1.7017664
389.38337	1.1226887
390.82114	2.9607127
392.94634	1.2494533
394.62363	1.0796054
396.62823	0.3989141
397.94348	2.1546476
398.84791	0.44323984
399.21013	1.7252703
399.98534	1.168247
404.82638	0.53953087
407.37694	0.42314774
408.5066	0.80637122
410.95016	3.6840477
411.79426	1.5148808
415.13838	1.45039
416.08552	1.3953832
419.11206	1.5626107
420.86529	1.9465921
421.57571	2.5513938
424.92688	1.6394525
425.91241	3.5260601
427.23149	2.2932578
427.97542	0.79920702
433.99449	0.51206385
436.24713	0.44711199
440.04797	4.1914433
442.69294	1.1019337
446.68069	4.6092254
447.50866	6.7223958
451.63662	5.0952266
454.21241	14.80537
455.75879	2.5450601
457.26873	1.9413033
460.47749	7.0284574
462.16511	3.3391457
463.97634	4.142489
466.88439	1.1864536
467.23672	2.8914742
469.2011	4.0050258
472.86591	2.0338987
477.23479	5.7460745
478.78755	2.5717127
479.65905	5.4960697
481.86234	4.5560668
483.15237	5.0952177
485.71097	2.3537095
486.38543	6.3045458
487.32777	4.4288896
492.60572	29.754047
494.40267	6.1128449
495.35166	15.535542
496.3164	12.407862
497.26072	6.3630143
498.94972	11.883184
500.05325	8.4526435
501.93318	15.386746
503.27296	22.514323
504.18987	35.328166
506.93231	14.735409
509.09744	45.59195
510.19053	12.223827
515.04423	0.64237164
516.51999	1.0781219
516.90027	1.6493483
521.27522	1.5895369
521.69015	2.8700737
523.89609	2.6786717
527.14608	5.900246
530.18393	1.0986201
531.62339	1.6172091
533.30596	5.1625015
536.19107	0.58437562
538.85972	3.3131315
540.75023	2.1026562
542.29408	0.83622253
546.19295	1.6814742
549.95306	0.59700537
554.29997	4.9003863
555.68281	2.8274132
557.73401	2.965334
559.82507	3.2198942
562.90674	1.9491967
564.73808	1.9310718
572.94223	7.3415039
576.42042	7.416716
577.91565	8.5407991
579.7819	2.2609073
582.72722	3.1101426
585.29528	2.9067702
585.84338	6.1941094
588.33011	3.1070276
591.66156	3.4365101
592.677	3.8944975
595.89611	2.1304129
596.88179	2.2958616
600.29963	4.6853121
601.85733	4.7307913
603.0101	1.7505837
605.61888	4.3825009
606.7768	3.2477089
610.78624	9.160433
613.3787	6.1189915
615.75261	9.5736229
618.21531	8.5483783
621.002	7.6034722
624.8505	5.9484667
627.9398	19.783449
629.19553	8.2249133
632.99168	3.6205568
634.45413	12.6381
634.91933	4.2457872
635.79068	8.090381
637.70564	3.9057923
644.21855	24.852059
646.08318	7.0726082
647.81268	3.3988463
649.61318	1.9243054
653.43142	9.3961534
654.79621	3.0683917
657.23461	0.78338229
658.25828	3.7907742
658.86725	1.0600339
661.54219	1.3001842
666.19603	1.1612713
669.30678	5.6011072
672.32054	10.198772
673.5638	3.9049027
676.19968	1.1795709
680.84234	20.3358
684.15437	1.7581787
689.80591	70.100299
693.54124	1.4338896
694.80619	4.3595243
703.9356	5.6742331
705.95546	1.6643287
709.61464	5.5719918
712.64284	5.104933
718.19583	1.5251444
721.15455	2.8252928
723.62195	2.7414729
730.57525	2.1415702
736.40385	2.09719
738.15751	4.3582092
741.389	1.5628659
745.05249	4.8437459
752.48332	1.2043588
755.12888	1.0006168
758.86099	2.7448264
763.46673	0.80090399
767.07677	0.61289333
775.22393	0.31888932
782.56588	3.1255544
786.28908	2.3595047
793.36821	0.78452465
794.80035	0.93324212
804.6059	1.3353915
808.99647	0.79859451
825.53698	1.6971223
834.34045	3.1886662
839.11425	0.44834281
846.30418	1.013807
851.32986	3.2790029
854.04877	2.9723454
859.24608	1.6822025
862.29064	1.2303295
866.37157	0.74671511
869.04054	1.0046257
873.52014	3.1764066
880.24725	3.4598312
883.98961	1.2958155
885.23757	2.2410839
900.40124	2.742546
911.04818	1.1830204
919.34826	1.015147
927.63128	1.7804489
944.39263	1.8725179
966.34887	0.8399603
971.33577	0.93995517
974.58731	0.60315942
980.40972	2.1394646
1009.4821	0.93723316
1062.3942	0.62314144
1074.1946	0.53579352
1092.1913	1.3548361
1095.2055	1.9401245
1101.5897	0.38567477
1135.4226	3.2278194
1142.5541	0.84005508
1159.46	1.4563588
1183.3894	0.70611438
1204.7954	0.98152746
1268.0941	1.5070197
1291.4889	1.8199776
END IONS

BEGIN IONS
TITLE=76: Scan 1082 (rt=1355.2) [E:\ORBITRAP\Laura\130118_OT_LB_Leaf\130116_OT_LB_Trichome_1.raw]
PEPMASS=589.97608 5539.2075
CHARGE=3+
SCANS=1082
RAWSCANS=sn1082
RTINSECONDS=1355.2029
174.10487	0.69974574
176.99071	0.53513358
182.12218	1.9857637
182.79104	1.199803
184.08228	1.134701
209.11455	0.64250833
209.82135	0.97152402
211.02389	2.0187827
228.01437	0.87988556
240.22613	1.1721188
254.84788	1.0909561
258.15292	1.15718
258.90201	0.31590458
259.65239	0.26571661
265.98181	1.1201072
270.12701	0.80279147
282.02157	0.45796724
283.27112	1.4799757
289.67877	0.45626413
296.01748	1.1549578
298.88803	1.2607621
299.99042	0.58747506
301.15823	0.97594406
304.79981	1.0109895
306.03795	2.6799882
308.98433	0.76990761
311.08428	0.42793596
314.23539	0.70724154
322.33554	0.70158516
333.94934	0.61948794
336.17273	7.7816776
336.85883	1.4603066
352.08245	0.69671272
364.97088	5.4279327
371.30946	1.3469807
371.62547	0.3882464
379.69419	0.9674875
383.02443	4.2720346
384.49329	2.5297795
388.01265	1.9788181
389.42444	1.5593257
393.95412	0.72897039
396.38154	1.0274194
396.83143	2.0987177
398.53555	1.478202
399.10568	3.0525582
402.30713	0.69871672
404.00808	0.72029251
405.12843	1.0829266
407.63416	2.1298647
411.16957	1.9469208
416.69478	1.5502708
420.66912	1.3755859
425.54716	2.0068976
428.1729	0.86642513
430.23765	0.67581599
433.91931	0.37166867
439.33054	1.8726304
442.46872	1.2788005
443.30098	1.9342243
446.913	0.51590806
447.36063	1.5465098
459.8429	2.4773324
461.05586	1.8853169
463.27778	0.79841667
468.67892	44.11126
470.84131	3.2761157
473.54875	2.8279005
473.97238	3.8893062
475.681	1.7976689
480.14516	0.76351225
480.85505	1.5988896
485.27689	2.6655795
488.23841	5.0237173
490.45861	12.126688
491.10358	2.9707314
497.17738	3.5075675
497.96167	0.86268305
499.8076	5.4240215
503.94013	1.6504639
504.64177	4.1179033
507.11	2.1168708
508.22854	1.0011815
509.10213	4.3528987
513.77202	16.904393
514.68844	4.0252158
519.14751	73.230942
524.65878	1.7029443
531.57529	5.5971135
538.67686	2.3287063
541.01374	1.3507596
542.25429	1.0782407
546.19184	8.3123426
552.70027	7.1023006
553.4053	2.9876027
557.45592	8.5078279
559.8916	1.95218
562.3701	5.1799148
565.46542	5.200883
569.519	16.206907
570.63089	9.3264391
571.75872	13.94037
574.52074	13.761306
577.88016	133.6046
578.55343	31.759649
580.01636	6.9540823
581.78759	9.1393729
582.33413	30.923121
583.82897	15.03898
589.27427	0.62796495
591.52331	1.0835816
594.60265	1.5108378
596.04625	1.5344744
598.76462	5.5537168
600.19839	1.6751985
602.39712	2.3041326
603.14328	1.0444235
605.24377	0.53078157
607.00848	1.0024005
613.96515	4.7778
618.23093	3.1499959
618.93384	1.3788258
620.92798	0.70902515
627.21373	21.64722
631.3184	1.6598441
634.27703	5.3447093
635.77647	4.2113967
637.1316	2.6774629
639.31689	6.662357
643.97017	2.7721956
647.62152	4.346178
653.20921	4.7166251
657.5496	2.0704961
659.93211	3.134413
660.80539	6.0233394
664.2738	2.3886755
666.12654	1.3503123
671.1994	9.104075
674.4858	8.7066874
677.37551	2.1277538
681.28947	3.9053906
684.72726	42.32997
690.32356	2.8209883
692.56832	3.041212
697.43659	3.1364124
702.19114	5.6438967
708.32899	6.5646263
712.99686	30.207439
715.10051	8.5244702
717.88783	1.8449155
724.72896	9.8544442
726.03198	5.7966948
728.74825	3.5595656
731.24601	8.0970331
731.91829	16.255054
735.27172	19.306069
737.55853	3.0090348
740.40836	6.8098927
745.66264	3.6443718
746.82551	6.4394175
752.03063	5.7839865
754.9918	3.5752337
761.71197	7.7942637
770.77249	32.903465
773.32203	3.2743343
777.58722	1.6106981
780.87006	1.6015869
786.13311	3.4306736
790.74641	2.859693
795.74009	6.9607376
797.15128	4.9338474
802.38162	0.94228418
806.88325	3.1609997
808.38631	3.2257926
814.19334	32.240123
814.80464	9.2756203
821.41834	7.8557472
825.31155	3.6937355
832.23364	4.7188297
839.32449	22.724831
851.6771	1.4804879
853.41131	1.5578481
866.85467	2.3161855
875.86624	10.198218
892.42541	0.88421177
904.33807	0.82902467
905.94341	1.4425263
909.22267	1.0359204
914.67785	1.3940946
921.29415	1.6814959
932.858	1.0770484
936.4128	8.7692826
962.74329	2.7065725
966.90194	1.2352403
972.15301	1.98615
980.89037	2.7316616
1001.5032	1.4843469
1013.2	0.4732085
1030.3486	2.8069879
1037.505	1.0006933
1048.6891	0.96125819
1051.186	2.3023191
1069.2784	1.6015154
1079.328	3.4501553
1081.0487	1.8803561
1119.8295	1.6371627
1125.6311	0.95747559
1186.5097	3.359408
1294.6454	2.1977655
1375.5294	3.1535908
1430.4589	1.1279718
1451.6125	1.0693218
END IONS

BEGIN IONS
TITLE=77: Scan 1087 (rt=1359.81) [E:\ORBITRAP\Laura\130118_OT_LB_Leaf\130116_OT_LB_Trichome_1.raw]
PEPMASS=524.63849 5372.1489
CHARGE=3+
SCANS=1087
RAWSCANS=sn1087
RTINSECONDS=1359.8111
156.8238	1.5706067
158.97105	0.42183952
172.94906	0.51081974
174.81311	1.9892061
185.25857	1.0179135
192.85031	0.58664622
197.10809	0.54124135
198.92759	0.3309417
200.05645	0.51034687
201.95346	1.4242869
202.94454	9.4074444
208.9971	1.074386
211.80393	1.3889527
212.99227	0.65661419
222.28366	0.44235871
226.18711	0.99894785
226.86252	1.2888358
237.22525	1.2870021
239.10748	2.0910531
243.10916	0.42282401
248.29227	0.4396376
253.14801	0.83658825
254.09583	1.1479194
256.02109	6.495155
258.13742	0.40513088
260.20737	3.398308
273.83943	1.4750543
274.96388	0.79137694
275.65339	0.90419688
288.11822	0.56320935
296.10507	0.76929898
299.00323	1.1734909
300.86076	2.6168831
303.01349	0.31092492
305.72687	0.51515077
310.74669	0.72255245
312.67314	2.9615796
314.14481	0.7692045
320.06839	0.53399921
326.18683	3.8912049
329.98581	0.28944752
336.96022	1.2846607
339.31106	1.8870093
341.09988	1.8074533
343.59539	0.36464233
345.05014	1.2972664
346.22227	0.47668874
350.88601	3.2927852
353.09031	3.3227535
355.17496	1.9435845
356.33178	0.55446041
361.07878	0.53902449
361.70514	0.56884117
363.83276	0.81450163
372.70646	3.2614009
373.11978	4.3629354
374.24174	0.80803137
376.48424	2.2467196
378.15082	0.75887508
380.23552	1.1664154
381.0779	2.6894668
382.27282	2.2605234
387.1078	1.4644786
389.71547	1.9140597
391.86897	1.4407536
395.13252	1.815023
398.56256	1.1547007
399.12431	1.5387348
400.22163	2.9184107
406.67056	2.8695444
410.09952	0.29665641
416.14326	2.1336525
419.29198	3.2657793
420.22004	2.0757828
423.25993	1.889288
425.23204	0.86757033
425.80889	2.0910529
426.85302	0.43895351
427.74755	1.778534
429.00318	3.1050637
431.29583	0.62148663
436.76994	3.4677945
440.10252	2.3590576
444.19645	3.8638415
445.38612	4.2872431
448.10594	1.6993968
450.02469	5.6052536
453.27034	2.5826547
457.22097	23.345048
458.04266	3.61333
461.15843	1.8451881
463.03541	1.8908399
465.15024	0.66701821
466.09467	2.8095225
468.60782	1.0648209
469.68347	1.314171
471.51292	5.9522034
472.14443	8.6784142
476.86006	6.2439177
477.43342	1.4560297
481.78924	5.4501536
482.55587	1.9884661
484.94368	6.8797702
487.49893	3.4585337
491.1869	12.254942
492.62797	9.0914561
495.33348	6.3649679
497.84565	8.2467474
498.21788	19.236191
500.14877	10.14684
503.87043	82.065159
504.28944	14.210759
506.91625	31.475787
509.83382	14.078625
512.18452	23.480092
515.74849	18.906042
517.71496	9.1101612
518.32649	11.118312
518.75232	20.966171
523.66614	0.69941683
525.46367	1.8152693
528.04681	1.9629379
533.0966	3.2869045
534.29133	1.1932341
536.26504	5.1942973
537.56803	1.0790804
540.72236	1.5076195
542.36328	2.0788911
544.019	1.8857849
546.31444	1.9251669
547.07298	2.442839
553.5167	1.5872272
555.76988	6.1711945
557.12957	5.5497472
559.92122	1.5268523
561.24521	3.0236183
563.62401	5.1605921
566.43278	1.6451117
568.63459	1.8244262
571.37468	4.1766642
573.01072	7.1168446
573.35495	2.6512476
577.1901	2.0756708
578.56659	2.8572406
583.30677	17.48597
586.44162	5.4707011
587.77017	2.6002686
589.288	2.2949943
593.29444	3.9882575
594.36021	2.4782432
597.37428	5.3869909
600.69472	13.826585
602.99825	2.1278143
603.44759	4.8244277
606.26432	11.510321
608.05712	11.939436
614.76748	3.9496571
620.18044	17.403114
621.4115	11.933445
623.99961	3.6158018
625.84921	3.7706702
629.11793	9.2835399
630.76294	7.1920755
632.6752	3.7162984
633.26874	4.4081604
636.14745	2.6068985
639.23213	1.7458264
640.50864	9.4649648
642.70118	5.4988379
645.21198	2.4629974
648.12349	4.6226095
649.75093	13.840019
650.20588	3.5091683
656.55195	6.1151982
659.27118	3.6175501
663.12873	2.8412228
665.79362	1.5520162
671.6335	5.0411423
676.6185	2.4632454
678.72882	4.6149654
685.29235	130.44642
687.91274	5.6989335
690.96007	3.3486882
694.29775	16.543678
698.76688	3.7217656
702.21454	2.2252191
704.07445	2.0522165
704.91201	4.9742997
713.27135	9.0032943
718.03493	4.0356206
722.68884	1.7064658
723.34271	2.8886396
729.70039	1.5152085
732.38734	0.95336718
736.24462	3.7499725
739.38481	2.1055839
741.23522	2.2897912
747.91046	0.38016579
755.28288	2.3009001
759.25278	1.579928
772.89976	2.7120425
778.34603	2.8271539
790.34587	4.6616586
791.54272	1.565115
797.27419	0.91704648
798.05934	1.5185312
800.32176	2.7361432
804.13208	2.9832914
812.37984	1.5724101
815.47521	0.59677546
817.29374	1.2401019
822.45874	2.6551047
824.43113	1.5572453
828.19595	6.2119539
846.41174	1.9997784
849.3686	3.0894703
851.32631	2.1745634
855.03704	0.62520882
869.87042	1.7973589
877.75464	1.258142
893.22305	1.1454655
897.3703	1.2635731
900.04096	1.2341636
915.3572	0.82146333
920.947	4.2465359
926.55881	8.109582
931.41754	0.70306854
939.25545	0.8213278
943.36296	16.40036
1011.4125	1.0970099
1025.2516	1.5368799
1035.5525	0.59748282
1041.5454	1.2252103
1053.4485	4.2920673
1071.6146	4.3952367
1079.6724	0.89544238
1110.5317	2.8917115
1153.39	1.64585
1181.0861	1.7283432
1192.0205	0.51632601
1222.5056	3.2960381
1280.6017	1.0577357
1445.1495	1.2323983
1504.3087	1.286997
END IONS

BEGIN IONS
TITLE=78: Scan 1089 (rt=1360.98) [E:\ORBITRAP\Laura\130118_OT_LB_Leaf\130116_OT_LB_Trichome_1.raw]
PEPMASS=796.15512 4383.2544
CHARGE=4+
SCANS=1089
RAWSCANS=sn1089
RTINSECONDS=1360.9779
254.16769	0.63456925
282.07446	0.4301399
299.88421	2.5448471
304.12109	0.40093478
342.0556	0.89829709
351.17798	0.69891144
360.28457	0.41205776
366.10046	0.84510349
386.789	0.40707146
399.22806	0.38078524
403.2428	0.50260068
428.99115	0.80427348
429.96343	0.42773666
446.24636	0.62446758
473.18506	0.67060722
483.03479	0.54558944
494.07635	1.6799564
496.27914	0.68699739
520.84205	1.2294794
528.38826	0.42358535
530.13073	0.45797019
543.99096	0.60713893
561.71417	0.67539971
568.38025	1.2676688
577.14532	2.4799114
577.95296	1.4269902
581.74689	0.78054467
585.19598	2.1156468
598.65499	2.752568
601.71285	0.93756427
609.30511	0.85902781
615.20684	0.43520733
622.26706	2.9950441
622.97949	1.6239953
634.04577	0.58624481
640.21156	1.5598242
641.09417	0.58537482
657.89378	2.2720261
658.27979	5.4435541
659.20365	1.3821805
673.82409	1.6018703
676.23018	3.3256014
678.15066	1.0654304
680.43224	0.53644055
684.28143	1.0876622
688.88861	3.0937945
695.86663	0.8177435
700.96933	0.92625699
707.89968	3.6645705
712.25522	6.5603801
716.71395	24.105655
717.16615	52.696675
722.48608	3.4691248
725.60458	4.2216671
733.99329	3.1885788
736.26061	0.88606938
742.1179	30.805835
750.89125	9.5001895
754.72811	20.891907
758.87421	6.4420337
763.73941	17.946793
769.95195	4.0232577
771.91952	8.2570032
773.09645	3.8949603
776.05003	8.6001829
779.16918	33.914986
782.22962	73.81326
787.06325	103.11879
791.76022	1.3041942
795.41666	1.961416
801.11975	2.2467039
806.10031	2.5265638
812.92914	20.910923
828.61801	2.3255001
829.38136	1.0470027
834.8766	6.4889655
841.73421	33.808121
846.18317	4.377913
851.0245	3.2113018
856.9447	9.8146692
863.51317	1.9434726
864.0389	3.0117402
871.53216	0.88172002
879.41329	2.0274502
884.43216	8.3154719
891.21172	3.4343154
892.83459	2.4294092
899.82262	1.8738044
904.15352	4.5221502
907.43094	3.8182241
911.56204	8.094784
913.59106	1.9867392
923.43966	9.7412209
927.74038	4.7682739
934.00567	2.6947099
943.52014	9.7336618
948.79652	6.3534341
955.301	189.7886
959.03024	4.3806207
978.82909	4.3405171
989.24135	2.5732141
992.21331	4.115089
995.82147	5.4145282
1000.0531	1.0856455
1004.3149	4.1509456
1007.9105	2.672882
1011.5439	2.1668877
1015.4808	5.2502257
1022.316	2.0907739
1031.952	1.4944886
1046.3706	0.86593727
1064.5056	2.380216
1107.03	2.5544069
1129.9565	1.6134385
1136.5265	0.71783123
1162.3361	0.67707989
1169.1611	0.81997559
1191.2043	0.87166505
1211.0507	1.5650268
1350.4811	2.4086564
1361.2556	1.8459964
1389.3459	2.4032857
1411.5	0.94808833
1421.5365	2.624438
1483.8877	1.8848533
1494.5924	0.84696148
1614.3296	1.4683949
1746.7957	2.2686642
1842.8667	1.8912819
END IONS

BEGIN IONS
TITLE=79: Scan 1090 (rt=1361.71) [E:\ORBITRAP\Laura\130118_OT_LB_Leaf\130116_OT_LB_Trichome_1.raw]
PEPMASS=615.96335 5683.9731
CHARGE=3+
SCANS=1090
RAWSCANS=sn1090
RTINSECONDS=1361.7057
175.18935	0.57571545
194.60809	0.74866125
198.74105	0.72844948
200.35799	0.68480871
210.76085	0.31042002
214.18564	0.63230727
222.23984	1.549235
223.33116	0.61237377
229.12359	1.428729
229.9819	1.9768857
240.16824	1.1411705
243.93973	0.56803824
258.11328	3.1239988
266.03952	0.50060192
268.10889	0.38913675
272.40259	1.5616591
278.79094	0.51579967
280.24209	0.73765649
281.82852	0.80130259
283.02008	4.4466493
286.22875	0.47213038
288.36327	0.97216021
289.17231	0.498904
290.27478	0.78152987
311.02261	3.003004
316.12683	0.99232438
322.22497	1.3343476
327.04296	2.0266417
328.85036	1.0033608
331.58689	4.6180139
332.16819	2.2890653
334.87311	0.87797472
342.71232	0.72716066
343.88384	0.36089759
347.08312	0.36551436
348.87879	1.1592227
349.91666	1.6593792
351.23301	1.4028366
354.9459	0.79130408
356.88332	2.2918207
358.22319	0.40666025
364.95301	0.60570926
366.19704	1.2386582
368.03144	0.6475893
370.12001	1.9991242
371.22297	0.99076747
373.93193	0.35433952
374.24671	1.4422915
379.91883	0.60939455
381.17	1.1246437
384.25611	0.55310479
386.10635	0.95182156
387.09314	2.6564434
391.50978	0.53036204
394.08065	1.1090894
394.87075	2.1381537
405.76729	0.45860875
408.86583	0.67941687
411.15929	1.8465837
419.21621	5.6608681
420.4335	2.4462852
425.01288	1.0039882
427.16228	2.6123311
428.86509	2.0080151
436.99579	1.9459982
439.91636	1.0545234
441.23996	0.71783219
441.73136	1.2771432
442.50074	0.46003122
446.68177	2.7159807
449.21374	3.9964905
452.21262	1.0383227
454.03702	0.72526498
454.63525	1.3250179
456.16717	1.4280254
460.0085	1.6731086
461.1704	2.3079783
465.80882	3.8497653
468.60139	4.6305642
470.80131	4.6545324
473.2448	0.89069043
474.09484	0.32217903
477.66296	4.6809336
484.32465	1.0787074
487.12807	7.0674343
494.34409	3.1829112
496.14345	2.5642055
499.07869	7.7982859
501.0858	1.7970692
501.83675	2.1978408
507.01921	5.5243992
510.24807	4.1930933
512.27332	6.7966014
516.26231	2.1468847
517.07456	3.4541939
518.64297	2.6493593
525.22472	9.6798381
526.02043	2.2594371
531.04413	1.5827913
535.57731	6.9447971
540.0347	1.9879306
542.16635	0.93205056
545.7371	1.4354999
547.17524	2.5067993
550.25633	1.5898895
555.28396	4.3966547
557.84591	6.4900809
562.14292	3.0583327
563.64975	4.021195
565.54791	18.175086
566.34053	4.9253053
568.20381	2.3041224
570.29735	4.9561392
571.13347	1.8775961
574.71589	20.974025
577.59004	2.1996276
580.21751	1.535749
582.13423	2.9170913
583.74348	2.7018497
584.28109	7.1767753
586.67793	3.8767467
592.20422	102.14592
594.68409	9.8331514
596.13475	11.836264
597.11702	23.568649
598.27848	5.2788587
603.87952	14.765093
606.08167	12.681063
606.4989	31.584848
608.88796	8.0124804
617.22272	3.464913
622.51977	1.028406
630.37762	6.0818487
635.63797	4.8434023
638.56613	5.8659164
641.5641	3.9313892
644.23876	7.0430016
645.0247	1.6800674
650.39341	2.165292
655.17741	3.3609453
656.15818	2.5416925
659.35827	4.2288311
662.25336	104.79647
667.14637	3.0904793
669.44695	1.1813378
671.38228	1.5903231
676.12455	4.9863417
677.8799	5.358535
681.47768	2.1345416
683.96725	1.7143752
688.21012	4.8198034
690.99128	4.2878461
694.7738	5.4729518
696.87851	18.415491
701.04606	4.8268386
703.8176	12.720171
704.75612	4.8081148
707.10911	4.6111927
710.24001	5.3926716
711.20209	2.1004393
717.49685	7.63176
719.78838	4.187202
723.0724	6.374832
724.22593	1.9151467
730.80662	2.281862
734.20243	3.5440338
736.3802	5.7344318
737.34078	2.2038783
742.36707	5.7596417
744.75638	8.9866746
746.31094	10.867046
748.61789	5.2636734
752.12303	3.1862397
754.31099	1.7030437
759.20366	13.265015
759.98902	4.0615938
763.15564	0.45843061
767.86541	44.871409
771.3513	5.3996965
777.19753	21.097281
785.17974	7.8504587
787.38564	2.5331736
789.23165	3.4211205
794.7624	4.3739623
797.27885	1.6445886
801.54235	0.47169105
806.70327	1.0604691
809.11451	0.4829768
815.2943	6.0428567
818.1458	5.2804036
820.03517	2.6697491
822.81532	2.2241633
827.79358	27.107707
830.69219	3.5851112
835.90698	4.3334594
839.32612	3.1296209
842.74712	1.506203
849.6257	13.046721
850.33185	13.855702
859.73618	4.3324819
873.42089	13.093577
874.31886	5.2402184
878.15159	0.90302316
887.22312	8.3692585
891.28073	14.262478
895.2032	4.4669731
900.37734	4.7355409
902.14881	0.88429619
908.29998	1.1018925
914.39247	1.3534647
916.48963	1.0291323
918.3286	0.79153349
924.19897	0.84156118
928.20853	1.13163
931.06793	1.4790053
941.28564	4.9721554
946.25994	1.4107202
954.23531	12.028997
957.4536	1.9002577
961.12878	2.3524021
968.90277	4.2626526
978.3566	1.2562125
985.28513	0.83736519
989.1781	1.1256427
995.28782	0.96050829
1002.2313	9.79776
1012.3948	3.0180924
1021.4394	1.6836635
1032.3833	1.3801863
1045.0925	1.4219993
1054.8496	2.5519074
1065.0227	0.79739681
1084.1922	3.1067247
1131.8332	3.8800771
1149.5511	1.2434243
1158.5934	0.92307574
1167.1202	3.4394003
1174.5775	1.4557377
1183.3353	3.9502273
1188.0022	1.2027249
1241.4904	0.64428927
1261.7007	2.0279795
1317.4529	1.8335937
1379.4343	1.8935503
1390.2764	0.63385722
1442.4015	1.8735042
1651.5122	1.9218714
END IONS

BEGIN IONS
TITLE=80: Scan 1096 (rt=1366.65) [E:\ORBITRAP\Laura\130118_OT_LB_Leaf\130116_OT_LB_Trichome_1.raw]
PEPMASS=429.92557 4581.7866
CHARGE=3+
SCANS=1096
RAWSCANS=sn1096
RTINSECONDS=1366.6492
128.87971	0.28295853
129.1083	1.1639118
129.97582	0.61239486
139.09865	0.51950155
147.04022	1.6718025
149.02862	1.7900252
157.07245	0.39822145
166.35028	1.1191285
167.75151	0.65742273
171.15506	0.92893248
173.00932	0.29717428
175.07186	2.5540434
177.04373	1.2883716
186.87011	2.1023786
190.07071	0.73982799
192.57651	0.58640495
196.84158	1.5258862
197.85884	1.6101847
199.19299	1.1631423
200.9429	1.2552344
206.71513	1.4376169
208.92261	5.1607034
209.17038	0.85160333
211.78952	0.98364322
215.10886	0.58124916
217.00732	2.3828504
219.86616	0.44967097
225.09838	0.46591595
226.11811	4.0288081
227.05144	2.0905958
228.93744	1.1568543
235.39687	0.63339366
237.28305	0.31067885
238.90378	1.1435402
242.04463	0.5491665
243.10592	1.0725757
244.00738	0.81510997
246.54812	0.3325046
251.19812	0.45566558
259.17468	0.92521411
261.07343	0.72195033
264.70247	0.52292734
265.08285	1.2597189
266.16799	0.90845864
269.6714	0.49607264
271.41992	0.99232912
275.15352	0.8195885
276.43665	2.1663819
277.08551	3.0406636
283.45174	0.49177843
284.83358	0.70172352
285.61107	0.93023418
288.0101	0.52701173
290.21852	1.6476511
291.04044	0.9748331
291.83655	0.29799735
296.11115	3.9827936
296.76028	1.9170122
298.91885	5.8355828
300.12066	0.84167757
300.70521	1.4911542
305.01139	2.5222227
308.03475	1.4814445
310.03101	0.61583843
310.99225	2.0296232
315.10599	2.7152504
316.65238	5.2885359
318.33403	4.7220443
318.77823	20.987345
320.93288	0.48384333
323.16039	1.045876
326.59292	2.87628
328.98923	0.89183092
330.01574	1.753363
331.03203	2.6951051
335.58462	0.55534523
335.95909	1.1393218
337.86795	2.5935446
338.84136	1.8291571
340.77046	7.4157618
343.11503	5.9319023
344.30948	0.92081326
346.05129	0.49551906
346.59775	0.75206318
347.98722	1.358034
349.7204	1.0238141
351.06613	0.50518091
352.66638	4.0752642
355.67527	4.0712175
356.62357	2.5866588
359.01151	39.228047
359.92001	18.961768
360.55669	4.9287204
361.95657	1.6586487
363.0582	0.86675885
364.93512	2.4328646
366.02521	5.344187
368.60063	7.8313807
368.89824	51.196703
369.79787	15.540359
370.83444	10.173714
373.40718	33.57723
373.91878	56.405404
376.34216	0.90929406
382.6315	2.941612
383.18657	0.33234477
383.76989	1.3180437
386.15854	7.6869105
389.36714	3.7429134
391.51605	14.397385
391.90711	16.884474
394.86767	4.1222511
398.20612	1.8186267
400.91354	8.4152469
402.89411	4.4606938
406.49001	6.1239031
408.67354	3.9947328
410.67725	4.6893934
412.25245	9.0577108
414.09813	12.917819
417.37076	11.798707
418.47284	12.446806
420.25158	7.0007655
421.0504	13.550858
423.15784	7.5159933
423.79564	42.615515
429.89954	4.3188416
431.34147	0.63028721
438.76373	1.9439515
440.31503	0.92918438
442.02524	1.5276006
445.24783	1.8852068
448.00903	4.5288926
449.13704	1.7390272
451.46239	4.6585463
457.14475	0.50117011
459.03547	1.4385831
461.11392	2.6645208
462.83145	1.5140803
466.32362	7.95975
466.83632	10.477752
468.0901	2.7289312
471.45323	1.753335
473.4238	2.4345076
474.17286	4.5767976
475.60679	5.868409
477.81743	0.59152445
480.13038	2.3507097
481.8625	4.0368431
485.19402	2.1375604
486.25718	1.1678026
489.81726	1.8600057
490.32597	5.2261969
494.75932	5.4048875
496.46367	7.8881384
497.3097	1.695884
498.11827	2.6652297
502.05559	0.93507193
504.165	2.330677
504.54847	6.7624393
506.11813	2.8986155
508.67933	2.5747681
510.1958	3.0589788
513.75934	2.9528117
517.32696	0.93761411
522.70977	44.593183
527.25259	5.1051181
528.33763	6.0310823
530.57786	1.550749
533.68548	1.998123
536.44489	1.2719982
537.35862	2.0002589
539.49563	5.2546586
540.235	2.3394512
541.12577	4.0543345
543.39088	0.89099569
545.55432	1.2012376
547.4346	0.65740113
549.40594	0.85284736
550.03833	2.5023947
554.2254	1.5602199
557.18657	12.703992
565.27727	6.3332948
566.66595	4.6354876
571.33474	5.2020466
572.43956	3.8602924
575.61471	2.8880487
577.20009	1.8825819
579.79491	7.2064898
580.90679	1.4511162
583.19732	0.55387942
587.79321	1.8502545
592.23942	3.6134922
594.96089	3.1214188
596.18778	1.7572919
600.97117	2.1743267
601.30255	0.73140659
608.33298	2.3581711
612.20522	0.75420211
614.26291	1.1777419
615.33251	3.4957976
616.42021	0.539326
620.73205	0.70357975
625.30646	1.0853589
626.2845	0.54591294
631.44113	6.2117079
632.35766	10.546122
638.17486	2.320597
643.03851	0.54888257
649.33581	2.1542408
656.27607	6.1233722
658.35618	1.6171804
660.85266	2.0524227
666.04034	0.63435994
671.1503	0.87921976
676.28467	1.6911821
684.23177	0.66245601
685.80326	1.8165937
688.0745	2.404768
691.17823	3.2164419
692.10683	0.75338345
692.52865	1.2849377
698.36963	1.2828818
713.41455	2.5491117
724.40311	2.6854212
725.23636	3.5961515
731.28048	6.8352877
743.31494	1.1857757
752.6276	1.3766294
755.40008	2.0283493
767.46563	0.52602649
779.85157	1.3265053
786.53208	1.0865709
790.27605	3.0013548
798.14209	0.37334809
810.49749	2.3856157
811.52785	0.62456756
831.52771	1.1673551
856.72314	1.7539271
872.19042	1.0088586
875.07037	1.3500179
898.19677	2.0542421
914.78149	0.37924088
943.31512	1.1445802
985.32208	1.1920298
992.30645	0.41261472
1006.0718	0.50518324
1013.5371	1.2512329
END IONS

BEGIN IONS
TITLE=81: Scan 1098 (rt=1367.74) [E:\ORBITRAP\Laura\130118_OT_LB_Leaf\130116_OT_LB_Trichome_1.raw]
PEPMASS=424.22104 1195.0297
CHARGE=2+
SCANS=1098
RAWSCANS=sn1098
RTINSECONDS=1367.7351
132.87463	0.53357149
142.9245	0.69405458
148.95624	1.1389043
158.03256	0.79394935
165.15111	0.58655786
165.94271	0.27028888
169.37675	0.30332441
173.0718	1.6713143
175.0618	3.5662323
183.07148	0.21336917
184.80432	0.94620295
200.95093	0.41355281
201.29554	1.0211763
205.84574	0.28252473
206.6037	0.89474813
210.04667	4.6550378
212.1697	1.0000423
226.85744	0.2534371
231.22638	0.96621997
233.15319	0.39102319
237.07046	0.20259249
240.07168	0.95225468
244.27671	0.49812799
244.99416	0.25781591
246.7244	0.60647547
251.02148	0.44046765
257.09332	0.36948946
261.16945	0.95881688
263.00424	0.6612875
269.23279	0.31349778
277.17047	0.28752289
292.15237	0.76259435
296.88876	0.26285637
302.15705	0.37125166
304.009	0.73729698
307.15793	1.346512
311.94355	2.2240426
313.06589	1.2359075
319.94126	0.98398412
325.57604	0.51293406
326.02669	1.0114052
327.12905	0.52133315
335.96862	1.5449235
339.9255	3.4725881
340.35829	1.0063471
340.81952	1.3591003
344.34197	0.29083301
344.96408	0.70071284
348.98735	0.8831959
352.12061	2.784653
358.06152	1.3101291
359.94256	2.2122316
363.00271	1.5767197
367.51513	22.327964
369.87041	1.6137616
380.20225	0.41681574
382.27939	0.75311536
383.32854	1.1727479
387.13896	2.9789165
388.00947	1.7550574
392.16926	47.285494
392.60057	9.0527996
398.08073	3.1168251
401.73063	1.2627763
402.1147	1.826583
404.44119	2.2104028
405.78702	3.0886592
407.09216	1.7243945
409.04339	2.1350245
414.14651	8.0625814
415.70807	5.3665392
416.15559	1.2737654
417.82446	3.4498918
420.91614	0.31798658
423.00819	0.56638958
423.91431	0.33807479
426.97378	3.0077038
429.53695	2.4192341
438.83678	0.41910981
440.35465	0.76004697
442.58881	1.8387486
443.84958	0.72523615
449.31708	0.59751206
452.76031	0.75126305
456.6001	1.9629571
457.67025	4.5304322
461.28236	1.6057345
464.14569	3.2509538
466.77683	0.24672938
473.99078	1.2718241
480.14341	0.37933553
482.63074	1.4288266
488.05495	3.1653751
490.09876	0.62925427
493.40925	1.016669
495.42227	2.043063
499.95576	0.44106262
502.51587	1.9642257
508.15843	6.9574827
509.49165	4.3583235
511.51989	3.7596537
519.27357	0.57576278
520.29864	1.3822448
521.14523	0.22941405
525.04902	1.4409533
526.31968	1.0608234
533.08949	2.6908673
536.99663	1.1393413
538.18401	0.30884529
556.04507	1.9974896
559.17175	2.8800294
567.99829	2.2299047
570.82035	1.7647841
572.25316	2.4000973
583.46691	0.60342165
601.35028	0.55713694
601.86797	2.3315181
606.76409	0.29036558
625.73706	2.7619308
630.3568	2.9235207
635.59476	1.9889781
637.22219	8.5744113
644.17907	0.4655494
654.81069	2.8276718
656.15392	1.591891
668.28729	0.23350501
673.22357	1.1696245
700.8219	0.90285959
772.05982	0.37858146
END IONS

BEGIN IONS
TITLE=82: Scan 1101 (rt=1369.91) [E:\ORBITRAP\Laura\130118_OT_LB_Leaf\130116_OT_LB_Trichome_1.raw]
PEPMASS=414.72121 2575.679
CHARGE=2+
SCANS=1101
RAWSCANS=sn1101
RTINSECONDS=1369.9111
120.74832	1.2617825
126.04533	1.9746235
130.15616	0.83142749
135.98221	1.0054783
141.96332	0.66341463
154.96608	0.37600627
162.99278	1.9687609
169.0069	1.081579
171.7651	0.41376074
179.06772	1.2382106
188.46078	0.63076976
188.93831	0.32199421
202.18097	1.1182932
202.90343	1.342438
206.82941	0.95762029
213.23493	0.5703011
213.88757	0.62395969
214.94384	0.51879913
218.96763	1.1161267
220.7772	1.1065893
223.05033	12.067294
226.19282	1.9130548
227.90021	2.0098543
229.97497	0.82413733
231.16093	0.65373859
238.64651	1.8993513
239.77959	1.0654582
245.12808	0.28655208
248.96749	0.72092042
250.84394	3.5159324
251.7057	0.2357415
254.60815	2.4077608
256.40643	0.39870225
257.07682	0.69839526
258.17663	0.23269924
258.96874	0.46883769
263.32022	0.57213609
265.84192	1.5059771
268.66805	3.1922794
269.24489	0.48979111
271.98629	0.63654263
273.18274	1.1736146
276.22128	0.48838531
278.91587	1.7624127
285.0722	2.7520827
291.15217	0.63088323
291.62564	2.6821314
292.44588	0.35934415
296.05389	0.58668023
300.70684	13.06912
301.07577	3.4303006
303.20734	1.7773516
304.89857	0.94499271
305.2032	3.5463797
310.701	0.85198746
311.1899	0.95153734
314.9079	0.26189652
322.02483	0.69458068
325.53335	1.2535108
326.80041	0.54255537
328.32571	0.80641987
332.5347	0.5930951
334.65557	1.1395573
336.71851	1.6673164
337.71681	8.3153736
338.37595	1.9963898
339.7843	2.6989426
343.45082	2.336899
345.58909	2.8533106
349.94487	1.4556028
351.54414	0.44831846
354.10687	1.8985321
355.20313	1.3401634
356.93137	3.5803058
358.29138	5.1223131
362.49974	6.3290131
365.91613	1.371069
366.90157	3.6836558
369.1032	2.4338866
370.73638	0.90496213
371.15651	3.19302
376.11278	0.57070132
378.55227	2.0078395
379.89118	0.54838164
384.06122	3.6066473
386.1975	2.3066727
389.24922	5.2015214
391.16268	1.176073
394.42379	2.3105851
395.61518	5.6165268
397.27008	9.181602
399.20143	3.2869555
400.1176	6.012228
402.47624	3.593694
404.37928	5.8829161
405.62872	15.098946
407.55622	5.1164221
408.52577	5.5285063
409.34711	2.048134
410.71047	0.73373608
415.26564	2.1687399
416.92126	3.8505032
419.10952	1.7120382
422.42958	1.2746228
424.62384	2.3045187
425.26014	2.743205
428.55823	2.6489722
432.17433	2.7468813
435.50289	2.3326814
436.34001	3.1906193
442.31813	1.928024
451.0968	4.85815
451.94863	2.0718869
454.59468	3.0468351
455.45898	1.3595907
456.98584	2.9189882
459.48146	3.2872502
461.93155	28.524196
467.87135	60.450441
471.48594	2.8832101
474.83189	5.6025579
475.93328	2.5076134
478.72477	15.179519
479.57681	3.7689249
480.47033	1.742306
487.29461	2.2889679
488.2141	1.145985
489.8878	2.38478
496.0633	5.2116646
498.35397	4.0198107
500.31336	0.62635207
501.12207	1.5861784
503.3647	2.9771666
505.3648	3.0361062
506.33784	2.5579692
509.8775	5.8250479
514.67362	17.26216
516.61695	1.3939923
519.80717	4.3887567
520.16623	10.512536
522.37951	5.0905276
524.21757	3.3713631
525.32983	5.8302864
528.62978	22.315428
533.23744	1.8982887
535.53057	2.2852978
536.241	1.048702
541.22149	0.61180681
544.50479	3.2314813
546.32636	1.0284638
547.10593	1.267808
552.59875	0.82918951
554.39585	0.45678674
554.94889	0.87539755
559.23523	0.48649858
561.71451	1.8087611
564.83943	0.5114754
566.94762	0.59394546
570.28176	3.0881591
572.04814	1.6530788
572.81679	0.83612747
574.82236	0.82621307
577.38367	0.71920291
582.26306	2.1585113
593.26008	2.404118
595.14653	0.99090275
600.38434	4.8452499
604.04705	0.789733
605.88956	0.37913808
607.02826	0.90760696
611.67419	3.1142876
614.34818	0.60490798
617.77984	2.4940466
622.46016	0.55002062
626.69277	1.842756
628.16627	2.5558526
636.93905	3.6008146
642.08056	0.85790727
655.35382	1.0723389
666.05416	3.5236293
668.34951	0.4055795
678.1369	0.55015685
690.24115	1.2658142
696.2894	0.92721639
697.94567	1.0672379
710.09209	0.66066726
712.31421	0.90157123
720.3126	0.37095245
724.02712	0.79885734
728.27001	0.25946889
747.89537	0.61315598
749.89624	1.5596813
785.33526	0.31842519
796.02075	2.0989894
821.08599	0.79404537
829.38677	0.53459973
END IONS

BEGIN IONS
TITLE=83: Scan 1103 (rt=1370.93) [E:\ORBITRAP\Laura\130118_OT_LB_Leaf\130116_OT_LB_Trichome_1.raw]
PEPMASS=468.25086 4299.2817
CHARGE=2+
SCANS=1103
RAWSCANS=sn1103
RTINSECONDS=1370.9266
146.99945	1.894933
148.22387	0.78898589
156.95722	0.91787951
158.96404	0.49331955
169.00784	2.3104946
170.19971	0.29136981
171.10523	0.78500195
176.0076	2.0660616
176.73626	0.35793109
185.83459	4.7030829
186.91133	0.5190028
190.9512	0.66856184
200.97941	0.45854961
207.04142	1.3877158
214.94003	2.8469813
225.97904	0.43307384
226.93839	2.4138562
228.02348	1.0365172
230.02914	0.7918754
238.56976	0.3340553
241.86934	3.0155185
244.15338	2.2137854
245.09947	0.5477109
246.16742	0.46903649
249.05257	1.4713022
250.10976	1.1842871
251.76656	2.4804211
253.94755	0.53830388
256.71332	1.17481
257.03359	0.29566124
260.18783	0.5209805
264.03061	0.46999336
266.95926	0.68416324
270.74003	1.3517776
276.77923	1.7656898
281.91774	0.62533932
283.2013	0.52223725
292.01114	1.0833951
294.04222	0.45876537
294.36061	1.7513763
297.21832	1.8900482
298.77985	2.0780391
299.11348	7.2254873
300.13723	1.8361905
300.65204	4.8054572
304.83148	1.3148942
308.64946	1.2178501
311.94399	0.5018979
312.52404	2.4181532
316.99325	0.81948913
322.243	0.5614453
323.32751	1.0477002
324.57729	1.4302266
327.08353	2.0342894
327.45484	0.56295639
329.15099	2.7179318
330.27127	0.70220321
331.62497	1.0597306
334.74035	0.63736939
337.12023	0.73075131
338.93301	1.8822737
339.32211	0.2684169
342.66704	5.0627232
343.84433	2.1136383
345.89457	0.64185229
356.08773	1.8700941
359.9511	1.1543617
364.96823	2.2739636
366.05673	5.090037
367.82913	3.7290491
368.96165	1.675792
373.40463	1.0919316
375.58312	5.7464613
380.95	10.55992
384.2773	5.0664825
384.81707	12.83959
386.22195	21.252076
387.98849	2.8986839
390.77158	1.3220483
393.44196	2.932694
394.16574	1.4721169
396.07864	3.2570657
396.98053	4.195945
399.13297	2.5686856
400.69664	1.7339003
403.08045	2.497577
403.94917	5.9598803
405.99934	2.8977033
408.91434	1.1064985
409.77639	2.5083281
410.21543	10.362169
411.33379	1.4599314
412.65935	1.4816079
413.14547	3.5723442
419.85886	4.5682397
422.75188	4.7239978
425.00547	2.1403682
426.62768	3.1266043
427.0611	9.2686485
428.39238	5.0562886
430.37878	2.0296086
432.22501	11.654371
433.11615	5.8146799
435.2833	1.8928652
436.86664	3.6524262
439.76881	6.3441127
443.58715	4.1136397
444.53461	6.6488337
446.02437	7.274453
451.27648	11.777789
452.73167	9.4222799
455.63657	7.1869897
456.19508	11.98143
459.16996	54.281246
461.61824	13.531405
462.51213	18.271621
468.03679	2.5055496
468.9156	0.60078886
471.12779	0.71577519
472.34547	1.3950984
474.57908	1.298142
475.26587	1.8158199
479.25954	2.331361
481.30461	0.5177336
485.16073	5.5989917
486.49607	1.6995253
489.15868	3.7629091
493.81028	7.9022635
496.21301	1.4830989
498.13524	2.7457126
501.92308	5.9888086
504.92865	6.1045595
508.83447	8.5213206
509.19423	33.677196
512.67104	3.1754645
520.62938	6.734521
523.17077	4.8472711
526.32523	4.6418691
529.83487	11.4951
530.61437	4.7852411
532.40856	2.2650838
533.64539	3.2021813
534.74423	5.5374189
538.01912	10.428419
540.13541	7.2667764
542.12793	2.1388926
545.89892	7.1032237
549.05464	7.3312561
550.64945	3.9005055
552.43353	4.4676021
555.31893	1.256962
555.66828	3.7486434
558.17656	2.888989
561.4675	11.500936
570.20968	4.4869169
573.37362	11.645435
574.28965	5.1549546
576.74979	10.461723
577.62684	4.7146877
579.57141	3.8729785
586.2706	10.859728
591.15068	3.9074266
592.16437	3.9422001
594.37176	2.4195266
596.56066	4.2892768
599.2808	0.80311977
600.85494	0.66734282
604.66781	1.3971572
607.26035	0.83036101
611.94005	2.8722134
615.25675	3.063088
616.32117	6.0175633
618.95303	3.1055968
621.24786	3.4398251
625.21481	2.5525315
629.2039	1.7483258
631.10933	0.85901234
637.25346	27.224272
641.21403	2.8271375
642.28123	1.0321535
643.74745	3.4700985
646.37513	1.4932405
647.30937	0.68417303
647.94592	0.96994078
652.61428	4.3082068
662.78894	7.5856043
667.96274	4.9741145
670.23777	4.0887321
676.3289	1.1631695
678.83416	3.3130427
687.54723	0.59971889
690.11911	3.0921896
691.67718	0.59290968
696.97514	0.59434848
700.3872	0.5932166
707.32161	2.7414675
715.41174	0.96097651
718.24821	3.5254893
725.39221	2.3013437
733.70695	5.3390604
734.56269	1.0194373
739.11536	0.99034467
741.48337	1.2384788
746.01463	1.0188517
750.22597	43.570929
753.86919	2.6596039
760.23573	3.0429665
764.25856	0.67134305
771.21928	1.4872732
782.28269	2.2057668
785.81522	1.8771185
787.42691	1.5825666
789.2613	0.62288466
792.98113	0.79242246
803.19072	1.5223575
809.17781	3.06266
810.09378	0.93539232
820.05011	3.2567049
829.12281	2.936853
830.34299	2.4803479
834.291	5.6273257
844.302	1.3073785
858.90832	0.68169348
865.06543	1.7635026
875.26489	4.6735953
885.37463	2.1640093
896.513	2.3980393
941.48193	0.95340853
END IONS

BEGIN IONS
TITLE=84: Scan 1104 (rt=1371.46) [E:\ORBITRAP\Laura\130118_OT_LB_Leaf\130116_OT_LB_Trichome_1.raw]
PEPMASS=672.67198 3570.8535
CHARGE=3+
SCANS=1104
RAWSCANS=sn1104
RTINSECONDS=1371.4619
196.19693	0.41115659
223.13265	0.59835135
239.0199	1.3132763
244.0347	0.39055808
255.99801	0.50536534
258.17831	0.52388902
262.9707	1.1119073
269.88934	0.39962597
276.21188	3.6448287
282.84732	1.1469735
285.97091	0.79263738
300.19525	0.49670897
325.90143	0.69437879
331.12646	2.2491649
340.99743	0.55775571
343.20068	0.79770618
347.11305	2.4374569
347.90412	0.452247
351.28235	0.39321947
368.07051	1.9155397
372.20312	0.94761163
382.1595	0.83352538
386.00889	3.5370521
388.50952	1.7483419
390.96819	0.84941694
396.02355	1.3355935
397.35065	2.1170155
400.0545	0.9343431
405.26433	2.8132632
407.9837	0.36296937
409.25998	0.53624388
410.17557	0.76501581
411.32172	2.1906654
415.99957	0.27831184
424.1784	1.8386185
432.5907	1.0727802
443.65164	0.31784666
444.00445	0.74948251
449.77578	0.52781123
451.26489	1.8130262
452.6795	2.4299407
453.73294	0.248136
462.58587	0.81451239
468.67354	1.89828
471.91426	4.8564514
473.17822	1.6147945
476.22778	1.5358951
481.25012	1.3284248
484.7431	1.4691872
488.24244	1.783384
488.76111	4.5717867
489.71135	1.9579775
493.70406	12.692402
497.14888	0.39327335
499.39474	0.29347549
502.10964	1.5222359
504.89627	3.5753326
509.1889	5.9135626
510.96727	4.7387398
519.92602	0.99415579
524.91298	1.485072
526.79306	4.1952823
533.61505	0.56649053
536.10309	1.1346052
541.05231	0.37341011
546.22309	5.2742771
547.33962	8.6446284
549.36509	1.8554684
552.08368	4.6764053
553.01379	1.0247922
553.9435	1.5133296
557.73035	3.7657603
564.11255	0.34286704
570.14116	6.4137938
570.99333	12.454433
573.20726	3.6270566
574.98649	1.2444003
576.55187	2.2490621
581.38978	1.6328054
582.22707	0.54857458
586.08008	1.5773099
587.98867	9.8546227
593.23664	6.2287284
596.24402	18.580449
599.15081	1.4168548
607.46914	6.8397202
609.77093	6.1323746
617.61424	3.6184383
618.52581	1.6519269
624.35409	5.1670388
625.93968	2.095143
627.42724	0.65268933
631.62306	2.15122
635.74952	2.1827524
636.2352	4.1683432
641.95469	6.530711
645.59584	4.211223
647.11393	3.718092
649.29258	3.7210555
650.56389	6.7299646
652.92635	7.2681812
654.90463	9.3102178
660.56054	30.623854
664.16723	3.0927093
665.60754	6.6196814
679.24019	2.601796
681.29008	5.3463027
686.20398	0.73243541
695.74585	6.5030212
696.89927	2.830759
701.09432	5.1783727
704.7032	5.5767767
706.26871	4.2704004
710.23557	6.8273468
714.81963	80.015575
717.14285	5.5063833
729.78088	1.1944719
735.91438	5.9302249
737.59367	1.8016364
738.0363	3.5233377
747.53552	3.7685062
752.28046	5.7559391
760.2464	3.5223664
763.87085	2.9610616
764.32415	10.488123
770.14276	1.6626381
775.19168	0.5541727
779.19287	0.75072093
785.07257	4.9842034
790.95446	0.58607508
796.17269	1.0451212
799.39196	0.87398161
801.38895	1.4601047
803.10408	2.4734607
805.0249	2.0573894
808.53403	2.9369167
816.56524	3.6484838
821.25695	13.08436
827.59408	14.933912
831.65318	1.721005
832.77438	0.57280616
838.96643	1.958119
843.96989	3.9937145
847.47843	1.371288
854.58433	4.4612799
858.13972	0.64769654
862.08804	19.632933
865.69086	3.9605857
871.31738	16.575575
878.76814	5.7371961
886.80838	3.2489951
890.13249	7.3420512
893.51594	3.1970572
896.88818	1.8318354
898.92605	5.5273518
899.8879	2.409585
905.29379	5.5908512
906.19877	2.8938797
914.33509	27.535809
920.27056	2.0725975
926.84373	7.7714446
934.40455	4.9753712
935.92758	4.7367867
940.46857	9.1944837
944.71478	4.9675464
949.35959	3.1205139
970.33158	1.5484149
975.19787	0.51071401
986.33678	7.7762399
994.5475	3.9180817
1005.2797	2.6630883
1013.1476	1.3982215
1030.308	4.9884124
1039.4706	1.4075611
1055.4158	0.38620964
1072.2838	2.0240234
1079.2106	0.80655269
1085.197	2.2212161
1097.6146	1.910109
1106.9206	0.50983618
1114.3208	3.2571026
1126.5236	2.0232831
1178.3655	2.7269772
1191.177	3.1222305
1226.1814	0.90734104
1228.4232	0.9822557
1237.3629	0.87322246
1247.5976	1.9351552
1301.4705	0.99237295
1342.1293	0.4280343
1356.4028	1.510454
1373.2743	0.42448032
1382.3246	2.5370765
1428.5205	1.4786892
1439.6361	0.47906604
1488.4392	0.8422975
END IONS

BEGIN IONS
TITLE=85: Scan 1106 (rt=1372.64) [E:\ORBITRAP\Laura\130118_OT_LB_Leaf\130116_OT_LB_Trichome_1.raw]
PEPMASS=653.96151 2627.4329
CHARGE=3+
SCANS=1106
RAWSCANS=sn1106
RTINSECONDS=1372.6414
238.25459	0.49030216
271.84313	0.56797471
273.99687	0.34000025
274.90176	0.84160591
279.76398	0.5406865
284.08444	1.2320808
300.85675	0.4248121
305.7492	0.31492277
311.08276	0.696036
322.04239	1.7196408
332.12945	0.84866895
340.94519	2.8839959
345.95227	1.0548628
358.84558	0.40828249
370.78537	0.52770857
372.9553	0.47171168
374.35323	0.32467948
394.76191	3.6339091
397.84064	0.42330105
408.94161	1.3195687
411.5325	2.3561535
412.92364	1.7964942
415.31679	0.82530688
423.15582	0.37399211
431.75272	2.1843124
432.47843	0.54956572
436.34314	2.0703258
441.49098	0.81131581
442.66132	1.1368432
444.47805	0.67139624
452.70025	20.307019
455.42968	0.82119984
465.19022	1.942773
469.87823	2.3775739
477.65355	0.61147171
478.23474	1.5084146
480.80029	0.87854293
485.29677	2.3889445
485.30857	1.0138655
488.07362	2.1334404
491.39163	3.6474033
496.37109	0.63182726
503.32507	0.79022147
505.26282	1.195287
510.276	0.45395682
513.27175	1.321602
516.48865	1.5838647
517.64096	0.23749231
524.73488	1.5924635
527.27098	1.4087573
529.08929	1.5028796
537.06688	2.5263144
539.70154	0.8199126
545.90014	4.0825228
549.32879	3.5093245
552.74368	0.80135035
556.84515	2.5793017
564.02313	4.3296843
568.87015	6.2308839
572.16892	3.4169365
574.98303	4.1377582
580.18466	3.3936116
581.51051	0.63677266
582.29613	1.4663607
584.91369	2.1860892
586.27884	0.61141103
591.70815	2.8716906
592.65161	3.3231472
596.37387	3.0402488
597.08559	6.9635888
598.19707	1.5342553
599.14691	1.7875619
600.74648	4.3303117
604.44692	1.0954249
606.78684	1.9631999
609.13009	3.205622
611.61742	3.9353343
613.18087	5.3122679
614.76989	1.268435
615.53905	2.0077558
617.81912	1.4600777
619.2132	4.3822599
620.22418	2.0309451
620.81472	4.2371739
626.50855	11.170087
629.37268	8.9422289
630.71565	9.0680457
635.8269	8.8640056
642.05403	46.893508
644.28586	20.011275
647.04934	9.7088808
648.82399	3.8335963
665.77407	2.4920906
666.39575	4.4125619
667.29213	1.8414566
671.22523	2.3941412
673.21427	4.1911751
674.33139	1.6253233
677.17462	4.2337966
682.19559	13.858022
683.34545	2.8646464
687.8709	3.6673235
691.19618	0.59936265
697.03129	0.28058131
703.35192	4.7049255
706.09509	3.7115938
706.96846	1.7092099
711.02574	1.1729017
717.28642	4.6095464
718.77575	2.0511547
729.25086	2.9328752
732.71481	4.7863038
737.95969	2.2688293
739.79202	3.4916454
745.27728	0.76668818
751.87152	5.1486248
760.09979	2.0410296
764.63555	2.7861222
765.51998	4.430839
771.54948	4.5426424
773.81761	2.6766592
776.32865	6.5566324
778.28457	13.770866
782.00097	3.3543783
786.89832	2.8521528
787.94003	1.5538819
792.87277	2.6057098
796.98381	0.80348479
798.04905	1.3478715
803.5369	2.647318
807.23623	4.1233208
811.15319	5.5580197
813.15808	5.729875
819.76353	5.9966467
820.44693	11.71992
822.24469	2.5553756
831.59764	1.1199219
835.87459	4.2665633
838.56681	1.7567335
843.20817	6.0869847
852.77795	1.8632597
857.80422	1.9080253
859.67883	1.5096219
862.10675	2.4122102
869.72583	6.2950398
874.12349	2.1964437
877.42981	1.3193157
882.32176	2.3758748
885.68359	1.7434815
890.35948	2.3934036
894.81746	4.637806
901.4674	0.77406957
905.00617	0.60176977
907.78076	0.74435107
917.0492	4.9594388
927.65796	2.0609875
933.37683	1.3223241
939.71661	2.9196896
951.19506	1.5200655
970.33099	0.95707405
974.80811	1.8546648
978.29778	0.58382799
989.51713	1.350388
995.32836	1.0898406
1008.5086	1.2287675
1012.6603	0.5902519
1017.4849	2.0736788
1032.0303	0.64854264
1039.1664	3.2226406
1056.2432	14.327616
1062.9483	3.0057253
1072.3516	0.95501109
1078.4401	1.7078671
1081.3535	0.32432251
1099.4583	1.9836317
1129.5088	0.85824425
1147.3094	1.7728032
1169.3337	0.34399502
1175.2299	1.2131958
1185.1881	0.57905795
1201.0756	0.59192105
1257.5093	0.37049907
1376.3843	0.76229276
1400.4235	0.67225272
1774.8943	0.94338528
1793.5044	0.58032715
END IONS

BEGIN IONS
TITLE=86: Scan 1108 (rt=1373.83) [E:\ORBITRAP\Laura\130118_OT_LB_Leaf\130116_OT_LB_Trichome_1.raw]
PEPMASS=665.31989 2510.4001
CHARGE=3+
SCANS=1108
RAWSCANS=sn1108
RTINSECONDS=1373.8318
209.92325	1.5197144
222.22391	0.64175532
241.20593	0.3225412
258.27405	0.61291378
275.80569	1.3900754
286.33884	0.86030073
293.2427	1.1337925
312.0101	0.37542523
324.02466	0.4441687
325.05312	0.70504994
331.08279	1.2901348
357.1008	0.59532568
357.7962	0.63067391
358.99807	1.5195002
387.03917	1.0864588
388.30514	0.65914138
398.19043	1.0034098
403.17322	0.24130237
415.21013	0.71239287
416.1831	2.4279353
423.76471	0.62530301
426.15034	1.581143
429.87512	0.79398299
434.27647	0.59382322
437.10297	0.85930424
445.59936	1.016977
452.71211	0.48365888
456.01379	1.1250371
474.08245	0.64002407
475.87243	0.91569835
478.81092	2.1285002
479.83631	2.9140922
482.99441	3.2762175
484.40883	1.2768673
487.18982	0.74530889
488.06854	2.3746819
492.16907	1.1579881
495.15759	0.70415129
497.34118	3.0794993
501.1425	1.9603484
516.88156	1.4540944
518.94751	2.4434973
524.9282	2.0319542
526.57605	3.7225617
528.10918	1.3829382
530.15372	0.64178823
533.9428	0.31891708
537.09411	1.4686095
541.76178	3.0833759
544.72104	1.3501689
545.23633	1.8187494
546.25969	4.9875488
548.97466	1.203407
552.11859	1.5036944
558.24994	2.4789914
559.08507	0.76668334
560.31184	0.49170237
565.267	2.8200476
567.52723	1.8361111
573.09403	2.7373654
577.25466	1.221988
584.16913	1.6035965
585.3776	0.53411738
591.36615	4.4230731
599.58677	3.1319159
601.46527	4.2137527
603.20241	3.0094165
605.2263	3.3934862
608.08481	1.1111436
611.83072	15.200137
614.86939	2.4819231
617.54327	2.5023493
618.65213	0.22983769
624.2975	0.66963136
629.68755	7.7316272
635.47352	103.2581
639.94099	1.9078344
646.35518	5.8628474
647.35405	10.186639
649.71267	4.9142144
652.35852	15.878897
653.35379	36.565089
656.39964	6.1461312
659.03791	1.8569007
664.16723	2.3321299
672.33081	1.5040444
673.96675	1.7876066
674.45988	2.7225707
682.71912	0.51240868
687.84699	0.92023391
688.30549	3.3423997
693.59885	0.97438499
701.70893	2.376983
706.75882	1.6353693
708.46681	3.0404695
710.93436	1.3734556
713.19609	0.93322449
714.37407	1.564287
716.43965	0.71902041
727.902	5.6732157
734.2583	7.2750323
739.96448	4.7784895
741.30982	2.2374595
742.79285	1.4210406
749.2124	6.6910229
755.10647	3.0798814
760.31954	3.565313
763.63083	4.6087698
764.53387	2.5275036
767.328	1.2469937
776.63718	2.896654
781.72135	3.0674895
784.90954	2.2141162
790.53121	2.8396645
791.14055	2.8731406
795.83074	1.1931584
799.68048	2.8589896
805.62722	5.4396929
811.66919	1.7194395
813.38189	0.81880887
817.44189	0.26866816
824.18416	1.9725567
826.15547	2.2511091
832.48682	3.2384081
834.1547	2.2797649
840.43733	2.5373124
848.76761	2.3000353
852.31635	0.67965578
854.37778	1.0821792
858.5086	2.3342154
862.20674	2.8988713
874.8374	0.39689939
880.11613	1.0357827
883.48411	0.81294713
888.19072	3.0734727
893.045	0.94958526
904.02636	6.1116851
906.25093	7.5375898
917.78766	17.209108
918.28721	6.419801
931.14332	1.9204635
938.75427	2.5211711
952.86517	11.540499
957.52482	1.5673777
975.17526	3.0610124
987.34151	2.8953895
992.80999	1.9828676
1001.4735	6.6729571
1011.1441	1.846227
1028.3895	1.3490444
1080.5227	1.0115761
1086.7401	0.40697864
1088.592	0.60245677
1107.3077	1.1906507
1127.4777	0.78703163
1143.1202	1.3559976
1147.4194	0.75899235
1156.4254	1.001015
1162.3779	2.0659008
1199.2592	2.3347041
1231.7901	1.5287162
1270.1649	0.96689792
1341.2067	0.81577668
1345.3857	2.5477973
1363.4031	0.64127774
1476.603	1.0242937
1507.5288	0.72580065
END IONS

BEGIN IONS
TITLE=87: Scan 1109 (rt=1374.57) [E:\ORBITRAP\Laura\130118_OT_LB_Leaf\130116_OT_LB_Trichome_1.raw]
PEPMASS=630.31611 4551.1426
CHARGE=2+
SCANS=1109
RAWSCANS=sn1109
RTINSECONDS=1374.5731
188.89351	0.83826999
198.99106	2.6508884
211.21992	0.74640594
213.96627	2.6544056
215.74709	1.1658705
216.05019	0.33047014
222.8006	1.1836034
227.14436	2.1480027
241.27233	1.9342004
242.09492	0.36145772
247.05548	0.52253349
261.76899	0.63344914
262.24335	2.5714313
263.11597	0.65674357
293.88663	1.5258488
295.83553	0.81964842
296.2394	1.4426018
297.98066	1.7766672
298.82336	0.9709413
302.08465	0.34519671
307.37146	0.20896159
315.08512	0.93197052
324.2762	0.63696503
328.06251	0.4072624
329.23427	0.69244017
333.16983	7.9746415
338.29159	0.42643418
342.05549	2.6688257
351.29073	0.84803543
357.09258	2.0998646
361.11459	1.8227362
368.07398	2.6572445
370.07551	0.36120903
370.91188	0.83597374
371.9907	0.29235019
372.83739	0.43983719
375.95959	0.41137304
385.09631	0.95256085
395.9107	1.0795653
397.86265	1.5758001
401.00523	0.38465649
403.09778	1.0694999
408.19274	1.8880694
410.27946	1.2851354
412.371	2.3602962
412.78837	0.33884137
413.45319	0.56049179
414.0139	1.0252949
423.7367	2.4577766
427.07155	0.98328731
430.02209	7.1302602
432.52801	0.33359251
435.9699	0.7569239
442.10243	1.702226
445.07784	3.2002952
446.35385	0.85237016
448.14845	0.28381374
455.32874	2.7616568
458.19225	4.3199277
462.07275	4.2144858
467.84545	1.3477335
474.50403	0.90117154
478.05742	0.38506563
478.66223	1.0603518
483.18939	0.28049078
497.63721	1.7840974
498.84737	5.0495483
499.9194	1.5411664
502.15708	2.5019922
504.30385	0.61648528
508.23238	0.86072149
510.21283	1.3949869
513.53564	5.2423202
516.14768	3.0143963
517.2727	1.435115
520.09868	1.6140382
522.61439	5.0458111
523.6565	2.8023436
524.56655	1.7183088
525.23434	4.3962926
529.73133	3.7346632
534.00695	0.90489498
539.34052	0.6983314
542.04803	6.9969987
544.2973	1.6574054
549.92174	3.5178863
553.49542	2.7252138
557.61213	2.1958984
558.64979	4.9414316
561.29704	5.8266741
563.63584	4.3435152
567.22524	6.3647634
568.13865	2.2382245
569.777	1.3010036
572.53863	7.1994465
577.7441	3.433163
578.81719	1.5786736
580.9611	1.6558898
583.98074	1.7737748
585.40223	2.6203096
586.77319	1.3689904
588.93129	2.7678214
590.16424	1.6321264
591.8845	1.6532126
593.92332	3.8047241
595.7212	2.8508587
599.18894	3.2015479
600.31711	1.1272448
602.93603	4.1082477
604.62915	5.5407718
606.81037	2.0583809
609.68268	15.447092
612.51139	23.750947
614.45004	24.435216
617.98473	30.647594
621.18292	127.07302
624.15661	3.4566841
628.81054	0.46904836
637.38174	7.3929968
638.26144	2.5315508
641.41076	2.439265
646.15458	3.6378266
649.98154	3.0372451
654.95288	4.5219606
658.21631	3.672185
662.13924	6.1031827
664.99902	5.3005603
666.55747	5.8689464
672.3624	2.9538399
674.64394	1.2200334
677.36291	1.4361784
678.86405	1.7943655
682.14985	4.749544
687.24675	2.9445453
687.80696	1.3298844
696.10248	5.9127486
701.32072	13.266281
707.72441	1.7239345
711.26807	2.3573504
715.16501	1.1300244
717.74856	1.8826396
726.33553	11.677896
726.77341	17.390755
732.28834	4.1797274
734.69457	6.5113755
740.70093	9.9185999
741.16752	23.676349
745.12738	5.900832
749.93818	10.742809
753.47371	3.0725355
762.78702	3.8767665
768.09787	2.2275909
773.74813	41.785012
777.91022	3.2941071
786.39598	2.5035622
789.38883	4.6105434
793.40346	6.1615799
796.90709	6.9641649
800.19057	6.9325165
803.47251	8.0727538
806.12306	4.5657205
807.9169	1.870036
808.38057	4.3150624
815.19933	5.1176121
818.25723	4.2477572
822.38482	5.4573907
830.32822	11.158841
835.36351	3.5187185
838.74835	3.7759186
841.80503	2.8301594
844.31638	3.1404434
851.11327	5.5205748
860.32562	3.4725197
863.26143	2.1347534
868.84305	4.8095389
869.87105	5.2809094
876.31295	2.5137689
878.25781	3.4269206
881.13941	0.43385347
891.96948	1.5414716
898.16251	2.1722779
900.26746	1.6394785
909.2034	7.8546649
911.03877	1.778467
917.50055	0.56346274
922.2738	2.0732239
927.10034	8.9848712
933.54459	1.5433241
937.33004	1.5271436
945.34196	8.5224031
954.33453	1.2883794
956.15283	1.8039488
962.02621	0.83476593
964.36401	1.1525591
970.11513	1.4254695
973.30017	2.0202137
982.35278	0.98091984
998.09313	8.1082517
999.39196	2.7084561
1012.076	1.2285873
1016.064	1.767592
1030.2888	2.4843342
1033.2878	0.93242768
1046.3815	20.546319
1053.2371	0.72394048
1061.3872	1.0305081
1068.2853	1.7362828
1084.7136	1.0062922
1099.4857	0.81486394
1104.0467	1.6904585
1113.3108	1.842473
1122.3771	1.002729
1134.499	2.7832611
1138.5096	0.91710727
1151.5501	0.9037157
1161.4038	2.4278608
1167.5112	1.230961
1172.4445	0.84059354
1199.384	0.83210456
END IONS

BEGIN IONS
TITLE=88: Scan 1111 (rt=1375.65) [E:\ORBITRAP\Laura\130118_OT_LB_Leaf\130116_OT_LB_Trichome_1.raw]
PEPMASS=641.81534 3774.5764
CHARGE=2+
SCANS=1111
RAWSCANS=sn1111
RTINSECONDS=1375.6514
195.0925	1.0655475
203.79215	0.58008325
205.07024	0.33366541
213.99135	0.54978872
225.29907	2.0785888
226.85311	1.1096959
230.90296	1.420971
231.9879	0.36046464
239.96411	0.42370013
246.85982	0.7667466
253.72195	1.086549
267.10989	1.1038127
269.86252	1.3725975
275.30325	1.1961097
289.74124	0.65124067
300.1218	0.24013595
314.25737	0.55984012
315.02282	0.74301206
322.5907	0.20813219
331.7179	1.7141122
333.19545	1.4042389
338.11261	0.60451505
342.97037	1.7604738
345.42889	0.45754417
351.94198	0.64993048
354.94653	0.63158941
355.85909	1.6288257
360.12782	1.13932
360.86297	1.3989476
370.63488	2.0384853
376.32524	0.35219939
380.1666	2.9272277
381.79759	0.87862717
392.53277	0.70893776
399.89923	1.475564
408.96197	0.24836763
421.13748	2.2971532
423.06985	0.33877532
426.87005	0.85240675
429.69963	1.8458614
430.24227	0.837037
439.94978	0.47312441
443.0351	1.649667
444.06892	2.5585834
446.99567	1.4798481
448.18339	2.1918676
453.13147	0.62015851
458.48015	2.7416461
461.17352	9.6117903
467.53864	4.6723516
471.97815	2.6168515
475.05438	0.60575683
477.11334	1.3709817
478.61841	4.5890189
483.3288	2.0945063
487.48477	2.7459841
489.59117	6.4077239
493.55198	0.82114839
494.26418	2.0892537
496.38192	1.3054811
500.75849	2.9302025
509.37683	1.3595309
511.53576	0.88657177
516.4356	0.76838926
522.30645	2.8256757
523.10813	3.1553552
525.11822	3.3699163
529.6326	2.0258193
534.17826	1.3160846
534.60718	1.8020133
536.98704	4.3336709
540.04302	6.1533881
545.07142	1.598357
547.31743	1.1735424
549.62286	2.3409187
551.67639	2.527839
552.6028	1.0387572
554.19568	4.6824649
554.89165	1.054487
559.24429	1.1915767
560.88157	0.68122712
562.4793	0.78293443
567.21887	1.0770662
569.24234	4.7838317
570.12441	1.8406822
573.79881	1.8343273
574.53725	2.5491338
575.53078	1.4934535
577.7177	1.3358848
579.50551	2.2905114
580.52725	2.0493338
584.89	1.0668273
587.99737	4.0720604
588.85042	1.8169835
592.02805	2.4438159
593.75287	2.695835
596.59476	3.8464072
599.49276	3.7810979
601.76258	1.370322
604.80168	7.4610338
607.45597	5.6876176
613.37131	4.4815424
614.20421	2.8450986
615.76409	14.025969
619.32557	5.8762509
622.22272	6.4699832
624.99252	5.6729825
626.46591	15.062095
628.71959	10.391828
629.35421	25.600114
631.34769	16.818709
634.17063	10.0008
634.81824	13.308998
641.219	3.6552371
646.7984	4.0911783
650.53491	1.3143411
657.03783	0.97251906
659.11357	1.6699886
660.12967	1.7867436
661.06314	3.3805757
666.79915	3.9842312
669.30256	3.5872005
671.84014	3.3830509
674.13766	3.0492426
674.88637	0.90168023
679.4621	2.2157984
685.62396	5.0995304
689.20071	6.4942517
693.61077	6.3906424
695.8839	1.2389385
699.19245	0.85042279
701.19282	0.8681395
704.64556	4.2396811
709.67288	2.335738
710.64472	1.1035802
719.6586	7.0118275
724.14472	7.4914335
730.72	4.1556272
733.33539	4.2119297
736.52716	4.8533922
741.31474	3.9102997
746.29957	3.7405072
754.57881	6.3644705
759.06807	5.5404223
762.43504	9.5908725
765.87332	3.5628664
767.72722	4.270844
776.4033	6.4329539
778.81288	2.3722386
784.74513	10.261149
788.34669	11.898757
794.09241	50.020854
794.96193	14.654586
802.67704	2.8969179
805.39006	1.766441
817.6157	24.183439
821.65368	5.0104942
822.43431	5.7128771
826.37417	5.8675066
830.84526	1.3427352
832.7798	2.2545768
842.5363	5.3631464
844.36452	3.8042089
847.73544	1.5073383
850.08512	1.9806996
852.21487	4.0713914
860.50381	8.6846634
861.69111	2.8167908
866.19079	1.6169108
867.41483	3.6883415
867.8932	6.1750602
874.09244	2.398723
876.89949	1.2957739
879.56935	0.50515271
885.36784	2.268272
890.35947	5.187201
893.09675	1.2551503
895.26115	1.47054
905.31377	5.6362444
910.30626	5.4386721
916.29901	0.34680133
923.2668	3.9350455
925.42808	2.6120765
927.31379	2.0645039
931.34924	2.4753458
933.49856	1.1026376
952.28207	6.65329
958.20568	0.35516676
968.32598	0.87884925
980.27765	0.95617427
984.30739	3.1990879
986.42729	2.0814567
994.38487	1.1553855
996.24997	1.412395
1000.5906	1.0053411
1014.4083	3.1117087
1020.6672	0.97870252
1042.1164	0.35659523
1046.4333	0.53974923
1052.5247	0.32636555
1061.5461	1.3311873
1113.936	0.70817931
1122.4591	0.9351326
1146.3707	1.6620677
1158.3555	2.3773194
1177.7234	1.2980631
1203.7214	0.38263682
1220.4628	1.4498711
1234.4692	0.86722169
1266.7189	0.33130894
1279.7969	0.82163281
1286.2109	0.87297225
END IONS

BEGIN IONS
TITLE=89: Scan 1116 (rt=1380.27) [E:\ORBITRAP\Laura\130118_OT_LB_Leaf\130116_OT_LB_Trichome_1.raw]
PEPMASS=464.91217 4830.7163
CHARGE=3+
SCANS=1116
RAWSCANS=sn1116
RTINSECONDS=1380.2655
135.7944	0.52544957
146.9678	0.70139652
155.94229	0.3446885
159.14955	0.45348692
171.18378	2.7467587
178.02698	1.3839768
179.06286	0.35926774
180.98843	0.55727912
185.84508	0.81452191
186.74613	0.36970218
187.09171	1.2410853
199.08255	0.62167215
209.19362	1.7992362
212.79381	0.5557049
213.10967	1.3483587
215.00124	0.82617162
218.35768	0.38557394
222.2524	2.8220709
225.2468	1.1959235
225.67902	0.18686366
227.12368	0.79549365
227.98097	1.2396968
234.15874	0.61801117
234.85431	1.1029461
237.06366	2.0760831
238.11251	0.17673544
240.59984	1.9390577
241.99708	0.52572993
248.95723	1.723614
249.79508	0.25505889
254.04816	0.42285057
257.8322	0.70877398
259.91092	0.44828404
276.96766	7.4218431
280.1662	1.2584328
281.99007	0.67449642
282.94872	0.37261338
292.86206	0.62499745
295.66068	0.31277551
296.58635	0.67730589
297.64729	1.1081569
298.21912	1.9828972
300.01425	0.74254872
303.05486	0.61257274
304.4583	0.53948962
305.75076	2.9306129
309.37704	0.43237541
310.78006	0.39333159
312.31505	0.80724027
313.72125	0.92538634
315.03305	0.54432076
316.69299	1.1523396
323.73157	1.8665137
324.82924	3.0735433
327.46871	0.9914104
331.60448	0.7794136
333.25595	0.25147207
334.78506	1.4496122
340.32196	1.4804567
340.99161	0.58050593
346.25602	0.39642825
348.99919	1.606797
350.95557	3.0790972
353.0582	1.6531578
354.94477	0.39913744
358.09795	0.40110911
361.27866	1.821842
363.00171	0.90404454
364.12286	1.66577
366.92866	0.95264868
367.62879	1.6713538
368.63556	1.2369382
370.0986	0.52470791
371.77659	5.0458361
372.96581	3.9398157
373.87994	11.55497
375.57058	3.8480957
377.74254	0.46307238
379.74443	1.0363028
380.44856	1.1189694
382.05704	7.400091
385.52919	1.0514493
386.4515	1.4376935
389.58979	3.7281289
390.19986	0.76756282
390.79854	1.6069403
394.45811	2.3594153
395.25566	1.3945982
400.22892	1.7567646
402.61851	3.2886324
403.44439	1.3425201
406.00389	2.3087449
407.71243	2.6051267
408.61528	0.90092289
409.87411	3.361289
416.06048	4.0071857
418.73783	3.6726354
419.34292	7.2277865
422.15674	253.73849
422.54192	70.290787
426.21335	4.5386185
427.16133	4.3097906
428.48075	2.214618
430.73401	6.5151599
435.98364	2.6186894
436.57771	5.4497449
440.16878	6.5265775
442.6249	2.5252381
443.07988	5.8014011
446.86284	121.86711
450.1811	5.8295688
451.20605	4.0700072
451.62138	1.6212357
452.49713	4.1463957
454.91377	13.216609
456.81371	7.7731752
457.51335	8.2623689
458.10117	13.997996
458.773	15.877392
460.78428	0.77946718
463.34405	3.0592815
463.8115	4.2123104
466.24843	0.40685133
467.96698	0.57404989
471.96002	2.8481368
475.34101	1.4008402
478.05551	1.5330802
482.08226	4.9529867
488.16963	1.8258791
490.21075	0.59777365
493.93596	2.3228834
495.27502	3.5727179
498.53225	3.6188491
499.26771	1.6310198
500.21868	2.5742545
503.74384	1.1077504
506.19867	15.610626
506.81129	1.6501163
507.92022	0.80703587
509.40535	2.6796143
510.31279	9.648742
513.4882	1.4509062
515.55556	5.5154504
518.87027	2.6383353
520.49332	2.5804081
521.51867	3.556057
524.22426	1.0554608
527.79507	4.1511112
531.81679	2.1461133
533.21739	3.409906
537.64046	2.0422311
540.16207	5.0676019
543.86701	5.3092216
545.55145	1.0402007
547.72667	2.4442842
549.67035	1.1562309
551.30365	2.0859185
555.69153	8.2983005
558.29405	2.0873276
560.84128	2.3226001
564.68965	3.4910624
566.14698	1.144302
568.60655	2.119694
570.1462	5.5164961
571.29795	4.7113431
572.99785	1.6942348
575.74008	5.8732182
579.1623	5.1638217
580.56095	2.6784678
584.22403	7.2242312
586.37635	5.2820451
589.53143	0.57999441
592.20119	8.3224971
593.81619	11.138742
596.30392	3.3168957
598.02421	3.8381308
600.19564	1.8233957
605.97549	3.7866737
609.93058	2.9038605
612.82964	3.994069
615.87857	5.1221209
621.5832	0.50936846
621.99822	1.8392271
623.82387	1.0311159
632.77585	41.661748
636.43914	1.5886217
643.33202	2.3760066
649.26016	9.2415145
650.21698	4.8360466
655.28366	2.6896664
658.05068	3.3410978
658.41173	1.0080634
661.52279	0.88377446
666.33624	0.93385115
669.81744	0.61340534
677.65469	2.2012859
680.01408	4.8801739
681.06921	2.5713805
683.66464	2.7848445
690.29307	3.5513736
691.26142	7.110365
698.39091	0.98522811
702.35918	2.6411066
716.43565	2.3656259
720.31126	3.2452599
725.21722	0.49182225
737.9274	0.3946916
741.35724	0.99967504
743.97677	2.8460123
752.92365	2.1891937
754.3312	2.0488972
755.43682	0.83203352
761.32416	1.6947816
774.37697	1.3018992
777.12866	1.6241202
784.14727	1.4417978
789.33413	1.3117759
790.27849	0.33077996
796.74593	1.175707
800.54559	1.477173
806.64686	0.81954133
810.39626	0.51672362
814.26495	0.73732333
822.13997	1.0414428
835.0324	1.4523243
847.27363	3.3287281
851.55076	0.43933704
883.47894	1.1221806
899.458	1.8459238
909.47517	0.56806994
911.46606	0.83626163
928.27268	0.57325341
931.98584	0.58716911
940.4893	0.98886442
961.27313	0.66664515
979.49981	0.91266752
994.37557	1.6434145
1005.2526	0.98744323
1011.448	1.2495253
1179.4871	1.3061282
END IONS

BEGIN IONS
TITLE=90: Scan 1118 (rt=1381.34) [E:\ORBITRAP\Laura\130118_OT_LB_Leaf\130116_OT_LB_Trichome_1.raw]
PEPMASS=823.36643 13278.823
CHARGE=4+
SCANS=1118
RAWSCANS=sn1118
RTINSECONDS=1381.3372
242.96063	0.53695577
256.05112	3.4289975
275.00995	2.2077746
283.05209	0.67308415
289.33087	1.8763024
309.01664	2.7506648
320.14709	0.56280727
326.91929	9.781547
335.97692	1.5448058
336.81382	0.57158684
337.96831	2.1962733
359.17352	0.78643662
373.01568	0.70044658
379.98651	1.144969
388.07892	6.3565357
388.58574	1.3852341
393.91382	0.7259812
398.17831	0.96517923
399.08239	2.6353904
403.11773	1.6403335
416.20472	3.1648588
417.17688	11.376993
419.32226	1.4713193
427.97919	0.76991729
431.39801	2.5560977
436.50825	0.77470449
439.09404	0.64069334
439.73236	2.2972876
441.17559	2.2391935
447.22188	1.0040719
449.15552	2.1733591
455.25752	1.1734425
456.18774	0.682347
465.96126	1.1791396
473.19367	3.3516472
477.08869	0.91121262
478.971	1.1679536
481.09021	2.1948993
484.01563	1.4267314
488.20123	0.83853816
491.80855	1.3811568
503.79776	2.0326645
504.46439	1.0534721
506.26269	2.0065676
510.12161	0.75340321
511.99676	0.65596241
514.42303	1.1336592
524.07372	27.50143
524.46816	3.9265436
532.37733	1.5989705
533.30792	2.038102
536.34692	1.1519123
540.88537	1.3772242
558.64047	9.44711
559.2539	1.8510922
567.97187	3.9432875
570.78072	1.1090085
573.08862	2.9406037
578.89638	2.6325295
582.96017	0.97463087
586.39234	1.728008
593.04346	2.2455173
596.00381	2.5851457
599.19695	2.2411739
607.15178	1.6404993
609.35657	2.189942
612.83577	0.76924787
614.49104	1.0747299
619.0211	8.3900465
620.13675	9.4331369
622.88794	4.2817068
625.69119	4.5308611
628.91275	2.923556
632.88926	1.2151901
633.6159	1.8965188
637.319	1.5223406
639.52106	1.861513
650.74542	5.9569506
662.5488	20.586897
666.13208	3.0235872
670.94451	3.5743761
672.92911	0.70835122
676.87127	2.3738566
678.75868	0.80373747
682.24782	1.2324282
687.38728	18.951133
688.81952	4.5151871
693.01256	3.0794347
696.07376	14.597216
696.9191	6.3490988
699.64891	1.9260151
703.34843	1.4493795
706.89106	1.8896197
709.17146	4.3017707
712.95423	5.717306
716.69825	5.5164445
719.63214	7.6573996
719.79851	2.8487618
723.11948	2.7858141
723.60116	5.4047403
729.55497	3.2912803
731.27396	3.0508404
736.91769	7.1350494
743.67311	11.443875
749.61539	4.8205606
752.3923	4.5335908
753.9067	4.2108846
756.63568	18.900546
759.52097	7.4399756
762.71411	5.5603966
767.04602	3.1693897
769.75321	5.3174313
770.97634	7.2104821
773.53826	10.187337
774.99548	9.8147514
779.35305	20.078505
780.4482	7.6144135
783.60641	43.535756
784.44168	20.124282
787.93277	136.57174
789.77036	20.956395
791.44824	16.502729
794.21618	74.056655
799.00085	484.55582
803.6995	22.404975
807.86485	63.255607
808.84948	91.761405
812.31589	202.27621
812.75093	420.72127
822.90771	5.0829547
826.03845	2.2763206
828.58349	3.4193418
832.29638	9.810219
833.26486	3.9457882
839.39383	6.6832259
840.94225	7.6936295
844.06	1.7836137
847.9983	2.7611704
851.18191	4.1161524
853.50909	7.2476386
860.11877	4.5169382
864.36532	3.5710467
867.86174	30.411655
868.98153	7.9622529
873.37103	4.532783
878.41871	11.133764
881.97323	9.814892
884.97596	15.414164
890.32324	105.69784
891.03078	24.302179
900.62578	6.9112211
904.60939	6.1806457
907.42596	3.3117301
913.73401	8.7416951
919.23132	15.913221
924.84232	19.87908
927.97687	11.187084
932.57758	3.9762704
934.71764	7.2127033
941.38907	6.8461262
944.32927	17.051361
946.13592	7.6489396
950.35958	23.116487
955.29899	12.983543
958.66182	13.206651
962.65803	2.3304266
965.28306	2.2396629
967.89449	1.2548619
971.87924	3.0071589
973.58921	5.7712256
982.64236	11.89503
984.76692	5.2883714
985.83155	3.1847816
992.80808	23.388442
993.66434	9.8309869
998.77074	14.920411
1006.1038	19.780269
1018.1369	10.711146
1021.1999	8.662584
1025.9187	6.6170194
1031.5869	32.971941
1041.6116	3.289233
1044.6281	3.3420148
1050.5922	10.476609
1056.8407	6.5744595
1060.3283	4.8226158
1064.1478	7.5183813
1070.3643	1.9598764
1075.4962	1.9690573
1079.3188	2.7898974
1086.8767	1.5458911
1090.0078	2.4925163
1096.3743	4.1610853
1105.8766	2.7543379
1111.0894	3.5582595
1114.3451	5.5311961
1122.3892	4.6448973
1128.5764	4.4946651
1134.475	6.6465337
1137.9784	2.5764253
1144.2739	1.3494903
1155.2357	2.4375918
1163.3831	3.0453925
1168.34	1.3124657
1176.623	2.2894028
1180.235	4.3520569
1186.8953	3.825417
1192.2791	1.1101571
1199.1076	2.3033682
1204.4148	3.6696219
1213.4974	3.5920393
1219.5311	2.0645276
1227.6412	2.7886191
1230.4483	4.5072487
1245.5081	3.6235208
1250.5683	6.1073251
1263.4594	3.318655
1265.7682	1.9482978
1278.4374	3.4572553
1287.225	2.2065142
1299.6884	1.2293928
1305.3311	4.4974424
1349.1686	1.1808653
1363.4351	1.8159415
1374.7252	1.5644557
1394.5316	5.8005113
1416.7325	1.4933256
1425.1103	1.3762464
1435.1985	1.8143994
1453.874	1.2884477
1459.7831	3.6697316
1469.1582	2.171931
1570.4975	1.6356889
1589.5935	2.5574313
1602.7275	1.2845535
1666.491	1.5085269
1701.6707	1.8503114
1716.6347	1.4224045
1868.7049	2.8493455
END IONS

BEGIN IONS
TITLE=91: Scan 1123 (rt=1384.69) [E:\ORBITRAP\Laura\130118_OT_LB_Leaf\130116_OT_LB_Trichome_1.raw]
PEPMASS=501.63177 8830.4307
CHARGE=3+
SCANS=1123
RAWSCANS=sn1123
RTINSECONDS=1384.6866
159.02095	1.833115
161.11984	1.1909644
172.89155	1.4772935
175.13839	5.827613
175.93743	0.49536112
188.03375	0.71878998
188.86727	1.4148298
195.18587	0.88021053
199.96691	0.77526635
200.65271	0.57274293
201.10359	2.6597119
208.63226	1.499777
211.27634	2.260017
213.97661	1.3013489
214.91433	6.7316314
215.83851	2.2105226
216.97607	1.3519668
224.86577	0.79610965
226.19022	0.63315553
226.95296	0.76739857
228.73914	0.82165335
230.22268	0.94967994
231.02574	0.8075218
236.59491	1.0011509
238.64224	3.8181281
244.09567	0.64822697
250.11923	1.7398028
253.1062	0.50391006
256.0306	1.1487472
257.31219	1.2849424
259.19122	1.2633481
260.23345	3.1613502
265.23495	0.7140693
268.9975	0.51228255
270.07034	1.0149852
272.18619	12.793645
274.02223	2.2977755
276.60128	1.3212433
286.71883	6.5196135
287.15218	0.76468539
288.71764	0.91671362
289.22111	1.2129145
293.03658	3.6423258
295.94994	0.69871843
297.06216	0.51174736
300.91551	3.1075968
301.93708	4.0704369
305.04617	2.3602766
310.19623	0.76209223
311.07616	2.4704869
314.8907	2.6645687
315.72317	4.7550477
318.96044	1.3178519
321.29157	2.0744048
322.66771	1.4530411
325.07124	1.0356183
326.3174	1.2443789
329.09114	4.5954084
329.98189	2.9196167
332.15887	1.9376108
332.81449	2.1700334
334.1954	1.4715379
334.71671	7.9309781
337.0414	2.8793694
338.17304	3.1301337
339.39872	3.0150347
341.07813	2.7454675
343.12998	13.162257
345.44627	9.3855899
346.32748	2.0766648
347.88064	3.3606477
353.89471	2.0900951
355.10342	2.6080275
355.72937	5.3329856
357.11016	0.77216967
359.12246	1.7969543
362.48017	5.4980431
364.30281	4.0182533
366.92405	1.0937854
369.22684	15.303044
370.70003	4.689903
371.15874	7.2127954
373.42141	4.258033
376.7092	2.5888142
378.73044	3.9643206
379.47529	4.1199306
381.97928	5.1540871
383.05104	3.5659356
385.81674	1.404242
387.95227	3.8712138
389.37922	4.7841572
397.10884	2.155469
398.63207	4.1682353
399.12154	6.6007316
400.17875	14.531384
401.3305	5.0894122
402.25039	1.4251953
409.73676	3.753463
411.59172	20.703207
411.9498	58.330283
415.77907	4.2829263
416.27937	1.1871916
417.04628	2.1837643
417.74639	2.6324631
418.72355	1.6754503
423.30472	1.7857649
424.02258	2.6871353
426.27158	6.421339
427.13318	2.5077714
429.03881	1.5040321
430.68825	1.459753
431.18036	2.6218038
433.42461	7.8641793
435.11849	2.1300173
437.76269	3.6562247
439.97764	1.3537465
441.30324	1.7116799
442.73667	2.6048129
447.58447	5.2907254
449.57108	6.4346786
451.25727	4.1939929
452.4156	7.936275
455.69055	12.560964
456.11954	25.117497
458.64367	7.1010489
461.18259	1.7310943
464.42559	11.527966
466.27302	12.424626
467.37698	5.0221249
468.88484	1.6143532
471.24522	60.638965
475.11977	5.9684949
476.90576	4.8164166
479.08873	4.2974344
480.88642	6.4310346
482.98536	20.986375
483.98206	12.224318
486.85331	15.664145
489.84203	25.619441
491.65691	24.264796
493.83312	52.981286
495.16086	25.928078
495.56082	108.03124
497.29914	11.247215
499.20698	2.2039195
499.67834	4.3349529
501.77447	6.6449965
504.12888	3.9164235
507.48104	1.4573894
510.41679	2.7236048
511.07115	3.7102231
513.27417	1.9887198
514.92575	7.5718049
517.08684	11.867836
519.72183	3.4647731
520.87057	7.0008594
524.32046	6.5397751
529.29536	8.2323698
532.18942	19.497847
534.94921	2.4592165
536.47028	3.8235345
538.09376	2.4126236
540.27856	4.0960992
541.19549	4.7544368
543.21312	8.5536617
543.88188	3.6045932
547.66414	3.3064698
548.67756	5.9865172
552.04468	3.8041091
552.8743	5.3922858
556.16963	9.3022432
557.56602	2.6379597
559.22253	0.71244861
560.28857	1.9399323
564.17219	3.8669673
567.85071	6.0926537
568.92711	10.942948
572.0639	32.022436
572.39022	110.06989
576.58922	2.839091
578.2066	2.8742747
579.88055	5.2115488
584.2465	7.7826638
586.76144	3.0167837
589.27299	6.6490635
592.51429	3.4903817
595.2415	2.4541788
597.3794	3.789759
600.22764	10.205218
603.29898	71.473916
609.6444	3.4971246
612.69426	12.454057
613.9543	8.9383867
617.94942	5.3039593
620.22475	5.5177047
620.95613	2.9920546
624.22657	8.2592385
628.5625	7.3410955
630.38539	4.1781383
633.20733	3.8159383
635.38393	6.3448324
638.84782	5.7479658
643.85374	21.958218
647.7244	2.2720624
650.32911	2.7706087
651.32409	2.3565913
655.28165	1.1059447
657.2896	6.3408641
657.763	2.302782
659.4878	4.3271248
661.15241	2.6011916
662.70107	3.598611
665.85826	4.0110131
666.39263	6.0074
667.36782	3.4855578
672.43501	15.655629
674.39929	2.0762792
675.92344	0.85446257
685.29711	33.827738
690.28103	24.865041
692.56213	4.4325159
695.23554	6.4016994
698.3278	2.779609
703.66124	2.9639005
708.36111	3.2887085
716.4934	5.531405
720.64319	5.9742116
722.30179	13.010275
729.14135	1.4046757
734.23431	1.0934334
740.19485	1.6078967
742.24	1.1185732
752.39995	1.7906082
756.35862	1.0716061
771.24648	3.2867534
774.55755	4.1060558
778.48269	1.7101531
786.3872	4.5105682
790.64208	5.0483191
793.32231	2.8196654
796.87867	1.1806936
800.30213	13.135073
801.62033	2.3499195
805.30404	2.1613118
806.39127	0.82743172
813.06366	10.825248
818.38686	82.447001
827.68786	2.210263
829.22389	3.3670728
835.50863	2.7343769
843.88218	7.4899625
847.11258	1.8711186
848.47448	2.0855633
859.138	1.2494575
863.23616	1.2955523
867.03611	1.6666567
880.47802	6.3014208
883.85141	3.0700973
889.32519	1.4077925
903.37083	2.9866258
904.4887	5.452869
912.10933	3.9352064
917.35174	3.5075805
931.39221	24.877012
944.50492	1.5369673
947.41401	1.6778647
954.39385	2.2904797
969.38098	1.2317042
979.19735	2.5057583
981.09428	1.396339
988.30814	1.5044669
995.34399	1.2492857
1004.2211	2.6384734
1017.5557	2.0347817
1029.5631	1.2512246
1049.1815	1.8565435
1071.9705	2.7353746
1086.3083	0.91298396
1103.2253	3.924144
1135.4373	3.9934826
1173.3162	1.5529784
1224.7331	1.1453321
1228.6633	1.4809542
1245.6683	2.0488654
END IONS

BEGIN IONS
TITLE=92: Scan 1126 (rt=1386.86) [E:\ORBITRAP\Laura\130118_OT_LB_Leaf\130116_OT_LB_Trichome_1.raw]
PEPMASS=440.22412 5335.0884
CHARGE=3+
SCANS=1126
RAWSCANS=sn1126
RTINSECONDS=1386.864
129.03085	6.079128
136.11574	1.9075046
145.05871	0.57737037
147.16772	1.0817008
157.1697	0.35289122
159.06736	0.57282479
166.82179	1.217285
168.94134	0.46368175
173.04466	0.42259734
175.02483	1.9621519
184.80762	1.2769912
188.85706	1.5284507
196.94849	1.3059514
199.03293	1.7998111
202.94025	1.2126573
205.11979	0.51274585
206.75004	0.97197926
213.09204	0.79554007
213.92137	0.2873652
216.94475	0.54226089
220.95312	1.6236692
224.0217	1.9697853
227.21872	1.579679
231.23258	0.57231651
232.09406	1.0910978
236.1449	0.91134648
236.52296	3.8623691
237.11891	0.2098574
240.1712	1.089294
241.50479	0.57600582
244.17566	1.4325124
249.61992	0.52449921
250.44906	0.35992643
251.32288	0.68249628
256.02678	3.1695235
259.13541	1.6427487
261.14885	3.0714458
261.59771	0.29099583
262.40183	1.8327895
267.49999	1.4946806
269.34814	3.8888047
272.07695	1.3914519
274.30187	0.66620094
275.97694	1.968191
277.12682	0.75001646
281.53143	0.58856763
285.62053	2.2211849
287.64485	0.7631743
289.24269	1.8129735
290.16299	3.1373889
292.03595	0.53677223
293.10551	1.7876113
294.19642	0.8634731
294.93595	0.52411247
297.98357	0.80653428
298.76055	1.209161
299.52331	0.74338287
300.62281	1.4795225
302.09525	1.8251253
305.40657	0.37464212
307.99624	1.6741358
310.48803	3.4781134
311.01396	0.8907265
311.91818	1.4490701
313.35003	1.5823001
315.82895	2.0908862
317.18037	1.6762961
319.60227	68.971966
320.8163	4.6377424
324.01584	0.90379396
325.97652	7.6836765
326.63073	2.4020617
328.14214	3.0980673
332.24381	1.2096189
335.00208	7.2139223
336.20957	2.8817255
337.11953	1.5619948
338.79896	0.87492828
341.92623	0.62774752
343.2131	1.0477186
345.66817	3.1546043
347.60569	1.7938291
348.19277	2.0191694
350.16044	4.4020556
350.6041	1.1590991
353.41146	4.2848792
354.17908	3.2266336
356.12138	1.0911819
358.71045	2.4413512
362.98946	1.8161077
364.2812	1.0545834
367.76758	6.1632869
368.69235	2.5245085
369.18241	4.9261155
373.23076	1.2842227
376.81299	0.82830372
379.11208	2.3694614
379.98696	3.3672089
381.91899	4.0572004
384.37361	2.1329847
386.24869	1.2671574
388.03946	0.51451494
391.89902	3.8063898
394.09311	3.223748
395.06139	6.285627
397.82351	16.30604
400.01519	1.3965285
403.27779	0.68928889
404.75669	1.6129269
405.0887	7.1676859
406.04801	1.4194472
408.96472	2.562446
409.33663	7.0784074
411.08199	5.0177702
415.11	4.0583717
416.42563	8.3943961
417.07	2.8136312
418.44277	2.7070159
420.18073	4.6187328
421.34979	14.999522
422.97829	14.461205
424.12787	6.3116539
424.9347	12.800748
427.02498	7.2674384
428.32469	9.7555878
430.0967	4.6180566
430.63066	19.667684
432.96171	35.63654
434.25477	11.960587
435.88467	4.0821541
437.73741	2.0630041
439.53198	1.0280428
440.99774	1.1313747
442.84767	1.6405003
443.46915	0.49064649
444.13197	0.95870106
447.77785	1.3821825
448.33215	4.830258
452.58476	2.6430045
456.3395	3.106898
457.71136	12.123132
460.04729	7.7325764
463.12234	1.3692657
463.4999	4.5892715
465.28579	3.8370517
467.31025	1.9560008
468.19628	0.67408538
469.21574	1.266158
472.18991	28.151148
474.28788	1.4490437
476.97316	1.8571212
477.43148	5.4528554
483.59815	5.0778705
485.49457	1.6986156
487.89767	2.4892728
491.68106	2.7697024
493.23625	4.275034
494.3524	2.35793
495.861	1.961447
498.14669	0.98810347
498.59833	1.2615952
499.30678	1.7617712
501.24304	1.5352928
503.67859	1.9190371
504.24979	7.3015713
505.19733	4.6579864
508.44911	3.0600518
510.24532	6.8760968
513.23604	34.22202
514.89665	4.242663
515.81936	4.9624034
516.6306	0.95001937
518.14006	0.94268847
522.21477	106.79708
524.76157	5.3478499
527.9845	9.0179816
529.39918	3.5676284
531.40208	5.0276861
533.89611	4.2016164
536.81224	2.0347404
537.19403	7.1785961
538.29167	3.7195307
542.73042	5.5260337
547.22156	8.8071082
550.6173	65.849809
551.19135	8.7389072
553.39762	5.5937599
559.70497	53.086677
563.19815	3.3578126
566.20715	4.1221348
567.03741	1.4224969
570.28765	1.7494198
572.12567	2.9792698
572.77377	4.0209689
575.59922	2.0586195
577.78649	2.4159032
580.67528	4.5414336
582.06259	6.4687663
585.17812	18.295081
586.2998	11.78689
588.68987	2.9713553
592.31449	1.6799686
593.69751	1.5410649
594.38008	4.6977682
594.7346	1.1733702
599.73436	5.7978068
601.07733	2.4523724
603.02567	2.3764304
607.53953	3.8814465
609.20844	2.7033802
610.91528	0.79580282
615.28143	0.93564233
616.25885	0.91228925
618.16037	1.5784679
621.19231	4.4601174
622.18721	10.344543
625.24856	2.0219919
633.11174	4.2449107
635.16646	3.4164735
638.16364	1.7186046
638.97769	3.2224607
644.13491	0.81487715
645.24633	1.2479305
649.69171	5.6180466
654.33338	0.88949157
656.1217	1.4501642
660.20923	2.196856
664.40283	7.1495191
675.27316	1.01648
678.40783	0.5811597
682.35162	0.62125287
686.80281	4.3659728
693.17923	3.5464407
698.33465	1.5440082
700.16843	0.95130442
708.30804	1.0821288
709.17658	0.50818507
716.28705	2.6589945
728.21545	0.4350415
734.13206	20.463011
734.45629	4.5040978
738.20912	1.6714255
742.24702	0.49359151
743.10894	3.7874765
759.30539	1.3346172
763.06451	2.2740388
785.38559	0.515344
786.13129	0.78011264
794.22619	0.90860562
814.11669	0.7518587
835.00947	2.1643433
838.23846	1.9965131
847.21438	4.8745186
851.05552	0.96378854
862.20073	1.6086664
865.3604	0.77990363
869.17839	2.7244916
875.28845	0.93240579
912.41815	2.7114163
924.20153	1.1773524
968.47369	0.65779178
973.44415	1.7296388
999.51818	1.0552406
1048.0731	1.0219137
1122.5595	1.665652
END IONS

BEGIN IONS
TITLE=93: Scan 1132 (rt=1391.53) [E:\ORBITRAP\Laura\130118_OT_LB_Leaf\130116_OT_LB_Trichome_1.raw]
PEPMASS=546.29001 4098.6685
CHARGE=3+
SCANS=1132
RAWSCANS=sn1132
RTINSECONDS=1391.5256
156.99124	1.4644854
173.03017	1.4108465
177.83997	1.6816237
182.09235	0.56766222
184.96931	11.056167
190.91547	0.82498983
198.93999	0.71668048
202.90662	0.32693663
216.09244	0.61838585
226.65607	0.36562877
227.12726	0.55187811
227.86086	0.76119967
232.57706	0.43584912
241.93023	0.38492996
242.88658	0.98019475
243.51325	0.26415938
244.60236	0.54668658
248.88164	0.5545697
251.8981	0.81369791
254.12784	0.83940177
257.01797	0.27833674
263.10175	1.708339
264.94461	0.6873256
272.22496	0.76728371
274.28177	0.36425213
277.77722	0.6267569
283.15131	0.2886435
284.06497	1.111171
285.40256	0.29944674
289.24414	1.0330373
311.25552	0.74821538
313.82209	4.5644153
315.28399	1.0580077
315.90224	1.2784174
316.92987	0.95604271
321.99097	0.69862869
327.10327	0.99457488
338.70389	2.851136
344.26971	1.1716057
349.26943	0.85168512
352.78852	1.07598
355.04944	2.779865
355.98262	0.72402268
360.53758	0.62935982
361.26181	1.3044724
362.99219	1.2151872
369.24432	2.6557955
371.85114	0.63910299
372.73891	1.2175071
374.11382	1.7178999
379.17163	0.33587314
381.7766	1.3244005
384.05757	3.345302
384.91547	2.0629013
385.752	0.93821336
388.03983	2.6403363
390.22311	1.1366426
392.0275	1.8966779
392.73749	0.69879908
396.49155	1.069372
400.32887	2.9393935
401.01043	1.0161736
402.89118	4.3286122
405.75146	1.2160823
406.89651	0.66921758
410.87667	0.51227681
412.92273	0.74604292
414.54878	0.93754244
415.51939	0.61648187
418.10776	1.5661551
418.54929	4.9812835
423.955	0.6731277
425.92569	0.99885512
428.03948	1.0037849
430.3554	2.2264966
433.0316	2.8639698
433.80113	3.3932632
436.60438	0.40975244
439.84507	0.934894
441.03525	1.951688
441.8575	0.47574522
444.99345	4.5357749
448.9231	0.85571784
449.72403	1.4757339
452.89982	0.53500063
455.14626	0.48659666
457.27059	0.93381325
458.01882	0.96229097
460.40507	0.93595026
463.31428	3.9503408
465.1948	5.0792856
467.54362	7.8960059
468.05621	13.085714
469.1447	14.059423
471.03828	2.1960211
472.90311	4.7100841
478.01237	3.3197724
478.83547	1.7283882
479.27891	5.7404172
480.88326	2.3983647
483.15772	1.9790654
485.55346	1.8741081
486.09333	7.280816
488.07184	1.8506421
489.26975	3.1048378
492.00979	6.2203697
495.27197	3.8213584
496.26622	1.4403916
496.74976	2.2280388
498.67206	9.2705556
499.90101	1.7155432
502.89181	2.8845755
505.93713	6.3011228
511.70251	1.7509281
512.84017	4.3907835
513.67661	4.8613008
515.92565	7.1971017
522.9358	9.0028079
525.25898	13.462033
527.01057	4.8462565
528.66832	6.5215413
530.44354	8.9411763
534.29894	10.239255
535.06479	17.167673
536.71358	9.7776168
538.66665	25.650666
539.59019	9.5274081
540.48462	3.4442432
543.11704	1.1503744
544.90888	0.49122807
547.8977	1.2861461
555.5221	2.9015554
557.24917	2.8330219
559.27888	2.0886773
561.21579	0.63438408
564.04004	3.436445
564.6503	0.58819138
568.2607	1.2082492
571.16127	3.6252105
576.25735	12.227957
581.39864	2.6541946
582.00837	4.8954289
585.18828	0.93256976
588.63598	2.2875068
590.37035	3.1183136
595.40565	2.5622386
599.97542	4.4881425
600.68337	2.0996146
604.5934	3.9812147
606.75749	1.6210126
608.58939	1.2748471
610.7532	2.9163991
612.83862	3.2118213
616.7554	0.95141277
617.25022	1.6724597
620.4345	1.6303305
622.24365	2.5023839
626.81539	16.592425
627.19719	4.4986033
633.39029	4.8200946
634.61957	4.3186284
638.79862	4.2501053
639.70561	10.380028
640.88238	3.5549252
644.3769	6.7641366
652.98429	6.6314608
653.60043	11.613117
655.54635	0.92467517
662.31501	27.689002
666.50708	3.7020839
669.40307	2.5447628
673.91559	3.4113638
677.39217	6.0736718
682.0352	4.0515975
688.2673	6.6640762
692.38285	4.5157846
695.36527	4.0376359
696.30389	6.7186662
697.89325	7.8035636
700.74407	3.4584364
703.97277	6.6643978
707.23931	3.1483142
709.21764	7.3377938
712.24304	2.2556104
717.79321	32.615095
721.0866	4.2683532
726.74308	135.67376
730.12101	3.1790144
732.40311	1.022118
736.72937	2.6507322
739.39496	2.022627
741.16952	3.9351849
743.84466	5.5211484
748.24699	2.0700498
753.32764	4.7623785
761.11313	5.5951869
762.27875	1.9992103
767.18375	2.61242
769.27258	1.1554975
774.5673	5.1104522
783.15564	1.7911073
800.83561	1.5251781
821.58267	2.998352
827.99881	1.2196268
829.38653	1.3068505
839.557	0.43166496
845.09284	0.97633678
846.38592	1.0026405
859.3849	2.0727715
873.74303	6.9548441
876.46966	3.3844781
879.21794	0.64615227
885.71552	1.6431586
888.81	1.4190074
890.23437	1.5179891
892.12329	1.8422649
900.46673	1.0645889
920.34368	3.8266078
931.59522	1.1943259
935.34234	0.4388195
944.42349	1.6268595
947.4038	2.1096352
973.39776	1.9094414
995.06341	1.5989713
1008.5192	1.2519295
1020.9638	1.2631107
1023.6771	1.4732308
1063.4697	0.41706828
1112.5524	0.78649456
1119.9996	1.8567797
1131.4493	1.4881794
1146.8777	0.43071885
1214.4973	1.3016843
1258.5475	0.80341126
END IONS

BEGIN IONS
TITLE=94: Scan 1137 (rt=1395.11) [E:\ORBITRAP\Laura\130118_OT_LB_Leaf\130116_OT_LB_Trichome_1.raw]
PEPMASS=416.90654 2685.8452
CHARGE=3+
SCANS=1137
RAWSCANS=sn1137
RTINSECONDS=1395.1124
120.23403	0.65124841
128.85586	7.0668766
129.19486	0.85115569
129.83307	1.6376055
170.98809	0.23646741
172.94267	0.26156171
174.96826	0.64706853
183.16774	2.287469
185.29175	0.33385142
189.02676	0.24610451
192.98221	0.60701684
205.85529	0.78985147
211.02223	0.29908647
213.11612	0.3326386
219.97725	1.4421391
221.09526	0.69116941
222.635	3.59518
223.81514	0.20853493
224.0773	0.80738967
227.99594	0.89237828
229.24013	0.47718464
229.91693	1.2476373
241.07312	0.23570714
244.98812	0.45748086
246.25113	1.9409155
253.1835	0.41565423
255.70749	0.33289491
256.03307	1.1585349
260.66202	0.22672315
261.24781	0.77309914
262.65063	0.88443069
267.83976	0.58365194
272.40213	1.6102378
275.87753	1.0874188
282.24667	0.67087798
285.94898	0.66823492
288.09998	0.9090006
288.8005	1.2612863
290.59202	0.60663297
291.13888	2.6654459
296.08212	0.29004383
297.73387	1.3242746
299.16568	0.69275479
301.02785	3.2690037
302.23886	0.43858903
303.18231	0.79276442
304.23107	0.68519406
305.74561	0.78498022
310.26702	0.53016652
312.03488	0.44053071
315.18909	0.82768714
317.14712	1.3503587
319.13069	0.59845237
321.06292	0.77572961
322.67256	2.0782224
323.19525	2.4349232
326.91014	1.0116742
329.18743	0.85899277
330.74308	0.53751446
332.61691	1.9173723
333.39344	0.96207296
335.16289	3.9178968
338.9769	1.8283716
339.63093	7.7147418
340.24561	0.9634515
343.06943	1.1625531
344.72686	0.77795282
346.78141	1.0393339
347.92301	1.6846361
349.8337	1.0303773
351.97215	0.352422
352.52019	0.89653366
355.00286	2.5584268
356.16832	1.1392111
357.49325	1.2405513
358.69315	5.3525481
359.39411	0.99294353
361.11187	1.3442263
365.10166	4.4350642
366.05633	1.1891127
367.31344	0.89690067
370.36274	1.750564
370.83208	3.5259466
372.99548	10.096937
374.89617	2.3094066
377.99416	3.5085023
380.27691	4.3068548
382.08125	3.34309
383.97237	2.7744107
386.7118	2.3865703
389.16318	1.7059779
391.0746	2.6007456
392.87407	1.69632
395.5929	6.8270848
397.85835	3.876893
398.87466	9.75798
400.78446	4.1749318
402.83557	5.075165
404.15674	13.11774
406.72937	17.703931
408.04486	4.3069623
409.74937	12.412123
410.78657	7.0846566
411.19716	22.825659
415.6519	3.330342
417.87269	0.31894177
421.9079	1.1448052
426.17745	3.259703
428.15263	0.76166528
430.93952	1.2063419
433.62123	0.7595588
434.50616	1.7277415
437.12186	2.4852421
437.76469	8.0996479
444.14759	0.65808833
445.83415	2.3302942
447.45791	1.813328
452.35131	1.0836721
454.2372	1.6251648
455.79364	2.6408453
458.16109	6.4566443
459.46489	4.2008207
461.88257	1.4628681
463.21489	0.48818876
466.36231	0.66223167
467.21152	1.6664934
469.43284	1.4199668
471.76047	0.84214442
473.14501	6.3426547
476.0492	1.8781231
478.63186	2.9284058
479.29686	1.1027582
480.62078	3.6009981
482.97711	0.78170986
484.17774	0.67103227
489.61192	3.2094282
492.15569	9.8743094
492.54215	5.3807348
494.75077	1.4158434
498.63268	2.7799397
501.78289	14.14775
504.28241	2.4795402
511.20509	106.13079
514.96897	2.5266634
517.90893	4.0043435
519.3345	2.2620259
520.58671	2.1136606
524.84162	3.4744702
528.70245	2.9663717
529.14498	3.9298297
530.01283	0.97556998
531.97836	2.5767547
536.7487	16.459064
537.3307	3.1086164
539.8136	2.4638141
543.6193	3.0492175
544.87068	1.3850122
548.2157	1.925028
549.68076	3.8765136
551.20318	2.2493062
552.09231	1.0882344
554.58572	1.1889483
560.7752	1.9604877
566.31898	4.7051719
572.08158	2.1913673
575.31715	8.000951
580.23755	3.397055
583.62207	3.6097749
595.04585	1.103503
598.34569	1.2445657
600.96346	0.32498893
602.27328	0.44844424
608.4272	1.4788255
609.23196	0.5887335
611.34621	0.52070222
618.24103	3.8201779
621.14992	1.2914926
628.39384	1.411813
630.07577	1.2192182
634.24151	0.51585714
638.22591	1.4536336
640.1686	1.017
643.12197	0.84918697
659.14557	2.8248079
660.30651	0.5360848
670.79681	0.66897585
676.3341	0.2549348
692.8076	1.2945405
694.28207	0.6649019
702.51585	1.0636073
703.29992	1.4061714
705.23402	2.4328936
719.26806	1.4938832
719.98729	0.71912666
722.34472	0.89126642
766.09954	1.6721546
772.27057	0.84608416
790.54858	1.5039412
796.30106	0.56224145
797.33129	1.0750316
805.04181	3.4455281
806.49707	4.1905763
808.59793	0.84789465
823.54449	1.4548185
829.64941	0.40930939
END IONS

BEGIN IONS
TITLE=95: Scan 1139 (rt=1396.16) [E:\ORBITRAP\Laura\130118_OT_LB_Leaf\130116_OT_LB_Trichome_1.raw]
PEPMASS=432.5579 5161.4824
CHARGE=3+
SCANS=1139
RAWSCANS=sn1139
RTINSECONDS=1396.157
129.20715	0.91512461
135.98751	1.5715382
137.0297	0.23366295
140.12393	0.4235356
140.7209	0.77581288
147.07176	0.70421182
149.10134	0.33887104
150.0397	0.21470631
157.1073	0.39265481
167.67004	2.9186327
169.17904	0.58797274
170.03364	0.73870979
174.31683	1.1931935
178.10661	0.59324752
181.94483	0.4270988
184.79563	1.2850874
186.06559	3.140201
188.15378	0.39910277
188.5524	0.49331944
195.09245	1.5909081
197.09505	0.81784121
198.91055	13.035881
204.09124	20.406758
207.86546	1.0694899
208.80842	1.02816
210.37523	0.29582036
210.8947	0.94729418
212.95116	0.68728394
215.01133	1.114875
216.87127	0.93355052
221.11978	2.2039591
223.90517	0.32755538
226.96926	22.820687
227.70401	3.7707566
229.97743	0.80027371
231.83197	0.29968095
236.07806	0.42513406
237.10711	0.89980247
239.13074	0.95868068
239.62796	0.39809615
240.10401	0.5014811
245.99488	2.1173846
247.14128	1.7243631
248.95873	0.53632029
249.95486	0.95535778
253.01236	0.33989396
255.92375	0.72075903
256.96554	0.39308577
258.02896	0.56336853
272.1496	1.6019188
272.75857	1.9644807
273.98049	0.34569984
277.11148	2.3498645
279.07377	1.2964432
279.98674	2.0958648
280.50901	3.5316097
283.92304	2.1895386
286.80803	1.5533234
288.79298	0.51232664
291.29358	0.60731505
295.21728	0.41821129
297.96878	0.76954469
298.77978	1.0144966
302.08785	0.45553621
303.19957	0.20833991
307.90345	3.2762039
311.51162	1.2973895
314.10016	1.4588062
314.65549	0.66170696
316.31221	1.0757414
318.82409	4.9568395
320.70552	10.673853
322.88634	11.37679
324.22856	2.6152805
330.89412	0.76349544
336.00966	0.82883154
338.20825	1.9945321
341.62702	2.8948677
342.82753	0.74096055
346.99042	2.4324498
352.01556	3.9471102
358.00269	6.4018493
360.25175	4.5002819
361.05293	2.3485705
362.68098	0.85166303
365.76631	1.9527652
366.53153	2.556865
368.03587	1.821115
369.41331	3.185964
370.94549	2.7763449
371.62073	1.5203652
372.08571	3.3559395
373.96637	2.4074719
374.83226	4.201978
376.00406	5.2529354
377.24535	6.086762
378.87938	2.4351798
382.53253	0.87602041
385.69616	5.0240598
386.76153	1.3378502
389.45585	2.5721394
391.08424	2.1476771
391.82362	2.4829715
393.81667	2.607233
394.20116	4.8577403
396.65234	2.3305496
397.09468	9.3341934
399.84272	2.175207
403.15824	2.7605584
405.72249	8.2585186
408.4584	4.4811562
409.89063	1.8203609
410.23712	2.8683343
410.63733	4.7025507
413.93091	10.066938
415.81753	9.2473285
417.85461	3.4876073
419.26166	7.0699762
422.83505	20.655581
424.44517	7.8862587
425.49161	3.6243119
426.13043	13.941654
427.45119	0.71658313
431.30678	1.0186962
431.83839	2.5042781
436.12359	0.44390401
438.85322	1.5734425
439.64114	1.6058598
442.18832	1.8261796
442.603	2.4617447
443.18142	4.725841
445.57632	1.5381592
447.75472	0.67032962
449.14553	1.1807945
449.69392	4.7990598
451.15991	6.3447073
453.66006	0.72331971
455.33812	0.54985808
461.53504	0.81141653
462.01769	1.2735382
464.78222	0.9167828
467.12591	2.9850448
472.97238	3.4507558
478.16478	13.436108
481.06616	4.7120874
482.35404	4.5301842
485.21574	5.9051197
487.41736	7.9333703
489.13288	5.3397134
491.06606	1.150051
493.57327	14.698106
494.33294	5.7942642
496.8136	2.5819193
498.36368	0.90548352
500.61227	1.0549655
501.1725	2.5254186
503.46277	2.4888401
506.05231	3.6158119
508.17349	6.1895349
512.26681	2.9724857
513.28037	2.2619233
516.19934	2.9069585
520.63794	5.1408811
524.01693	4.7163748
525.85069	13.780033
526.34276	20.013746
528.7972	24.360551
531.95466	38.728129
535.17335	292.03156
538.54108	3.2401864
540.75622	4.745934
542.27589	3.9392466
546.67733	51.17937
549.75876	3.8412899
552.50103	2.5979621
557.20824	4.2507084
559.52381	1.3898743
561.93608	2.8589093
564.20866	6.5680342
566.37434	2.2754501
569.68892	1.98795
570.41378	0.72126848
574.0948	2.1170098
575.21986	3.2770222
576.79308	2.8916567
582.2551	0.99450789
584.09358	2.9349845
585.59718	1.0821559
587.10869	0.8237175
591.72992	42.210169
596.46242	6.2816891
598.96893	2.6930427
600.20707	1.2012175
605.51562	2.882571
606.16884	3.9172652
609.08796	2.7020508
613.07806	0.47278143
617.09515	2.0612009
619.62657	1.2798726
622.69031	1.7564896
627.51104	2.340544
631.45532	0.43185273
634.22369	1.2071533
644.33088	0.80013026
647.35261	0.37194363
648.99334	0.94930717
653.19448	1.3864437
656.01488	0.56283609
663.29399	2.4789062
666.75716	0.62804568
685.89647	3.4524025
687.29881	1.3425463
695.1864	1.0927958
699.90225	0.78742112
701.43329	0.95436377
704.17081	1.4323255
716.12837	1.3377021
718.05847	0.79342631
724.73486	6.2935755
727.76757	2.5843878
730.89816	2.4784111
732.04986	5.0026103
737.12794	0.77296349
738.28218	1.8552042
747.46622	0.60934923
751.18017	4.8792402
752.46385	4.1420689
755.91833	0.82002042
762.21872	1.6096597
765.23918	1.0626302
[truncated: 20,248,475 more chars]
