# Supplementary material for: Proteomic analysis of the medicinal plant Artemisia annua: Data from leaf and trichome extracts
Source: Data Brief. 2016 Feb 23;7:325–31. doi: 10.1016/j.dib.2016.02.038 (PMC4781977; doi:10.1016/j.dib.2016.02.038)
Supplement: Supplementary file 2 — Supplementary material Data files Compressed data files of the three technical nanoHPLC-ESI MS/MS analysis replicates for each sample type (trichome-enriched, trichome-depleted and whole leaf sample). The data files are Mascot Generic Files (.mgf files) which were obtained by converting the raw MS/MS files using Mascot Distiller software (Version 2.3.2; Matrix Science, London, UK). [file mmc2.zip › MGF files + supplementary table/130116_OT_LB_Trichome_2.mgf]

# 
# MS.PreferredSpectrumFormat = 0
# MS.UncentroidingHalfWidth = 0.02
# MS.UncentroidingPointsPerDa = 400
# MS.AlwaysUncentroid = 1
# MS.RegriddingPointsPerDa = 400
# MS.AggregationMethod = 1
# MS.MinPeakCount = 1
# MS.MinPeakCharge = 1
# MS.MaxPeakCharge = 7
# MSMS.PreferredSpectrumFormat = 0
# MSMS.UncentroidingHalfWidth = 0.2
# MSMS.UncentroidingPointsPerDa = 20
# MSMS.AlwaysUncentroid = 1
# MSMS.RegriddingPointsPerDa = 20
# MSMS.AggregationMethod = 2
# MSMS.MinPeakCount = 10
# MSMS.MinPeakCharge = 1
# MSMS.MaxPeakCharge = 2
# MSMS.UsePrecursorAsMaxCharge = 1
# MSMS.PrecursorChargeSources = 1; 0
# MSMS.PrecursorDefaultCharges = 2; 3
# MSMS.RedeterminePrecursorMZ = 1
# MSMS.PrecursorMZTolerance = 1.2
# MSMS.IgnoreSingleChargedPrecursor = 0
# TimeDomain.MinPrecursorMass = 700
# TimeDomain.MaxPrecursorMass = 16000
# TimeDomain.PrecursorGroupingTolerance = 0.1
# TimeDomain.MaxIntermediateTime = 30
# TimeDomain.MaxIntermediateScans = 5
# TimeDomain.UseIntermediateScanCount = 1
# TimeDomain.MinScansInGroup = 1
# TimeDomain.CollapseMSn = 0
# PeakSelection.MS.FilteringThreshold = 0.6
# PeakSelection.MS.MinFilteringPeakMZ = 50
# PeakSelection.MS.MaxFilteringPeakMZ = 100000
# PeakSelection.MS.FilteringMinSNRatio = 2
# PeakSelection.MS.MinPeakWidth = 0.002
# PeakSelection.MS.ExpectedPeakWidth = 0.02
# PeakSelection.MS.MaxPeakWidth = 0.2
# PeakSelection.MS.MaxIterations = 500
# PeakSelection.MS.RejectWidthOutliers = 0
# PeakSelection.MS.BaselineCorrection = 0
# PeakSelection.MS.BaselineSubtractMethod = 0
# PeakSelection.MS.PeakFitMethod = 0
# PeakSelection.MS.IsotopeEnvelopeMode = 0
# PeakSelection.MS.IsotopePeakIntensities = 
# PeakSelection.MS.SinglePeakCharge = 1
# PeakSelection.MS.SinglePeakWindow = 0
# PeakSelection.MS.MinSglPeakWindowMZ = 112.5
# PeakSelection.MS.MaxSglPeakWindowMZ = 121.5
# PeakSelection.MSMS.FilteringThreshold = 0.6
# PeakSelection.MSMS.MinFilteringPeakMZ = 50
# PeakSelection.MSMS.MaxFilteringPeakMZ = 100000
# PeakSelection.MSMS.FilteringMinSNRatio = 2
# PeakSelection.MSMS.MinPeakWidth = 0.1
# PeakSelection.MSMS.ExpectedPeakWidth = 0.2
# PeakSelection.MSMS.MaxPeakWidth = 0.4
# PeakSelection.MSMS.MaxIterations = 500
# PeakSelection.MSMS.RejectWidthOutliers = 0
# PeakSelection.MSMS.BaselineCorrection = 0
# PeakSelection.MSMS.BaselineSubtractMethod = 0
# PeakSelection.MSMS.PeakFitMethod = 0
# PeakSelection.MSMS.IsotopeEnvelopeMode = 0
# PeakSelection.MSMS.IsotopePeakIntensities = 
# PeakSelection.MSMS.SinglePeakCharge = 1
# PeakSelection.MSMS.SinglePeakWindow = 0
# PeakSelection.MSMS.MinSglPeakWindowMZ = 112.5
# PeakSelection.MSMS.MaxSglPeakWindowMZ = 121.5
# 
_DISTILLER_MDRO_VERSION=2.4.3.0
_DISTILLER_RAWFILE={1}E:\ORBITRAP\Laura\130118_OT_LB_Leaf\130116_OT_LB_Trichome_2.raw

BEGIN IONS
TITLE=1: Scan 753 (rt=1033.35) [E:\ORBITRAP\Laura\130118_OT_LB_Leaf\130116_OT_LB_Trichome_2.raw]
PEPMASS=418.22995 2074.8032
CHARGE=3+
SCANS=753
RAWSCANS=sn753
RTINSECONDS=1033.3536
142.88444	0.44592368
155.08583	1.2281709
156.99163	0.85906216
158.99183	1.1391881
163.78131	0.34041833
174.51812	0.6211553
175.15549	2.3954439
184.92937	0.5930056
187.16202	1.9712194
189.23387	1.1807829
191.3613	0.4580167
199.00048	2.3307359
200.05892	3.2496355
200.61324	1.6310503
209.91884	1.2922353
211.13848	0.99272992
211.90889	1.4415727
212.86544	1.2268534
214.91459	1.5155265
218.01518	1.0829311
218.87761	1.3679034
220.85617	1.654181
226.87376	0.52003666
228.86999	0.46477279
237.06757	0.93115905
239.03607	1.7683321
242.70699	5.0179657
243.47004	1.0172845
245.02002	0.37908149
251.12164	2.7314125
253.91584	1.8145428
256.29266	2.6453619
256.63844	6.4051632
262.06003	5.985329
263.20433	1.327634
264.09	1.1757332
264.94919	0.27357478
269.63285	0.4155284
271.2628	0.30674109
271.96747	0.44660512
283.99041	0.75570075
286.36914	0.28632692
291.28222	0.59456937
292.00095	0.90755792
294.27221	0.60692286
297.70956	1.6005052
300.22441	0.70592531
304.3972	2.8830904
306.10472	7.9038917
312.68095	0.7765193
313.98327	0.9843932
321.47394	2.9380593
323.16031	1.8855824
326.67052	0.81916925
328.91517	0.52087883
332.56506	0.29245009
338.17952	2.0320463
340.80106	2.687045
342.72268	2.9027638
344.94114	1.6163812
345.8811	0.83746649
348.00222	2.673906
352.63605	2.7198148
356.26421	1.0394917
357.13312	3.5815666
358.48656	2.1029507
359.78946	1.0784614
361.24659	1.3731505
362.0405	2.1120597
363.16252	1.610076
364.01145	0.88221295
369.02954	1.7026489
371.10964	4.8257765
372.96655	4.9201193
373.8619	1.5828944
375.81141	1.2498158
377.98035	0.57454637
380.14059	0.70954675
381.13665	1.6911309
381.99829	0.71312061
385.01641	1.6635807
386.47725	1.036398
388.94842	3.5529758
390.14884	1.7345403
394.10448	1.1884995
398.89033	10.191101
399.21899	43.083464
400.10218	5.907639
403.13627	2.0879816
404.69395	2.5802445
412.17506	7.4282469
412.49645	18.665898
414.57127	0.4219259
416.93691	3.1091243
418.56147	0.80392334
422.6878	0.39252238
427.80264	1.345142
433.22421	2.8595458
434.80975	0.70038578
437.02593	2.3494078
439.39488	2.2780893
440.16587	0.37452973
449.27633	1.9612179
455.45913	2.1725052
456.65469	1.776604
458.6144	0.37212148
459.75458	0.24678286
466.59948	1.2776792
472.63185	0.56920118
475.39043	2.5216075
476.92314	2.5851887
479.64205	0.54058066
482.58904	1.1056873
483.13423	1.7483134
486.30845	0.32554848
496.07647	7.0954057
498.18441	2.3833032
506.77326	0.8235709
512.28566	22.793228
513.10836	12.067422
519.83237	14.638904
523.35057	0.28215479
525.17596	0.675378
543.13464	0.58519272
546.81683	0.9907074
551.04584	0.47097111
553.09484	1.2434234
566.98785	0.28086789
575.19224	0.93614909
591.14306	0.65926419
595.20394	0.59702487
596.83482	0.43460487
600.30261	0.50832384
606.05591	0.68903569
611.26387	3.7027938
612.36036	0.3831043
613.50571	1.20838
624.95483	0.83470436
625.3542	1.1528463
627.14526	2.1515635
632.27294	3.2779219
642.20233	35.419976
678.13375	1.2224309
679.22525	0.33580721
683.16021	0.61525744
688.24694	1.5632329
697.16009	0.5083399
724.33918	0.91579206
726.37774	1.0543973
741.25147	52.44908
755.16583	1.8627885
785.30206	0.58308339
827.43737	1.3508501
837.25542	3.7297951
854.32505	9.0603994
856.52052	3.2302401
964.50469	0.9417236
END IONS

BEGIN IONS
TITLE=2: Scan 757 (rt=1037.02) [E:\ORBITRAP\Laura\130118_OT_LB_Leaf\130116_OT_LB_Trichome_2.raw]
PEPMASS=641.34066 1695.0896
CHARGE=4+
SCANS=757
RAWSCANS=sn757
RTINSECONDS=1037.0184
200.12677	0.303614
214.89665	0.80463041
226.19494	0.4181046
234.95105	0.76396693
236.12555	0.33780691
254.23762	0.88215954
286.23523	1.6174303
297.00592	0.94505469
324.00638	1.2033249
398.73352	0.26611571
444.48681	1.4256876
459.29254	0.3567801
465.20598	3.5271557
467.07144	1.2502876
473.04078	0.93730858
486.53189	2.8457006
489.39649	0.2435971
495.97652	1.3304574
498.08545	0.25479284
504.63625	0.72870646
507.95577	0.28190919
513.22613	0.53590476
517.94763	0.64455751
521.22656	0.59898406
525.42742	1.0066262
525.89604	1.598348
526.7594	4.2148559
527.6704	1.389952
532.50476	0.9335851
536.09259	2.4583148
545.73027	1.3084426
550.71189	2.0028416
576.58755	2.9578869
577.48942	1.3686174
582.67112	8.3029066
587.31079	3.7482685
591.4508	9.0834671
594.06404	3.7792557
596.19211	1.4093311
599.93777	2.637903
602.2661	5.3979907
605.55185	0.63882737
607.13209	0.36630187
609.746	0.54578198
612.33673	4.8566441
615.33818	1.0668721
619.79128	2.9436567
620.83489	1.5468824
622.11536	0.62377827
623.0358	3.2253719
627.83018	4.9203372
630.07747	4.0776393
632.01271	8.1909182
634.38148	4.9527838
638.11304	1.0411599
640.6138	0.45679383
641.31194	0.269907
650.98815	0.37181788
660.94745	1.188831
671.5164	0.76699196
674.38634	0.54126518
676.70778	1.6637043
677.82032	0.77190774
679.48625	0.39135324
683.25775	5.4960953
688.67546	2.3864762
693.82829	2.3053886
697.61778	0.80834654
702.10448	0.91235808
702.92358	1.7936508
712.89267	1.1379096
717.45365	4.0806148
720.95434	2.326705
721.83183	0.44814243
733.13958	0.76380922
740.10758	0.23922213
744.7861	3.2664358
750.83123	1.0112704
773.28826	2.9630557
777.12056	3.3952313
782.11213	35.380676
787.95113	37.055629
788.60013	109.19542
795.87113	6.866461
796.7266	2.2353432
803.98836	2.3622332
804.91404	0.77591681
805.63046	1.5576304
810.67696	2.1229285
813.37459	2.9200931
816.24056	4.6593598
822.14507	10.278035
825.8614	3.9347925
840.99035	1.898521
866.36572	0.85361785
893.17206	1.8970169
895.21882	1.27262
937.07696	0.65697775
947.10498	1.3728618
954.30552	3.818354
972.24883	4.1613319
994.35193	1.4776612
1020.9182	0.48638415
1025.3605	1.8251274
1052.5652	1.1454351
1067.9655	1.1848491
1071.1626	0.37252411
1105.4924	0.41511436
1118.7145	0.9372789
1128.343	0.96079112
1134.6174	0.37021908
1219.4743	1.1124618
1221.609	1.3286654
1323.692	0.6269649
1462.9739	0.9914213
1530.4648	1.8576724
1644.7564	1.2886981
1944.0078	0.45056931
END IONS

BEGIN IONS
TITLE=3: Scan 765 (rt=1045.82) [E:\ORBITRAP\Laura\130118_OT_LB_Leaf\130116_OT_LB_Trichome_2.raw]
PEPMASS=489.24539 3694.3608
CHARGE=3+
SCANS=765
RAWSCANS=sn765
RTINSECONDS=1045.822
145.7991	0.56995695
147.29872	1.1864512
191.04594	5.0110693
211.15381	0.7813683
218.93815	11.938166
219.81917	0.50819258
222.86848	0.35483678
232.18803	0.62608341
237.0116	0.46352359
246.97311	2.9999128
264.22784	0.86148675
281.06808	0.36295577
285.33008	1.1326948
302.87505	0.70430917
306.14614	0.55344577
309.62735	1.1644807
311.87057	1.0520534
317.0064	0.46951603
317.9052	0.63379859
323.96957	0.89894959
339.03831	1.1107713
356.10713	1.5049653
357.9958	0.88408512
362.06537	0.59329285
364.84878	0.37870613
371.91648	0.55596004
374.32411	1.4712567
374.93281	3.9016043
376.19422	0.6228036
381.94912	0.7054412
384.66257	2.1324468
391.83586	1.8311454
392.85575	3.0006606
393.94495	1.4407364
395.11371	1.4831007
395.54272	3.327698
398.14804	1.9203093
400.30415	1.2122412
403.87515	1.3225108
404.59666	4.5170521
408.18316	1.5022835
409.4938	1.3080681
410.51533	3.5308985
411.90724	0.68929986
416.46935	12.032379
418.09782	1.7816249
420.32444	2.5434068
425.2228	5.8724646
429.15184	1.622643
429.98292	1.7903684
431.09942	4.2424445
435.21521	1.2937948
437.03029	3.1438971
439.4146	7.6007166
441.70261	5.6672308
442.95489	1.9625762
445.72725	7.1570426
448.03372	4.5866297
448.83059	1.7739573
451.84179	1.5095303
453.5988	2.1441887
454.22677	6.7937088
461.81761	3.8773463
464.8434	2.3888494
466.05337	7.3625369
467.70502	4.2271531
470.34169	7.208485
470.95895	2.8066643
473.0739	1.3804407
474.16177	1.2052723
477.5686	14.610132
483.18765	10.476407
485.3189	0.6191179
488.89275	4.4997806
489.85753	8.5180719
497.18332	1.8153958
500.49752	1.0561762
500.9872	1.9368978
502.41073	1.2852533
507.49567	3.4113406
509.76106	12.893204
510.1599	2.3689423
514.5893	3.6281135
516.50338	0.50919801
535.49362	1.1039642
537.08919	2.4133887
540.04438	1.06595
543.20227	0.42635469
547.67798	1.9980049
555.237	1.119162
560.06137	3.4663977
567.25445	3.4916563
572.94542	4.2758966
574.91585	2.1189939
577.04467	2.3202176
585.01067	1.5992745
587.42047	2.0916781
595.80891	7.5890314
608.98568	1.7791968
612.9801	5.0838059
615.2855	8.9689007
624.2377	147.20798
631.23402	11.36317
632.31583	4.9126977
638.31121	0.60228521
639.93768	2.2621705
641.123	0.58901204
643.40497	1.3210668
650.20136	4.7928644
658.72786	20.791947
667.75898	271.43361
672.76357	15.538477
682.72804	3.7031952
688.01271	1.5105309
695.82678	1.5151087
705.22381	1.2319881
713.23874	1.2359121
718.01849	2.6182506
733.26531	1.3792874
757.31336	1.785193
768.44908	3.7025437
770.52421	2.6567212
776.0881	4.2009979
814.03997	0.81522709
832.3081	2.3011201
835.40804	0.9853026
881.45832	1.6660171
899.77429	2.9579222
908.20768	1.4553736
934.3291	0.81249135
997.38509	2.4143562
1014.4513	1.7235429
1032.557	1.0033684
1045.4543	0.71535438
1102.5581	2.6146184
1118.5704	1.2791281
1131.1782	0.78831579
1142.36	1.6723283
END IONS

BEGIN IONS
TITLE=4: Scan 766 (rt=1046.47) [E:\ORBITRAP\Laura\130118_OT_LB_Leaf\130116_OT_LB_Trichome_2.raw]
PEPMASS=435.86683 1028.993
CHARGE=3+
SCANS=766
RAWSCANS=sn766
RTINSECONDS=1046.4669
129.06889	0.50818148
130.85716	0.43075963
158.75223	0.5533811
179.98077	1.451926
200.00801	0.51561943
201.25225	0.63236875
202.81107	0.35063049
206.15651	0.44802673
210.72626	0.70260517
213.06658	3.1517519
213.84509	0.29504515
230.18793	0.22446663
237.7961	0.51410593
238.83968	1.021331
239.71195	1.9786889
240.116	0.15399684
254.03174	1.1556089
256.49365	1.2129028
260.06967	1.3926835
270.05182	0.5523118
274.08291	2.4672902
276.99798	1.0297358
283.0166	0.50183425
289.10998	1.0685673
291.224	0.52198577
293.98856	0.3882742
294.84023	1.1521813
295.77434	0.65973851
297.78715	1.4455595
298.7695	1.147086
300.01644	2.0346045
300.97531	1.2212193
315.21041	0.46225522
319.02037	0.95674702
320.72725	9.1714863
322.78915	12.031865
323.93249	1.5540518
324.84884	0.63544873
331.54171	2.6290045
332.25413	1.6755329
333.9755	0.34201539
334.44034	0.8343103
335.12888	0.17591988
338.10721	0.23469485
344.9569	0.63255651
348.00206	1.5636777
351.79584	0.7714892
352.70516	1.1546846
358.99757	1.0581968
359.96337	0.4084684
367.08957	1.1930889
370.61731	3.0884102
372.49128	0.90548942
373.98972	0.54213993
377.65191	1.3914069
377.97273	3.4850462
380.15616	1.03468
381.28767	0.4730544
384.54233	0.84657157
391.84442	0.77330432
393.96923	0.53685132
396.11297	2.4123751
398.16027	2.0511713
400.18708	1.8346648
403.27043	5.0621831
405.98837	3.3240235
406.69815	1.9713993
408.0555	0.71318579
411.65911	2.4975572
412.65061	1.9500985
413.19723	4.0206644
416.94927	6.6147329
417.71182	3.8290345
419.941	1.4711496
421.41654	7.0332866
423.52848	0.23500357
425.81445	12.240364
426.5498	4.3623391
427.7242	5.3672588
429.69179	13.44304
430.33403	2.5684357
435.38003	2.8397362
435.90201	5.2151838
444.57192	1.4918088
449.14882	1.248824
452.48038	1.0803636
452.97524	2.4472007
455.8496	0.74820783
458.21304	1.8842585
469.30561	1.5923867
469.74605	0.42823893
471.60184	0.98745144
476.44598	0.69797303
476.95046	3.2310992
477.76459	0.75742669
490.04293	1.4249114
493.19229	2.2389063
496.6375	0.7466401
498.33194	2.3491192
508.60352	1.3032201
510.0354	0.60952685
514.0905	1.9938969
517.32712	0.97419512
518.04905	0.25719976
522.49325	2.2231248
523.65844	0.44010208
531.20758	1.3990877
532.31968	0.70413968
532.86755	2.0972968
545.17736	1.582169
545.98504	0.35068065
554.76434	1.6488887
561.72516	1.0253237
564.13769	1.2902969
570.27632	1.8328462
572.14595	0.80154833
574.28949	1.8383685
579.67228	3.650923
580.82744	0.7769891
583.14381	0.51119872
589.1496	5.8451792
594.27893	0.44516724
611.24707	1.902624
615.48816	1.0295768
630.22436	2.6584164
632.76454	0.31758694
635.18017	0.5107032
672.33325	0.43836035
681.26043	0.28158607
695.22937	1.5827815
705.09021	2.5106087
715.13751	1.6881008
794.08821	1.947866
797.14139	0.55412108
854.27416	2.0052576
END IONS

BEGIN IONS
TITLE=5: Scan 782 (rt=1065.13) [E:\ORBITRAP\Laura\130118_OT_LB_Leaf\130116_OT_LB_Trichome_2.raw]
PEPMASS=645.33134 945.84039
CHARGE=4+
SCANS=782
RAWSCANS=sn782
RTINSECONDS=1065.132
186.82343	0.61857005
212.23248	0.78274747
213.75324	0.43528186
226.0477	0.43725819
255.98978	0.75957357
302.12299	1.2832564
303.0956	0.73328738
314.24847	0.43230269
338.99927	0.90218745
356.07159	2.8847742
356.96229	1.1333282
359.19471	1.0592267
375.15964	0.86598465
440.05114	0.60954629
459.63141	1.6427434
468.48041	1.2298242
482.12646	0.92437279
486.49894	1.7106494
489.19005	0.62574952
490.82721	0.72685457
508.69506	3.157279
541.29736	0.30169349
552.037	3.4928938
557.52679	1.6117764
582.4356	1.31888
598.7267	2.3320832
604.92135	5.0868616
609.59375	11.501599
612.4273	1.2839415
615.44479	2.9208395
617.08227	1.2937523
618.69683	3.3880511
622.39238	0.65775579
623.03001	2.2013028
626.05135	0.50275326
635.4547	8.1983516
636.11667	4.7104277
641.00457	1.1023661
644.65616	1.1109752
646.27508	2.4064844
658.47043	3.5305064
663.27819	1.1227241
668.33484	2.4762782
674.2257	5.8997495
688.43265	1.1865814
689.32424	1.8769573
692.19959	0.99903419
707.22457	3.0708159
718.97053	1.5820432
720.75773	3.7971387
731.40556	7.5892926
735.63611	29.171194
746.81268	2.6694867
750.53873	11.778856
753.2654	10.041226
754.94964	5.6216253
759.25938	4.6503005
762.22662	3.774201
768.12201	1.5529037
772.47797	0.63669669
775.74298	2.6655882
783.19439	8.055216
788.4768	0.98186404
793.98504	6.6142805
796.87467	1.9989613
804.77292	2.8746101
806.89408	1.157248
811.99908	3.1422902
852.37072	1.2276792
864.96557	1.3005473
894.28283	0.59701592
1005.3299	3.13751
1016.0481	0.42168112
1016.7167	0.65752979
1030.4593	2.0007987
1258.5674	0.22235849
END IONS

BEGIN IONS
TITLE=6: Scan 806 (rt=1093.76) [E:\ORBITRAP\Laura\130118_OT_LB_Leaf\130116_OT_LB_Trichome_2.raw]
PEPMASS=418.22994 3221.5894
CHARGE=3+
SCANS=806
RAWSCANS=sn806
RTINSECONDS=1093.7623
151.05067	0.79326943
157.04152	1.0002476
171.02837	0.88207769
172.46704	1.1132276
175.06076	2.5354968
182.66877	1.0227794
185.04237	1.8575449
187.12159	4.039478
190.88031	3.4493701
200.10106	4.718202
200.65204	1.2681961
201.0044	2.7299701
206.15529	0.73124438
207.18501	2.8242931
213.01346	1.7799749
214.85597	0.50942877
215.75614	0.68361222
225.11563	0.64562104
228.80401	0.49282484
233.01497	1.1161262
234.24952	0.33012717
238.98593	0.71476261
242.83993	3.4247047
251.10181	1.5122475
251.97299	0.89642993
253.1076	1.8027623
255.81391	1.2082057
256.68831	4.8289236
257.12542	1.3614742
259.98467	0.88351702
262.17268	18.434729
265.00225	1.7104522
267.24698	0.81093083
267.90121	0.40957022
271.02478	1.4746973
276.0167	1.4363547
277.21631	0.46090985
279.93594	0.44113858
289.16303	2.3162484
291.61188	1.3064841
297.22389	0.51849751
298.06125	0.65117523
299.21686	1.6180882
300.32553	0.99306814
303.51282	1.6972875
306.13314	19.46847
306.51485	2.5933421
312.25976	3.9802563
312.57305	1.1452184
317.11423	3.0084938
319.09942	0.70691934
321.53031	9.6023309
323.97521	0.68493076
330.294	0.68641903
335.59626	1.0697396
336.42635	0.79326867
337.64101	0.60538562
340.46554	2.4718341
340.90367	5.3768787
342.86245	1.9288647
345.60691	1.0862965
346.96265	1.0132668
348.56944	4.479028
353.03984	1.7351829
357.07517	6.9558246
359.22856	1.193208
360.79876	3.9484746
362.67881	1.7689069
364.23422	0.92785583
371.04357	5.5180235
372.23182	1.2281108
372.84924	3.4790462
373.79644	0.79634944
375.97528	0.75567018
376.87978	1.2460477
381.17349	4.0437393
383.1856	2.4708672
386.55664	0.54300049
390.45505	1.469532
393.20487	2.5331822
395.15335	1.3690529
396.47969	0.63816371
399.14942	95.245849
399.78675	6.8769649
400.27505	8.2654947
406.19521	4.9360563
408.68864	4.6489287
409.73622	6.5875464
412.2012	39.556078
412.63763	10.921584
417.9706	3.9622763
423.83014	0.79837734
427.53188	1.7197092
429.16179	1.7841082
435.9593	2.4603876
437.23155	1.4624136
438.48371	1.3336142
440.05991	1.4602979
441.34325	2.4920932
443.05576	1.0969967
446.67535	0.70898145
452.1394	6.2532716
454.0849	1.1309918
457.13474	1.8421365
459.85885	2.6243078
460.72281	0.91690858
467.94653	1.3150953
472.52146	3.8015423
474.47776	1.3571768
477.12106	1.5802308
479.04148	0.68199062
483.91541	0.53764358
490.07787	5.5941396
494.35546	1.1860376
496.27085	10.708428
496.94706	2.5491879
512.26513	53.544799
513.14197	18.855806
519.72433	0.94197508
522.16788	0.53166948
523.05033	1.793397
531.33721	3.1160766
536.05504	1.4434155
540.73687	6.0427705
544.74028	1.0422332
549.05677	4.956946
569.72965	1.63913
570.42724	0.93995741
587.48254	0.96970343
592.34857	0.919399
594.16111	1.6517908
597.1392	0.75568119
611.31717	8.2327828
615.07501	1.4479588
625.33283	5.5774813
629.24415	0.49596708
634.2818	1.3500825
642.26773	55.355654
644.13958	6.4075398
648.2146	1.0001301
662.14734	0.51080461
671.25842	0.48805659
695.16205	1.1125872
701.38275	1.8855565
713.4518	5.2490657
714.29671	1.2580264
723.23215	2.6657261
724.17334	6.3713044
741.24726	78.555922
854.29408	24.810894
948.06414	0.85250453
END IONS

BEGIN IONS
TITLE=7: Scan 816 (rt=1104.88) [E:\ORBITRAP\Laura\130118_OT_LB_Leaf\130116_OT_LB_Trichome_2.raw]
PEPMASS=576.30615 1249.0409
CHARGE=2+
SCANS=816
RAWSCANS=sn816
RTINSECONDS=1104.877
185.0155	0.36551801
205.03188	0.21912241
227.08517	0.49140824
231.17	0.45821111
239.87226	2.3002903
241.80384	0.7919019
243.05496	0.64815534
257.112	0.19666815
260.93916	0.68903563
276.93866	1.1688114
282.89038	0.87691015
297.10999	0.6106441
326.58946	0.68652225
348.83966	0.26362042
352.95027	0.53563874
353.97009	0.23029614
365.96455	1.3125986
369.2526	0.34884069
371.60577	0.32666936
372.69809	0.8076902
383.08005	0.37965433
411.89014	30.6033
423.68051	1.5036109
425.9657	1.3122078
436.69488	2.4110737
441.20216	0.87294854
444.7581	0.49011926
465.19134	0.93096069
468.75586	0.29459885
470.04783	0.20019231
478.88318	0.59222077
481.05197	0.38069035
485.08842	2.8888495
485.6793	11.531027
489.9054	0.58435438
492.34625	0.87451958
500.08557	0.62513958
503.87006	1.2692505
506.37008	0.33523565
507.05916	0.83252794
507.72351	0.95147556
512.75205	1.160692
514.8813	1.8661567
518.93416	0.93383483
521.51432	1.4439616
522.90982	0.60498098
527.86729	2.7792048
530.06677	22.18472
534.44545	1.4708343
537.13531	2.0360027
539.28332	1.0881509
540.11138	1.3798756
544.10184	1.338038
546.19046	1.5047501
547.19246	0.95960931
549.76616	2.2892515
551.49885	1.5901574
557.27933	6.2812938
559.1919	8.0374696
563.485	5.627689
564.62114	5.1305384
567.01137	6.9076448
569.94066	0.73887153
574.85859	0.48308348
576.21319	1.3450385
580.75947	0.73822996
586.62573	0.7197569
588.88068	4.4267804
597.01001	0.78044647
611.99101	3.4157155
614.69039	2.6506889
615.95591	1.1298459
621.89477	1.7429729
628.81444	1.2522406
631.46812	1.8245145
632.56001	0.51490976
633.41908	0.33514823
644.24275	3.566658
645.17256	1.5988734
650.15777	1.0471342
651.94567	1.1412426
659.18507	2.7016784
659.81992	1.0935367
662.10926	0.42918353
665.06817	1.2757986
667.87141	3.4621432
674.57708	3.3600778
686.48026	2.3386919
687.98753	2.0523789
692.63528	21.364009
693.28412	23.854628
698.36048	3.2172344
700.11616	1.1600579
709.1711	1.4328574
712.23573	4.6595244
716.42333	0.48013036
724.71155	3.1267369
730.78308	9.1149011
735.04029	1.1896988
739.56028	1.0284986
741.34443	1.9481812
748.32517	0.97653783
750.18359	1.9973937
755.02856	1.1084495
762.79072	0.77287732
764.30584	1.4086115
798.31921	1.6568816
829.19537	0.78850134
835.0454	1.0022135
840.75134	1.665035
850.82459	1.4465238
853.29666	1.9795185
855.06466	1.7559281
875.2566	1.8168939
879.98209	0.3999451
895.97668	0.43129136
901.69129	3.6019168
955.45977	1.1778629
983.32037	0.3338885
999.54278	2.312703
1006.735	1.1530802
1046.2769	0.79275758
1094.1855	1.9019037
1162.6907	0.66816702
END IONS

BEGIN IONS
TITLE=8: Scan 820 (rt=1108.49) [E:\ORBITRAP\Laura\130118_OT_LB_Leaf\130116_OT_LB_Trichome_2.raw]
PEPMASS=489.24509 2654.5852
CHARGE=3+
SCANS=820
RAWSCANS=sn820
RTINSECONDS=1108.4899
146.02135	0.59503142
156.896	0.25910562
158.19284	0.84006863
160.07857	0.6708019
171.18521	0.99859069
175.24641	0.21900085
184.91557	0.95799501
186.83553	1.5331047
187.21063	0.59954292
187.88969	0.28853941
190.80608	1.9994541
191.67384	0.73552024
202.91519	0.17179721
210.64322	0.24187653
212.00402	0.47051322
213.05544	1.0907113
218.8682	3.7163655
219.19069	0.43181715
222.91236	0.68796962
224.73375	0.18126549
226.11464	0.99686812
243.99382	0.25349369
245.89358	0.21784474
257.87525	2.3674782
260.21659	0.23768309
263.70576	1.4111386
264.08671	0.18273825
271.86911	0.93996522
276.1196	3.1397422
278.96048	0.79241439
292.88085	0.17730807
293.44989	0.57962332
303.10501	0.43990329
310.14358	0.27806501
318.10207	0.62198712
322.24615	0.34323871
328.16263	0.72226346
328.95656	1.2683832
341.17789	2.9702146
342.03067	1.2717687
345.09967	2.3908616
346.80633	1.0321001
350.66873	1.8767456
356.36271	2.32667
357.21151	1.0974825
358.09604	0.12335869
358.99105	0.50623061
367.02069	0.86106049
375.25415	0.50881724
381.01516	0.55939563
382.90374	1.089985
385.37462	0.95324121
388.19515	0.6121842
389.78775	1.0214056
391.79995	0.34263331
392.78109	1.4129082
393.14985	0.18393441
398.89956	0.64438792
401.06458	2.1020998
402.97338	3.5305339
404.13261	2.1025385
405.01159	1.0370465
408.13205	2.0073626
414.73142	1.5767208
416.23316	2.5197667
417.11376	4.0382636
418.73736	1.1211362
420.98255	1.7051434
424.35056	4.3747143
426.72504	5.0672374
427.97552	2.8254881
428.6954	2.1839736
430.49946	1.823492
432.612	0.46278584
435.09043	1.9036477
439.89184	5.8011363
441.83846	7.9589522
443.92091	3.8620368
445.69546	6.0432043
448.17157	1.670706
448.87807	2.8619166
454.10117	4.6383676
457.17998	0.55608781
457.46509	2.8856136
459.83886	2.2286946
460.37089	3.7189544
461.87364	2.7231071
467.14866	4.6022482
470.18813	5.2712035
471.00459	3.4254193
473.27888	2.2918674
473.98205	3.6385756
475.15505	1.6121818
477.29506	3.8781292
477.86686	8.6653455
479.64405	6.5540976
483.18494	6.8706898
484.2713	1.0191465
488.57414	4.251608
489.66397	3.9143525
490.86291	0.92991448
494.13704	0.60359444
494.50919	0.99613752
496.10482	2.3294929
498.25543	2.7480357
507.55593	0.42659551
509.60394	3.5514665
510.09586	4.1502419
511.19739	4.1664683
511.78095	1.2403548
514.83318	7.1553305
516.44753	2.5202842
518.41483	3.1953764
523.28908	1.2313027
524.526	4.0992414
529.21063	1.5826668
532.0781	1.8544968
533.05598	2.3457842
535.59235	1.2696028
546.23047	0.87883147
553.22924	0.56746021
555.34118	1.0514291
560.55731	1.0495964
565.06237	1.1846469
567.22996	1.8667368
569.3328	1.5571061
573.09509	1.3101334
575.31815	2.1234905
575.64723	6.3336447
576.29951	8.0055503
579.29413	0.77300785
586.17867	6.5862614
587.38595	2.6195897
594.21614	3.1337877
595.82911	5.9255181
612.33175	1.7767841
615.29646	3.3562668
618.29803	0.84327258
619.22983	0.33915472
624.27985	38.03447
624.76994	11.294219
630.24931	3.6479569
631.36388	0.8744269
636.1204	1.1282522
639.69374	46.677484
640.28042	2.8812306
645.33093	1.414226
650.35251	4.8472006
653.16412	1.6046299
658.78574	13.305061
661.03033	1.7975768
667.7173	109.96542
674.21961	6.7646663
677.37337	1.3105319
683.23188	21.020621
688.15879	2.2880562
689.68826	3.2498279
698.00287	1.1004122
727.08673	0.77173445
762.34582	1.8497802
768.03775	2.3467094
805.14098	4.3020083
820.37774	1.6288109
832.64355	2.2708178
837.21466	0.76288155
848.14605	0.91324559
859.15919	1.4683844
875.29131	2.4977472
891.34551	0.45986607
959.73602	2.199898
1004.2577	1.2549395
1004.6027	0.36307796
1014.1062	0.34393016
1020.3193	0.79861342
1032.3667	0.98642744
1044.2261	0.49099644
1103.5812	0.24871146
1131.4643	0.46508243
1150.2259	1.2970413
END IONS

BEGIN IONS
TITLE=9: Scan 823 (rt=1110.91) [E:\ORBITRAP\Laura\130118_OT_LB_Leaf\130116_OT_LB_Trichome_2.raw]
PEPMASS=516.2555 1576.2991
CHARGE=5+
SCANS=823
RAWSCANS=sn823
RTINSECONDS=1110.9101
200.93174	0.29098017
202.93885	1.28824
245.18778	0.36867419
245.9259	0.17970889
247.03215	0.86269769
257.73559	0.64074679
268.28494	0.22895882
285.04052	0.36461046
292.34208	0.65011621
300.05415	3.2989902
314.87685	0.65919449
317.02474	0.6534534
320.10175	0.4990547
326.87976	0.3706286
334.48602	0.8449405
341.0588	0.5115543
342.93703	3.8294602
354.04891	0.6148563
356.15144	0.98468174
356.98431	0.41791632
364.91499	1.7950235
369.90545	0.95182544
370.99837	1.3271921
379.76916	1.1035003
384.21437	1.4860166
386.01666	0.3745117
390.73939	0.63466196
393.00494	1.4333875
395.81264	1.3250403
398.20045	0.99515235
401.07594	1.1184252
404.8705	1.5579824
407.89847	0.73658933
411.11572	0.3290071
419.5757	0.56030492
422.2599	2.2472303
424.77994	2.7810425
425.94675	4.8060737
429.13615	0.26309395
434.70736	1.746986
435.49643	0.62790026
436.78878	0.87244816
440.25369	1.5707388
441.02003	2.2731981
441.97643	0.70260427
443.08738	0.65736062
449.85022	0.44218543
453.11722	1.8762551
456.10376	1.6708062
457.67353	2.3762192
459.69648	0.72730493
461.15527	1.2306355
462.39211	0.49791208
470.84668	2.8253513
472.83828	2.3439581
475.08729	0.6813484
478.49599	1.3813408
480.26001	2.2678366
484.76334	4.1372944
487.95798	2.3645238
488.83959	2.8830128
493.16022	2.0476224
497.10024	4.8002617
498.09555	3.029907
500.6046	7.497506
501.71885	2.9675098
505.12453	3.0839861
507.28962	4.0530486
508.93631	7.1282416
511.1197	2.7195262
514.33443	0.5062323
515.63355	2.6504008
516.76804	1.2889833
527.02018	2.1047346
530.17328	1.4846771
536.06064	0.56152788
544.27453	1.8240204
547.72313	3.9887547
552.52999	10.077488
556.87303	2.8189359
557.54294	0.91001072
561.61596	1.068701
565.46847	5.1618701
567.16541	2.6196833
568.53249	1.9526929
570.19725	2.7084202
571.50615	1.8806063
581.07465	1.0727411
582.6822	3.8215893
585.45444	1.8659234
586.68952	5.3408529
590.88485	1.5017485
593.7427	6.8368215
598.00238	23.368994
602.12716	9.9257584
607.45748	8.5498331
612.21053	13.922699
616.51703	45.617838
621.58024	2.981388
624.13171	2.9439755
627.14789	1.4030855
630.64388	4.1199369
633.89847	2.4898802
639.78493	0.64343901
645.59404	4.5982133
646.04971	10.526471
653.2925	1.5546823
657.19615	3.5394651
661.97161	6.4492139
672.39514	2.3760765
681.70829	2.379275
682.06918	0.96445981
684.83936	2.0885936
691.34954	0.65548649
692.10186	0.32597937
696.83012	1.0531413
702.30729	5.067787
714.14504	0.60992038
716.8864	0.59448253
722.53948	0.65194335
725.83307	1.9858999
732.98712	1.2234117
735.78355	4.59297
739.22661	0.56152989
741.56696	1.9040824
753.61853	1.2362506
766.28174	1.5162496
767.15058	0.73142281
774.16088	0.68411957
785.36877	0.68583878
845.25763	1.9786021
854.93102	1.0045688
856.26962	0.57201109
873.18334	1.5200363
885.88452	0.6853053
889.40564	0.81858138
906.37396	0.85444491
933.36358	4.0129259
942.31652	0.76572107
968.26641	1.0129307
979.44903	0.31521952
1017.0587	0.48929803
1036.4862	1.6761246
1062.4441	0.5686675
1069.4756	0.9646297
1170.4653	1.1288291
1210.3029	0.30264605
1302.2379	0.90108805
END IONS

BEGIN IONS
TITLE=10: Scan 835 (rt=1124.59) [E:\ORBITRAP\Laura\130118_OT_LB_Leaf\130116_OT_LB_Trichome_2.raw]
PEPMASS=560.26989 5341.6226
CHARGE=4+
SCANS=835
RAWSCANS=sn835
RTINSECONDS=1124.5876
168.97871	0.31160331
186.92011	7.951222
197.94273	0.26648178
217.96835	0.4291893
226.03277	1.0038496
269.94894	0.66290599
271.81336	1.7147873
279.07956	0.31925174
287.18567	4.0453326
314.91638	1.3878945
323.95772	0.23499867
328.47226	0.36707712
331.99029	2.0058333
340.21802	0.8198029
346.46435	0.3365281
357.29834	0.57609817
366.92706	0.50415378
368.13724	0.37910043
372.95752	1.9332744
374.09514	0.70593115
375.35348	0.55104853
378.81485	0.86962488
384.05127	0.34842346
401.31422	0.90169088
404.26929	0.27258049
410.89918	1.0677757
413.06332	1.8042517
416.15671	1.9079268
417.52208	0.5113402
419.33009	1.04101
422.30979	0.89243987
424.7165	2.4810445
427.6741	2.1600462
429.16298	1.4525109
430.9513	0.30670481
435.0986	1.204067
435.8086	0.6566039
442.05079	3.8647408
445.47624	4.6495327
446.21122	5.6615854
449.81866	1.1036472
454.2395	1.7161471
456.84653	0.66039621
457.96049	1.8830293
460.68972	0.83649012
464.57666	3.3457155
465.30333	1.0828353
465.98285	1.4749372
469.40474	0.36089444
482.34502	1.9533069
484.36924	1.6404883
484.77054	0.31414975
489.12005	6.6119659
497.38746	1.1840182
498.54578	1.8683937
502.78967	5.9427169
509.22582	3.7557211
514.87722	7.9242149
518.14374	8.2321792
521.18264	2.9219191
522.47394	5.5643838
524.66166	1.3183497
528.16239	2.7553746
531.34306	3.1976366
532.16627	0.77008688
538.32306	0.53820529
540.29227	2.6597501
541.57965	7.0252376
542.8037	3.8676451
546.67183	11.259773
548.39927	4.5081916
551.53684	9.4913386
553.29344	3.4418561
556.2367	2.1017481
559.35808	3.3636536
560.13575	1.7322778
562.79745	1.8113464
569.39462	0.68427218
571.37185	1.5280387
572.80861	0.52063435
577.40478	3.2118241
580.1378	2.373463
589.16955	3.1598733
592.95667	12.413437
595.75065	2.4538397
598.18052	19.544387
598.67288	39.236873
602.26995	2.2568132
606.40832	0.6090488
610.19952	3.221003
614.91434	2.3566529
625.20495	1.0153483
630.16014	0.89192934
634.67367	4.9552603
636.61579	1.6334741
642.01396	50.531382
645.15847	1.403183
647.61474	2.3424843
653.21298	1.8911911
655.29779	2.206752
657.84789	1.6035946
665.51556	14.158999
666.94749	3.4559801
669.52992	2.4745072
673.07279	3.2724017
674.80285	4.8541012
678.43503	7.9477182
679.30027	11.664878
684.71291	422.3252
692.26045	5.0924371
696.78778	3.3698925
702.33651	1.5931009
707.6299	27.62462
713.6011	178.47119
717.01062	35.835673
717.55931	51.028829
730.1605	1.0939184
731.70806	1.9696731
737.46948	2.4082892
742.42095	1.9375716
749.08538	0.28697163
761.65368	0.85124803
770.41806	2.9733861
776.75079	1.3977288
788.75372	3.8920188
797.20334	0.84604708
801.4481	0.28704737
818.01406	2.6799777
821.51831	1.2695366
824.25262	3.7379662
829.20275	3.6946688
831.44835	1.0667174
832.91239	0.53253713
847.31676	3.1611298
859.18731	0.40426962
867.27708	2.3271991
870.4302	2.2458304
892.53085	1.7192172
895.49835	0.29838206
909.10857	2.4595136
918.0137	3.5734281
941.94262	1.5804518
961.86651	2.1468463
966.47485	0.93609093
974.51129	0.86867514
1002.3437	3.4448632
1017.3378	1.8732037
1023.3453	1.0569854
1044.7944	0.84525805
1048.2169	0.72806078
1073.4163	0.6336493
1104.2314	0.58149982
1108.3818	0.84134274
1232.2174	1.8359032
1247.2414	1.1104575
1263.3895	0.77753075
1358.6542	0.97344452
1381.693	1.446811
1403.8536	1.712336
1430.6853	0.70381252
1478.389	0.93148486
1506.5106	0.68614896
END IONS

BEGIN IONS
TITLE=11: Scan 836 (rt=1125.33) [E:\ORBITRAP\Laura\130118_OT_LB_Leaf\130116_OT_LB_Trichome_2.raw]
PEPMASS=640.54189 2336.0625
CHARGE=5+
SCANS=836
RAWSCANS=sn836
RTINSECONDS=1125.3324
198.9491	0.2957593
200.05857	0.32068898
201.24042	1.0314803
214.91288	1.779865
221.18671	0.19192676
226.19819	0.73116131
227.01431	1.0970618
250.91733	1.1152431
255.8826	0.52373623
280.98376	0.30244759
286.85727	0.89417042
295.28131	0.90608862
302.15838	0.54612961
313.04278	0.40023467
328.77627	0.22551384
329.5379	0.41458135
340.03381	1.3355761
357.90112	1.0612277
365.76064	0.4794722
373.35028	1.1553381
386.96521	1.0135903
399.76932	0.75543723
412.08271	0.34754689
413.14947	2.2893788
423.92626	0.61153189
428.93465	0.46366663
432.0061	0.50374447
450.7937	1.0761263
459.91546	1.8241475
465.94873	1.143381
476.91519	0.59662455
477.13293	0.20101411
479.07177	0.44925223
486.09399	3.1056838
486.59077	6.3737632
491.00256	0.74128294
496.22333	1.2500617
512.08574	1.2455259
527.28357	1.7221609
530.14148	2.0377939
537.42202	1.9322586
542.14057	0.37659859
543.75226	1.4838258
550.58957	1.5835155
553.367	1.6040323
560.24381	1.615177
560.70036	3.2178746
565.00312	1.540827
579.65714	1.4567657
580.16097	2.0686449
583.34332	0.75708746
589.77584	1.4315761
591.15015	1.8064069
597.89381	1.4106764
600.66908	4.7106583
603.1541	3.8732949
605.28593	2.6889268
609.03106	3.5101511
613.07355	1.4957437
615.85314	5.1443456
617.83412	2.2465008
622.1055	3.9919701
624.75671	4.7084959
628.34864	4.8791294
629.96375	3.7260967
631.74477	7.2839726
633.20035	5.014081
640.51782	0.67351344
655.1584	0.41166871
657.35112	0.88487595
658.02117	0.9427748
660.24825	0.40218379
663.57098	1.2350179
668.69946	0.77770319
672.54882	3.7458355
677.41603	0.76475096
677.59276	1.8475956
682.28935	1.2875006
685.21619	0.40239456
692.98569	1.8604259
696.49138	0.92775862
700.59811	1.2631322
702.49402	1.6118584
705.90978	1.7682376
709.72541	0.55600974
717.52985	1.5878216
720.87196	2.0437203
723.14649	2.6964443
728.77553	1.6892589
732.19879	1.4004045
735.59616	28.496726
737.68676	6.8003146
741.86203	36.209056
746.62922	76.546333
750.95802	79.569409
755.93064	1.7181663
759.25546	10.237268
763.37997	5.2335117
767.10001	2.7958143
769.2311	2.8509759
772.12389	3.0304829
774.38846	13.216735
778.83407	30.220982
782.39008	8.1942399
783.35109	10.518751
788.6443	11.989917
795.53941	1.0055292
796.19665	1.7954546
804.53217	2.8633879
806.71984	4.143245
809.16675	1.4780085
815.013	3.3502037
823.38269	0.57997854
838.02386	1.864453
843.07946	0.48753327
852.04379	0.73217663
854.34611	2.749559
855.69028	0.83651314
869.80105	1.3296395
879.76996	1.7098525
887.33386	1.6773627
898.21043	2.1877824
901.40788	0.393605
920.99591	0.35578747
929.04535	0.83123991
933.74918	1.6456281
936.48223	2.8465382
954.23346	1.2735326
965.34924	0.38248957
970.969	4.2640529
979.63067	0.8332631
998.35798	1.8754976
1001.3452	0.49980713
1006.9086	1.6698355
1011.103	0.66340639
1015.5179	1.1262713
1019.3215	0.41798956
1029.3081	1.9428964
1036.5899	0.36393883
1039.5869	0.52523651
1050.2983	0.24882509
1075.1371	2.7674963
1120.066	0.42677703
1151.9337	1.2250664
1170.7816	1.9480794
1197.6608	1.0989487
1256.7194	1.2145366
1262.3695	1.7571723
1321.7535	2.5320588
1330.6625	1.6096343
1354.613	0.56492819
1571.7101	0.85218432
1877.3593	0.33099095
END IONS

BEGIN IONS
TITLE=12: Scan 844 (rt=1134.02) [E:\ORBITRAP\Laura\130118_OT_LB_Leaf\130116_OT_LB_Trichome_2.raw]
PEPMASS=566.29167 1485.9501
CHARGE=2+
SCANS=844
RAWSCANS=sn844
RTINSECONDS=1134.023
182.91417	1.6808154
198.20939	0.77310551
199.85696	1.5888187
202.9982	0.3057997
207.0507	0.16570947
228.00545	2.5194136
248.67059	0.43631246
251.18478	0.77113708
262.02829	2.7007866
262.33343	0.54180633
263.12749	0.72716633
268.00223	0.53468215
271.04056	1.686476
271.64094	0.13363571
286.23394	0.97430177
292.21289	0.41368081
301.1719	0.49896003
311.15261	2.6034606
314.60653	1.7145556
316.99911	0.59213335
322.02466	0.25531665
353.19716	1.9622882
356.33557	0.86446908
359.93054	1.5141345
379.23784	0.89440238
388.37097	0.92760944
389.69319	2.1578771
396.94638	0.20699559
403.06927	0.99384553
410.00428	10.850544
411.12118	0.61079449
424.1189	0.52115394
426.10139	1.8328669
428.08597	1.1979818
429.77345	1.189299
433.16457	0.78584038
433.98619	0.50144627
450.60613	4.6680314
454.02013	0.57499883
455.18595	0.98618807
456.56974	1.8473795
457.72979	0.68697293
461.12962	0.34735351
461.76691	1.1236036
462.74477	0.57417253
465.73834	0.27259153
470.71779	0.27949898
471.44116	0.91002124
474.82012	1.1599198
479.36297	1.5525271
487.00839	3.4820234
487.83471	1.8252761
492.08191	0.62313155
496.39064	0.510244
501.71931	1.8898583
504.4627	1.9895774
507.90692	0.3446775
511.16938	1.8282572
511.77831	2.6540263
513.01797	1.3512297
515.10474	0.76654607
520.07254	2.4702032
521.93878	5.2365675
524.16241	2.4984083
525.57212	1.3314825
530.71521	2.5655449
535.18121	1.7462842
540.26263	2.3853793
543.01385	1.3542867
546.23007	3.3804873
546.79673	9.0025733
547.92988	5.1340418
549.17147	2.5483925
551.61687	7.2740387
554.58581	4.9978151
556.23264	8.6514333
557.33215	19.637373
560.37859	2.264196
562.63462	0.5078833
564.75348	1.6853292
569.23291	1.6012376
575.77551	0.64565037
583.05121	0.87294643
585.33868	0.99682227
591.53637	1.0567073
598.19232	0.78512793
601.23449	2.9412038
608.31866	1.6451018
612.18048	4.2738662
620.28963	1.5098985
621.97252	1.6125814
626.06858	0.48562112
629.43469	1.6086856
633.89125	3.7713821
640.74465	3.4520023
646.71462	2.5243133
649.13288	4.9097786
655.90526	0.35996164
660.80121	4.3614669
663.37862	0.56092102
669.78195	4.9916691
672.34273	1.9648732
676.14953	1.992406
681.64624	1.3844707
686.91233	9.5936496
692.59413	5.9105072
696.81354	0.43953833
704.0859	14.85337
708.06945	1.419769
712.46202	0.9981279
715.58037	0.99004866
718.19829	2.85168
721.21144	5.7690304
725.17283	4.9342625
727.00599	1.0318819
741.10285	6.6555051
756.80352	0.81915419
773.78686	1.6329836
779.35565	0.59450897
785.31494	1.1874968
791.5581	1.0514511
803.29528	6.0620729
826.12353	1.5164352
832.22259	0.46479118
849.26318	2.7593648
853.0896	3.1765271
869.92678	1.0835951
886.40217	5.2319371
896.50069	2.4082085
899.13773	1.0272623
904.40689	32.608951
911.20013	4.4987701
917.33526	1.1325293
924.08905	0.38529835
932.23645	0.7444652
945.32263	1.0882243
958.40921	2.0521987
976.18353	0.63970864
981.14837	1.4489196
1083.4242	0.31043077
1132.5192	0.43717973
END IONS

BEGIN IONS
TITLE=13: Scan 846 (rt=1135.13) [E:\ORBITRAP\Laura\130118_OT_LB_Leaf\130116_OT_LB_Trichome_2.raw]
PEPMASS=543.86471 4908.4351
CHARGE=5+
SCANS=846
RAWSCANS=sn846
RTINSECONDS=1135.132
157.91928	0.93918377
159.02699	1.2185326
179.97763	1.0064467
194.23877	0.31306841
198.19467	0.57318628
212.89527	0.46423077
215.76722	0.36072979
217.06372	1.5929058
221.91058	0.53951635
225.97531	0.773717
226.9795	0.49358529
227.84603	0.28849456
232.86862	0.61955467
241.90107	0.80137335
259.01663	1.5432691
268.90249	0.38327033
281.609	0.63351714
286.47494	0.28535198
286.92589	0.82638152
296.7749	1.8453004
299.00002	0.7705396
311.0993	2.3728533
316.87838	0.37288422
320.17587	0.88206582
346.32934	0.5968583
351.99042	0.34388856
354.85169	0.49317639
355.00423	0.14475466
357.00246	0.37990551
360.11214	0.37848904
361.12856	0.18096808
366.84074	0.83159267
367.6175	1.5844877
370.05598	0.37448244
380.04263	0.36863324
382.15416	0.52659013
383.60211	0.80725284
385.20274	2.9244928
386.32523	4.2672323
387.20427	5.1436371
398.81978	1.8307294
400.33775	2.8845968
403.29319	0.34450528
404.1214	0.54388454
410.28503	0.41010966
414.18485	1.5115534
415.192	0.32805322
419.38116	0.48241089
424.967	3.7669726
428.97315	1.7766651
429.57157	2.2095199
431.21706	0.70721049
436.92529	0.72580495
439.00515	0.44936683
440.20254	3.9754503
443.4548	1.1012247
444.78899	0.41262205
450.4118	0.49973476
452.21052	0.46870408
453.80847	1.2162859
455.01797	0.50090971
457.66877	0.67236416
460.1064	0.72147058
461.32947	0.47026241
464.49485	3.4073326
466.25553	11.726067
467.34054	7.2065946
471.0794	2.6391081
472.15043	1.5719406
473.82622	2.8299839
476.27121	0.96006418
478.34619	4.0045379
484.78373	6.5311583
489.90778	3.8793431
491.08731	1.2808051
494.22319	1.3646681
496.17637	1.2074917
496.7251	0.64072231
499.14786	1.1705703
500.00897	0.77668255
502.7536	0.68656286
506.90269	1.3029922
509.07766	1.740634
512.2516	9.5927288
515.62471	17.105112
517.94713	0.70841142
519.66217	4.6555946
522.01561	2.3748318
523.261	1.4924099
524.14452	6.3826297
529.4857	10.650748
530.46487	18.179789
531.4281	11.56745
533.56472	21.099286
536.87475	19.921315
538.25873	3.7846757
549.88358	3.4085595
552.75409	1.6033255
556.39722	1.5225412
558.80052	2.1182306
560.67045	0.80760796
562.21539	2.1500385
567.99341	1.825646
571.17123	4.0391192
576.4432	0.89087112
579.64977	9.1350053
580.07463	15.985086
594.62903	3.5073653
594.91968	1.3404454
597.1506	2.437213
598.64409	1.5092628
601.50107	3.5231796
603.61796	1.6323413
607.86772	56.453142
611.90114	0.95905007
614.89747	1.4440932
616.75893	4.3995019
620.26316	3.4326365
621.6311	1.9876546
625.85397	19.17495
631.2221	2.3071208
635.19039	4.6169465
636.90967	3.7079995
639.85924	340.28931
643.7811	3.946218
647.04013	2.0105595
648.65386	1.7366929
653.05637	5.1881659
656.85263	13.519182
659.51598	14.576669
661.72788	52.544205
664.07626	91.039107
668.34318	7.8685994
669.20436	1.3328808
678.23559	0.83176301
681.97241	1.0264497
687.10922	3.4479503
697.11258	1.6617123
698.44358	0.87890459
705.47573	2.1591715
707.582	0.64873972
710.96372	11.678851
716.67676	2.6880812
719.83388	0.47717403
722.25031	1.4198978
722.89251	3.3169568
730.87558	0.7478697
733.75286	5.4503036
736.62447	1.7264109
738.71771	4.3615655
741.80754	1.0709568
744.87725	2.4472838
750.26935	1.9049145
753.1362	1.0005696
754.14716	0.49191452
766.78375	1.1440548
772.46999	6.256505
777.0011	2.3755703
782.11459	0.85689984
783.18956	0.39232992
787.879	1.3312115
790.55072	0.78961432
796.2402	3.1720785
808.8467	2.5740344
810.78533	2.2566412
815.48248	0.38576175
825.3281	1.003452
828.43018	2.0190989
832.35926	6.8988884
843.17871	0.84661394
853.10587	1.0451792
858.17163	0.6118213
859.39245	0.84639278
865.34845	2.1192559
875.31171	0.9985912
887.27746	1.385855
897.34774	2.0449326
908.25927	1.035126
919.91751	2.2434251
929.47674	3.2614989
943.26084	3.4108084
961.35888	3.2146112
975.01036	0.8057934
979.08079	0.65115156
992.30401	0.34195192
1012.3962	0.75918208
1020.5669	0.80675087
1030.3549	3.1124248
1035.3595	0.79161783
1053.4919	1.1580487
1065.6268	1.4472215
1075.9601	0.54518066
1083.5476	0.40269675
1090.2627	0.48736473
1097.8017	1.927161
1100.5895	4.7532071
1178.3285	1.123038
1226.664	2.3667064
1263.3247	1.0997782
1281.3916	0.36988287
1339.3371	0.72539803
1428.6669	1.432962
1440.3951	0.38695354
1580.7962	2.6285366
1665.4577	0.63527175
1730.5579	1.6100591
END IONS

BEGIN IONS
TITLE=14: Scan 847 (rt=1135.88) [E:\ORBITRAP\Laura\130118_OT_LB_Leaf\130116_OT_LB_Trichome_2.raw]
PEPMASS=522.82448 1881.4785
CHARGE=2+
SCANS=847
RAWSCANS=sn847
RTINSECONDS=1135.8765
172.88356	0.5858079
200.80335	1.007697
201.98341	0.5287518
220.09777	0.24321594
227.07269	0.64179055
234.10042	1.1822006
238.67012	0.47308942
240.08287	0.79509781
240.57472	3.7875371
252.63257	0.52477149
255.83915	0.73780374
257.07437	0.26223499
259.20812	0.52758868
265.97299	0.47469629
268.94389	0.4113711
270.80786	0.21782158
271.18314	0.39414297
275.32236	0.70703848
285.14201	1.8889808
285.97048	0.27393146
295.75951	4.9957015
298.81405	3.6273387
300.51451	2.4622142
301.5159	1.2175915
302.2343	0.40334618
304.69972	0.92420357
307.71327	1.734589
310.30185	6.2099876
314.04866	3.0969848
314.88525	0.43794256
337.48526	0.43431169
346.30524	3.0131297
350.32284	0.71110261
357.04904	0.29511974
358.09523	0.63327616
360.80243	3.4428327
364.75067	0.52986679
366.72989	0.83111508
369.80569	3.7798389
375.92067	1.8682518
376.70249	2.341679
378.92578	1.1082764
385.28152	0.98357298
385.9411	3.2709957
395.21486	3.136182
399.0155	1.0151446
407.20411	0.39872313
408.2081	1.7676278
410.86176	0.42924707
413.05409	2.3634195
414.07247	5.7303381
417.15369	2.7673522
422.7359	2.320435
423.15942	8.7240745
427.71624	2.0369082
428.72334	0.77257022
431.86793	1.3532133
434.54182	0.52040324
435.99841	1.6512333
438.13813	3.9080224
438.45641	1.1213769
442.99556	1.737212
444.24439	2.5538381
449.0362	2.3589246
450.67967	1.5072283
451.97721	0.7441672
463.48585	1.7517797
466.22443	8.9263126
469.12527	2.0472511
471.18539	1.5296922
473.28262	0.62912259
475.67456	1.3021535
479.91681	6.4154871
484.87444	0.99817889
487.1608	4.4642301
489.22951	2.6877931
492.90163	5.2472174
493.73484	2.7334685
499.13541	2.1170679
503.44156	3.4682737
505.5151	14.393113
505.87009	44.368076
513.02355	4.802891
513.63354	8.1454082
514.1887	15.33209
517.74189	0.29437719
518.58157	0.4256772
522.12996	2.5841627
522.81075	3.011266
524.73651	0.62420681
527.17883	2.9520317
528.22007	0.77944038
536.1549	0.82057924
541.39756	1.7183215
543.51105	3.9121732
545.23274	7.4287331
548.89074	4.539253
553.46911	1.1255056
554.7656	1.5572992
560.26013	2.3460493
564.03708	2.1123245
570.39116	1.6767058
571.51844	0.40831142
579.68902	2.7130349
586.06838	1.6786417
587.29461	3.2880476
590.88846	4.7821008
596.8392	0.58274891
597.11439	2.4190089
598.25018	0.64294099
613.09047	0.43773319
614.23062	0.53357251
614.62054	1.1680458
621.93536	0.7493612
627.30261	1.2442589
632.28027	14.838186
633.09809	4.603555
638.33784	6.2004439
639.18503	3.4821318
641.2875	2.8603615
651.73638	0.96356609
652.29895	2.9532098
658.34032	0.40142401
659.12573	0.49720336
663.23291	0.59127323
670.65477	4.2398174
673.47235	0.35175187
682.14758	5.6088864
685.38232	0.62975936
690.95569	1.7172991
691.84829	0.21442931
698.11774	0.95451463
699.44767	1.4484174
714.17606	1.6620005
718.15764	0.54771783
726.19401	0.32595657
731.29883	21.706516
734.91731	2.8068821
743.16021	0.39069806
752.95013	6.6360129
767.03133	0.3500965
771.33269	0.22391414
784.36987	0.31627915
806.34857	1.0926676
819.47045	2.4739613
832.44391	4.1104554
844.32115	15.79841
844.68758	4.71077
874.52112	0.94099488
897.00884	1.8156511
899.07877	2.5748442
914.30495	1.1393018
916.32548	1.5628248
917.2369	0.48589485
931.34283	1.2019401
986.61126	0.64922116
995.30127	1.1266404
END IONS

BEGIN IONS
TITLE=15: Scan 850 (rt=1138.21) [E:\ORBITRAP\Laura\130118_OT_LB_Leaf\130116_OT_LB_Trichome_2.raw]
PEPMASS=697.84471 10463.054
CHARGE=4+
SCANS=850
RAWSCANS=sn850
RTINSECONDS=1138.2069
201.16081	0.58266371
216.77325	0.62396579
219.23493	0.96868019
223.15934	0.65595609
224.90253	0.76184019
226.3647	0.50804498
226.7526	0.85485538
238.69398	2.5918046
254.07881	0.51665229
269.07892	3.9491109
269.82394	1.4714344
281.08286	1.3015932
282.02951	1.8823208
287.02125	9.5421045
295.05471	3.9991055
297.24036	0.83508411
297.97578	0.46805977
299.94326	0.88121197
301.91467	2.5338647
311.70951	3.794267
313.28637	1.160588
314.85864	1.5270721
316.03719	0.4021312
323.88799	0.56071616
328.84088	0.86582029
333.08634	3.7982738
345.28365	1.793128
347.66961	1.0133292
348.06546	1.9131059
353.17148	0.65296307
368.95625	3.28167
369.96824	1.1298057
373.0935	1.4668544
385.3432	2.1654407
393.99627	1.5729794
402.00096	0.72687554
408.98956	0.77318229
418.10381	2.0297571
419.02955	1.4203037
422.03895	0.67097548
426.12448	1.5455251
429.31315	0.96273509
441.84803	2.4116878
443.10679	1.3732043
445.90011	5.4546144
446.39581	1.8458044
446.90143	5.0506932
456.73176	1.8717171
465.55328	0.66059074
474.35618	1.4056971
475.16218	2.0015038
475.94543	2.5883747
477.68122	1.083155
480.95807	1.0509954
485.17966	2.1399891
489.98572	1.5214878
497.27708	1.1001432
498.11297	1.8838454
503.13317	5.5600223
510.25713	1.0029392
517.06134	4.4284948
521.74452	4.8594043
522.19263	0.94762776
528.10303	12.028637
529.2001	5.3283237
531.53361	2.2769393
534.11059	21.545928
539.33694	2.6756238
540.80896	0.95104286
555.84338	1.2224366
558.02655	1.0021612
559.12368	2.59072
569.39752	3.9756941
572.24836	7.2792269
573.85576	3.8301789
575.19685	6.8284736
577.13998	1.3252977
582.64627	0.9595801
584.34403	0.76765787
586.46096	0.69850311
595.16827	9.4476994
599.98022	3.0428098
607.77183	12.186562
611.14855	2.0500265
614.45021	2.6226998
617.80782	2.4165941
619.1333	3.2205378
628.273	3.9972434
628.65734	1.1318367
630.87342	2.0395063
633.61739	3.1001002
636.00868	5.4435742
636.38281	2.0655011
638.90138	4.4494917
642.44394	4.4599116
646.19347	15.7437
647.66757	28.866364
651.4655	39.890379
660.61938	7.9475483
665.40819	6.5235584
668.55594	7.534398
673.42992	19.604125
675.74761	7.9208353
680.11939	9.6367073
684.42575	12.990841
685.36474	17.0011
686.36217	26.05831
689.09529	44.559938
691.31126	2.3603372
695.25469	1.5726983
703.25162	2.6570301
704.01888	0.74901895
709.40705	3.0189002
714.72191	10.728487
715.42359	24.882565
718.96241	2.1169656
721.07619	3.7470438
724.28524	1.5513022
726.44657	2.9060402
727.2932	5.0339765
733.07774	21.010442
735.9723	8.8761561
738.85337	45.829046
745.47447	2.8937231
748.39479	1.1451644
751.68077	1.764899
752.15139	7.3424089
756.62215	3.462358
758.58255	2.3454507
762.94105	17.450057
766.25046	1.4301329
768.98935	2.4430298
770.32358	3.7577912
775.71392	23.332301
781.65729	150.07293
787.75695	7.6812059
788.29106	2.4627795
791.84888	5.0335515
795.81778	5.0180147
800.25694	14.586036
805.82225	6.3386217
811.17676	1.6262008
813.98675	11.785278
819.19783	47.296461
819.9897	11.215123
825.33446	154.10109
828.21985	6.5921643
840.40287	2.8444099
843.87674	4.0891813
847.18033	21.987734
848.7583	19.783962
851.71204	17.733725
857.39531	15.041438
862.03924	21.301148
862.49095	67.320839
867.97283	347.79064
871.40127	6.3126616
876.22756	1.5956079
880.40619	7.7553041
885.88604	42.41434
891.02179	47.480118
892.339	16.064241
897.04338	206.31615
900.52707	25.093646
908.27325	1.659609
916.49572	2.4415011
932.85779	4.6194883
942.06799	5.7943745
946.09228	1.4898299
950.22414	7.8475893
972.47283	4.2952533
977.03271	4.9067821
980.3273	4.4062318
992.81583	2.1077989
994.47344	1.1266723
998.0746	1.3203529
1005.5957	3.6139675
1022.5507	1.5289467
1028.4935	4.7683227
1049.3841	1.6852882
1059.5696	4.4316122
1063.9977	0.93900414
1071.8446	2.0164788
1077.5081	4.9654045
1093.2269	1.4665721
1096.3185	1.7616121
1107.8111	1.42711
1115.8473	1.7871546
1129.3002	0.94588101
1136.4126	6.4865387
1152.1465	1.7570243
1154.3453	0.95592825
1169.2718	1.9427131
1178.4169	4.4609019
1188.6999	7.7384539
1190.4391	8.4041032
1196.4682	2.1983425
1202.1335	2.0366077
1214.415	1.4926003
1222.2325	1.3202544
1238.4257	2.3538907
1247.4899	2.6716321
1259.3034	2.4141195
1267.3932	2.2594793
1296.8086	2.4257773
1301.8541	1.7485478
1318.2154	3.0596367
1337.2494	2.090889
1358.444	2.6751797
1363.452	2.0545953
1388.606	2.0873883
1403.3373	0.88617437
1419.4174	0.99620595
1432.823	1.0898554
1476.4264	1.0783401
1496.3754	1.2229159
1514.6382	1.6889766
1551.9083	2.2226022
1560.1935	1.2192102
1784.6038	1.6019156
1931.8351	1.0451171
END IONS

BEGIN IONS
TITLE=16: Scan 851 (rt=1138.94) [E:\ORBITRAP\Laura\130118_OT_LB_Leaf\130116_OT_LB_Trichome_2.raw]
PEPMASS=620.06826 1122.7949
CHARGE=4+
SCANS=851
RAWSCANS=sn851
RTINSECONDS=1138.9411
201.70896	0.29543856
231.0254	0.74543893
258.86548	0.88140306
282.8092	0.52715244
300.03302	0.59301359
307.92914	0.86658678
321.10745	1.3081729
343.11029	0.99652689
357.11859	0.75223311
364.76565	0.57904534
369.85984	0.4855783
371.86181	0.23891141
407.15552	0.58163631
414.08841	1.0286602
430.20629	0.81599456
455.34725	0.79104364
456.61011	0.93034017
460.13254	1.0898458
463.20623	1.6732254
465.79507	0.55719602
466.70655	0.70448305
469.79773	1.9312003
484.92737	0.42079028
491.16887	0.65471668
492.90429	0.71645961
499.03876	1.6963682
502.87052	1.103565
505.04549	1.3512472
506.63034	0.46973697
509.13379	1.0301439
513.1299	3.6553962
516.6457	1.8074194
519.64733	1.5129629
523.43042	1.8651529
533.64112	2.54401
539.72937	2.8075944
544.77051	1.6702093
555.01323	2.8638084
557.16007	2.8453413
558.76782	1.4419529
559.81494	0.34710055
566.58521	6.5990141
570.08806	1.6348572
572.45268	0.4473835
576.15063	0.75254087
576.64373	1.34756
581.28363	4.4918545
583.53376	0.47515597
588.35357	0.4052131
591.22509	1.0979213
592.07416	0.3530858
598.70033	3.3141331
600.95408	5.9873155
601.53991	10.632502
603.79744	1.9675988
608.22066	4.629015
610.20987	5.6284308
611.71582	6.1703449
617.00902	1.0825636
619.62744	2.2368614
621.55804	0.32561412
628.16632	0.40852417
634.7305	0.3445483
637.95453	0.73788463
641.58158	1.0766089
652.04461	0.34486383
656.16339	1.5770782
658.94876	2.4238854
661.51956	0.44826873
664.66035	2.0684257
665.50049	1.0065217
668.27203	3.5765519
673.91778	1.8306522
680.05568	2.4829577
681.98528	3.1568993
686.8622	0.72301454
689.30225	0.232612
693.04158	0.57481148
694.9342	1.4458964
698.12258	0.47610656
700.55625	0.91238379
703.24505	1.1045023
712.30181	11.368652
714.89467	1.9414572
719.02592	0.27434484
727.46239	4.1784185
730.35771	2.5792092
736.23014	12.507769
740.62899	1.2959609
744.78326	1.1710167
753.53013	4.40611
759.57948	18.172817
760.46364	3.5076481
763.28055	1.6600275
771.37508	2.9306727
772.70216	2.3319515
776.85473	7.0936879
781.22515	1.4270561
788.99861	9.8992921
792.38501	5.0844339
798.34171	2.0739667
814.01166	0.46256828
818.44488	0.90771203
822.84136	1.6995002
834.20306	0.77699602
840.04608	1.5964147
855.36292	1.5356698
857.87659	0.76222726
873.92633	2.2632058
876.27742	1.4227246
882.30981	0.55597925
890.41528	1.9121486
899.88025	0.38375316
910.30456	2.0757454
930.0409	1.6813482
943.25296	1.7666788
955.77014	1.4332095
961.69842	1.4046096
969.41033	0.65150842
985.06323	0.3107932
996.3247	0.84562281
1017.1238	0.62400136
1043.3126	0.93451297
1064.6207	0.36797868
1075.8091	0.52869014
1107.4523	0.99829493
1182.4134	0.92816619
END IONS

BEGIN IONS
TITLE=17: Scan 858 (rt=1146.26) [E:\ORBITRAP\Laura\130118_OT_LB_Leaf\130116_OT_LB_Trichome_2.raw]
PEPMASS=711.32333 2838.8809
CHARGE=4+
SCANS=858
RAWSCANS=sn858
RTINSECONDS=1146.2557
226.27077	1.0860589
229.01662	0.24397196
244.93375	0.67377991
270.05414	0.46630548
308.98334	1.4934915
314.97133	1.4220578
315.31019	0.23188653
316.19728	0.53508646
325.19145	0.59912987
326.32387	0.13967665
326.74492	0.23001659
370.92619	1.7100595
371.06166	0.58845322
373.00985	1.4559798
398.95361	0.26983584
417.99944	1.0928742
418.8435	0.27127561
420.0657	1.2096334
430.01593	0.85820295
437.578	2.2054288
446.25775	1.8135297
456.06733	1.1541562
458.26751	1.2349414
470.82153	1.3123335
487.0567	0.41512349
500.5918	2.8644652
520.45184	1.22796
528.18628	1.6049043
533.88919	0.42677132
535.23669	0.20915351
541.40903	5.0994946
545.23871	2.0974485
549.9296	0.65467836
552.35415	3.1884623
554.13065	0.93257251
555.9198	2.1506797
557.53624	0.99206427
560.21206	2.7011982
565.18054	0.47845663
575.13451	0.98266917
578.48055	0.88187298
579.33459	1.8692775
585.57882	0.71184016
587.62822	1.8177318
589.39452	0.53563846
590.65869	1.8488097
596.48327	2.1734181
597.64313	0.34066384
604.2189	2.4625266
605.99296	0.90769956
610.23889	1.4589989
617.82751	3.597166
621.55588	4.5635465
627.00576	2.2346409
630.77008	1.4680563
636.82307	1.1154171
640.14435	3.3927519
645.03461	5.6725456
647.91366	1.7620917
649.64568	1.4431072
653.49271	0.96364838
657.36487	6.1012656
658.05788	1.7385977
660.80684	7.740027
665.19487	6.0796075
666.35888	3.3784702
668.06239	2.8693588
669.56015	3.3689304
671.31078	3.2074907
674.17691	5.0260036
676.37936	5.2083648
678.32288	7.6015022
682.27526	6.2172901
683.45681	2.9655682
685.54975	5.9950712
686.94169	6.8945757
691.85881	13.878189
694.93813	9.5057218
698.32821	19.599508
702.21917	82.558816
710.95477	1.0923285
715.69872	1.7962537
724.43174	0.89860889
729.06453	5.0219205
733.1516	6.0762579
736.41677	1.0298387
741.00278	1.6222221
744.23115	2.0048069
745.94698	1.6310291
750.58818	6.2897641
756.74322	3.0100055
759.95475	1.1142057
769.08922	8.331955
772.19061	1.4586022
774.34834	2.1077842
776.40846	2.7291669
780.67842	6.6944754
783.26645	4.699238
785.65908	2.3846403
788.37265	4.9280242
792.74986	4.2044153
793.32638	11.787155
800.06953	6.7971656
800.92263	1.8208499
807.25304	0.70018494
808.17342	0.33767941
814.74638	2.4607057
817.79705	5.3280678
825.26496	5.2016961
826.85967	6.8195528
830.12436	2.9442926
832.74717	6.709392
843.86972	8.6402399
847.64492	1.3758114
856.38493	1.3426089
858.92292	1.2060818
863.48387	2.2653646
866.72873	4.9351251
868.59827	1.990054
871.92839	3.3412649
874.35445	5.0116912
879.73946	6.8637036
886.2431	20.946714
890.93764	2.1104488
893.17178	1.1959962
896.89511	3.2695239
903.91476	5.723296
904.67589	3.2243661
906.65463	4.7175407
914.42979	15.450062
915.43016	4.8573022
922.03901	4.9993707
926.78167	1.3983687
939.1538	0.59677783
943.9269	0.76682868
944.7608	1.2585085
949.73843	1.3698365
953.70769	0.65460861
957.41677	1.1518542
981.55206	0.95619909
994.04762	4.7304496
1005.4849	3.304863
1007.8285	1.4925544
1029.0839	1.2182476
1049.5532	0.99433503
1060.2427	1.4090623
1073.7229	2.0588608
1078.4219	2.8503922
1089.5024	3.2621519
1091.2703	2.215611
1125.5211	0.73190884
1137.2848	0.80994125
1146.2621	1.7646246
1154.3163	0.52791253
1161.832	1.6147421
1165.2558	1.2429697
1171.1079	1.6599107
1189.3513	4.6257462
1212.172	0.86886381
1238.6416	1.3548285
1245.3342	4.3022998
1266.2813	0.79060283
1269.176	0.34908854
1281.4541	0.79675147
1293.3026	1.6669528
1303.3345	1.2526976
1381.0564	0.81186968
1447.5718	1.145789
1473.7864	0.65927926
1562.5662	0.65623996
1617.8437	0.38381351
1923.6242	0.89967974
END IONS

BEGIN IONS
TITLE=18: Scan 865 (rt=1153.66) [E:\ORBITRAP\Laura\130118_OT_LB_Leaf\130116_OT_LB_Trichome_2.raw]
PEPMASS=629.31281 2700.9414
CHARGE=4+
SCANS=865
RAWSCANS=sn865
RTINSECONDS=1153.6592
198.70279	0.36701981
199.16266	3.2420872
203.89401	0.84377261
207.07204	0.91666997
226.03591	1.6877473
226.93305	3.3770166
229.0072	0.58669569
232.931	0.31586877
238.73152	1.4717421
239.82566	0.55760897
240.64469	0.25194883
244.36633	0.56841776
250.79266	0.84862969
260.83929	0.93949927
266.93904	0.3738827
277.1571	0.55408862
284.06677	1.7849833
296.59568	0.94079132
297.75981	1.1813428
298.99388	0.68258038
299.90017	1.1032444
302.41882	0.15061468
307.99355	2.2318383
309.95344	0.97858759
313.15739	0.18728473
315.33142	0.23906052
327.09385	1.2103
329.18921	0.88805473
331.15668	0.58523706
343.02752	0.26894916
354.86179	1.7840872
358.10771	1.0021795
369.15892	1.7463953
371.81246	0.30645394
372.97977	2.289283
373.94476	0.7695343
376.69751	0.50535753
380.72467	2.5092311
409.0135	0.68426829
412.26649	1.1506227
415.10681	1.3325203
419.2138	3.1755973
424.12767	1.0433728
425.98599	1.7139967
426.93458	0.64680581
428.31503	0.23963403
432.59796	1.3852935
442.2242	1.2958437
445.00237	1.5381637
446.21533	0.4615407
450.53263	3.9048304
450.95233	5.8922693
454.40426	0.36582591
457.68754	2.9925347
458.88427	2.7836484
468.68384	1.2100325
472.58177	2.2501668
475.24182	0.60168533
479.39126	0.36500598
481.27546	1.5741939
483.05571	0.57209027
485.16492	0.28901439
486.10902	0.51143146
488.28431	1.9271796
490.18219	2.3478353
493.64826	0.90163479
498.06787	3.527506
500.57855	3.0206185
506.24754	0.72937861
507.19126	1.2825527
514.76536	2.0342193
515.65125	3.2280111
518.94689	0.46026169
520.11774	0.75009289
523.41974	2.2755595
525.95327	1.5421801
529.81805	0.77918503
531.2912	2.8201076
532.88918	0.96887454
538.90928	5.5722088
539.53828	6.7724036
543.2574	18.470788
547.2784	1.3169292
549.52856	1.4780661
551.07187	1.4758843
551.90481	0.32495269
556.69732	2.374468
562.5272	6.8270128
565.63067	1.2066998
567.16911	3.0951366
570.27566	1.6018082
572.34722	2.4526603
576.90337	2.876413
578.57321	8.8583872
579.70662	8.3634977
582.75858	4.769494
584.50032	4.9222808
587.10461	1.2021128
592.77149	4.1619636
594.92475	3.7204564
599.16072	2.4024284
599.87537	6.5001409
604.5571	7.8082862
604.95446	2.6258877
610.61981	7.5054768
612.19777	4.0196617
615.18505	17.444461
619.30651	7.8121126
621.22639	5.3112811
621.89516	11.780476
632.40467	1.4526456
635.164	3.1066044
638.55375	2.1550872
643.28723	5.436713
645.08003	1.2158762
649.01569	2.1140234
651.42755	2.1075061
657.18072	0.56037041
658.88482	0.80883617
665.80199	2.2342001
666.27817	5.2901471
668.99025	0.64011868
671.33414	1.9448329
673.26387	1.1131866
677.08402	1.0557601
679.73736	4.3410522
680.66317	1.535599
685.0548	9.9709379
689.21252	1.6004788
691.04338	2.9607554
691.92648	1.0071112
697.88095	3.3371282
700.32613	4.3716238
710.8708	3.199725
711.7662	1.5222538
714.49169	5.446896
720.92593	4.3974185
726.51711	6.0208504
728.93944	4.4120316
731.25738	2.6632257
734.94611	6.0780419
738.54588	1.9033527
741.72652	5.4474459
745.1874	8.9217093
750.26804	8.8039694
751.85273	8.3047756
754.10728	2.7176186
758.34704	6.595844
763.19216	14.728208
763.75287	8.0644046
770.43762	4.0878621
777.27009	8.1165589
781.05859	3.4929836
784.6737	5.4273195
789.91046	6.3912399
790.07395	19.452652
795.93252	12.921149
800.81198	1.2145943
807.8145	11.892595
808.6038	5.4637971
814.47247	2.1140426
821.10365	0.58321511
825.61422	1.146794
829.32068	1.6931963
832.25744	1.8522491
839.17175	0.83886545
846.35473	1.3617254
851.30458	0.99430124
854.32223	0.56885915
860.93676	0.38860924
869.28604	3.7139721
872.97436	2.0862766
878.83002	3.9485851
883.26501	2.8914994
887.21141	4.3900546
889.16522	5.85287
900.20635	4.6286119
900.96687	1.585189
908.42675	1.5833468
915.13866	7.9445903
936.25282	1.4069275
940.92708	1.334522
943.06515	1.4559365
944.22918	2.2253965
951.19906	3.070364
960.30096	0.94941514
987.99987	2.0320948
994.35981	4.2229823
998.16608	2.1481534
1002.5083	1.7902386
1007.6148	1.4592414
1010.5491	0.95094875
1013.508	3.2412573
1015.4579	0.75268583
1025.2424	1.8581561
1043.5296	1.3103843
1071.3246	2.7063483
1091.442	0.65033754
1106.3489	1.6018337
1115.5627	0.96324335
1132.0615	1.7657474
1140.5437	0.98819076
1193.3407	2.3319594
1229.3893	0.77882199
1239.739	0.64454568
1254.3577	0.97631034
1261.8217	4.6093182
1280.2141	1.6740506
1286.6675	0.70876992
1415.3628	1.4666686
1519.4066	2.2270093
END IONS

BEGIN IONS
TITLE=19: Scan 868 (rt=1156.15) [E:\ORBITRAP\Laura\130118_OT_LB_Leaf\130116_OT_LB_Trichome_2.raw]
PEPMASS=418.22982 2316.5784
CHARGE=3+
SCANS=868
RAWSCANS=sn868
RTINSECONDS=1156.1485
130.07951	1.6056613
130.97704	0.2603667
135.96596	0.59900278
148.00626	0.98162114
158.01124	0.95018561
165.91092	0.49832975
170.95105	1.8019496
175.02151	1.7154539
178.09124	0.93724241
183.07434	0.81877655
187.136	0.94195776
188.94781	1.0954753
191.24423	0.32261675
191.8209	0.49449418
199.93917	9.2972089
200.91227	1.0167595
203.07489	1.3786758
210.0474	0.88030017
211.93131	0.4780579
212.90032	1.2525071
214.03588	0.35077689
214.92835	1.3757618
219.09776	0.32069069
220.70867	0.79877828
221.91762	0.9623738
225.47228	1.3471057
227.07876	1.663543
241.03357	1.4493501
244.18344	1.747367
247.04591	1.4807477
247.70702	3.3661017
250.07396	0.99499398
250.9584	0.46941642
253.11434	0.58704192
254.08127	1.1196593
256.51594	4.5644953
256.93491	1.3452973
257.56349	0.38310772
260.93677	2.1521054
262.08309	6.1244208
267.03143	0.71926087
269.87735	0.34627065
273.94616	1.2220946
278.79294	0.47191242
283.94241	0.52012483
285.58112	0.62016844
288.30089	1.6068444
288.98714	0.33638179
293.24413	0.6558172
294.26857	1.2492992
295.73735	0.57851319
298.76305	0.52973622
300.24779	0.36435778
301.9797	0.68090195
304.90294	4.6888992
306.64337	7.7849868
307.22318	0.78659223
307.73967	1.3733906
308.35945	0.64355734
309.03494	0.39256841
312.79711	3.372306
313.22462	0.81278486
315.21139	2.2490348
317.03044	1.6303799
317.84839	0.68001072
319.08208	0.91296714
321.59374	2.023979
324.78048	2.2994473
329.24258	0.49494833
332.0505	1.9359942
336.1704	0.34170461
338.64972	1.6904079
340.53584	1.7272962
340.8487	6.1684975
343.17451	0.33198128
346.47681	0.70621729
347.49575	1.5552638
350.08228	1.8752289
351.47094	0.52651628
353.76386	0.6311852
357.10267	4.9172551
358.42928	1.8005533
359.23102	1.1648458
360.47461	0.67319218
361.73801	3.5449845
362.30014	0.92354663
362.82142	2.6123521
364.14012	0.55700066
371.16471	2.2123577
372.86787	4.9493247
373.86498	1.197608
375.15133	1.3923189
378.84237	1.6567222
380.92495	5.6933566
382.06393	2.9185876
383.71917	1.5442864
384.40022	0.65655398
387.10364	1.8878559
389.50028	1.7593514
389.99974	2.4373065
390.80582	0.55135834
393.01859	2.9073143
393.54774	0.88640359
397.71134	2.2198777
399.16015	43.802864
399.67448	4.6765423
402.32001	1.7950333
405.30051	5.5135488
408.1281	8.066615
408.85241	4.8181568
410.97404	4.8250339
412.15258	6.8882351
412.63128	8.4161255
418.78123	2.9083046
426.38614	1.3087207
427.10657	1.7572523
431.66865	0.83094699
436.58447	2.5844594
437.73079	1.2936828
438.4342	0.37376443
443.6242	0.57431983
452.60741	4.8604448
454.21624	2.399863
456.43079	3.1895246
459.68026	1.4922894
463.70846	1.1144991
465.04122	1.3667037
468.61624	1.7165707
469.21815	3.2575696
471.60285	1.058767
472.56868	2.4664847
475.19592	3.9670121
478.25582	1.5517647
482.85376	1.0333096
492.62985	1.3570272
495.28722	1.5710315
496.02135	1.5753505
499.73104	0.93562726
501.38281	1.7308123
503.39237	1.6651879
504.70116	1.2626888
507.8335	4.2319708
509.66975	2.5432452
512.23632	30.739179
513.15455	10.303098
513.55763	2.6161024
517.1383	1.8251965
519.84184	5.3898784
523.5509	2.1069741
529.25433	2.9113699
542.74621	1.2878896
548.70947	1.5786917
551.67183	0.62282546
553.672	2.0341537
557.07072	0.57224758
563.77353	1.5512235
565.78717	0.66290924
569.97448	1.7041542
575.1197	1.1151924
587.19673	0.7286676
588.29748	1.3530746
593.31183	0.6986231
598.51367	0.73198827
607.19174	1.1422313
611.15876	4.0239649
612.30858	6.2294025
614.41752	0.41840987
618.16139	5.2371597
622.15399	0.97737573
625.16837	0.50996737
630.26703	0.80410397
642.15935	37.310916
642.48587	7.2275072
690.0871	0.43506737
701.43048	0.64952692
703.43372	0.56145203
710.43038	2.8283164
713.31479	1.4976737
725.3739	6.3189712
740.97674	8.3251817
741.32982	47.939683
854.3839	12.977735
END IONS

BEGIN IONS
TITLE=20: Scan 869 (rt=1156.75) [E:\ORBITRAP\Laura\130118_OT_LB_Leaf\130116_OT_LB_Trichome_2.raw]
PEPMASS=787.59878 2621.9717
CHARGE=4+
SCANS=869
RAWSCANS=sn869
RTINSECONDS=1156.7518
229.71661	0.84845145
254.07495	0.60169203
259.0571	0.43165092
300.93918	2.4089872
311.97201	1.3411395
369.95357	2.2301612
372.89654	0.50959404
374.25573	1.0280132
400.91857	0.96296263
402.1808	1.2289135
420.13293	2.4252852
421.10409	0.61703864
433.13287	0.65726419
439.09641	0.87235482
441.81045	1.2160523
442.20519	0.30449293
446.19989	0.39066139
459.11348	3.4034441
464.83783	0.39101075
480.74532	1.4477244
482.15568	0.68185231
489.95434	0.85795795
498.56303	2.3595674
501.12505	2.3889458
501.48451	0.58993776
513.23724	1.4264234
521.02441	0.41002007
528.11688	0.36685052
533.02316	1.867901
533.82446	0.34187284
536.02618	0.69766344
540.18855	2.3389716
543.18867	1.1290783
553.07434	0.27606082
557.94715	2.693156
567.08085	4.514575
576.53668	1.6562999
578.03375	2.6629082
583.22973	0.18810433
600.47955	3.5972541
616.21258	0.71648345
623.56202	1.1834137
631.39917	0.98004475
641.06797	2.1771363
641.4338	0.81249971
649.45812	6.1151216
653.45353	2.9790923
654.28018	5.119118
659.12948	3.8274392
660.4172	1.2529459
667.62976	2.1366022
673.55639	1.3847404
680.21162	6.84984
683.92773	0.61798164
688.81149	2.8391953
692.03138	1.5599488
699.63307	1.948278
702.47801	4.3007374
707.856	0.23367072
711.83299	15.98438
712.94841	3.9837729
716.8573	1.1846881
717.6183	1.379992
737.53159	2.5875864
741.34837	3.1686568
743.6209	2.5234787
747.50289	3.558514
749.65747	4.137538
751.36713	3.7517567
755.63183	6.9120054
759.47302	2.0597198
774.09218	27.424169
778.33364	18.090131
780.89846	1.1963034
785.1711	0.4076116
794.76629	6.1594439
799.95263	1.0244105
811.2576	5.973529
814.91827	2.6946467
818.31422	0.43826616
824.57715	5.9894399
829.85771	0.92157622
831.26025	1.19739
836.83202	1.5932495
842.27123	3.1103939
847.01108	3.3682245
854.7521	10.48611
858.12112	3.0506819
860.51065	1.9161649
863.6699	2.0635898
864.80932	2.4620082
882.20811	8.505332
885.37648	3.2513476
888.90107	3.8543446
896.75378	7.8038532
909.64805	13.048085
914.06756	2.2435179
916.92918	3.1484375
920.12515	1.3600759
925.28874	3.0922016
928.32451	0.9796397
938.57331	3.2421477
943.59111	7.8136556
949.02503	9.5462907
954.78764	1.0908131
957.70862	3.3764838
962.07784	4.2913152
967.5216	10.506514
972.94797	8.6231687
977.15287	4.4535948
979.32697	5.5448674
985.00556	7.7068553
991.44657	25.088195
996.82313	42.502518
1000.5788	5.1271013
1006.9544	0.86500398
1011.7796	3.9751255
1015.9213	0.77000106
1022.8048	2.6205304
1027.3753	2.4667845
1032.8044	8.9359999
1047.304	2.6076276
1052.4536	0.88460398
1055.9743	0.45210702
1060.914	2.4135825
1065.3546	5.0831722
1067.2973	1.8022764
1076.0389	4.9983569
1083.2467	2.5123917
1094.4042	1.2151827
1100.2932	0.24993102
1107.88	2.3489587
1111.2549	0.54720047
1118.1627	2.3406805
1124.7957	3.8845342
1133.3466	10.409741
1141.9383	2.7978339
1147.456	1.7259367
1170.7423	3.3872825
1176.6984	1.5949917
1185.5713	1.0591725
1218.1264	3.2161485
1222.8516	1.7568193
1229.9296	0.88000075
1233.8502	1.9120495
1264.0681	0.88531159
1273.4103	1.1239017
1292.184	1.4942844
1307.5511	1.611713
1318.3992	1.0791386
1360.1653	1.7196165
1375.8112	2.8184769
1405.5404	0.80004246
1413.1522	0.29979993
1427.7914	0.73040194
1442.5344	0.34605886
1454.1288	0.4957236
1474.4971	1.0212686
1576.2969	0.45388008
1603.2742	1.3940128
1690.5563	0.5234732
1832.5785	2.4233664
1963.7762	0.55591422
END IONS

BEGIN IONS
TITLE=21: Scan 871 (rt=1158) [E:\ORBITRAP\Laura\130118_OT_LB_Leaf\130116_OT_LB_Trichome_2.raw]
PEPMASS=627.05074 5143.6851
CHARGE=4+
SCANS=871
RAWSCANS=sn871
RTINSECONDS=1158.0007
182.98192	0.97103492
208.80563	0.66625966
213.86416	0.62543787
221.75291	0.44757612
222.80853	0.85835356
224.76194	2.3838812
225.07612	0.5047741
226.4822	0.74195638
227.26559	0.90941642
227.91724	0.36626646
228.77882	1.5073563
229.88384	0.55500926
238.57547	5.6107171
239.57325	1.2837119
240.57228	2.4911695
242.10992	0.8873811
243.99171	0.27364199
258.1448	1.9626542
283.30661	0.6183069
286.83831	2.0844569
290.22485	1.1548583
294.51614	1.5853786
295.04906	7.1536457
295.84174	1.3569084
296.8184	14.539087
297.941	0.69526564
299.2469	1.6040243
300.95546	0.3109519
302.14204	0.68233785
303.18757	0.3328676
310.65338	0.91145431
314.63723	1.2841855
318.1258	0.26329234
318.98034	0.94613736
334.04986	0.66513737
355.20666	0.85026624
368.82811	5.0497841
369.77722	2.5851471
370.72953	11.103592
372.04463	2.6662168
377.64004	0.88776331
379.94805	1.9123996
383.35794	1.5471028
385.71887	1.8027216
392.11452	1.3005464
396.1749	1.1600422
400.20178	0.698016
405.36524	3.9055627
405.69132	1.1094048
406.36667	1.0608526
408.04054	0.34611115
416.01736	1.4336248
420.15872	0.66742373
421.98077	0.82026433
430.12536	0.89999221
437.16711	0.78419877
442.4921	1.8582551
444.4901	5.2563477
456.20766	0.53707189
456.9604	1.0375267
472.71106	0.50448214
477.11102	0.3599054
481.14336	1.0046062
482.29268	0.32223454
483.69104	0.33011349
486.84091	2.4775654
491.22675	1.2874347
493.73732	2.721857
495.9289	1.0826995
498.17484	8.5957382
501.97455	0.85545237
505.35187	0.65552482
507.7653	2.2001843
512.24832	3.5219919
517.84649	7.9324067
519.12742	1.2548981
522.35963	1.3708944
523.67771	0.61855806
525.23321	0.95782522
530.6567	0.42336109
531.02026	1.2520687
537.37039	5.0854453
539.07021	1.8229005
546.30841	2.0651957
551.91371	3.0184625
554.35552	11.510193
558.52784	3.1098631
560.1724	2.3075077
562.18546	1.2491318
564.25517	2.9404096
567.82973	12.984868
569.69553	4.5561984
572.37981	16.275549
576.82532	300.62212
579.99817	3.0856891
581.88633	1.6211537
585.71434	1.9640776
588.73469	3.1058513
590.19303	3.4094885
594.50333	76.573825
597.15055	15.239044
597.50635	3.455567
599.79544	1.4648192
602.91653	5.5335015
604.95962	7.7726897
608.44535	29.762435
613.04484	3.958636
618.0139	50.020432
620.81068	2.6979448
627.00017	1.3754871
630.52087	1.850833
638.59736	2.2888664
640.42753	1.702267
641.47264	4.3521666
647.06636	4.2677031
651.09533	6.1401395
655.22084	0.51553706
663.48052	2.739406
664.35733	4.1564805
680.11617	1.6414339
681.57499	2.1812845
685.96189	3.8629197
688.91036	5.6267784
690.9261	1.4331189
692.49518	2.6841947
696.41614	3.6524809
699.07249	2.3412698
702.85044	3.4475498
706.76738	1.787917
712.48097	10.454516
712.60519	31.219083
715.74231	4.9196966
720.49389	2.8929152
727.32539	4.8569134
730.60993	4.1169152
736.31072	15.767126
740.3618	3.2417079
746.45073	2.5785197
748.80936	3.0524652
750.45926	4.341725
754.17295	9.6159457
757.3735	0.81176257
768.71284	74.987943
776.39593	2.8530932
777.52532	1.7809073
782.83952	4.5972772
783.83807	8.5822146
786.8909	5.0674188
788.26997	5.5435182
789.60908	2.7484974
793.29354	3.0854912
796.48588	2.8907514
797.72985	1.2368997
804.74314	3.2043236
810.29766	5.14367
817.5259	0.6303071
819.71362	1.2315708
827.76424	4.5128827
829.68665	3.759039
833.03023	3.7828778
836.75968	2.1117502
839.83643	8.3734701
848.49059	4.1848886
852.20597	3.350001
854.26437	7.0826944
859.80261	2.6118002
868.26025	0.46073945
876.74682	2.4939823
896.23956	1.8065062
900.53287	1.4636622
904.74305	24.164606
909.18396	1.5962042
917.56488	3.0610311
922.39459	0.99749353
935.95211	0.70108767
940.2255	3.0435685
944.56078	2.0704102
947.21694	0.57183126
954.17418	9.5684414
961.29227	1.0061714
998.37854	0.78219809
1009.0409	1.0840341
1032.8817	0.40902993
1062.2454	2.1817982
1068.1978	1.6618839
1071.2841	1.8293947
1079.1251	1.9540317
1087.0393	0.86275972
1132.4067	2.5534302
1137.6827	1.9898765
1147.1716	0.84345629
1171.4011	2.4764111
1190.2977	1.2123302
1248.3539	1.4812465
1259.6532	0.56821596
1307.5004	0.52932062
1321.0511	2.0413886
1359.5798	1.1912367
1407.7888	0.91786477
1515.677	4.2769288
END IONS

BEGIN IONS
TITLE=22: Scan 876 (rt=1162.98) [E:\ORBITRAP\Laura\130118_OT_LB_Leaf\130116_OT_LB_Trichome_2.raw]
PEPMASS=587.65307 1286.7487
CHARGE=2+
SCANS=876
RAWSCANS=sn876
RTINSECONDS=1162.977
198.90688	0.68695933
200.21673	0.43505046
238.99771	0.27874315
261.14012	0.29669828
285.1752	0.72355637
288.85651	1.2608351
294.91638	0.70867172
301.17242	1.2543736
308.94693	1.216777
328.83987	2.0967661
344.20733	0.62990634
345.03834	0.21879629
348.15082	1.585944
352.24389	0.48396615
395.92474	0.5189402
420.34822	1.1922457
423.26648	0.63119794
427.11279	1.4871264
432.08741	0.40912123
436.44238	0.35937721
442.05298	2.9042041
453.16281	1.4668175
455.99845	0.84893492
457.09192	1.6328162
458.18368	0.3521104
465.11096	0.58610003
470.96848	0.74411082
472.8061	2.35108
475.70134	1.1637447
482.45843	1.0922907
483.22088	1.7623705
484.98135	0.7666309
488.89622	0.58109773
490.36403	1.0295215
490.90608	2.1324198
493.86879	0.43049405
497.92042	1.324958
499.34295	1.3201552
506.7445	1.0700614
510.86688	3.1545942
516.82563	1.1808784
518.60015	3.5350208
521.52672	0.57410204
523.16036	0.85780637
523.85425	1.0702832
525.28466	1.5697227
528.68956	0.90039141
529.2418	1.2187961
530.659	3.5338449
534.26346	0.80764453
537.46655	3.6233144
540.66974	2.0646227
541.44274	3.2750229
542.60802	1.2221476
543.19982	1.7664219
547.97032	1.0530368
548.82014	1.4704241
556.97733	3.8393284
559.02737	3.0504046
563.87686	4.459027
565.46508	3.3573609
568.26643	2.7490075
569.32669	4.4620886
573.10475	14.460293
575.75973	6.3423158
578.07054	2.8843754
578.41769	9.4544179
579.70184	3.2462311
582.8024	1.1564552
586.5612	0.79102648
588.15179	2.004225
596.6154	2.583972
606.22001	2.4220553
608.2738	1.1418725
624.80778	6.4774823
626.73094	1.7764028
635.45257	0.47929169
639.1381	2.0531098
639.64595	3.5865927
640.3959	1.0253888
645.2108	5.7803973
647.00231	3.4733833
651.23632	6.6742093
658.54888	24.543031
661.7633	9.4150005
666.25201	3.7652834
672.29857	0.92374676
674.91983	1.5430154
677.35973	2.5713492
679.18674	4.5798181
684.02771	4.3143207
684.53098	7.5263585
687.81841	1.9499132
690.87489	4.4191848
692.9613	1.0831487
693.95903	0.94264701
699.7397	5.132289
708.14692	1.0709723
708.70981	2.8383554
709.34173	1.766783
717.1621	2.5884554
721.36628	2.507041
727.68247	1.9478973
730.45186	6.0609832
733.1715	2.226045
744.34661	1.4867054
749.65264	2.0550416
758.80584	1.3711673
766.84448	2.4964084
777.59262	3.1686543
794.79424	2.1214917
797.47665	0.78079524
804.30377	2.8571346
815.84851	3.3499739
816.81807	1.1420728
851.35988	1.1628579
853.38078	1.9663798
868.46356	0.93609151
906.38183	1.0604032
934.21472	0.73517726
944.37017	0.91415739
979.33544	0.48581014
991.11938	0.70301751
1006.4255	0.42641556
1027.1522	0.3496528
1066.5738	1.5671937
1119.3874	0.66324881
END IONS

BEGIN IONS
TITLE=23: Scan 886 (rt=1173.28) [E:\ORBITRAP\Laura\130118_OT_LB_Leaf\130116_OT_LB_Trichome_2.raw]
PEPMASS=596.7867 2055.2434
CHARGE=2+
SCANS=886
RAWSCANS=sn886
RTINSECONDS=1173.2757
220.13458	0.21667214
226.9553	0.56546792
240.73862	0.76556482
258.11527	1.7827189
270.0907	0.86536624
275.05148	0.73535268
297.19781	0.63686097
301.99017	0.66487507
303.16308	6.3672169
344.79498	0.49357095
349.16515	1.130501
350.63818	1.0287012
350.93999	2.4167654
352.94997	0.5608721
356.01512	6.0892221
356.87553	2.0487034
357.92209	3.1912149
371.87714	0.58529466
374.04735	0.4741269
383.47447	0.31552165
386.16614	3.6566669
395.99128	0.60321617
407.10565	1.2515685
413.00586	1.9324942
422.93182	1.0912702
423.8155	1.7759197
428.26838	1.3985581
430.97017	2.1004085
431.90966	0.83099225
434.6555	1.7509833
437.3197	1.1450664
440.30365	0.88498964
448.13063	0.71110901
448.84047	1.5406646
449.84903	0.86059348
456.3927	0.46563379
461.74787	1.8077515
465.06739	1.3557018
466.93249	2.1948128
467.89587	1.5087807
469.71462	5.0487748
470.43196	6.0150993
471.11822	8.445965
476.65486	7.5271206
478.13443	2.9285556
481.67543	3.2714303
483.90039	0.3431604
485.79007	0.55330714
490.01731	1.8963619
492.99599	0.31103722
496.14458	1.8205992
497.45957	0.76423675
500.72908	3.7295206
504.77814	0.60871319
507.90102	6.2347674
510.32852	1.0890183
512.1769	0.97549358
516.55127	5.902751
523.45858	0.79430289
523.80766	2.3820179
527.9321	1.0890225
531.47857	1.7874524
535.41462	9.0565251
541.26386	1.4468179
541.61237	3.2672306
543.20777	2.2422844
548.49707	1.2619999
551.26833	5.8936969
552.7885	7.3380529
554.71905	2.6778836
558.62947	2.543906
559.37423	5.586067
560.89526	4.2713925
562.22921	1.8068607
563.36431	1.0285485
565.22104	1.3228846
568.54352	1.0028314
573.35451	5.0213516
575.12003	4.9562562
578.64187	12.305186
580.06899	5.0210322
583.58444	3.4328829
587.54048	14.853957
591.15929	0.99198119
596.32816	1.0286636
597.0373	2.9248174
607.62663	6.0968507
608.40584	1.9138519
611.74323	0.50323073
615.30524	3.5409668
617.23698	6.1511465
621.49474	2.6405897
623.86581	7.9491386
628.29945	0.76749218
629.58795	1.712856
632.89077	2.4952381
635.37464	1.8111228
643.38464	2.0373634
656.27326	2.8684971
657.56441	4.1036932
660.55485	3.6129874
665.22448	2.9983251
665.93519	7.3067015
668.15858	4.0213929
673.80567	1.7389562
680.74048	2.0543829
682.31683	2.9382784
683.16107	0.95108145
684.06844	0.55110025
688.69839	3.4865518
694.84881	21.592311
701.34477	2.0128962
703.06657	2.4704853
706.66608	2.265434
711.25549	0.7714539
714.006	3.4965345
715.99771	5.9338358
721.24016	2.1872188
722.4198	1.8610709
733.98885	3.3612805
737.64196	4.3938524
744.36706	1.3448128
748.94956	0.90249964
753.77574	1.7991583
760.44499	2.4403938
760.81716	5.1804731
765.77532	3.4744364
774.25622	38.480813
776.19555	5.5870796
792.51556	0.57811222
800.86868	2.5741956
803.13814	1.2198365
813.85363	0.8254544
818.27216	0.56801649
820.22608	0.97396117
823.32629	1.6481283
829.77099	1.4846256
837.87747	0.55572051
843.14703	4.4128
847.99302	0.7316232
851.96728	2.1233814
862.86775	0.67700977
865.1427	0.85583045
872.66581	1.9878329
876.86376	1.4045377
883.35982	3.3866998
892.48028	0.50090885
905.38409	1.7457968
919.5293	1.5908407
923.32629	0.83344651
930.43139	0.52913057
935.77775	3.3803068
972.08032	1.8706676
996.22161	1.8510659
1014.3903	1.2131084
1033.4846	1.1656183
1041.847	2.2595291
1065.2415	0.6301067
1071.4	0.46696215
1082.0741	0.9538118
1149.4217	0.60374917
END IONS

BEGIN IONS
TITLE=24: Scan 888 (rt=1174.38) [E:\ORBITRAP\Laura\130118_OT_LB_Leaf\130116_OT_LB_Trichome_2.raw]
PEPMASS=416.2322 6781.1968
CHARGE=4+
SCANS=888
RAWSCANS=sn888
RTINSECONDS=1174.3832
128.90509	0.57553527
132.83595	1.6444125
140.10866	0.75892734
142.9745	3.2582471
155.11575	0.68166572
159.24789	0.7387684
163.91641	0.79166091
170.90577	12.48356
174.19013	0.42584377
176.02745	0.68788167
182.99213	0.6079115
187.00898	1.0659313
189.68941	1.8385547
190.35162	0.32757461
199.93933	2.1079921
206.71166	1.6769917
208.98856	1.2175495
210.98725	1.1061565
212.82975	0.73295595
213.35215	7.1026046
216.91986	0.94339406
221.92454	1.2967736
225.81589	0.4023559
226.03614	1.3338675
228.0137	0.7373752
237.19368	0.58588065
238.07697	2.2226765
239.16667	0.86517052
239.71795	1.1849375
241.25275	2.5086477
243.06153	0.90222242
245.86779	3.0360367
247.10356	0.77776387
250.45734	1.019042
251.45908	1.2329933
254.51432	2.6268487
255.09179	1.1234606
258.03198	3.1618305
259.16721	0.55859378
259.866	2.620415
264.23709	0.73119483
266.1366	1.5555756
267.13834	1.1995956
268.51284	16.019615
273.31129	2.3883995
277.45339	17.873904
281.35832	2.5074344
284.60626	1.2768971
287.92805	2.4533299
289.00298	1.200503
290.5781	1.3289322
291.05797	2.5003789
292.13391	1.3155829
293.0295	0.91015698
295.66195	4.3300261
298.29492	1.8650884
299.62935	0.5096696
300.09662	0.84756046
303.80578	9.761706
304.20786	1.8391234
306.21389	0.74221252
308.96536	1.1443266
311.06497	3.2281628
312.93886	10.040661
320.34685	1.0750699
322.01037	0.62584573
323.0698	1.1295044
324.99821	3.0677397
328.88813	2.6943645
330.09757	2.2568821
333.95568	2.2310714
336.83257	1.5772055
338.76933	12.033763
341.04437	2.8388574
342.82501	1.1404472
343.90726	5.7954828
344.79465	4.0244355
346.59512	5.0913365
348.78359	0.87345052
350.61373	1.158046
351.96059	1.6745544
354.995	8.5520999
357.08366	2.5539482
358.37455	9.758543
360.60314	1.1133464
363.47833	2.0644827
365.05132	10.062446
369.24278	31.497885
370.18244	16.708891
372.88705	5.81223
373.65187	4.8145602
375.6553	2.4351894
377.11276	0.65009969
378.91616	1.4033774
380.46376	1.7119714
383.16202	2.5848317
384.67587	0.87452034
388.1798	2.098886
388.95097	2.2589477
390.66404	32.533756
391.75391	1.112676
396.01749	7.042954
396.9265	6.0482351
398.09035	10.4921
400.9935	4.1824434
402.32333	2.0203851
404.64294	3.835025
407.0526	66.43938
407.55382	4.9671576
408.14697	13.418382
408.83126	2.9972136
409.94007	1.9871159
414.66596	0.90672467
416.5208	1.0109221
418.69136	1.9763964
425.06611	9.5815579
426.09406	28.728426
426.97833	3.2152271
433.07494	4.1589458
436.20717	5.5836544
437.40901	1.1561446
438.08461	0.53947593
438.79914	1.289876
443.13313	12.347448
446.6391	1.9986606
448.99326	1.2871747
450.147	5.6231178
455.24345	46.786134
457.11046	2.9149103
461.75101	0.94169558
468.94319	34.852995
471.57014	1.7336831
474.11232	2.1148329
476.31125	2.225677
478.41569	1.2828066
482.19545	1.9830431
482.73638	5.4849413
485.99464	1.167023
492.12111	26.609521
497.82861	225.96858
510.40696	17.63783
510.81702	5.6699379
515.49068	15.755373
519.22918	105.4777
521.42331	35.906303
523.49582	3.5301425
524.36328	1.5397045
528.22906	0.47625025
536.26586	16.387115
537.17937	7.0771893
537.98421	3.2737993
542.71068	2.3383251
545.27621	1.735601
546.83764	0.92787499
549.25005	0.64225796
554.75751	236.66069
560.18261	3.6044331
571.24276	0.77910133
575.22221	1.1250708
575.77086	2.4207099
587.3763	1.3140159
589.14789	0.81105242
590.19221	1.731911
597.08111	1.3761857
601.7717	3.86375
607.89804	3.6741991
610.29293	35.109591
618.73053	57.405455
624.76036	3.2426234
635.45666	0.71569583
645.37631	1.5151045
648.2052	1.3035013
654.34883	0.79462003
655.24487	1.8019572
658.13681	1.1833706
663.3697	0.67140819
669.11493	1.1009889
672.89049	2.0789583
681.33462	6.1627593
695.30836	1.9048969
699.23061	1.1207861
703.39087	4.1933634
719.23022	1.0497536
738.09429	1.0780723
753.26079	2.257424
764.6915	0.61051609
775.18652	1.1363327
781.4458	4.3187695
788.16369	0.76958812
816.49292	2.1425538
832.31634	0.65497508
845.8363	1.4594047
874.44427	1.5087914
882.49652	2.2873304
891.59979	0.78897445
909.98015	4.6415114
920.2622	0.9079306
962.14105	0.69890204
969.20959	2.1202171
980.57186	1.5890106
1020.2798	1.5356066
1037.6067	1.7389201
1108.5682	1.0949662
END IONS

BEGIN IONS
TITLE=25: Scan 896 (rt=1182.99) [E:\ORBITRAP\Laura\130118_OT_LB_Leaf\130116_OT_LB_Trichome_2.raw]
PEPMASS=813.35901 3906.3921
CHARGE=4+
SCANS=896
RAWSCANS=sn896
RTINSECONDS=1182.9874
267.59424	1.0160937
303.93609	1.0260037
308.03148	0.28117594
310.88984	0.65281243
310.94044	0.19833787
312.76982	0.5330118
314.23444	0.42429358
336.86468	0.79666656
338.63794	1.1275574
355.96774	0.36994769
378.98782	1.9429088
380.04845	0.71474667
381.27598	0.37966734
388.36127	0.90886869
395.90046	0.98576975
415.12046	1.0091383
417.11909	5.6483066
432.77356	0.32096036
458.0886	0.49847004
460.17061	1.5834602
465.82847	2.0228041
468.1282	2.1848331
471.38975	1.4959925
479.10687	0.79503858
483.90305	1.6540665
485.09381	1.2740566
506.67364	0.8267118
520.96875	0.50724908
532.37579	1.2429048
545.22237	1.9730582
548.57655	0.93273496
589.16414	1.9375651
592.36661	0.89412526
594.23428	0.63903145
602.2198	1.2367495
604.13834	0.68034503
614.23553	1.0312964
619.26136	7.8095001
639.885	1.1155149
643.78112	1.0833414
645.28851	1.5906059
658.82549	2.6501495
663.40065	2.8200772
665.17999	4.2570722
673.26202	2.849828
677.55578	2.3000024
678.87517	1.4876028
680.00744	2.7072868
684.16658	5.7086344
687.3661	3.3658341
688.77889	2.1957407
692.87506	1.7476289
695.24786	2.3115992
696.17424	2.8638093
700.20386	2.8199921
707.41393	1.7966096
712.0697	9.9848997
717.65692	2.0952022
719.17221	1.4443028
723.31671	0.75082782
729.15531	0.91058049
732.31372	4.2260513
733.33775	1.7215927
737.76592	3.0489381
740.11452	3.0925942
743.23981	4.6215578
743.67777	8.3890607
749.70035	3.0158325
751.52722	3.2218406
754.75516	4.5120221
758.73593	5.3811489
764.49747	8.7412971
769.12357	8.9208752
773.65076	32.859151
778.02847	15.613324
780.29476	19.258127
784.39265	27.586855
788.89315	195.88356
792.178	6.6842156
795.45484	8.8353361
797.70658	4.3999001
802.18324	8.9980523
804.30977	3.6213501
805.09214	1.7678624
807.88201	0.31403487
813.66641	0.44379777
814.89306	0.57909882
822.38378	1.0126455
826.10254	3.1445843
832.28984	2.6554629
832.91752	5.8469675
837.89668	4.0292912
844.43173	7.52005
848.47957	2.4277271
852.15919	2.2719144
853.05736	0.60723222
858.34231	3.5038191
860.77314	3.3648106
867.81171	10.29882
871.9771	3.468041
873.71365	2.8840667
879.48604	5.5339784
881.31528	3.125772
884.97443	13.323815
890.30168	35.503912
894.58484	2.7801956
898.74158	1.7153395
907.7981	17.694827
913.33402	5.8895261
916.48846	6.344043
919.90164	3.6109297
924.56791	11.475089
928.56079	2.8727178
930.48952	4.0214944
934.2783	1.987614
940.71333	8.3942025
945.78325	4.6809175
952.66935	5.1329174
954.31741	3.8871257
957.57723	0.58364975
961.3576	2.8078151
965.43708	0.69641188
972.33664	9.0587396
976.15416	2.5014062
977.57145	4.8763826
982.93157	14.656671
987.80868	3.7807626
993.20072	3.256077
993.78566	1.4616683
1000.5648	0.63205947
1006.4204	8.9423236
1014.1097	1.3123611
1018.4777	2.1714487
1027.4195	6.2139699
1034.8893	1.1959509
1039.1725	5.2953526
1054.2667	3.8561532
1058.4999	7.8145952
1064.682	4.8263635
1072.3269	3.7900558
1074.441	5.3027869
1085.0889	0.85420914
1100.73	1.9546387
1107.0805	5.6075825
1113.4535	0.93880277
1117.409	3.9268964
1137.4809	1.1320954
1143.6787	2.0273184
1145.321	1.1591912
1165.3221	0.92827141
1181.4405	1.4704232
1191.1698	4.351342
1193.886	2.2145579
1199.6914	3.3250523
1208.9907	2.8447021
1211.425	1.4754051
1217.4111	1.1332569
1222.3089	2.9492525
1227.6112	3.9351706
1234.552	1.6319123
1245.1007	2.0690623
1253.7017	1.7015181
1266.6665	0.98065956
1282.4059	1.1145243
1286.3584	0.72272827
1303.34	0.643073
1339.3014	0.49172385
1362.1786	2.2090425
1393.4577	2.0362125
1431.2189	2.457603
1439.9965	0.42354785
1479.6279	3.1138454
1487.001	0.79652814
1556.1931	0.50572536
1732.584	0.96963103
1802.5462	1.364691
1818.6852	0.54931844
1898.8516	0.66802925
1983.5385	1.2278016
END IONS

BEGIN IONS
TITLE=26: Scan 905 (rt=1191.51) [E:\ORBITRAP\Laura\130118_OT_LB_Leaf\130116_OT_LB_Trichome_2.raw]
PEPMASS=487.74033 2647.2849
CHARGE=2+
SCANS=905
RAWSCANS=sn905
RTINSECONDS=1191.5086
161.03503	0.60307013
167.09791	0.76557285
168.98601	0.58557345
173.56471	0.39666805
187.13986	0.16084706
192.07258	4.4720322
202.23044	0.83775516
214.13052	0.95490496
214.96009	1.1012296
218.98793	0.24671023
228.87177	0.921048
230.16591	0.59342289
233.02777	0.27065598
236.88013	9.1748987
241.91629	0.83762878
246.1102	0.22434165
255.09335	0.80377916
260.83929	2.3684428
262.4898	1.183455
263.18571	1.4348003
264.88587	18.813235
267.07362	0.51369234
267.96703	0.47687909
271.08185	0.9464589
282.04433	2.4316906
284.01425	0.32361106
286.22061	0.98230641
287.15808	0.42374894
287.84782	0.21753301
292.74787	1.0270194
294.47284	0.3070294
295.00832	1.3306539
300.88297	1.0082849
302.38153	2.2666444
306.01333	0.3651166
308.25006	1.1863623
317.11057	0.63660598
323.15057	0.50019334
328.96554	0.53510485
336.56985	1.1625509
343.19778	0.4285721
347.22713	1.0564607
348.41134	1.9444067
354.18282	1.2940439
358.16706	1.0244804
360.62467	0.45878347
362.45489	0.41312995
365.87483	0.50752115
367.29137	1.3071372
370.70451	0.98552721
373.33279	0.48595348
373.85255	1.5963091
375.88662	0.33622107
379.87491	0.36743052
380.24081	1.6032314
381.45879	0.69803732
386.12689	0.40609141
388.23213	1.3291455
389.11026	0.30442993
390.67545	1.3828398
391.94168	1.7344107
396.68608	0.47236939
399.37004	2.2986094
400.42171	1.9462557
404.44424	0.4677017
405.00825	0.91698858
408.15615	1.3749723
409.09523	2.4261539
410.47188	1.2473216
410.87528	1.7455361
414.20733	1.2521035
416.1236	6.4696995
419.32731	1.086657
420.57838	0.45241222
423.23772	1.9999566
424.76957	2.0574375
427.17966	0.9864218
431.91859	2.2913531
433.26511	1.0017966
434.53712	1.0230845
437.83748	1.3467159
438.21375	5.0835444
439.93096	1.6915606
440.92681	3.5189061
441.93473	5.6186198
443.97231	1.0105787
445.95593	1.2284535
446.85976	0.71462301
448.20102	0.77788017
451.08634	3.4212126
453.35835	0.86057128
453.96077	2.1458418
456.8424	0.35132777
459.32239	0.89667383
462.27753	2.9034887
463.75239	6.3812086
468.52544	4.8618295
469.1171	9.7288947
472.18846	2.7216411
473.54645	1.3479085
473.948	2.9690304
479.64862	11.752845
481.16145	2.2308007
482.90576	1.4406985
487.65376	1.8750624
488.15132	2.4778838
489.65509	0.92139794
494.35517	0.80133917
496.74375	0.51509635
499.98741	7.7040049
501.95063	1.4107485
504.9199	0.77668043
505.82203	1.0999274
507.82349	0.66521204
514.4733	4.4054143
515.26584	1.4365737
517.55383	1.6719278
523.17554	0.28277727
526.27999	2.555985
528.16364	0.4890215
533.13431	3.8810829
534.32707	3.8653032
535.48328	2.0960057
537.77499	0.80210723
542.91499	14.479704
549.7482	2.6383804
550.23473	4.8767571
553.3984	1.8100133
555.32425	1.9449574
556.94957	2.3295938
561.84421	147.2311
565.09332	8.468966
568.9463	2.7994956
571.58029	1.2348
573.47241	4.3860255
574.98482	6.4293075
576.45774	8.0534849
580.57369	0.48926243
581.22979	0.80671432
586.14592	1.4018308
586.96978	1.6579661
589.63996	1.9985701
591.24591	5.2784498
595.78771	27.132162
599.08449	20.427807
601.11437	1.8275609
601.81595	2.4012832
608.66908	1.4497743
615.77236	3.9721923
617.34142	2.9015949
620.30236	4.8831326
623.71942	4.9278901
627.21034	1.5653007
629.37657	0.97800087
637.20093	2.1570552
643.31615	3.9936059
646.20498	3.7718271
652.46496	4.890156
656.93323	4.3480155
664.27553	0.98401986
676.983	2.6434423
679.20773	0.51674867
684.52517	0.49989951
686.30303	0.60724709
689.39428	0.59313895
691.51069	0.73111736
693.29559	0.83253321
699.66457	2.3298085
703.45747	1.2172563
710.74407	0.45702095
717.98273	1.4310945
721.39837	2.2110643
726.29274	0.46095426
730.16436	0.80205302
736.27605	0.50909387
741.65087	0.7924848
747.6924	1.366166
749.3822	1.4384645
763.32811	2.0236491
768.01953	4.893405
773.37426	0.4645849
778.39795	1.616518
788.12255	0.29019704
797.4552	1.0830879
813.19879	2.1585447
839.41528	2.1531858
845.28624	0.47450614
848.26721	0.91346941
880.1123	0.9022776
885.09026	1.3531151
902.46746	3.3741955
928.30248	3.2544007
965.06939	0.76668243
END IONS

BEGIN IONS
TITLE=27: Scan 909 (rt=1195.03) [E:\ORBITRAP\Laura\130118_OT_LB_Leaf\130116_OT_LB_Trichome_2.raw]
PEPMASS=453.24851 2821.6511
CHARGE=4+
SCANS=909
RAWSCANS=sn909
RTINSECONDS=1195.0298
128.95387	2.0216731
133.08104	0.43881767
139.12956	0.26231713
150.11589	0.33603996
151.19231	0.21903815
152.77477	0.78990476
158.96213	0.29548156
163.99063	0.2937058
173.00449	0.91132731
175.90285	0.18588207
195.18779	0.83021036
197.08713	0.9775148
201.01779	1.0760267
201.85167	0.6615748
202.90955	0.30550256
204.23801	0.49846581
213.83863	1.3961871
227.86682	0.88266161
229.69555	1.0358796
230.00828	4.7926577
232.19144	0.90641232
235.1828	1.2939873
240.28229	0.30766457
244.14867	0.51569033
246.04361	0.26864715
247.88577	0.27854366
253.20366	0.30596024
255.21836	0.76756692
256.45216	3.6998721
259.61706	1.0708058
262.00464	0.91432314
265.81413	0.43633359
266.41576	0.17750361
268.06406	1.1010246
278.86291	0.22439023
282.71378	1.7943206
286.82922	2.2651333
288.04253	2.6362398
290.06631	0.57120656
295.98276	0.6825402
296.90774	1.4394505
303.02959	0.57234387
305.15225	1.3216253
310.19836	0.602373
313.49158	0.7181526
322.22974	1.4266271
323.15039	1.2350519
326.02322	2.1124856
331.1293	2.5707537
334.68077	0.82445142
335.80145	2.0781014
337.62297	0.30517178
339.08364	2.545893
340.57637	5.6388377
341.86014	1.6277384
346.75973	1.8476338
352.55839	2.4561392
354.5234	0.80737496
355.75323	1.8929587
357.11774	0.31106422
361.98518	1.418517
362.79406	0.59590284
363.81048	1.3281265
366.70558	2.8468529
367.52354	1.6191145
369.07891	0.93964229
370.11249	1.2652788
371.15362	5.1024621
372.94889	1.7175493
374.85561	1.619319
376.01049	1.2232577
377.11967	1.7064726
378.1858	3.0365003
381.00887	3.6090771
381.81457	2.1943746
383.74856	1.4355264
385.80454	0.60575129
387.4137	2.7258861
388.29668	0.68337399
390.28026	0.88391534
393.40496	2.8008369
395.69829	7.6136306
396.09319	1.8296266
398.02138	0.86828001
402.2272	0.37625079
404.23518	0.68434117
406.79316	1.6281936
407.98572	1.1097338
409.76127	4.9195586
413.43272	4.4672491
416.29128	3.2742358
418.10534	2.0910622
420.87069	3.9767177
423.58419	2.9376539
426.58864	3.520737
428.93845	2.4087717
430.39743	3.2315318
433.32377	4.0193384
434.08024	2.1213321
435.32826	9.7405899
437.41406	2.9424007
439.27069	3.7426439
440.90406	3.3749496
443.37565	8.9237631
444.22792	15.618326
445.74536	3.9734391
447.19753	3.1048913
453.06834	3.8329503
456.00194	1.9241265
457.01456	1.0715214
459.89801	1.0044117
464.24063	7.2020497
465.05416	4.0583384
468.62567	2.2333711
470.84922	2.5282062
472.02051	3.2126575
473.10048	0.54648043
476.77206	0.83932901
477.37549	0.11664946
482.61473	4.8709314
485.03172	3.1796274
488.39477	2.9406427
490.48084	13.421353
492.51519	1.4488809
494.91844	2.5274477
495.44851	4.0832538
498.2201	1.0692529
499.18523	0.88240169
501.93416	3.8116352
502.66848	1.4503418
503.72224	2.4515636
507.3803	2.7702112
509.80705	5.2269505
510.75309	10.795165
511.9293	4.4331508
512.59847	8.7972032
515.56466	14.02149
518.03179	1.0759653
521.65536	28.141315
522.10971	2.3136659
527.48641	53.641384
528.17749	9.6177386
531.20189	4.3950811
533.76133	2.9629617
536.92392	0.57909946
538.13148	1.094564
541.47345	1.1821374
545.50243	2.2798201
546.34776	5.8943156
549.54722	2.3935959
551.07423	2.0909258
552.85033	1.0088399
555.061	6.6648785
558.29559	4.2683661
560.2714	8.2421177
561.50502	5.5634408
562.39352	2.3036178
563.29164	1.5541991
565.24372	4.9194757
566.79636	8.7361149
568.11871	9.6443092
571.26515	5.0218693
571.76961	1.8692898
574.29866	7.4622682
576.59563	0.76600019
589.3139	1.0238275
599.09045	1.0433501
608.05852	5.7221086
608.47288	2.5794949
610.19901	1.0125198
613.5651	2.4790494
614.41094	4.6870205
615.34227	2.3488908
616.20146	0.9487666
619.83706	4.0383166
620.57225	4.5860599
621.3146	6.9477352
624.28949	15.513829
625.21016	2.505423
629.27386	3.2342644
644.24422	1.3210757
645.30025	4.1192414
648.68017	2.3302422
652.42816	0.27761148
661.55922	0.9576234
662.06258	1.6837365
665.66619	3.1696771
673.75304	3.0185747
675.07538	1.859342
675.81873	1.1418329
680.17292	3.9114324
681.33661	1.4564658
690.30888	1.3260344
702.22632	0.42506953
714.71458	1.6990012
717.71868	4.8092287
727.34601	3.9419962
735.2688	1.5598908
742.29626	2.8920567
745.26614	1.5858041
749.54498	1.8332086
758.93083	2.1922107
760.53253	1.6867643
781.30877	3.6266412
794.34423	0.57665686
817.23084	2.4641461
818.99322	4.8453979
840.61639	0.87591767
848.27221	1.1349687
872.52441	1.9946932
876.03613	1.2195465
898.08477	2.5018498
936.25439	0.87983079
1002.4106	1.3869204
1007.1718	2.493586
1032.0874	0.52867714
1055.501	0.66705277
1115.5166	0.66209855
END IONS

BEGIN IONS
TITLE=28: Scan 914 (rt=1198.75) [E:\ORBITRAP\Laura\130118_OT_LB_Leaf\130116_OT_LB_Trichome_2.raw]
PEPMASS=558.67712 6976.1123
CHARGE=5+
SCANS=914
RAWSCANS=sn914
RTINSECONDS=1198.747
179.03482	0.35261787
182.91088	0.61155715
183.78574	0.42080647
186.87256	7.7030709
202.15158	0.2427464
214.03517	0.31212513
216.12076	1.8044022
219.11005	0.53022787
244.27847	1.2465214
264.22165	0.51146626
271.95854	1.0453391
273.1118	0.36990804
273.50568	0.57508951
287.08252	0.8739147
288.13731	0.31637911
288.51373	0.84779112
306.98938	1.240507
313.22182	0.80696107
315.01101	0.57560656
316.17745	0.74110306
318.90417	1.7106593
323.58207	3.65797
324.19733	0.88022451
336.34088	0.39174175
346.82702	0.5301004
351.18148	0.44969041
357.20763	0.67741556
358.67054	0.74418298
359.63472	1.1603908
367.54881	0.72747273
368.0912	1.3077144
380.29291	1.4594008
387.99862	1.0015606
390.55545	0.99273447
391.13121	1.2702519
394.26834	1.577689
400.97922	0.93341945
401.96808	1.672106
405.56634	1.8233833
407.58877	1.0222785
409.48606	1.7890938
409.63746	0.41297121
411.21525	0.94313534
412.04565	0.46070623
421.5857	0.7023276
424.11189	1.9039991
425.19649	0.31888357
426.94548	0.40273502
434.98939	0.64208846
438.28078	3.1154034
440.05521	5.6086738
440.94749	1.4507655
444.95048	0.53292067
446.12119	3.1394944
447.58172	3.4947218
448.87947	0.61402798
452.8191	2.2103218
454.05143	0.77441035
456.53652	5.0950393
456.9501	1.3163748
461.2819	1.6024577
462.60153	0.39690921
464.02107	2.6093658
466.68652	0.39366843
467.6996	3.0767214
470.36855	0.72125017
479.00341	2.4268703
481.20197	2.5832114
482.56033	1.7592642
484.77139	2.956818
485.18277	0.56657341
486.52923	1.3275383
490.0202	1.606517
490.81094	0.82043952
492.52286	0.60526464
493.11505	1.0521591
495.71612	3.0553295
497.98682	0.6454836
501.84545	0.81892387
502.8403	2.3666608
505.88326	0.47357538
508.84826	1.6034802
510.75763	7.7387436
511.87069	5.5749971
513.00314	6.3997234
515.26728	5.5131988
515.95615	1.9517113
522.2158	5.5543251
522.56554	1.6914006
528.05128	18.272373
529.58717	10.171533
533.72347	16.487191
533.86964	53.945735
536.3294	5.4076401
538.76053	11.280705
539.96216	6.0711283
540.77993	3.3535865
542.63619	8.4285644
545.76876	10.603605
547.93073	29.097234
550.2763	8.14647
550.73888	17.334439
551.62	10.520174
554.07457	0.29502043
558.56104	0.98186282
564.13766	0.57359725
566.21492	2.12694
568.34148	2.4512962
571.22861	1.4071716
574.10216	4.4300634
575.18378	16.726175
577.4684	3.4011606
580.50865	5.1828723
581.59269	2.3764077
583.02434	1.4690648
586.08208	9.7393762
590.70669	1.5060161
595.16316	23.429936
596.09087	5.3381728
598.2763	0.96767714
600.95917	4.727833
602.15002	5.690053
606.29224	2.8851278
607.13251	1.7974993
607.83718	1.1373952
610.29278	3.6647449
613.53451	6.8036879
615.01626	1.9374106
619.60255	12.999179
624.06296	4.9470194
626.43102	1.7066253
628.98749	3.799251
631.7146	2.338034
634.40115	4.9694744
636.95735	2.6791001
639.47283	3.9795936
643.40137	15.815385
647.00765	91.285393
651.59703	219.16803
656.39154	9.0318021
660.14899	7.4569066
661.16668	10.277654
664.73408	21.446564
665.39819	25.851258
668.75661	48.88705
673.1268	154.64079
675.6495	31.160599
676.81056	36.770225
680.0059	7.4884379
682.12315	3.1844276
683.40435	4.1574457
686.41074	6.9725456
688.96327	2.501828
693.43577	3.487213
694.01912	6.1591261
696.93742	0.85889722
702.28831	5.3035495
705.59966	7.5112053
708.99871	8.3085667
710.84202	1.3609212
715.11369	12.520592
719.98277	3.485899
722.85257	1.3494657
727.40851	5.3730806
729.97968	3.0579268
733.15732	16.037418
735.83541	2.5531262
738.48039	8.3786761
739.05498	4.773502
742.3727	1.6833496
744.30642	2.3981385
746.95737	1.1815004
752.20128	1.4650944
754.9047	0.53690192
757.24198	1.5125541
762.65473	4.9063102
763.40572	2.0508517
766.47176	0.42180537
776.31732	2.0157053
782.16222	5.4019286
785.46146	1.4796887
786.70322	0.77309718
795.75106	2.8939103
798.1903	1.3529096
799.48209	0.63455236
804.63593	1.2967042
807.21395	1.2806104
813.40197	11.008398
819.36048	4.1895428
824.2798	2.8503318
825.01019	9.9097819
830.6212	2.1977859
837.49007	1.0768023
842.16339	2.0290272
847.29247	5.4470831
848.82914	4.8178304
853.34358	3.8440264
853.84584	1.5611459
858.20435	3.5086878
860.18999	2.4444551
870.95858	0.57913695
873.87192	3.3061989
875.28876	2.5973951
879.6751	1.506734
881.68178	0.83020983
885.08346	2.4682698
887.94572	1.0226614
890.53192	2.0043186
896.40924	0.55950001
902.5344	4.0706939
906.26389	0.92802731
914.21236	1.975656
932.24756	1.0128211
935.26247	3.7781935
942.38169	2.6693286
945.60046	0.84078995
948.13591	2.4195522
949.25379	0.84273343
957.04504	2.9780864
963.05621	0.88340549
975.37717	2.0126176
980.23085	1.5529421
983.28333	0.7719158
992.49682	1.3882345
1004.0069	1.9721117
1020.3254	1.145591
1035.0032	0.9773593
1038.7232	0.46898296
1064.4554	2.9752493
1067.3034	1.6271008
1071.7295	0.6186597
1074.8654	0.99397635
1082.53	1.1875354
1091.0702	0.55516196
1103.3659	2.5110311
1105.9825	1.3310208
1111.8317	0.84736906
1122.3995	1.5049657
1127.4471	1.6046591
1140.4519	1.1619328
1175.561	2.8253169
1179.4176	1.2800466
1188.4294	1.7527529
1242.3645	2.593648
1252.259	0.76690902
1307.5344	1.5722263
1348.4308	3.1725251
1355.5471	0.89595562
1388.5821	1.4130093
1394.5011	0.77926198
1430.5035	0.74044045
1447.5357	1.5793504
1452.8962	0.8493345
1464.2169	2.4672566
1528.4532	1.364248
1540.4767	0.80654444
1584.4811	1.3873994
END IONS

BEGIN IONS
TITLE=29: Scan 915 (rt=1199.49) [E:\ORBITRAP\Laura\130118_OT_LB_Leaf\130116_OT_LB_Trichome_2.raw]
PEPMASS=424.22039 1326.782
CHARGE=2+
SCANS=915
RAWSCANS=sn915
RTINSECONDS=1199.4928
134.87628	0.36714286
144.69548	0.67636568
147.06559	0.30416617
149.15022	1.0231977
152.7135	0.95220586
153.96767	0.84436128
155.26327	0.36273603
158.14063	1.2946617
170.87116	1.0424143
171.8882	1.3252624
175.06893	3.5100684
175.95828	0.13641741
183.08028	0.25039544
193.78549	0.41991016
210.963	1.5397367
222.28341	1.284636
224.82469	0.24277749
228.98886	0.14040023
248.96686	1.167819
256.1986	0.36783949
262.11902	0.96548669
266.02747	1.417004
275.27084	1.410648
275.95648	0.19464816
280.01587	0.78533046
283.62161	0.25143075
286.11691	0.67665212
291.14503	0.38740862
291.83849	0.82720512
293.86471	0.86254746
294.25918	1.0158788
297.06604	0.49957579
307.05554	0.98278049
309.2362	0.56585663
309.81018	1.5570697
311.05401	0.34696799
312.64732	0.30625094
315.75094	0.79470616
321.00186	0.63148096
322.10145	1.5939297
326.03049	3.0600117
329.12875	0.25211669
331.7748	0.47873044
332.57591	0.36334094
335.65701	4.068501
339.75658	9.1777536
342.50162	1.1070427
344.11553	1.2522752
344.80932	2.0176384
349.04654	2.4951856
353.22115	1.3968775
355.90087	0.79281494
356.77129	0.48588352
361.01842	1.4017278
365.71454	1.5104547
367.63316	18.883411
373.28341	0.55940811
376.81384	0.3189673
378.03017	0.61006419
380.35732	0.25858277
383.25493	1.4524826
385.08812	3.9062283
386.87351	2.0448317
389.1508	2.5421797
392.18117	46.295609
396.31485	1.8185101
399.818	5.0614753
400.68205	2.1563531
403.16878	1.6521032
405.18933	10.697782
406.15518	6.0525584
406.89927	2.1030618
408.06496	7.4494579
409.36917	1.6094252
414.22155	4.2180208
415.0736	7.9242517
416.23845	4.8794201
418.26969	2.0661888
421.8287	0.43983787
423.5303	1.2275877
436.59302	2.3190482
439.3822	0.8128565
441.64518	2.7319982
442.14329	0.95253499
443.86683	2.4193599
445.16256	0.49840885
448.20628	1.4716873
449.11639	0.54221627
453.11582	0.38118495
456.12442	1.022297
460.85603	1.6194037
461.28081	3.1353642
465.86115	4.9167736
466.79779	1.7001634
468.64114	0.97526167
472.64729	1.4064864
474.04701	0.5847195
476.07472	0.57564195
477.77639	1.5036817
481.51424	4.9033764
482.33538	2.4164391
487.51471	1.0898649
490.28448	2.7149266
493.75708	0.92501648
496.64538	6.0477515
498.38502	2.0283268
499.23916	3.6459626
503.12551	1.4515242
505.72711	2.3837396
508.27202	0.88876894
510.23408	1.5957801
511.99716	2.4862935
514.35105	0.58528838
515.72381	1.3174823
520.88873	1.9314902
525.67926	0.73928115
528.25433	1.5920546
532.78088	0.29978672
538.55448	1.2807783
546.80081	0.45586906
548.34888	1.4391044
548.81463	0.2655536
556.11236	5.4473914
568.67871	3.0910501
573.4143	0.47848868
578.14392	0.24190893
584.12753	1.3680491
599.29995	1.4237728
601.12293	2.7660528
611.05058	3.0666567
612.92008	0.93165495
618.2843	1.566562
623.18555	0.72099536
624.1941	0.27799802
627.42254	0.59411252
632.46661	1.5899225
637.22168	3.1994944
642.29214	0.54068633
643.53631	1.2760882
647.19329	3.6379353
655.34164	0.39401506
672.58623	0.24224504
676.27862	1.6740874
681.19226	2.563014
694.44973	2.0678574
697.37092	1.0540204
711.23101	0.4388407
717.00231	0.28787085
769.83111	0.76110188
END IONS

BEGIN IONS
TITLE=30: Scan 917 (rt=1200.52) [E:\ORBITRAP\Laura\130118_OT_LB_Leaf\130116_OT_LB_Trichome_2.raw]
PEPMASS=667.33703 2378.8135
CHARGE=4+
SCANS=917
RAWSCANS=sn917
RTINSECONDS=1200.5219
286.76962	0.73733921
296.81775	1.0788717
314.78977	0.79436822
322.13514	1.0728963
323.80938	0.86799357
325.01181	0.44548566
326.98489	0.44053084
338.13696	0.79603305
355.07599	2.3102989
355.98576	0.15062846
363.69041	0.9553431
372.04349	3.8830366
384.17055	2.9653287
384.61651	0.77028905
395.20477	0.78755941
401.09311	0.87617793
407.97571	1.0690639
417.25061	2.0566803
422.74573	1.26287
428.92816	5.6477184
438.0181	1.3648555
439.25742	0.48542902
446.59021	2.8851912
452.02445	0.91109942
454.8396	1.4908172
466.4992	0.26674234
469.94323	0.48700448
475.08063	0.41368062
477.95611	0.37378227
497.009	1.263131
498.18076	0.75960035
505.77496	1.6993408
514.31212	0.755353
516.07438	0.46529214
525.80651	1.1884625
526.39493	2.6119352
528.33691	1.68455
532.02501	0.76373417
532.89168	1.1061372
543.26725	0.59156237
545.11114	1.1075394
548.70888	2.6471554
553.93663	1.5112201
556.88661	0.53229429
565.20479	0.86629342
568.05535	2.4259958
575.77285	1.8575584
576.83321	0.56867175
585.14759	3.9685892
587.26999	1.4192014
594.15783	0.40285435
597.80685	0.48034253
599.1499	1.6364011
605.98615	1.2747052
608.97684	3.72773
613.89329	1.3395546
614.32659	3.7129817
620.51117	7.2046331
621.32426	3.7707003
622.40681	2.1333115
624.0397	1.0355283
628.03781	21.454933
630.94587	0.65644342
633.42466	0.99105219
635.22586	2.4327539
637.79064	2.396449
641.15966	2.3368013
649.57396	22.322036
652.00893	11.768575
654.18741	3.9397638
658.3363	10.986772
659.08334	14.792709
667.54583	0.83491557
674.17675	1.739114
678.87011	1.8042384
683.81524	3.1073902
690.3441	1.2228866
695.02714	28.314091
699.43081	1.9363605
705.182	0.30635233
711.79719	5.3097759
718.24872	18.504726
721.99462	2.3306966
725.64391	2.6351953
728.9985	2.0686386
729.2817	0.96121153
731.88428	1.3931787
733.82129	1.6310586
737.55494	2.2858606
741.01832	1.0827229
744.34374	2.6310431
749.08944	3.3605489
751.0181	5.785206
756.41368	44.241151
762.76571	1.3202207
765.2011	2.8890483
768.13401	0.51667168
772.04078	1.1941325
778.45975	4.5438907
782.62542	4.7323169
788.78575	3.1233396
794.157	43.736789
797.94602	1.9402092
805.82124	1.7797821
809.56846	4.2127982
812.74712	1.4835491
818.30279	1.5971248
825.12199	6.3377145
827.85452	2.8776215
831.31843	6.2014063
836.60984	61.681778
854.08927	5.160983
855.83776	2.9850039
858.37309	3.6886282
861.38305	1.5334768
865.97986	5.3271152
866.65455	2.9564435
868.04765	2.0505677
869.4473	2.1949884
871.48295	1.2373459
879.19133	1.3107597
882.31603	0.36511078
909.89087	2.8499608
912.21247	3.0962963
917.86376	1.1864885
919.41875	1.6566703
933.69363	1.0882897
944.54974	0.46521942
982.678	1.514843
1014.3113	0.408799
1041.1193	3.2768578
1160.0758	0.47354819
1183.5624	3.1011885
1285.1965	0.36759085
1294.6482	0.86410918
1310.54	0.7209516
1410.5354	0.52192151
1467.7117	0.52340595
1483.453	0.82351246
END IONS

BEGIN IONS
TITLE=31: Scan 919 (rt=1201.77) [E:\ORBITRAP\Laura\130118_OT_LB_Leaf\130116_OT_LB_Trichome_2.raw]
PEPMASS=464.50789 3180.4978
CHARGE=4+
SCANS=919
RAWSCANS=sn919
RTINSECONDS=1201.7687
135.90195	0.65359673
141.02914	0.85787918
147.96663	1.0036493
153.84842	0.28795955
155.83279	0.34009764
167.36393	0.32142909
171.04399	1.3105492
181.18316	0.71132049
183.12948	1.2953168
197.99113	1.3062397
200.69709	2.616453
201.09631	0.69990909
202.08287	0.58917401
203.21734	0.37990134
205.15591	0.64091854
211.06488	1.188942
222.00971	1.465503
224.76721	0.65700931
226.11906	0.4656767
228.94218	13.195906
231.26844	0.70794696
239.25604	0.50041632
241.8016	0.66195391
242.17127	1.9819985
243.84844	0.87378382
250.91598	0.6373644
257.08398	1.5354874
266.90726	0.30623591
270.90976	0.41789799
274.56686	0.36213072
282.6336	0.6882567
288.16488	1.5963484
292.28152	1.2461034
292.78181	2.0445562
296.64856	1.4227986
298.22933	1.446803
298.92031	4.2155274
299.63319	0.74878302
302.77546	0.22411229
304.84997	0.34117802
311.73083	0.22064772
315.55879	2.4266396
325.92007	0.64595442
333.29217	1.4390529
335.24218	0.4590167
338.39261	0.48518184
343.37251	0.27572605
345.00842	1.5182786
347.22359	0.84436716
351.04501	0.98400555
353.79873	0.89121505
358.28076	1.3452547
363.10521	0.81393373
364.06267	1.2957699
365.12739	1.6507159
366.71287	0.49407336
369.10065	2.1762555
370.81639	2.481961
372.87416	2.3319029
373.98182	12.319486
376.1455	2.3674111
376.80672	3.0479095
379.91859	1.2011312
382.11788	2.443417
384.87618	0.41033097
385.74587	1.1589839
386.68037	0.64659012
387.65494	0.69885112
390.47534	1.9764998
391.82389	0.57827788
394.15402	0.85709267
400.71875	4.7113609
402.7822	2.3964547
404.1384	4.1381683
406.84512	1.2850265
407.33809	1.8440934
410.24271	2.4577296
411.49066	2.0433875
413.89352	1.9892996
415.44213	0.84196927
419.95175	1.8419839
422.02866	1.6857637
423.16785	2.6996115
429.39519	0.43230538
430.94095	2.2564801
437.30135	4.5777912
438.12729	2.1213255
441.23906	3.6106406
445.83257	34.386896
446.80349	118.50247
450.96813	4.528755
452.01336	5.1394058
454.15266	8.6061777
455.74953	8.5473437
456.83272	7.5500363
458.27587	4.3434974
461.03472	0.90534259
463.57648	3.6833277
464.35503	3.4286879
466.48552	1.2466936
469.14632	0.40684034
470.12396	0.69220089
473.82779	0.34312062
477.12203	1.3631746
479.10577	0.92617928
479.50706	2.6966179
482.41489	4.1020321
483.53935	0.96103568
484.24478	1.3657536
486.47776	2.1024378
489.74622	14.245226
490.15965	3.1740556
492.00959	1.8819868
494.5335	2.2752501
500.39081	0.40413889
501.44097	0.82194888
508.87922	3.8605753
513.63207	8.2239284
514.43156	2.0216147
516.29746	1.2347144
518.4487	1.3169469
521.30002	0.68306841
529.96824	3.118839
532.11896	0.56847831
532.91095	0.74244543
536.78914	9.61008
542.4948	145.97929
547.70045	2.6172221
552.24695	2.432805
556.98309	4.3163374
560.35527	3.1074759
562.39942	3.9725511
564.70704	1.9499287
567.05509	5.3815003
570.77494	1.4372617
572.65936	4.7461596
573.84715	9.9289462
574.23435	3.3974532
576.53392	6.2837024
578.05082	7.340363
579.85456	12.66132
581.84915	3.2059357
585.59905	6.2162733
590.22428	1.0806964
592.3731	1.9834468
597.268	0.82872229
603.79042	3.4347121
604.93436	0.87999202
609.13849	3.0380921
615.46538	0.45515908
617.43827	1.5075557
618.30981	0.33261324
622.5599	2.0382395
625.80287	1.2916736
627.61062	1.1470101
629.19968	2.8813451
630.48103	1.5517786
633.59324	0.56122512
634.74558	0.20611908
640.85724	3.0535782
643.13184	0.40054939
647.08081	1.9844038
650.89587	0.71279435
663.36963	1.6246816
670.81329	3.6573688
681.2636	1.2195427
687.15589	3.1006871
688.36024	1.5676839
689.2192	1.0190166
693.20471	3.3567344
703.97022	0.46360534
714.3161	0.59187253
721.21869	0.62708
728.14725	5.6820785
730.80731	1.1058239
734.38925	6.4536022
749.51388	1.5310693
751.42555	0.27652941
759.4494	0.71101383
772.28882	1.2788397
787.59549	1.3198668
815.55459	3.1741789
816.38956	0.87190603
835.02087	1.1988592
843.22247	1.5996437
943.46435	0.93796169
975.22479	1.0498992
993.08963	0.71470745
1158.6659	0.39684998
1266.3739	1.6680198
END IONS

BEGIN IONS
TITLE=32: Scan 932 (rt=1216.44) [E:\ORBITRAP\Laura\130118_OT_LB_Leaf\130116_OT_LB_Trichome_2.raw]
PEPMASS=453.24866 2288.5762
CHARGE=4+
SCANS=932
RAWSCANS=sn932
RTINSECONDS=1216.4409
155.27245	1.5740033
165.81475	1.4108191
175.02012	0.75264607
185.30969	1.185607
186.04126	3.1241933
191.03894	1.067669
196.95649	0.72743185
199.12387	0.82618938
200.21142	1.2727022
200.88248	0.65971442
212.02012	1.3498969
213.14691	0.68522864
219.92648	0.90685988
227.56227	1.0399029
233.59076	0.73641207
245.4573	2.8453667
261.57499	1.1073801
268.15707	0.80767912
303.21558	1.7228355
308.18792	1.1334633
311.13424	2.0778295
317.02956	2.0801843
324.95721	0.76501096
330.68438	1.0526556
331.64583	2.6704733
334.31667	1.9247896
338.88906	1.3705767
340.93101	5.0179414
346.11506	4.0723595
352.63816	1.7199852
353.12655	4.1538856
355.30906	1.3565207
356.81287	1.244804
357.63167	1.1802196
358.50089	1.7991471
360.37205	1.6624187
366.1231	3.0068994
367.06931	2.8811032
368.48992	3.9087616
370.52812	5.7430199
374.76895	4.057891
376.13411	1.621373
378.3147	2.0710071
380.0324	1.7354482
386.06489	1.393515
386.5262	2.8152987
390.14927	0.94766361
392.06694	3.1735889
395.48277	1.7916794
396.22933	2.7550949
398.9514	0.93980457
400.16307	1.9314866
403.88417	1.5140888
406.66689	1.4350317
409.00213	1.1143012
412.85811	2.3646564
415.64823	1.2043845
419.25725	2.5078609
421.26997	1.4381308
422.65744	1.9076424
424.97506	2.1118081
426.93504	1.1339732
428.30346	2.7021412
430.10346	1.4969514
432.69835	1.6654368
434.24572	4.6295023
435.29749	7.8239501
436.98433	4.4129319
439.53636	1.3690892
443.14691	12.60593
444.40381	19.200956
446.08024	7.3597525
447.20397	6.9077737
449.0119	4.2175281
451.44516	1.2006678
452.53819	2.0594902
460.22128	0.91547185
464.16394	5.9351401
465.79345	1.5260375
470.10592	1.9864181
471.29924	2.7155575
472.55294	1.62239
475.13514	0.94787744
475.88181	2.0376343
478.83891	1.791255
481.07169	3.6030142
482.312	1.3389046
482.69091	2.2965123
485.01354	1.6207441
487.53371	2.0917868
489.15064	2.4836576
491.12631	4.2045374
495.75001	3.6749324
497.11765	1.7637697
498.57417	3.883423
501.69816	1.734523
502.71273	1.9185805
505.06488	1.4042972
510.80789	11.964206
512.21853	11.471387
513.93172	3.2850561
515.61561	9.133825
521.50323	13.666148
521.80032	2.9586781
527.55459	54.705519
533.48726	8.6068677
537.11952	1.8880135
541.38288	1.8627281
544.0049	2.1447242
545.67727	4.9478376
546.43966	1.8235841
551.25409	5.0903668
554.23938	3.6961353
555.21412	6.4029436
556.15772	1.3148323
560.3642	1.9140991
561.46311	4.6734495
565.34365	8.46676
567.19841	8.0147495
571.53926	3.6810844
574.66708	2.5513934
575.46881	1.1133399
578.59469	4.9356744
582.29023	2.7369205
585.32336	1.5604071
590.48022	1.3431454
596.22015	3.8459179
604.73657	1.1414993
607.16126	4.2415845
615.35277	5.258034
618.07003	1.2500708
620.86481	4.4799234
624.12778	9.9641156
634.11816	1.570902
646.00692	1.0623475
651.81657	2.9492163
672.559	3.6969996
673.76921	2.0652593
676.02059	0.93597624
678.27096	1.2045392
687.84692	2.3759442
689.35022	2.5246962
702.43224	1.2956451
709.30938	2.6782615
718.34967	5.149532
733.50231	2.2294132
743.34306	2.4268297
744.12045	2.9470104
747.31672	1.1498418
749.12963	2.7338401
813.37494	1.1755263
891.10102	1.8282319
END IONS

BEGIN IONS
TITLE=33: Scan 938 (rt=1222.35) [E:\ORBITRAP\Laura\130118_OT_LB_Leaf\130116_OT_LB_Trichome_2.raw]
PEPMASS=590.82415 2337.0525
CHARGE=2+
SCANS=938
RAWSCANS=sn938
RTINSECONDS=1222.3452
175.02315	0.28680221
182.92496	0.58498112
199.80383	0.40330089
212.06091	0.7945169
213.16417	0.19650347
214.3574	0.9710716
228.69978	0.37114631
230.06006	1.7786149
233.06711	0.87717555
248.0936	0.71991181
252.23367	0.43362006
256.75562	0.66492118
258.12273	0.25534442
261.43142	0.85651684
268.07519	0.7964747
281.91601	0.40034587
293.89137	0.68703326
295.18911	1.887852
309.18877	0.86742653
311.18906	1.7771388
313.86487	0.4943195
315.0022	1.493087
320.62425	0.5873645
321.72911	0.19678851
331.1369	1.8031125
339.8432	1.2883995
341.35204	0.70224336
347.21454	0.55511544
349.83418	0.71719708
352.95871	1.288388
353.76935	2.3105351
360.84903	0.45386038
362.98693	0.66898569
367.89767	1.0205222
370.88794	1.7174516
375.18504	0.54399139
377.08795	2.3059666
380.79773	0.53053966
381.75278	2.1041816
394.14754	0.68797657
396.99914	0.37678104
404.1925	0.57327375
414.09414	1.012672
416.13574	0.76225896
418.76114	0.24034848
426.01608	1.2116545
426.97643	0.7136171
430.09359	0.54082268
432.09836	1.471109
435.62684	0.24800459
439.6908	1.2830658
440.51275	0.61612664
445.5091	1.9304641
448.75733	2.3999308
452.484	2.7966885
453.08013	0.31143189
457.08326	1.575538
458.21269	6.9930852
465.07953	0.99921113
467.13239	1.092454
470.03116	3.7683794
476.72461	4.3248968
477.70414	2.3830572
482.87563	1.1505451
484.62079	2.6328538
485.71218	5.0040983
487.87545	0.73299824
490.95204	5.6025763
491.72125	5.5539686
494.45177	2.4483963
494.87742	0.43185304
502.13099	2.0575712
504.51629	1.368598
506.3512	1.7112202
508.78409	2.4256626
509.72987	0.94679631
512.9337	2.9152485
514.86033	0.57793775
515.63766	0.67941282
519.20835	1.5438573
521.734	1.6769449
525.13472	1.3954196
529.81147	9.9933833
533.15698	2.6129994
534.78905	2.3327478
538.88653	1.1963059
544.35935	16.995846
546.73129	4.6717601
550.76492	3.4511364
553.19962	2.7002395
555.2532	2.487775
557.67699	2.1397311
560.15289	6.4732883
563.92195	7.6412861
564.66088	4.3013145
567.3548	1.1154331
568.6244	1.1743331
572.14697	12.690679
576.68687	6.6016295
580.23671	20.046426
581.62718	16.628471
582.64353	19.48495
585.41947	2.2296366
590.32338	0.49372551
591.09112	0.65751356
596.38306	5.3168148
601.72744	1.3780336
602.5776	1.96009
603.26829	5.5542633
607.14952	2.0793331
607.798	4.3354137
608.78839	1.9549481
611.2259	4.7480517
613.47722	1.0348455
619.13753	10.384112
620.00129	6.1364783
621.22349	3.1873429
624.27363	1.8064214
628.31309	2.1024968
635.27233	2.6683951
639.1151	2.4334203
640.42581	1.0628485
643.35463	0.49008544
645.73621	0.3541076
646.87109	0.87719567
650.43405	0.43327449
653.72191	0.69053482
655.56644	1.754316
655.93591	0.70304604
660.40546	3.9760401
661.53184	1.5990754
665.25061	1.6787644
666.05193	2.6185303
669.26199	1.3262012
670.46404	1.4142717
673.04067	2.4483178
673.44615	0.85207577
679.14616	2.6936751
682.65747	8.9444612
689.35527	4.873945
693.37521	2.1554585
693.75825	0.82658654
700.29536	1.1045441
703.38634	1.5007967
706.75506	3.2937362
708.2138	3.9970535
720.90788	14.228976
722.9753	5.1005797
725.8512	2.0489657
728.13282	0.73117285
732.27434	3.0428195
736.34568	1.4290645
737.83532	2.5687882
739.49128	2.2920102
742.98174	3.295142
745.55504	2.3288448
749.28089	3.8180613
754.15549	1.6863377
760.4092	6.0187902
761.612	3.9697503
767.42473	2.6659019
771.96017	2.0233851
775.40852	0.74244895
785.3244	1.9598685
792.75891	1.3224415
795.28066	0.75048088
798.01496	1.5740962
798.88568	0.48227657
801.81046	0.55419083
829.74863	1.2494314
832.39146	2.4930857
837.84368	2.6787142
846.00485	1.4439404
850.03036	4.06533
850.40464	7.1429271
852.4319	1.7184755
853.35103	0.652896
859.38109	1.7489959
862.12785	1.0614195
867.0556	0.82111605
886.96142	1.9379548
900.25036	0.6165286
907.169	0.74229792
915.57808	0.93670236
916.5556	1.8440764
928.19869	0.81483065
933.14831	2.4626338
959.15167	1.8673895
963.35945	3.0085912
981.15499	14.982346
986.62304	2.2512814
987.41936	3.3246216
991.63766	0.55932779
1016.312	2.7176237
1034.2885	6.1528101
1036.478	1.7238887
1052.28	1.6276723
1101.5528	1.1262067
1103.1519	1.1483218
1157.1903	1.1176018
END IONS

BEGIN IONS
TITLE=34: Scan 940 (rt=1223.43) [E:\ORBITRAP\Laura\130118_OT_LB_Leaf\130116_OT_LB_Trichome_2.raw]
PEPMASS=587.63963 2562.9233
CHARGE=3+
SCANS=940
RAWSCANS=sn940
RTINSECONDS=1223.4302
174.24101	1.1467304
198.89465	1.1380472
216.95541	1.7348533
231.18602	0.50035964
242.03543	0.33637537
247.14831	0.40804247
259.04279	1.0518454
260.1719	0.2673473
264.28067	0.54930584
280.07446	0.41399755
288.23623	0.84526367
294.08947	0.87517831
304.50179	0.71727244
305.60892	0.1188906
307.89288	1.2155514
315.89239	1.5497759
322.42097	2.186866
323.087	2.2246002
329.21405	0.58609178
344.54443	0.60324563
355.89622	3.1354418
360.07149	1.0974818
363.14614	4.9778453
364.34938	3.2173276
368.21466	0.58523432
373.31557	1.5544865
376.4964	1.3569486
386.27871	0.29236428
393.64672	0.7033624
394.17845	1.7893984
398.08404	2.7172463
401.3606	0.96527504
413.68475	0.29381054
424.04481	1.2034453
425.28462	0.44751417
431.948	0.57720811
440.04093	0.38526003
442.61228	3.5321577
443.43944	1.4454668
445.15264	1.4462142
449.15011	0.32606715
451.64718	1.0879451
453.00381	1.8472014
455.45314	0.91976933
461.31885	1.3832447
464.91725	1.1241263
467.05688	2.6034817
467.82782	0.74094768
471.35602	1.2075727
472.78542	2.5473896
473.86549	0.13719985
483.29407	3.5801198
483.92034	0.61123049
488.12322	5.3275602
490.37916	0.97556966
491.83304	1.0493237
495.64685	2.5003629
500.15411	2.1678576
501.04873	0.27271793
507.75533	0.44969541
511.00769	0.5404168
512.66212	0.23430413
515.72697	7.6228402
516.29932	1.8108512
519.19322	1.6237424
520.85074	2.2670172
522.71446	4.6374588
524.4235	0.72454548
532.5805	2.6162001
539.14499	5.2091177
541.54209	3.9768585
542.56136	1.6904835
544.27099	2.4793959
548.47503	3.9194068
550.2693	4.713047
553.46447	4.2490161
556.89503	5.8902207
557.38889	3.0928702
559.20939	1.0767144
561.39506	1.4873338
569.43551	7.7713563
570.0346	8.1998994
572.94633	9.2732271
575.51305	23.920953
575.92394	54.934587
577.55977	14.209975
581.59717	71.168227
583.83359	3.9119935
587.11398	2.5149322
590.19052	1.7510155
591.80855	1.7670889
594.77498	3.4026086
599.10766	3.8143831
606.97469	2.6402182
609.26552	2.050711
611.05658	1.9219941
612.06268	0.91294295
614.5393	1.6166002
616.46889	0.86077129
621.64428	4.9371513
623.28817	5.3913265
630.81287	6.3522281
635.90704	1.5564757
643.07507	0.7161858
645.62897	2.1812404
656.76258	2.5235344
662.60951	7.144629
664.17148	2.6929476
670.09273	1.2900754
671.13494	0.41894725
674.35224	0.52558769
676.29207	0.9985699
677.17507	0.17093773
682.10696	2.2200224
685.2812	2.0548684
690.86025	17.442249
693.06108	4.3691734
695.38797	2.4356326
699.75751	8.285804
704.31809	5.4274843
708.30504	7.4903108
711.58968	3.6273597
714.28377	2.1606984
716.91825	5.0978858
721.27641	1.1590891
722.63673	1.268532
725.12799	1.4295966
731.0935	1.5843915
736.25604	0.7548388
744.79455	0.80436245
755.2199	3.1731421
758.84257	1.7386081
765.39381	2.4382802
767.15478	1.0344637
773.42651	12.624346
773.87138	5.2397294
781.2693	2.9234182
784.1679	0.26271906
788.14952	0.70348817
791.07885	0.78392526
799.32044	7.1227837
804.5349	1.5823109
808.73549	1.2177564
815.73183	2.0310193
816.26869	4.6285406
821.83878	0.78615062
822.58162	1.5679779
827.35181	2.6996836
839.29878	1.8645512
843.33927	1.5378643
860.10821	0.55101311
868.49816	0.74898888
882.22844	2.2728086
883.71558	2.8668127
888.54571	1.8492189
894.97338	0.45983758
910.31775	1.2379462
914.32533	1.9084031
934.23113	0.58988383
940.81786	2.3550993
945.47138	1.4329504
949.57147	1.0003508
956.43847	1.7048112
975.479	0.49970004
994.21698	1.5882028
1007.1587	1.6121028
1023.4018	1.3834265
1040.4926	9.343581
1042.4686	4.2544956
1058.1872	1.4760572
1094.9901	0.67265713
1140.121	1.1864218
1168.3532	3.5863391
1289.2295	1.0034704
1399.4622	2.0039071
1469.5508	0.29688751
END IONS

BEGIN IONS
TITLE=35: Scan 947 (rt=1228.2) [E:\ORBITRAP\Laura\130118_OT_LB_Leaf\130116_OT_LB_Trichome_2.raw]
PEPMASS=489.9983 4061.7095
CHARGE=4+
SCANS=947
RAWSCANS=sn947
RTINSECONDS=1228.2008
146.123	1.0130903
159.06633	3.9118629
166.87515	0.85684158
169.1448	0.49995046
170.8387	1.068047
185.08004	0.67988669
186.21917	0.33757294
186.96907	5.8453078
191.03148	0.5023806
192.08829	0.98209535
192.82061	0.54555555
195.01353	0.23086411
198.77644	1.4955484
202.93256	0.68199627
205.82342	0.62873228
209.03845	1.6484363
212.05905	1.4756359
216.01242	0.58462155
217.94289	0.32554349
218.97476	1.8968228
229.02197	0.83979798
230.29532	0.91588452
236.90021	1.7295483
247.13766	1.4220961
257.10043	0.5339886
258.08854	0.65109785
260.00934	0.38447798
262.13119	1.1134682
265.04042	2.5177533
265.98661	1.5877349
267.12709	0.19147388
269.96683	1.3043676
276.13897	1.2725089
285.04287	1.2317293
288.05148	0.30166348
289.21374	1.3527698
289.84412	1.6043885
299.07357	1.0709464
303.06167	0.71321727
305.06216	1.2366922
311.06252	1.5543524
315.24948	1.1585703
317.05154	0.4244349
318.98101	0.36296265
332.08117	1.0219522
335.7086	0.28197257
337.11048	0.48887355
338.94555	0.71552091
343.20254	0.43530247
346.82007	1.5047773
347.71525	0.25809188
353.41581	1.3989668
353.94633	0.48510088
356.9876	0.5449765
360.74068	1.2425098
363.58493	0.53214631
364.11518	0.71097275
367.14538	1.2328157
369.20511	0.60527273
369.54624	1.8355867
371.31644	0.45126935
372.60572	0.88832757
373.09426	1.2904745
375.14848	0.26463443
378.7297	1.4316628
380.02462	0.31724978
385.18677	1.0929562
392.67086	1.1867141
395.79348	0.5595664
397.82633	0.41035868
398.78351	0.53669705
400.19402	1.4938783
401.01988	0.62272229
406.63769	0.81553601
411.39534	3.3082463
413.95352	1.2628278
415.28134	0.3190168
417.52845	1.0834737
418.04851	2.3081245
419.13816	1.4121299
422.10586	1.7924164
422.77847	0.70729561
425.5158	1.4002878
426.74488	1.5698873
428.54425	2.7141339
430.19728	1.052563
431.6645	0.75470171
432.70987	1.4008671
435.26673	2.4477161
438.49056	1.2800053
441.57759	2.7477718
442.73045	4.9230623
444.29228	3.3169268
445.71386	2.0530364
447.19195	2.949643
452.13205	0.8546831
452.84099	1.4584859
454.10199	1.0713587
457.37115	7.7963269
460.94372	5.7502451
462.83582	1.3400942
466.3513	3.8189777
468.70165	5.8415801
471.06557	12.916966
471.9626	4.4929693
473.16588	10.625105
475.00418	1.3576467
477.32388	11.625369
479.63599	25.436774
481.22408	4.7589041
482.69367	6.1691336
483.43107	15.26011
489.73755	7.9722887
492.99196	0.65190792
497.57434	4.3998824
500.03324	4.2653769
500.7949	6.3715613
501.88161	1.6367908
505.25794	1.8019921
508.63961	1.5868011
509.41516	0.86083298
509.74976	3.7833369
513.18893	2.03157
514.56485	6.9533423
515.29919	2.523617
517.62915	0.94686625
520.32057	3.6219741
522.62206	1.4256238
523.22929	1.9292442
525.41767	3.6435279
526.31016	1.5463637
532.65393	2.0315638
535.27784	1.0517796
538.40267	3.6575167
541.15008	0.50610288
543.94844	2.8942378
547.49655	18.897534
547.86724	6.980259
556.23088	5.3854816
560.62335	3.4888768
562.85835	29.859273
565.08035	1.7953249
567.43041	4.4901235
572.37201	4.3802984
573.65332	4.9330014
576.61737	4.889844
577.80427	2.5698037
580.15427	1.7749729
584.76979	25.146931
586.05545	3.9743718
590.57175	76.955915
593.11411	2.9375932
595.64713	12.34033
596.30282	17.945659
599.92718	8.1636541
605.22796	7.9903492
605.7295	2.9028265
607.64978	5.4073549
610.7759	3.2551573
613.45078	16.132481
613.88279	5.0879332
616.40168	2.5288155
619.53292	44.495987
620.06201	66.185758
622.77779	28.351611
624.29375	20.909724
625.17607	3.714092
629.74201	2.485027
631.25426	3.1121191
632.5285	1.0516624
635.99348	4.1493939
639.66545	14.559523
645.33023	1.0983292
648.35228	5.7128948
650.39226	3.3348547
660.90133	2.1320117
662.98797	0.68507504
667.68082	26.168096
672.71991	7.1480134
676.23602	1.9883097
678.09061	0.97112668
680.22715	0.4172264
683.33641	5.2996165
688.88598	3.2921459
694.52183	1.0077532
698.208	2.1263373
702.22246	1.71446
704.35458	0.55260819
709.36664	1.5370096
718.08811	0.47075537
722.29169	2.3259678
724.17693	1.2901098
727.20526	1.5834125
733.12714	1.8431713
737.38049	0.48859519
744.19256	0.56033856
750.70526	2.1099513
765.42203	1.1936392
766.16592	1.7594236
768.46251	1.0035161
771.84974	9.0683542
777.53131	2.2280674
794.07599	0.87073643
800.34887	0.55105229
813.79272	3.5297395
823.9968	0.9353088
828.20099	1.0004668
833.53631	0.34138891
840.53106	1.7617324
847.28497	0.98921201
870.25708	1.778005
886.10858	0.55059367
901.61025	1.2281054
903.25329	1.7004011
913.06823	0.49936672
946.42914	1.3054664
975.32653	0.93097797
992.143	2.621716
1001.8557	1.4174938
1007.1699	1.3311365
1027.2269	0.340434
1031.6533	0.58179211
1038.9448	1.356487
1043.7902	1.5004154
1045.4246	1.1936409
1056.4116	3.6207862
1061.2364	1.2366169
1073.4068	2.4408468
1163.2632	0.97845009
1254.2751	0.75732534
END IONS

BEGIN IONS
TITLE=36: Scan 948 (rt=1228.94) [E:\ORBITRAP\Laura\130118_OT_LB_Leaf\130116_OT_LB_Trichome_2.raw]
PEPMASS=619.33944 3297.4163
CHARGE=3+
SCANS=948
RAWSCANS=sn948
RTINSECONDS=1228.9405
184.92363	0.4762157
188.1689	0.78522428
213.79306	0.63833141
224.80273	0.82491964
226.25341	0.53095762
239.81056	1.2725481
240.11845	4.9979197
243.01172	0.34909482
252.55672	0.52585463
253.11597	0.18683992
257.98346	0.44774425
265.87759	0.42187395
268.03335	0.79637886
276.13001	0.43873632
283.30536	0.56680281
284.76307	1.1159366
285.06549	0.25580866
293.93542	0.57415144
305.94364	2.8782261
306.96773	0.82126595
310.99936	3.328698
313.19339	0.43906402
315.35282	0.45301841
316.23987	1.0131626
321.97408	0.4246938
325.07232	0.22900496
327.22226	0.28023481
337.0903	1.1718821
338.25113	0.45592693
341.9609	0.92491562
344.07876	1.955346
350.28207	0.55948697
354.27077	1.3006498
354.94355	0.50324871
364.20349	1.213766
368.98059	4.5910694
372.37575	1.1351058
377.05038	0.62086084
377.56328	0.82608087
381.17784	1.9936668
381.78676	3.5411113
382.17263	5.4361435
418.03723	0.47941597
425.34391	0.87306879
426.31001	1.1816144
432.85969	0.48433102
435.30072	0.9299261
439.80633	1.4451905
443.22694	2.1371357
446.45666	2.201852
451.44348	2.9964306
455.1023	0.65447981
457.12229	1.9199821
459.46051	3.8822733
460.45559	2.6263157
462.27377	0.82232988
465.19043	1.046911
467.0554	2.9662016
470.0561	3.5111439
470.94995	0.19769345
472.20223	0.22616784
480.03107	0.28026699
483.88119	1.6721779
485.23083	0.86618252
492.39629	6.5571513
495.40177	3.6297814
499.13329	3.0109423
500.92824	0.94219463
504.78158	2.0882993
506.22297	1.113986
508.75971	0.56558682
513.95553	1.8515447
515.75843	2.7939501
516.82067	1.0367332
520.22527	2.0507587
522.8322	1.8110427
526.24753	2.4095474
529.33915	3.0448328
530.61332	3.0241603
532.18879	1.038908
534.80664	2.0019369
537.34191	3.7143
540.99421	1.5980471
542.62536	3.0147941
545.8234	2.3453667
546.40741	0.79647393
547.74845	0.59773249
552.36297	1.1441801
554.24468	2.8100755
555.27719	1.5009969
556.97239	2.633689
558.38444	1.1104563
558.97099	1.6014421
564.82012	12.190548
568.75939	19.06784
569.43622	8.2069124
571.6412	4.2025828
573.65703	7.6470524
575.84823	2.8253863
578.94546	1.024915
580.75273	1.0535712
586.79482	7.7492171
588.20909	4.2785061
589.25998	2.3419872
591.65787	3.0295717
592.58392	4.0154618
595.54879	31.536399
596.97169	5.9654771
598.9726	8.1578466
600.86777	11.437026
602.78502	5.3031684
606.96173	9.0825861
609.73408	16.583366
611.45816	8.0644399
612.23527	3.7932326
612.98814	3.316615
617.63301	1.6894945
619.02746	1.2875461
619.68927	1.3599823
627.21371	0.59622457
629.67291	2.8685878
636.26329	3.5114461
638.15745	2.0393875
642.79209	0.78507784
650.11484	5.1447696
652.85838	2.127135
654.27502	3.1928749
657.71162	2.048021
664.0523	1.370301
672.11523	1.281457
680.84657	4.0849831
684.41796	2.3634353
689.31391	4.8198675
695.20287	3.1691627
699.68903	4.0888678
701.27246	1.3996518
706.6696	7.3041944
716.26908	1.5526367
721.40523	4.6243706
725.63626	2.4515709
729.82445	5.180318
734.19413	13.41585
735.28102	7.2641683
737.80204	55.755515
739.12088	12.033068
743.89931	2.6921048
745.67336	2.3157587
755.46427	1.8286569
759.64021	3.9889715
764.51283	9.5613669
773.41368	22.306646
777.99105	4.4925104
779.15319	2.101508
782.85782	3.34455
783.31027	2.0456978
788.66603	5.91351
793.13572	4.2784482
795.83035	2.1003977
798.3827	4.3194984
804.53182	1.599948
808.61371	18.298384
813.37747	7.703999
814.02456	3.8773944
817.29099	1.4327683
824.32482	3.597271
825.44192	0.80567304
835.87673	2.0097838
844.18363	34.249185
845.02645	8.0631317
849.2261	2.0104462
850.14927	0.91188938
852.44763	1.4423531
865.12054	1.9365708
871.46966	0.78746762
878.27544	1.3109866
881.50055	2.1712423
883.96074	2.3999864
889.63386	0.54843037
892.36396	3.7362401
910.14916	0.33668038
918.50347	4.5779103
930.40131	2.8648598
934.78054	1.2856618
945.87431	0.41240602
948.68933	0.46471075
977.26989	1.0661382
989.30515	5.1786324
992.64218	1.0854643
997.29095	0.91190359
1002.5557	0.68119598
1010.8971	1.5588149
1013.8449	1.3696355
1034.3608	2.4930845
1036.4013	1.5507187
1041.3054	0.82741419
1045.2846	2.7278879
1047.9659	0.69865577
1058.4488	2.0597079
1067.6097	0.55586093
1091.3141	0.96160755
1106.6075	2.0792977
1108.4547	0.83894144
1117.2389	3.8133031
1128.2938	1.0745535
1171.1101	0.45512922
1180.548	0.98490556
1183.6616	0.51993791
1189.2506	0.63577811
1206.4125	0.95792113
1289.6354	1.1744515
1301.187	0.6507827
1370.4695	0.6968106
1475.8254	1.2007823
1550.6595	0.96566189
1638.8564	1.7798657
END IONS

BEGIN IONS
TITLE=37: Scan 955 (rt=1236.22) [E:\ORBITRAP\Laura\130118_OT_LB_Leaf\130116_OT_LB_Trichome_2.raw]
PEPMASS=416.23224 2904.2939
CHARGE=4+
SCANS=955
RAWSCANS=sn955
RTINSECONDS=1236.2188
128.95444	2.8854611
137.08069	0.48299977
145.02851	0.28358732
155.13547	0.56998412
168.94115	1.1992248
170.92693	3.1925598
171.13769	0.44626145
174.78511	0.33561101
179.13806	0.23880371
184.06268	0.33823451
190.82248	0.26211255
199.99647	0.28631528
200.98472	1.5750007
202.88763	2.9142566
210.25203	0.66901302
213.36006	1.1081637
217.09717	1.6146541
222.06681	1.6848281
224.15413	0.43670802
225.1025	0.30043227
226.90701	2.3955984
227.94281	4.9926241
229.10224	0.62819316
230.05594	0.59168396
231.05149	0.48306239
233.42438	1.2936902
235.14487	0.94326136
237.97549	0.29788299
241.92144	6.6990067
242.38001	0.61127382
245.60961	0.65659774
245.93441	3.597619
249.11672	0.22341897
256.24542	0.53682285
257.92746	1.5254083
263.21146	0.30335551
267.23571	3.4364912
268.81348	3.9258838
269.23832	1.1234841
270.45275	0.7673863
277.39805	16.767709
279.6024	0.43083332
285.15256	0.44404157
292.18826	0.33070547
293.75449	0.58624388
297.08333	1.0422694
297.66859	2.0274911
300.04084	0.30715797
301.82586	1.7109712
302.71563	2.8276743
303.04233	0.67676093
303.95999	1.2977837
304.49704	2.9430866
307.23025	1.7483096
309.14088	2.1806532
311.1119	0.86740758
312.92247	3.3749716
315.11297	1.299585
317.03704	1.7857498
318.59766	0.57024592
321.06936	0.85284434
323.76282	0.93447732
325.12918	1.0470117
325.77059	1.2488513
327.13481	0.65394032
327.76468	0.87762697
328.78649	1.3763512
334.58403	1.3641282
335.36185	3.5382103
336.2003	1.7613926
337.19851	3.5353329
338.72252	9.3939383
339.70704	3.5500972
341.49929	18.463965
343.82275	0.95388924
344.82811	1.4204889
345.34391	4.2502794
346.04193	2.6959009
350.63098	0.73666151
352.23753	0.6322384
355.01823	1.3719249
357.23403	2.780504
358.05408	12.306806
359.40568	1.7145293
360.6796	1.3394306
362.73155	1.3947673
364.13301	0.76337032
364.5125	1.1074307
367.90458	4.1492407
369.09624	13.576813
370.19893	6.9936967
372.77188	6.3319012
373.85109	2.0780238
374.87877	2.2514475
377.69708	2.3348655
379.18362	4.2525533
379.61756	0.54993344
383.85532	2.8944677
383.9939	1.1634337
385.88914	4.0566898
387.25612	0.99216625
388.0528	1.7200066
389.13484	0.79076416
390.62254	5.5946548
391.82472	0.94286196
393.83695	1.4463695
395.19722	0.58735097
396.90808	14.557852
397.89007	5.8591843
399.26505	2.7885848
400.26459	4.8319663
402.18452	2.4447929
403.56432	4.7715967
405.79622	6.348253
407.04299	15.679919
408.81421	7.5317989
409.7024	2.2357907
410.63453	3.9176673
414.87061	4.3157333
415.87569	3.1333673
417.24535	1.1934304
419.60983	1.39639
423.962	1.5869635
426.02457	6.3409972
428.23061	0.50048028
430.42694	1.6947857
432.0261	2.5658677
434.54996	4.0891658
435.51109	6.0292364
441.12943	7.0757669
443.30593	1.4249568
446.59383	2.4846357
453.02763	3.8616824
455.17059	15.601402
456.97902	1.3686134
461.78224	2.207753
466.76238	1.7632669
469.47279	6.1267019
472.17902	1.6815962
472.97536	3.9219559
479.40249	1.1513445
480.41708	0.79028374
483.47544	1.2165661
484.178	1.5136105
486.71387	2.1291756
489.01174	3.8799972
490.70044	16.580412
491.22307	3.729077
494.55307	1.6308971
497.84113	47.030736
505.59103	1.7990065
509.17798	2.2004814
510.89582	6.8323552
512.80576	1.3984981
514.4241	0.91814972
515.84211	1.0145797
519.25849	19.133799
521.83407	4.7465275
524.28948	5.1221654
527.15188	0.63191219
532.2984	0.83284196
536.31093	1.6840663
542.05264	0.98735713
543.4155	0.69249102
545.76333	3.0560004
546.38536	7.3614124
550.81567	5.4229421
554.74147	59.851607
557.15185	1.9429192
565.18005	1.3027053
584.35012	2.2999221
587.38363	0.28173957
591.69714	0.76775651
608.01056	0.96669064
609.7918	1.1197859
610.33947	5.5004857
614.7359	1.8818391
618.99754	9.5867969
619.87131	2.8515763
625.19629	0.58672587
630.40466	0.72798077
642.4895	1.7009021
654.60554	1.0512514
657.45563	1.8316918
658.27535	0.65429711
660.42935	0.91046931
678.91906	1.207074
681.03181	2.4609467
682.29737	5.0185445
701.3342	0.98404539
702.99484	1.9322853
723.96386	1.7168309
736.14434	0.65605022
748.41565	1.5015884
781.4317	2.381698
794.32482	0.65859868
874.0719	2.3064673
909.45379	2.2735673
974.24627	0.56859484
END IONS

BEGIN IONS
TITLE=38: Scan 957 (rt=1237.41) [E:\ORBITRAP\Laura\130118_OT_LB_Leaf\130116_OT_LB_Trichome_2.raw]
PEPMASS=485.50151 3609.5281
CHARGE=4+
SCANS=957
RAWSCANS=sn957
RTINSECONDS=1237.409
142.90878	0.28446132
147.19013	0.4942237
176.01605	0.36385207
184.95997	0.78763573
186.03187	0.71013469
186.96427	1.2468086
196.16837	0.52080524
197.0487	1.5875801
198.08482	2.2202594
199.22519	0.47424233
200.92038	0.676294
202.806	0.34864164
207.87098	0.98640565
209.08935	1.0075433
210.19194	0.38103765
211.0411	0.45166672
214.80252	0.74037956
216.04149	0.60669423
218.71601	0.81126466
219.91069	0.43373862
226.09547	0.19288293
230.94845	0.2434855
236.91553	1.4032681
242.1317	2.4412727
244.1407	1.9058595
244.52671	0.14554947
248.94789	0.62213391
250.0279	1.0448195
251.05069	2.0057434
255.13495	1.0098117
260.12271	12.585314
260.97383	3.7915338
264.82485	1.8660358
266.24286	0.54297236
272.87034	0.88875813
275.14269	0.27710426
275.95929	0.89511293
283.78144	0.58351433
285.51302	0.76164349
286.16923	1.3864083
286.72457	0.2035356
289.99643	0.45746255
299.98651	0.31018379
305.83562	1.1236195
310.01885	0.50424573
311.56377	0.68337601
312.15993	1.903458
316.18839	1.5973867
317.07286	0.72365124
320.64527	0.59051452
321.94503	0.71272304
327.18209	0.84291272
329.74361	0.55174685
330.88376	1.0847339
331.72557	0.33635825
337.22088	1.0396491
340.03655	1.841119
341.63552	1.9706168
343.36161	1.526444
343.82471	0.24243482
346.82121	0.62969579
348.19613	1.1382062
351.11571	1.5829265
352.75142	1.0325508
354.68466	1.2259049
355.15859	1.9859795
355.90521	0.92104108
359.53145	1.2947633
362.6647	2.0723019
365.8672	2.9749403
367.86166	6.1221859
369.90427	1.880786
370.54868	0.45478063
373.26294	0.75489834
373.96046	0.99082553
375.17287	0.2121602
378.17831	0.59107338
378.84912	0.88024993
381.12656	2.321969
382.10552	0.76086993
384.26343	2.1245452
388.75286	0.28711725
390.47375	2.4521781
394.39003	1.0927873
395.71662	1.3706411
397.9972	0.62401707
401.6709	2.6178413
403.5646	3.277227
405.92741	2.4676179
406.80315	0.64317694
408.80758	1.2563544
411.70989	1.1649505
412.85133	1.3187593
414.01185	4.4192771
415.86663	2.3070171
418.46715	4.6272993
419.83076	2.1898373
420.88223	0.70621523
425.46515	4.115714
429.23756	0.48054862
432.03162	1.4537974
433.18523	0.78656347
435.37687	3.548907
438.89162	3.8390694
439.79198	7.6409916
442.03242	1.7685445
445.17377	0.69532064
446.19289	1.8626527
447.57043	2.5896015
449.87418	1.5291337
453.21275	2.8043493
455.76048	1.2510663
456.77838	2.0531747
458.77926	2.6675288
462.03619	2.8224643
465.73958	5.2712554
466.55102	13.713976
467.7119	5.6299168
471.1609	11.445842
472.08757	4.3872852
473.47303	9.5938782
475.34346	13.023138
476.47184	12.249223
477.73633	10.606433
479.48863	1.8795742
481.30996	1.0091725
484.5229	2.4123802
485.26253	1.361479
485.85515	3.2911031
489.62842	0.96045272
491.03394	1.5950031
495.63006	4.2698496
497.99043	1.7218418
499.38977	3.5067513
504.134	6.5025763
508.67806	2.06665
511.13218	1.514313
513.30759	1.2467294
516.13559	2.1637876
519.05087	4.1900193
522.06998	3.8583052
524.79843	10.025247
526.54411	2.1924432
528.31366	1.0089276
529.34678	2.7819869
531.98698	4.5104889
533.52632	4.5317591
536.49154	4.4168228
537.75861	2.1682263
539.19371	2.6391117
541.17776	3.7432162
545.22641	8.4508805
547.0652	1.617724
547.99414	3.4557999
551.3817	1.2775712
554.18372	20.061457
560.18877	202.40131
562.41916	1.8493409
565.57412	8.2759876
568.55872	9.6533066
570.15064	2.2076985
570.7582	4.8651293
575.12274	7.2760524
578.03044	4.7507405
580.73308	0.76247794
582.84684	2.694655
584.73495	3.1864498
585.839	0.4673294
589.02834	2.2107142
591.66184	4.39632
594.1655	7.8884869
597.22398	5.3266016
601.55561	1.5535308
601.81503	0.62859762
604.80805	1.5413804
607.1432	0.93840651
610.18685	3.640002
611.87005	0.70233859
614.57848	3.2913746
616.35982	1.9482983
617.2884	5.533345
620.33674	2.0627602
621.32332	0.77025919
624.37146	1.5133871
628.29485	9.580258
633.29103	3.3180747
638.86133	2.0887459
647.13554	3.0889161
649.97064	3.9420555
657.11197	6.2482301
662.09921	1.2811631
665.28721	2.8316686
666.64922	2.8562791
670.31358	0.60598965
674.18038	0.5517071
675.75473	1.3209991
678.10358	1.6176823
680.36859	1.1745646
693.71338	4.2434273
701.63508	1.331429
704.2518	4.830715
707.31983	2.9427078
709.30554	0.50655237
712.80611	2.0925514
714.82762	2.7259454
716.96143	4.9900496
722.71374	0.53526901
727.8444	1.439827
730.78826	2.9878525
735.32468	0.61265571
740.50756	3.2723582
746.83374	0.68111588
755.26176	1.8620784
759.20345	0.86726224
759.9588	0.92718651
765.43138	1.1688792
768.93785	2.8055948
775.42877	1.6709123
781.08526	0.96564026
787.20953	2.2463409
788.11732	0.55629949
791.28151	0.6899067
803.36956	2.6328325
808.69704	1.0548602
809.75668	0.41700871
828.15112	2.1409529
832.80456	0.86648576
883.34436	0.51925791
898.00541	1.43033
902.66159	0.76758124
912.53607	0.51586317
917.35022	0.5225166
984.50708	4.133983
992.19488	2.3492924
1017.432	1.5303809
1020.0932	0.91991463
1023.1614	1.2064197
1050.5157	0.83635979
1062.3144	0.61953632
1072.2982	0.66308165
1208.5438	1.0563606
1242.3267	0.96240876
1265.2405	1.5056021
END IONS

BEGIN IONS
TITLE=39: Scan 960 (rt=1239.86) [E:\ORBITRAP\Laura\130118_OT_LB_Leaf\130116_OT_LB_Trichome_2.raw]
PEPMASS=540.66608 3381.7917
CHARGE=5+
SCANS=960
RAWSCANS=sn960
RTINSECONDS=1239.8627
158.94905	0.43756538
199.14615	0.23606921
207.1075	0.29377698
225.41778	2.6112049
226.06994	0.79110352
227.07352	1.2450985
239.75823	0.53858469
241.85763	0.2311751
250.09587	0.95526068
259.17114	1.5624144
259.83018	0.39159169
269.27411	1.0480297
272.26832	0.60507382
273.33795	0.79044683
276.11078	0.38872939
286.03519	1.0456577
301.14089	1.2584409
306.42007	2.0625738
307.73466	4.0745456
309.5111	1.7739468
310.2381	0.90204212
311.67281	0.4907705
312.21807	0.60341419
319.12545	1.0357312
321.64239	0.71665146
328.10067	1.2249264
330.97632	0.46924486
333.59378	0.56382182
337.99087	1.4441451
339.03092	0.59140173
340.30318	0.68144019
361.04341	1.2933031
365.1955	0.62144934
365.7187	1.1259251
367.02537	0.32715511
375.0323	3.5098934
376.22559	1.2027205
376.89259	0.6165798
378.98017	1.0473276
380.15769	0.41922085
386.80475	0.50828806
388.77689	0.68019963
390.72673	0.54620016
392.09489	0.8501578
393.74835	1.3561248
400.05696	1.5655445
402.05033	0.26646217
403.80494	1.0575647
405.23455	2.112912
406.74607	1.0326616
409.35364	3.818965
410.18645	1.5503279
412.72518	0.26979553
415.98382	1.0727708
418.36071	1.4965042
423.00212	0.54729202
425.69156	1.4283297
426.94586	7.1867646
427.97123	3.1319364
431.2976	1.1755031
444.10505	1.1967768
447.20652	1.9005712
448.59803	1.4557163
449.80808	0.37887442
450.91452	1.4924267
454.11191	0.21789703
458.45175	2.3879763
458.66146	0.78404659
461.29241	1.8822911
463.63135	1.0077912
465.12814	0.27288989
468.56561	0.30632111
472.94034	0.65535483
475.24991	1.9082333
478.15924	4.8289127
479.12571	1.9215751
481.14403	3.3584923
483.38001	1.0643669
483.72661	2.3107498
486.26301	1.3070951
486.65139	2.7120493
487.6676	1.8213656
492.25575	1.2842765
493.75895	0.94095807
496.3468	2.4825171
498.69526	0.70839757
500.90265	3.4124962
504.16675	4.0597198
505.59665	2.1293062
506.92465	5.7895978
507.83891	2.1585455
509.29841	4.335486
510.52646	1.361246
511.03212	3.7299657
512.73574	0.60722603
513.53785	1.5342678
517.84829	2.9680098
519.50278	5.0041324
521.98312	20.068055
522.79781	12.238373
523.7506	7.2388829
524.87983	15.155187
526.37448	5.1896839
528.81479	9.5240397
530.20623	8.7921045
531.2517	4.4703045
533.59016	10.209375
536.85431	0.31064074
539.33666	0.85673452
543.95301	2.3596379
546.08148	4.3479594
546.95279	1.6634167
550.98657	2.283855
554.69793	2.1122626
559.07193	3.1655059
567.92089	0.60872634
571.8615	5.2492139
575.42306	9.7412573
577.15382	3.4856687
577.90103	1.8521326
582.82031	1.0345173
585.79918	1.5713357
589.44551	4.4238303
590.16016	1.597659
591.34883	1.2562047
592.19775	3.5632672
594.79356	4.6433774
597.78928	0.21058851
603.81451	36.067587
606.20914	0.88568335
613.4026	8.3026598
614.65452	3.4836003
618.30498	5.4300273
621.78189	8.3657247
623.23681	10.519286
632.25306	9.7554351
635.79812	142.61224
639.46178	4.19202
640.33043	8.0357743
643.82949	1.5203806
645.2434	3.1230702
647.21322	1.8821894
649.40774	2.6902799
653.02051	11.941082
655.59319	5.6631188
657.75133	23.142102
660.05049	12.320914
660.56169	19.519337
673.13077	3.7903422
679.81869	4.1037921
681.71353	6.796236
687.20044	2.7780218
692.7234	1.2757445
695.16564	3.3584088
701.32026	1.8586797
703.45627	0.41483723
705.91271	1.462794
707.86042	1.2771101
711.55781	3.2317188
715.87982	0.80339828
718.8015	3.3052009
722.82753	3.2895173
725.98236	0.71411192
733.00957	2.2184971
737.16853	4.1992856
740.79085	0.59044907
743.83805	1.4090731
746.31927	1.427384
750.75042	0.7815285
755.57285	3.0528677
756.21228	1.4962833
758.74145	1.1697551
759.43315	0.4804076
766.42606	2.6639146
770.15253	5.1357106
771.22622	2.4935071
777.77819	0.87255616
781.21954	0.81558046
787.33053	1.6562331
788.99147	2.0364965
792.40833	0.56395839
794.75137	0.39645347
802.68088	1.6223948
805.34978	3.3440559
809.35852	1.4680948
814.0486	2.4473382
816.26482	3.2416945
820.28349	1.4091055
821.32348	2.9349307
828.75035	0.35726458
831.03872	0.35167272
834.06516	1.4735342
835.17219	0.49502203
844.36395	1.345228
851.27535	1.6637214
858.03674	0.82311933
871.92561	0.7554499
877.35272	2.1930807
882.27221	0.65355394
889.07178	0.90095186
891.14021	0.51088505
895.51473	1.5505612
897.32952	0.741123
905.86067	1.1485093
909.48465	0.97869516
911.51904	1.8945778
914.27868	1.6503629
945.25036	3.0620751
961.40811	0.49821999
971.79042	0.63603226
975.59245	0.92763758
977.12908	1.163034
983.35984	0.69026931
991.55824	3.2062418
1003.0414	3.3197398
1033.2146	1.2925804
1040.4126	1.6805262
1043.4624	0.92639733
1051.4645	3.30678
1083.459	3.1782545
1085.3403	3.6188932
1097.4215	0.63349557
1154.4889	0.61379277
1268.7207	0.99853263
1339.5477	0.65067217
1346.5657	1.7775425
1369.5814	0.63417623
1460.54	0.82208278
1612.517	0.35229415
END IONS

BEGIN IONS
TITLE=40: Scan 961 (rt=1240.61) [E:\ORBITRAP\Laura\130118_OT_LB_Leaf\130116_OT_LB_Trichome_2.raw]
PEPMASS=418.2302 2593.8794
CHARGE=3+
SCANS=961
RAWSCANS=sn961
RTINSECONDS=1240.6099
128.0869	0.61012318
133.51817	0.47326071
143.04074	0.42721694
149.08161	0.26653166
150.01076	0.6747282
151.32206	0.77093964
156.09212	0.39702222
169.14554	0.30790015
175.17146	1.9998729
177.9491	1.0233518
183.1088	0.21220012
186.91688	1.2354289
187.81861	1.0485589
191.02762	0.59342155
191.68424	1.4166146
192.98975	0.34724824
194.22756	0.37206502
195.22889	1.2010782
197.9611	0.62610115
200.15149	3.4580744
205.13577	0.37295127
210.91165	0.57386867
212.48124	0.66223161
212.98531	3.2752473
214.05402	0.29846445
215.07014	1.0720553
217.02415	0.23177018
222.39062	0.3775519
225.06284	0.59297954
225.8927	0.74232535
230.79492	1.1829057
231.97144	0.30645439
233.9973	1.0150528
234.91779	0.17955335
238.82602	0.35541133
239.74708	0.51162555
242.84778	1.6847003
243.24869	0.35507399
246.05539	1.4076734
246.86186	0.23620068
247.58722	1.8505195
250.0822	0.34937669
251.16012	0.35495602
253.14809	0.32660299
255.16154	0.66125954
256.5382	2.7971373
257.13374	0.77440713
257.66191	1.2014331
259.9075	0.78581637
260.7827	0.95263756
262.0758	9.215197
265.99229	1.7040365
267.27537	1.0963553
269.5372	1.6405968
272.37711	1.5532384
274.2864	1.1423436
274.88864	0.277275
276.27897	1.477117
277.69934	0.37293262
284.11522	1.5583883
286.19332	0.45064709
288.60363	0.36644657
291.86212	2.2780413
295.11515	1.3458478
297.68687	0.57381863
299.87177	0.42120527
303.32175	1.4309711
304.04842	0.74851335
305.15909	1.048371
306.11828	5.6848284
306.72518	1.3692566
311.59462	1.0027544
312.7586	1.0537596
313.58507	0.62686633
313.8997	1.7824337
316.09938	1.6796941
318.07213	0.59930355
319.17681	0.31481059
321.55975	8.035975
326.81298	0.59147882
330.52334	3.0689234
331.99643	0.80500914
332.96157	1.2986689
338.19733	0.42609656
339.67599	0.39883856
342.5781	2.3442967
346.88371	1.9145875
347.95011	2.8649424
350.69644	5.7058821
353.23123	4.8429159
354.96736	1.2241502
357.34386	9.8149964
359.22419	2.4276751
360.30959	1.3261674
361.71393	2.2941968
362.22193	4.0413134
363.48904	1.3749886
365.03232	1.2756622
366.1736	1.0773443
370.95516	6.3029693
372.91076	1.1664971
374.64594	1.4989109
377.09551	0.93940801
379.21563	1.8295146
382.34963	2.4086412
383.09167	0.90256348
385.32011	0.64471517
388.36214	3.5857707
389.21081	2.0818453
391.78212	4.1409734
393.65774	0.35636859
395.34966	1.0683517
399.22009	37.767486
399.98832	10.404507
401.0317	7.461087
404.66468	6.2421195
406.08062	3.7616957
408.61032	6.5787624
409.30385	20.788312
411.19365	3.4904672
412.38236	25.119054
413.44257	2.1041368
415.08077	1.7795255
418.10429	2.2845075
418.81838	1.2271876
419.58197	2.2797922
422.71029	0.35525965
427.10201	3.1702204
428.44579	1.6600927
436.67762	1.7093067
437.49323	3.3569615
438.25421	0.74075936
438.63084	1.3737789
441.56721	3.3044391
442.2346	1.1868996
448.69581	0.61208785
452.21425	1.7503563
453.49503	2.2061002
454.75259	1.8790891
455.77108	5.8236544
456.86567	1.4383038
458.04023	1.5614703
462.90714	1.1990456
468.18246	2.3576821
469.22871	1.1264356
474.77887	1.2186079
475.71081	0.95485564
477.60188	4.5743196
479.64129	2.6212487
482.24995	2.4533897
486.96361	4.1700337
489.22174	5.1486025
491.23256	1.960652
493.33933	6.570919
494.1911	1.4888544
496.038	2.4078066
496.51703	9.8178505
498.11557	1.9767358
499.01979	1.2478556
501.21615	2.2824066
502.90453	1.2548651
505.60171	3.5095647
509.61582	4.3694133
512.30315	13.087541
513.03321	6.252746
515.83908	2.7675377
518.41332	2.8324343
520.09123	3.4123652
527.41479	4.3645517
529.82421	1.7038985
532.37705	0.6819988
534.13487	1.363564
534.92065	1.7275043
539.68481	4.6511746
544.27343	1.0658921
554.84931	2.9364602
555.78771	2.2752082
557.18207	1.8220429
559.9505	2.2754609
561.37377	1.6006668
563.96864	3.1528738
564.00197	0.94673931
568.23425	1.5940954
571.26813	2.9287545
574.10413	2.3611413
575.72458	1.5112204
577.73294	0.79217104
583.83429	0.99975084
588.66156	1.0790842
590.17828	1.109402
597.80218	0.36856189
609.0132	0.97176458
611.35529	7.5813179
615.32458	0.84921162
618.80376	2.691027
620.47568	1.3804283
624.16075	2.3447216
625.33093	5.8310769
632.97059	0.24978751
636.35736	0.71723988
642.30408	37.390224
651.13083	1.4424598
679.33977	0.45668468
684.22827	0.28227107
692.48419	0.37327877
701.888	0.37262368
707.22461	1.0174872
713.31158	1.6942434
724.1026	1.9768254
726.43195	1.4366289
727.48583	0.47635389
734.82977	0.7818809
741.29747	35.515295
755.23614	0.56078325
767.06906	0.95295511
767.43874	1.8814729
834.20025	1.4759527
855.40379	8.5125315
856.20374	2.870046
1060.508	1.046372
END IONS

BEGIN IONS
TITLE=41: Scan 966 (rt=1245.08) [E:\ORBITRAP\Laura\130118_OT_LB_Leaf\130116_OT_LB_Trichome_2.raw]
PEPMASS=521.29133 10947.666
CHARGE=3+
SCANS=966
RAWSCANS=sn966
RTINSECONDS=1245.0799
149.15712	0.61282605
159.03016	0.87185811
162.27324	0.68315113
168.0635	0.65477667
169.17558	1.6832211
171.97059	0.78333234
181.10866	0.76104118
185.19979	1.8545768
187.091	42.863509
197.181	0.95545796
197.97546	2.5409783
198.96384	0.87078837
201.03677	1.3872966
209.25347	1.3757343
214.48968	3.3967493
214.88576	23.730366
216.00435	11.902321
223.0069	0.95539696
224.09119	1.3987978
225.95261	1.3201775
241.37189	0.95071163
244.10435	5.8727017
246.02977	2.0208386
256.62704	1.2870046
269.00844	1.9155215
271.90533	1.9757861
280.82845	0.89908083
282.88425	0.85707368
283.82233	1.9141538
284.94217	1.626262
296.45148	0.86424425
298.85607	20.16982
299.93287	23.492316
300.97776	30.098777
303.46781	0.86295751
304.12568	2.936597
307.67717	9.2664375
308.25335	4.8641344
309.23367	12.088615
310.09185	3.785616
314.19889	1.5316616
315.98698	0.90112718
316.41412	1.3250539
325.93439	0.90797613
326.91476	1.9270883
335.64391	37.441384
336.06458	9.0586476
339.339	0.71123524
343.20789	0.76053499
344.20366	1.671586
352.76695	1.216294
357.14255	4.5415954
358.23248	1.9093504
360.20054	1.6380918
369.01064	4.1098244
374.47052	2.2198411
375.6469	5.3116487
377.11931	1.3589726
378.70583	0.65389129
388.13305	2.0762013
389.95525	1.9318767
393.28339	0.93179979
395.72905	1.2518263
398.91803	2.1389175
404.17453	8.6326977
412.10009	1.7025542
413.07372	2.4572161
415.3827	0.87646422
415.83421	1.8833573
416.66463	1.1733213
420.22284	1.7231486
421.57985	2.1178998
423.7323	5.1473046
424.68941	10.28714
427.16119	13.533283
429.2408	2.0863408
429.79936	2.6722517
432.68095	7.6704203
435.03761	2.4106721
437.64162	20.843659
440.9736	3.7477419
443.9532	4.354456
446.67194	61.436019
450.07951	24.575996
453.30476	1.9919855
457.24759	1.2375947
459.7436	2.3278401
460.61642	5.2803598
463.37085	6.7047575
468.38105	2.5556809
472.21594	1.648502
474.91809	0.90530562
476.83728	1.5993616
480.07994	2.5885897
481.24695	3.8400675
483.73498	5.0226857
487.52907	24.817768
494.18658	3.7333163
494.92823	5.1932498
497.81946	1.811896
498.50006	4.1188273
500.11912	4.4216638
503.80419	110.09531
504.7537	68.337715
506.89383	23.292604
509.2577	13.852413
511.43314	9.6060308
511.89168	18.016994
515.27529	54.980336
519.11758	0.78321539
520.6953	1.218361
522.23557	2.4818141
523.1337	1.2507733
527.22058	2.0526175
531.23193	4.7557673
534.19741	1.0333508
537.56719	2.1849627
541.14431	8.7838728
543.35489	2.4814357
544.04805	3.2222276
545.16277	0.86338931
549.45763	1.3735555
552.24674	2.0001128
552.73538	4.3245466
553.85069	1.054955
555.18224	1.0942468
558.24739	1.5343696
566.73799	111.82272
571.70476	7.0523007
572.92249	10.59772
577.79988	1.8305903
578.4852	3.0588668
580.28016	3.5281442
581.13054	1.1205659
589.02499	10.133347
591.23013	3.7063724
592.67237	5.7895134
594.23654	12.26298
595.37147	10.762129
603.29831	76.870645
606.02178	5.4210612
609.69963	5.1522108
611.84385	1.8843791
616.0368	8.8620205
621.6566	21.993492
625.14087	20.72938
627.5163	16.237596
630.67668	37.388992
635.63236	2.1879496
641.2242	4.0133106
642.92142	1.4369834
645.94836	11.884904
650.12964	18.91902
650.87931	8.0987213
652.15687	11.218016
656.77162	17.146561
659.74362	68.898159
665.12928	11.994042
670.24356	135.25464
674.26855	382.72905
678.27246	46.804321
681.21693	1.6454362
682.35382	1.3931527
684.25787	3.1003967
689.28658	3.1250809
690.31908	11.356832
699.40699	5.6124008
700.27186	2.8208981
704.22399	2.2582046
708.28515	21.266575
717.16478	21.164842
718.33188	3.7210374
721.22711	2.4474288
723.22837	3.9497857
725.03939	1.0872128
730.80674	7.4585586
737.00946	3.5804326
742.29061	1.42508
748.24753	2.5081177
754.99494	6.5834427
755.39514	22.950824
761.20111	1.1320016
768.10443	1.1399167
774.29123	1.2389184
776.05432	1.3822505
791.30486	3.8490894
807.40062	9.535863
809.5179	1.3191167
811.53273	1.4354617
831.54466	3.2607161
842.14792	0.84920516
848.37394	3.2479951
858.31434	1.3890844
862.20749	1.7687324
871.33897	2.1117479
874.25518	4.1349071
875.30936	7.8119391
883.29345	1.6060773
889.0227	7.2526362
892.38788	43.352513
906.44775	1.0489408
918.38378	2.8921192
926.15252	3.4584227
936.27088	6.6150904
945.2044	0.90479854
961.28692	2.5952875
970.37481	0.9978203
991.23987	6.1811945
1004.2746	3.1131869
1007.1821	0.940571
1017.4964	3.2077802
1035.569	2.981311
1059.4952	1.3282043
1084.4215	1.7733304
1104.3968	14.868158
1105.0193	5.1163195
1132.3862	33.269611
1223.714	2.4808032
1228.6757	1.7003655
1285.5768	2.0057232
1300.5826	2.1822858
END IONS

BEGIN IONS
TITLE=42: Scan 970 (rt=1248.07) [E:\ORBITRAP\Laura\130118_OT_LB_Leaf\130116_OT_LB_Trichome_2.raw]
PEPMASS=651.80593 2032.215
CHARGE=2+
SCANS=970
RAWSCANS=sn970
RTINSECONDS=1248.0694
187.09491	0.32011472
232.03464	0.46170921
237.06038	0.34937457
257.09846	0.38092433
257.97177	1.4528296
264.9328	0.41200126
297.00877	0.31017254
312.97817	0.39206155
325.25976	1.8373099
328.68683	0.34277284
353.98734	0.32847673
355.17538	0.78169289
367.25831	1.681998
367.85718	0.36483159
378.66641	0.2333406
380.07623	0.83254578
387.28527	2.0256213
401.9245	1.5677565
409.16592	2.2442327
410.17924	1.2857167
413.13519	1.1119237
416.30054	0.81949895
422.91908	0.81277276
427.065	0.70675704
432.6629	0.37168454
439.03315	1.0066931
442.1156	0.81795101
450.73715	2.2695953
452.20379	0.979891
455.29608	0.80980603
456.11096	1.9506732
465.98516	1.143751
473.81408	1.2379275
484.08855	2.9039718
486.75762	1.2313549
493.38263	0.43715831
503.55212	2.9204487
523.25903	0.27003457
528.64855	2.2944109
546.406	0.1906419
549.90808	0.33119687
562.57928	2.3975017
565.75081	2.8357991
567.63973	0.57286952
570.03692	0.83227236
575.11908	0.93158048
583.01031	0.27794906
590.31927	2.4017343
598.23418	2.5165523
599.31759	0.93311829
606.90864	7.9466843
608.1322	3.6727843
609.33289	1.7858979
614.22967	9.5255989
616.80308	3.6382289
620.86311	20.12174
624.45394	4.3197781
629.00171	5.1487601
629.79891	2.153634
633.0451	3.4380339
633.82915	6.6821646
636.38823	8.6998595
640.93674	8.3948268
642.32203	5.9034675
643.87665	8.7105022
645.95024	1.6030553
654.99934	2.0393356
657.57901	1.3422138
658.03098	3.6119053
662.96094	1.0935789
669.82619	1.205873
672.63426	1.2709228
673.3966	0.5615076
681.58715	2.8846128
683.1499	3.6066749
691.18331	2.5454645
696.99718	2.0295171
699.00345	1.6762684
702.38863	10.257078
705.25271	1.9429005
706.6949	3.0518818
712.27027	0.72068726
716.48433	2.3275627
719.14314	1.1061356
724.39257	8.0784503
729.03153	3.450588
733.09606	4.3050191
735.11607	8.8710298
735.47243	3.3833752
740.89538	1.8065386
749.74523	2.90254
756.1466	1.256223
764.28568	4.8600375
765.69598	5.8249269
767.94349	4.0653537
771.29589	5.7209712
773.87457	6.5840956
784.96059	6.2019165
796.38724	4.15277
799.1227	3.573967
799.75971	4.6516689
805.78182	10.313818
811.24769	24.311641
811.71801	48.317075
815.56325	3.5718316
818.57741	1.8404731
818.94531	3.2622559
827.40509	1.4722002
834.92937	6.6555271
842.82497	4.7554703
845.45419	5.012018
861.8316	2.6290428
863.52081	3.6482581
875.92474	3.4258818
885.39831	1.3041424
888.42587	0.81885992
895.8759	1.536325
900.17395	2.0382771
911.25287	1.6732557
932.61962	2.1505409
943.5838	2.0749074
960.23999	0.34743105
981.76336	1.7147533
988.28136	1.0123568
1015.4029	1.2723033
1030.8317	1.3475043
1043.9162	2.8004233
1052.4955	1.4225846
1056.8374	0.44946747
1102.2886	2.1575867
1107.3406	1.1016178
1117.3083	1.5152068
1151.4117	0.84765701
1170.2466	0.46643461
1206.3302	1.5864018
1219.5431	0.36281369
1241.3068	1.7542511
1298.626	1.4755061
END IONS

BEGIN IONS
TITLE=43: Scan 971 (rt=1248.67) [E:\ORBITRAP\Laura\130118_OT_LB_Leaf\130116_OT_LB_Trichome_2.raw]
PEPMASS=491.76956 3077.0295
CHARGE=2+
SCANS=971
RAWSCANS=sn971
RTINSECONDS=1248.6691
142.86228	0.72202952
143.81757	0.39384065
156.94731	1.0350974
159.08002	0.51282995
175.11632	0.63579678
176.82301	0.31338283
186.96516	0.62754661
187.87386	1.1418764
188.93895	1.5155416
189.96577	2.6418385
193.97575	0.43395966
194.8406	0.25388568
196.1664	1.5963174
200.16821	0.16976438
205.82554	0.57017151
209.0745	0.49275585
217.04629	0.33239292
222.37146	0.56133775
224.98687	1.3223612
237.98963	1.3752391
238.33919	0.36881888
239.90667	0.82961401
241.93029	0.78020474
243.11511	0.91950226
249.09282	1.013907
250.55049	0.27417414
260.09172	0.70358622
265.1203	0.520719
267.86676	0.32832666
285.12209	0.25930683
285.97232	0.45045895
294.00137	0.54511512
298.48489	0.20520769
302.96185	0.3727979
305.18954	2.8858681
307.66197	0.86783517
318.01011	1.7017289
318.65219	0.37592499
321.71098	0.66638464
334.0152	0.71951387
339.11602	0.48180247
342.02472	0.46019865
343.15771	1.9579928
345.8552	1.6267879
353.97867	3.2123196
356.1172	4.0865909
356.88411	0.76985554
358.39687	1.6608055
361.19531	0.61274494
361.74207	0.80616061
364.77095	0.9445745
368.3096	2.0552673
369.57228	2.0565342
370.58784	1.8064199
371.07654	4.9690332
372.02466	3.0982422
374.99482	0.636972
376.07154	1.5114925
377.99455	1.2000859
381.82427	2.7411849
383.11092	0.69045555
384.45531	1.2133538
385.92836	0.61077282
386.78044	0.40379543
388.13915	1.047619
389.14835	2.2961234
393.40124	1.5242437
395.7118	2.0720158
399.13096	8.2420812
407.04112	2.0743708
409.77017	1.103152
413.98963	3.6715439
414.94898	2.1374024
415.76937	0.73839679
417.16347	0.67738332
419.13162	3.625442
421.19402	1.6141811
423.77101	6.4931446
424.97255	2.1117894
427.01289	1.3663135
428.97961	1.6215205
430.28165	1.2200133
432.21793	2.4596657
433.21945	1.3708896
434.11583	0.31273091
437.68958	3.2612144
438.8587	0.45691141
441.1612	0.98453802
445.24363	10.232358
447.18784	5.9035798
448.0084	1.2955972
453.06449	8.4105851
454.61431	1.7070621
457.11136	2.595536
458.08724	0.794181
462.11404	3.9249302
462.93977	4.6733798
466.95055	5.4176713
468.91418	3.690503
472.92982	14.403448
473.82152	4.4774879
475.8847	7.9808276
479.43284	10.354378
482.68768	110.68769
486.4752	3.813785
490.58511	1.4730672
491.12657	3.2344928
491.85569	1.952893
493.56424	1.3501481
494.41295	0.58542313
498.81769	1.7530585
500.08251	4.7125067
502.25325	0.79922254
506.19637	11.091839
510.25154	5.0022517
511.17499	2.0577875
512.17346	5.1472748
513.27518	2.7044226
515.61998	1.6226582
518.17667	2.6136671
519.33735	5.4582782
523.17761	2.3724763
530.30131	1.9327616
531.20255	0.75850447
533.09044	1.1871756
534.03478	0.39735833
537.55984	3.9810388
538.87826	1.6526171
539.57738	4.9382271
544.32241	5.7578707
547.40636	1.7261731
548.38926	2.5863867
550.25054	4.9785145
553.68536	2.8084713
554.72914	1.8219842
556.59186	3.0016106
561.19007	2.9049616
562.57501	4.743814
565.74908	4.9686636
566.92992	5.9084079
571.53908	12.773124
574.89997	2.7583594
577.96692	9.0312191
585.31703	6.0698289
586.59947	3.0383212
591.40129	12.3012
597.79157	2.47551
601.84776	1.8956914
605.00064	6.4190227
606.75574	2.9475353
608.88514	3.4708812
611.26923	8.5297726
615.80817	3.477294
620.16193	9.8731524
622.8051	6.3400369
623.54137	3.6832279
624.47903	1.6453422
626.98718	1.2955878
631.44012	0.73614259
634.80878	1.1590435
635.25571	1.8846067
638.19124	3.3497052
644.02654	1.0028127
651.42255	5.6464841
655.29623	1.4813616
656.72238	2.0417371
660.38067	5.3529355
662.32559	1.6863444
664.77696	0.87516254
669.77404	3.3127586
672.80442	1.2036878
674.20538	1.6585066
688.4872	2.4586412
691.32309	1.7613915
694.21043	0.5952725
702.13532	5.8241171
702.96091	2.9680856
709.15105	5.0904049
716.66176	1.2736996
717.62022	2.330027
721.51597	1.3790861
722.10132	2.3552881
727.95585	1.6671149
730.22927	0.33659902
741.353	2.7450044
743.99211	1.3359864
747.3644	0.92493589
758.44866	3.930622
768.12305	0.83455983
772.44587	0.89986837
776.34267	0.22007754
790.74444	2.4946334
801.94381	1.3752543
805.92787	2.614398
808.30854	2.275566
831.34643	0.97091876
861.34527	0.90580614
869.15126	0.45582897
873.10162	1.4677793
882.52081	0.75041128
887.28271	1.1601788
899.28735	0.75927242
905.90184	2.5101019
909.14341	0.69950709
910.90343	0.31896362
930.41613	0.45906848
END IONS

BEGIN IONS
TITLE=44: Scan 974 (rt=1250.92) [E:\ORBITRAP\Laura\130118_OT_LB_Leaf\130116_OT_LB_Trichome_2.raw]
PEPMASS=512.78312 5665.8267
CHARGE=4+
SCANS=974
RAWSCANS=sn974
RTINSECONDS=1250.9161
146.95181	0.30036451
166.13736	2.1950089
172.89761	0.6465545
179.1177	0.47496442
180.00485	0.3142007
183.05869	1.2970655
197.04601	0.44586714
197.7784	0.83519555
200.97626	1.0963366
204.078	0.45679789
210.88932	1.1599271
212.96547	0.36484186
215.15837	1.1144119
226.14463	6.8948092
227.00111	0.57124197
228.21654	0.39518783
229.06926	0.62977568
235.18759	2.6889785
239.74909	1.4472895
241.00702	0.61744009
242.9236	8.8710986
243.88672	1.3249005
244.98756	1.7070259
245.97336	2.5449127
259.03797	6.9601201
261.45521	1.397154
270.57397	7.4385224
279.97753	1.1246115
283.11081	0.4997204
286.00548	0.47559731
287.17178	0.27159223
295.08133	0.6110307
297.14831	0.65855522
301.06031	1.2828224
305.29728	1.2588306
307.90424	0.60131473
309.66712	4.0733978
311.00627	2.1962869
317.05776	0.85681106
319.9577	1.8886572
321.91742	0.4708062
326.17486	8.7988798
327.127	2.4205462
329.89654	2.7881605
335.15801	2.6862735
336.08667	0.70081523
338.74029	1.0845897
339.10415	2.5164079
351.85399	1.6674028
353.56224	2.991341
357.1451	3.4963976
360.00639	2.5308514
361.90997	1.1979754
365.09872	3.9115072
370.0061	3.4618492
372.18731	2.150295
373.26173	5.957171
376.92296	0.52479484
378.85583	2.3802475
381.31025	0.33832233
381.64029	0.84212717
387.70851	5.3375215
387.94455	1.6089713
390.70765	4.9048283
391.85226	0.68995905
396.44383	0.9016997
397.733	0.83332174
399.84344	2.1397283
404.21368	1.8704448
411.18707	3.91265
412.06329	1.8296406
413.16292	3.2220065
417.01074	0.873025
418.01435	2.0095901
421.14037	0.79592129
421.59444	1.9529319
423.78037	2.3870887
428.19178	2.8063352
430.55985	6.2489112
434.10956	1.50614
438.45122	4.4651219
441.07182	4.2059758
443.31976	1.5613128
447.78559	2.47392
451.14509	5.6459018
452.97492	7.759538
454.07528	2.2954375
455.29281	3.3706193
456.56951	1.360037
459.24213	4.840169
460.02554	3.0569069
460.69728	7.0679623
462.72772	2.0390098
465.49572	33.448724
469.26411	42.194893
477.07956	0.51264895
480.78956	3.3784532
483.7532	3.0790634
485.1023	4.2034932
487.21108	2.1487337
490.43206	5.8447354
493.90676	15.927859
494.87872	8.4066097
496.42122	8.5835648
497.51671	8.2158912
498.50072	16.639096
500.13713	7.0962049
502.84542	42.111803
503.81151	20.124085
505.4829	11.778516
511.96265	3.2480411
518.93927	3.6628301
520.16466	0.77185887
522.38433	1.2669576
525.24597	1.669052
530.29395	2.4241399
538.96439	1.6265389
540.18948	19.338594
546.11153	2.112823
546.78008	6.6798865
551.32372	7.3235154
552.54103	2.9705363
557.51983	9.3016441
558.75801	3.2747475
560.75452	9.3873474
562.68268	4.8463553
564.35606	5.685411
566.17692	1.8475672
569.90606	0.79766354
571.24246	2.8296269
572.68983	1.8809972
577.26868	4.5101491
584.8629	1.8262725
588.28881	1.5550623
590.40059	3.6865847
595.41064	8.7648768
598.55834	14.660637
601.19461	82.462668
602.31458	28.842683
605.02669	6.1099771
607.68612	8.6453492
613.70222	6.1632231
616.5774	8.2032405
618.46642	2.3009477
622.52829	5.4417747
625.29302	39.463569
628.65213	2.8611142
635.0371	5.4775727
640.40711	50.716976
644.3852	9.8204259
644.92241	16.473434
648.99854	2.5839439
650.55759	5.2474825
653.35105	17.83858
655.86003	3.2128596
659.2229	1.3584875
660.97473	1.604668
662.23955	1.7388519
666.4353	6.062913
669.20193	10.843066
669.55189	2.596629
672.13618	2.8773677
675.35664	0.64999752
680.98909	29.103212
681.6909	7.9105358
689.66501	14.505645
690.24202	25.481034
693.32408	7.2047675
697.77467	31.34372
706.26807	5.5645162
714.55185	3.7550381
717.70879	1.096861
723.72257	2.1250769
727.35322	1.0476572
727.76784	2.0568934
734.52691	5.2781591
736.27664	2.1087822
742.16673	1.2083194
745.31601	15.954574
754.26288	54.88148
755.29834	12.104231
764.39642	1.6337343
769.85552	1.7533769
772.67104	0.82667737
774.18453	1.3287301
778.78158	3.4936938
785.38927	6.4646511
789.77918	9.5189459
792.35614	2.0605955
793.87708	3.4600349
797.84379	2.9128398
802.41323	2.6953582
806.19313	2.3413019
807.59061	1.6054814
810.27694	0.75445092
816.09502	4.3751189
822.29866	3.9302352
825.04389	2.5979741
831.34704	1.3100301
836.89565	1.2564814
838.19206	1.8700538
846.58075	0.95396642
872.43036	1.3329995
878.33691	1.7898487
894.35561	7.4520393
897.04773	2.7161468
904.85443	1.4747076
915.25128	0.43207328
928.67303	1.7401057
933.39806	2.0542623
942.16357	1.4736793
951.06269	0.87557167
954.48571	4.6429282
964.63659	1.2896388
989.06457	0.65129413
1001.5224	1.3708859
1004.4866	0.88381265
1010.3785	2.6775942
1049.5734	2.0684549
1057.5007	1.4223749
1064.0321	1.2641158
1081.2118	4.8534902
1113.37	2.4973444
1127.6798	1.9774051
1148.2913	3.2788502
1151.2073	1.1798759
1157.644	1.2779962
1208.4692	1.1516563
1246.327	1.4976272
1249.5228	0.99890111
1303.4917	1.3535747
1341.4722	1.0702788
END IONS

BEGIN IONS
TITLE=45: Scan 976 (rt=1252.12) [E:\ORBITRAP\Laura\130118_OT_LB_Leaf\130116_OT_LB_Trichome_2.raw]
PEPMASS=489.24525 3022.5588
CHARGE=2+
SCANS=976
RAWSCANS=sn976
RTINSECONDS=1252.1234
142.12953	0.69426445
147.04997	0.32001374
153.06785	0.46314672
175.17526	1.0293536
180.77722	0.44278757
187.00865	1.2614111
188.06975	0.64789176
188.84036	1.5821318
191.05439	0.88841989
192.02665	2.0931403
200.36072	0.28262387
201.15313	0.41164805
208.66702	1.9394038
209.91992	0.33642881
212.48999	0.48276635
213.15239	0.56550023
216.0273	0.83972037
218.19348	0.32626757
218.86008	1.3352535
226.02716	0.87526137
226.7987	1.519694
230.20735	0.54455458
231.55627	0.32375218
236.90597	2.3390727
246.58478	0.7272375
249.03089	0.73775062
250.94415	2.1824025
253.23241	0.82180697
255.14805	0.48521956
262.10593	0.3034573
262.98664	0.35872525
264.96042	5.8209462
272.16025	1.1688789
277.16135	0.2597602
278.29605	0.94317877
285.9302	0.30808996
288.05771	1.6019744
293.60132	0.44746395
294.76199	1.1651159
297.88787	1.3582405
299.16143	0.75440396
301.26198	0.28894432
303.85959	2.2975288
304.4276	0.34693646
309.61215	1.1587934
312.71554	0.64202808
315.8305	0.89550463
319.0022	0.68268362
330.15533	1.8071231
331.70772	0.67980061
333.88552	0.24441132
335.81647	2.068653
339.55102	0.55865237
342.04613	1.35394
342.51453	2.7106549
343.89757	1.5328512
346.77047	1.353669
347.20133	0.30338401
356.11656	1.648097
360.23439	0.82935832
361.80308	0.52760153
365.68643	0.68638758
370.10342	0.90276135
372.67485	2.0533536
376.0234	1.0911345
378.27604	3.164539
382.72618	1.1619677
385.04765	2.787236
386.54159	2.0116084
387.65167	0.64996284
388.15915	0.2512368
391.8901	2.6451961
393.07953	0.63553726
398.88006	2.2181802
399.67356	1.4056903
403.89243	2.61218
405.9889	0.57823153
407.908	1.0100881
409.38917	1.6710712
410.12801	2.8104353
411.75025	2.2004931
414.73864	1.088248
417.30119	4.2829487
420.59766	2.5670737
422.46149	1.3365766
423.01011	2.7042291
424.54824	1.1393596
426.00412	4.1400258
427.13538	1.490135
428.72212	0.8299629
431.27254	1.3775042
435.24801	1.801034
436.80578	4.9697087
438.16934	4.8890044
441.2459	4.4779144
442.94884	4.5610778
444.21287	2.3388507
446.13324	1.9409264
447.47673	2.4273903
449.12655	1.8931921
450.50296	1.5937467
451.53532	3.003739
453.12771	2.2918378
454.41778	2.0152061
458.88042	5.3663475
459.972	8.3205263
461.81912	5.2110585
467.54096	5.0052972
470.87436	14.622068
471.73685	7.1421692
473.39083	5.7989737
474.39172	6.6708164
476.57722	8.2063552
478.58518	18.474356
480.31924	7.2169756
482.21505	5.4867544
483.09321	1.1153221
483.69046	5.5064667
484.7184	1.7302142
488.55043	2.891853
488.93076	5.588799
491.85455	0.79535027
499.841	1.9122207
500.27695	2.6794827
506.68578	3.9779234
508.5299	3.5934628
510.46589	0.59218533
513.21642	2.331935
514.44155	1.0211695
515.18715	1.9915463
521.19285	2.4577791
524.14743	1.4821986
525.16869	0.74349932
527.32153	2.504152
533.89006	4.985624
535.88536	10.036268
537.19733	3.8468961
541.15352	0.46556062
543.29816	1.1557517
543.93823	1.9382236
548.51288	2.2976289
551.22316	10.915875
553.36618	0.69771984
556.62726	6.077465
559.42559	4.3934695
562.28713	48.056664
566.71182	4.969668
567.10342	5.872343
568.7218	3.033373
573.01042	3.1306506
574.40223	1.4249166
575.04909	1.9826912
578.89488	2.1915802
580.54286	3.0279595
583.38932	6.5575118
584.49993	12.264171
590.59795	21.453752
595.86787	24.470332
598.65881	5.5340937
600.24103	4.7030837
604.14485	2.5611411
605.33527	6.4270254
607.39832	4.220267
608.69656	2.4595131
612.74013	6.8039475
613.53968	2.4474123
615.17565	2.8357942
619.41339	19.352201
623.25127	6.7897648
624.25313	14.301228
625.92557	5.4630582
630.33257	1.8311211
631.17566	2.5558004
634.66195	1.7891416
639.51116	5.296018
640.23131	2.441505
642.31877	1.6044426
643.71005	1.1029884
647.01962	0.9363277
650.30491	2.9330874
652.29273	2.1345818
655.07919	1.1304581
657.10938	0.62151198
662.19116	0.70467582
667.7982	25.104819
673.73092	2.9241741
674.79186	7.8541921
678.45739	0.341361
683.23877	1.082222
687.84112	0.99468801
691.20866	2.4143266
693.54423	0.72749999
694.09807	0.99604078
698.39886	1.7046887
702.94068	1.026238
707.39213	1.0569555
710.94036	1.4923852
716.93125	2.2649
736.21283	0.64554208
741.09501	0.45624171
745.3492	1.3359086
749.41931	0.24752725
756.17502	1.1488013
760.40222	1.0314399
761.37701	0.52763167
766.27599	1.5083765
769.47888	0.87182144
771.34881	1.8136138
776.39325	1.0413924
782.25518	0.58563451
789.19995	0.69872376
799.01355	0.41868507
800.29998	0.90347555
809.99196	2.6693364
820.27972	1.6415742
829.23138	0.98217532
849.17761	0.90369585
899.28338	0.93459963
921.33239	1.518466
940.60058	2.4627991
946.25067	0.28742615
961.54748	1.5051596
984.20881	0.86237761
END IONS

BEGIN IONS
TITLE=46: Scan 978 (rt=1253.17) [E:\ORBITRAP\Laura\130118_OT_LB_Leaf\130116_OT_LB_Trichome_2.raw]
PEPMASS=429.92559 4872.2266
CHARGE=3+
SCANS=978
RAWSCANS=sn978
RTINSECONDS=1253.171
128.8971	2.7412626
130.13799	0.98403777
137.11987	0.30754962
156.83905	0.46246584
165.06511	1.6979604
165.85751	0.73762049
166.48545	0.52253462
166.96468	1.2189989
175.99915	0.68310858
180.01449	0.89732131
183.0513	0.42634062
195.13932	0.42500972
198.05743	1.3567057
198.78254	2.0643544
199.99682	1.5086348
201.81258	0.99125889
204.07335	0.89784732
204.6955	1.3407558
207.14752	0.73838825
207.93751	1.0122592
208.73244	5.4037195
209.15532	0.70854834
209.89067	1.0613888
210.74536	1.4792638
212.31534	1.0321798
223.12118	1.3818451
224.74477	1.8420487
226.02071	11.105178
226.9539	0.86399805
227.77796	0.3697035
229.99711	0.89100257
231.0634	2.2492349
232.87102	0.39577834
233.94703	0.66100555
237.06171	2.0798238
244.01486	3.0350362
246.10352	1.2581986
248.15067	0.63925035
251.50046	0.82490794
252.27762	0.33355297
252.76377	0.62515598
254.20654	0.42341779
255.18758	0.81728707
263.5084	0.98016799
264.81984	0.66203528
266.62767	0.80112178
269.76894	2.8742542
273.73945	0.53830705
274.44455	1.1280274
278.03983	1.2850981
286.59523	2.2438566
287.5627	0.7424145
289.95086	1.5900564
293.95816	1.0609231
297.08317	0.62417984
300.03649	0.76254006
300.88832	1.3152156
303.78875	0.90460805
305.42211	3.4156972
307.79996	2.4154862
310.30193	0.5553625
313.00491	0.63179278
314.54852	0.86993594
315.53383	1.5001873
316.67514	2.5578581
318.71422	23.085594
322.0472	0.90740208
322.90241	1.6064842
324.58948	1.2173635
325.15157	3.6058373
329.14049	2.9438949
330.93681	1.9914933
332.5801	2.4471138
333.29145	3.8517772
339.01147	3.4585911
339.87937	2.4621401
341.01982	3.5769469
343.0974	5.2332885
344.9452	2.5665166
346.12039	3.6895007
347.40659	1.7750826
348.52725	1.6969388
349.31728	2.3298779
351.62773	1.5865958
358.58741	21.956687
359.04482	42.357116
359.74743	12.980748
360.86156	5.7764875
361.88772	8.1239705
363.65133	0.98246735
366.59689	2.5071524
368.84396	28.731184
369.94109	14.664071
371.06638	9.096136
373.38766	48.911326
374.14397	24.258399
374.84094	10.789128
379.05435	1.4639963
382.89337	3.1539889
385.98029	17.769442
391.49242	31.670322
391.93768	5.2182252
394.05182	3.1416619
394.83207	2.0872028
397.0226	1.9935243
399.70388	1.0789587
400.91692	1.4240435
403.7959	3.431953
405.29585	5.0936597
406.20101	5.8957848
408.24638	4.3902119
412.16239	8.7826287
412.82845	5.3285623
413.27058	1.914074
416.50492	8.0486868
417.90666	11.623081
418.38105	17.182031
420.14264	27.326924
421.58425	14.240555
423.95536	56.040431
424.75052	14.224137
429.03214	0.85486517
429.8764	1.4585034
430.69772	0.33624519
431.26397	0.46855989
432.5265	0.56122932
436.52783	0.61660062
437.87027	1.9754506
438.74163	0.87915075
441.83079	1.3156008
443.7101	1.2187143
444.12866	2.2291393
446.8983	3.2107037
447.76622	1.5709254
449.41925	1.6958331
450.29715	2.7499031
453.08035	1.2057505
454.32442	2.221552
456.27604	1.3193488
457.61625	2.6721012
458.53214	3.2508397
462.95722	11.283824
466.23153	12.709897
466.65554	1.6213194
470.04799	1.9777808
471.98983	3.0333882
479.21358	2.90273
479.92101	4.3876302
483.03659	4.49203
484.45116	3.1838808
489.80232	4.5801072
493.72146	2.920119
496.23081	5.0625117
497.37926	1.0576604
498.17575	1.901762
500.07242	3.1588867
500.52235	4.6857782
501.91279	2.6748974
504.15323	4.8374574
508.29061	5.4930063
511.18401	7.9533401
513.77794	3.6438242
518.19362	1.2586964
518.71819	3.1873922
522.13884	6.1203963
522.71176	66.24727
528.73055	3.2732926
530.04541	4.562684
533.48602	3.2745869
534.825	7.8752101
538.26827	3.3812959
542.11913	3.2587207
543.22212	4.6345443
553.14905	0.58474112
557.22304	22.052254
560.10512	3.8906939
562.24857	1.1656035
566.25338	19.165209
568.12307	4.4817058
572.25454	2.7521412
574.40595	1.4910116
576.3211	3.1842268
580.3456	1.9699541
581.14129	3.3997237
586.66976	1.5647476
592.03185	0.81178574
592.42698	1.5518061
594.12011	0.86371088
598.18799	2.2772251
600.57366	2.2958568
603.14512	0.59818399
610.15278	0.72831079
611.16635	1.6730416
613.355	1.3658966
632.0345	13.608576
633.11223	11.230456
638.20724	2.6750166
644.48672	2.7624579
645.19167	0.89404546
650.95526	2.250671
654.6501	2.6449324
656.06175	6.7184693
660.28571	0.47707058
669.94873	3.184145
675.15513	1.1134915
679.2652	0.89973261
683.02508	0.42822387
691.61535	1.1862541
696.78536	1.5030262
698.22944	1.9819673
702.06709	0.84908425
707.44783	1.3838029
726.41044	3.8272074
731.15824	3.2384983
731.62853	1.3050918
733.37513	2.0517941
743.46483	3.5283348
744.31449	0.97130015
754.0329	4.1452891
755.35945	2.1776511
760.37585	1.6803361
785.23321	0.5934188
793.48089	1.0180052
816.38556	3.3672987
844.31823	2.3366725
873.20068	1.3972807
898.19287	0.60124428
924.12322	0.77948783
931.56439	1.7930033
970.55407	1.943609
978.15466	2.0677665
1015.7199	0.83739897
END IONS

BEGIN IONS
TITLE=47: Scan 993 (rt=1267.62) [E:\ORBITRAP\Laura\130118_OT_LB_Leaf\130116_OT_LB_Trichome_2.raw]
PEPMASS=488.74266 3093.4802
CHARGE=2+
SCANS=993
RAWSCANS=sn993
RTINSECONDS=1267.6212
145.94926	0.48072743
147.03156	0.54075547
148.0546	0.42494301
161.97487	0.49463839
176.05725	0.71394137
179.87728	0.32301695
181.67619	0.37441153
184.77669	1.3544042
185.8388	0.83392969
191.01007	0.98207975
191.99589	4.458701
197.06816	1.3511332
198.07129	0.34697901
200.0691	1.1010951
202.20185	1.0934953
202.90933	0.48084796
204.09019	0.20529327
206.17635	0.93137358
206.93674	0.4081218
209.04787	1.9070064
216.99023	0.19256244
221.95869	0.2229161
225.0481	0.75519836
226.99738	0.91542744
228.11011	0.37087952
234.11129	0.68396478
236.94712	2.9925186
239.01947	1.0222005
242.92736	2.5836112
245.07485	0.76269979
245.93622	0.95337416
249.04868	0.51368506
250.98078	0.55676521
260.94445	0.8806748
262.09009	2.5099623
264.87344	2.3583058
266.87096	1.2898247
271.21569	0.25089138
272.01291	1.8171179
276.12309	1.4501989
278.10642	0.77685954
285.024	0.91235586
285.87282	0.35602844
288.01153	1.2434479
291.03556	1.81714
291.64454	0.39478107
297.05478	0.55938706
298.65378	0.92442813
304.1007	0.62201848
305.69363	0.85785445
307.67091	0.53680316
312.13419	0.36888701
313.10596	1.4958114
318.03927	0.56796624
320.98222	1.1966187
321.61304	0.33735219
326.55189	1.9343753
327.48006	2.1120367
335.70958	0.6924325
340.04339	1.2540333
344.99603	0.90246141
348.53818	1.876226
350.26138	2.195493
351.14941	1.4421273
358.56873	4.2454726
360.37952	2.5114902
365.00275	2.6293866
369.17276	9.6759431
374.32388	0.7307349
375.37178	0.47234807
377.05272	1.50416
378.86403	0.72502707
379.78887	1.3263704
382.91925	0.75180964
384.18322	1.8478669
387.11666	1.0182117
387.8441	1.2707776
393.01203	5.2122161
393.71864	2.353776
396.15701	0.5326081
402.19528	0.29477763
402.51665	1.7853646
402.93798	0.19863003
408.26577	4.5198802
409.95599	8.9604683
412.91058	2.211293
413.84579	3.9404625
416.16697	3.3974836
418.22569	3.2199351
420.2097	0.76664315
421.33242	0.32183451
423.6494	0.65067992
425.00123	0.52568962
427.05938	2.1549498
428.71282	4.8161916
430.96621	5.576311
436.19041	3.4625506
438.10318	8.1201971
442.01074	10.025806
442.63938	2.9251589
446.68118	6.5124941
452.0065	2.5499342
453.32154	5.8680866
457.65667	6.7458285
459.31556	11.369152
463.63879	3.8638269
466.91452	7.6707666
469.62323	11.261054
470.80184	3.0458617
471.25379	9.106892
472.08612	4.7674414
473.28062	3.3542037
476.47378	9.5967381
478.67239	16.644422
479.81935	8.2582825
480.51363	14.480535
482.92966	9.484575
487.28896	0.34721675
489.19218	4.8588747
490.08976	0.90393407
491.47266	0.95543528
494.69581	2.2846792
495.92937	2.8340855
499.63336	2.4384895
502.57087	6.3452814
503.75579	0.99245014
504.77149	0.72565837
509.54038	5.4010856
511.7651	1.4127874
513.45129	1.6950787
517.44802	5.2431352
518.22935	3.7357531
519.13465	2.3814129
520.82652	1.3047294
522.94217	0.8831829
526.225	6.8745156
526.63872	3.7572568
529.90636	1.4840691
531.58205	3.4607548
534.75119	6.1697855
535.93189	4.8457236
539.77854	2.3168318
540.18899	4.5473982
542.82296	4.0621876
546.05951	2.0633383
551.68783	3.0623126
553.20408	3.3171023
554.572	2.7177051
557.85275	4.0972382
561.87561	25.4743
565.80623	2.3776695
567.78756	4.5213433
568.67791	12.199402
575.78997	2.372413
578.1547	4.9482317
585.10302	7.2746921
588.3357	2.0475141
590.47978	6.456722
591.70575	3.815026
597.82792	9.0826408
598.91496	6.0881647
600.1227	2.2801055
601.15989	4.2625592
604.13025	1.7011763
606.97344	3.4881748
608.88744	3.9689272
615.25619	1.6810643
618.57006	4.3480792
623.19975	4.6075297
624.29752	11.194459
629.05821	4.4220291
631.20849	1.6606997
634.14467	2.3835701
636.6437	3.8758463
639.70478	7.2508193
644.65562	2.9926639
650.72568	5.1378542
651.68618	1.9326715
652.16063	2.6031849
657.37268	2.0001268
658.76863	5.4704035
667.72048	21.857539
674.16643	4.6720469
675.36743	1.837968
676.19416	0.68842452
683.33908	6.5168565
698.37756	0.42982704
703.48259	1.4643296
707.16356	1.1523439
716.13757	1.4725393
728.33879	2.4846795
732.29247	0.64807566
736.45071	3.9205947
740.22631	1.5804787
744.27197	3.2349252
749.10229	1.0963388
766.488	0.89816817
774.35489	1.004227
777.42583	0.88913199
803.24034	9.4358332
807.88156	3.4613443
815.29997	1.0842656
817.31377	2.2642876
823.03607	1.0893879
847.46635	4.8314906
874.46551	2.0576517
887.42962	1.1350752
898.93725	1.0580546
903.50935	0.6134293
910.70836	1.7694
918.55987	1.5921352
926.94028	2.3221802
936.31328	1.5308141
942.39349	1.1041199
956.32122	2.1584395
END IONS

BEGIN IONS
TITLE=48: Scan 1003 (rt=1278.35) [E:\ORBITRAP\Laura\130118_OT_LB_Leaf\130116_OT_LB_Trichome_2.raw]
PEPMASS=596.80081 2997.2512
CHARGE=2+
SCANS=1003
RAWSCANS=sn1003
RTINSECONDS=1278.3525
175.07909	1.0064109
186.01784	0.67031399
195.03107	0.24523415
218.88098	0.24945742
226.06346	0.47378968
230.12738	0.64930877
232.23947	0.35391448
241.3888	0.5390563
241.96716	1.0430997
243.09022	0.32272232
244.30597	2.5304859
283.07959	0.80876628
289.34177	0.70107736
303.25714	0.94473533
310.07663	0.45903447
315.44256	2.0866538
321.98663	4.1279504
347.75787	1.27153
355.86791	3.0009931
356.81314	4.1666472
357.93887	2.4794486
359.76935	0.52257832
360.27511	1.0445263
362.23906	0.41717547
362.76726	1.0768886
364.21619	0.56187044
369.92919	1.3628168
370.87577	2.0465855
373.95793	2.6201954
375.53424	4.1094656
377.00822	1.1501137
386.90049	0.74237437
389.30671	1.0365288
391.45553	1.0931887
395.17001	0.28237007
397.40183	0.75381879
409.31244	0.30034067
411.17714	0.48432071
414.54425	3.0921441
418.04907	0.92786399
419.25963	0.18813646
426.38611	1.802556
427.16473	0.72272281
427.86812	1.516271
430.07738	0.56370755
432.15536	0.39706454
432.64557	1.6133391
433.42424	0.47255192
437.02326	0.39854988
439.90968	0.25559783
443.00518	1.6250966
444.78543	1.2450427
447.84246	1.7962253
449.10462	1.0213546
451.94116	2.5888415
457.62354	0.6461118
460.35225	2.5842551
472.31398	0.29182476
473.80096	0.50430919
476.81324	3.8586059
480.93501	2.4858417
482.34484	2.4250006
483.08411	1.2457352
485.98667	0.82479211
489.2598	2.2415107
489.73784	7.802478
491.60206	0.94496815
492.84004	1.8202249
493.84053	1.3465315
494.50223	3.5449106
496.21011	1.9652956
497.82638	2.2872724
500.96009	2.2454854
503.62788	2.3069006
507.12085	1.2860603
509.84698	2.1226764
512.17121	1.9959184
513.66118	2.9180184
517.82398	9.9896563
521.70906	1.5389066
527.3539	11.84949
529.63632	2.508661
532.08538	5.4208272
535.4632	6.4418858
540.39035	2.1462695
542.49533	2.00715
543.34414	0.79016458
545.41521	2.9363657
547.4389	2.6496428
550.74495	7.1920194
552.25372	12.297818
555.63102	6.131147
556.79533	3.5152055
561.13612	6.0599477
563.2871	1.7128363
566.13369	3.3466129
569.39276	7.2897223
570.28835	4.2143286
575.43233	23.993468
577.43251	5.5338202
577.89033	15.848583
578.76624	5.6640518
582.03834	5.331738
585.66999	12.003261
589.11649	10.40937
589.79392	14.277822
595.80455	2.6435287
597.35771	0.9707335
602.92463	4.2216008
606.01179	3.2304234
608.43873	6.1035444
612.43339	4.7153196
614.12957	5.2298825
617.24431	1.5843243
621.28949	5.1635004
625.42489	5.2354621
633.02952	4.5850906
637.90574	3.2865084
640.98084	1.7013141
644.85376	4.9287075
648.90328	0.71588003
652.5284	3.972009
655.1446	3.1039165
657.31	3.9859701
661.83075	2.1185873
663.50954	5.2227828
664.20068	7.4502846
668.63166	1.4096043
669.11188	1.8153788
673.37074	7.8493241
677.85467	7.332489
682.10264	0.59546178
685.03433	2.4743155
687.31958	0.78868973
691.65314	1.2687427
695.27934	3.8894203
697.45017	2.346505
698.03853	7.2486193
704.05037	6.3537819
708.40373	2.0031481
710.11411	4.1666423
717.27347	14.720657
720.65597	4.8345308
722.31042	7.9581051
727.83922	10.09047
733.90049	5.9560756
742.02078	1.5777597
743.43865	1.9402074
744.47053	4.9707481
748.26444	0.69210679
750.31811	0.21369902
757.31904	3.6353743
761.9949	1.5175917
763.81866	2.0046308
769.05226	4.2647676
775.41868	6.3990547
781.59334	3.9665535
783.75909	2.1906492
789.81999	5.0846377
790.88257	2.278413
794.72063	3.0974941
799.83722	4.4671025
805.17407	13.709313
808.8797	2.4052003
814.3334	0.77017528
816.6039	1.3450216
819.27294	1.5131046
821.42059	1.9040364
826.3667	1.6690476
831.87879	0.86302925
834.78594	1.5790159
841.98574	4.0229109
846.26987	1.6705259
849.26788	3.4251109
854.6524	0.5201373
859.19256	1.8891736
867.50171	0.36949849
872.34827	0.3507248
876.15759	2.1728104
885.167	3.6690748
890.11206	0.89389775
900.30755	2.0422109
905.18114	2.3422558
908.36806	1.4356001
915.37715	1.4947569
918.4156	5.3075121
923.84436	2.677902
926.79548	1.4417217
932.37292	1.5722344
935.90338	1.4150921
946.13427	1.1749017
995.26373	0.84091914
1013.6107	1.1304753
1032.5054	1.3460514
1053.0415	2.1939327
1063.999	1.6643854
1158.4304	0.90694334
1190.4645	1.9224632
END IONS

BEGIN IONS
TITLE=49: Scan 1006 (rt=1280.64) [E:\ORBITRAP\Laura\130118_OT_LB_Leaf\130116_OT_LB_Trichome_2.raw]
PEPMASS=667.65605 2308.8323
CHARGE=3+
SCANS=1006
RAWSCANS=sn1006
RTINSECONDS=1280.6401
201.16367	2.0558922
210.21982	0.51708944
220.82606	0.23929098
234.18872	0.19750688
254.05295	1.0770527
281.14184	0.35636445
287.1754	0.27779314
289.04269	0.32220199
304.8728	0.79209106
322.17279	1.8224413
325.27194	1.9976085
343.1405	0.6539708
343.89165	0.19398354
353.575	0.55964364
355.14711	0.2035155
360.89847	0.83627567
372.93881	0.8143285
381.76002	0.54793516
383.91516	2.8612437
386.52311	0.58460414
399.00256	0.44910072
406.96463	0.30613104
415.32891	2.0251608
426.12259	1.5971965
428.767	2.8328463
435.93988	1.5923857
441.22253	0.74101463
446.3327	0.63503393
452.01575	0.55132394
454.92604	1.5422373
468.52323	0.49946984
469.26325	0.3444445
485.19726	1.0733385
486.79259	0.49187115
489.23462	0.66607154
493.57263	1.3922987
496.85502	1.5280073
501.47765	0.62642065
503.23071	0.89960733
515.09124	1.4179876
523.00829	2.7220935
524.29106	0.79814378
527.31235	0.45741509
541.46277	0.41421137
542.19641	0.99640226
546.36321	0.44079794
548.69164	2.27957
550.32076	0.92406336
552.92578	1.3424168
554.08473	0.61923916
556.32018	1.3376481
557.59698	0.73201583
565.77104	1.6872117
567.50489	1.6797819
571.94391	3.6563966
577.51413	1.1465554
578.69408	1.6089697
582.73742	1.3295755
589.68548	3.7905999
594.7934	3.4171858
596.96523	1.4820273
600.21322	9.1848189
601.19698	16.315425
603.96734	1.8951383
605.18769	4.5157325
606.64839	5.4706654
615.29744	3.575098
617.20776	1.3490796
621.43142	1.9849031
622.18337	4.1622472
623.51889	3.8667166
630.13262	2.3449952
632.10729	1.5173146
636.03272	4.394404
642.47813	5.5754749
643.31753	2.745393
644.55542	1.4825727
648.61774	3.4554655
649.75447	9.1323856
655.89791	9.057909
656.67796	14.169058
658.71039	8.6693894
659.60034	4.6087147
669.28636	1.9781699
676.14907	2.9316577
678.33998	0.2291334
685.35755	0.68681033
687.56421	1.273657
692.81682	0.35722246
697.12829	2.437486
699.22578	4.037687
708.79673	4.5625628
711.08839	2.5182177
720.85022	1.9526937
728.99465	5.0724651
732.16111	0.44130628
738.31824	0.98594583
743.75304	7.3161748
746.57053	2.1518886
752.72853	1.6597314
755.36125	2.8435434
756.71305	4.7119129
761.3928	2.2866773
769.97596	6.4642618
772.27447	4.8147193
778.06985	0.94811805
782.2018	3.0291359
788.04397	3.4122749
791.34585	2.1485972
794.46978	2.0870259
801.45209	4.2641335
804.80576	1.0587624
806.62281	1.449825
813.30204	3.365607
814.23781	1.0793376
822.85086	3.549067
829.72708	35.570414
830.56675	9.2092066
835.35777	2.4561079
837.08209	8.1282109
846.00187	0.9410374
848.83906	1.0680096
852.51214	3.4317623
856.35834	3.1221796
865.4004	32.481442
869.2559	1.2179214
871.00311	1.6137278
883.34431	5.7741633
887.28168	2.2465493
892.76874	2.1394622
894.7026	2.4730378
900.799	44.138685
907.86585	0.67263442
913.25238	0.70817861
922.07122	1.4357319
927.61476	2.241401
931.27661	1.4129549
934.98831	0.82737377
939.98997	5.4866759
944.33231	22.940533
949.25293	11.384758
956.25024	0.9841643
968.45857	3.019273
973.04388	1.0370818
986.39072	2.3697105
988.40194	1.178901
995.4035	0.63088051
1001.0253	2.1015683
1008.3613	1.464097
1011.7716	0.76426691
1027.2441	0.5915326
1045.2363	0.69600153
1050.623	0.98803665
1055.4485	2.3031246
1084.213	0.79267905
1100.453	0.61019935
1116.4947	1.7635446
1132.1067	0.7221523
1185.0052	0.68736205
1201.6373	1.7320666
1229.2312	2.4683439
1241.5276	0.90020366
1263.3498	1.2446078
1311.6175	0.66079417
1317.4788	1.1450938
1398.8221	1.0319001
1448.2499	0.94866256
END IONS

BEGIN IONS
TITLE=50: Scan 1007 (rt=1281.38) [E:\ORBITRAP\Laura\130118_OT_LB_Leaf\130116_OT_LB_Trichome_2.raw]
PEPMASS=572.30366 4009.4988
CHARGE=3+
SCANS=1007
RAWSCANS=sn1007
RTINSECONDS=1281.3792
182.86008	0.28856329
187.06445	0.44257395
198.05096	0.42671522
199.07359	0.83522263
206.03911	0.67670145
216.04581	0.29830938
218.14566	1.2244017
227.03534	0.71524876
241.16961	0.61409606
243.194	1.1106374
252.02908	0.40684853
256.19834	0.93210681
257.95402	0.49267138
266.035	0.49908525
271.06579	0.25997993
272.25992	0.94170015
274.1297	1.4566787
279.12302	1.6328134
293.70492	1.2982287
299.92103	0.71974067
301.90729	0.24002393
312.91177	0.80393312
315.04174	0.53424805
324.24088	0.45305294
330.15738	0.46196524
333.15436	0.70965544
342.0771	3.1645042
343.21306	0.80206634
349.72589	1.1781823
352.19442	1.3767616
363.11429	11.34966
363.97741	1.0676798
365.1284	0.30896107
377.86313	0.52877989
382.23914	1.2561133
382.88129	5.1113337
386.6316	0.79948701
387.56421	1.8949862
392.25392	0.64250555
396.25606	2.2270647
397.14872	1.2198114
397.89124	1.4082643
399.16229	0.65114885
403.09395	1.0557948
407.09517	0.87653289
408.2176	1.721325
415.1165	0.86007223
415.71526	0.14980854
422.01104	0.97630259
423.06344	1.3516269
426.17445	0.38004797
427.75846	0.69964458
428.24823	1.7342003
429.10038	1.37375
432.35232	2.0999485
433.96391	0.52345446
439.06291	1.47133
441.75589	0.85357895
445.15435	0.68215305
447.30958	1.2640824
453.76363	0.9137427
454.61272	1.6175669
458.68791	35.754387
459.82745	7.5498829
463.12558	1.8762544
466.6282	2.3241181
471.19547	0.60527155
473.15635	1.2406744
473.75081	2.8612999
475.96911	1.6323168
477.95204	0.89569629
479.64318	1.9243061
480.86242	0.74981167
482.00462	0.48058138
483.26693	3.8147891
483.92059	1.4324034
485.0445	0.72305955
486.23062	1.0482291
489.28403	0.90340047
491.13662	2.5638274
493.42467	7.0465006
494.24617	2.4048243
498.51054	6.9584
500.70687	7.2449186
505.0296	0.37520195
508.72916	3.8905083
513.32752	1.1327087
515.82432	1.0819718
518.10769	4.7501478
520.59577	3.3150758
521.90036	6.5851588
522.77175	1.3016745
524.94554	1.1582172
527.36261	6.2086075
529.0123	4.1410876
531.97923	1.8086858
532.4738	3.0450258
536.88243	3.3477144
537.33888	4.4292695
539.21648	4.1432137
542.28547	3.481626
546.94225	3.6935502
549.86885	3.3410023
553.2511	7.5792843
554.77255	15.990072
559.40819	16.277934
560.40548	25.767642
560.92012	38.14586
562.11084	17.08664
566.26182	134.61957
571.6251	2.4237437
576.38254	2.0304274
578.52614	2.8657371
581.28442	0.45310611
582.59478	0.46922098
585.29415	1.8466953
586.35973	3.4384184
589.78883	2.6112791
591.75819	0.72860166
593.3023	0.50282162
595.01811	0.97282564
596.0762	0.55557046
597.97337	1.468112
599.39155	0.97047828
602.04439	0.94452095
604.7846	2.920012
607.77997	12.511756
609.73375	3.4774642
613.11845	1.8833171
615.21592	0.41384037
618.12371	2.1627897
621.69971	0.53305887
622.75968	1.71504
627.58503	4.7790085
628.46902	5.6863099
630.92657	3.3337766
637.47699	3.8408747
639.53071	3.2231764
642.28176	5.1030904
643.23108	2.1759495
649.56321	4.3204981
652.89964	5.9796817
653.44325	1.2531509
659.79994	5.0330427
661.2803	2.4492867
667.59727	7.0151388
668.28821	22.418815
670.24245	4.2987712
675.26035	5.1519486
676.76131	4.3184517
677.87481	1.705217
680.51041	3.1068831
683.8162	6.0324029
686.36272	3.3784914
687.86169	9.3556078
689.39565	2.789579
693.71394	4.2256739
695.15774	5.3638934
698.17339	1.757303
700.18393	3.0598221
704.21252	7.5677452
707.62301	3.9918118
710.12988	1.0064782
715.35264	2.8742739
717.30594	0.78330636
720.3998	0.91489347
721.34428	3.298233
726.72521	6.6535307
729.67487	7.0191335
734.0749	3.3804239
737.31556	6.8161802
739.41767	0.93170475
744.10853	2.6677165
744.68162	1.1738204
750.40241	19.168313
758.16759	1.27174
759.67321	2.2601269
764.46254	1.6051967
767.12328	1.8794642
771.29947	1.2546332
776.29769	13.366039
778.87604	3.6954902
784.74728	7.8945622
785.85778	2.5739333
787.02722	4.8745938
791.04847	3.4240485
793.34195	5.9729435
803.47261	2.7873816
806.21052	0.58780794
808.18442	0.81851223
814.78889	4.3834107
816.21689	2.6783766
819.1289	0.89337877
829.57256	0.56021102
837.85949	0.87895954
841.9938	2.1832678
844.40763	1.5003011
860.02246	3.9652744
864.36428	1.0158302
870.22734	1.4328849
872.16875	0.72804707
877.47003	0.5855512
884.35209	1.6981406
886.62342	1.3506291
889.06442	0.81769712
894.35817	3.0141764
902.44079	1.0321994
907.51568	0.90915916
925.12353	1.2096609
947.39371	1.0997085
957.49194	1.3668536
964.45917	0.92133227
978.578	0.25020205
989.12842	3.0575866
996.46323	9.5912824
999.9571	3.0329052
1003.0887	0.65730442
1008.9519	1.4129771
1012.3383	1.2385292
1016.5542	1.6286855
1038.2721	1.393119
1054.6117	1.0489282
1057.3719	0.74235482
1069.3728	0.75842724
1073.4555	0.4867105
1081.6254	0.60451907
1094.3374	2.6686095
1124.5423	1.2557944
1180.3905	0.42671503
1197.3185	1.9723718
1208.7284	0.5909315
1350.4805	0.42285822
1414.4628	0.88287472
END IONS

BEGIN IONS
TITLE=51: Scan 1013 (rt=1286.71) [E:\ORBITRAP\Laura\130118_OT_LB_Leaf\130116_OT_LB_Trichome_2.raw]
PEPMASS=655.58984 4623.543
CHARGE=4+
SCANS=1013
RAWSCANS=sn1013
RTINSECONDS=1286.7119
195.24304	0.51116376
224.15888	0.69283727
225.18717	1.1979353
234.10594	0.84577552
242.13142	0.38939922
243.84513	1.8752626
250.17635	0.56920354
251.85237	0.44527045
252.25974	1.1922566
254.02322	0.64282855
258.06415	0.42507998
265.99005	0.49376361
268.01538	0.30422375
271.93163	3.088431
272.32328	0.43780406
276.02595	3.5456609
278.215	1.0807217
300.85294	0.71441258
306.89002	0.61408909
313.95486	1.8729223
315.15552	4.2527805
318.24994	1.3271134
325.07755	4.034122
328.02332	0.76839983
330.03607	1.7311017
337.11444	5.3792964
339.07701	0.9844062
339.95363	2.7000942
342.92487	12.191272
343.88846	1.3882242
356.01468	7.867647
364.70844	0.51415583
367.94482	0.5330863
377.70229	1.018796
380.7319	0.51196221
384.03403	1.5924366
385.79174	1.428849
387.07673	0.85726426
391.2796	0.43663799
395.95546	1.2158699
400.07595	1.1689379
405.21427	2.5707058
407.157	2.6835107
409.25657	0.23745882
414.07598	29.143802
417.10435	2.0095202
421.94996	0.53230132
423.22476	0.42404286
426.03338	0.99520267
431.81744	4.290608
443.84144	1.2303885
445.03774	1.0369311
447.19701	1.2610277
453.10877	2.6139043
454.43417	5.3129498
455.67332	1.4152802
457.9238	0.70004615
464.14846	1.2615431
466.08043	2.3873487
475.32129	1.3532434
478.95099	0.62130093
481.60163	1.6302351
484.09688	1.2641337
487.16012	4.1396922
487.41999	1.2852476
489.72312	1.7367628
490.71053	2.2996856
496.18098	2.4958804
500.09084	9.7341276
501.43577	2.9927781
503.49136	0.67388273
504.17135	1.2502252
508.68338	7.558295
511.23537	6.1788176
512.72009	4.8391985
515.20263	2.3414498
518.71411	0.69010517
524.3261	0.86893205
524.74458	1.4656188
530.84555	0.4454494
533.20973	6.0082726
538.25339	1.3204183
541.14697	1.3116955
544.73157	1.6110302
545.85772	0.6903402
547.17002	0.38269088
547.56439	1.0258597
551.61993	1.6032083
559.31833	0.72748732
560.65475	1.8399088
563.42829	1.9737897
566.55745	2.5857111
568.63186	0.98102855
569.3953	1.4922931
571.53118	1.9608248
572.77029	0.52547713
577.26959	1.7105066
580.3024	1.492887
581.09154	2.7707457
583.27025	2.3417447
586.15068	0.35085491
590.96088	0.9891616
594.72513	4.9598473
597.63226	3.6557544
600.63724	2.3956654
603.02887	2.2292099
606.23743	2.7547257
608.59501	1.4798242
609.74626	2.758001
612.22976	1.650966
614.34201	1.0527591
623.45114	18.973941
626.39628	5.213331
633.5118	11.207362
636.09855	14.858451
640.71318	39.911463
643.40049	27.508379
645.83156	18.268193
646.72343	13.595862
661.09731	2.7718754
664.19795	1.6930188
668.69665	0.71981442
670.08324	0.82936145
674.01833	2.0778024
676.29897	1.6879933
677.88783	2.235429
678.63661	3.369262
683.38364	2.9659691
685.19656	1.0053281
687.99366	1.2317733
692.17739	2.3452528
694.03819	1.9297788
697.72071	2.3562944
703.70968	4.5829957
703.9741	1.6733214
707.26567	2.7709334
709.79404	4.5151981
713.49293	0.70598113
717.23707	2.0042088
719.93904	1.7484839
723.00954	1.7742715
729.6402	11.079057
730.12149	30.035358
735.61948	57.215699
739.21373	3.3221182
740.49826	2.8691445
742.11013	7.5001796
750.1476	10.395643
751.33712	5.4341928
753.26677	12.972905
754.11881	7.1412715
759.27947	19.927117
766.11018	4.7594951
769.38529	3.5451564
770.15721	4.7156612
772.43055	1.5123962
777.4246	6.9414824
781.57665	24.260711
782.91208	25.530482
786.32631	0.97437593
790.04508	5.5526974
793.36726	4.5753969
797.21836	9.0892147
801.90711	4.0776015
806.35283	21.207221
811.97812	17.858381
815.10782	1.4163848
817.77201	5.0158024
819.80441	3.3039814
824.74289	9.2569071
830.9345	19.968835
835.23363	0.87747313
840.30057	1.6104266
847.88025	0.95623486
851.36005	13.396019
853.58948	3.0907029
856.02256	4.7669395
861.86695	18.517359
870.72234	14.342955
871.42948	15.678114
880.31133	2.679973
887.04715	1.8487099
889.77349	2.725041
893.79578	1.1560611
900.72775	3.5196508
904.3853	0.7180278
908.0313	2.9765533
919.29187	5.1204429
923.40948	3.5435487
934.79504	3.2188778
941.1112	1.2589599
942.52487	1.3749716
944.72509	1.6659815
949.86326	1.4270987
955.47391	2.018052
957.03552	2.9704656
965.5058	5.4506369
970.41719	4.4754281
990.40771	0.4450154
998.33691	7.0585763
1001.1793	2.2780621
1006.3849	0.64410058
1008.5485	1.4782795
1016.3226	22.261307
1030.7205	4.543298
1036.3219	2.00247
1039.3413	4.517766
1043.0507	0.84424286
1047.5393	4.6951915
1054.4195	1.6969289
1057.4519	1.0921564
1078.4388	2.3993124
1087.7013	1.9849033
1118.489	3.5414759
1125.5362	1.6806317
1132.7091	0.36954805
1144.5336	1.2917425
1158.451	2.4523692
1160.3455	1.7918
1165.5	1.1762793
1189.3223	9.5976348
1259.8704	0.71055771
1265.428	2.8521532
1309.9861	1.9942955
1354.0922	0.81208674
1421.4359	1.0541673
1428.6659	1.2209386
1448.6811	2.4526242
1471.7396	1.3273095
1832.9563	0.60628396
END IONS

BEGIN IONS
TITLE=52: Scan 1015 (rt=1287.95) [E:\ORBITRAP\Laura\130118_OT_LB_Leaf\130116_OT_LB_Trichome_2.raw]
PEPMASS=827.45049 1385.1869
CHARGE=2+
SCANS=1015
RAWSCANS=sn1015
RTINSECONDS=1287.9475
243.0533	2.4360763
258.14828	0.51188049
276.25018	0.60511677
281.1629	0.66451248
304.79275	0.66664498
327.11792	1.0925132
331.16369	0.25310334
335.01137	0.39613007
338.32063	1.4791918
340.16599	1.2004173
364.15903	0.23892533
374.07217	2.1585499
384.70734	1.286004
395.14209	1.8412848
408.12513	0.47827848
411.94842	0.23752179
424.16615	0.3609075
424.81018	1.5145546
428.099	1.568191
435.31735	1.0067302
442.17975	1.5740637
475.22766	2.5661075
494.02758	2.3010404
496.2749	2.6782319
505.10279	1.6580413
506.09673	0.60216047
521.13299	3.3031264
522.1588	1.7142156
523.05952	0.35135082
538.26517	1.9203838
538.97267	4.8146572
549.7367	1.7485539
550.72625	2.3885697
554.31256	0.47360537
556.17901	1.8199591
562.35564	0.47296904
563.76831	0.92588656
580.70289	1.7675756
581.49613	0.67056895
596.34356	1.1929404
602.11934	1.679895
605.34875	4.0784043
610.18278	2.6664365
611.32008	0.73580558
612.13488	0.51779306
614.8443	1.3773941
625.70465	0.42370594
629.97491	1.7328854
643.32373	0.98837999
646.38661	0.93158446
649.03132	1.5684931
651.15393	1.8788279
663.15803	1.3297695
672.67552	0.36922885
673.75262	0.88140872
681.27539	4.1491518
684.48383	1.0862836
694.21006	0.64242147
698.09942	0.80345917
703.18157	0.24866926
708.3905	1.0324476
713.45477	0.34133697
723.21951	3.2366309
725.11394	3.2131367
727.6898	1.2637784
734.20575	0.98488747
741.26686	1.9847013
743.52565	0.66161991
747.36554	1.8304714
754.46976	0.85425449
766.02801	2.9347667
766.66844	4.4361081
767.77501	1.0310063
774.28492	5.0907627
783.87613	2.2465262
785.42729	1.6921958
785.91604	3.089221
792.85795	1.7250864
796.30862	2.9647576
799.91862	4.6594417
803.88144	3.1019131
806.70567	1.8332843
808.74646	4.5945779
813.72152	9.0287403
818.96124	14.06854
838.5404	2.7346876
845.00543	2.395036
846.38415	3.7214467
855.41729	0.37388841
865.17904	0.5204117
866.49117	1.4762186
874.82989	1.5496646
883.36749	0.28653694
888.52458	1.0453197
908.06729	1.8837534
911.22447	4.4518264
917.82831	1.3906149
920.26583	0.87660657
927.39595	1.1137458
934.22987	4.1568046
938.89385	5.2017775
959.841	0.38261053
970.11228	3.7493957
990.23162	2.0397264
995.9488	3.4332996
1001.238	1.6767154
1007.2719	3.5878392
1014.6768	1.9877465
1027.2949	0.91516416
1062.767	1.9764986
1069.8232	1.1010098
1079.7677	1.8520811
1081.4187	3.2510594
1083.655	1.0718163
1091.2978	1.543449
1098.3859	41.470883
1131.8961	0.930565
1139.1953	1.1916316
1163.3737	0.66635435
1173.4791	0.80221091
1179.5708	1.2927831
1187.5092	1.3356814
1196.389	0.24694846
1208.3349	3.5436067
1212.4394	4.2743155
1224.4219	1.5628719
1262.3288	3.8705975
1280.5645	4.4654747
1283.3447	4.4042588
1295.3131	0.39128487
1328.4198	0.2974887
1345.6533	0.32714354
1366.5247	0.83367413
1379.4781	5.59041
1411.5349	0.83053041
1526.9617	0.71203759
1623.7087	0.57494229
END IONS

BEGIN IONS
TITLE=53: Scan 1025 (rt=1298.75) [E:\ORBITRAP\Laura\130118_OT_LB_Leaf\130116_OT_LB_Trichome_2.raw]
PEPMASS=497.53579 4459.3018
CHARGE=2+
SCANS=1025
RAWSCANS=sn1025
RTINSECONDS=1298.749
151.0464	0.36563555
156.47696	0.24073525
159.16214	0.43106203
164.08281	0.38113032
165.03266	0.30547541
171.08245	0.7871031
172.90444	1.7567215
174.76567	2.0439441
175.1663	0.20959428
176.03467	1.4399658
184.80936	1.762311
198.90531	0.34284464
201.01413	1.2732156
204.96022	0.80100762
208.13349	1.5393295
210.06231	2.5697904
213.07251	1.0603546
213.72255	0.57488038
219.10321	1.3737027
223.08234	0.55085205
225.99063	0.72190688
226.79581	0.84194118
227.81713	0.7273126
229.0508	1.6996918
230.44042	0.39275745
231.03146	0.41033906
235.07263	0.49055748
241.31021	1.7628678
242.01792	2.1909021
243.18623	1.7479453
245.09559	0.58818517
246.2627	1.2913785
248.92929	1.2225951
251.0821	2.093424
251.43635	0.4331936
255.09647	1.4166484
255.90769	0.77982234
256.77826	1.3656645
259.22246	2.1120282
259.55427	0.29709504
260.63015	0.83709737
262.746	1.4351051
270.14874	0.4089599
273.80133	0.33491352
279.24798	0.47121775
281.96744	0.71480884
284.2005	1.162078
291.32253	0.68883525
291.84154	0.79913867
294.32325	0.30977581
296.69219	0.54951767
297.20657	1.0776448
299.19111	0.31542863
300.97226	0.91559988
303.1304	0.50127566
306.16751	1.3808521
312.17667	0.84391652
319.15009	2.8454164
321.90112	1.5315693
334.0834	1.1365597
335.29719	1.2994936
340.90551	0.49109285
345.0516	0.45246719
351.23578	0.66992908
353.12137	2.1984965
355.19428	0.53890437
360.59078	1.994637
362.15801	0.74725943
363.00307	1.7193678
364.84783	1.1167719
369.10255	1.4588361
370.22835	1.0785485
370.92598	0.49196623
372.28415	1.4516621
376.17966	3.3858642
377.57099	2.6869866
378.82097	1.4549518
379.73999	0.3887945
381.15173	0.54441347
382.24107	0.56887947
383.25065	1.2337513
384.32914	0.8981264
387.68803	1.2817679
389.00534	0.99283672
391.29951	0.67751239
392.34276	0.96913226
394.11267	1.0389449
398.12222	0.8708701
398.88912	1.9038103
400.07272	1.0035205
401.11038	1.7355694
404.47308	0.63703137
411.0995	2.5145044
412.50307	5.0138898
416.61774	0.6315485
419.27953	0.63086652
421.20616	1.3043275
422.98011	2.5431087
425.87048	1.7751366
427.21063	1.3393687
429.08342	3.9945035
430.68939	6.920449
432.24662	5.091177
434.50873	1.6315979
434.96115	2.0432001
439.13215	4.0014597
439.82514	3.8955897
442.64825	5.751533
445.75439	3.6879517
449.87071	4.3110742
450.82999	2.5170111
452.40246	2.1041436
454.45606	3.2113665
456.12472	2.4517609
459.87395	4.6347111
460.90096	12.269163
461.98034	2.4612643
463.37602	3.5246423
465.17019	1.4456238
467.3758	0.79861454
467.77407	3.8815811
468.18833	1.6060252
470.21996	1.3323621
471.92392	8.6465947
473.75394	4.8248377
474.88731	2.3952439
478.71638	10.938045
479.96797	8.1743596
481.12949	13.480202
482.528	13.94182
484.47544	10.592866
485.62424	14.733171
487.7483	42.149638
489.12857	24.682438
491.54949	9.2824065
492.01688	1.7596404
494.77046	1.9194876
498.00926	3.3740564
501.06183	0.88708705
502.27598	1.1059666
504.07374	0.67333518
506.20722	3.0447027
507.59143	4.0092501
510.17113	3.428076
510.58794	7.2007728
513.03332	2.8012415
515.80486	1.8116847
517.92019	1.5298993
518.77076	3.3048181
520.19967	2.0509951
522.5219	9.0398974
525.48419	2.8530006
526.35527	1.1985005
526.89655	2.6597952
529.88396	6.9014769
531.06772	3.7890002
533.2286	2.046178
535.83197	1.2493534
538.4592	2.4942981
542.58807	4.782149
543.55453	1.3937837
547.79253	5.5657586
548.40794	9.3376649
552.15489	3.0252709
553.59618	6.9567148
556.90638	9.0072781
560.59365	4.0799534
562.12797	1.6283732
564.06108	6.9621343
568.3285	4.6375013
574.04359	7.3884964
577.56565	18.16243
580.44081	7.7273514
583.72433	7.5608951
585.35499	3.9551892
589.02729	7.2587575
591.30508	1.9964712
595.15125	13.992693
599.81306	12.190717
600.15656	36.466797
600.59316	7.9918033
605.69076	27.961627
606.1871	56.173941
610.0841	5.2756073
611.77941	2.0286207
615.86724	4.9843233
619.08137	11.069049
623.5638	7.5316636
623.9622	9.9016186
626.37804	1.4310676
629.66279	5.8891525
633.3665	2.170027
639.52158	26.678162
642.57568	37.693844
646.24291	4.6822454
648.8839	0.58164181
649.36503	1.1780352
654.20521	2.7665973
656.24656	1.0411249
659.66277	5.8579564
660.57691	3.784143
662.50639	1.3883756
670.31972	4.8927851
672.34413	2.3077084
676.37585	0.93690191
677.40228	2.7118381
678.68267	1.6068891
685.17565	1.1933198
686.6611	1.9352604
690.84257	1.197496
695.50912	2.4899429
698.32239	1.862258
705.44172	5.334013
709.49319	1.4467737
711.7749	2.5580012
716.21306	3.7689307
718.52214	1.0563004
720.17546	1.4046064
733.4713	7.1303938
737.37658	1.0277275
740.54798	0.79548737
749.5108	1.5237851
753.42829	1.5498604
756.0154	0.47910308
757.23114	0.75020114
765.51783	1.8309567
768.69368	1.8619096
771.38983	1.8408065
774.33001	2.0218431
782.22861	0.86616083
787.24279	0.8886487
800.11559	1.5450475
800.89618	0.64454575
805.43497	0.88508414
816.38468	3.8993982
819.40671	0.75896379
826.15747	3.9752175
835.32861	1.5233905
847.33651	3.8493419
851.41949	1.6335681
853.89793	1.7399075
855.42262	0.9524999
861.31742	1.3480804
865.33993	1.1576989
868.12041	0.92675562
884.06223	1.6432181
890.47802	1.73745
900.35306	3.4196114
903.46941	0.44026264
915.14277	1.1295701
918.54614	1.5987666
924.40146	0.75647
928.12336	0.74664805
931.94909	0.99502419
935.45361	1.2797626
946.67938	0.48359938
963.604	3.3035651
986.41424	1.1458272
999.54748	0.55166264
END IONS

BEGIN IONS
TITLE=54: Scan 1028 (rt=1300.99) [E:\ORBITRAP\Laura\130118_OT_LB_Leaf\130116_OT_LB_Trichome_2.raw]
PEPMASS=471.50964 4395.1787
CHARGE=4+
SCANS=1028
RAWSCANS=sn1028
RTINSECONDS=1300.9926
136.02922	0.48913325
151.85109	0.77446979
155.1086	0.38365016
167.16912	0.60415575
168.99877	0.92058386
170.98628	0.79590469
176.00342	0.52949799
185.96255	1.1423585
187.06835	1.473069
199.03454	0.63510016
200.62725	0.34690572
201.12566	0.4052447
201.78786	0.67752252
208.07951	0.81503596
210.97862	0.3183026
215.05941	2.0466887
216.94211	1.1203035
223.08221	0.58028193
224.92621	0.47093259
228.1471	0.49729523
228.8758	0.44261423
229.25055	1.4799427
229.94857	0.67158736
231.15793	1.2521356
236.88161	0.76031825
243.11884	1.8305946
253.94613	1.0599954
259.06352	0.35764872
260.19752	1.4229164
261.40045	0.87162248
263.68461	0.44058302
265.07159	0.64810049
272.10852	0.54083235
276.07898	0.45442399
281.74117	0.38445681
283.57007	0.91526652
286.26672	0.54532896
289.5545	0.72048343
293.10806	1.9337148
294.76453	5.6354842
298.18228	1.5181629
301.05761	2.669794
301.45637	0.51803424
303.02472	0.41471089
308.07679	1.1756735
309.53097	1.3593491
311.61822	1.7760329
312.61744	2.7887675
314.98733	0.65694402
320.34977	10.000466
320.95607	4.2791944
321.56924	1.4560867
322.60578	1.9123274
328.87093	0.84263379
329.97689	0.71260943
332.31121	0.68430285
334.53399	0.4857183
339.81792	6.1186738
341.05731	4.8396366
344.17858	0.85134383
344.99151	0.73961248
346.11083	1.2125582
349.14404	2.2569921
352.22143	0.64738722
353.80327	1.4615418
357.38445	1.1766692
359.10432	2.5615033
360.23036	3.1520438
362.96626	6.3002657
363.54483	2.4747944
365.28243	5.6082573
365.69567	1.0900356
369.15074	3.1968314
371.29126	2.6872764
372.06411	0.88342721
374.67775	1.2410524
376.91294	29.007705
381.08251	2.2142434
385.2634	5.5242351
386.96672	3.221349
387.37031	6.4802924
391.62408	2.9658732
392.9892	1.0541515
393.72034	3.3521215
394.89097	3.6821983
396.07062	5.027365
397.03217	1.888107
397.89441	1.5982313
399.17051	2.0155649
400.47464	1.078609
401.28665	0.78595359
404.00579	2.51716
405.25481	1.7234542
407.8726	2.0354401
409.20176	2.6966771
410.11501	3.8712655
411.98218	1.4205682
413.93081	1.5864364
415.4278	4.9293481
415.98616	6.5402467
417.23524	5.0313371
419.94563	0.90146457
421.80597	1.2233107
423.21002	4.5738363
424.55464	4.6465269
427.55532	8.5351183
428.42575	2.7670436
431.9392	5.3320701
433.6305	4.4751146
435.36198	3.2791847
438.22649	0.90681188
441.53749	39.579285
442.74211	8.3431843
443.97254	3.2210739
447.27546	40.412228
447.86195	7.8502162
451.73351	7.0262115
452.77957	15.824222
453.34802	4.3308951
455.8427	7.0651281
457.10059	3.0716703
461.03123	14.66382
462.09164	25.789881
462.84853	9.6409711
463.94288	24.514654
465.45702	13.693857
479.31922	0.95531152
481.09295	0.73824094
484.16317	1.2348513
485.80902	0.96502506
488.38932	0.71022359
489.48828	2.3322714
490.10287	2.8334353
491.7404	3.2583123
495.91327	3.4526158
497.23349	3.6048836
498.05227	1.7282087
500.74401	45.102276
507.50077	5.3017537
512.87578	1.778365
513.7127	2.8265342
514.39753	4.927891
515.91905	1.9117739
516.96233	3.2344087
520.5358	3.9808013
521.63918	3.633479
523.49612	0.93964189
524.24865	1.4015703
526.44601	0.87775942
529.05732	2.9835824
531.33664	3.2917129
534.23439	5.7773715
537.88553	3.5724083
543.21432	70.093742
548.00426	6.7951506
550.25813	4.3216528
552.25273	14.126449
556.16538	13.251613
556.57445	2.511137
558.46224	1.5313948
560.34524	1.1740379
562.11272	1.0259629
565.32592	64.674
566.48515	11.459334
568.30436	5.3878694
568.66968	1.0577466
570.40129	2.3289801
571.53231	1.2142616
573.97492	1.6194965
574.67643	3.4223296
576.37233	2.5889256
579.61619	0.36034687
580.27475	1.2740397
581.20098	0.59576347
586.42351	3.3380523
587.99208	2.8176315
589.25847	5.7026467
591.04307	3.4821104
594.28955	5.8586037
595.49108	2.343324
598.68981	3.5396934
604.29152	0.60465373
604.97233	0.95216907
606.49173	0.85589476
609.46452	1.6022673
613.8675	1.1382732
621.7705	9.1824253
622.89347	3.8765459
624.34625	1.8048288
629.02252	2.9960239
632.73569	2.8052981
633.93996	2.8728656
637.36852	2.4941802
640.60423	4.8236217
642.1812	0.8987496
646.48394	3.2446051
649.20504	2.3297303
651.01303	2.3569491
653.70103	1.3864237
661.24594	0.98134222
662.00261	0.47376893
666.3136	3.7149719
667.69935	2.8458047
670.3197	3.0808549
677.29288	0.64356206
679.16558	0.77358068
687.29077	9.455046
688.41819	3.6801115
693.28509	4.2212085
696.28822	1.4701477
697.00074	0.83234876
698.26726	1.1096971
715.96348	1.6229731
724.43378	0.40838427
735.23559	1.6478881
736.89504	0.90278889
739.38008	1.1626293
740.03952	0.49774382
753.33338	7.5239661
759.85155	1.9187951
763.89974	1.2280009
766.35137	0.96298621
775.1817	0.5392939
783.01542	0.72436341
784.59466	1.0302799
791.49621	3.6025756
804.05481	1.0573594
815.38494	3.162214
819.91894	0.83545481
824.62115	0.93732058
831.57416	2.8299736
837.16369	2.4006479
850.03338	0.50416599
882.30005	0.40034898
900.2826	0.85315104
960.37532	1.6293801
962.49184	0.76583849
983.65472	0.6468687
1094.2588	1.3800848
1128.3955	0.93491435
1194.1697	1.7603734
1232.0253	1.5158381
1253.5633	0.49882093
END IONS

BEGIN IONS
TITLE=55: Scan 1032 (rt=1304.62) [E:\ORBITRAP\Laura\130118_OT_LB_Leaf\130116_OT_LB_Trichome_2.raw]
PEPMASS=655.33877 2953.2932
CHARGE=4+
SCANS=1032
RAWSCANS=sn1032
RTINSECONDS=1304.618
185.10785	1.368467
197.03929	0.61252756
215.8948	0.37319905
221.24373	0.67128988
226.0638	0.37198828
230.76565	1.0865293
252.14972	0.6431496
258.09787	0.92449636
264.10808	0.35316597
266.00464	0.47708866
272.22629	1.7536825
276.01746	4.0001757
282.9248	0.44984825
296.75818	1.1167224
298.08019	5.1410138
304.48695	0.25070777
305.41378	0.51288962
306.79948	0.21813198
311.0686	1.3398224
325.13474	1.0672144
328.29201	0.78897251
331.22241	3.4806102
339.06119	1.7983887
340.52019	0.94908539
343.01176	3.475716
347.14005	0.52792104
351.68025	0.53070324
355.78043	2.4667768
356.09362	5.2359629
369.26552	0.96028375
370.10859	0.23831351
375.23248	1.731617
396.14807	2.3657557
399.95865	0.78587315
414.16746	10.0406
415.0864	3.4454341
416.23014	1.8187369
421.96121	0.95876958
427.04081	0.40147867
428.34163	0.66476458
432.08949	0.92636098
435.39666	0.61968492
440.48962	0.52686192
442.20593	0.62089739
446.38348	0.82328321
454.27331	0.38933316
460.42077	1.0565657
462.88709	1.0051654
465.30617	0.38499344
466.19671	0.76848809
468.91382	1.5675052
481.99786	2.0770529
484.15	0.65363854
487.21363	3.301702
489.69178	1.1837945
490.91726	3.0183396
493.18314	1.5425862
500.22004	0.72023581
503.75735	0.39754958
504.17833	1.0118005
509.967	4.2588555
511.10499	1.8842338
512.82604	1.1174706
515.1111	0.71462955
522.14691	2.7360002
529.08423	0.41053446
532.34567	1.3104606
533.39497	2.2790069
535.25403	0.55495744
540.37683	0.61839862
542.01415	1.1537242
545.21301	0.86018005
550.78503	0.53343644
555.0177	2.4351201
560.2877	2.1635487
563.26977	0.59908018
567.49213	4.8300611
569.62073	1.6476507
572.41116	1.5992432
573.36079	2.804336
578.03721	1.7144303
578.29293	0.68189617
580.69479	0.89248947
582.48071	1.2025169
587.18862	1.3889857
588.42593	0.72282828
589.66552	0.52868221
592.72345	5.4277617
593.62547	2.2529653
595.19143	4.5405524
597.22042	1.4153552
600.39982	1.464968
603.06488	0.61370548
605.21272	4.7144017
608.61003	5.1272759
611.19671	4.0671375
615.24398	2.1518611
615.79316	3.5536528
622.66402	4.0277559
625.96252	5.0298399
629.11063	4.1621848
633.53267	5.760486
636.6162	9.4602534
641.2043	33.512305
643.07719	10.526378
646.19087	23.487783
648.22904	5.8789979
654.2084	0.82126084
655.63001	0.33344444
664.27908	2.7099662
665.30615	1.3969964
670.46047	0.99102006
670.89971	0.22415748
677.81779	0.63145313
678.5595	2.2604875
682.65068	2.4179829
686.62677	3.4083648
691.42736	2.0579657
693.21197	2.2575939
695.84264	0.76564608
697.41967	0.7807889
703.69841	12.984252
708.98288	3.0440701
709.93858	5.1445127
717.7908	3.1619454
719.2727	3.2173161
720.44955	0.96553412
723.17554	1.7141906
729.65124	29.611484
733.90542	3.3035594
735.56604	20.855621
738.82331	9.1211755
742.75314	4.1157428
744.3552	2.9641539
746.20956	0.74293974
749.84448	3.2790929
752.13578	5.9260807
753.81618	4.8896064
759.56665	16.516104
762.38068	3.8252185
767.77526	1.9257467
773.58664	3.5452926
775.21493	3.4351122
778.55658	2.9760103
782.00623	13.378201
788.40351	2.0198534
793.76809	5.1658657
797.88943	2.5334542
801.10034	2.8975364
805.97663	3.3645532
811.94174	5.9983617
812.52224	9.0673792
819.79635	9.3105109
825.54936	7.5270051
831.88315	6.275517
839.44543	1.1488917
840.44075	2.7953726
844.25125	3.1386959
847.03624	1.4900484
851.21417	5.0343159
853.03374	2.9658909
857.93688	2.8831914
861.8152	7.6989203
862.98333	2.6022393
866.09797	1.1436472
870.87759	14.46228
871.82283	3.1298857
882.13509	2.3017983
884.43707	1.7382175
889.23315	1.5556557
897.42669	0.64129169
904.433	4.0529295
908.8774	1.4305601
916.18659	0.49212389
921.08196	1.4592239
927.94131	1.6809995
935.05658	1.5414148
952.92224	0.43775636
959.12756	1.1417507
965.85655	4.9940967
970.41778	2.0209213
987.01251	1.1412582
999.28883	2.7226795
1007.1746	0.8316048
1009.2968	0.63594566
1016.4059	7.1468996
1017.4701	2.7557575
1021.106	0.75964458
1039.4884	2.4822276
1047.7365	3.7165858
1055.853	4.8519728
1073.3307	1.8247212
1087.4237	4.1747844
1096.54	0.45135825
1103.6416	2.0192027
1106.3341	0.38975814
1118.4332	2.2131903
1130.4341	1.1600548
1134.4007	0.63127458
1153.3523	0.59098071
1159.5615	3.4730372
1190.5333	2.3229359
1207.6669	1.1539022
1221.1631	1.0066133
1257.5189	1.8307157
END IONS

BEGIN IONS
TITLE=56: Scan 1034 (rt=1305.73) [E:\ORBITRAP\Laura\130118_OT_LB_Leaf\130116_OT_LB_Trichome_2.raw]
PEPMASS=776.72282 5468.9663
CHARGE=3+
SCANS=1034
RAWSCANS=sn1034
RTINSECONDS=1305.7285
246.10113	1.5817752
247.86559	1.069366
248.20022	2.6088493
296.69081	0.4493345
297.99609	3.2748102
302.0607	0.72682854
313.99243	0.27129203
330.99933	0.37478001
373.84187	0.56318872
377.16793	5.5617704
378.10731	0.31009945
384.01706	1.7491122
398.9901	0.99677578
412.00885	2.2595211
425.21003	0.65230697
427.95849	1.4348294
428.9082	0.27889806
447.86396	2.0529637
448.21378	5.5677511
450.06066	0.36211722
453.20459	2.3229518
473.17681	4.2223852
485.47509	0.42383696
496.34381	0.65950446
501.22161	1.337296
512.14965	0.65434984
519.16327	7.9442574
524.18027	2.1858665
527.12403	2.6269603
530.14107	1.4661026
533.26222	0.7519168
536.11702	0.45406295
539.08392	0.75698422
548.81067	0.70750494
550.01656	0.32689833
556.66566	6.1796625
562.99988	0.94822942
567.24684	3.1447591
568.824	0.76090467
570.27148	0.80198233
574.69415	0.36832501
586.14878	5.784506
587.01582	1.8876518
588.09869	1.1269642
595.54591	5.1448185
599.75645	14.626617
606.22967	9.6584308
608.18943	16.907904
610.17107	2.2618694
612.58984	2.5573823
619.84759	0.845266
627.1549	1.6376958
631.69835	2.764653
641.02912	7.3225967
644.22345	4.4239933
645.14686	1.9011658
653.6206	1.4982545
658.69899	5.9673157
662.90204	8.2800955
663.26863	19.428724
668.19686	4.1463527
676.4084	10.864575
679.53616	2.0564139
681.27482	3.2778813
685.98513	0.71433935
689.04633	2.3660313
695.41544	2.0107138
697.19886	2.3204327
702.28967	22.4535
709.21323	6.0708277
711.73655	20.285028
714.14305	10.4377
720.15921	44.280479
724.54482	3.8847758
736.02504	0.84631313
744.98202	5.426166
750.7118	4.3764455
752.25759	3.8176887
754.89632	7.4255969
756.4295	5.9848489
761.93677	7.3200278
764.65378	33.636866
768.83514	8.0423887
781.20359	3.2774751
784.81176	2.7939772
791.27017	11.723585
795.29548	14.143299
798.43912	7.5666172
804.20354	106.51251
806.88438	3.8821915
808.10301	5.281138
809.73231	2.6170135
812.26599	0.66292721
815.27893	1.3306101
823.27807	7.8560034
824.37835	2.6209561
826.86721	3.6128344
832.71267	34.44674
837.30906	1.1627506
844.42005	2.8554928
846.50789	1.2325382
850.36726	2.6190543
852.82372	4.8929549
856.52159	4.5308064
861.37292	13.360114
865.26158	1.9866039
869.42284	2.4064134
871.20295	4.045452
872.74328	2.7354443
883.35812	2.2110176
887.14044	8.3235304
895.74652	15.882089
905.32058	30.754949
911.43964	0.88570505
913.21857	1.3537942
920.2788	2.1029209
923.28112	2.5004428
926.82819	3.1438738
930.0861	3.975135
931.8237	6.6352738
940.19725	29.102102
943.04668	3.6415354
950.99993	5.1262247
953.35129	2.8327892
959.2161	5.8804986
966.70364	8.4023918
967.52496	3.3481762
975.46352	52.761064
977.52922	7.7383206
979.42522	2.4906335
982.10963	1.1503384
985.93371	1.4042243
989.91143	0.67644077
994.94597	1.1335927
997.06147	1.3532007
998.85786	0.69126562
1010.3695	3.0166497
1012.3041	4.4832809
1017.2309	5.147838
1022.3707	8.4056522
1024.3986	4.6424052
1031.3856	14.414023
1040.2852	71.535517
1047.4351	6.4563181
1049.7742	1.9176504
1065.2832	2.0930817
1068.2952	1.2602057
1072.4709	4.4352482
1082.0337	8.6415938
1090.7773	45.71135
1100.5539	2.924898
1104.5511	0.8100018
1112.346	29.530402
1118.2896	3.3076212
1120.4111	2.4067942
1126.082	3.918858
1133.6859	2.0571489
1139.2374	1.6504025
1144.2644	0.95604319
1155.2921	2.7163866
1167.2468	2.4511371
1170.5271	1.4526912
1174.6883	1.8050393
1183.1931	1.3096605
1198.4911	3.8736626
1202.5908	1.7975499
1206.2334	0.88300301
1215.4335	4.8088827
1222.9137	2.6274693
1226.0359	0.49395639
1236.6042	1.923001
1241.5928	0.98858164
1267.4978	0.56680972
1280.6294	2.70551
1282.2503	0.92638855
1294.308	6.5263597
1303.4137	1.2982364
1310.1373	2.7798294
1320.9367	1.0287355
1326.4496	2.5932017
1351.4408	2.500474
1366.4717	1.8908389
1409.2875	0.70395443
1422.3303	5.3425329
1444.5046	1.9852866
1450.7632	1.1585139
1465.7843	2.0303643
1479.9432	2.0984331
1517.6473	1.5922635
1537.6471	2.1910574
1543.5559	1.1865646
1563.654	1.1469739
1581.5979	1.5442358
1594.5434	0.93417128
1665.0434	2.6921756
1681.5871	0.6487894
1703.6037	1.3028222
1732.5469	3.2235229
1752.5667	0.90033722
1950.6652	2.5915117
END IONS

BEGIN IONS
TITLE=57: Scan 1035 (rt=1306.46) [E:\ORBITRAP\Laura\130118_OT_LB_Leaf\130116_OT_LB_Trichome_2.raw]
PEPMASS=815.3733 4414.9009
CHARGE=4+
SCANS=1035
RAWSCANS=sn1035
RTINSECONDS=1306.4567
258.10333	0.92201321
288.05554	0.68447596
341.15545	1.2288031
355.03149	0.89342421
368.79603	0.5103589
370.60297	0.76422674
371.18446	1.0964115
373.29952	1.2592207
377.29093	0.96142896
378.00201	1.2797626
386.23092	0.41169767
394.18725	1.9538414
399.86117	0.9419257
400.25905	2.5279358
412.315	0.45190446
419.90704	2.3582174
425.93513	0.67708635
428.7821	0.40662049
437.01987	0.73137877
441.31238	0.50078854
443.19175	0.81669339
446.20214	1.1938853
457.20145	2.3738958
475.11462	1.4764924
482.60881	2.1406393
488.15423	1.8026084
499.25494	0.7513554
506.26681	0.52302858
508.31183	1.5957715
514.41766	0.61130971
523.67112	1.2002456
525.11347	1.0280859
527.85266	0.50473208
531.17969	0.53111828
545.99151	0.43825033
549.15032	0.370789
551.0351	3.1220994
555.19647	1.4763439
558.11692	1.4144975
559.2145	0.45354763
571.30487	1.3324702
578.10827	1.5541405
582.63805	1.3381505
585.20114	1.0345892
587.30708	4.1253833
601.33752	0.65372432
604.84265	3.5496582
610.31525	2.4889891
613.18515	0.90786916
615.59655	1.1504425
619.21316	1.608074
621.2165	1.4820125
624.30755	0.70400948
628.24173	2.4752265
631.37704	1.1801074
632.62242	0.4295938
641.89987	1.9096705
642.5248	5.6672749
653.60928	7.3479478
654.34018	10.68192
659.53355	13.938146
664.15521	7.4648935
668.60362	2.5771724
671.65283	4.2191754
685.26299	2.2646374
686.28279	11.000935
689.12166	3.3526648
696.2838	9.6330511
699.58174	3.6467912
702.62055	4.4572993
706.82128	2.3505524
708.79818	2.2229941
710.38389	4.4767768
713.6991	2.960981
716.70393	1.6489251
719.86593	9.2206505
723.2065	5.3093738
725.355	8.9388812
729.37084	1.5841247
731.93015	5.3978215
735.23813	0.37146567
740.73363	2.1874774
742.64205	1.9455687
745.95377	4.9408379
747.76841	3.6075341
748.5499	1.714946
752.4018	2.1167377
754.61796	4.873681
755.17514	1.3386787
761.4088	5.6549006
767.20435	2.945776
770.04795	4.1989673
772.96097	2.4280521
778.36697	4.2897767
780.14942	6.5268145
786.09026	6.0977507
789.14796	7.7412525
791.26591	4.6468218
793.08017	2.8772805
795.83031	4.1638715
798.20695	11.633088
803.21508	8.1757246
806.48179	29.882425
814.13157	0.76183733
816.88839	1.1366694
821.10505	1.2826603
824.85369	1.8123404
825.35738	3.4354239
832.46231	1.8138251
835.10479	0.95549588
837.08738	1.234142
839.19317	2.1189535
844.18523	1.5650554
849.2963	3.9086936
853.56167	5.3181453
858.29205	5.5629626
860.15493	7.6657278
865.68706	9.086636
867.25503	2.4213419
870.79435	2.6661286
873.57758	2.1455649
878.49804	5.8045981
879.90884	7.2547845
884.96672	2.5733272
887.7926	3.1691111
892.80844	5.3496225
898.60588	4.0191436
904.09532	1.8252014
905.43399	1.3180623
911.29092	2.2052666
915.70208	10.906249
922.33498	4.090674
925.83749	6.67556
933.67199	8.0988361
940.07349	6.3644717
943.59172	6.7137565
947.72728	4.7163295
951.70478	1.3689162
956.80015	2.7092817
957.32312	6.3325996
963.61625	6.2376038
970.3565	2.7306323
972.83288	2.3130266
976.73091	1.8620614
980.35436	11.646366
988.6216	9.6515744
993.81817	1.553842
999.02867	4.5503983
1003.8633	4.1868623
1008.7949	15.759569
1014.4779	67.998458
1021.099	0.80104957
1026.7932	2.1813079
1031.5363	4.5494971
1038.5523	21.401023
1043.8113	81.103991
1052.7108	3.465628
1067.3322	15.107836
1074.691	3.7371191
1079.5146	2.8243353
1089.2898	3.2443667
1096.9731	2.2048116
1103.4674	3.2695378
1106.3425	2.2307347
1109.4189	1.8652612
1117.8006	2.5966466
1122.156	0.96632234
1127.9582	1.730224
1135.7998	0.82281885
1140.3817	3.0544761
1144.3635	2.5230242
1154.2196	15.498971
1160.5831	2.3486703
1166.8201	1.8423679
1170.8696	1.5819247
1173.8009	1.8117629
1178.1771	2.2003349
1190.2848	1.008023
1198.9694	2.1797801
1203.4407	1.0210366
1207.2663	2.9059209
1209.9356	2.409389
1219.7865	2.3011461
1228.0172	1.9595422
1236.5025	4.1780479
1246.1916	6.5583756
1257.3108	1.3351199
1265.3603	7.4189586
1270.0536	7.9300882
1277.9401	6.4915223
1281.4525	3.7002982
1292.465	1.6408688
1300.732	0.83596662
1304.4487	1.66537
1307.9891	0.96574295
1330.5683	1.752935
1337.192	1.4852777
1377.9432	3.6215734
1384.5889	1.0751141
1397.3382	1.2559259
1403.0366	1.3099457
1415.0868	3.1171606
1457.033	9.5813865
1488.302	2.0674363
1506.4049	2.0799415
1514.1399	1.5899807
1522.2449	1.5422897
1588.1974	1.6811797
1594.477	0.94887548
1607.6707	1.1265893
1644.511	0.62042436
1660.3139	1.3887965
1720.651	2.7528818
1797.7063	1.017125
END IONS

BEGIN IONS
TITLE=58: Scan 1036 (rt=1307.18) [E:\ORBITRAP\Laura\130118_OT_LB_Leaf\130116_OT_LB_Trichome_2.raw]
PEPMASS=495.29866 3932.7339
CHARGE=2+
SCANS=1036
RAWSCANS=sn1036
RTINSECONDS=1307.1835
155.02956	0.31830621
157.9657	2.4122905
166.10736	0.18924946
168.74714	1.0424621
172.03406	0.21129708
175.05438	7.2416054
175.98723	0.46454026
180.01505	0.80698957
181.17548	0.41464663
197.07951	1.2159472
198.68932	0.4868574
198.92043	2.7929958
204.14513	0.5749059
206.00001	0.61777795
214.01707	0.72639256
215.23087	0.2566498
216.11807	0.54074131
218.90516	0.80850416
221.91835	0.39429652
223.03869	1.641315
225.05897	0.21416541
226.04778	4.2069409
226.95497	1.3475799
232.94775	1.3683923
239.93814	0.53191221
241.07561	5.1705657
241.96427	0.2841127
246.83533	0.84243929
253.0546	0.64107858
256.1903	1.0189639
258.04063	5.585414
259.29643	1.1988224
264.98373	0.86554027
267.9815	1.6358351
271.14099	1.1091038
274.12313	0.76037181
275.23251	1.9511821
296.19595	0.38316244
297.63968	0.93381587
299.05941	2.4391935
300.06451	0.64356094
300.68615	1.4855227
302.42771	0.27589943
303.03567	0.3438373
305.14204	0.96920921
309.08208	2.6816939
310.75739	0.57997763
311.87159	0.87918941
313.24372	0.42434156
318.14355	0.57955075
324.83194	0.40813585
325.26961	0.87534799
327.03835	1.0944568
327.67237	1.3933043
328.17946	2.0945405
330.07774	0.41317858
331.49824	0.27328951
334.72695	1.0430794
335.58312	2.6752373
341.29654	0.3908588
343.12129	3.1267259
343.91548	2.8993093
344.52602	1.0572582
347.95645	0.86183098
349.02877	0.47011028
349.8609	0.28290306
356.19933	3.3749825
358.53722	1.2378258
358.96463	4.0864273
359.85462	0.63923025
360.26954	2.6252137
365.97698	1.7579358
368.15814	5.4491651
372.32654	1.1444649
375.34102	0.43029375
376.18938	5.3760285
376.8721	0.91928945
381.22724	1.1952079
381.64659	2.6124258
383.60579	2.552812
386.14929	3.9870529
387.3265	0.9980658
388.91563	1.5512824
393.16876	0.39331385
393.5523	1.1428577
394.97385	0.34041286
397.93312	0.77445889
399.19681	1.1107505
402.98211	1.2515211
404.14056	2.3685626
405.41203	3.28162
408.65289	4.1560567
411.8782	0.75060793
413.89518	0.91140537
415.34273	0.88116691
417.03945	1.7019226
420.6233	0.61369039
421.15829	6.5977802
422.26775	0.63311054
422.99356	2.1136524
425.61961	3.0576615
426.45504	0.67616878
428.11113	1.2092374
430.18703	1.7121194
435.88107	6.2451479
438.04788	1.0061614
438.43497	5.1508652
442.79867	1.7250341
447.30609	7.6772795
448.16554	3.6856841
449.21404	1.910723
450.13696	4.1219748
451.24868	1.2066207
453.0749	1.3167738
455.1543	3.6108244
456.59643	3.1640219
458.83065	7.2438653
459.20878	1.0690714
459.72239	1.4919762
463.33641	2.2461084
465.42558	4.7500935
467.64721	2.7601356
471.95158	7.039609
473.32306	36.698753
476.06701	12.869842
477.3956	15.036013
478.28054	4.5980461
481.97265	8.1755148
483.71817	15.861597
485.04434	30.019383
486.17344	35.534295
487.32039	14.778159
488.15444	12.403797
490.57989	1.5014296
492.2821	1.7540292
493.95645	2.8024193
495.75266	0.93601779
500.24283	3.2075368
503.75763	0.68363184
505.70743	1.8328831
510.44333	0.75001561
510.99198	1.9712869
513.01193	3.4484928
513.40368	6.8797079
518.63395	2.0336514
525.21353	6.9519887
527.25311	4.4689416
528.16377	2.9589603
529.13978	1.2653326
533.16358	5.1151988
536.58691	1.2185459
540.70402	9.1707806
542.3441	4.3189466
544.14436	4.9492491
548.3268	3.7464715
550.91282	0.93542749
551.63701	2.5549058
554.12985	0.93445457
554.85209	0.64023813
558.66599	1.5175818
562.46196	2.5782484
564.02574	3.4205074
567.25724	3.4291572
569.35267	24.476609
575.45827	6.7671092
577.53449	1.9461159
579.44444	0.89899305
582.3695	2.2718391
583.98177	2.8628743
585.75264	3.0552924
587.36146	1.3303208
588.33319	3.8311781
590.42431	2.1626333
591.0143	4.2322242
593.56525	4.9354905
596.83208	1.93001
598.17035	2.7972966
599.96612	4.3104388
605.15398	2.5112201
606.57038	2.352347
609.77657	4.5424071
611.90804	9.6637565
617.22172	9.0504253
620.39292	2.9622833
623.61098	3.7650364
628.28087	1.3607273
631.18958	4.3665985
632.92973	4.3774125
635.22361	5.1700705
637.17877	1.8981045
644.17273	3.1016698
645.35333	1.249127
646.65474	3.5020725
652.17286	1.5222325
654.27465	0.72666061
655.26297	1.3704212
657.79841	3.5350938
660.1648	2.5766084
663.41595	4.2275849
666.95885	1.3641155
669.19692	1.2053846
673.42554	4.2907535
677.33387	3.4129646
679.34831	0.97578136
682.64003	3.8079176
683.77582	1.65686
691.27282	6.2161198
695.15751	1.7682011
695.81948	0.59020777
697.12406	0.4522761
700.26902	1.7828869
702.31237	1.3466158
703.8665	0.51891976
712.33858	5.1340658
715.29343	6.2494633
716.37927	23.669247
717.01243	7.7739535
721.84635	2.882082
723.20058	1.8321932
725.4261	1.6538381
732.3362	25.936423
736.31149	0.66821576
742.31134	3.0662834
747.19322	0.54709601
751.2608	0.78553262
761.55494	2.3028949
764.58488	1.8007515
770.01861	1.5454401
771.41264	1.0385022
772.30445	1.5469775
775.74537	1.1773627
776.46189	1.9375459
780.38895	1.431578
787.32519	11.846481
790.37178	1.3266751
806.46515	2.7391267
815.16121	11.183449
815.53397	15.248122
817.45593	2.5363441
823.2142	1.7491089
829.28275	4.5521141
833.23003	1.8244466
840.87542	4.1920243
848.39108	1.1124234
851.29333	1.5720743
861.34912	1.3722499
870.36659	2.2422207
872.81679	0.61988924
875.36981	0.67798471
882.35913	1.8819924
890.31079	3.0768236
896.28881	0.71541862
902.52136	1.561052
916.59082	0.59770024
959.81024	0.6847848
981.27245	0.58846879
END IONS

BEGIN IONS
TITLE=59: Scan 1039 (rt=1309.43) [E:\ORBITRAP\Laura\130118_OT_LB_Leaf\130116_OT_LB_Trichome_2.raw]
PEPMASS=435.55795 2543.9778
CHARGE=3+
SCANS=1039
RAWSCANS=sn1039
RTINSECONDS=1309.4304
128.81758	0.20991713
136.03842	1.2900755
142.95413	0.27036218
146.2211	1.7361428
157.13389	0.71089722
169.02444	0.16230915
172.82684	0.72015272
175.04109	0.93820723
178.06805	0.67502132
185.02052	3.9546783
197.13846	1.6395497
201.02681	0.56414738
202.00361	0.77510701
205.88473	1.4962617
208.94056	3.051296
215.05881	0.91857062
219.02347	1.0369553
226.07455	0.31828227
227.05347	3.7356264
234.0871	0.22780607
239.0809	1.3004059
239.83543	2.4358898
243.72912	7.007634
246.9093	0.48650303
247.86517	1.5016593
253.14003	0.35132185
253.48166	0.73487286
254.89404	2.2238141
260.89647	0.8725193
261.91254	0.96339597
263.67868	1.257498
264.0685	0.22688623
267.99017	0.71501884
269.00122	1.0138189
271.94302	15.336308
276.62584	0.92411145
277.90853	0.25110528
284.8977	0.3333001
288.15643	0.57282727
290.08516	0.24197927
293.0964	1.9403865
294.28201	0.75866105
296.19638	0.86919774
298.88083	0.5323868
303.23839	1.4977455
304.24104	0.44145967
310.1947	0.56608755
311.19323	1.1047889
315.85839	2.7014331
317.20304	2.5169591
318.54316	4.9639997
320.677	9.3118368
322.60787	12.990947
323.92665	1.6826646
324.65786	1.0102052
329.44168	0.32124315
335.69104	2.8590512
338.99657	0.52314577
339.64	0.20628927
342.14047	2.5352422
345.22218	2.1124069
347.13402	0.9220677
348.16623	0.29187498
351.7026	1.4117477
353.42679	0.92349174
354.69616	3.5509702
357.23661	2.7014522
358.90651	1.3980071
360.05001	0.65360804
361.16244	1.3736395
361.91339	0.69761164
366.11755	1.7801968
372.08539	0.28094994
373.12323	1.1854276
374.56498	0.8889419
375.17103	2.2079698
377.27843	0.37899774
379.82588	0.42815267
381.20062	0.39151766
381.95665	0.42915689
386.31852	1.5898115
388.20294	2.3977681
389.91764	1.481999
390.95842	0.78680764
393.24095	1.0533361
394.77524	0.98917282
396.73369	2.3628111
397.03736	0.55872937
398.56142	0.82164432
400.27883	1.2125891
402.02285	2.0283588
403.20337	0.92803621
403.99182	1.1166173
406.60566	8.5286774
408.60591	2.2981342
410.81336	1.6310037
411.96298	0.63264668
414.9268	3.5515351
415.99808	5.7510029
416.63109	7.808667
417.11464	14.926564
417.76917	1.4690868
420.21282	3.8546892
423.66793	12.270839
425.78309	17.168077
426.95252	8.1263619
428.40897	7.8386666
429.5388	2.6611376
430.03439	4.7313052
432.77751	0.58029406
435.01024	0.47781724
436.99103	1.1543598
438.77522	2.9590152
442.09704	6.8444046
445.35458	1.5241325
452.82842	4.7160257
453.79537	3.3129601
456.17296	3.6991572
457.99456	1.0159456
460.55673	0.82704149
468.16509	1.7034036
469.23314	2.3327094
474.60001	6.2618222
476.97043	1.0909451
478.10377	0.78058223
479.6277	2.4113848
481.1185	1.1030765
482.30156	1.4229697
485.81924	2.2922166
486.75785	1.590541
489.74134	1.0461041
490.72808	3.8860069
491.55704	1.4738001
493.56359	1.1825899
495.34795	1.6283802
498.95988	3.0359971
502.60392	5.3833028
503.85987	1.7323584
506.8091	3.1810376
507.15555	1.5379987
508.85627	1.1250416
512.16038	5.2620253
517.14662	100.00292
521.51217	1.086359
521.94445	1.9875531
525.55167	7.3030197
526.27603	2.7912637
531.03344	5.7618792
534.00767	2.2871457
535.63938	5.6485378
539.4223	3.3606657
546.3153	1.2656501
546.79755	2.5754231
547.6456	1.4978479
555.31597	3.2729563
558.48823	2.4290573
559.17106	5.9869997
564.75822	2.5665467
566.65141	9.9379504
573.48025	5.6984546
577.30223	1.4222868
578.38457	0.69859862
579.77379	1.4140979
584.34632	0.43134728
586.45743	2.0546451
588.34333	0.36615719
594.87465	3.5594907
597.78722	0.93062566
599.72711	1.1504366
602.6379	0.87533581
603.82147	2.4293593
606.87686	2.6900354
611.17578	2.9316116
613.71224	0.61869279
614.58949	0.77878088
617.38243	1.3332865
619.25913	0.37224382
619.82156	0.69212872
627.27966	0.50970681
635.91685	0.60040322
636.45645	1.1364735
644.41926	3.755209
645.45835	0.78060372
649.15666	0.54265128
652.23254	1.1541233
659.37176	3.1131115
661.43163	1.1974552
666.26485	4.6069111
669.80462	0.98540997
680.88531	0.70894611
691.45092	1.419509
697.51172	0.56342561
701.5205	0.69907799
707.2174	0.60282713
716.13177	0.52560861
721.1314	0.85379772
731.21759	2.3564469
749.44256	1.5041369
754.02947	0.5953862
762.25971	0.75270462
783.26855	0.29000539
818.42645	0.70511675
871.54745	0.73553487
881.35842	0.69024975
888.07873	0.92919772
893.3645	0.7608382
903.08069	0.38741243
909.17175	0.98737377
940.24426	0.54647206
988.50146	2.4532531
1039.4803	1.0041042
1080.4685	0.99588337
1093.1604	0.63537834
END IONS

BEGIN IONS
TITLE=60: Scan 1041 (rt=1310.54) [E:\ORBITRAP\Laura\130118_OT_LB_Leaf\130116_OT_LB_Trichome_2.raw]
PEPMASS=432.82662 3291.9841
CHARGE=5+
SCANS=1041
RAWSCANS=sn1041
RTINSECONDS=1310.5405
129.10014	0.46039797
131.19347	0.23669536
133.95798	0.51755373
166.94943	0.78106295
171.08822	0.61741169
173.16144	0.30482693
184.77165	1.7554326
186.95923	0.81424463
192.13293	0.83109928
194.86266	1.5992853
199.00821	0.72106507
200.61574	0.68476179
201.0532	1.2994746
202.12064	0.50953078
202.96409	0.65438726
208.69687	0.98082908
210.47072	0.51767116
210.8881	4.6954258
214.22824	0.82319309
220.9779	2.3210159
222.06156	1.4468154
224.87468	0.47580239
226.03046	0.25160718
229.09939	0.94880766
234.95071	0.51270409
241.79281	0.64028236
242.95331	1.408914
246.60998	0.77499059
248.25279	2.1496532
249.47404	5.4389877
250.99691	0.46620483
252.76039	1.2694088
260.09294	0.70843433
260.91719	1.8428841
263.46282	2.2071051
264.00273	8.135856
264.29102	0.90285653
269.23698	1.1221184
270.62552	0.37721808
279.15311	1.9808182
280.99656	0.20490814
281.79503	0.28794305
283.4009	1.5866322
284.786	0.60273833
288.65579	0.33352735
292.04902	1.857492
292.66576	0.44097385
295.99475	2.3084324
298.12106	0.25956675
299.17388	0.88352372
299.98023	1.1880916
306.49877	2.639651
308.23061	2.1306888
312.17998	0.84331251
313.38535	0.6095336
315.88034	3.0347118
318.3481	0.39401962
320.58137	20.250776
320.74309	5.2957178
322.77606	18.623174
327.37563	3.0395586
327.97958	1.1696148
329.89831	3.8239029
330.58636	4.2523906
332.28927	1.6545432
333.00034	2.312429
334.24168	0.53513131
336.22704	2.3209176
339.06937	5.6053372
339.66154	3.3784614
342.05498	0.60832597
344.90619	1.7774029
348.62871	0.31950092
352.04519	3.4323074
355.62697	1.7922257
357.00119	2.9827347
357.80609	6.1716205
360.143	1.4922417
361.494	1.841855
363.06521	1.6428584
364.14528	2.318098
366.99183	3.8950909
369.77453	3.9069626
371.77991	5.8722306
372.83946	4.0765888
374.05468	1.4527236
375.85622	1.9243493
377.24097	4.9112172
378.43964	3.1743057
382.11129	2.6868345
382.96289	1.3555783
385.10922	5.1628926
385.4754	0.66776323
386.03225	1.5446371
386.91199	1.0826194
389.3598	0.45754861
392.07534	10.093337
392.81725	2.5017585
394.30952	1.7712001
396.04319	0.67446502
397.55347	4.2423874
398.30125	1.519265
399.06941	1.349979
402.41078	3.2482877
404.96316	7.8452947
408.22612	2.9947208
410.13851	14.123326
411.6515	6.7708427
413.64712	9.2633621
414.78002	10.245212
415.96367	3.9686226
417.12358	8.1196558
420.78231	11.113306
420.93055	3.3966515
423.11133	11.587334
425.69655	5.2696006
426.48265	5.7880622
427.00915	22.307019
430.71903	1.0907567
432.74605	2.1700975
435.16362	0.47937307
438.01425	0.3821627
438.74872	1.4364016
442.11043	0.62744607
445.08189	0.98588008
447.38332	0.84706507
447.7984	2.5821935
450.4752	1.0453219
451.22182	0.69217938
452.0067	2.557126
453.11743	1.4367875
455.23239	2.4770731
456.94745	0.9540738
459.80941	22.019931
462.24768	1.7885809
465.36387	0.78868939
465.95063	1.6353226
470.13836	3.2979671
472.7552	1.0870079
473.4818	4.1020291
474.65401	9.3005881
479.0637	1.9448711
480.19429	4.4623525
481.30169	1.8240604
482.54734	1.3081976
484.10908	2.233318
486.30166	1.7563314
488.89534	20.822455
490.79635	2.1036473
492.13285	0.7596551
493.8693	1.2188465
495.20786	1.7388814
497.10546	0.39712159
500.23329	2.6650008
505.58687	3.1823449
507.09858	1.368257
509.12593	4.9401636
511.17128	3.3047109
512.13534	6.0486584
513.80721	3.7140287
521.64434	4.0976128
524.73669	1.9189793
525.71333	3.374637
526.26568	13.473499
527.75352	4.7883953
531.69592	0.43425991
536.21776	1.4437879
537.94228	2.0143815
539.52645	5.4028328
545.53994	16.352825
545.88444	51.51194
551.68748	3.9356706
553.10926	1.0880006
554.8446	5.9870635
555.75873	2.1047536
557.11896	2.3647934
558.88616	0.75431279
563.70174	0.65438447
565.66965	3.0242096
567.32672	1.1636395
568.96113	6.7847067
570.88116	0.74592687
573.99512	4.6163778
574.78961	2.9620456
578.91276	2.2226549
582.93569	18.337536
586.6543	4.3420425
590.27409	0.96000816
591.26584	1.8668107
591.92392	3.5349542
594.89075	0.43708878
598.35082	1.7858908
603.28204	0.61341688
608.18121	0.54463647
613.18451	1.8885855
621.23194	0.72150989
623.30109	3.4452084
626.74631	2.7007612
628.89277	2.4649414
631.31406	0.6804866
642.29037	1.0014987
645.05078	1.5955527
650.73632	0.83747745
653.33667	0.98446051
654.82009	1.647852
657.76145	1.221854
659.70505	1.8901446
661.74108	2.4175312
664.33528	1.4677039
668.25424	2.133255
672.25399	3.7989573
677.51105	0.59161423
692.33513	2.4161885
696.84849	1.5751103
699.90866	2.6736856
702.67972	1.4249941
713.19777	4.2040768
720.21936	1.3112483
727.91351	0.94192104
732.84036	8.868619
736.37396	0.65309945
741.34185	1.7607582
746.12811	0.43702027
755.35974	1.022938
767.10308	1.8770663
773.1078	2.0979409
774.06777	0.91339493
801.54754	0.34874851
818.20434	0.47430066
834.25915	2.7214429
835.1922	1.3287749
840.07971	1.4877588
851.35064	0.59865836
862.52057	1.5617731
878.3338	2.3471465
899.14169	1.0482461
901.20886	1.4884513
953.4779	1.9831718
972.22082	0.93091707
1020.5841	0.82017029
1031.8649	0.73852055
1047.2783	1.6529485
1120.3985	3.9410136
1182.6073	0.65046305
1191.3621	0.29116685
1319.5561	0.55713063
END IONS

BEGIN IONS
TITLE=61: Scan 1043 (rt=1311.78) [E:\ORBITRAP\Laura\130118_OT_LB_Leaf\130116_OT_LB_Trichome_2.raw]
PEPMASS=621.04795 2885.4653
CHARGE=4+
SCANS=1043
RAWSCANS=sn1043
RTINSECONDS=1311.7813
175.20345	0.3795669
186.87824	0.32885471
187.77417	0.47867889
201.02048	0.39859517
204.92351	0.27794606
215.07283	0.80648514
226.19002	1.7113119
239.03689	2.9489864
240.23217	0.61322157
242.68761	3.5033937
245.02389	0.78256551
246.20221	0.90477294
256.06866	0.70981508
257.9389	0.84756835
278.17898	2.0659311
284.05671	0.74585644
285.86313	1.9079386
291.10882	0.49331736
293.19151	2.7424812
303.92093	0.72570145
322.03644	0.29772549
323.26449	0.85023733
331.81146	1.6001558
341.19615	1.3767335
342.23372	0.36660506
350.59184	1.1119695
351.11911	0.17890643
354.98279	0.48476791
359.76122	1.3046741
360.80145	1.7621219
363.10997	1.4915089
364.95283	1.0677765
367.13271	0.9797673
370.88617	1.3086233
373.84259	0.387276
388.99115	0.71930582
390.01414	2.5401437
390.38448	0.3890531
391.20099	0.45793865
398.83459	0.64143248
405.17893	2.0908745
405.9607	1.255493
413.07056	0.35977418
420.08045	1.3057648
423.03124	1.0685397
432.17199	0.94879273
442.83291	0.49828092
444.0901	0.41780737
445.70716	1.3182379
446.64466	2.0704693
459.31349	0.75061622
460.41307	0.27922143
461.73181	0.53086771
473.12299	2.1000124
474.29455	1.026974
474.85211	2.3065448
479.13322	1.4676232
481.26245	0.67837932
482.1035	1.3479103
483.03558	0.65356932
485.65021	2.6895285
488.82935	0.59369325
491.73733	2.2763573
494.31707	1.4520358
495.24628	3.1327939
498.30802	2.9491432
501.27637	2.7946631
504.20757	1.4488246
505.71121	3.2237386
509.03039	2.7551288
513.31211	2.2998905
515.10675	4.4171904
518.05369	1.9415379
520.1626	3.4415412
523.69403	2.4776153
528.95721	1.0641203
533.61352	0.68297939
537.2445	1.5430461
538.05142	1.0069065
542.35869	0.99682922
543.21654	1.9606291
544.43141	1.4206007
546.45717	0.89526168
548.12988	2.3507072
550.67659	1.106865
555.02243	1.1208365
556.72286	3.729893
561.5174	3.2340387
563.19924	3.2291928
565.15439	2.9525366
569.02421	16.710027
571.22673	1.8037226
573.8226	3.1625115
575.62441	2.0925763
577.06218	1.4096021
579.68437	1.3702606
582.01011	1.8547797
584.79586	1.3891578
586.86057	4.0271912
588.35214	2.9556333
589.26756	0.85354609
590.25534	4.2397513
592.15796	3.2434411
593.41289	2.8927344
594.35475	8.2056108
598.88745	2.545547
600.28578	33.997543
601.79268	4.4890652
604.84415	26.513763
607.50332	14.009563
610.8892	19.562143
612.26028	14.425419
613.42931	11.926944
625.05719	5.2179459
631.02647	1.3310645
632.76912	2.9061595
634.81654	1.5277926
639.78581	1.8568708
641.24247	4.8411119
642.18588	2.2025638
645.1263	1.5231634
646.20369	3.6722218
650.23116	3.5905093
652.28199	1.0957134
653.0453	1.5822309
659.81648	2.4603502
661.59338	1.9448238
665.43071	0.63334452
669.52223	4.6041266
670.22686	1.9612072
674.04841	5.5955516
676.13169	3.1590608
678.00084	0.59117056
680.69343	5.2670365
682.79597	2.3891792
684.65042	3.1318046
686.46356	1.3616554
694.80706	2.8798211
696.48334	3.2997684
699.68895	3.1726289
702.59176	4.1765965
704.92404	3.3168486
708.23567	1.9540691
710.19538	2.369198
711.77059	2.0361719
716.24695	2.7386638
719.30293	0.46262808
723.74662	3.603583
727.07421	6.4193336
731.37482	0.74298734
732.86848	0.93054135
737.2222	7.7201408
740.05007	4.8675756
743.29184	3.1030046
745.94569	4.4830259
747.9628	14.998112
750.24354	5.9215315
751.55434	5.3127767
756.90244	2.9878366
759.40886	3.9357814
761.20435	5.8507485
763.9606	4.5681626
764.67257	8.5673306
769.29411	2.2935889
772.79101	2.027579
776.90961	3.1426197
779.12052	1.8199816
781.49412	8.2472913
785.03638	4.8017517
787.12326	2.8600441
791.85326	3.4132354
793.43208	4.7536266
795.34784	1.5996766
799.46023	2.7707084
799.82194	0.95331529
806.01321	2.0038679
808.47635	8.2968313
814.35202	7.6551092
823.36659	1.7706264
824.85128	1.6851697
829.15834	1.7339701
831.42152	1.7865106
832.24034	3.062015
839.48103	1.4229805
844.26574	2.4097808
850.8917	3.0544401
855.23941	1.9112768
856.37817	0.47072611
863.32094	1.8384668
873.4605	8.055379
881.90155	6.3364017
890.34772	5.6202063
896.95068	4.0860205
905.10089	2.426051
914.02919	0.91515158
919.77777	3.6779883
924.20515	0.761535
932.24908	1.5327692
938.19653	1.7562724
956.02947	0.32431138
966.4826	2.0510563
972.8069	3.8957816
977.80475	1.1286447
982.21861	0.96768653
986.10501	1.7953735
989.41688	1.0967607
996.31257	2.3892189
1000.3494	0.57531579
1002.5585	0.46318129
1015.304	0.46640673
1054.3367	1.1175314
1068.2466	0.38240693
1102.4038	0.898111
1105.0485	1.1328968
1124.5076	0.85165391
1129.617	0.39955021
1133.0297	0.7090957
1141.7199	0.8905815
1147.4824	0.74574885
1153.7792	0.78341168
1177.0989	0.95928912
1196.4653	0.95588515
1216.9196	0.8277967
1229.1376	0.22214118
END IONS

BEGIN IONS
TITLE=62: Scan 1045 (rt=1312.87) [E:\ORBITRAP\Laura\130118_OT_LB_Leaf\130116_OT_LB_Trichome_2.raw]
PEPMASS=906.3682 4228.584
CHARGE=3+
SCANS=1045
RAWSCANS=sn1045
RTINSECONDS=1312.8672
291.0881	0.70057978
304.11896	0.50353384
331.84152	1.7995412
337.15075	0.29514027
342.17265	0.73166109
343.80666	0.3509215
354.04601	1.4526454
365.05694	3.1477194
394.87111	1.4631815
399.01028	0.61066784
405.09967	1.8586608
410.95035	1.398957
423.11465	1.3734932
428.07534	2.1301756
434.09689	3.4826332
434.53928	0.76834485
452.15403	0.54944425
454.104	0.72509129
473.15263	2.3705135
473.95073	0.98511444
482.25738	0.44447414
484.3377	1.3542704
491.15093	0.97499805
492.01726	0.30757027
500.41394	1.1372357
508.98925	1.0274895
513.35107	0.34945525
530.25086	2.9072314
531.17681	0.95702572
539.33838	1.4337778
548.22088	4.1201422
553.07976	1.3629688
558.71399	0.89635991
570.24371	0.58636282
587.3468	0.71888893
605.20728	3.9830815
614.1579	0.60436564
617.94609	1.3602311
618.87773	0.7486916
624.15033	0.70487399
630.14807	0.46988647
637.57664	0.4655888
648.0979	0.492739
659.00433	0.90839279
669.2199	1.3086727
674.05117	4.6686971
675.86004	1.6933451
680.48339	1.4116015
686.69659	3.0982682
691.92092	4.3503121
692.95782	1.6106196
708.41422	2.0399662
710.10899	2.6140875
711.97693	3.1298448
719.14465	0.31297768
731.27538	4.2543943
736.68163	2.3399442
739.75415	1.6092356
746.78459	1.6500975
748.67514	3.2386824
750.19227	2.4914636
752.28422	0.86080173
759.25294	0.76682377
760.72135	0.4806251
768.26317	2.6011525
771.28186	3.8559335
777.64748	0.73028506
779.00165	1.029746
784.67478	10.477659
787.35904	3.5662729
793.19936	3.7186523
797.84041	2.6222962
798.85025	1.0497353
804.08067	20.540808
807.64419	2.5560631
810.12016	2.258706
811.33464	1.096673
814.34647	2.5616102
819.23678	2.0669744
825.44904	5.2683091
830.58817	2.8303499
835.41893	3.8300402
836.90018	7.0132742
842.41477	2.7434568
846.87569	2.0615901
850.71667	12.417988
851.22441	16.018552
852.70365	22.661569
858.34397	32.469578
864.34282	5.3437526
873.0701	11.829425
877.081	2.0493529
882.38062	6.1873168
884.43783	10.155309
888.74316	22.751793
894.2636	73.455295
897.86175	5.6287872
903.60585	1.4121207
906.69879	1.9975081
913.99871	1.2513092
914.33234	3.3069917
923.32466	37.078764
930.72986	1.0685457
933.78631	0.84510921
940.66912	0.38815572
947.83329	3.7509181
957.28253	2.834688
962.61652	3.7249584
965.35573	3.0507479
974.21525	2.3494698
995.40928	3.4091334
998.2367	8.4701483
1004.2993	41.121988
1011.719	3.8413238
1016.3762	3.8135861
1024.202	0.78211072
1032.9915	1.9015658
1037.8498	2.4111999
1038.2594	4.3371505
1047.8428	22.581362
1056.8871	1.5360705
1059.5614	1.6904179
1068.3829	3.8145716
1071.9802	5.8455853
1077.4021	25.146466
1087.1495	2.3890286
1091.7336	1.1057104
1095.8807	2.9102625
1100.2854	4.6719773
1104.883	52.868897
1115.7928	3.7598589
1125.1143	4.8657857
1133.1922	81.20293
1139.5936	5.2526822
1146.9744	5.2870516
1153.5666	4.0566682
1161.3668	1.1922441
1167.856	4.335413
1176.8828	26.064598
1189.3876	3.9161004
1197.4342	13.040572
1205.8717	23.158816
1221.5491	7.9763625
1225.9574	4.7345989
1228.5296	1.6450945
1244.9128	1.9587627
1253.6266	0.91843804
1263.3225	3.5568741
1265.8387	1.5255093
1272.1925	2.6980463
1286.4802	2.7153046
1322.9005	2.499266
1335.2718	1.0450622
1341.6798	0.47605402
1357.4974	3.0399862
1360.0879	2.9278132
1393.1349	1.8891476
1412.3385	1.0601478
1444.239	2.2694512
1466.0229	0.6236794
1498.7614	0.62850258
1530.5767	1.9866969
1558.9146	1.4722924
1593.5043	4.1894174
1612.4032	0.99403068
1631.2781	0.84524823
1654.7121	0.97672888
1726.8251	1.2446079
1814.3035	0.69461418
1865.6534	0.87563562
END IONS

BEGIN IONS
TITLE=63: Scan 1046 (rt=1313.59) [E:\ORBITRAP\Laura\130118_OT_LB_Leaf\130116_OT_LB_Trichome_2.raw]
PEPMASS=516.93398 3147.269
CHARGE=3+
SCANS=1046
RAWSCANS=sn1046
RTINSECONDS=1313.5866
147.09976	0.26645719
156.93613	0.3692489
167.06575	0.34575511
169.08637	0.38689626
176.47416	0.30417863
185.04068	0.46906601
186.11991	0.64090973
192.99006	0.44397217
195.44934	0.27424855
198.86054	1.2221488
212.79385	0.66661585
216.97386	3.3037408
226.58563	0.47615836
226.95483	3.1695584
238.82671	1.3133368
242.14076	0.46188582
245.47268	0.97919234
246.26769	0.25213216
249.10974	1.1901467
253.05347	0.67628091
266.99273	0.95923097
276.11059	0.65793299
277.1763	1.2206148
288.14511	1.4172134
293.20575	2.8966028
299.1593	1.0150306
309.04773	2.199688
314.64763	0.29613212
315.22271	1.3102978
322.80074	0.38272015
326.095	0.28531781
327.33804	2.6719452
330.96194	0.33221723
333.06563	0.6221353
333.74295	0.19739823
340.57977	0.31652354
341.08732	1.0206454
346.25472	0.80273509
349.09118	0.26207832
352.35025	0.54430741
352.76075	0.78241237
354.80584	0.74301031
355.87128	1.8199504
357.75591	0.68841176
358.98192	0.97170403
365.07506	1.5622474
366.2614	1.0432961
367.39063	0.41949381
367.86834	0.5853197
372.74689	2.2068404
375.97876	0.36877386
376.65081	0.71406745
377.84591	0.87197531
380.35266	0.43660072
390.95957	0.8687972
393.146	1.6160151
394.44693	0.97458411
397.5871	0.2469507
399.6782	0.315162
401.15648	2.3911206
402.71184	1.2794762
403.67718	1.9127809
404.70088	0.96754102
412.7489	1.3014235
414.01471	2.9288846
417.94464	2.9660264
419.98364	2.4214974
421.00146	1.3372733
423.84617	2.5265595
426.02408	2.9220122
428.07132	1.0638205
429.5162	13.05157
432.53571	2.7911615
435.60799	9.4720777
440.89506	3.1590832
442.69543	7.1885564
443.29173	1.9139588
445.00466	1.4785895
450.24906	3.9593265
454.23594	2.264784
456.99742	2.7100776
458.878	2.0834107
459.4731	2.9451329
460.5835	0.66728692
462.28824	1.5948418
463.79284	0.36563021
468.83897	1.6505863
469.83304	2.2989309
473.11891	2.2145959
473.52286	4.6430692
476.32163	3.1062013
478.21791	1.1022335
482.52735	6.1782917
485.29272	3.2865805
487.76982	4.2915917
489.33207	6.1046204
490.20437	1.6312162
491.152	5.1458329
493.93657	3.2596404
495.33962	5.7788192
497.95904	4.8858159
498.82246	10.343067
499.85819	3.6089298
501.8527	8.0878245
502.7655	4.1681906
504.77336	11.031827
505.85329	7.5627446
506.67468	9.3081676
507.67992	5.2354814
510.18023	9.646709
510.91177	28.658674
514.56273	2.4067431
515.6655	1.4016838
516.05441	1.7902894
521.68605	1.9975181
523.55356	0.79701855
524.99419	1.7831521
527.38015	0.60632687
531.30727	1.6840791
533.7506	2.065817
535.41127	1.9353278
536.2782	2.9936532
538.23854	3.1106224
541.19619	3.5247774
544.84789	5.5019007
547.34557	2.1054516
550.59044	2.9366886
552.43779	1.7174722
554.12702	2.6414672
558.54876	1.2281875
559.34065	2.6751762
561.36244	1.3679216
567.9692	6.770941
570.15625	2.8955573
572.25666	4.1016625
574.62313	5.0008133
578.2491	0.48294471
580.2901	1.6526542
583.2673	0.39235811
588.10928	6.6440142
590.52976	4.5001273
591.85759	4.2032603
592.69093	6.7433405
599.25175	19.395263
601.80202	4.2525938
606.74743	7.5581873
608.35565	9.0148758
616.57301	13.770655
618.18132	6.6500889
621.09571	12.201167
622.86357	2.0245818
623.27015	4.1686025
625.3041	2.1888491
626.81104	5.094085
631.27024	8.5713884
635.36021	3.9365504
637.88485	6.846474
640.92612	5.843705
642.71259	4.6577955
645.58877	2.4137524
649.35941	5.8984233
651.04142	5.9574411
652.63275	8.3531587
654.65328	5.6817919
661.72533	81.794767
667.77416	0.90179246
668.24524	1.6110795
672.5022	2.9549268
678.68593	2.1453813
683.10035	2.5757271
683.66544	5.865772
685.64467	1.5223658
688.96662	3.2778845
689.68115	1.5837538
694.26455	2.2240258
695.10233	0.99932249
700.4765	6.4315541
703.42783	0.51917056
708.35562	3.8612628
709.57464	1.1966591
710.42493	2.1538456
721.96652	5.8147987
724.79893	0.94535946
728.17277	0.5617684
731.77976	0.71443097
735.45839	1.3322991
738.72659	1.9182678
747.79492	2.2592795
752.32183	0.64092214
759.17446	1.1174585
760.25464	2.3009407
771.28329	0.5683704
774.0783	1.1057389
781.19425	1.0154948
786.38592	3.5654825
792.78368	2.8838067
818.56017	0.50895996
829.3065	1.358505
830.55899	2.319911
842.58467	1.154475
847.24712	5.8695276
859.29895	1.5590904
877.59169	0.8124778
885.4461	0.57158379
901.29476	1.8327549
911.15281	0.8850038
912.49993	0.95470748
925.53045	0.59098424
939.51764	1.6723782
944.40441	0.5529212
955.51708	0.53647372
987.9891	0.97424756
990.50507	1.0081329
1004.3675	1.3454499
1012.5268	0.70015971
1025.6028	0.4327429
1045.444	1.0662646
1070.5918	1.8394085
1077.386	1.4912489
1083.8838	0.44539569
1130.4203	0.829194
1218.434	0.76536255
1495.538	1.3011646
END IONS

BEGIN IONS
TITLE=64: Scan 1047 (rt=1314.25) [E:\ORBITRAP\Laura\130118_OT_LB_Leaf\130116_OT_LB_Trichome_2.raw]
PEPMASS=410.55566 2569.4021
CHARGE=3+
SCANS=1047
RAWSCANS=sn1047
RTINSECONDS=1314.2458
119.23318	0.38102702
120.13086	0.293561
123.99148	0.17646151
125.04577	0.57805463
126.92064	0.30303537
128.1855	1.4921896
129.28429	3.8111421
137.02977	0.29608695
138.06467	0.9786519
138.9697	0.38249403
142.95194	1.0008466
145.94163	0.56347119
146.84573	0.41832166
149.13257	0.22032739
156.96591	0.48027234
161.10127	0.37240695
165.84328	0.98815247
168.89719	0.82910497
170.04471	0.41084397
173.90445	0.52171286
174.92845	0.34879557
176.86788	0.49950423
183.03513	0.22989582
186.10849	0.24206758
186.91693	1.645698
187.22365	0.27211645
194.97189	0.30177933
206.20517	0.89949761
214.49338	0.64426111
222.60835	1.6302332
224.99719	2.7129508
226.20995	0.42216411
227.02097	1.148529
227.98513	0.20247192
230.68803	1.2472641
231.11465	1.6640318
233.97508	0.63920438
239.46084	0.33226877
241.23197	0.41750764
241.91505	5.8288227
243.00731	0.92879652
244.86534	0.43858536
247.24338	0.26001754
251.23726	0.3942511
255.1422	1.4309545
261.69027	0.74905218
263.00259	1.7157296
266.50419	1.1163293
268.40166	1.9860284
269.10726	0.97323921
271.72769	0.2609235
273.11502	0.82095028
275.09013	1.7019185
276.02486	2.4747831
277.08012	1.9436455
281.04181	1.0340013
284.19792	0.47506296
284.57574	1.6348036
288.1699	1.6683831
288.71889	0.75457741
289.40883	0.74823628
290.27036	1.0794737
291.86926	1.456804
293.84344	0.32566139
294.86405	0.99375198
296.22089	0.91204044
296.74107	2.419241
299.22384	0.63250137
299.54286	2.7536168
301.89839	1.989598
303.15462	3.7675497
308.30949	0.37477921
310.04115	0.67464698
311.67557	0.8732676
312.06473	1.575949
313.70464	0.91499608
314.19584	1.5345062
315.92954	0.45930714
318.43643	1.5029341
320.32775	0.87098842
321.80724	2.4214878
323.49026	0.41295024
323.85446	1.5087591
324.76768	0.59249056
326.84585	2.4053564
334.23495	4.2886782
335.95627	0.69765147
337.4327	1.2232274
338.11106	2.6392481
339.25194	0.82837191
339.79476	1.4042756
340.93522	0.44951047
342.82739	0.64872476
343.27495	1.2333459
345.974	1.6508572
346.86003	4.6390701
349.14067	0.65113394
350.74648	0.57743111
351.52689	1.0278178
353.98353	1.2310832
354.54475	1.6045461
355.62872	4.5810064
356.93424	2.7624218
357.91172	1.9210578
359.61522	1.49273
361.75349	2.6888176
362.94606	5.7891463
364.90026	2.8856412
366.13225	2.0043577
367.39109	1.9353414
368.94273	11.138926
371.93942	0.34063222
374.11067	3.9791909
374.69174	1.933761
376.63643	2.9899205
378.77157	3.6964333
381.7024	3.549476
383.0491	5.2005332
384.64036	2.7361952
387.48838	2.4142404
391.13595	9.7535946
391.81666	4.6480711
392.88573	2.858424
393.25633	3.8598196
397.80316	4.9477617
398.93916	8.7421818
400.51569	6.7934754
401.07655	11.008699
403.85611	4.1186181
404.77113	13.935785
405.1974	3.3262561
407.50254	1.4492277
410.01805	1.2399269
410.84593	3.3146835
411.68769	0.9225532
413.24302	0.25811778
418.68388	2.5718333
420.06174	1.0743194
421.29399	0.64528446
426.93914	1.7750261
428.29129	4.6341658
429.8946	7.088153
432.14133	3.3605476
438.76554	3.4512814
440.18118	1.4597009
442.21145	1.8367788
445.44057	3.0200944
446.59702	1.0273446
448.81703	5.571144
450.49666	4.0933589
453.19794	0.82115069
455.69193	1.7160749
457.11339	6.5797843
458.19628	1.8691892
460.09112	3.9003734
460.47133	9.7356933
463.2136	1.8189783
464.20019	6.6209099
466.06643	1.92282
468.65376	4.2905522
469.47496	1.4084119
471.03629	2.4931428
473.87338	1.4751687
475.23399	1.6441292
477.98766	1.7303081
479.27736	0.87920357
480.39684	2.7680951
483.59922	2.4563161
485.73035	9.5657596
486.22684	2.4764658
487.64609	3.8682614
490.68471	2.2657609
494.64458	11.740596
498.41682	8.6410593
500.28749	3.2882322
502.28277	1.8219265
503.33834	7.2507445
506.24598	4.8498197
507.27657	2.7107803
510.37119	4.5458009
511.70143	10.145541
513.85671	1.1003838
515.5576	0.86175681
519.59966	3.2159283
520.19535	5.4302441
525.72967	4.2084662
528.69849	4.9481868
529.66175	2.7346984
538.16513	2.7754477
541.56229	3.7573604
544.11183	2.9748628
547.04115	1.6846811
549.63979	12.334556
551.22851	4.2331325
554.69557	2.0955614
559.25209	5.9456271
563.12765	3.2361234
564.1962	9.1110869
569.0778	0.7649168
570.87272	0.84657619
571.28253	2.3321377
577.19259	2.6833378
578.54215	1.0839247
585.08529	5.5606337
591.26902	0.26036912
592.13694	0.31524365
594.30451	1.2690971
596.80261	1.17813
599.21502	0.96954646
600.18318	0.47133667
603.29508	0.25025599
607.2943	0.48554501
608.88989	0.31837772
615.21845	2.6758611
619.2749	1.2639871
623.10984	1.177105
624.10811	0.57221073
628.70912	2.0783389
632.2151	1.6735526
636.26684	1.6521958
637.16567	0.52336855
641.13177	1.5282107
647.96933	1.692497
649.43894	1.6010401
656.58276	0.45921526
673.3716	1.8501263
675.62996	1.0544315
677.19702	4.2346802
681.6957	2.517609
688.12535	0.32793493
689.19909	0.7988801
700.18134	2.2951567
701.38593	1.1203246
714.17615	0.36573406
716.99878	1.0283732
731.16422	1.0867758
732.2904	2.106286
738.47064	1.0066162
763.88734	0.5676477
768.19915	1.1896337
786.47732	1.8374373
788.20585	0.84802071
797.28936	1.8970868
823.25518	0.80097611
834.08642	0.61102196
842.25622	1.3325389
863.32434	0.6109341
879.39188	0.54463846
883.12451	0.73360746
936.23126	2.0119304
938.19112	0.93243262
942.31927	1.7374963
955.01586	3.0873442
991.62207	1.0022355
1000.4317	1.8229845
END IONS

BEGIN IONS
TITLE=65: Scan 1049 (rt=1315.33) [E:\ORBITRAP\Laura\130118_OT_LB_Leaf\130116_OT_LB_Trichome_2.raw]
PEPMASS=429.92584 6613.5498
CHARGE=3+
SCANS=1049
RAWSCANS=sn1049
RTINSECONDS=1315.3339
125.02309	1.3959112
128.26651	0.54008001
129.10002	3.9013099
130.06855	0.90084836
132.72017	0.422533
135.18641	0.56788927
136.06213	1.4321364
139.83487	1.9334726
143.04783	0.70842803
146.93482	3.5246581
148.19314	0.58567731
155.10948	0.61424961
166.56118	0.48460984
170.91501	1.0478736
180.05116	1.1609524
181.17068	0.99388272
183.10674	0.7376336
184.01923	1.878509
192.10581	0.73385365
194.92607	2.0459856
197.15169	0.89326126
200.98044	2.8770625
204.61514	0.50494567
208.77943	5.0157058
209.1176	1.6641432
210.45141	0.48100611
213.94898	0.49325987
215.04885	2.3140582
215.96439	0.85739167
217.05334	1.2649733
221.64737	1.1320919
222.48117	0.51302787
223.01228	1.6147838
223.95837	0.54436069
226.06971	13.49712
226.96969	2.2947186
227.83085	0.38971042
228.86543	1.1886273
242.23191	1.9639964
243.11581	1.2293576
244.20477	4.6664987
252.10138	0.44078205
255.52039	1.0531496
258.10114	1.3661404
260.93783	1.2005816
263.35048	1.0690053
265.10562	2.3296815
268.41474	0.42817709
268.78903	0.64465706
271.02181	1.3616711
272.21677	0.70076283
275.61433	3.1680641
278.13348	0.78440858
281.43027	1.2443164
282.83209	1.1714322
288.20817	1.0279306
290.29005	1.0069765
290.77756	0.41597968
291.14987	1.3309332
296.49843	0.6084333
296.90227	0.93279868
299.02578	5.5926082
300.12043	2.3715008
302.46863	1.4501918
304.0257	0.97707202
305.15697	0.48787869
310.05765	1.0220448
310.77398	1.4946439
312.61714	1.2899551
313.85299	2.7959679
314.69125	6.6485731
316.59017	15.147369
318.73928	21.146031
320.89194	2.0817667
322.26603	2.3836154
323.85352	1.5541461
324.74398	1.3657771
327.03774	3.55754
328.6759	0.9683247
329.655	2.4400103
330.24017	0.6317775
332.08896	0.80614444
333.79845	1.8951267
335.26175	0.88725721
339.91555	2.9795202
341.16453	2.6327779
342.02328	1.9017453
342.66434	3.2022169
343.19206	3.9079358
345.2283	1.4612922
347.35899	1.9482163
348.75925	1.6871997
349.22932	2.352184
350.79701	1.0525009
353.2155	2.083413
354.72484	1.7479252
357.16333	4.4024969
358.5624	16.362213
358.93755	62.080975
359.83365	13.184134
362.89227	2.8003636
365.80858	1.1331494
366.1691	10.049215
368.81313	33.211542
369.90379	20.263106
370.78193	6.6894391
372.81006	15.386745
373.30771	52.941414
374.08368	31.91803
380.34356	3.1201641
381.26264	2.3374074
385.82305	34.182243
386.13	7.4099949
388.44073	6.8368103
391.50724	83.127524
391.95077	9.9432114
393.62698	1.9689091
394.82993	4.6715866
395.67422	1.6891065
397.1536	2.4703419
399.27807	2.2867363
400.80435	3.0048716
401.87455	4.7645729
402.85965	2.8415673
406.73192	7.4153737
408.75338	5.1735135
410.37124	5.0324119
411.06849	12.170305
412.99646	11.931199
414.95387	4.3322694
416.12791	8.4153819
417.18668	11.079343
418.00387	42.193411
420.22727	17.597092
423.83388	41.930213
424.24949	75.987621
424.59585	18.344157
426.50693	3.3272403
430.146	3.1211771
431.11126	1.0674864
438.09166	5.0525486
442.20329	5.9235837
445.90249	5.984515
446.83144	1.1543825
448.50277	1.6699583
451.85979	8.3864197
454.26745	1.0373043
457.56941	7.5316279
460.03377	5.4716796
462.98291	5.0622521
466.21903	20.702066
467.05565	8.6953502
470.55832	5.7104052
471.59422	3.7079391
473.61081	1.3932493
475.73151	0.9986656
479.79325	4.6318674
482.00557	4.9480788
482.83226	5.6392577
485.77123	3.7885072
486.96008	1.8625973
491.42869	2.7091262
495.34534	1.7090565
496.77568	1.5929672
498.26252	5.2521305
500.97927	3.4005325
504.21494	5.7677038
504.85376	1.913854
506.67142	6.4070656
508.2492	1.494316
508.75237	2.4985802
511.13905	5.012317
514.12418	6.8772377
514.77727	1.9061895
522.74129	110.42328
526.07096	4.2638574
526.70432	0.92087025
528.08767	4.1201813
529.71914	3.0345655
535.29275	3.6256438
538.9218	5.6514753
540.05441	12.634955
543.13692	1.7844771
544.45465	2.6477946
545.38074	7.9981676
547.05268	4.6106401
557.17875	26.331565
559.46128	1.8578475
561.68937	3.8494672
565.15929	4.6975815
566.56614	11.608692
570.17972	3.9754222
571.2542	2.186051
573.26406	1.404977
576.20266	0.96494968
578.70714	1.5999499
580.71595	1.9969019
582.89837	2.1704863
586.89988	3.3649211
591.86333	3.4143015
593.09585	5.4145059
597.17905	3.4918649
598.24728	1.2195468
601.287	3.5125518
602.96256	3.0883524
608.37117	4.7934142
611.48911	1.2183536
612.21244	1.6100606
614.38154	2.0063381
615.19934	3.1448306
617.30063	4.5776094
619.30501	0.64816356
627.33406	5.3775054
629.21491	3.8547037
631.41318	2.7678907
632.23593	24.815015
635.72015	4.6960437
638.17936	2.539181
638.8334	0.90097445
640.25246	2.234148
645.27642	1.5321707
656.27911	10.312698
661.63223	1.3967402
663.17129	2.7759084
666.15908	1.9055492
669.83998	1.3497733
670.83403	1.758835
674.26087	1.1739337
691.11801	5.1692428
696.16704	0.80683207
696.79711	2.0039837
706.2937	1.8123018
707.06744	1.0068724
713.24674	2.6413209
714.06641	0.67009619
725.08001	1.1406333
726.27037	3.9718442
731.09363	6.9676622
739.23325	1.1584398
742.20962	2.2069021
743.22971	1.1642018
754.13244	0.83218688
776.04972	1.2969068
777.86678	1.1574437
794.28119	2.6460356
797.07126	0.62040604
801.2052	0.6927568
820.21673	0.65055609
825.15844	1.391014
843.33505	3.6591608
853.07871	1.710736
854.36285	0.68011877
871.23154	5.1818879
899.24591	2.0713174
942.36309	1.0286924
950.20416	1.2556726
955.60315	1.9038609
977.37664	1.2218542
1013.0654	3.5635986
1014.4219	4.3774046
END IONS

BEGIN IONS
TITLE=66: Scan 1052 (rt=1317.64) [E:\ORBITRAP\Laura\130118_OT_LB_Leaf\130116_OT_LB_Trichome_2.raw]
PEPMASS=512.53279 3132.4817
CHARGE=4+
SCANS=1052
RAWSCANS=sn1052
RTINSECONDS=1317.6388
154.91641	1.9628051
170.98895	0.45162181
178.08847	0.17816963
183.14284	0.30051771
185.03725	0.45301322
186.23903	0.24773146
201.0469	0.70416188
210.94179	0.80563
211.99515	0.19605035
226.11714	4.5689337
226.86163	1.2097396
227.97159	0.27779157
230.63284	0.92528114
235.1344	1.1174823
239.86985	0.25447603
241.08515	1.9100293
244.2471	0.60610296
247.63371	1.4717892
251.95547	1.057975
259.24525	1.5981444
261.06577	0.47940906
271.40201	0.2116293
274.07764	0.62424365
278.16299	0.9816719
281.00549	0.85496767
282.83763	0.43813302
283.1805	1.7852051
287.6076	1.780269
295.23305	0.23743121
297.14001	1.1976803
298.15061	0.71257679
308.17979	0.60136832
309.27603	1.1239552
310.13951	0.67002631
312.32778	3.0161533
315.1312	1.0894531
320.28591	1.8296606
323.01089	0.79910287
326.02656	0.54812814
327.11236	1.431716
336.03646	2.1945946
340.03678	1.6664397
342.90004	1.1416397
346.19317	3.3395323
354.09395	0.90617609
357.05115	0.51175483
358.25756	0.86983386
360.72805	1.2228513
364.90209	0.25782108
368.23321	0.85599681
370.56798	1.1030035
372.14601	0.704531
373.65092	0.62703074
380.21976	0.40194139
381.2444	3.6766144
382.14602	0.24165266
383.18322	0.56303175
384.46874	0.63003841
388.02869	4.2120739
391.34844	1.5449884
392.83733	1.2497729
394.18868	0.62482098
395.20847	0.44718931
398.60374	4.3374205
400.30318	0.77290817
401.91885	2.3673608
403.24702	2.0719503
406.30121	1.9500255
410.91174	1.5747663
412.23434	1.7069958
414.71211	1.5254796
422.10047	1.5859294
425.71234	0.90641152
427.47247	2.1593516
429.09875	3.848733
432.54974	2.9681961
435.98059	3.9884665
437.6534	1.2671813
438.64542	0.74647833
440.22702	1.4579778
441.25115	0.44369729
444.96611	4.501909
445.93477	5.8385495
448.06957	1.2839808
448.95223	0.28804235
451.06891	1.7873827
451.9843	6.1852359
455.79317	1.2509085
458.72889	1.5189196
459.54166	2.5377767
460.32046	4.8434482
464.41198	10.977166
465.5581	10.445199
467.943	3.899272
469.17171	17.964597
472.20576	2.9917646
473.74128	2.1833781
475.64296	4.3752581
477.14142	1.5272309
480.22796	1.3191445
483.08917	7.5774638
486.09821	1.5139522
487.10544	3.1405476
489.35606	2.5730268
490.21159	10.855515
491.69699	2.991366
494.54622	5.2317392
496.14045	6.6023158
496.77538	12.283218
499.57645	7.6069049
505.45522	18.578771
506.76571	10.981771
510.8719	0.60910095
511.60458	1.2579186
513.66597	1.0113748
518.74277	1.4782734
520.14064	2.048305
522.26396	0.95933189
525.2452	1.1501218
529.14783	3.3506843
531.22288	2.0817454
532.69001	1.1267161
537.24366	2.0583741
538.57791	1.0115411
540.26082	5.9564476
542.89532	1.804234
545.22203	1.3992995
547.61346	6.3850698
549.81845	1.4767039
551.87027	3.7530399
555.23306	2.6705538
557.83044	2.8803245
560.69956	9.0624243
564.69229	3.6933075
566.21097	2.4310808
569.82763	4.1121602
571.55249	2.9939293
574.79747	1.0934606
578.19842	1.8025991
579.22904	4.8487506
580.80869	3.0212201
586.64046	4.2216893
590.41633	5.2197456
593.31659	8.3741584
594.50859	3.1365164
596.78396	2.0037941
597.60793	1.4542185
601.29239	28.009942
603.12263	5.3330246
606.59388	10.029569
607.70436	3.2613485
609.095	2.4785055
611.3926	4.0753723
612.8278	4.7313894
616.27914	2.6001926
617.00347	1.027525
625.20981	8.7153645
627.56679	1.5356966
630.54538	1.3602792
637.24904	3.1715566
640.28234	11.476594
643.89013	5.3706987
646.70088	1.8977852
649.05184	5.6344439
651.30091	2.7766824
653.20564	4.5956914
654.24804	1.6165306
654.76253	5.1090093
656.46807	1.7327046
659.43757	3.8474007
662.67312	4.0801556
668.45658	7.861398
671.84344	3.2531261
677.29986	13.620592
680.72279	5.6431692
681.68645	2.8162401
683.27737	4.9018009
690.27248	11.426932
694.31113	2.096066
697.80404	14.757344
699.15884	3.2530725
701.26342	1.3331351
703.82201	4.3028258
708.40588	0.47516244
714.19588	3.6463127
715.53199	2.942175
717.85818	1.2839984
723.39526	0.81998014
740.2429	0.97581398
743.15939	1.0703934
745.79338	6.5404747
749.29689	2.5634046
754.20547	15.290969
756.64489	2.2957849
760.15459	1.2232405
764.33229	0.6888952
766.26693	0.9682864
768.08787	0.43509266
770.6061	0.57218982
781.3894	1.0819089
789.19144	2.90392
790.27924	0.85360645
792.18022	0.61538541
795.32545	1.6149415
799.80827	1.431456
809.42199	0.56005872
815.98803	1.3395038
822.29565	1.1030869
827.81756	1.0380648
836.39094	3.1928951
850.20998	0.57393327
855.70769	1.5869721
882.86737	1.0676719
898.49732	0.68176304
902.91316	2.0705855
915.52441	0.82734406
921.42675	0.68205281
927.31347	1.2233424
941.21795	0.32255415
946.80918	0.56401677
950.43615	1.1871326
961.49908	0.479038
967.44689	0.91370087
992.62719	0.88794152
1022.2471	1.2734591
1038.3821	0.85595587
1086.543	0.95167146
1088.3006	0.59057891
1104.6079	3.2013184
1127.0326	1.2033788
1152.4249	0.43552865
1186.3402	0.96443351
1362.6576	0.59735687
END IONS

BEGIN IONS
TITLE=67: Scan 1056 (rt=1321.29) [E:\ORBITRAP\Laura\130118_OT_LB_Leaf\130116_OT_LB_Trichome_2.raw]
PEPMASS=454.97493 4309.564
CHARGE=4+
SCANS=1056
RAWSCANS=sn1056
RTINSECONDS=1321.2914
130.07536	0.73728627
135.95949	0.3642709
143.13126	0.2721374
146.95808	0.27889927
151.97438	0.7617734
158.01451	0.57586864
162.07666	0.76602956
164.83243	0.42569439
167.14346	0.84907254
171.15317	0.63937263
177.17265	0.91865105
179.99077	1.1676267
183.29809	0.4197358
185.61188	0.3086096
186.04848	0.39165386
187.04245	0.9711348
187.77354	0.96553376
197.85693	1.1831217
199.13806	2.843245
200.92837	0.88517778
201.51551	0.30222888
203.15587	0.58251478
209.03503	0.88183469
214.85342	0.30978922
215.99064	0.44451385
218.91218	1.032029
223.08099	0.97454461
226.12338	3.7493941
232.13272	0.47140448
235.41931	0.35694849
240.25479	0.44693244
240.86972	0.63606362
254.97659	0.77461363
262.14727	1.9017218
265.05844	0.49671984
268.60284	0.70465004
270.55181	0.95043601
272.94773	2.3586109
273.2321	0.30978155
274.15873	0.98848477
284.03922	1.0597387
284.43395	0.21080666
289.79034	0.5050606
293.01061	1.4643395
294.12871	0.35675303
297.84546	1.492499
303.92887	3.8948331
307.2652	2.3976864
309.99847	0.48529198
310.93286	1.5010202
312.86189	0.43448141
314.27303	0.7428685
316.90353	0.55907829
322.25595	21.715913
325.09951	2.5526503
327.08649	3.4284079
329.73462	1.0892357
331.63467	1.2935825
332.06715	0.30836798
334.86767	0.40999331
337.4265	0.61230413
338.77537	0.95641373
340.6928	1.4639474
342.46835	3.5218714
344.16217	4.1496597
345.36634	4.156326
347.07364	4.1592957
347.69567	0.84758775
348.14002	2.0644755
354.96837	4.0811902
356.77639	1.212029
358.46816	2.8476102
360.14581	2.1451503
361.44837	1.4718653
362.91179	0.4448575
365.04504	1.0850098
367.71541	1.0850332
368.34647	0.43937054
369.51749	2.2140343
373.26241	1.9312189
375.25656	1.6296484
376.18572	1.0519429
376.69592	3.7627544
378.85824	1.6418535
379.9815	0.59632318
380.85096	1.3344377
385.00143	1.1172124
385.32794	0.25121713
388.25469	0.4914768
389.16447	0.64037472
392.19059	7.9092416
393.8338	2.8011191
396.21906	5.7334067
397.74641	4.4195843
399.81866	2.9574608
402.29401	2.6377344
403.49384	1.8430833
405.8369	3.7957819
409.7359	5.0296258
410.80175	9.1847173
412.11696	7.8279109
415.43278	1.8652519
416.79174	2.01928
417.72391	3.0862553
421.44002	7.3450428
424.15449	1.3593534
425.67124	0.70933184
426.7847	3.4265701
430.79114	5.8634496
432.86861	2.1054466
434.15206	5.2281458
435.42702	2.9664426
436.15493	5.9979202
437.51245	13.434294
440.4232	3.3973019
441.84347	4.09366
442.62851	10.380859
445.18431	15.160854
446.20969	45.241711
447.48034	15.855918
448.46149	11.894346
449.43094	5.8343522
453.51731	4.3700557
454.75803	6.2223859
455.32464	1.0915629
457.2619	1.018574
460.2087	1.9913806
462.21703	2.7095268
466.17633	1.8932251
468.30712	4.4843435
471.27558	3.0701744
472.91606	5.9563103
475.13441	1.0970129
476.41804	1.3297605
481.17968	7.1176751
481.81959	1.6467363
483.74529	2.6925968
487.74035	8.5333353
488.51725	4.2660861
493.2448	43.568617
493.56982	7.6736008
495.46444	3.3070557
497.05494	8.501271
498.98924	4.6654753
501.74506	1.7714741
504.09362	8.6530371
507.27845	4.1063524
509.20105	8.568999
510.10429	5.3815519
510.76766	3.3401275
512.667	5.9853006
515.023	2.3307665
516.80783	1.4362551
517.93355	2.7169396
519.08261	3.5859251
521.89503	4.5186523
524.77266	5.5379863
528.23895	8.0263935
530.90818	5.707501
533.16766	9.4615987
534.62866	4.1259797
536.42091	3.7762854
538.95675	1.0279844
539.78027	2.9026986
541.83106	7.7814927
543.41014	8.9498418
547.64293	13.667423
547.87908	5.160818
550.27516	14.086145
551.9558	2.6496408
554.22519	2.6928168
555.62974	5.3060234
558.69582	2.3825896
559.32888	9.9239019
560.21342	2.8454941
562.56087	1.3391716
567.75091	60.698107
568.79777	13.949498
572.20257	6.2398141
573.81999	4.3220282
575.20097	2.7370426
576.28559	3.3436768
579.10008	1.9016522
581.15151	4.4821015
582.69742	7.2812073
586.93934	0.8052832
589.75483	4.8973189
594.76132	4.6522241
595.20751	9.7387578
597.04921	6.6953268
600.58719	16.126308
603.78015	4.9725539
606.02237	1.0826977
607.0929	1.3417121
608.15964	6.5051198
608.8003	1.6569627
612.16832	1.6993293
612.89414	1.0333415
615.76297	2.6273273
617.23436	2.4007657
619.99776	0.7891906
622.81406	3.103214
624.36551	5.6489673
625.52293	3.10188
628.92347	2.9371364
631.48329	12.27394
631.83294	3.1259006
635.3044	3.9401177
638.11461	0.48541921
641.72583	2.0888391
643.90364	4.1715412
645.18799	1.663676
647.24955	3.2933091
648.83975	3.6477313
651.7099	1.7275025
653.24993	3.0532623
656.46635	1.5947638
656.8394	4.8657887
660.86987	1.7867812
664.94329	1.0768253
666.42271	2.4436259
667.40533	4.0578959
671.88814	3.225678
674.36964	3.0014948
676.18764	2.0321259
679.70887	2.8716804
682.33492	5.4434129
687.15819	1.0911866
690.32316	1.4764597
694.22379	2.3707856
694.59227	1.0065245
701.15074	0.51633842
706.35146	1.5714942
711.9684	2.8209158
715.13109	1.8941926
721.32814	1.3556586
729.10765	3.2338871
735.01272	1.9085993
737.39324	1.215247
741.1474	1.5880557
743.00809	0.7783787
745.0468	0.57397189
747.69513	0.88103593
751.14435	0.62310549
772.15082	2.1085555
775.15977	0.35369858
784.2349	1.7266092
786.16095	0.98666571
794.37567	0.64686957
809.73402	2.8635768
818.32122	0.6087897
834.39837	0.68306233
892.36621	0.43343489
903.04059	1.5544218
906.02622	0.62266789
917.39439	1.2703475
935.55029	0.41419965
965.93853	1.0107221
980.47699	0.48118004
994.56097	0.62059407
1050.4569	1.0090797
1058.3014	0.80510047
1065.4418	1.3371282
1113.1415	0.6470321
1235.4927	1.4607053
END IONS

BEGIN IONS
TITLE=68: Scan 1059 (rt=1323.71) [E:\ORBITRAP\Laura\130118_OT_LB_Leaf\130116_OT_LB_Trichome_2.raw]
PEPMASS=454.59789 5081.4565
CHARGE=3+
SCANS=1059
RAWSCANS=sn1059
RTINSECONDS=1323.713
147.08282	1.3670739
153.10288	0.39467102
168.16014	0.51037876
170.10013	0.55074487
175.08474	1.3132691
176.95584	1.8341448
183.08673	1.636568
186.10115	0.5060986
187.24911	2.0519785
190.00989	1.3620225
191.09765	1.6932709
197.02652	0.71470258
197.85646	0.77478184
198.95295	2.7615008
201.86919	0.41509603
202.99592	0.5944568
204.02966	0.91890686
205.01858	0.52851518
210.05037	0.70686604
216.29117	1.5274948
217.31694	1.3380407
219.09821	0.70789892
223.11903	2.8610346
224.01833	1.0861954
225.95385	1.2843135
228.07422	4.7269224
230.01572	0.50789909
232.63607	0.90406289
234.0303	0.42239273
234.84569	0.53954567
235.19623	2.3434991
236.86904	0.36143825
241.19199	1.2089266
242.75785	1.4103406
245.7164	2.1837097
248.84091	0.51636185
257.96689	0.89968619
261.8819	0.86612452
263.13046	2.7403661
266.63427	1.1672121
267.95861	0.73717023
277.10696	0.57047871
279.01299	1.6206766
281.23494	0.51377503
287.55624	3.8367864
288.30113	2.3424697
289.40997	4.3046485
292.09544	0.52543242
293.67845	1.185416
295.03747	0.44024148
296.00165	1.1551229
299.13874	1.292274
303.63454	1.6257365
306.58798	0.43240783
309.18687	1.5391029
311.06461	1.1562995
314.14253	1.6636346
315.55439	0.90801066
317.18965	0.49315836
317.78791	2.3362194
320.28327	0.47616795
322.18714	22.155795
324.40029	5.0569814
325.3015	0.52187299
325.99829	0.87403695
332.07913	2.7378857
333.19036	1.4038705
335.42668	0.65320583
336.02163	0.24640837
338.75078	0.54905515
340.03592	0.67994182
340.92896	1.0985808
343.03101	2.4365616
344.06768	5.7806255
344.714	2.4175904
347.30526	0.58759559
349.14097	1.3980429
350.59251	0.39794267
353.49516	1.7329866
354.07381	0.56955657
355.78439	0.59778529
356.18303	0.66241564
357.97058	0.93784017
358.98144	0.60804127
363.87088	2.1730142
365.16057	4.4963619
367.25953	8.3895445
370.03615	1.7910148
371.63218	2.3349014
372.56205	2.0960261
373.94542	0.66616526
375.90754	1.1082164
377.04656	4.1588825
377.93731	2.3475037
378.94868	0.51497499
382.34647	2.8818385
384.00552	3.6906664
385.91407	0.54089232
388.39944	1.2044301
388.9775	1.9179791
391.62706	1.9446231
393.21696	1.8659357
394.29533	0.96466439
396.70251	9.0261823
398.2593	2.8225103
399.62312	1.5447363
403.07195	0.70056952
404.67111	2.0884747
405.60825	1.4998869
406.70108	2.1636313
407.90994	0.93691937
410.9034	15.691584
413.13129	1.6499959
415.43001	5.4129341
418.02225	3.6934289
418.86583	3.1380359
419.53033	2.157362
421.52889	13.177779
422.67912	12.239005
426.63876	1.865389
427.13571	3.6090818
429.91845	4.9284237
431.57458	4.4453288
434.23851	4.5917385
435.72282	12.59287
436.79722	12.91987
440.21156	3.7651132
440.76957	5.3754594
443.12272	12.552833
445.1978	16.728051
446.29375	47.221817
448.69183	34.67983
451.24923	0.5652289
453.72712	5.6349721
454.55044	3.5231408
456.07245	0.64490681
459.93764	1.0122947
462.40441	3.3540721
465.2776	2.6111148
467.14847	1.0730461
473.16873	10.110845
476.9434	3.7836492
478.97347	1.5641707
479.66177	1.9524389
481.05331	2.9626149
487.16291	24.993422
490.82273	13.488467
493.08417	36.334789
493.52111	14.217858
496.8914	14.933557
499.18622	3.7571297
501.77922	6.9184823
502.9854	3.4040478
505.41704	4.0816572
507.76996	2.0788257
509.97072	6.3563687
510.8063	3.8609797
513.35726	3.6968976
515.61957	2.9586869
516.4454	5.633703
518.46421	3.8649491
519.14154	1.7757152
522.4103	7.9850229
525.26073	1.4857636
528.00395	2.8664005
528.94807	5.1309918
533.25359	7.4003496
534.814	5.4948656
536.35564	2.1424541
539.39512	2.2930479
540.43534	3.4878596
544.92429	6.4226964
548.206	3.7432976
549.12793	4.9309706
550.555	5.8333486
552.15904	9.2485774
555.03584	2.8844338
559.88336	11.554198
561.10102	4.6017778
563.82516	2.4152891
567.6778	130.42193
568.79836	20.634071
572.64793	10.36221
573.58404	2.4136348
574.80368	2.9440502
575.21564	5.9333757
579.3425	1.242384
580.18091	1.6026426
582.30665	2.8658329
584.31952	3.5394523
587.06616	1.0075589
589.91338	0.985811
593.24291	3.1786609
594.78375	5.9044379
600.64027	23.98154
603.49483	2.8243284
606.44707	1.807811
608.1533	6.0603214
608.48244	1.7263408
611.34645	2.6740896
617.48253	3.8179272
619.09353	2.2463393
631.77584	26.461279
637.00823	1.6785821
638.15386	3.484444
643.86833	3.0633159
647.26193	8.9414526
648.00348	4.592224
656.35114	1.3699818
658.58926	2.3045923
663.89862	1.1371763
667.30296	4.2552207
673.64844	1.0157189
675.29065	1.8170743
678.35896	0.76855897
680.74706	1.9050177
681.97128	1.0411697
686.25246	1.7378351
687.29667	0.97210667
689.22884	1.3082288
690.15898	2.9955636
695.18208	1.6237676
699.33137	1.0866637
700.61622	2.1217685
703.2831	0.63078167
712.12508	2.4815094
715.50618	2.394098
716.36516	3.3453214
721.2785	1.0266289
724.28124	0.97196493
729.85321	3.0749547
732.40966	0.88922548
738.1461	3.0168406
743.09637	0.73100524
750.36065	3.5836701
760.59284	3.7264215
769.1306	1.8815411
770.30124	2.3816775
775.24347	0.57345532
785.21921	1.6305425
789.51023	1.1534265
792.39655	0.70541941
800.55731	1.4273982
810.4518	6.5364804
811.28536	2.4240034
818.32093	0.59981212
819.34857	1.1271158
824.49572	0.87081961
836.33115	1.1571153
849.37103	1.0822567
857.32318	1.4951763
859.85795	2.2318003
867.24005	0.68689842
880.2774	0.75054049
885.38293	1.046183
892.31903	1.2103337
909.04362	1.7459795
917.14682	3.9378701
931.36145	2.1723321
949.51208	0.45175859
980.38539	2.808009
988.16601	2.1869378
989.55379	2.2862264
1005.4336	1.0076553
1095.5117	0.83690069
END IONS

BEGIN IONS
TITLE=69: Scan 1070 (rt=1334.51) [E:\ORBITRAP\Laura\130118_OT_LB_Leaf\130116_OT_LB_Trichome_2.raw]
PEPMASS=512.53251 2819.1865
CHARGE=4+
SCANS=1070
RAWSCANS=sn1070
RTINSECONDS=1334.5081
174.99698	0.44237647
191.16084	0.20404835
201.13283	0.27311279
201.90117	0.48419578
209.73424	0.92208775
211.08182	0.47803085
214.00129	2.7560696
215.13636	0.50481211
222.13077	0.42039684
223.31369	1.5954134
225.9815	0.30390413
231.24783	0.95560394
235.15633	0.32665105
237.14938	0.96065555
241.08912	0.39135058
242.945	1.4267052
244.05574	0.49225005
259.91591	0.6495548
261.37725	1.1145242
262.82342	0.33032147
264.26544	1.6979608
271.10053	0.93351676
271.9262	0.202603
274.73932	0.38765518
281.57373	1.2518535
283.09225	0.80474922
291.05115	4.8859185
302.14249	0.89860892
303.49231	2.2339784
307.94143	0.28529331
309.91101	0.70710668
313.06997	1.2564084
314.9196	0.73328165
324.81344	1.146304
326.17885	1.78586
328.42066	3.1753524
329.09046	1.3898716
331.17728	0.44220572
335.09787	0.449416
335.99282	0.68854777
343.14921	2.4270959
348.77167	1.2632464
361.69033	0.92523204
365.28375	0.83347319
370.69757	0.86205714
375.12692	0.55883097
382.65649	1.0507897
389.15263	1.1702706
390.2393	4.4983815
390.64312	1.0483184
393.20106	1.5201951
395.83831	3.2300838
399.65503	3.93327
400.84497	1.3501787
401.67503	1.8391803
406.18493	1.5485702
411.13064	2.2352322
415.52281	0.35657928
418.64142	1.4759211
419.03604	0.46056915
420.25855	0.74895556
427.14634	1.413398
429.19341	3.7102581
432.2967	1.5247622
432.86446	2.3712388
434.52146	4.3350565
436.35038	1.5266507
440.14111	5.2570942
443.12094	0.62344666
445.65289	0.71926125
446.28197	0.84253013
448.18302	1.601085
451.98617	3.1750971
454.43162	2.5141207
455.7113	0.73245481
457.4127	2.2520319
459.00334	2.0474316
460.70721	0.58148543
465.39027	3.9658684
468.9071	8.7390191
472.66339	2.4328199
474.26082	1.6314286
475.93765	1.6902153
477.12134	3.3608048
480.23448	4.1619143
481.33998	2.3032571
482.97852	1.8942798
484.96235	3.2545007
487.05787	2.4847732
488.99835	2.635868
490.52329	2.0885565
491.54645	7.2479752
492.05517	9.221466
493.11218	15.931931
497.53985	12.065136
500.16864	55.498061
502.0842	13.374291
503.70662	17.967495
505.38835	8.6496649
505.90945	20.034942
512.87738	1.1547835
519.08453	1.202189
519.48677	0.285909
524.24353	2.1706714
524.96694	4.5085116
526.99924	0.95341948
530.14007	3.1294165
531.62405	1.3448505
533.99816	1.036208
537.39901	0.61252887
538.68315	1.7152135
539.78204	3.6162992
540.53389	1.2003778
541.84215	0.76928207
542.34859	1.0368928
545.36256	1.8546681
547.7673	0.76362213
548.32827	2.2849896
552.42697	0.52066037
553.70082	1.7381599
556.86255	1.7932317
561.20752	7.9342394
563.6748	0.91576457
565.92473	4.5898352
568.84198	4.1528368
569.74077	1.9109742
571.69259	3.1429499
573.95125	6.2986165
577.04882	3.5239071
580.83636	9.1995344
582.19044	3.96063
586.72144	3.9055846
590.25505	1.3323281
593.04383	3.7205547
598.5016	2.4070401
599.35678	5.8732426
600.85091	7.9318049
601.67692	2.9530133
607.14764	4.3675712
610.29943	4.7564059
612.07716	9.5804945
616.12347	7.5174754
620.20436	5.4870484
624.28542	0.77055409
625.2765	4.5035681
631.91395	2.3397514
632.27544	6.0346801
637.18994	4.084289
640.04144	3.1458324
640.83229	5.3000435
643.26686	2.5358872
646.26061	6.1774312
648.93986	1.4954404
651.26355	1.8003989
653.23899	5.0263029
654.65169	5.522075
660.23259	2.3040101
662.19181	2.2795793
666.80923	5.567212
673.90294	5.726567
675.55208	1.939625
677.48076	5.4885696
680.80705	4.5474915
681.61232	2.1454233
683.95698	1.0545254
689.6817	11.969064
695.22845	3.5353245
697.91798	3.9395373
700.18471	3.4228829
703.96606	0.92985311
707.58073	1.24232
711.07404	3.6046619
717.32914	4.7139916
718.91128	3.7317341
721.10693	1.4838762
725.22745	1.8352882
726.12693	0.75867344
728.522	1.0274752
731.49826	1.5123836
737.25669	2.8782013
739.85031	2.4789491
742.55614	0.80984747
746.798	1.5859922
754.3467	9.9576002
755.39791	3.4108102
759.006	1.0049218
760.93919	1.2062015
765.23043	2.7084528
772.24008	1.2176697
776.4721	2.132939
778.1498	1.0577628
783.47818	1.4431616
786.90387	0.79511729
791.07461	2.1138876
794.14895	1.845042
796.98297	0.83882419
808.33952	1.2925546
810.08551	2.1977452
822.52294	0.63407614
824.2177	0.7419104
825.30074	0.24582091
834.39776	0.51191432
854.98651	1.1850627
876.31957	0.51431642
889.71295	0.7304369
893.32526	1.0351391
895.50552	0.42497999
905.05101	1.149105
909.27703	0.93581191
916.22285	0.65787117
920.34602	1.095467
927.18789	1.1606403
935.43255	1.0031216
945.27685	1.2311235
951.40912	1.924441
952.3776	0.85931076
965.16528	2.1303706
967.95791	0.58125764
973.45239	0.47231459
997.52417	0.49150775
END IONS

BEGIN IONS
TITLE=70: Scan 1073 (rt=1336.75) [E:\ORBITRAP\Laura\130118_OT_LB_Leaf\130116_OT_LB_Trichome_2.raw]
PEPMASS=560.27792 5230.1973
CHARGE=3+
SCANS=1073
RAWSCANS=sn1073
RTINSECONDS=1336.7452
162.02977	1.1406689
170.98003	0.2263573
186.03189	0.95654161
186.9546	0.41772019
189.00591	1.3598768
190.93008	0.47954095
195.08952	1.8010933
200.20281	0.79493794
207.04733	0.81637267
211.03086	0.64650198
211.96433	1.5027226
216.1391	0.93138937
216.77197	4.1504698
217.1356	1.2441542
219.83494	0.8345711
221.1355	0.3929382
222.1149	0.5965302
227.0711	0.34474649
231.20514	0.91777458
235.11145	1.1861529
243.87146	1.8076056
246.85457	0.57062828
252.79123	0.28171791
255.22991	1.0220152
262.26825	0.57866504
264.68167	0.42754891
272.31006	0.50777792
279.02203	1.2451448
284.35791	0.72353997
286.0057	1.8175788
297.07349	0.26454094
298.91338	0.34433118
301.10159	0.47183364
307.06595	0.42864738
309.18973	0.7075998
321.08844	0.32412527
322.10336	0.98883861
328.17702	0.34592264
330.61346	12.40085
332.44661	1.8381536
335.11741	1.9548319
336.61971	0.97732485
339.16571	1.5131806
343.76303	2.172705
345.55408	0.75339928
352.17848	0.84537122
353.53651	1.4401704
354.30684	0.82990396
355.36737	0.44039224
358.73367	0.57751164
365.06971	0.39243987
366.95569	0.8821893
374.17663	7.2779275
374.64757	0.57785214
375.27942	1.0074551
379.20904	9.1567149
380.06459	2.8082665
384.7805	4.6752497
386.1399	1.0748197
388.17434	0.99104852
393.11018	15.146797
393.47383	2.3604541
394.55389	2.0768572
400.85563	1.1579221
402.28422	1.8238273
403.68259	0.93211437
406.90562	2.5728612
410.13528	0.98638298
413.1443	0.86617825
415.10991	1.7600844
415.74426	0.58061517
418.12459	1.6519505
419.85887	0.42853387
423.04967	1.561958
424.07003	3.7494809
426.06759	2.1271265
427.74147	4.8768144
430.15154	1.6108847
432.1048	2.5342043
435.98011	1.183718
438.64057	5.608414
441.66495	2.7857888
445.15369	3.2750493
447.34205	6.0417111
447.70075	13.881111
452.11559	1.2915443
452.69992	3.5617981
453.31784	4.0790809
454.79769	1.8170934
457.60446	2.6181387
458.7643	3.476736
464.22011	5.0922639
466.74824	24.980529
469.15537	1.5269132
469.64793	2.132836
472.32257	0.99935034
472.75828	1.402596
476.90852	4.9467841
479.87687	2.3182277
481.27274	1.4645252
482.51555	3.5852962
484.77567	0.88406799
486.69407	2.9867624
487.64572	1.9464725
488.28952	1.3794452
489.24388	1.6493819
493.62598	5.9668281
495.18796	11.937278
496.18735	7.7989307
498.65814	4.9183514
501.06075	2.8199433
501.78022	3.7123237
505.61237	2.8572598
507.92793	2.2372862
510.14771	28.434302
512.55356	6.3831727
514.08623	8.6785641
517.21106	6.887257
519.17286	2.8910334
519.82437	3.0273465
521.22527	3.925234
525.62378	5.3541787
528.86998	10.931459
532.17074	8.4100181
534.00897	8.4036366
534.42154	2.3769679
536.21236	3.8122186
537.30801	8.3147836
539.58206	6.2323975
541.61322	12.412688
542.55972	6.1285075
544.3057	11.070482
548.13318	20.967252
551.41809	31.11236
553.67191	4.9455264
554.23345	24.968254
557.84072	1.3995113
559.39049	1.1159858
560.15312	2.2458897
563.2716	1.1347195
567.63013	3.9685569
568.8001	3.9993685
569.22886	14.328149
570.85971	1.9032654
572.05771	4.166459
575.19701	1.0312471
576.36051	2.8699154
580.99517	4.6637867
584.13581	0.6349673
589.28	2.0445806
589.9325	3.1931768
590.80704	2.0177537
593.89412	4.2912025
595.25087	1.6854429
600.29287	3.9281873
603.1381	3.2625341
606.4465	5.0199396
614.3323	7.7412922
616.98152	4.3315354
619.38075	2.0368035
621.24722	2.4809199
624.28538	5.2651159
625.12556	1.8172185
628.17834	1.4127497
629.26097	5.3567536
631.1263	0.87834781
635.02953	3.2021173
637.64867	3.0746082
641.70726	4.3989593
645.4717	4.8827005
651.36407	18.292429
656.63693	4.0321465
660.20961	68.399679
663.77887	5.1482439
665.42634	3.4471943
668.96627	6.7963209
673.61615	11.725678
676.72486	3.6753958
677.29266	7.4640852
681.88247	6.846654
683.82894	18.47705
684.90888	10.652608
686.96465	4.6644744
689.07827	1.8458715
692.21547	1.813137
696.49434	2.5838731
697.66319	3.780298
699.72894	0.94979648
705.08753	3.342984
707.44028	1.8742659
709.36631	0.44739639
716.35821	7.7595225
717.0216	6.6587274
719.20799	2.9378489
721.8699	4.7186481
723.22098	8.5840834
728.73538	2.9646496
731.25088	14.267164
732.25846	3.3516627
732.84834	4.8533534
735.00012	0.8207887
740.23276	5.7246629
741.37614	1.5062321
747.30622	40.23756
755.21478	1.9121017
758.09237	3.802621
766.83487	8.4163303
775.85985	7.0473127
779.23276	1.1086175
785.22746	13.823481
786.35933	3.6593831
789.96106	0.57444628
803.19687	1.4957895
807.08268	0.76440064
811.93442	1.0689581
815.06592	2.0520242
819.42106	1.7267541
825.36587	1.7257086
830.54971	2.7245491
832.30902	3.3101469
837.27215	0.85669745
839.40141	0.5418894
845.87781	1.3032213
849.99206	2.929226
857.58687	2.3825939
861.25636	2.0748383
867.14831	0.5642554
872.52537	1.3252277
876.21845	3.2860348
877.097	2.1588654
894.32377	43.80239
904.4594	1.0281958
908.37433	0.89605051
918.81573	0.89632922
930.40475	1.7671122
932.23977	6.7743079
937.08307	1.3941434
943.95295	3.6174376
961.18542	1.0574036
982.80782	2.6410911
993.24214	1.0031008
994.479	1.5141408
1002.4862	4.5760937
1018.8526	7.1159816
1032.323	1.508934
1052.3184	1.1292298
1056.1096	1.5914038
1079.3276	1.5772533
1083.6011	0.5852023
1101.2801	0.92521882
1122.631	2.4761954
1129.436	2.1048192
1154.4495	1.3422238
1183.4519	1.0561099
1215.4574	0.87975442
1244.2954	0.69925572
1332.6644	1.6452301
1491.3917	0.87987906
END IONS

BEGIN IONS
TITLE=71: Scan 1077 (rt=1340.33) [E:\ORBITRAP\Laura\130118_OT_LB_Leaf\130116_OT_LB_Trichome_2.raw]
PEPMASS=416.55057 7829.02
CHARGE=3+
SCANS=1077
RAWSCANS=sn1077
RTINSECONDS=1340.3341
127.98187	0.56283659
133.02867	2.0108342
134.02791	1.1357817
135.90947	1.1684178
147.83423	0.48710687
160.19258	1.1106805
169.25605	1.1514863
170.93591	2.7550991
176.84264	0.55088023
184.02541	1.390086
185.97836	1.2538712
190.43043	2.337958
200.99179	3.0676081
202.01367	5.4120268
202.86202	1.690746
203.84287	0.57971638
208.27139	2.8542766
211.98313	5.2688238
212.84764	12.737497
214.20234	0.77264875
224.04294	1.5417797
225.01025	0.5470218
227.09073	2.2132229
229.53213	11.636421
229.97303	23.768014
240.9537	1.1845886
245.8972	30.55666
246.29989	9.2477204
253.9292	0.99417089
258.20602	2.1157933
261.22549	2.1235946
264.08544	1.9450141
264.84431	0.84400486
266.7073	0.99095012
275.84145	4.9396827
279.88673	1.0625212
280.98001	0.776055
285.32397	1.736035
289.0574	2.502524
289.72909	3.2950713
292.1199	2.6150681
293.08712	3.9769841
295.06595	1.3077942
299.15114	2.0430395
300.19762	1.3615975
301.07824	4.2010254
305.41283	2.9539567
306.07259	8.9330776
310.34838	0.97055494
313.13249	2.2211301
313.90548	16.98097
314.73123	2.3900653
315.1303	2.7874484
317.94784	2.6243997
318.69197	1.1929866
321.67064	2.1018527
324.02397	9.9713878
324.70881	2.9884016
325.87493	3.5840626
326.27287	0.7229597
331.61861	2.5968668
332.79899	2.0885429
336.20018	2.9652044
337.02427	4.0723652
338.03898	4.3622515
339.93164	8.9132251
340.58166	5.5840381
342.96959	15.870773
343.69549	11.04562
345.73332	4.3921575
354.10258	2.3716906
355.04093	4.243505
357.21075	8.749901
359.74661	9.6144025
360.69402	3.9786412
362.20611	2.0488722
363.63732	6.1179803
364.21272	9.3087512
367.18571	9.7395132
370.46823	1.705691
370.87939	2.3881541
372.49005	3.5719659
372.87963	17.755441
375.15537	1.1242382
375.58139	2.3806305
378.10101	11.809702
378.72683	4.0995399
381.53408	11.326139
383.0591	5.4529101
387.01355	24.102351
388.99091	4.1977462
389.38888	11.255323
390.48639	6.4646591
392.82972	7.516708
395.64725	15.580225
397.22636	13.480747
397.78909	22.644229
400.44146	8.8043642
401.32844	10.724277
403.16969	6.8562896
404.16568	18.976932
404.84428	52.443922
405.77222	11.932802
407.71854	28.229814
409.13	23.836641
410.42016	57.725975
413.93198	1.3698764
415.27554	3.2538314
415.92427	3.9451435
416.70078	1.9103394
424.85163	1.421635
425.80303	2.3649564
426.56479	3.6082909
429.70664	6.4098024
431.34072	3.9447048
435.15624	3.3443914
436.03043	1.6090897
436.5915	5.1830198
438.48933	6.2160251
440.40536	2.1423132
442.91107	2.3219039
444.80588	8.400228
447.77904	1.9143464
450.63491	2.5096121
453.20549	37.828628
458.09558	65.865997
459.3032	10.113439
462.61176	1.4526636
463.18467	1.7513842
465.68418	7.6777331
470.1996	30.720945
470.99008	8.5815328
472.29614	4.8139458
472.74896	12.41656
474.60844	1.551595
479.02629	13.569897
479.6694	15.542788
484.36425	2.2275865
485.89995	3.9472127
490.67012	10.879746
492.4489	4.3374064
493.11561	18.996045
496.83325	6.6889236
499.22907	30.829244
501.62114	58.878849
504.37502	12.550545
505.66712	5.7007891
509.67373	93.372205
510.85038	11.133897
512.88525	6.0113769
514.95174	9.6104954
517.16129	14.790032
519.26403	10.355057
520.17869	15.555119
529.12608	64.353617
529.84294	14.102425
532.16014	15.91211
533.06249	2.4946886
536.17143	1.4681522
542.57451	4.8137448
543.98821	8.4037947
548.17296	2.3980928
549.81571	1.8350039
551.58189	4.2100085
554.13403	4.9710747
562.63807	5.3211127
566.17545	5.5733037
570.14578	3.8844631
571.6751	7.4458651
572.15355	12.177537
581.10785	2.4158649
584.41199	1.7797622
589.58236	1.4303861
590.16093	1.7265858
592.37617	3.2617236
593.29834	6.8183821
600.4517	19.170243
601.29058	6.6999108
609.14722	3.2134972
610.3117	0.59284761
614.37248	1.7939227
617.22332	1.8211528
621.07624	15.193772
627.10078	10.318396
630.37282	1.6598184
635.19905	1.9623423
637.28942	4.5024824
642.37568	3.5431608
643.0141	1.5001815
643.54371	7.7145913
655.22016	0.96661022
656.91692	1.9133994
660.30006	8.6340484
661.20182	2.6698381
662.30072	6.3770139
671.23693	1.2695879
675.5429	9.0477264
681.45902	2.1454057
685.33413	7.2984441
686.3587	3.3160588
691.18652	1.4464842
694.07158	1.6335995
697.46208	1.340934
699.28246	1.4047876
701.44004	2.7786509
707.32028	1.5649198
709.65759	1.6038842
713.22161	1.8360993
727.32633	1.1392467
730.51167	1.0927133
733.08616	0.65404325
739.0061	2.5854553
756.2041	0.88427166
765.22204	4.4343974
773.26334	9.0698089
775.31823	6.3733891
790.29784	16.00486
791.17353	3.7147428
795.32957	0.87205619
802.15185	2.0687238
820.18662	2.9989187
823.35877	2.1679419
859.52917	1.5298877
871.49566	2.9090654
890.32598	2.2135586
897.98565	2.2255495
917.56655	1.6987731
919.29735	2.6147545
922.30749	3.3814428
932.53009	1.4834413
1067.5685	0.76050434
1110.387	3.6698699
1154.745	0.85664438
END IONS

BEGIN IONS
TITLE=72: Scan 1079 (rt=1341.34) [E:\ORBITRAP\Laura\130118_OT_LB_Leaf\130116_OT_LB_Trichome_2.raw]
PEPMASS=423.0547 2459.2112
CHARGE=2+
SCANS=1079
RAWSCANS=sn1079
RTINSECONDS=1341.3364
125.99877	0.35919774
129.02034	2.1307182
133.05978	0.6883797
138.06898	0.44297387
144.05641	0.42562848
146.91153	1.6746958
148.99647	1.8740576
151.11598	1.1270171
166.47759	0.50303851
168.70003	0.44212438
170.98901	0.74361059
175.01028	2.7789977
177.86872	0.92648404
181.22004	1.1466474
182.96244	2.791046
185.03898	0.28395801
191.97917	1.319501
195.9362	0.35027727
197.11032	0.52591651
197.91672	0.41387149
200.08486	0.69934332
201.02635	1.6260234
209.96518	16.168198
210.81522	2.6493997
211.95059	22.610235
215.05999	0.63519146
216.1135	0.98416734
216.99727	0.71883515
218.37845	1.2030212
221.19974	0.38877402
225.0408	0.97681901
226.78753	0.35428709
230.116	2.1173156
242.95136	0.87175901
244.16812	3.2063071
246.75952	0.48777324
249.7377	1.0633928
255.98453	0.7590999
258.1466	1.1510652
262.04332	0.31604295
262.47335	0.5932768
267.08007	1.8465364
267.74219	3.8715644
273.94854	0.3977771
278.62451	9.1583597
280.97201	0.90255083
284.21818	0.33798379
285.01985	2.0455159
291.86959	1.5754899
292.8927	0.49465647
294.01009	0.85968365
295.59347	1.1522644
296.75197	1.4363201
299.69796	1.9921339
302.68304	0.65606388
310.12518	4.2693574
314.00414	2.1967796
316.15157	0.31720638
318.2102	1.7995347
320.74205	1.6284891
321.91218	0.77581435
326.08837	4.929599
328.49143	1.452791
328.94652	2.3560078
332.81751	1.4204575
335.76841	10.385951
339.74974	6.3777761
340.08752	1.1668368
343.11154	0.43337492
346.63384	1.6132491
349.06271	1.3878358
350.29809	0.46310183
353.16314	0.35435752
356.48592	1.8382436
357.10494	2.8164061
358.59019	1.1799991
360.11269	1.1657119
361.17466	1.7721768
367.69621	20.435677
370.56485	5.5888821
374.11623	0.76825519
376.48145	3.3387883
380.88252	2.5394459
384.17992	1.0632384
388.51613	3.7076125
392.18069	93.850368
396.09268	4.4887435
396.86456	1.4332318
401.01376	2.5662037
401.40758	3.7125219
404.9574	20.068364
405.96179	32.89438
409.34097	1.3421718
414.48436	15.98293
417.21874	7.1971699
418.42867	1.3471731
418.95624	2.4162219
423.16777	2.1405271
429.71558	1.0867742
430.93543	1.4067716
438.12119	1.0730361
442.50003	2.0846841
444.296	3.3960145
445.15045	0.75792017
450.45402	1.6222269
454.30087	1.059348
454.91824	1.1938291
460.59316	0.57436245
461.92972	1.2987529
464.59475	2.7378059
465.25017	5.0148007
468.05895	1.3825678
476.15693	1.6195791
476.89412	3.7866022
478.90398	2.0800229
482.52297	12.461844
484.89066	2.2734988
486.01713	1.1565882
487.18393	0.86249603
491.7528	4.6239139
493.49509	5.1443991
495.65181	4.0773597
499.25994	2.9463311
500.06585	1.5458903
501.93194	4.0431522
508.33629	3.100217
509.18539	3.8753414
510.2096	2.5523117
513.70751	4.5854792
514.24097	1.2238803
516.14307	2.4489009
517.1552	0.64853789
522.60135	1.2021025
523.23864	1.875289
526.99651	2.354386
532.62051	2.5154756
536.81518	0.62363542
538.34307	1.1164751
541.91011	0.38498182
544.60285	0.78709272
546.15774	0.99552571
549.09308	0.86430944
556.05299	4.1276738
558.47727	4.6881526
563.14367	1.0648812
567.61405	1.4865878
569.25207	2.2149629
572.92264	3.5013898
573.80013	0.47085627
583.30169	2.1676861
586.12005	0.89179308
589.77394	2.7087854
591.09804	3.2299778
593.68719	4.2455999
597.25091	2.5099609
601.3384	0.50086473
602.37112	0.28980542
609.57159	1.4579666
615.33401	1.5368811
619.15346	1.1350974
620.44531	2.1833806
630.10565	2.3110621
636.27854	2.1214804
637.26844	6.968821
644.43908	2.6156113
647.16836	1.776998
655.13425	5.0484863
661.35162	1.5672937
670.33189	0.65600153
673.17163	0.49543132
674.35625	0.48998813
684.51703	1.0050916
686.22156	1.6629831
694.28411	2.3061581
700.44323	1.9708923
714.21728	0.4618909
725.23483	1.3403671
732.94409	0.67517874
756.27588	1.3519271
762.10553	1.7365576
784.16066	1.1647421
790.09125	0.79383544
791.4154	1.7213464
END IONS

BEGIN IONS
TITLE=73: Scan 1083 (rt=1344.77) [E:\ORBITRAP\Laura\130118_OT_LB_Leaf\130116_OT_LB_Trichome_2.raw]
PEPMASS=511.95979 5974.4932
CHARGE=3+
SCANS=1083
RAWSCANS=sn1083
RTINSECONDS=1344.767
172.80516	1.1821902
194.95682	1.2309608
198.94766	1.8547285
210.92081	1.2739746
212.95856	1.564696
218.11409	2.4301914
226.25787	2.2652044
227.14295	3.1448969
229.24172	2.3516141
258.80683	1.9394229
270.69846	1.565947
291.16643	7.3853137
292.25904	2.7693369
295.38204	2.5356789
299.91675	1.3718003
335.36361	1.9921539
346.68197	4.3951366
348.09995	1.5035439
355.319	2.1998114
356.06556	1.656915
357.13845	1.4534046
366.23885	2.0236211
371.8874	2.5613847
381.0852	3.1026609
390.2093	20.545218
394.06879	3.0227555
399.64181	3.6879658
403.19824	2.9037259
406.29618	3.0900732
415.96793	4.6346438
420.50032	3.7420697
427.57999	5.4447409
430.2179	3.8224133
432.41392	4.8754294
435.80167	3.6964926
440.90223	6.5037182
442.13976	3.2704016
445.15156	5.5918664
445.79599	1.6760468
450.59616	2.1785417
451.12489	6.4477231
454.3762	10.391268
456.40169	4.1815611
459.01884	3.9839723
459.65725	5.0290239
464.16211	5.9919023
465.99657	3.3041348
468.16238	19.345668
470.27139	4.2944253
473.91385	5.644868
476.53757	6.254349
477.28515	11.774492
480.18649	1.7441752
483.8438	8.8447018
485.92217	3.8010602
488.30654	9.3664296
490.56305	7.8092314
493.88911	30.760007
495.119	9.3097328
496.89643	1.6851746
499.89043	307.17641
502.16837	33.865827
505.79893	82.6634
517.3084	2.251917
517.87076	3.3448445
524.19741	3.3529965
525.86599	11.522075
526.67492	2.2485878
530.06909	1.7575164
534.68492	1.7079155
541.0158	5.3234453
542.43431	2.8892098
544.12003	2.4421394
545.08602	3.993341
547.75334	2.2813164
548.30171	7.2262036
552.22124	3.0173029
554.79302	3.6279082
560.78937	3.2668975
565.62098	3.2677906
568.33625	8.1486884
570.33171	5.1406518
575.80227	4.977944
578.02307	4.0887687
581.19626	45.421964
584.32775	7.5857583
585.95688	3.2057523
588.33065	5.8614487
589.26228	4.4832978
593.53402	1.9474856
594.98817	3.4581743
597.83668	6.9718761
601.16336	10.006589
601.8909	6.0418368
606.8415	6.983442
611.0962	4.392522
613.8836	4.9222132
614.61002	2.3222467
616.81772	3.6649759
619.28422	4.3828089
623.28543	10.23579
625.85746	3.4209214
628.20352	6.5292795
630.24063	5.8918107
634.28546	3.8780151
637.77044	11.897209
640.54987	9.9011443
646.00194	5.5308453
646.35579	16.739352
648.19727	3.0824212
651.21849	1.8911281
653.03674	2.5306361
654.89711	3.278897
657.36731	2.3096795
659.76605	5.5911926
661.38811	2.0813031
667.13743	3.2968667
670.11271	2.16154
671.60384	1.8417427
675.51365	2.6702477
676.37073	6.3999443
681.31389	2.9249383
685.77235	2.7725484
692.49108	3.1689893
701.02433	9.0414406
702.24286	3.0886347
703.86787	4.1390145
706.01503	2.8087733
712.37022	3.5460996
714.80968	1.820543
717.36058	2.1847613
727.17657	2.3886102
731.62837	2.8817832
737.35722	13.505457
739.04051	5.0042698
745.69354	7.5719406
754.25508	9.9645125
756.12885	4.3769992
761.09361	5.3417434
764.34521	2.5038054
770.32462	4.3883499
773.90313	2.0620498
779.26187	5.1329312
808.83178	2.0262629
934.79616	4.3894274
953.31463	3.2075159
1004.443	4.1476326
1032.2837	2.5441848
1296.6931	2.9481209
END IONS

BEGIN IONS
TITLE=74: Scan 1086 (rt=1347.12) [E:\ORBITRAP\Laura\130118_OT_LB_Leaf\130116_OT_LB_Trichome_2.raw]
PEPMASS=540.7824 4780.5117
CHARGE=2+
SCANS=1086
RAWSCANS=sn1086
RTINSECONDS=1347.1244
156.09953	0.25683951
158.92239	1.7445042
159.36732	0.46526473
161.09387	0.29844101
168.89763	0.61446181
182.91197	0.69273284
183.94409	1.2234518
184.8816	1.4825175
185.88052	0.54688623
199.96796	1.1567596
200.93994	2.8499545
204.07473	3.0608343
210.63946	1.1189203
211.16492	0.57662797
213.21021	0.58222365
214.18634	0.52514325
216.02986	0.82830072
225.10444	0.25664209
226.11573	0.48283321
228.0322	0.38920252
230.22058	0.86686884
239.90752	0.87970299
241.34185	1.0952233
241.85635	0.54034102
242.26279	0.84261178
244.81616	0.25068168
249.06667	0.96683832
251.047	0.32275191
255.12903	0.65567647
258.89578	3.6899593
260.74714	0.36199434
272.18983	0.4516726
273.92137	0.42155168
278.00458	0.85937405
282.85235	0.47602284
288.14395	1.0931414
292.06772	0.25712378
299.01918	3.6151969
299.60722	1.1148427
299.92528	0.54115785
301.38766	1.4254341
303.24884	5.2972979
313.62706	1.2139912
315.86337	0.38715499
319.4913	0.46063663
323.08123	2.3634847
327.15068	2.1689187
328.0239	4.5943463
331.16793	5.0768569
341.01141	0.37999617
342.14029	1.2277725
348.62387	0.34506363
352.98498	0.32103393
356.55804	0.48284124
361.11811	2.2677091
362.23185	1.6046923
362.99579	1.1859605
364.15185	1.5724025
365.51919	1.9083138
366.47335	4.2423666
367.97624	1.0485515
371.43761	2.006555
376.3098	1.1883558
377.50662	0.49073468
379.54719	0.50758518
385.21313	3.1323766
390.99247	1.5319242
391.85627	0.28311923
398.36629	4.5794042
402.15263	2.3352405
403.75361	2.6465772
404.95167	3.7907465
408.85223	1.6397839
409.68381	2.9469682
412.17688	0.62094692
412.6807	1.7688271
421.63894	0.6071794
422.89161	1.0541278
427.05774	5.2824836
431.09301	2.1725483
437.57058	2.3171304
438.17934	3.8219372
440.06288	2.9091486
441.58697	0.72998159
441.97229	1.2546334
443.03021	0.56720241
445.48311	4.0795862
450.95687	1.9552467
451.62941	3.6081445
454.6274	1.5567043
458.08515	2.5216446
461.10866	2.4038076
464.73071	3.2110887
466.61214	2.5273917
471.82792	8.8604147
474.31677	4.0687363
475.04458	2.8939478
477.01211	1.7451353
478.67118	1.6140625
479.88124	3.685929
480.88835	0.95749719
482.75092	1.2479236
486.1658	2.7265215
487.12725	4.4061291
489.20722	2.0853212
493.46807	2.8650894
494.11506	6.463888
497.76189	6.6757857
499.1282	2.2998716
502.23455	15.981817
502.53388	4.171794
503.3317	3.4008603
506.58446	7.2581395
509.19616	3.0961863
511.12645	6.3591541
515.11265	1.618743
517.93573	6.7680457
519.49248	8.4011015
521.55904	16.315565
523.21597	9.2773827
525.02638	9.5666869
527.99792	15.063786
531.23204	33.521942
533.19175	20.055323
534.52568	29.698182
539.01754	1.979941
539.87428	1.0280235
541.51688	2.3028969
543.91515	0.56820133
546.74332	3.0200887
549.88113	2.9745445
550.35233	0.55153031
554.11771	4.0792656
555.15552	9.1844261
558.57785	1.7487683
560.23905	9.6247241
561.96478	3.5221715
562.87112	4.400132
565.54858	3.0270912
567.38287	1.795493
574.40791	5.6881217
575.99925	3.3947048
577.73227	4.9873949
581.2349	4.3796048
584.1663	1.4244028
584.98577	2.5837274
587.58992	1.2541314
592.10198	4.789675
594.53256	10.935177
597.62217	3.01712
599.33935	2.2063266
604.7064	8.34092
607.14528	2.007104
607.85216	5.1374023
608.91508	2.9189874
611.56006	2.4170913
614.54785	4.577353
616.41956	3.951529
618.8091	3.6610071
625.24425	12.005839
628.17454	13.831603
630.26701	4.1870962
635.4016	50.690002
640.67745	11.102154
644.57346	6.2216079
646.85652	13.277687
648.53498	8.7200265
652.95415	24.879461
657.7518	10.15593
659.83088	11.633104
664.59662	7.4527906
668.94432	16.066485
671.72425	2.9682182
675.15016	4.0156722
678.50256	5.9961805
679.83174	3.2645232
683.62845	5.6885323
684.58908	9.242543
688.21959	6.4566486
689.34066	2.76008
694.40578	6.2134691
696.36596	4.1923381
697.45663	6.7538106
708.13165	11.86125
709.23758	3.5027255
716.21888	18.874644
717.33701	6.9942189
720.21589	2.9634863
723.2801	5.84725
725.26544	2.9300164
725.9147	4.7637665
728.08124	5.4473057
731.54684	1.3703073
732.86001	1.2204713
737.74449	7.6044901
744.42842	6.8422135
745.99105	3.1762488
753.71571	27.008884
757.18377	2.5350101
761.09772	0.60337761
766.7239	1.7385614
770.12402	4.915498
781.91304	1.309516
784.22232	1.6437363
787.25172	3.5171611
789.2259	1.8193452
791.56578	0.67593784
798.15442	10.609377
803.25566	3.9648006
805.95296	0.68916944
809.17812	0.37236721
818.19628	7.289088
821.23309	1.7894491
827.3526	0.90672454
832.38793	2.275963
834.14888	1.8066964
837.333	2.3519379
841.07493	2.4144167
844.00024	1.0946407
849.91854	1.3955104
851.40822	1.7118146
859.21688	5.7195466
861.30017	1.6471594
866.35479	2.2473154
873.54014	1.5365271
878.16815	0.66588643
890.18786	1.8013823
897.40759	0.72748774
913.22321	3.7608438
930.18548	0.56000039
943.07877	1.1823031
945.19494	1.5612771
983.39164	2.5694273
1005.3731	1.3712746
1048.3426	0.98189144
1066.0566	3.9378445
1085.3912	0.52760377
END IONS

BEGIN IONS
TITLE=75: Scan 1091 (rt=1350.58) [E:\ORBITRAP\Laura\130118_OT_LB_Leaf\130116_OT_LB_Trichome_2.raw]
PEPMASS=638.64988 4928.0879
CHARGE=3+
SCANS=1091
RAWSCANS=sn1091
RTINSECONDS=1350.575
185.75148	0.40220981
187.08179	1.5262099
198.89075	6.2573539
209.07916	0.61504879
215.05459	0.35767249
223.1544	1.4124414
244.07196	1.631572
252.88029	2.0858904
264.87714	0.3140654
277.98602	0.51914923
287.05182	2.2152114
288.39453	0.34452949
297.02401	2.0529932
297.86972	1.3648345
303.07989	1.558639
311.24901	0.54424114
312.04535	1.0936648
338.23198	0.89947943
339.99542	0.66802772
341.9112	0.55767315
344.6911	0.97457704
354.12757	0.41518635
356.03753	0.74396219
361.67285	0.86839404
367.19619	0.62317432
372.97998	0.2888776
373.38163	1.1965114
382.07247	0.99371903
385.13589	1.0041316
386.36266	1.4025929
394.23683	1.6952698
396.44548	0.38831228
400.06268	1.0318026
406.31634	0.33373104
411.94133	1.3254796
412.95339	3.1440998
415.36285	0.72827619
422.09729	0.26980892
425.72292	0.34731763
426.8031	0.9476456
433.04579	1.4531415
435.01449	2.5739334
439.49001	1.4336132
439.85173	3.1899406
442.924	0.54288438
446.00852	2.2030137
450.63996	3.0243698
453.5706	2.2222539
457.09122	2.0686645
459.25475	0.54122938
460.11114	1.8340958
464.1567	2.67162
465.56879	1.0102966
467.64579	0.47165446
472.182	0.98237203
480.29956	0.66042098
487.25483	8.5708641
491.11175	1.9161713
497.03247	2.1166257
499.53106	1.1420742
502.95158	2.5452542
504.53202	3.9439931
505.34608	2.7366579
506.17399	1.0666399
509.32935	1.3535367
510.83087	1.6429015
515.61875	1.2133082
518.99232	3.3517668
520.92844	3.8361502
522.17077	1.4793116
527.61733	2.0267799
530.30173	3.1525688
530.8481	0.5649371
537.6627	1.3274157
539.59878	4.4194493
544.24534	5.0989839
546.54998	5.1501705
556.97783	3.5445432
560.11192	9.8305845
561.5692	5.6922915
563.29675	2.3077973
565.84074	3.8840791
566.6085	9.7128067
572.57991	67.710445
575.23593	5.9091447
578.7013	0.30789383
584.76927	2.8026364
586.07068	1.7108647
589.08673	1.7610876
589.73688	2.0355982
590.82102	0.69582928
593.9694	4.1598221
596.18518	2.3528292
598.0411	3.4376411
600.97477	2.4104914
602.66598	4.7510258
605.53221	11.34958
607.01772	2.4480273
610.44084	5.0113682
611.78209	1.5837534
616.43113	8.5286943
619.11651	13.236388
620.71999	7.7306497
623.49967	11.886758
624.68118	10.12347
626.24942	11.225814
629.59517	12.189718
632.32489	9.3069938
637.3688	1.3724337
639.10538	0.65501186
641.27764	0.71970401
644.10908	1.0811151
644.90838	0.60558247
646.06738	1.536537
650.42139	0.73739932
651.16415	1.6064239
652.41017	0.85151711
657.23021	2.3969558
660.44803	7.1734283
664.14911	4.0557361
665.29864	2.0991931
668.08133	1.6996382
669.39238	0.77942613
670.81861	2.4337751
671.9245	0.84822657
675.3933	0.59832807
677.76328	0.92521282
679.16019	1.8954604
684.2991	6.7814903
685.43766	2.1229269
688.50832	0.89977365
691.37654	0.51482567
699.09407	4.8461523
700.3515	3.0446546
701.55629	4.1268916
703.89443	1.3536279
708.1513	3.1474597
709.46922	2.4490246
712.90071	4.502158
714.26128	1.9826148
718.59871	3.4039449
721.2744	5.7159176
722.25849	12.838656
728.658	20.78651
730.38763	8.9231741
734.24528	1.9284863
736.91015	6.2065426
743.25686	5.3033289
744.81183	2.7899363
747.72248	0.77759461
748.36528	1.3894147
764.80869	15.422906
766.22801	4.2274021
768.01829	3.3789768
769.1942	1.3519212
776.32191	1.5024347
781.92079	7.2465131
784.31144	8.5289386
791.79414	5.1154172
794.47033	3.4387791
798.45304	5.2374164
800.19757	3.8170207
802.32833	3.8312081
803.37676	2.0839648
808.78639	72.751877
814.18141	2.0078921
818.36393	2.5455753
819.16279	0.80575011
828.40785	1.1716761
835.38732	2.0415303
840.11099	2.3345685
841.40569	2.7213898
844.38415	7.7624563
849.30262	17.179738
852.26814	3.3814976
858.29306	197.29294
865.10093	6.8017448
868.42767	3.3512613
871.7517	3.4798861
880.9229	2.3443868
888.71462	4.1094854
893.21692	1.7412517
904.20749	3.8613504
908.00864	6.7088043
932.44743	2.9772876
933.54853	1.6619587
941.24662	6.5997377
944.02715	1.0675284
951.9114	1.8938716
955.16325	0.43779083
961.63633	1.2626738
969.88236	1.640211
973.37474	11.121652
980.28717	1.0591346
992.30462	1.3315746
999.40095	2.0044373
1004.1522	0.48189344
1006.6614	1.4734093
1016.1117	2.0417089
1024.4073	0.50364511
1038.2984	2.5137154
1053.6379	1.1439141
1062.2689	1.310004
1071.312	2.1567707
1075.2054	2.3518439
1103.381	0.43750584
1157.3417	0.74764376
1166.2476	1.2316813
1168.4001	1.4593751
1184.314	1.870824
1204.3686	0.67207512
1216.8865	0.71039216
1226.5078	1.9983732
1232.1061	0.80189203
1255.31	0.99325188
1328.3569	0.79535429
1355.0531	2.2431182
1425.2716	0.82173273
1449.6965	0.89026429
1502.5874	0.52447922
1541.3771	1.7837053
1591.3321	0.71228597
END IONS

BEGIN IONS
TITLE=76: Scan 1094 (rt=1352.99) [E:\ORBITRAP\Laura\130118_OT_LB_Leaf\130116_OT_LB_Trichome_2.raw]
PEPMASS=516.2941 5547.5405
CHARGE=3+
SCANS=1094
RAWSCANS=sn1094
RTINSECONDS=1352.9904
147.08609	1.7181901
157.0158	2.5449226
157.65881	1.1397151
158.08546	0.5752097
171.99367	0.3254328
172.25089	1.6397306
175.06344	7.3841816
183.96025	1.4857918
184.98613	0.88280057
187.04098	0.63871112
193.18411	0.73381552
197.1138	0.76088941
202.98967	7.3657103
209.01381	0.43093859
211.00101	0.93165788
211.98452	0.61644652
213.07076	0.32403227
214.944	1.7315485
219.02751	1.0599712
224.79774	1.6171949
226.02814	2.6872955
234.74811	0.77074594
241.88871	0.73719248
249.05729	0.36294005
251.19029	0.43980799
253.99839	1.7162057
255.11386	0.46093381
255.9261	0.97121936
257.99027	0.38798682
266.14526	0.60065526
272.12632	0.89248798
276.0884	5.547288
277.00134	1.8899809
283.16348	0.36052985
286.19995	0.69498323
295.5944	1.8883536
296.6093	0.61446159
297.94114	1.4357259
299.20024	1.9302022
301.05532	1.2501635
303.17931	2.354385
304.25468	1.6603536
308.0765	0.93127746
312.02433	1.8823269
314.1769	1.1013784
315.93617	0.38692344
320.1466	1.0379009
333.22985	1.7113031
334.74239	2.199527
335.96027	0.94297554
340.11561	1.3443722
341.79468	1.1751603
348.62251	1.1038597
350.04576	0.94471703
351.74823	1.2429141
357.91114	0.79798474
360.59604	1.5169571
361.2935	0.38447908
368.22799	1.2909528
370.00329	2.4155613
372.03923	1.1209182
373.13436	4.6806258
374.38172	1.0456735
378.09815	0.70253893
382.17385	1.2009436
383.38819	0.70168033
385.40319	0.57369687
393.19928	4.2064519
393.72097	1.0877748
399.14849	2.0688521
400.71486	2.3367132
403.08035	0.65701582
404.85298	1.0626064
406.5743	0.83132238
406.94945	2.0562088
413.91647	2.0080456
415.93625	4.7962551
416.99822	1.0222199
417.29881	3.863458
419.4183	1.2705249
420.26722	0.87381784
424.62574	5.4793386
426.08818	4.5553097
428.92513	1.4154252
429.69203	0.78301283
430.87289	1.2127436
433.36093	3.9900143
435.81465	1.253232
436.46533	1.2947591
443.77465	2.2686955
445.93601	4.4362836
448.67013	5.2287392
449.22875	8.4832142
450.97152	2.8662947
456.04029	3.253456
458.87269	2.6457356
460.44431	3.2312161
462.0457	1.2647926
465.38079	2.6219795
471.09114	6.6042402
474.78469	5.1546419
476.30132	5.6681615
476.80065	12.004378
479.07789	8.0490475
481.85801	4.8096942
482.9044	4.0031254
483.72394	5.0376421
485.12159	2.6619317
485.54353	6.5458425
487.25492	5.3128929
487.70251	7.7440204
489.85672	2.4405045
490.83832	9.6810395
491.2851	3.0671011
495.23887	100.44779
497.23441	17.985943
499.23622	3.7065819
500.29515	16.206606
502.06933	19.83974
503.98499	38.944919
506.13132	13.399841
509.19817	23.055324
510.39103	11.638124
514.01437	1.3442437
515.31061	4.2778482
515.95003	1.2651959
518.98386	2.1557501
522.71359	7.1106845
526.48436	0.67499916
529.58541	2.6927956
532.13334	4.8247444
534.62053	6.3195628
536.16878	1.515688
536.79212	3.0707881
545.73583	1.5438158
546.69973	1.1628573
550.76323	10.445688
552.41548	5.1997721
555.42347	4.8298372
556.52131	1.4608175
561.86362	7.1226233
562.82329	2.8141115
565.27048	4.7615528
566.8767	3.367256
568.5872	1.8876762
569.8443	3.6463622
574.41377	1.2296639
577.76089	6.4605221
579.84151	8.0951574
582.72459	1.4600747
584.21779	3.9098624
585.2482	5.9917723
587.21377	4.4019566
588.35459	8.813497
590.76669	2.2010988
591.82382	1.9103271
594.4944	5.1853792
595.93307	2.4255765
597.75887	1.7337441
600.26369	14.734397
600.89909	4.9902245
606.73271	13.568012
607.85525	7.5714299
610.51786	6.0776737
615.7328	29.805685
619.1068	8.2356641
620.42384	8.3551947
622.34259	4.8303139
624.64456	3.8338533
627.39643	5.1949442
627.94991	12.807464
635.84134	4.279393
636.30146	13.57663
637.77081	6.4717758
641.27714	8.6414643
643.27498	5.4663339
644.63875	8.3249718
646.209	4.3466303
650.64335	2.2227332
654.29096	11.59901
660.20365	4.1404148
663.25155	5.4010286
666.29423	5.1334451
672.2823	165.94794
677.34696	6.5841991
686.56914	8.6775791
690.31479	3.7460651
690.87666	11.682211
698.04107	2.3771967
702.66962	2.2433063
703.83202	3.9990783
707.32296	5.0960344
709.78771	2.5759114
712.7419	8.8939932
714.60475	6.717986
717.34443	2.5571067
721.3008	3.026238
723.45367	2.6267249
726.68282	1.2063086
727.82351	2.2187075
729.61851	1.2568469
735.94586	1.7170601
740.19651	2.5855536
741.86504	1.4777706
745.40504	1.2676205
749.16377	3.7682765
752.35998	2.4234317
756.19724	0.86517976
763.21425	4.1407919
765.44674	2.2181169
771.38751	1.4590885
782.45654	1.1661969
786.47161	1.3025068
804.47424	1.3707796
811.21067	1.831083
813.41784	3.766204
816.26707	0.86754971
820.28249	1.0057343
824.3735	2.1541064
832.75706	3.643561
839.43362	0.77898997
841.15913	1.5771796
847.3133	1.2700188
858.13034	1.0580806
862.19732	1.0291304
870.5264	0.48861496
873.41608	0.53859656
876.27411	0.90338051
886.48214	4.6198449
890.32453	0.96092555
911.39916	2.4866553
924.52465	1.9214996
945.22275	1.1409501
948.15575	0.80533701
974.45459	3.1714303
979.36197	2.6675659
1016.3946	2.0667449
1038.4241	4.3475394
1056.3144	2.2306054
1073.7077	0.55668569
1101.2175	1.3878676
1108.3832	2.0639462
1127.3523	0.68430986
1136.5339	1.9000705
1138.4595	1.3249668
1153.5284	1.0454593
1170.3746	1.4294488
1175.238	1.4563283
1253.3954	1.9812874
1272.2791	0.99806417
1465.843	1.2801955
END IONS

BEGIN IONS
TITLE=77: Scan 1100 (rt=1358.95) [E:\ORBITRAP\Laura\130118_OT_LB_Leaf\130116_OT_LB_Trichome_2.raw]
PEPMASS=407.58715 18757.57
CHARGE=3+
SCANS=1100
RAWSCANS=sn1100
RTINSECONDS=1358.9498
156.81579	4.5638756
165.12315	1.728422
170.02981	1.173423
173.08256	6.2431341
174.94398	1.2583704
184.92634	92.367264
185.27661	2.5539489
189.93112	5.1449545
200.97547	2.2575708
202.97018	3.800719
209.02697	4.7862282
212.71203	37.666626
213.03171	220.40553
214.95241	3.1716381
225.11194	3.5992869
225.94192	2.1163209
226.48875	1.1265802
238.7787	1.3989211
247.50657	1.8382732
249.74597	8.8728867
251.12024	8.3718514
254.15445	3.0865827
260.0986	0.98916263
264.18993	2.6574203
269.11043	1.175773
270.88411	1.0674172
276.23972	1.9566304
276.71152	3.8154906
277.85909	2.0329142
281.0947	3.6658102
281.78994	0.88432715
285.66287	4.199845
286.91629	4.9476625
292.25764	4.233329
293.28501	1.0916986
298.92117	5.082174
312.14187	1.3950523
316.65576	4.4699847
319.20621	7.6770234
326.07046	21.772095
330.46399	4.0017598
331.00062	1.4451209
332.82671	3.6240476
334.22604	3.6555092
335.00309	2.5615748
336.23986	2.4456678
339.57481	1.0888082
341.20567	1.5728911
345.71481	2.6842846
346.09513	5.020187
347.32327	1.5479217
349.64643	5.7882506
354.4006	2.3246737
356.9129	6.4831002
358.248	8.3211347
360.29881	7.4758102
363.14582	3.6378437
366.91987	2.1056519
369.19541	5.3310584
372.27971	8.7022025
374.07319	7.3672154
375.39849	1.9282551
377.76497	2.5612555
380.15919	4.204792
381.12016	6.5585894
382.63995	7.6749962
383.21655	2.289411
385.0714	1.4397692
388.95263	30.431142
389.80344	32.187824
394.27502	6.4287838
397.75731	32.48531
400.16545	9.7487151
401.36973	22.569322
406.6106	5.7344889
408.76673	2.3021484
410.05957	7.1487557
417.14749	5.051821
417.72512	1.1200168
418.40738	2.1183222
426.11716	4.3520727
428.70455	3.6042836
432.10704	10.661256
435.75105	19.813403
439.15791	5.7022314
440.01243	23.395536
443.71466	36.877811
448.12273	106.53803
448.60869	21.830317
452.82589	2.3257554
453.27434	6.0624133
454.01602	3.1616276
457.33616	35.158136
458.48662	10.261645
462.28699	2.7254852
462.29818	9.2273623
464.33406	2.90865
464.85924	5.8910648
465.61651	1.2823647
471.2792	16.264916
473.55027	5.7283
480.27379	7.6133901
481.83924	4.8624584
484.9942	14.142223
486.46913	20.455755
490.27297	4.1249017
490.76958	9.6421461
495.7473	65.456869
500.06874	14.481941
504.73753	2620.3048
510.22512	1.6455167
510.74861	2.4982704
523.14331	2.0694751
527.37225	1.4800708
533.31934	9.8414733
538.05361	3.6205136
546.74825	9.4956718
552.01723	12.47773
554.21844	19.198275
561.20865	113.58886
566.25773	13.420151
570.07675	12.684511
573.37097	6.2720692
583.25646	4.9576105
587.88531	2.3500228
591.18917	2.4404913
592.27676	5.4326135
597.20355	1.8270067
611.34722	2.2792975
615.31515	2.5368873
617.12842	2.2769478
625.15328	30.148967
628.23312	5.6926192
633.37213	3.7406964
646.34167	2.6066592
651.14042	9.6683089
674.19751	6.3189851
676.70985	1.987871
680.29255	1.7688032
681.23065	3.717707
687.24487	1.9242447
703.5216	3.5760094
712.25677	7.573816
722.73565	4.5072494
765.32968	8.0840225
772.54895	3.5515995
880.36499	3.4296491
896.328	7.4361802
1102.4493	4.4220487
END IONS

BEGIN IONS
TITLE=78: Scan 1102 (rt=1359.91) [E:\ORBITRAP\Laura\130118_OT_LB_Leaf\130116_OT_LB_Trichome_2.raw]
PEPMASS=565.29173 5980.2422
CHARGE=4+
SCANS=1102
RAWSCANS=sn1102
RTINSECONDS=1359.9055
169.86422	0.9636435
172.91265	0.86969109
174.90283	0.77450071
183.33316	1.1960244
196.92556	0.85802139
202.94904	0.51984875
204.15666	2.0833852
205.1774	0.40146839
206.16073	1.6092286
213.89158	0.62789778
232.16343	0.58798507
233.91059	1.4869912
242.15564	8.9550817
245.13174	1.0024975
251.02423	0.90730573
255.87364	1.5940844
256.60276	1.0632765
258.16387	0.56043966
268.86812	0.87359815
269.29065	1.3892312
271.01021	2.6590864
276.19632	1.7499445
283.13025	0.7447851
292.57796	2.7388278
295.07458	1.1723734
298.14958	0.54272906
301.22273	0.48573286
303.17342	0.77328478
305.1693	0.72438075
306.76554	1.2021606
308.23414	2.0362735
309.15593	0.70687143
311.1687	0.4901614
322.31026	3.3001868
326.68408	0.74487724
330.22543	2.3758826
331.01496	1.3122055
336.82576	2.4084966
337.25084	0.90385073
339.05239	0.97475772
345.28356	0.81137018
348.25379	0.7106492
349.03151	0.91603556
351.72447	1.1282043
352.88402	1.1927176
353.84381	1.354024
354.93922	1.0062674
357.18147	1.7950885
361.99942	0.91214364
370.78545	5.3194858
371.18458	10.020485
373.25564	1.540746
375.99109	3.8057916
379.84355	0.77354187
380.56438	1.4181397
384.19019	0.59925023
385.8875	1.3685246
388.0273	2.7575332
390.02394	1.5690792
390.95292	1.236442
392.26872	0.83197947
393.92729	0.85719539
398.67709	0.81869009
400.05957	1.2866394
401.24505	1.6834546
402.17726	1.1063886
412.99082	0.79461882
414.40497	4.9484351
419.80616	2.5042375
421.49742	2.1666818
422.97437	1.9299496
425.19227	4.6783609
425.87806	1.7848825
427.20343	1.0212977
432.96384	0.60283958
435.60486	25.165463
436.23628	4.952556
438.13955	3.1195518
439.36425	2.6632637
442.39732	1.9757263
443.89418	2.1806593
444.12192	0.98233493
446.00863	2.2348113
448.26177	1.4750603
451.02891	1.0318895
452.00657	1.0183406
452.9748	1.748112
457.3972	1.6075758
459.20879	2.1577259
463.53686	6.277364
465.76865	10.078974
471.7255	1.4651599
474.81433	9.4627461
476.83243	1.1655825
477.23344	2.4889699
480.94254	3.486845
482.65533	2.3696442
483.29786	12.26547
485.17077	5.6420429
488.55751	8.3201192
492.17675	19.925692
494.49102	6.255576
495.24643	2.2174183
497.4785	3.7265494
500.5351	14.200027
503.40346	1.6256831
505.57392	6.8826289
506.31533	17.283698
510.57921	1.0163576
512.72336	4.8769817
515.20083	3.5420853
515.945	5.6072313
517.8524	6.7176172
518.86173	3.4609785
519.97104	3.1343425
521.1859	2.4988884
526.39753	12.981513
527.75793	15.771382
530.31235	1.2929159
532.77671	7.2856037
535.25408	5.8085273
537.26705	6.8607909
539.03322	8.2425654
542.97425	10.905835
545.60028	16.582157
546.26547	9.7337557
549.57189	13.702042
551.49447	17.062432
554.88273	17.906107
556.46209	20.490142
557.47519	31.669487
559.62253	5.2595888
566.90165	2.6179522
569.19635	7.1358394
571.10957	1.0352817
572.28549	3.4802031
572.99537	1.5583249
574.04526	3.7044064
577.78057	2.3138256
582.91564	6.7880397
586.25133	12.85393
589.29904	18.753443
593.23042	4.1304081
594.36973	16.046672
599.77193	4.3709251
600.16583	2.2853353
603.64186	6.0687275
612.24379	9.3779171
615.1886	0.89118015
621.05776	7.9398855
622.20239	6.5395097
625.85419	2.5025776
628.37242	6.7013054
632.4888	6.0951715
637.75825	35.763211
639.99185	4.2670815
642.68349	3.7839862
645.78458	6.778931
647.14652	9.780657
651.87486	6.7691173
655.25575	8.7958398
661.22607	4.9497273
663.9983	7.6799168
666.80648	5.652808
669.62831	11.424392
671.65652	4.8101536
672.80351	7.0808637
675.69695	9.3413992
680.63067	4.38053
682.52856	3.9303087
685.46114	12.812828
688.71903	7.0917784
691.83108	8.0178934
694.28972	22.12223
696.04861	5.3437878
699.14072	2.852951
702.20715	8.4174774
703.99719	4.9077968
706.09712	6.0137455
707.72064	8.3810592
710.75803	5.790236
711.60169	8.7282192
717.05656	7.7554971
720.85367	12.602706
723.77437	5.2846303
724.6788	7.00538
730.88594	10.113375
735.63552	2.2097979
741.10417	32.320551
744.29685	4.7478379
749.78573	6.0105695
751.28105	6.5799414
756.59347	7.5522317
759.33381	9.629652
759.8306	5.6754227
762.16999	1.4150521
767.0372	2.2932404
770.8023	14.134924
771.41166	6.1700783
775.3276	4.3611563
779.31668	4.2591675
782.68245	1.3699974
788.22867	6.4354599
788.87968	2.5710439
796.44447	4.3004773
799.40436	3.3213112
800.3952	1.4901725
802.31311	2.1699367
812.84131	2.9189194
817.13646	3.5066473
818.94174	1.3350265
826.38861	1.3113542
831.51839	0.93306055
835.22216	8.7828769
842.76989	2.3411463
845.40991	1.5693881
852.74377	1.3148107
861.3072	3.071249
866.19172	1.4912193
870.20535	27.150815
878.65055	3.2376192
882.27797	4.3460914
884.48774	2.1002701
887.90958	3.7525731
891.41221	1.1726932
896.37548	1.3667351
910.26404	1.1760068
915.21617	1.7568582
923.06524	1.0552945
927.95471	3.6568068
930.33704	2.9096931
935.45245	1.193789
954.27832	4.5325384
960.02045	3.0377948
964.84521	1.5041688
977.30106	4.7204448
983.32511	5.8297872
999.60964	1.9005755
1011.472	3.1076857
1020.2402	0.73984117
1025.0039	3.1914857
1037.2676	1.3633365
1039.3013	1.6762151
1042.7467	1.326935
1069.279	3.4702685
1071.3991	2.1566166
1073.8111	0.79960871
1084.4913	1.5334009
1095.3944	1.1975548
1111.3281	2.321073
1127.7358	1.0730157
1134.4401	1.3690607
1198.4839	1.2508893
1203.4117	0.9310299
1211.5124	0.97800141
1234.3263	1.1206314
1273.4719	2.524549
1356.7439	1.352773
END IONS

BEGIN IONS
TITLE=79: Scan 1108 (rt=1365.97) [E:\ORBITRAP\Laura\130118_OT_LB_Leaf\130116_OT_LB_Trichome_2.raw]
PEPMASS=436.91035 7815.9058
CHARGE=3+
SCANS=1108
RAWSCANS=sn1108
RTINSECONDS=1365.9728
129.0371	1.4941719
130.08773	1.1908787
134.03878	1.8645736
136.10459	1.7944515
137.34901	0.48750656
149.90843	1.2451094
156.07496	1.2405556
157.99303	0.81625351
159.09494	2.5415466
162.01697	1.7283208
165.9933	0.77411898
167.04851	4.0059355
173.04709	1.9423919
175.1334	10.621695
178.06377	6.066844
179.03399	3.1095314
185.15151	1.7239936
186.01744	1.2074997
186.79421	2.1616739
187.83762	0.86933729
190.15366	0.51078455
192.02496	1.6160695
192.99611	1.0986267
195.03289	39.582156
196.11876	3.8245959
198.17669	0.87133294
201.41956	2.1825076
204.26062	1.0423277
209.08654	0.67229995
213.08329	0.98362632
213.99318	1.2642607
215.67762	3.0937981
215.96595	0.63457352
217.05221	1.2980019
218.23938	0.64922174
224.02915	2.4354864
226.75744	0.59134297
227.14814	1.8527204
231.70081	1.6662529
233.97833	0.72233665
238.95926	0.76861182
242.10843	0.92018739
244.87107	4.4168993
245.60168	1.3668675
246.18613	0.78970033
248.71844	1.3076662
253.58006	0.99953111
255.22208	0.9785745
256.31328	0.9509078
256.85189	1.6600259
260.04043	0.89476252
262.6452	2.7705056
266.08291	0.93950694
271.95278	3.6668207
273.01625	7.6521562
276.13602	1.5773201
279.80143	1.5023484
280.57367	1.8514872
283.16999	4.7492045
284.06966	2.8082723
287.39958	2.7545879
288.21711	10.730291
289.11957	3.036212
290.12428	7.4418026
293.67256	1.7683477
295.56147	2.0310771
296.16836	3.2842179
298.00018	2.0241145
304.03309	4.0777898
305.129	2.0590884
306.48755	3.1229212
308.12678	33.905197
312.11717	1.4223896
313.66813	1.0109258
317.44981	3.6408964
318.215	1.0319056
322.47167	2.5276808
323.06178	3.7630196
323.90884	2.6714606
326.70213	3.0749162
329.17067	1.5167317
332.17076	1.5992886
333.01383	2.03834
337.16501	6.7372203
338.72044	2.2493981
340.25255	1.9262255
342.175	1.8861906
344.1684	1.408227
347.18661	1.8530254
347.96168	2.3412107
350.35783	1.3952067
352.1006	3.7639823
353.72281	3.2350264
357.55279	5.4597158
360.75296	3.183201
361.99263	1.3474937
362.75969	1.5953786
364.43737	1.3476125
365.82253	4.6959652
370.28595	4.6055754
370.85314	7.5681191
373.54503	3.8611845
374.38965	2.9044161
375.67529	2.8530287
378.19662	6.5092521
379.22121	6.7462062
379.8929	3.0328239
384.61821	4.3478633
386.24187	4.3603391
387.17582	15.054818
391.15073	1.1723206
393.56614	3.1767665
395.8446	23.788755
397.66855	4.3686948
401.11895	5.2435567
402.60697	7.8541791
403.953	7.5506836
406.9502	8.2943384
409.87714	4.0457722
410.95325	2.4037399
412.56693	5.1911891
413.47904	3.2770429
416.02502	11.623005
417.79254	6.2265716
418.14354	12.473801
419.13848	4.0705727
420.12371	9.320821
422.95383	15.94714
425.19545	119.46763
427.25748	36.509048
427.77628	62.533088
430.47386	48.015656
430.77101	10.17857
435.76508	1.2677913
436.49146	1.7955621
441.87229	5.5796684
446.06924	6.5423163
447.70732	35.083828
451.65991	25.474263
457.40892	2.9266418
458.84029	1.5131903
461.64571	17.345224
463.29757	3.8675723
465.86007	2.8532023
469.54642	1.9928993
477.05579	3.2953261
477.59875	4.0886209
482.23849	1.8592236
483.77694	5.5042587
485.70056	8.4684428
487.16545	8.5673334
488.76927	7.8625998
490.66408	3.6027101
492.09112	11.993169
493.61092	14.729801
497.15031	19.061648
501.15991	95.282842
503.22332	9.5092047
506.68746	4.5484624
508.64856	6.7097354
512.46298	1.8213358
517.1545	32.132771
518.29635	4.7046117
519.77043	5.8916779
524.21021	12.668807
525.16676	3.2104741
530.56422	1.8808907
532.46696	2.7079623
535.1301	2.4614488
536.8355	3.3678253
538.28651	7.9352939
539.86823	6.4729288
540.57731	3.6170939
541.16086	3.1414641
542.29794	2.1440416
545.22308	7.3298729
548.59923	6.3698134
549.23777	12.116379
551.36539	3.9225318
552.42437	1.4653751
557.69898	124.16085
560.65818	15.304611
561.9057	6.847786
567.67279	3.9820577
570.25115	6.10603
573.24547	3.7172967
576.28582	5.1366954
578.69253	3.1211979
579.34693	3.6960949
581.90061	5.2194974
582.88234	3.1236016
584.31387	6.7087635
587.17242	2.9403046
590.40362	6.8771188
594.09364	4.0104436
595.14614	4.5398164
595.99121	1.5756882
600.10726	1.8940561
604.18424	6.2566739
606.70218	1.6939497
609.21986	6.5616479
613.86871	1.0626486
614.25739	2.7443031
622.25799	12.448714
624.27906	1.5451519
631.42251	1.7868622
633.31383	2.5602094
634.88269	3.3787826
639.10349	0.87808593
645.23856	4.0191357
650.39294	0.68987591
652.07072	0.97955777
655.1983	2.285575
659.32185	5.8500199
662.88792	2.7576396
663.8365	5.5045566
672.05887	4.5618072
675.46801	2.961732
675.79125	1.0060082
687.33862	11.346004
696.29383	0.86614289
700.33447	1.3086438
706.13719	0.90323614
714.74969	1.3356722
723.30735	2.6046144
724.46757	2.8897688
728.16685	7.1054904
729.32238	1.4224984
740.15049	1.6438834
742.99392	1.402076
750.43026	1.8108871
751.3552	2.5657732
757.05709	2.9136087
758.94068	1.5901582
767.26419	4.3701286
773.1344	6.1110541
774.4492	3.5206702
777.50383	1.2840963
782.38104	1.3463047
785.29168	6.200159
791.2066	0.73083525
801.33793	8.2673515
803.32105	2.04056
807.18637	2.4237245
809.12874	2.7842936
827.26998	8.5372776
828.05885	2.5495647
835.51574	2.0292476
859.46204	0.87002005
884.69811	1.9628523
887.45972	1.0853805
895.55346	3.30205
902.41899	11.743092
906.22259	1.2094741
921.10586	3.4346727
934.44201	1.2427262
940.42286	4.6019585
943.41142	2.9462923
957.43926	1.5678693
970.11877	2.6341086
984.49517	1.8992267
1041.3359	1.2519481
1090.5376	3.4649545
END IONS

BEGIN IONS
TITLE=80: Scan 1111 (rt=1368.25) [E:\ORBITRAP\Laura\130118_OT_LB_Leaf\130116_OT_LB_Trichome_2.raw]
PEPMASS=513.93278 4329.9297
CHARGE=3+
SCANS=1111
RAWSCANS=sn1111
RTINSECONDS=1368.2543
146.5925	0.37131419
148.8325	0.24364553
157.1543	2.3681072
170.01316	1.2434015
171.03443	1.0030101
173.06957	0.58991756
175.1149	1.0491892
188.98598	0.50448124
189.92066	0.7645704
193.11743	1.6499574
198.00151	0.36750665
198.96494	0.65730025
200.6002	0.8186526
202.14491	1.252106
202.87719	0.34767519
215.08899	1.196352
220.24118	0.28252839
222.02848	0.39801012
223.1751	0.31474419
227.92511	0.85713108
237.11764	1.9285959
241.16312	1.0010602
241.88864	0.51718147
244.07854	0.88017747
246.06192	2.6140866
249.08939	0.486896
251.25717	0.38773148
254.19664	2.0912472
257.20407	0.92349447
258.11209	1.4324809
262.87793	1.3609486
267.96152	0.76134061
268.84593	1.8765901
269.8548	0.94134596
270.50218	2.792905
272.2764	1.6048757
272.9926	0.63255293
275.14619	1.7796164
276.21893	0.90849083
285.00578	1.1815859
286.67686	0.7551175
292.15378	1.2580375
293.01232	0.57119495
296.90739	0.24241096
300.97793	0.5774274
303.19778	1.7334211
306.70189	1.5185877
308.31389	0.60736491
309.1512	3.7421729
311.1002	1.2357251
312.10718	0.95464656
315.62337	4.9408415
317.04036	2.0986573
321.63585	2.3538575
323.06464	1.4686162
325.82602	0.98496512
326.56468	2.4182441
328.02697	0.83499605
329.20846	1.5772656
332.30639	0.79687404
337.61564	0.73399129
339.1675	0.806464
341.0317	0.41307069
341.84558	0.64271824
352.18074	1.3349193
353.03862	0.68559089
360.9677	0.56626369
365.11345	1.1846917
366.36746	2.4033129
367.65984	1.1306395
368.84137	3.1901918
370.48559	1.9423342
373.13308	1.098005
375.17421	1.6477327
377.69328	0.40489904
378.39177	1.4033754
381.60912	3.5029823
382.21992	0.89583312
383.25096	1.5431168
386.81011	2.2653469
388.02113	5.3359673
389.11698	4.7615634
390.57478	1.6835256
397.19895	4.3921784
398.09254	3.1406076
401.14024	2.0435441
402.62583	1.1973752
404.26524	1.7892255
406.03871	1.9480794
407.1333	0.33700408
408.62642	2.2382511
411.20087	1.5726365
411.58569	3.5974879
414.09932	3.7713213
415.48332	0.34815117
417.79908	1.3054538
418.99086	1.8257132
420.2368	3.1428296
421.40828	1.9048136
423.02196	0.89109738
425.77672	6.0044345
428.42704	0.40410709
432.62595	4.0756699
433.23968	4.6850024
436.73063	1.4600913
437.52851	1.6800191
440.92485	2.3632823
441.78678	7.0903784
443.7784	0.94660995
444.78869	1.9590275
446.63296	2.244193
449.49999	3.2592566
451.89499	5.0436368
454.19704	20.131367
455.65742	3.2782882
465.48492	6.7759015
469.11933	12.492414
469.62856	4.9108362
471.58764	2.4260559
473.73075	1.4803551
474.54094	1.1951408
476.61126	0.96453925
480.37742	1.6953919
482.19964	2.7361286
484.76209	9.121786
486.89294	10.993523
488.16703	7.8168606
489.36996	4.513862
491.09489	8.1856298
495.18031	5.4524006
496.48232	5.5309995
499.28386	12.892809
500.6073	8.1437563
501.13428	18.628855
503.80199	18.252113
506.18419	25.991739
506.6049	52.20491
507.99089	18.924634
513.0793	1.4232911
513.80444	2.5461982
520.08656	1.2732348
521.27529	0.4920432
521.7176	1.5344807
527.1365	3.2366062
528.66763	2.1690678
533.00336	3.3318341
536.2966	0.97153004
537.22535	3.0250443
539.66827	3.1903267
542.87211	4.18971
543.37552	1.1910779
546.1761	0.36401161
549.23271	0.69004441
552.75199	2.6563133
555.81856	2.5359809
558.08014	5.5074656
560.85822	4.1515835
563.47774	4.5583362
567.12648	2.6870725
569.63456	5.2314875
572.68835	4.3334606
576.99049	1.7405483
577.7253	4.4865756
578.84435	1.4817074
582.23503	8.3976256
586.69415	10.750368
590.63364	3.1461059
591.28943	4.1132646
593.05216	6.3743018
594.95945	2.9602945
597.39476	4.233063
600.26287	3.4159907
603.77759	2.9194436
604.25448	4.6810814
607.16404	2.9914639
608.13811	8.074173
610.95356	5.5195146
611.97247	7.5943246
614.31449	5.9459961
615.39769	4.9443658
616.04642	6.0957711
618.39418	6.4926272
620.46053	5.9513424
621.37672	2.3869109
623.05348	2.5173368
623.51588	6.0705976
629.62218	20.140056
633.13918	14.19559
635.12838	9.9299434
636.44349	3.5040825
640.23615	5.0056637
641.61763	1.8730324
643.12087	2.4317264
645.13921	5.2584729
647.16742	4.7546102
648.29823	1.4951235
655.30099	8.0061815
656.33776	5.0280899
661.83465	3.4191407
664.38249	3.8749551
666.40903	5.2504056
669.07714	2.4230753
670.28146	3.9765854
672.28307	2.0746659
677.80532	5.1162133
681.55023	4.3105415
684.30596	7.6349163
688.77412	3.2048816
690.20901	6.2605095
691.8342	5.2933701
697.74336	8.3344301
702.31014	7.0731592
704.45316	3.8713153
706.98108	3.183217
708.91729	1.7912434
712.76877	3.6736681
714.30951	3.2911852
717.37008	1.5669712
721.35394	1.8367601
722.80198	1.1680064
726.97266	0.96572615
730.30519	2.8353999
734.95631	0.93877928
739.98684	3.094054
747.30316	13.087222
753.16988	1.6305172
755.23447	2.625618
763.19797	2.8581762
765.82428	0.8207783
767.09933	1.5544402
785.26336	0.91430106
793.38757	4.5275715
813.58655	1.8810004
817.75812	0.8065229
822.2788	1.9171411
826.95523	1.1253483
829.51084	0.6843917
835.45968	0.80932602
836.2398	1.3918
841.17593	0.66011755
845.91531	1.038267
857.93674	0.96113104
860.34632	1.6719584
862.31682	1.3079415
870.35467	0.67924471
872.23364	0.75700363
879.44537	1.5703441
881.61631	0.69224226
891.26416	5.1636034
897.31417	1.295915
899.28714	1.7316882
910.15733	7.258083
930.83782	1.2523151
944.31512	2.5113078
949.42602	1.388321
954.44047	0.58154754
1021.5142	1.0810438
1039.4441	8.3851723
1065.4829	2.1170303
1073.6164	0.4006052
1116.5166	1.4224399
1126.4232	0.64296722
1140.4092	0.50175867
1145.8267	1.4611317
1152.3684	3.2441673
1173.4309	0.8443902
1211.0472	0.82510511
1247.8204	1.5061291
1252.0791	1.962873
1265.4402	1.4272976
1277.5155	0.49796563
1287.3685	0.70107185
END IONS

BEGIN IONS
TITLE=81: Scan 1115 (rt=1371.81) [E:\ORBITRAP\Laura\130118_OT_LB_Leaf\130116_OT_LB_Trichome_2.raw]
PEPMASS=589.97648 6485.2275
CHARGE=3+
SCANS=1115
RAWSCANS=sn1115
RTINSECONDS=1371.8073
209.10757	0.79128379
210.04282	2.6980101
211.05246	0.53282853
215.87645	0.63429621
216.87262	0.73836848
217.97778	0.55458951
223.1555	0.75675697
224.95118	0.64852502
227.07715	1.8916722
239.94222	0.61262447
247.8669	0.73426132
254.34134	1.7300561
266.2082	0.41803753
269.64129	1.6616502
281.79412	1.2463251
289.95903	1.6132983
296.29297	0.41995719
298.98413	0.65213801
306.20988	2.0255136
309.54894	0.60918331
311.37566	0.57481541
313.65998	1.2990931
315.28115	0.56886631
315.76113	0.87032628
317.75972	1.1850531
327.19509	2.0030642
329.17042	0.57566093
330.97426	1.2093244
336.07014	4.0833689
336.58088	1.6270961
337.89114	2.7425836
341.74684	0.43060269
342.65969	0.74745193
352.93972	0.90754166
355.05244	0.93894559
358.66876	0.97605944
365.03469	2.5530623
367.97887	0.98030961
368.74821	1.3162322
371.80004	2.7594957
375.15069	2.3317687
382.33845	1.1409992
383.1005	4.0236155
384.54218	1.5965898
384.9823	3.7295217
389.08093	0.55490092
393.20416	2.2210341
398.52722	1.1082299
399.13908	2.5394623
402.31894	1.6517011
407.92474	1.9788569
413.67311	0.96751923
417.8377	1.3613234
420.66712	1.2079906
422.07816	1.1650777
425.94342	0.62114047
432.92722	2.0290413
433.50829	5.6931685
441.99173	0.92527008
444.1562	1.5055665
445.77475	1.317157
447.26913	1.1243511
452.26501	1.635428
455.95154	2.1677002
459.60195	4.015844
460.83269	1.8811332
462.11334	0.99323836
465.18056	1.2438695
468.70399	61.198421
474.09044	1.4408472
475.34068	0.73588054
478.9964	2.2473109
479.9082	4.4006227
485.02093	1.8482688
489.97118	4.8295492
490.78529	0.77648132
493.74594	0.8012596
497.19787	7.4927449
498.03884	3.505514
501.02015	2.4091403
503.4492	2.9994697
504.8575	4.1673101
510.96407	3.565061
512.0716	2.1341996
513.21448	7.9105878
514.68754	10.957458
519.20169	103.08045
522.19875	3.8853325
524.85194	1.0521361
526.67011	1.2721857
529.71233	4.3304039
532.05936	3.5291723
533.00945	3.1372124
534.23048	7.2928536
535.71249	7.8686222
537.56185	2.4522439
538.60722	3.8205704
539.50317	1.5229307
544.08677	13.737873
545.23522	2.6806536
545.94517	7.1572671
549.99027	8.2718511
553.59892	2.6111772
557.04882	1.925602
557.82443	3.1749131
561.27066	3.1172414
562.87722	3.0992443
565.18288	4.7445946
568.81141	11.562134
572.16975	18.310631
574.33808	10.536461
578.17749	147.56578
580.1494	15.808959
582.46703	23.056298
583.80619	41.610995
589.0571	0.87844913
589.46775	2.1657969
596.20716	2.044494
598.18818	6.1991049
599.15313	1.2330897
605.80819	4.5901876
607.7973	1.7859269
609.85626	3.1686142
617.3993	4.2322921
620.93396	2.7536605
627.19235	31.800783
630.30785	2.7310092
636.91628	2.3119772
639.06763	1.3054138
641.5103	2.8871465
644.43363	5.3634588
646.35984	3.4243717
652.73657	1.094836
654.34819	1.0769545
660.03105	4.7511602
661.68885	4.7290169
663.06445	3.7329711
665.96518	2.4018608
667.44639	3.158221
669.49622	3.7620544
671.30792	6.5871903
672.40353	1.2458439
676.20844	6.7760898
684.77118	62.045921
691.64492	10.078545
700.61092	6.3300852
702.96324	5.9060726
704.30236	3.5231962
713.15946	43.931076
717.16269	5.865647
719.52272	9.4568344
720.38089	3.9089259
723.72569	5.5335657
724.85376	8.3104512
730.84855	14.437767
732.19288	25.358566
735.23858	19.210928
735.94195	6.5997306
738.58179	2.3573311
742.36013	5.1070286
746.29916	6.6775989
746.67165	2.3466101
752.2869	3.431587
755.32893	2.2323567
755.74553	4.0906585
761.27304	4.5735313
762.18184	1.7602481
765.87524	1.6752558
770.7405	37.17703
774.86315	6.1469923
776.42233	3.5194404
782.90702	3.3878507
789.30276	4.8076731
796.16503	9.1181287
802.76363	4.57245
805.20147	1.5031183
810.84904	6.4012425
814.15588	33.182807
819.25925	2.8637007
820.29163	8.6241872
839.20311	30.913455
839.5324	9.6425718
845.21355	0.92235228
845.78112	1.6510557
853.43151	2.85645
861.10455	0.64692647
869.2702	0.69949632
876.15824	25.40652
890.2616	1.7405357
894.41745	3.4880788
896.2316	1.4618774
905.37612	2.3352227
916.52972	5.6094041
920.30691	1.3218376
930.31518	1.0166729
936.30738	5.0093174
936.70505	0.92858227
952.15313	1.1437449
957.18371	2.1613224
967.00934	0.63162405
979.27566	2.5027904
981.51783	1.5658622
992.268	1.812966
995.29443	2.4753853
999.91746	4.8593423
1014.4648	0.93227676
1024.1314	1.5247355
1025.3747	0.62253444
1035.2891	0.95617171
1060.3961	1.7376599
1073.2933	2.2491864
1080.1539	4.329646
1115.3041	3.1002845
1133.6194	0.87021651
1145.4406	2.2668996
1366.417	2.0154035
1399.4022	2.3494962
1478.1947	0.87637339
END IONS

BEGIN IONS
TITLE=82: Scan 1117 (rt=1373) [E:\ORBITRAP\Laura\130118_OT_LB_Leaf\130116_OT_LB_Trichome_2.raw]
PEPMASS=414.97242 4527.3667
CHARGE=4+
SCANS=1117
RAWSCANS=sn1117
RTINSECONDS=1372.9971
126.80242	0.71209031
129.06392	2.3706461
130.73029	0.60941094
131.16421	0.3147266
136.05326	0.64937637
137.03368	0.42053641
143.01047	0.41988172
157.04477	3.6731854
158.93031	0.56653173
160.03093	1.2596817
162.07798	0.95390694
170.11803	0.35249259
171.13954	0.84310944
176.08103	1.0049862
178.03323	3.0250007
184.96251	0.65901088
186.95488	0.85688004
188.85565	1.8303709
191.02499	1.2678687
196.95903	1.283426
197.33427	0.37063492
200.13459	1.1655747
201.07539	0.2493718
204.86466	2.2553248
206.55159	1.8348099
210.82667	1.0046023
218.01142	1.5296643
222.99508	37.968845
224.19499	5.4113831
226.24413	0.84758456
227.92149	0.84146272
235.13647	0.53045366
239.04445	2.8593509
240.04581	1.6989873
242.11708	0.52672504
242.93984	1.1333768
247.82993	0.59209155
248.8835	1.4702383
250.86399	20.199772
253.06164	1.1714813
255.10184	0.98796418
259.76705	1.613422
261.11956	0.52182736
265.84082	0.63420497
267.01519	1.9185443
268.06298	1.0559089
268.93301	0.34177091
273.11941	0.58526247
278.91556	1.2151584
285.13683	4.6095776
287.43011	0.69720809
291.64938	2.5029946
292.55371	1.6391733
294.10814	0.86314255
294.79217	1.3172027
295.95954	1.4479239
296.97363	1.7147711
298.01449	0.66555682
299.20111	0.82600298
300.89487	12.244931
301.24973	2.2903429
303.28089	1.0193806
308.39989	0.6150947
309.13332	0.25737316
315.66558	2.5956837
319.0906	1.0161221
319.94756	0.42568232
321.71657	1.9968939
322.81255	1.8122374
323.27355	1.0637142
325.90103	1.4708423
328.82354	1.9912851
336.50563	37.472127
336.81679	5.7493829
337.79073	9.6785475
339.88895	2.1012145
342.65605	1.9123194
345.05979	5.5528518
347.5102	1.8094039
348.15393	2.1886176
349.62484	3.0973771
351.23076	0.78091563
352.96027	5.3572696
354.239	3.2977832
356.00881	1.3436724
356.99091	1.2123552
359.16859	2.1239354
359.87586	2.2443185
362.44686	2.9101277
363.12912	0.94437385
366.86054	5.0120883
367.93767	5.9741521
371.17841	1.647739
374.13876	2.0908974
374.85083	0.59678103
377.00594	3.7510441
378.28918	1.762481
379.89283	4.0176554
382.13039	7.4192203
384.24857	1.4753116
387.1034	7.1873036
388.71215	6.0932184
390.6901	10.195848
392.14051	4.0748966
393.77875	4.4115835
394.95007	9.0540962
398.08092	7.217388
398.95557	5.6160197
400.59301	7.0515398
402.33101	10.010745
404.24982	8.7700296
405.42577	10.522844
406.80266	14.789203
409.82028	0.8505076
412.87779	4.8092517
414.58898	2.3772831
417.13736	2.0824778
419.28768	2.9874775
420.20268	1.5686641
424.89136	10.961794
426.22799	3.3288006
432.28196	5.5683028
434.00031	0.86233591
435.48487	1.6286836
437.08006	0.71576508
441.10323	1.0170877
442.97683	3.5009442
447.00245	1.84148
448.61568	1.4596474
451.55937	2.3063645
454.96646	4.6414159
456.54067	3.0502181
457.84999	1.2313977
459.27279	1.3650634
461.91322	56.200932
465.08908	3.0895592
467.86353	108.95491
468.32415	143.68734
472.17871	2.112184
472.92875	4.7459988
474.80131	2.0951497
475.55935	3.986041
477.40904	5.3343942
479.00529	7.1157916
481.47983	12.809685
482.43008	5.4599517
483.3825	2.9915111
485.28195	2.3814734
486.6604	1.3089884
488.35429	5.1184377
489.54999	3.3122484
491.16131	5.7688279
494.20556	1.3221432
495.58167	0.92620057
496.22614	1.7146049
498.72357	1.0278881
499.73355	1.8090911
501.73816	3.5745901
503.13626	2.9299066
504.20027	1.387763
504.72336	1.9861791
506.83077	4.5164526
511.05305	2.6960542
512.8072	3.379794
515.05679	4.8460106
517.30901	2.7778373
518.18554	1.4848521
519.13509	4.0852485
522.38821	23.550883
528.49395	13.58128
534.76147	3.7215331
538.26764	2.8775065
540.0492	1.7700714
541.77362	2.0321194
546.86975	2.3208794
552.85131	1.020345
555.22413	1.7529051
556.14586	2.6824849
562.81421	2.0387141
568.52628	2.3625182
570.28463	1.0025095
573.18628	5.8536835
582.16516	1.616097
589.10298	1.1707727
594.3815	1.3106253
598.31319	3.905568
600.40297	8.1501224
602.7483	2.373171
606.86152	3.3509902
614.24557	1.4132232
615.39269	0.37300828
618.6394	0.81534433
622.29641	1.9945473
624.05695	5.1565901
628.24891	1.0730283
631.19659	1.3457078
637.16925	6.0236845
643.35952	1.3739479
644.83003	0.58183456
650.80528	0.93766585
654.31012	0.73165631
659.30005	2.1008125
663.28902	0.61888072
685.16772	0.43892557
692.65215	4.1015724
695.41249	2.3883571
699.06421	1.1587554
700.73295	1.8197372
711.25147	1.5992642
719.03512	0.84719219
719.31607	0.38882181
722.17638	0.55646695
724.29358	0.78112892
731.09752	2.0980009
735.30879	2.2264705
736.34557	0.73336004
744.09906	0.51803779
767.49658	0.55478348
795.2362	0.99491067
800.44567	1.304647
816.48903	1.6652465
840.47473	1.0295887
846.08862	0.71679315
858.58599	0.9536839
873.04123	1.0442206
953.41931	1.4274394
985.09924	0.61393363
1056.4337	1.2313051
END IONS

BEGIN IONS
TITLE=83: Scan 1119 (rt=1374.18) [E:\ORBITRAP\Laura\130118_OT_LB_Leaf\130116_OT_LB_Trichome_2.raw]
PEPMASS=524.6385 6015.4868
CHARGE=3+
SCANS=1119
RAWSCANS=sn1119
RTINSECONDS=1374.1751
156.70046	0.5174554
159.03923	0.29726195
173.34716	0.8460417
175.09234	1.5389865
176.00392	0.28610036
182.83886	1.4382525
184.95255	3.4974925
194.93449	0.47574799
197.12889	0.6679422
203.07848	2.0516979
204.07557	3.0438515
210.88293	0.48867168
215.0347	2.668637
219.07263	1.528918
227.028	1.1159888
228.03099	0.86760305
229.01498	0.6963597
230.86336	1.021534
234.96843	0.58758
237.04777	1.7436145
242.17375	0.47284287
243.07617	0.6424431
244.03529	1.3424647
246.16057	0.33689731
255.88158	9.9132014
266.06055	0.85942272
269.03531	1.0039682
273.22243	1.2780773
273.75526	4.9962396
274.78196	1.3965628
275.18443	0.32205359
283.14451	0.35221896
284.5082	0.51976367
286.13567	1.1461692
289.39294	0.34847885
292.72678	2.521621
295.94187	1.3597083
296.79265	0.52895267
297.19593	1.0003323
297.97539	0.71587604
298.97781	1.4081214
303.05865	1.3189592
305.59789	0.35291535
306.72019	0.57326795
308.00353	0.67974367
309.47855	0.61173466
310.74641	1.3809481
312.19989	3.9360229
315.13157	2.383419
316.2232	1.248143
317.84784	0.51097034
324.1839	0.73647176
332.0882	0.57250974
333.96594	0.68096904
340.99	0.37974818
342.95921	3.4399581
344.83198	2.5975599
349.08941	0.67457548
351.0308	1.1038168
351.72452	0.55328878
353.09857	0.85425036
353.6143	1.8766363
360.14459	1.2626379
360.89926	0.64483538
367.2281	2.7729948
368.28863	1.6440108
370.78644	1.1688132
373.04663	2.8672472
375.67203	2.5033217
377.27328	2.338504
381.06998	0.69773869
383.06014	1.0504651
388.66355	3.1726074
390.20618	8.6719754
393.72174	1.1104926
396.08734	0.89110328
400.77962	0.49041344
403.08804	1.555873
410.06682	3.8005913
411.47904	1.4132072
412.85246	0.67224622
414.20622	1.6413861
417.10717	3.5549502
419.83213	2.5327486
422.39887	1.0851902
424.02588	1.6312263
427.68033	3.0765665
428.90082	7.1009434
430.37654	2.4497603
433.23241	3.8445205
434.61011	1.9175359
436.14763	0.56271405
437.49992	0.58159157
440.33874	2.1061898
442.24544	4.8794088
444.05081	2.2636467
445.35188	3.2771012
447.25588	2.2463148
448.76161	3.3935309
450.81804	1.7552062
451.49811	3.7090121
457.24755	24.357519
459.9246	2.2292421
460.95136	5.4550209
461.89376	4.3489571
463.5908	1.4521934
466.09853	0.91864865
467.54452	1.6050079
470.7511	3.178185
471.72699	11.390091
472.77075	5.305564
477.99756	2.0572115
478.53977	4.4103089
480.36757	2.5601883
481.07091	1.4912165
484.50948	8.713605
486.33346	2.3457459
487.06784	5.3678745
490.87837	26.536085
491.74537	7.9687326
492.94397	4.5974857
494.6039	9.429257
498.39826	3.6393078
499.49498	10.086729
503.91941	58.195889
506.31538	15.708853
507.19291	10.69592
508.65888	18.16503
511.13074	8.7609705
512.5024	14.098069
513.09389	24.114389
515.55633	33.66828
518.49175	38.924282
521.6815	1.1520926
522.96522	0.47313934
524.23132	2.3957012
528.06044	1.0556995
532.70423	8.7697519
536.19678	5.2926815
540.82817	1.1245867
542.2375	1.2261553
543.87717	2.4658264
545.04955	2.9419618
546.37181	3.3483794
547.94077	4.4807769
550.14074	4.7751804
551.04057	1.7785227
553.84539	6.6789389
556.04035	3.6261168
558.69456	2.6064157
560.56925	5.9583344
563.07441	7.4903416
564.85158	3.5473855
565.34356	5.001111
567.79967	3.7529383
570.71606	3.4769147
574.5249	4.5308403
576.29587	5.2405771
578.30421	2.9089387
578.76206	4.4926131
580.76517	1.3965199
581.38005	3.2808591
583.43141	7.4621533
586.64834	1.028326
587.5703	1.5923753
591.0973	5.7003764
600.18475	26.646856
600.77502	12.001031
606.27754	14.676421
607.11011	8.6111412
609.28027	2.6535037
612.35797	6.5066552
614.12972	2.8412773
615.8477	4.6777383
617.30962	4.8538627
619.21901	1.7766168
623.09062	7.6432765
624.28554	10.264814
625.4268	15.804344
628.24139	7.6672859
631.10111	6.7281307
632.97624	5.3068964
635.15783	6.4209546
638.94525	8.7149742
640.93369	10.803439
643.08091	3.6963179
646.85804	4.33377
649.7487	22.44879
654.99583	6.8933749
656.67632	2.7482299
657.13677	5.6741159
660.18156	6.1018304
663.57477	3.7102685
665.3468	2.5472459
667.5906	2.6792732
669.71215	4.9196322
671.67287	8.3998906
676.39765	9.3123424
679.45599	1.5151858
682.76923	6.2706848
685.32963	93.823935
691.27017	3.0481397
693.79501	12.168391
697.92828	6.7087954
698.85823	2.9713899
704.95942	5.0213195
706.78152	2.6481947
709.05105	2.0894848
713.39935	13.037099
720.29579	3.6200494
722.36578	12.017924
725.21339	4.5933484
728.52933	9.0873435
736.23976	18.56122
743.37274	1.1300608
745.01635	1.0171122
748.29248	1.7814034
753.77209	2.7826378
758.48324	2.8735619
761.13567	1.7709458
767.12614	1.5969629
769.50101	2.3983405
771.76837	4.2491566
774.25619	0.820147
779.67657	7.2495896
788.09627	0.96746945
788.54209	2.1029052
797.36936	3.1927699
798.95188	2.2793642
804.46691	3.5244533
808.7058	1.8731706
812.36378	5.6533935
817.27356	5.3867311
821.19148	0.99617027
831.27387	0.99500974
839.19335	2.2135526
840.51939	1.0617394
847.32879	0.68678133
855.612	1.4804479
857.91709	0.68918921
862.25154	1.4150292
872.55814	1.3878165
873.59617	0.54595078
883.97709	1.1785668
886.30002	0.77436585
897.4165	0.80060256
905.20483	1.1322888
917.37808	1.0280213
926.59704	0.72407085
943.30331	16.744892
972.20745	1.1741445
982.26902	2.2769708
1026.0278	1.0425305
1035.3138	2.7205306
1039.5644	0.65379118
1042.201	0.90385099
1050.9021	0.931591
1054.6019	3.1886904
1065.7425	2.2429893
1071.4231	1.579954
1073.4012	0.90882113
1091.3275	0.84944861
1111.3978	2.0973722
1152.3679	1.5762789
1179.2695	1.1453241
1210.4524	1.6618934
1223.6102	1.0293968
END IONS

BEGIN IONS
TITLE=84: Scan 1120 (rt=1374.84) [E:\ORBITRAP\Laura\130118_OT_LB_Leaf\130116_OT_LB_Trichome_2.raw]
PEPMASS=563.26035 7561.3257
CHARGE=5+
SCANS=1120
RAWSCANS=sn1120
RTINSECONDS=1374.8354
169.11433	0.87353348
187.0249	3.1558516
196.77794	0.57903113
204.99073	1.793705
218.14552	1.9674132
244.91972	0.65161959
246.00431	0.86726767
251.3258	1.7459938
258.85968	0.48846017
271.97693	0.65168428
274.82207	1.0350283
277.95267	2.681354
278.60946	0.89043413
283.82867	0.91172787
295.75482	0.83864367
302.96953	0.9472026
304.16745	1.5133146
306.20056	4.3423456
316.61381	0.8806102
328.71514	0.66607059
330.99744	1.1204957
332.88098	1.2052498
338.9347	3.9981829
341.0179	1.0115201
343.48544	1.5188278
344.28065	0.82594008
346.45677	1.8633562
349.19721	0.89060578
359.08128	1.1894126
359.95059	3.7240122
366.58742	1.1138965
369.11305	0.7371594
374.35068	1.9256921
376.5084	1.0092234
377.55518	0.59889131
386.0591	2.643164
388.48065	14.069904
388.88919	2.0632569
392.93607	1.730223
396.36043	2.8276003
400.63508	1.4770653
401.89957	2.1725884
405.26928	1.4405449
416.37775	1.0179357
417.87566	2.1852957
420.06934	0.89303409
431.08386	1.8198844
435.96608	0.93383094
437.65471	1.3649682
438.53844	0.65883708
439.20348	0.93520692
443.64772	1.293063
445.31512	2.2353391
446.64518	0.89424549
449.06269	2.0914692
453.017	4.9199412
456.63791	3.1015614
459.32903	3.2599997
460.0357	5.4998446
462.89224	3.4674445
465.9767	3.8606281
467.18421	2.2959778
468.751	7.4288381
472.02154	1.56891
474.0003	1.7533529
477.81107	19.749005
480.46375	0.86529447
480.83599	2.2588244
483.95001	1.0808083
488.35026	3.5133647
491.02193	4.7273041
491.48708	9.4622298
494.09068	3.40854
495.34361	1.4554084
497.24692	1.4182815
498.09364	0.84372976
500.18246	2.9491498
500.79508	10.206758
502.07734	5.8009855
505.1167	37.172426
509.55143	72.677237
511.73026	6.1196157
515.89137	11.889262
516.69927	8.60737
517.7711	5.3112649
519.13041	1.255756
522.91275	7.3820912
524.34913	9.1740312
525.57465	6.6493646
529.5941	26.732134
530.23572	7.3630978
534.25472	87.906113
534.6008	18.997932
536.33129	6.288985
538.91907	5.4377795
540.63404	8.4441373
542.37851	7.1649387
544.59123	11.982512
548.4069	28.80847
549.35567	18.254267
553.0256	28.871778
555.74571	16.406862
557.06511	15.572133
559.45481	1.9859914
564.19235	2.6275926
566.13366	3.4917024
572.10906	1.9355848
572.90413	0.47670914
577.31402	1.2809617
580.80879	5.6148024
583.40019	1.7479482
584.2916	0.76698879
590.47669	3.3679463
592.2265	6.2788366
597.53091	23.778247
603.50172	96.841895
606.32072	8.6351742
608.78967	2.5911451
611.34802	2.1020254
617.89549	6.7935566
620.22858	8.124331
621.23505	3.8821277
624.10658	4.0941894
625.28945	5.4032133
626.909	2.8729282
630.68336	7.7935521
632.50757	2.3976061
636.63196	28.672245
640.16459	1.4465542
642.82735	1.7385721
645.99736	2.695359
648.10407	3.2229406
648.9634	1.4834415
651.68047	5.2716087
654.13816	8.0990336
656.11764	12.74413
662.31839	11.709008
663.56215	4.7061185
668.32183	7.3549037
673.45073	35.362003
677.20361	90.517244
679.19506	152.60675
682.12646	5.6345913
683.5716	7.0041979
687.19458	6.9675642
691.28946	3.0977918
696.98679	4.2170106
698.07483	2.0647081
701.19865	1.3753963
706.21758	1.7777006
707.14157	6.0689615
712.16406	18.35356
713.8634	2.2976034
716.36275	2.3919758
723.65807	3.9511922
727.25696	2.3262216
731.48786	12.074857
732.97731	3.7199241
739.33589	1.4459515
742.93982	9.7891782
748.28865	4.6340984
751.1495	1.7751054
754.26229	6.393187
757.56257	13.705657
761.29616	3.1604168
766.56093	2.960248
770.22872	6.8841784
771.76661	8.7845148
776.21184	51.379758
782.46764	1.8698084
785.8877	2.8414761
787.30746	3.0722928
792.7526	2.9335458
794.80418	1.5202081
797.76136	1.1555744
799.31199	2.9710626
801.79029	4.4902971
808.18992	1.0803908
817.10857	3.5944405
820.39347	3.1312473
828.07478	2.9997553
830.27778	5.3338981
833.52	2.3331483
835.36902	2.6060959
847.7707	2.9615415
852.14515	2.0910228
856.13317	1.3617908
858.22978	2.8631227
861.43859	1.9753018
868.2691	0.70997315
873.82084	1.8978828
879.4614	2.4433393
884.35555	3.900557
885.80967	4.0474371
887.28611	6.8171576
888.37657	1.4070689
896.18444	6.0444594
896.72633	2.5305373
903.80944	1.9318541
905.24806	2.2462438
916.27861	1.7905208
917.29143	0.83982324
930.24148	3.6588502
936.27551	3.0672509
954.38843	1.4524023
957.60208	3.1611031
1000.5146	1.1071561
1013.0829	1.2459751
1015.4281	0.84512115
1044.2327	1.7076269
1051.6221	0.84915636
1061.397	1.0483757
1082.3981	0.88936168
1087.2559	1.3557486
1093.6371	1.3789313
1130.4394	3.5556797
1174.5256	1.7559019
1186.5173	1.4955969
1208.4982	1.445447
1260.4976	1.6499413
1272.3602	1.2717786
1300.5305	3.5855264
1338.6506	1.2103263
1415.7158	1.7019735
1485.7942	1.1515128
1513.6102	2.5646488
END IONS

BEGIN IONS
TITLE=85: Scan 1122 (rt=1376.07) [E:\ORBITRAP\Laura\130118_OT_LB_Leaf\130116_OT_LB_Trichome_2.raw]
PEPMASS=492.92329 8441.7754
CHARGE=3+
SCANS=1122
RAWSCANS=sn1122
RTINSECONDS=1376.0681
145.0056	1.6170986
151.01155	0.5474077
159.11052	2.8778479
160.05347	0.50767717
161.15903	0.69684724
162.0626	7.72449
162.95698	0.78724558
164.24567	0.58875316
165.9127	0.57822966
169.01648	0.69507303
174.92029	0.84453764
177.98727	1.4193944
183.0097	0.88142563
183.88741	3.006565
187.1292	0.96488932
190.96509	0.52474023
191.93726	0.7888942
195.15515	0.72151699
197.59477	1.8534215
202.02734	2.1604713
206.98722	14.521139
209.93917	3.2410547
211.04192	0.81873667
212.45018	1.766358
214.0839	1.3630787
220.47897	0.68878904
224.0901	0.64966245
228.1096	2.6963512
228.68865	0.63912288
229.17485	1.5442539
230.08696	0.52974075
232.59737	0.56807224
234.98938	25.375564
241.095	2.0843621
241.84994	0.87968977
244.02933	2.8740421
246.28236	2.4711592
249.04521	0.57128578
251.06511	2.020413
258.24053	0.81264874
262.45234	0.71187538
267.23503	0.54446047
268.08046	2.1445805
276.20502	3.3740882
294.68847	1.4262457
297.97472	1.0602097
300.01739	0.96390518
302.44647	0.51146136
306.39858	0.85808888
306.8026	3.511393
307.69692	0.58395637
314.45248	0.97862534
315.68988	19.125243
316.28216	3.2110641
318.85985	0.78302322
323.18239	1.7789357
326.70886	1.2384674
331.16277	1.1795941
334.09648	1.853343
340.21255	3.2153761
341.63011	6.2247414
345.01268	9.75541
346.64732	2.5147665
355.16139	1.8774252
357.59407	0.71501857
362.75963	2.6981041
364.02678	0.98679639
365.61462	2.939902
367.25332	2.2526273
370.02944	1.3928188
372.30201	2.3459155
373.31653	4.3236251
375.02195	1.6250929
378.05449	0.70952226
379.1971	1.5642911
385.16295	1.3396537
386.01184	1.7519981
386.60789	3.19929
388.09593	2.2924144
389.11888	3.8632657
390.83923	1.0620475
394.75613	7.5982016
395.27341	1.3806988
397.15066	2.612154
399.16305	3.3603901
401.12722	7.4922561
403.17168	10.547363
405.04267	4.1938102
406.17701	6.288804
408.83234	34.576219
411.13964	3.1024778
412.14234	4.2227734
414.87688	23.140287
416.61745	1.1474094
419.70743	4.47599
421.10498	11.549157
422.40808	2.8945807
424.8743	2.5193432
426.14854	2.0825119
426.53678	6.282526
427.91846	2.7790998
428.8563	4.02014
433.21499	5.4840368
437.14847	13.286724
438.51157	6.3324717
439.53662	6.7444747
443.23555	10.53543
443.94708	6.3282215
446.42916	1.679244
447.28647	5.4877129
447.90674	9.0905188
449.08553	2.6965977
450.13257	2.5273387
452.74004	3.7655086
453.53201	6.0508785
454.87934	2.6556134
456.6007	1.4149047
458.23358	2.4334788
459.83933	2.0878578
460.59402	6.4272642
467.40309	4.1808185
469.79849	7.0903935
472.76193	54.290348
473.67586	12.334678
474.61414	13.522666
476.48234	6.949542
477.13086	12.832567
481.03338	51.234207
482.79252	37.228183
484.14232	19.60825
485.52419	40.347392
486.72954	67.229199
489.27405	1.3994347
491.54515	3.559388
493.26869	3.1676987
494.79811	2.1891406
500.97783	5.7859215
504.70638	3.999233
507.43286	2.0320743
511.20647	3.8792944
513.60531	2.6108989
514.83428	4.0247407
516.15824	3.8623456
516.87626	4.6544256
519.71346	0.85102616
521.2311	1.6606795
521.7855	5.1926577
524.22392	1.9754407
525.2077	2.6580074
529.23938	14.87327
533.12397	7.4360237
534.24177	1.9995966
536.75731	1.6523095
537.70192	5.8744004
539.14214	4.2980006
540.27067	8.8785895
543.58709	2.2587617
544.83111	3.4434255
547.46368	5.3070718
549.20433	10.453847
552.03416	8.1641741
553.14353	3.6959082
557.74724	159.91422
561.15951	3.9150492
564.31721	3.8932605
565.98649	3.771733
569.79883	1.1739693
573.17748	3.4339817
575.00838	4.531486
576.02581	1.8148986
578.78144	3.4941267
580.30144	7.2529735
581.24879	5.8873937
584.84293	8.0554513
585.74775	3.4670736
587.71006	9.8992199
591.15395	10.929108
592.67333	3.1624911
595.2155	3.0440285
598.19324	7.578073
600.77757	7.1869383
603.15541	9.2742206
604.96067	8.1028873
607.46133	12.271788
612.96968	37.53716
613.79293	52.439624
614.87006	17.893507
617.12904	3.7016721
621.80828	170.7018
628.27588	2.7270828
632.26145	4.12145
633.84717	3.7651987
636.59076	2.7845479
637.37745	1.1442593
638.80329	3.434866
642.00305	4.5131412
647.32779	4.9563978
648.36159	5.9895623
650.19087	4.7386056
656.75375	11.07787
659.39999	1.4533049
661.16013	6.6366105
664.80943	7.3869762
665.36395	68.364778
670.26477	25.769609
671.75385	3.2874194
673.28506	4.98277
674.25444	2.2301715
675.35312	3.0401109
677.39473	1.4462913
679.56559	3.3427777
681.7491	1.8788349
683.88449	4.2387205
685.17771	2.1945301
688.21688	4.4898258
692.27821	1.683244
694.8182	2.9351045
699.14354	3.9136719
700.87203	1.7055064
707.4607	2.5121293
712.573	1.804582
714.87956	1.3920827
721.30413	1.7359428
724.86353	0.8059686
727.18327	2.1652438
728.16093	1.1633641
735.21073	1.1316538
740.21966	2.0913575
741.73828	2.8706336
744.77538	1.6885425
748.23162	6.2155993
750.80374	1.67971
761.28294	1.0876059
765.03369	1.3273528
772.21798	0.82710823
772.76883	1.3934436
774.79228	1.0776499
777.34911	1.6096393
780.327	1.6088679
794.48414	2.1379531
808.21551	2.5198239
812.31519	4.4408407
814.36425	3.6818311
821.34845	0.82409129
830.42337	3.3661636
838.93452	3.6157974
841.35461	1.6945486
846.79711	3.6236499
847.1926	14.394863
849.17501	3.4218683
854.55737	1.8716901
858.11071	1.356679
874.75134	1.9666858
900.29889	1.6208275
906.33937	2.9454672
911.15643	1.2614136
925.14574	3.1561822
936.21777	2.1436184
954.36316	1.6101279
999.46026	1.9540358
1030.4643	1.72247
1042.3484	1.0003143
1050.6757	1.3969804
1149.5145	2.9181635
1260.4988	2.1979094
END IONS

BEGIN IONS
TITLE=86: Scan 1127 (rt=1379.75) [E:\ORBITRAP\Laura\130118_OT_LB_Leaf\130116_OT_LB_Trichome_2.raw]
PEPMASS=615.62877 8595.3936
CHARGE=3+
SCANS=1127
RAWSCANS=sn1127
RTINSECONDS=1379.7494
196.11068	1.0166098
196.97821	0.76070486
200.0269	0.83009597
214.89287	0.78784722
221.19403	1.4919055
222.21878	3.8368253
229.9409	1.9549986
234.67347	1.1525007
237.10348	0.84493656
244.25704	1.2634755
244.97634	0.44577062
249.09456	0.88100721
251.38443	1.013101
256.68741	0.52316227
258.00681	1.3925112
266.05521	2.2704226
269.71126	0.74890471
272.28094	1.2980462
276.24772	0.52432809
277.17787	1.3328953
278.7441	0.75457181
283.08096	10.923946
283.91937	2.2163853
286.23845	1.0857861
298.94439	1.2646584
300.88783	1.247856
301.93001	1.64558
303.84456	1.5943394
304.81093	0.59177868
310.76901	5.7169404
311.11062	1.0383629
312.00009	1.4815672
316.22339	1.3927672
320.79214	1.0520029
323.30932	0.54221776
329.99785	0.95036857
331.54121	3.7515094
332.19886	5.0329646
334.31154	2.0186093
339.58222	1.1884153
340.00955	2.1894523
343.05084	0.72290197
347.21721	1.392027
348.09036	0.94139982
349.20925	0.67551208
349.80845	1.61842
351.97348	1.9342728
353.25501	1.2743579
355.10873	0.76651611
355.89272	1.1264127
356.73595	2.4268976
358.16207	1.6949304
359.10207	1.0507425
369.13545	1.6348884
376.1985	0.92606763
378.32748	0.81725016
378.83094	1.3254933
381.39468	0.72358969
383.9979	0.56923608
387.07666	6.7006432
395.11702	0.73896617
398.04216	6.9227966
399.88321	1.4039737
404.22707	0.89572008
404.71011	1.0926343
407.39019	0.77502556
412.25644	2.0360415
413.65199	2.7352909
416.50575	0.57918512
420.8128	4.2157585
422.10428	1.092337
425.07062	1.6377086
431.51041	1.1646056
437.19366	7.8972151
439.0553	4.3788834
440.24411	1.7104407
440.93758	2.5651714
443.25071	0.95026535
452.15455	2.606232
454.16702	1.2524096
458.01526	0.59080692
460.11704	1.1389651
461.56518	1.405846
462.90249	1.1457587
464.17937	1.9471919
467.04392	3.9100364
469.11969	4.9332879
469.8929	5.3049894
471.19756	7.1564852
473.16067	0.76478273
477.66133	4.5803481
480.29979	1.4681689
482.11138	1.292858
485.37223	1.9399827
487.20972	2.6765355
488.10649	3.3050126
490.69946	1.5860864
493.22033	5.2867864
496.27078	2.3717369
498.41955	3.9303913
499.27602	1.9669764
500.86894	2.1081592
502.31857	1.0754507
506.34511	3.3117365
507.12812	2.867597
509.53005	2.9504295
510.17573	12.4846
511.92336	3.709539
512.29365	17.135892
516.06555	10.33292
518.81366	0.72260133
519.83074	1.1371287
522.20462	3.6512937
524.05826	1.9651965
525.67605	8.0323718
527.21117	3.1820807
529.82134	2.0201769
531.12745	1.3423488
534.72108	12.55547
538.80119	5.2658642
542.35888	0.86435451
544.06757	1.0624945
547.60677	3.2853958
548.89465	8.3513213
550.23355	6.9323145
551.13803	4.2681368
554.70752	3.2185793
555.58808	4.5739616
556.8312	3.5293292
561.13347	11.215487
562.06929	6.0157139
564.90614	4.5983199
565.75285	16.635079
568.33894	7.871706
569.20062	3.1570485
574.74626	38.52823
578.28912	5.5898881
578.94012	11.659519
580.07256	2.6412766
583.16701	23.475001
584.21613	9.134848
584.76892	2.7791304
592.17743	204.24084
596.97068	8.7941821
599.15023	12.480626
600.05841	9.0754652
600.8739	5.758987
603.77539	12.559012
604.33447	20.977913
606.5067	12.592482
610.29708	1.7588265
620.38956	3.3293936
621.25167	1.5033365
626.15736	1.2654417
630.22968	5.7815971
630.8513	10.357201
634.61746	2.7167655
635.67554	1.8183801
636.82724	1.9040937
639.24702	7.1810476
642.1364	3.5709194
644.26387	5.7589868
645.38442	1.7442548
646.60319	1.4199727
647.54325	0.68788295
649.91881	3.1000078
654.66992	8.073786
662.23862	180.6719
663.14145	31.387314
670.04848	7.1202645
673.32827	6.5840332
674.95247	4.071162
676.74258	3.9925696
679.24766	8.4627044
682.26608	4.202708
686.69725	12.685001
690.07481	6.3201964
694.76096	12.720916
697.25079	19.332848
699.1654	3.3000351
703.85169	44.273988
705.47494	7.6453065
707.99784	3.5271557
709.37479	3.108462
710.3024	5.1937611
714.62566	1.0951968
715.99899	1.9114043
726.86141	6.3631989
729.66919	1.8113434
730.2797	5.5478589
731.21493	1.9397786
738.21978	4.7628117
739.02979	6.6113385
741.43313	1.6162611
745.31492	10.683548
746.64009	11.11285
749.81339	5.6093017
751.34475	8.4401729
755.11292	2.7613683
759.25371	16.371494
763.27004	3.5538908
767.74044	86.232475
771.31543	3.0717935
772.07481	6.0754186
776.94483	6.9997867
777.28525	16.63178
779.77313	3.8192724
783.35381	2.8886312
785.74423	7.1918224
788.78821	2.2800553
790.453	3.8130036
793.19198	5.8834539
794.44665	2.470526
802.13394	7.5630543
813.03735	5.3285508
817.9418	2.7976241
818.70978	5.7384231
826.22687	21.906901
827.68491	17.996101
838.06239	3.9123108
841.25101	15.883761
848.93236	12.643128
849.85262	38.830232
853.37059	4.3864427
855.69336	4.3030441
858.35229	11.542205
864.15083	3.6470647
873.24999	19.296106
878.79401	2.7544559
887.12876	2.8031452
891.22743	29.265571
908.1292	2.7386476
912.33724	3.7727479
924.09564	4.7605264
933.54895	2.7957923
941.46559	1.6691764
943.77896	1.4982213
954.25976	14.966552
963.83715	1.31167
971.32269	0.92269272
977.78466	0.94064426
985.25576	5.3153878
987.36276	3.5046385
995.25209	4.295823
1002.2683	4.8686845
1012.2716	2.1132833
1022.1478	3.398407
1036.4411	6.0247758
1040.4009	2.2595589
1042.4826	1.8069936
1051.1285	2.2134219
1055.9424	3.2139335
1057.2985	3.997932
1069.3436	2.2045108
1077.6979	1.0772426
1083.1436	2.5897925
1096.4084	1.6163876
1116.1113	1.3216048
1149.4653	3.5862773
1167.1876	1.9712347
1175.2988	0.9767183
1183.2978	6.3690884
1190.2357	1.4897831
1237.6947	1.8835772
1262.4387	1.6379366
1270.6719	1.2913256
1279.3424	1.7202062
1302.4741	1.3112329
1319.5854	1.0398541
1352.2317	5.8893485
1365.2772	1.2972996
1388.4229	3.5560496
1400.3346	1.5126723
1470.5217	1.1806125
1530.5888	1.9353887
1588.8996	2.9886191
END IONS

BEGIN IONS
TITLE=87: Scan 1132 (rt=1383.38) [E:\ORBITRAP\Laura\130118_OT_LB_Leaf\130116_OT_LB_Trichome_2.raw]
PEPMASS=630.3166 5133.2705
CHARGE=2+
SCANS=1132
RAWSCANS=sn1132
RTINSECONDS=1383.3833
188.03731	0.30847322
201.24235	0.51826325
203.90091	0.2952241
209.00476	1.1716896
212.8912	0.47638319
214.02916	1.1541193
215.03738	1.4602489
215.90603	0.56224588
217.67804	0.30781117
225.7549	1.2060204
227.68913	0.78523834
228.07814	0.26358602
234.29281	0.64892771
238.9914	0.40143689
241.74176	0.44139338
242.90721	0.6440984
244.02754	0.36223129
252.99143	1.2017052
254.16705	0.93792864
255.98514	0.40590518
261.44617	0.77813959
262.18576	1.1562454
268.08069	0.34414771
283.02264	2.4194503
286.05829	1.422679
292.11249	1.2180381
297.14478	2.4853215
298.49024	1.1531751
303.27173	0.72967235
310.94928	0.72724673
315.0997	2.2703739
327.16309	2.168554
327.98836	2.2739077
330.96007	1.2901453
333.18579	7.1292472
340.96771	0.85886693
341.87482	0.60258962
343.07689	1.7363527
346.10935	0.46538922
348.88634	0.38264751
350.36435	0.58493791
350.8708	0.91308029
355.01497	2.0034958
360.40693	1.8326036
361.32491	0.35726099
365.185	0.56589366
367.06563	0.90491644
369.1594	0.62226436
370.04247	0.37000551
370.81759	1.1519393
375.32028	0.54655753
384.22583	0.66787135
385.16368	2.7326382
386.18534	0.40528054
388.97363	1.2907785
389.96661	0.945743
393.84305	1.5625699
395.70227	1.5045669
398.09605	1.7028929
402.18894	0.98916547
402.64337	1.5011269
406.26991	1.7159106
409.18449	1.4706114
413.15347	0.84580608
415.3872	1.6577601
418.11829	1.0751477
420.26013	0.82449532
424.20734	0.76429523
425.95575	0.91143764
430.01043	3.6748954
443.90974	3.1568053
446.42189	0.48319773
447.24114	2.6999922
448.68766	1.874387
452.9594	1.1065894
455.24123	1.1567856
461.18695	0.81877681
466.15325	2.1553036
467.1347	8.6917735
468.07633	1.3926603
470.63264	1.7135119
472.18005	1.7075903
472.9549	3.7528314
473.63237	1.1215767
478.71501	1.3549225
483.28189	2.9393473
486.2692	0.78435699
488.03387	0.90536909
491.87519	2.1669951
493.94457	0.8064206
496.34697	1.3585868
498.89933	2.5476966
500.9611	2.9380057
506.06445	1.8394203
511.30944	3.9604847
516.54041	7.6932866
517.00226	1.8179128
517.38575	0.79617261
523.81749	3.2912674
524.15956	1.3413769
526.11997	0.7019978
529.78748	2.614679
531.10433	3.6638649
533.81128	2.4761535
536.85398	3.9504274
539.65084	3.9539387
541.11467	4.6492687
545.83161	1.8785765
548.28048	6.1755341
549.38661	2.6580605
552.32421	11.921854
553.78834	3.0123221
557.07616	2.0863302
558.96042	5.1228583
561.12383	3.3229601
561.57044	8.3778873
563.64059	3.0660201
565.57398	4.0437786
567.33272	1.9080346
568.1815	3.3552529
570.7566	2.3156364
571.65622	4.262981
574.7882	4.4770597
576.35029	2.3445436
580.48477	4.3376137
582.99222	4.5935618
585.45203	4.2826586
586.53555	2.5514917
588.00442	2.9799159
589.56343	3.1198862
591.18892	4.8557705
596.50475	8.3777078
598.43918	3.2537693
602.13346	10.027838
604.03758	1.7968417
606.02862	2.2711181
614.27353	16.224971
615.54364	11.011859
617.35043	17.256781
618.34588	24.34094
621.19312	113.31453
622.71888	19.845764
641.22302	2.7756961
642.28436	0.68938274
649.10204	3.0275411
650.36593	1.9103769
653.38275	1.7924702
653.8436	2.431454
657.56078	9.2474382
661.3798	2.0014179
661.95183	5.7676166
665.25474	3.857353
671.44552	1.8365593
672.58379	3.4282933
679.41747	5.2417202
682.28613	2.6665909
685.53764	1.9271823
686.09887	2.7246811
691.17399	5.0923728
692.34644	5.0729634
696.82735	4.8369425
698.02042	5.9515979
701.0391	6.7636216
701.41304	11.976039
708.82799	6.3034899
714.13262	2.9636651
719.44036	5.1315096
720.6971	6.2316123
723.23869	6.2557854
726.5551	8.9192313
729.07239	3.6314922
733.11658	2.7791676
740.63699	7.1293221
741.13018	12.860457
744.17876	5.1331835
747.90062	6.7078875
749.84915	13.430708
751.97455	4.8733885
756.58562	3.0302026
759.07446	1.7384518
762.36357	3.7597236
767.8916	8.7901719
773.85447	42.850716
777.30552	2.6594954
779.56996	7.7985517
782.06239	5.9319243
785.81295	4.001575
787.36852	4.5480439
793.92848	6.8454724
796.06043	1.3621194
802.74217	20.18373
805.74799	3.9606399
806.67141	8.3385544
811.30362	3.9646936
816.49894	3.659835
818.62629	3.0712917
822.4466	5.7007619
831.82406	4.3062016
837.35744	0.57214987
841.44066	1.5449437
842.35002	3.1095932
848.24492	4.3860823
849.24613	9.4232258
851.2871	2.1881051
857.52169	6.3080267
863.94829	1.0882692
869.33906	3.6175188
874.2359	1.5808985
882.28283	1.7557405
888.25164	2.1063764
891.44858	3.1672506
897.24805	3.9625518
903.24176	2.4165559
909.21389	7.1849085
910.29643	1.5055615
915.34454	2.7265944
919.4083	1.9525725
927.07466	8.3659204
933.42393	24.411038
941.1154	4.1086795
946.40161	5.4300207
949.76528	3.1153374
957.2182	3.3718446
959.09467	1.4671843
966.22924	1.729052
972.46065	4.7720476
975.22978	2.256191
980.24073	1.44935
987.40399	1.5622161
998.24269	4.512393
1001.2666	1.5646818
1015.3647	1.5209607
1022.4599	0.78779321
1028.3794	0.80607315
1033.6751	0.8720643
1046.3028	14.97206
1051.2269	2.7690975
1058.5914	5.4400504
1069.5443	1.8950085
1074.1843	2.0303497
1085.2136	2.4499023
1093.4867	1.7695575
1098.3057	1.6123988
1113.3524	4.2332189
1121.3595	2.1114082
1144.3845	2.1408131
1160.6406	0.75398067
1166.2871	0.78330083
1200.2424	1.5957852
1221.8397	0.70581708
END IONS

BEGIN IONS
TITLE=88: Scan 1134 (rt=1384.47) [E:\ORBITRAP\Laura\130118_OT_LB_Leaf\130116_OT_LB_Trichome_2.raw]
PEPMASS=468.25083 5027.814
CHARGE=2+
SCANS=1134
RAWSCANS=sn1134
RTINSECONDS=1384.4665
145.03584	0.48317575
147.14566	1.4922324
153.005	0.43422788
154.00016	0.75326856
154.98359	0.55777917
157.05282	0.47247421
166.80172	1.7732946
169.05671	2.3163781
170.06313	0.48053592
170.47091	0.81566935
171.01118	1.7307483
175.97233	0.91360639
176.55278	0.2847197
183.14636	0.39575299
183.88364	0.47964502
185.99039	3.8969184
186.74852	1.0844131
187.17222	2.5210127
187.96172	0.61522112
192.96876	4.1084625
198.00435	0.93481358
198.77165	2.5916606
199.96171	0.76212552
201.07585	1.8412579
202.02924	0.47087702
202.9658	0.6667182
204.16419	0.95621512
207.15429	0.56108285
208.61339	1.7587142
209.9963	1.6466777
210.76584	0.46104722
212.98586	2.7908086
215.14931	1.2374877
217.77444	0.46069692
220.85187	4.8146345
223.31461	0.46369412
226.16934	0.62980893
226.99313	1.5686217
228.76356	0.33680854
230.01385	0.55923295
231.87232	0.85781906
234.8089	0.62920526
240.10529	1.1483458
241.74071	0.85616241
242.0503	2.8166567
244.00781	6.3994325
244.34125	1.0376767
248.98655	1.4659279
253.97381	0.98529292
259.87673	0.85537535
264.94181	0.56641359
266.99147	0.96864023
268.82957	1.8265619
270.034	2.3829674
271.16626	4.4509007
273.96336	0.71790289
277.02935	1.1629515
277.6372	2.1713043
281.15226	0.44754059
281.88095	0.73051473
282.87248	0.61407207
285.19181	0.64438312
287.04159	0.69860178
288.7435	0.89180687
291.63506	2.4311918
294.02511	3.7418171
294.91263	0.32685707
297.87906	0.9951947
298.4639	4.8047008
298.9677	1.8398822
300.78641	1.8823689
310.0776	1.6938067
312.11786	4.9655022
319.0353	0.47053652
321.35279	1.9335195
324.23922	0.48095337
325.12219	0.86209375
326.09939	1.7154668
327.87395	0.40976343
331.6755	1.5967447
333.62637	0.3634717
334.10187	0.57372077
335.18733	0.74127814
337.67356	4.2167078
341.92458	1.3130921
343.23803	2.0812087
347.32204	0.7072465
348.09457	0.89763996
354.13544	0.86955537
355.63852	0.92447254
361.20477	0.68558404
363.17723	0.60205096
364.89493	0.65148415
368.8927	6.1931903
369.66069	2.5704677
375.70016	6.1858178
376.88444	2.7703044
381.00447	5.9588808
382.28811	2.1232894
384.6955	8.7291566
385.18077	10.963077
385.84217	6.0215115
386.7807	3.1782512
390.86751	2.9091587
392.74528	3.0128796
398.20496	6.1819906
401.78869	5.1773958
403.35651	7.0653206
404.45163	4.8399977
406.4267	2.2615262
407.31615	3.1733027
409.92549	6.7680868
410.28465	1.387198
414.47333	1.9897445
414.87165	4.8071713
416.25398	1.8298264
419.1854	3.9738222
421.09899	2.2282175
422.60255	2.5838757
423.63659	2.6036285
427.11351	7.6674423
429.76221	5.4836631
432.75051	3.6112616
433.10885	11.446048
436.86639	1.6988338
439.58578	5.0226641
439.91044	1.3135469
445.87985	1.8777245
449.90724	22.098285
450.61172	11.422469
451.00736	4.3323313
453.04492	10.018376
459.1069	26.164789
461.357	15.297029
462.43769	21.501941
467.05446	2.5169468
468.37212	1.7532215
471.62286	1.4052551
475.96306	1.1752286
477.06209	3.2693937
480.10183	1.8365932
481.6593	1.123901
482.77734	1.575194
484.89229	3.5640391
486.15258	2.0532662
487.88025	2.0635789
489.35547	2.3895399
490.2265	3.0144254
494.81686	8.3913616
496.16327	2.473081
497.89057	1.6898048
501.49513	4.888287
504.78261	1.4168006
509.16842	22.48558
512.96373	4.9233639
513.88466	2.6086447
517.17154	3.5644559
519.24339	2.3623248
520.81155	3.7492316
521.85277	2.3070125
524.0061	6.0545568
529.33831	8.1858885
530.12035	14.683669
533.23204	11.56294
536.63992	2.7645705
538.0134	9.8761555
539.94765	11.803767
542.44364	7.0115073
543.27841	4.5416016
546.3009	9.5094561
548.65147	19.273815
552.17003	13.793478
554.11824	3.6940556
555.2163	7.8711794
558.65239	3.1705638
560.5356	8.4699478
561.83406	5.6779539
564.83322	2.6607492
566.22531	2.1619903
567.08579	1.2872728
570.55272	12.994193
573.18204	7.4338856
574.73361	5.6017631
576.31623	8.583389
578.18475	23.519961
580.9996	3.8404142
582.53418	3.0648801
584.66024	6.2744789
586.24402	3.5333123
586.77038	5.9094257
590.22526	22.816572
592.63793	2.5435689
594.63707	2.7328591
596.39586	5.1741863
599.43739	1.891949
604.10776	1.8954927
604.8701	4.5772697
606.45245	3.0865408
607.67073	7.226597
614.77232	7.7862226
616.26026	5.7143213
617.25922	7.7893721
618.94557	3.9301898
620.02006	6.1377884
623.311	2.467214
627.28392	3.1301876
627.81165	4.0884289
628.84679	2.0361662
630.89046	1.164916
637.28521	21.670862
637.77891	5.7681407
642.21463	2.2408415
645.31953	3.5999995
645.93942	3.7469143
646.86768	1.354792
649.30544	1.5891814
650.77182	2.1394989
651.73276	1.0719587
652.25818	3.0839974
657.31744	1.5621621
662.50206	1.8982819
665.35315	0.55775425
668.77523	1.1919532
670.11041	3.079739
673.95196	1.4118156
676.50579	1.4070522
686.95617	0.65476033
693.268	4.0906956
698.24842	0.91264516
699.87767	0.45539531
708.20622	2.7038296
710.8129	2.7510186
714.97749	2.0343834
718.18934	8.2742051
719.5896	1.1359385
720.16909	2.9534827
721.13314	0.61223985
727.8285	1.684148
730.40221	2.7747404
741.26546	1.2421557
742.17853	2.043773
749.97144	6.3688105
750.28889	28.333052
754.17459	2.2049462
761.06869	2.8396165
767.45568	0.46535751
773.33718	1.5050326
775.05787	0.67801825
777.03569	0.46334619
784.07626	3.7046185
787.35163	2.3066444
790.09088	2.1687769
797.19191	1.9426543
798.4912	1.4427301
801.12221	2.6434213
805.27157	2.4301778
815.53466	0.8885323
823.24798	0.96734869
829.31091	1.2214959
836.28842	0.69642222
839.5313	0.91586797
841.43707	1.0765702
847.33333	2.5953704
850.06956	1.2833823
856.0871	3.10957
860.32074	1.4146659
866.10195	2.0124682
875.31245	7.0878279
877.2441	2.2100603
906.43463	1.9621619
914.14837	1.5639352
929.49725	0.62120304
935.18457	2.8889594
942.37127	1.4151296
END IONS

BEGIN IONS
TITLE=89: Scan 1137 (rt=1386.7) [E:\ORBITRAP\Laura\130118_OT_LB_Leaf\130116_OT_LB_Trichome_2.raw]
PEPMASS=464.91227 5709.5938
CHARGE=3+
SCANS=1137
RAWSCANS=sn1137
RTINSECONDS=1386.7008
136.00685	1.4693215
139.9937	0.73086233
147.16821	0.89972985
148.13117	0.73870171
159.09071	0.2939736
164.7854	0.41692956
168.20596	0.90721729
170.97996	0.41765574
177.97752	0.42644107
183.05258	0.6053033
185.13234	0.30033421
186.07766	1.5490836
186.8498	0.52769365
191.9461	0.29410498
194.07067	1.477848
198.99909	3.2316388
200.0087	1.0407242
201.00099	1.545911
209.12414	5.5024535
211.67938	0.50167997
212.75271	0.38815287
214.23053	1.5336783
216.96557	0.52091044
221.03196	0.50800862
225.85318	0.37114095
227.16371	0.5273405
229.08923	0.22455306
233.10089	0.9993578
236.86975	0.91460012
237.1903	3.1494008
240.70987	0.824123
241.74615	3.1024524
242.72875	0.20258404
248.46038	0.60186885
249.03892	0.88907752
250.23918	1.435102
251.64032	0.36737795
258.15881	0.31390256
260.88791	0.47312446
265.10425	1.4990984
268.80247	0.84416115
270.02898	1.4448394
270.57034	0.50132729
271.55964	0.3780686
272.18418	0.81633971
274.14121	1.1921963
276.04037	1.0400172
276.88017	5.9443144
278.89698	0.23134275
280.78176	2.6944943
282.6893	1.2034061
283.10304	0.31391448
284.14964	0.48013975
288.54288	0.64217336
289.18055	0.2046973
295.91235	1.9388307
296.53799	0.75007061
298.7438	2.1088865
300.18405	1.1761569
303.24804	2.8717743
306.07967	0.99774401
307.04511	0.57358553
312.91204	0.71411638
316.06898	1.9863042
316.63436	0.72764147
319.12584	1.9265114
321.14163	2.0919543
321.61155	0.88197397
322.57986	2.4316488
325.08264	1.7680817
325.63926	2.8207649
328.88876	0.62382572
330.89639	2.3839337
332.02761	3.8733292
339.54741	0.98247016
341.03528	0.69664652
344.16831	3.0036852
346.95504	3.2917734
349.02342	0.98879898
350.32498	1.4425281
350.89562	2.0254759
355.79992	0.31660444
357.47876	1.0431218
359.12393	0.55590701
359.59554	2.9220374
360.0178	0.27289668
366.41341	3.7447412
369.15411	1.3519854
370.94029	1.0545545
371.99754	4.8693062
373.09662	9.881499
373.74617	2.9923964
375.31074	1.4253331
377.5955	1.9485661
379.18074	0.48021512
382.11603	6.618727
384.06969	2.3516795
385.64963	4.0704811
386.88646	2.2819128
387.75515	1.1279904
388.36564	3.7027582
390.54588	2.4965233
391.91389	0.50740689
396.20698	1.9384039
398.11481	3.4646903
399.97522	2.1935036
401.43637	0.93465571
402.71476	0.47473418
403.44228	2.6861729
407.73972	1.2707232
408.1354	1.6009983
408.63286	5.9830116
410.50463	4.0779753
413.16498	2.1401489
416.23742	2.2809727
416.83433	6.2135176
422.15308	311.86648
425.22595	7.6306607
427.84304	2.5416355
429.4327	1.6579859
430.8621	2.1224786
433.08335	2.2686698
433.9489	5.1010775
436.36345	10.179211
437.15204	5.2189541
439.37788	4.6759904
441.51422	5.2179898
444.06871	6.9271529
446.59957	18.03981
446.90923	116.16374
450.53302	12.543133
451.5982	4.8698452
452.41763	10.303706
453.47104	15.470966
454.83218	24.632126
455.69832	18.841456
458.27117	24.883847
458.84477	8.5448555
464.69245	0.89685989
468.21891	0.4569183
470.71702	0.45666539
471.92891	1.1472952
473.06955	0.62021135
476.52888	1.6033101
482.1058	7.8332355
483.81964	2.3606253
485.29715	0.90676855
489.66857	5.4285094
490.28638	0.95900503
493.06961	1.8547883
494.41623	2.2314516
496.19267	2.3449593
498.14712	3.1420197
499.91166	5.8831431
506.2497	4.5571051
508.81857	3.4153635
509.25164	5.7864475
510.75603	5.8374218
511.74371	2.7627801
513.69518	2.5698868
516.26379	2.8449062
519.51789	8.4941771
525.6307	3.1282764
526.14244	8.8768084
529.28899	4.1314263
530.13174	2.544596
531.34217	1.061923
533.59813	0.58954471
537.12834	5.2395069
540.93773	4.0121797
542.98231	6.0575327
544.54012	6.2421195
546.4124	3.1909876
548.49853	1.8536285
549.13678	4.3658074
551.63155	3.5484284
553.5599	6.7710046
556.11326	2.8563444
558.50862	3.5581451
565.25039	4.099449
568.54899	4.1089416
570.38668	3.0349851
572.31667	5.7151631
573.8294	2.2743437
575.26311	3.6290969
576.70949	8.1955233
581.79003	9.0262197
583.65912	4.1529349
584.20516	12.57513
586.79322	3.8824169
590.20975	4.9200621
591.35208	2.1499136
594.84108	3.9052486
596.15594	5.7326242
598.20318	1.2355143
600.66287	2.0895475
604.75938	8.777341
608.67579	3.4910752
612.30785	4.8566895
613.66886	4.2891021
616.73969	2.6982658
618.30208	5.4452395
619.90249	2.0628109
622.28536	4.209466
624.06873	4.4715103
626.02006	3.6183531
632.10294	14.21573
632.76656	39.44302
635.10584	2.1603386
637.22114	4.1910415
638.2021	2.0803446
640.68041	1.5158193
643.32331	0.6778886
650.24995	11.089258
654.43139	4.373664
655.2334	5.16491
663.24267	0.35551571
667.23682	2.1993936
670.07119	1.6329726
672.12786	1.3350832
674.44726	1.5753022
678.41907	1.6865597
679.82488	0.89447672
683.26123	5.5938793
685.21588	2.4235697
687.62177	2.4026042
690.26445	5.9513312
691.31113	0.91537073
697.04541	1.2675181
698.27777	0.5537547
702.1586	3.5210359
705.22986	2.8554206
709.32816	1.2280708
712.26569	1.3604135
712.78788	2.6109045
718.30593	2.1762438
719.21239	0.39463302
725.15529	1.4207093
726.03261	0.36702006
730.17004	1.6004093
732.38673	2.0580008
734.33475	0.92352302
740.34283	2.8955562
751.01066	1.7562305
753.41906	1.0226602
754.09985	2.0087391
762.59351	2.1180772
764.33475	1.5475252
768.95288	1.0773295
769.3572	1.8203843
780.97753	1.334913
795.31536	0.77298134
806.36626	1.2219764
808.17256	0.84715915
809.45239	1.2280992
822.82666	0.91609543
845.29321	2.3024556
864.36676	2.1479745
874.24298	1.1506455
888.11285	1.7175092
900.3375	2.0043062
903.22694	0.58800052
917.19708	0.75533542
922.45972	1.2859696
941.22721	0.66700155
944.32367	0.51030002
948.8377	0.35792297
954.62408	0.38110816
973.13676	0.87859819
993.32223	2.5047026
995.25239	0.65384623
1056.1467	0.52529772
1067.4289	1.4779971
END IONS

BEGIN IONS
TITLE=90: Scan 1140 (rt=1389.02) [E:\ORBITRAP\Laura\130118_OT_LB_Leaf\130116_OT_LB_Trichome_2.raw]
PEPMASS=823.3664 13280.507
CHARGE=4+
SCANS=1140
RAWSCANS=sn1140
RTINSECONDS=1389.0188
238.00049	0.50589722
243.91902	1.6971857
255.93171	0.60130576
256.65674	1.5393308
257.95099	1.7663409
283.0314	2.0541678
309.20821	0.88434251
312.85773	3.5459784
321.87411	1.5248934
327.0085	5.5879945
328.00776	1.6026887
331.23724	1.8776034
336.24603	0.56186697
365.11748	1.2051308
368.57159	1.0537501
385.71569	0.62983283
396.07144	0.67183676
396.98073	0.89315914
411.1867	2.8326635
413.7145	1.2719457
416.68203	2.8092512
417.14588	4.5749633
418.32992	2.6293503
429.80835	0.47204091
436.96758	1.2087036
438.27312	0.91914051
449.94821	1.4616
451.31368	1.4195871
455.12197	4.8396136
458.04177	1.7062416
462.81728	3.6587903
467.75801	0.9285337
472.1186	1.0171242
474.55762	2.8225153
483.92803	3.8446316
487.90344	0.90902909
503.47688	1.2500976
505.60837	1.8316327
507.12917	5.0900617
508.39578	2.6379013
523.81074	12.479033
524.22271	1.5832354
532.14417	0.69871273
534.48496	2.2028878
535.27777	3.2382707
539.99533	2.4814504
542.18885	1.3010636
542.9823	2.0889827
547.79937	0.49722504
559.23078	1.3477128
562.65069	2.3547325
567.8397	3.6311453
578.66733	3.4072217
582.87445	0.73121594
595.75244	1.2751856
599.78405	1.6564797
604.25738	7.9054963
619.32046	7.7131644
621.1073	0.57083485
623.25052	1.615037
626.23179	3.9538864
629.03485	5.3448705
634.27716	2.3324286
636.2705	3.9513681
640.27379	0.49108337
643.77737	3.2098446
644.86779	4.2310825
656.91748	3.1877857
662.60718	19.87188
666.66284	3.1401119
669.18365	7.9403322
671.77344	1.4794412
672.89866	3.4775317
678.35559	1.3230432
681.21086	4.7378465
684.11572	3.2399726
687.75668	17.89147
696.23897	3.9210567
701.8621	2.2087574
707.17379	5.8478803
709.95297	4.8015415
712.65519	8.3612066
716.24262	9.636076
718.21615	4.9537032
721.29008	4.0706151
726.04982	9.8705987
729.86684	14.678929
733.10858	4.0814883
737.92641	6.7222295
743.23437	11.419626
746.21495	3.1888323
748.2093	7.6498285
752.80849	10.293715
754.70034	3.3513178
756.73823	4.9822612
760.50437	10.816838
762.66176	14.315026
764.74508	9.0460899
770.22847	14.255295
772.4874	15.28794
773.86129	9.9513002
774.36017	11.99145
784.11894	64.030367
787.8289	148.27348
790.56351	28.477355
794.4457	107.99231
798.86215	464.08857
803.46274	22.558459
804.43576	38.7167
808.18303	112.89152
812.25613	609.09347
823.48327	3.5386247
833.35519	19.911759
837.93264	1.2527166
847.23059	2.7870389
849.69935	6.4304119
853.74224	3.9280739
857.07589	2.0411931
862.86602	8.2247716
867.88093	11.211675
868.8953	19.285154
879.21178	4.1293047
884.91954	28.256356
890.20828	70.756781
894.50931	9.0546339
901.38977	11.458922
904.22885	5.1156615
907.17229	22.867332
913.59795	3.8609581
914.99758	2.8224098
920.34049	17.420207
927.855	11.143469
935.23095	1.8371315
941.10271	3.3457398
947.15546	10.889861
950.14055	19.595475
953.7244	6.6205372
958.79309	34.995751
964.74179	4.9194285
967.99387	1.5789433
973.56363	9.9414249
977.33702	14.248884
980.68459	10.904973
984.32007	8.3366344
987.80863	5.566107
993.00469	24.375024
999.61566	8.6016263
1006.3963	27.245426
1011.5211	8.5067967
1018.022	18.470934
1020.8578	3.2804911
1022.9964	4.5642808
1029.2469	3.0561094
1032.2865	10.958587
1034.1698	6.3339351
1042.9264	5.5137824
1050.3872	6.0882945
1054.7685	5.1294665
1062.6073	2.3377428
1069.2608	5.9646681
1073.809	2.4786255
1078.5653	3.5739889
1082.4887	7.2206036
1091.7641	4.7582023
1097.2431	2.2989207
1098.3492	6.6586367
1102.4503	0.92312628
1114.857	3.5278342
1116.5178	4.3621254
1122.4512	4.0689872
1133.7955	7.068024
1141.9166	3.1424041
1150.317	3.0475948
1157.6971	2.1228993
1163.3278	1.8860419
1166.9185	3.4194105
1170.1623	2.4782272
1174.5945	0.86751544
1180.2109	1.9282266
1188.9568	7.7959182
1199.5249	12.45457
1206.6153	1.3564112
1209.9388	3.2627121
1216.9825	3.4685866
1245.8964	2.6734529
1249.0891	2.0458411
1263.3854	7.4983052
1289.3562	0.71648321
1315.0343	1.7449633
1322.5255	3.7065651
1339.6337	5.52546
1358.0779	1.301878
1366.4027	1.2987086
1379.5536	2.1056227
1389.4171	4.3080011
1392.4546	2.6227389
1411.6114	3.1199006
1436.2571	2.5821473
1446.2919	1.0631429
1457.5673	7.2633988
1468.6683	0.94619154
1478.3374	4.0510266
1487.7469	2.7493158
1491.2655	1.4104571
1506.6576	4.1624965
1516.6446	4.4221922
1526.3744	5.5250437
1538.1511	1.743494
1576.4578	2.270259
1687.4881	3.3943207
1696.0505	3.7390758
1711.2699	2.3135866
1733.4938	1.4423665
1948.9089	2.135521
END IONS

BEGIN IONS
TITLE=91: Scan 1141 (rt=1389.65) [E:\ORBITRAP\Laura\130118_OT_LB_Leaf\130116_OT_LB_Trichome_2.raw]
PEPMASS=653.96175 4008.8259
CHARGE=3+
SCANS=1141
RAWSCANS=sn1141
RTINSECONDS=1389.6482
192.69731	0.45618291
195.10249	0.80939612
208.99911	0.43946276
220.89245	1.8346587
234.23108	0.95618636
258.12399	1.2022226
260.18952	0.49212197
272.98004	0.60346808
274.98468	0.81187635
283.0144	2.9628857
297.16058	2.9136088
310.63324	1.3367886
321.74828	0.4424684
322.17732	2.0094047
323.02316	0.991297
328.98968	1.1574952
343.29919	0.4581216
348.80694	0.29586663
354.07458	1.1886758
359.51629	0.29944063
373.3485	0.88210727
385.87234	0.24193147
390.7971	0.62725284
391.97712	1.3376469
394.70017	3.3861105
401.16147	1.4852339
405.05092	0.50695648
409.04422	3.8187495
413.02221	1.0298283
415.08029	0.29054821
427.21655	0.32637422
432.24811	6.5483061
433.32988	1.3717905
434.05904	2.9459098
443.1073	0.9545558
444.59284	1.673403
447.70263	1.1414502
452.60362	35.971206
457.11358	0.85608975
468.85025	1.0552848
469.39166	0.30111671
478.1909	7.1643949
481.3368	0.23724959
486.10621	0.4209975
487.14071	2.2855636
488.25251	0.87717563
489.82003	0.30093094
495.9857	3.7296875
496.87941	1.2349317
503.43543	0.26314675
506.39879	1.2983323
509.90966	1.0056061
514.75754	2.8734904
516.48015	1.5474847
518.84832	0.98040585
519.72054	2.9828046
522.42303	1.578538
527.5028	2.2549947
530.80158	3.4126293
536.28918	2.8800862
536.71824	7.4382933
537.50222	1.5513324
541.79349	0.35447467
545.33484	1.6388336
548.1891	3.5704513
550.82282	3.2206174
551.84305	1.218106
555.09149	2.1289441
557.16475	4.9399147
559.00682	1.2165855
563.12369	2.7862589
568.50856	29.606488
574.52259	14.479503
574.87746	5.6659332
579.43818	3.4704111
583.02314	3.0595245
587.47106	1.2458441
591.33532	5.2828633
595.91583	2.3523317
597.15372	3.6627558
597.97364	6.8922691
599.32218	3.944876
600.77528	7.8125131
602.01245	2.2545049
607.76157	7.7288881
610.92159	5.9149187
614.01057	2.3790737
615.41078	2.4926406
618.16605	2.0768132
620.30122	9.6311234
620.82765	3.619947
626.53757	19.411511
627.62806	3.8473151
630.32982	6.9771246
631.69656	5.4007667
635.87596	29.592013
637.31387	6.6933189
641.84332	103.87756
644.31048	5.5452504
645.50984	5.1849594
646.69287	12.724144
647.99327	2.920021
654.28792	1.4645349
662.19718	3.3934676
665.51577	0.32672955
670.32194	5.9158404
671.18702	3.3365924
672.41335	2.4135649
673.27027	0.90064111
682.14589	24.147035
685.80703	3.5211961
691.19787	2.8112886
694.31335	2.0755282
697.26532	4.5405604
700.27588	7.6866911
707.77141	3.6400739
712.22359	2.151181
715.36744	2.7771699
717.53935	2.5256258
721.14807	1.3715945
726.71744	2.4654713
732.65465	16.147542
735.83922	1.83458
737.97729	3.5205943
745.30483	8.8764652
746.2321	3.7765269
747.47197	2.8066785
758.11141	4.6027128
760.22578	8.3400204
765.12092	7.3949964
770.23586	3.0328132
776.22426	13.582454
777.61939	7.486708
782.4739	7.1110183
790.08706	1.697275
790.60436	3.3001384
797.26071	5.3236282
799.06781	3.4112076
802.49078	2.1032107
808.28198	4.136773
819.79874	12.548447
824.71773	1.9777322
829.22567	2.9474495
831.68138	1.6504067
834.72071	1.8087822
838.2251	2.8601997
840.63615	2.603269
843.89834	2.3301305
849.18694	1.272055
852.94847	3.0818414
859.12652	2.7602151
864.21981	3.1237037
874.00361	6.1452327
877.40314	1.3965431
879.60644	2.3173111
888.31596	3.5761563
894.36265	13.943048
901.21352	5.1448405
904.17576	6.0264016
911.25486	3.4029418
915.1675	1.3142884
919.17099	1.1368071
923.65185	2.0649022
928.11206	1.116414
946.92246	1.9606599
948.32763	2.2825908
975.23852	3.6139433
981.60752	4.4546783
989.37216	4.6653338
993.39897	1.4459261
997.28028	0.51750108
1001.4401	0.94480596
1007.136	1.001587
1013.5487	3.1435252
1016.3709	0.85979499
1019.4425	1.2155928
1023.3579	0.45805897
1034.4235	2.5043374
1037.7508	2.9276454
1047.2274	1.9682345
1056.1939	37.752605
1061.3795	3.59314
1072.3329	8.5900446
1149.4316	1.5650514
1160.405	2.2419143
1175.4476	1.9297432
1243.2428	1.7184265
1289.3909	0.72602159
1429.3607	1.547772
1511.8302	1.2439699
END IONS

BEGIN IONS
TITLE=92: Scan 1143 (rt=1390.86) [E:\ORBITRAP\Laura\130118_OT_LB_Leaf\130116_OT_LB_Trichome_2.raw]
PEPMASS=528.60279 5449.8828
CHARGE=3+
SCANS=1143
RAWSCANS=sn1143
RTINSECONDS=1390.8642
159.11206	0.59104135
160.2144	1.6635412
166.8477	0.50454425
168.96506	4.0964806
169.21956	0.66968
170.07927	1.6304779
170.88577	0.94627721
174.01341	0.89408759
176.56168	0.57641666
177.16843	0.28073842
183.25651	0.8742576
186.99832	12.381226
187.31201	1.1555061
196.94009	0.82065592
197.87032	1.0237505
198.86579	1.5469566
200.97224	0.4439276
209.98883	0.97667076
211.08114	0.77653352
212.44701	0.64430086
213.19542	1.8578786
215.07126	0.78302619
220.87078	1.5124787
222.03916	0.84051766
224.0943	0.40328991
227.0868	1.3872149
230.01893	4.3702537
231.1038	0.34441062
234.94977	0.69596264
253.79575	0.99911897
255.87548	0.76410646
257.96537	33.4505
262.25757	0.57559557
266.9313	0.39629921
271.9187	0.96184987
287.84595	0.67487935
295.15253	1.7855838
298.16436	3.4482295
300.25141	0.51565637
300.70251	1.5974433
304.8302	0.93007414
317.96286	0.67347042
324.2149	1.2490064
325.06556	0.66055091
329.88003	2.7148188
331.10399	1.6863154
335.82311	0.83734996
339.09466	1.4723038
342.13435	4.488296
344.90069	2.7362467
349.74105	1.587885
353.31693	1.49531
357.05188	2.7147988
357.70291	0.82342824
358.82136	1.2820006
361.59572	0.36463866
367.95426	1.4575396
370.18851	1.7640324
370.80591	2.2432126
374.00612	0.98090289
381.16009	1.0267906
383.22767	3.7254529
385.84892	11.481352
388.59278	2.4374224
389.33682	1.2255134
390.18172	0.63357873
397.07616	2.1933919
398.16634	3.8492753
400.13793	0.63472696
403.00366	2.4781805
411.05923	1.6279015
413.03244	3.6817187
414.16279	0.58936945
414.92672	2.4466126
423.63792	2.1555908
425.75322	4.1770427
429.83476	2.4590447
432.20898	1.3854974
433.12745	4.1156876
435.48783	3.5822994
436.76641	1.0938392
438.47812	2.4006361
439.13809	2.9104128
440.54871	1.590489
442.20197	4.2577412
442.75919	6.2047169
447.91593	3.3664437
448.63511	8.1556979
450.14195	1.3352762
450.76796	1.4052644
456.23502	2.9584811
456.75852	5.0336877
459.35867	2.0630958
462.09193	2.6582528
463.31599	3.1177877
464.82506	4.7710234
466.03514	7.1518183
467.81899	3.3991097
470.33804	3.8756117
470.81342	7.8956231
473.34975	1.7646369
475.10574	2.4365803
476.91446	1.9353275
477.37194	2.1754965
478.22177	4.0991657
481.21377	4.3518092
484.49729	2.6354122
485.10276	9.0852949
486.26645	2.1601266
487.37829	3.3019214
488.73879	3.6985883
489.58259	1.9397066
492.65937	8.5490896
494.011	5.0767591
498.20208	3.8074063
500.0823	6.962096
501.29935	5.0805915
502.2746	8.7405735
504.8367	4.3487444
507.197	8.2801669
508.23131	3.8316412
509.13916	2.2463647
509.62017	11.249465
511.53479	6.6080806
513.55085	12.639534
518.63864	33.372725
519.206	8.9988033
521.22603	27.15278
522.19349	10.833644
523.0026	3.6551954
524.38704	1.930125
526.65745	2.3416261
528.30311	2.1750269
529.14019	0.7228247
532.13082	2.4681016
536.65556	2.4950412
538.11175	6.4249374
542.26172	0.452004
545.30768	1.0352909
548.28032	5.4775635
549.18832	1.6160286
552.35121	1.146228
554.01094	0.9659635
554.3269	3.4507331
557.26091	1.0870006
557.95255	3.4715609
559.55604	0.89702711
565.6134	0.73650167
565.63348	1.9465999
568.309	1.4241429
569.83588	3.5830567
572.98913	1.4051903
574.8174	2.3331894
576.68433	3.045756
580.73376	8.71401
583.96455	1.1502816
586.07633	0.8460677
589.15831	1.9072934
589.9926	3.9975391
592.20008	2.84175
592.84009	4.542386
599.7587	79.849167
602.54032	8.2766775
603.76252	4.0156942
606.30772	3.5686053
609.56882	4.7054696
612.16463	3.255389
615.23051	3.877362
619.76792	10.249712
621.24657	4.229189
624.29939	2.9598407
628.2323	5.9118391
630.18071	3.5763532
632.28999	5.2711139
635.56289	21.30623
635.99349	51.299764
640.58761	3.6365677
641.37724	4.9265485
646.16141	4.1471513
651.38737	4.7746196
655.29179	27.887739
658.84194	5.1440066
663.82505	169.54461
668.75725	4.3376301
671.29876	4.2503762
676.36448	6.05509
679.76957	10.082416
683.1869	4.2264094
684.342	5.3473013
687.27681	5.6780037
689.28519	3.482388
691.77961	1.8077669
696.58737	2.7840265
700.39309	0.82784665
705.34855	4.9468618
706.45745	5.5827977
709.22452	3.1973145
711.30272	3.4189293
714.26368	4.2946976
719.25748	12.222284
730.9425	2.5212288
734.29868	6.5130016
737.84109	3.7545115
741.29386	1.6302024
745.11138	1.754999
746.81058	1.5059948
748.63737	1.0001657
750.31014	1.8663196
751.36175	3.1308852
762.68011	1.4409783
765.2532	0.4810947
767.07331	0.89186962
773.99222	0.90374898
777.33421	1.8841776
777.93347	0.86333945
780.16063	2.5295987
787.48854	1.8561197
811.23626	1.0651754
817.37137	2.9187833
822.535	1.270683
828.0416	2.0097005
838.36242	1.0426491
848.50244	1.9936263
858.64134	2.1729724
867.23834	1.1420303
874.28901	1.2981149
878.50048	1.6164014
882.46059	0.79230772
883.78695	0.45506261
889.18493	2.1627652
896.34967	0.5697848
906.24741	1.0576683
907.28668	2.2889503
921.45849	1.6272644
925.39318	2.0164637
937.20338	1.2216594
939.24493	1.7239339
948.07983	0.65486905
956.55002	1.2641352
957.61151	0.48718537
966.9842	3.0963485
985.41809	7.4136298
1006.0549	0.58954047
1014.1836	0.98091529
1017.4145	1.3732101
1035.3828	0.97417536
1053.3547	1.0004698
1107.475	0.90481786
1132.4303	2.2891031
1137.4836	1.7765549
1157.4353	0.68196009
1220.5815	1.3082994
END IONS

BEGIN IONS
TITLE=93: Scan 1147 (rt=1394.44) [E:\ORBITRAP\Laura\130118_OT_LB_Leaf\130116_OT_LB_Trichome_2.raw]
PEPMASS=499.31186 5759.0127
CHARGE=3+
SCANS=1147
RAWSCANS=sn1147
RTINSECONDS=1394.4402
145.10891	1.6959646
147.14548	0.36605807
155.03901	0.97245255
165.60999	0.75762337
170.97643	0.38772811
172.75456	0.60531144
175.10998	1.9801262
181.11279	0.38242552
192.06426	0.39758066
194.85664	0.69139444
197.04056	0.46451946
200.22561	0.58492651
202.99907	1.4707362
213.04314	0.93403189
214.9329	1.0568118
225.13577	0.75140408
225.48654	3.5316492
225.91895	1.6410258
227.10149	0.91794336
229.02257	0.682528
230.9722	0.46211002
232.91517	2.8406617
233.93574	0.77786192
243.37461	0.6407447
246.09799	1.6913862
251.10403	3.3233508
255.11822	1.0660907
259.68772	1.3654696
260.83845	0.94338274
265.00476	0.34331328
271.1658	2.9969466
274.28298	1.0019775
275.31722	0.5024994
276.22545	0.35299564
282.14259	0.58207538
282.63705	1.4620273
291.95563	1.4761004
293.71029	0.36163898
299.08587	1.5280933
301.9419	0.9994006
303.10264	0.74082267
304.33352	1.1091221
308.9457	6.1778546
309.66079	3.4308808
310.89264	0.49370138
314.16897	1.3903554
317.05691	1.7221905
319.55044	0.62265237
325.18991	1.3641097
330.01859	3.0969233
333.84297	0.9710048
338.59257	1.2062645
340.84216	2.4755155
342.06192	0.74214087
344.17661	1.0882019
346.65484	0.69840897
349.22707	1.1682091
350.07143	1.8726578
355.06334	1.709106
357.27737	0.58054132
359.21693	2.7151289
360.63005	1.177598
363.69538	1.8271476
366.03684	1.3174799
366.97936	0.83867548
369.67249	0.5641452
370.1358	0.82158739
370.97419	0.46751139
375.63584	0.76518362
376.22866	1.0498813
378.27685	2.1283336
381.10323	3.7682094
383.28846	2.6542748
384.9629	3.1378019
386.6612	1.0726729
387.60177	0.38379634
388.23107	0.80029702
390.60503	1.6807455
394.6454	0.66677448
398.09483	1.9656342
398.94563	4.2592229
400.445	1.6606091
403.21931	5.7599064
404.2986	1.9097697
[truncated: 22,469,969 more chars]
