# Supplementary material for: Proteomic analysis of the medicinal plant Artemisia annua: Data from leaf and trichome extracts
Source: Data Brief. 2016 Feb 23;7:325–31. doi: 10.1016/j.dib.2016.02.038 (PMC4781977; doi:10.1016/j.dib.2016.02.038)
Supplement: Supplementary file 2 — Supplementary material Data files Compressed data files of the three technical nanoHPLC-ESI MS/MS analysis replicates for each sample type (trichome-enriched, trichome-depleted and whole leaf sample). The data files are Mascot Generic Files (.mgf files) which were obtained by converting the raw MS/MS files using Mascot Distiller software (Version 2.3.2; Matrix Science, London, UK). [file mmc2.zip › MGF files + supplementary table/130116_OT_LB_Trichome_3.mgf]

# 
# MS.PreferredSpectrumFormat = 0
# MS.UncentroidingHalfWidth = 0.02
# MS.UncentroidingPointsPerDa = 400
# MS.AlwaysUncentroid = 1
# MS.RegriddingPointsPerDa = 400
# MS.AggregationMethod = 1
# MS.MinPeakCount = 1
# MS.MinPeakCharge = 1
# MS.MaxPeakCharge = 7
# MSMS.PreferredSpectrumFormat = 0
# MSMS.UncentroidingHalfWidth = 0.2
# MSMS.UncentroidingPointsPerDa = 20
# MSMS.AlwaysUncentroid = 1
# MSMS.RegriddingPointsPerDa = 20
# MSMS.AggregationMethod = 2
# MSMS.MinPeakCount = 10
# MSMS.MinPeakCharge = 1
# MSMS.MaxPeakCharge = 2
# MSMS.UsePrecursorAsMaxCharge = 1
# MSMS.PrecursorChargeSources = 1; 0
# MSMS.PrecursorDefaultCharges = 2; 3
# MSMS.RedeterminePrecursorMZ = 1
# MSMS.PrecursorMZTolerance = 1.2
# MSMS.IgnoreSingleChargedPrecursor = 0
# TimeDomain.MinPrecursorMass = 700
# TimeDomain.MaxPrecursorMass = 16000
# TimeDomain.PrecursorGroupingTolerance = 0.1
# TimeDomain.MaxIntermediateTime = 30
# TimeDomain.MaxIntermediateScans = 5
# TimeDomain.UseIntermediateScanCount = 1
# TimeDomain.MinScansInGroup = 1
# TimeDomain.CollapseMSn = 0
# PeakSelection.MS.FilteringThreshold = 0.6
# PeakSelection.MS.MinFilteringPeakMZ = 50
# PeakSelection.MS.MaxFilteringPeakMZ = 100000
# PeakSelection.MS.FilteringMinSNRatio = 2
# PeakSelection.MS.MinPeakWidth = 0.002
# PeakSelection.MS.ExpectedPeakWidth = 0.02
# PeakSelection.MS.MaxPeakWidth = 0.2
# PeakSelection.MS.MaxIterations = 500
# PeakSelection.MS.RejectWidthOutliers = 0
# PeakSelection.MS.BaselineCorrection = 0
# PeakSelection.MS.BaselineSubtractMethod = 0
# PeakSelection.MS.PeakFitMethod = 0
# PeakSelection.MS.IsotopeEnvelopeMode = 0
# PeakSelection.MS.IsotopePeakIntensities = 
# PeakSelection.MS.SinglePeakCharge = 1
# PeakSelection.MS.SinglePeakWindow = 0
# PeakSelection.MS.MinSglPeakWindowMZ = 112.5
# PeakSelection.MS.MaxSglPeakWindowMZ = 121.5
# PeakSelection.MSMS.FilteringThreshold = 0.6
# PeakSelection.MSMS.MinFilteringPeakMZ = 50
# PeakSelection.MSMS.MaxFilteringPeakMZ = 100000
# PeakSelection.MSMS.FilteringMinSNRatio = 2
# PeakSelection.MSMS.MinPeakWidth = 0.1
# PeakSelection.MSMS.ExpectedPeakWidth = 0.2
# PeakSelection.MSMS.MaxPeakWidth = 0.4
# PeakSelection.MSMS.MaxIterations = 500
# PeakSelection.MSMS.RejectWidthOutliers = 0
# PeakSelection.MSMS.BaselineCorrection = 0
# PeakSelection.MSMS.BaselineSubtractMethod = 0
# PeakSelection.MSMS.PeakFitMethod = 0
# PeakSelection.MSMS.IsotopeEnvelopeMode = 0
# PeakSelection.MSMS.IsotopePeakIntensities = 
# PeakSelection.MSMS.SinglePeakCharge = 1
# PeakSelection.MSMS.SinglePeakWindow = 0
# PeakSelection.MSMS.MinSglPeakWindowMZ = 112.5
# PeakSelection.MSMS.MaxSglPeakWindowMZ = 121.5
# 
_DISTILLER_MDRO_VERSION=2.4.3.0
_DISTILLER_RAWFILE={1}E:\ORBITRAP\Laura\130118_OT_LB_Leaf\130116_OT_LB_Trichome_3.raw

BEGIN IONS
TITLE=1: Scan 731 (rt=1011.09) [E:\ORBITRAP\Laura\130118_OT_LB_Leaf\130116_OT_LB_Trichome_3.raw]
PEPMASS=468.50818 924.98444
CHARGE=4+
SCANS=731
RAWSCANS=sn731
RTINSECONDS=1011.0851
198.76507	2.7339642
202.84534	0.73419334
226.96026	2.5845168
227.7998	1.4109791
233.02811	0.75778866
240.20866	0.30454576
247.9144	0.60048006
272.94038	0.30298359
296.05649	0.51174735
312.02566	0.5258246
312.62182	0.62466338
327.05612	0.28385039
352.34781	0.65463406
354.84774	0.32270921
356.02038	0.95610657
361.52566	0.63059404
366.54848	1.8979852
368.86881	3.2904347
369.25501	0.47836144
371.57295	1.1752173
372.6822	0.38728362
373.94098	3.3413468
384.00673	5.0232464
386.00724	3.6257553
386.57001	5.6397392
388.51099	1.5908152
389.91942	0.3207675
390.98931	1.2194364
392.24868	1.5239714
402.97523	1.5616396
404.49782	0.40631363
406.04751	2.9777218
408.14532	0.56342632
409.01464	0.47373654
409.67181	0.79765282
417.04094	1.982972
417.61259	0.33903798
421.23248	1.6654824
422.81509	1.2483367
423.71156	0.529316
425.09846	0.74385678
425.28092	0.27949533
427.4914	0.62706266
429.63618	0.68623606
432.29669	0.85721554
433.32032	0.30778568
438.31156	3.5608125
439.9513	0.95403147
441.07415	0.33994668
445.60497	2.4633766
449.88993	0.58366136
451.00811	2.0604959
457.8396	1.9674586
459.02385	2.9327966
462.77682	1.568965
466.39843	0.79935841
468.58453	3.8471298
470.23355	0.99674029
480.20927	0.47697599
485.70784	0.28501454
487.13821	1.4020014
489.92849	0.4366505
492.83575	2.1146769
494.56906	0.75609418
506.09894	11.453464
512.95221	2.4498647
524.67834	1.448135
525.76445	0.22840326
542.74184	3.0279007
544.35211	9.0774105
548.91409	72.682768
553.18072	0.236922
558.56177	1.2673704
572.7985	0.44125844
574.85345	2.0917252
587.22987	1.8796296
604.8356	0.65354929
606.04858	1.1689267
619.08502	1.6641767
657.16498	0.87451957
657.89148	2.1041722
666.39019	0.70261033
687.69549	0.98429364
702.87225	0.91791403
704.7965	0.98805299
724.18858	0.75967249
725.35742	1.2174517
732.2489	2.2491834
765.31689	0.63348359
772.92181	1.3439586
778.12671	0.26013078
784.95385	0.87354855
845.07763	1.0608131
END IONS

BEGIN IONS
TITLE=2: Scan 743 (rt=1023.46) [E:\ORBITRAP\Laura\130118_OT_LB_Leaf\130116_OT_LB_Trichome_3.raw]
PEPMASS=697.62817 1183.0382
CHARGE=2+
SCANS=743
RAWSCANS=sn743
RTINSECONDS=1023.4602
214.92091	0.24980867
222.91161	0.35099431
253.10281	1.0627398
327.22796	0.86798836
355.96716	0.23655525
368.76086	0.40936599
400.38361	3.1523502
412.98108	0.86556967
417.62866	1.0163535
441.23919	0.93169911
471.95019	1.384431
491.19043	0.72481813
518.09466	0.86678959
531.8424	0.6054861
536.93054	0.47432611
548.30102	1.2840663
560.74877	1.1380161
581.24332	0.66362482
582.85376	1.5179148
601.47534	1.1743604
606.26368	3.4892372
611.61511	2.6358946
614.36073	2.4314527
618.71023	3.0399035
622.0873	0.60232771
625.23126	2.1137796
629.58949	2.516238
632.46491	0.51284917
635.66462	1.0058492
639.57562	3.7020796
643.18822	2.2756024
643.69604	3.7092103
644.26488	4.9747889
652.0968	2.3539242
656.34334	0.8736333
658.08999	0.62103693
660.21043	1.5353494
663.25886	2.2159811
668.67511	1.1919595
677.37143	17.862833
681.80374	19.101222
683.91115	8.3133504
688.37339	50.561642
697.63979	0.35594084
698.9588	0.79099496
705.71018	1.3288145
708.19551	1.1230143
715.38275	1.3865996
718.9379	0.61841105
724.01545	1.5956058
729.00683	1.5442401
743.66119	3.0527118
747.15223	3.506605
749.60412	4.0827973
762.1991	2.8294044
763.79634	1.694694
778.70428	3.5715409
787.86853	4.7454984
796.46533	5.3135317
804.75454	13.262407
808.63875	0.9584335
814.80478	4.6602802
818.80716	3.9481161
824.35854	3.3784928
838.31124	2.4730531
842.63939	2.9113197
846.29861	2.2386799
848.55731	3.6856783
864.35867	0.63271616
869.53979	0.37021777
882.398	1.748673
887.58764	0.74637147
908.93272	1.7549938
915.9707	1.7883563
917.71725	1.2789381
935.30896	1.6477636
944.71682	4.1766994
953.45326	3.9473806
966.20575	1.0833492
982.27673	1.3350541
1014.9184	1.7943434
1045.4705	0.67124079
1059.1874	2.879692
1097.3845	0.68247936
1106.5896	0.7851542
1115.6426	2.7534116
1160.569	0.7275583
1178.6366	2.529686
1334.578	0.83519458
1348.3061	0.8411756
1379.5104	0.88677111
1427.3249	0.76051945
1874.9733	1.0240161
END IONS

BEGIN IONS
TITLE=3: Scan 764 (rt=1046.11) [E:\ORBITRAP\Laura\130118_OT_LB_Leaf\130116_OT_LB_Trichome_3.raw]
PEPMASS=418.22987 2434.8359
CHARGE=3+
SCANS=764
RAWSCANS=sn764
RTINSECONDS=1046.1104
122.09133	0.61093398
123.1436	1.1004108
140.08025	0.29353516
147.04039	0.57152759
150.98366	0.80521542
156.10312	0.55293863
156.84804	0.73767096
165.78071	0.99287661
175.13138	3.1072028
185.92262	2.0207121
191.15463	3.2444047
200.07072	13.07141
200.59271	2.5544181
201.01689	0.65557274
202.93734	1.1581624
203.84634	0.30357844
208.98003	0.69167646
211.11727	0.39445101
213.0153	1.4118753
213.97564	1.0445706
214.68179	0.79451324
215.02674	2.466443
221.40927	1.7921189
223.10284	0.56809002
225.00385	0.76197596
226.7127	1.5426439
228.14148	0.68057267
228.96784	0.3905192
239.88938	0.33306789
242.92067	1.6616465
243.55546	1.2087724
244.99926	1.1180136
247.41003	0.43411365
250.11958	0.9582645
251.17711	0.587548
253.10518	0.47384579
256.55898	10.208032
260.75635	2.1332436
262.16025	17.705603
264.08036	0.98315965
271.04645	1.2973121
272.19383	1.1669648
275.08856	0.81191357
286.97592	0.69412759
291.96102	0.9659271
297.29634	1.8488614
298.6513	1.0375611
302.83473	1.0271305
304.2225	1.4984736
305.33049	1.2758985
306.05969	8.0039502
307.25326	2.1953603
307.57864	0.76914339
321.45255	1.8226361
322.92998	1.6554471
324.98959	0.5084438
326.72216	0.76132936
330.01565	0.77659865
332.8257	0.72556585
334.17697	3.8531295
340.49266	3.5998802
342.03099	2.3600209
342.99299	3.5219462
345.2136	0.9100956
346.92309	1.7264074
348.51183	1.7450379
349.37236	1.0167769
355.91001	5.4606749
357.13874	3.3566573
358.17566	1.3879243
358.78019	2.5272061
360.72491	3.3540739
363.23672	1.1258999
363.62618	1.9462941
365.30281	1.2145364
367.7268	2.126879
371.45527	3.3832589
372.09167	0.58326533
372.84665	3.8524435
373.75557	0.78173774
374.64361	1.5930787
379.00252	1.6145881
379.88135	1.3423049
382.00692	3.0697994
383.07646	1.2077767
385.19316	2.1252743
385.62631	2.3689095
388.87095	0.95410087
389.64092	1.8066872
391.06271	2.1295291
396.40961	2.104412
397.57816	2.3584499
399.16514	55.865441
399.84843	5.8374619
403.17596	1.5608546
406.79988	4.2599114
407.7312	5.6918056
412.4344	24.949924
417.9419	2.2544041
427.73819	2.7210936
434.49966	1.841427
436.09059	4.14609
437.80443	2.136104
438.68506	1.3565678
453.4747	1.8314429
454.55016	1.7040504
456.61934	0.79320801
457.46381	3.5349821
472.50162	1.7463127
473.62728	2.5742988
474.22586	0.58703204
476.6149	1.0908105
478.03421	2.3294638
485.37656	1.667363
487.70503	0.66589317
492.12264	2.4673689
494.16396	2.9978824
496.67537	4.6211283
498.0025	2.6197158
500.90249	1.1183574
501.28205	1.5657525
508.32587	0.85883154
512.21337	24.554735
514.30732	1.2953382
519.78292	12.225499
528.45337	3.351227
537.4796	0.98709422
539.41575	0.81115062
548.9425	6.4157862
553.15478	1.910285
572.41613	2.1964468
578.69144	0.85909541
585.9768	1.3432401
611.32597	12.921969
625.00443	2.4685332
626.34696	1.4180033
629.28308	1.4580328
634.28881	2.4342407
642.26413	37.172233
645.30546	1.0797578
679.23663	0.55869853
684.75189	1.799411
692.06379	0.72290018
706.15223	1.1584659
710.42877	1.8295861
713.43824	1.322476
724.43217	3.503214
740.97473	7.5309594
741.32625	54.907061
809.25672	1.5304249
819.31347	1.8786979
826.35875	1.5181397
833.29229	0.82740281
854.38501	12.292988
END IONS

BEGIN IONS
TITLE=4: Scan 774 (rt=1057.36) [E:\ORBITRAP\Laura\130118_OT_LB_Leaf\130116_OT_LB_Trichome_3.raw]
PEPMASS=489.24524 2325.6719
CHARGE=3+
SCANS=774
RAWSCANS=sn774
RTINSECONDS=1057.3603
146.08562	0.64099876
170.99452	1.3109404
173.87977	1.012817
175.22762	1.4330202
185.96538	0.2453184
186.65371	0.35656034
190.7787	3.1689483
192.0757	1.0265511
204.08695	3.8605436
205.2059	0.21303452
210.18478	1.4842553
211.00126	0.75552624
212.96026	0.41052055
218.17094	0.48459807
218.79621	5.9157781
219.09005	0.9872748
220.9544	0.79294028
261.05865	0.56231003
267.12506	0.44844116
276.24749	0.96914257
290.03903	0.77057889
292.80075	0.45500381
300.54841	2.8614161
301.88417	0.38803678
308.24951	2.4751764
309.98057	0.73169536
312.99115	1.5869459
319.50525	2.4633141
324.07538	1.1525605
330.07816	0.34928295
335.90895	3.4488848
337.94102	0.28424423
341.98956	0.30740222
342.55825	0.71094879
345.91369	0.66720508
347.11473	1.7874111
347.96841	0.52413869
348.87384	0.15700765
361.04629	1.0415285
361.81134	0.32109422
362.90223	0.75608382
373.89202	1.2201457
379.92202	0.47501995
382.2485	1.8317021
384.7773	2.8934636
385.61063	0.31296856
389.63887	1.9921326
392.84562	1.0932174
393.88695	0.67925183
395.78819	2.0776083
398.92043	0.79848232
407.53903	1.0111324
408.70609	0.55026388
410.89191	2.3023496
413.48306	0.55463766
416.54287	2.9357766
417.19459	3.8496571
418.69289	1.8786851
420.06928	2.2085621
424.15668	1.1520551
426.06385	1.8739016
428.65689	2.225652
429.3324	2.7842597
431.82	3.041915
432.31844	0.96109993
432.72066	1.1051485
436.0399	1.1904229
439.50435	1.624948
441.74634	1.7743899
442.97313	3.9329789
445.66272	1.4748146
446.22835	1.7117918
447.7939	2.9440168
448.75335	1.5597853
453.98162	5.9135473
458.04468	1.0426711
460.17745	1.1960185
464.17344	1.9493382
467.17802	7.4540757
469.74989	4.1413331
470.94647	6.5958843
471.78817	2.4353463
473.63759	1.1864066
477.49396	16.761701
479.07341	3.7359472
480.67743	2.5590158
482.75946	3.5438286
483.2578	13.225663
489.70096	8.9544978
491.08329	2.3610429
494.32926	0.5251925
499.83389	1.2258543
506.59777	2.6544701
509.66124	9.7252914
513.31751	1.6557474
515.05771	0.67050277
517.01881	1.209444
517.89942	0.13144849
525.81509	1.5799932
528.26046	1.3033961
533.01162	2.1285984
535.57474	1.6563738
536.78329	1.6228335
537.58052	0.5036882
542.50083	1.1365454
544.80012	2.2288775
547.26176	0.95087593
555.16356	0.40219282
560.23011	8.6648771
561.02051	2.2055215
566.43765	2.2635967
568.08599	1.2368706
573.69275	0.83780112
576.77444	1.9902346
582.29669	0.6495804
596.8403	2.8777787
601.45065	2.5573053
615.40228	1.8721108
619.40404	1.6451448
624.27808	58.359018
625.37438	8.9682913
632.35247	0.90301793
640.44647	0.79163991
650.62048	7.9720407
658.62757	5.1262967
659.25808	11.418909
667.73741	124.92817
673.26562	13.603456
680.12908	0.37579354
688.15966	1.5229545
701.43342	0.64709845
704.03668	2.3446618
705.11781	0.36854935
714.41076	2.0503951
742.21417	1.293006
757.00482	0.95638449
768.28612	2.2788385
769.35654	1.0861508
801.03527	2.2873353
811.38049	0.51622924
834.79669	1.6468921
848.26324	0.95192349
865.11419	0.77731603
877.02194	0.91455155
881.29105	0.25875388
918.22997	1.7589107
927.34362	3.378983
933.50567	0.76780471
946.42377	0.8080206
1000.3195	0.35323412
1044.3879	2.1518837
1062.1558	1.3466128
1131.4263	3.5298782
1133.3349	1.8799389
END IONS

BEGIN IONS
TITLE=5: Scan 777 (rt=1059.84) [E:\ORBITRAP\Laura\130118_OT_LB_Leaf\130116_OT_LB_Trichome_3.raw]
PEPMASS=577.71399 2238.9556
CHARGE=5+
SCANS=777
RAWSCANS=sn777
RTINSECONDS=1059.837
198.85672	1.0747468
199.89723	0.80242456
214.78671	0.73446575
226.10948	0.19608109
248.80038	0.28607337
276.96478	0.23238712
282.00699	0.90321214
301.23382	0.44680408
327.3714	0.36233628
338.83833	0.34250993
339.86574	0.68502411
355.05899	1.2366452
356.31734	0.6767189
388.73047	0.43089563
395.07556	0.41179408
400.58555	1.0244318
401.21161	1.2402952
405.87103	0.66350366
411.64176	3.7973563
412.99406	12.571331
413.69188	2.4971326
424.42675	0.23861341
430.55932	0.24527038
435.6487	0.53092827
438.8537	0.94079271
448.02645	0.74670802
449.43774	1.0533089
452.53748	0.23510622
457.79805	0.70849631
460.83021	1.7761779
464.77154	0.92205211
472.91126	0.46618734
476.94088	1.617468
479.13864	3.8542121
486.55058	2.8986871
487.90704	4.356239
494.86739	1.0537621
496.9108	0.59563669
497.44647	1.5540005
499.07476	0.28710417
501.87621	0.9847929
503.26542	1.6719781
507.96478	3.3901052
512.60044	1.7937752
513.93639	0.49279848
531.06022	8.3679875
531.78311	2.58476
536.61195	1.8974622
544.11366	0.46415246
544.51128	0.87374414
547.88331	1.196758
549.23414	0.94306397
551.14577	1.5522013
551.61538	3.2145542
553.65169	0.90993339
559.80698	2.6170435
562.15173	4.2867004
564.65293	7.3770499
566.82904	10.594993
568.95926	6.8510496
570.48067	37.214249
576.80768	1.9458647
577.44952	0.56951918
581.35199	1.134645
587.59326	0.63306507
592.75492	0.79222068
595.83461	0.81783696
598.55024	1.7349177
600.0497	0.54074974
605.51092	2.4366131
606.36506	0.60431039
611.6532	1.3833121
614.3058	5.3573505
618.63802	0.78341703
621.24379	0.58142359
621.68811	1.6019384
630.31429	0.89480032
632.37157	4.6341182
635.37274	1.6103087
638.3516	4.7864081
641.91124	0.44141413
646.54043	1.874835
647.9248	4.4483163
652.40682	6.7369541
658.3941	6.727078
663.25508	34.723313
667.67056	72.575973
672.10766	58.754498
677.60877	1.0900546
680.85608	1.6458656
684.0785	1.8342729
684.40278	0.61045018
686.62513	1.1488199
688.34203	0.8561858
692.76024	7.6964022
695.26414	9.1670447
697.51252	7.4346586
699.9125	16.163611
705.72985	2.9450527
712.3197	1.102559
721.45904	1.0715255
731.54833	1.1997339
737.3804	1.2807684
739.91396	0.36930752
743.43808	3.4756168
747.05651	3.063643
748.99139	4.2095161
754.73673	1.0296565
757.27655	2.2786459
763.48443	0.98374972
773.11759	6.6632096
782.99432	0.66030915
791.93402	2.3324324
796.31886	1.0237491
803.80943	2.9868731
805.20866	2.7203386
813.11084	1.6798324
834.49119	1.8482564
843.06463	1.6106669
850.77423	0.34471556
862.2652	1.4548709
869.93377	2.2637163
895.47435	1.6406373
899.43377	1.2994781
909.45025	0.20060523
931.21209	0.97692825
953.42895	0.82666968
971.30762	2.2947102
1014.1753	0.97605687
1015.9123	1.0713381
1050.4511	1.5429116
1059.8859	4.0449171
1062.5643	1.1780979
1068.2639	1.1740072
1133.3096	1.8198998
1153.5353	1.6523176
1179.2907	0.57493636
1257.4138	1.5858704
1275.8869	2.5501453
1280.5798	1.6520003
1294.4307	2.2996054
1378.6383	0.25104555
1417.5963	0.49005409
1487.8914	1.3560797
1521.8304	1.1368409
1584.3672	0.45766196
END IONS

BEGIN IONS
TITLE=6: Scan 816 (rt=1107.55) [E:\ORBITRAP\Laura\130118_OT_LB_Leaf\130116_OT_LB_Trichome_3.raw]
PEPMASS=418.22982 2197.4529
CHARGE=3+
SCANS=816
RAWSCANS=sn816
RTINSECONDS=1107.5462
137.83992	0.55893603
147.2912	0.31221462
169.19047	0.77519035
185.01602	0.40996183
186.03226	0.55239021
187.04179	0.29050112
191.05913	1.8497143
199.00718	0.58724009
200.09706	3.5589373
200.70483	4.7441969
210.90052	0.61883481
212.83099	1.5686059
214.89792	0.88342371
222.98736	1.1838954
223.90918	0.62808075
230.16388	0.49538404
234.08374	0.39048296
238.96875	2.02448
242.99326	2.7499152
243.47051	1.3974658
245.15057	2.1952516
251.09369	0.5282751
254.01926	1.3288427
256.64143	5.8207779
257.05421	1.1183417
257.62611	1.517841
262.1675	5.6869864
264.68066	1.2945464
270.61122	1.8173358
271.07728	0.83050271
271.77046	1.0399151
283.66821	3.2348095
291.68224	0.6458225
294.03878	0.89967433
298.13271	0.44164948
299.94078	1.1362517
306.13293	16.807787
312.19986	1.6572291
316.14244	1.1538761
317.25714	0.7304554
318.89125	0.69517153
321.55784	2.1099985
322.73591	1.2185882
324.80947	0.57965554
326.79702	0.6620624
327.71798	1.4906917
330.53985	1.1165985
333.04654	0.65318409
333.43793	0.80077511
335.9576	0.45522956
336.86309	0.72326729
340.54577	0.88114716
341.80337	1.4560493
343.08238	0.70828902
345.09319	0.96614216
347.72352	2.235671
348.75194	0.6514354
351.65505	0.44330827
352.73988	1.2245081
356.46209	0.84336251
357.10968	6.5584409
359.52401	0.76298628
360.69271	1.1488014
361.79307	1.3310996
364.30945	1.6657569
371.15903	5.4576062
372.73251	5.0651148
373.7221	3.2986901
375.22139	1.0073978
376.35995	1.0109501
378.24939	0.94163828
380.15154	0.8863739
381.16208	3.3576134
381.95595	5.6190082
382.74872	1.3195599
383.85121	2.5008764
384.26497	0.3749802
389.82806	1.3099826
391.00078	0.43193598
392.2432	2.8834186
394.08198	2.5376614
395.74649	3.8898002
399.25016	61.919592
400.13723	9.4220592
404.09832	2.9367845
406.66075	2.4466238
408.5715	1.8848096
411.74117	4.9788618
412.44864	23.319574
417.82085	1.6220017
426.38602	1.0151593
427.34459	2.1579537
431.16132	0.66090034
432.43062	0.34349302
433.35734	0.94343855
436.75147	0.58274003
438.44781	1.3011856
448.30285	3.5896365
456.39251	2.7363467
457.60352	0.70066565
461.03637	0.96940229
471.90027	1.8807649
473.83743	2.7317303
478.35179	1.0535886
482.31439	4.5841789
485.46223	1.8132842
487.11784	1.1315611
488.15671	1.5440854
494.02717	1.7727122
496.12552	6.6036183
499.21987	1.3937156
501.58669	0.74748633
508.23132	1.939939
509.0887	1.2445403
512.20731	27.091758
513.19327	4.3716314
519.89604	5.6517311
522.1255	1.8244827
525.33581	1.4760833
533.71268	0.85333135
534.74877	1.0620916
536.77933	2.3492574
539.50686	1.6520224
540.9087	1.176599
555.24102	2.0394109
556.48934	0.57156252
568.14465	1.0478017
569.91949	1.5756462
581.2373	0.87901566
594.13653	0.50503386
602.09485	0.45092871
608.21715	2.0385644
611.19944	4.6310146
611.51102	1.0055508
614.15795	0.67781538
618.26379	0.71869218
625.20787	5.1078989
631.27812	1.3577712
632.90827	1.6968926
636.05468	0.58959214
642.25051	45.790703
647.17291	1.521695
657.13873	2.0604276
681.25634	0.65665604
686.85953	1.2496516
701.40551	0.93054235
705.93603	1.1599419
710.50354	2.9060049
723.40823	1.9078076
724.24264	2.950303
735.0271	0.93931316
741.28339	55.453753
827.23529	2.4133038
836.38025	0.66507973
854.34485	7.7875061
END IONS

BEGIN IONS
TITLE=7: Scan 827 (rt=1119.8) [E:\ORBITRAP\Laura\130118_OT_LB_Leaf\130116_OT_LB_Trichome_3.raw]
PEPMASS=686.33372 2576.4104
CHARGE=5+
SCANS=827
RAWSCANS=sn827
RTINSECONDS=1119.7971
215.25533	0.40296558
238.92146	0.31276729
257.14949	0.68469155
258.07984	0.3593093
275.29945	0.42697156
276.04998	0.66217724
301.09847	0.4212084
302.06786	0.21474298
319.09117	1.1239883
354.95539	2.1576656
355.65972	2.0618411
356.84687	0.70195533
359.35116	0.8893608
365.55943	0.26942074
373.18232	0.83079645
375.35135	0.92267163
405.10608	0.60310316
413.3797	0.48409217
421.15455	0.3279068
425.17896	0.99398528
428.96977	3.5449369
429.91236	7.9828332
430.71906	4.4831204
432.09361	1.9863681
436.96344	0.59802838
441.60149	2.1406711
444.5961	0.37030912
445.66743	0.78840215
448.8255	0.5427105
454.66584	2.4356746
456.15906	3.1370124
456.86641	1.0665458
460.49228	0.3469657
462.05965	3.1485296
466.28558	0.93911235
471.08853	0.42063371
476.57036	1.6232953
478.25722	0.89961364
499.10516	5.7408132
501.09396	1.1741432
504.08661	1.7823032
514.12906	1.830405
516.16545	1.4617264
523.15236	1.4037773
525.51123	1.5292803
532.18435	0.46458811
534.04252	1.8785549
536.9284	2.6424541
541.02911	0.56822209
546.46612	3.3140691
551.60215	1.1517525
554.23661	0.85459413
557.73225	1.4513878
559.45251	0.77282245
571.28367	0.69478736
572.74658	2.2891022
580.52799	4.0429492
582.29221	2.7151636
583.19057	0.66996784
585.43956	0.43446388
587.40634	2.8306427
588.91117	1.32859
594.54314	1.3776094
597.54559	3.0882919
603.26593	2.6707348
607.82307	1.7876556
613.83298	2.6956812
615.73131	0.38258561
619.32853	5.3958371
621.09689	6.2723523
621.85044	2.6801251
625.34279	1.2887132
628.21924	8.8064962
629.62133	2.7376521
633.08573	5.1561375
635.94942	2.5956654
639.31284	7.5975457
643.02325	4.8286568
645.86071	1.7631216
651.34213	0.34820385
653.79929	2.1638696
655.4497	1.8419337
660.54001	1.8282657
662.43369	5.7141128
665.05757	4.2391169
667.25845	6.2051408
669.53294	4.2258674
673.19487	14.022135
675.04211	18.229828
677.95404	15.536946
678.59497	43.55721
687.82208	0.71437906
695.62208	4.6535533
700.18277	20.250843
700.55031	3.2869213
703.58208	5.5833201
712.00014	2.7474777
714.03973	2.9916254
724.90362	0.48502899
728.7401	3.326532
731.51431	0.95579555
733.75884	3.799741
738.9288	4.2459005
740.79654	1.997052
742.97214	1.7883487
744.41146	3.2573487
749.62779	11.446987
751.44975	1.6918138
752.93167	3.9099039
755.15105	3.8810017
760.14914	3.3355384
763.71228	2.2850245
765.29927	2.6612631
767.92926	3.8949039
771.30378	1.6189455
773.01773	1.3098086
775.48413	3.7425605
777.7189	7.8528671
778.8358	2.3620454
785.83968	7.4262023
789.83526	1.1265672
793.26058	4.0595284
797.29754	11.659256
801.63785	11.060611
802.45108	5.2178867
808.39325	4.541603
813.09798	5.4918835
816.83222	8.3033276
819.2934	2.2483571
820.90376	1.7850183
823.77007	3.0459956
829.77891	4.4722932
836.72591	8.4323927
839.13756	3.0528662
843.67776	12.470157
848.83908	3.7666554
850.08102	8.9426381
855.75016	6.9988458
860.16953	3.431854
863.36775	6.0733035
867.0823	1.6583391
877.44677	1.3244288
886.2973	2.2630976
891.35354	0.54913764
896.34743	3.0598598
902.18639	3.5706432
907.28967	1.1939696
920.47978	1.1685583
924.12542	1.0563949
933.79197	1.6948928
937.497	0.5572864
938.9895	0.70088288
945.40649	0.3823688
955.75941	0.52517973
961.68407	3.8371765
965.99863	4.2756911
975.51544	1.5262277
994.74456	1.9527563
1000.0293	6.3531553
1011.4188	3.172335
1020.0063	2.8345434
1028.6581	2.8172107
1031.4896	2.791232
1037.1919	1.641358
1046.5315	0.46465519
1063.7183	2.1522689
1074.0039	2.2375326
1079.115	0.71880496
1091.4678	6.4431183
1109.5905	0.43712851
1131.3872	2.5883197
1144.478	1.1509231
1193.2944	1.6545007
1225.5615	0.76734003
1237.5168	0.53348599
1285.6793	1.1415574
1361.2732	0.82839026
1398.3966	1.0924172
1414.4293	0.3614983
1503.4955	1.0064194
1554.5505	0.77724271
1645.6518	1.2013727
1771.8422	1.2758343
END IONS

BEGIN IONS
TITLE=8: Scan 831 (rt=1123.55) [E:\ORBITRAP\Laura\130118_OT_LB_Leaf\130116_OT_LB_Trichome_3.raw]
PEPMASS=489.24519 1694.7813
CHARGE=3+
SCANS=831
RAWSCANS=sn831
RTINSECONDS=1123.5511
170.01764	0.88549113
185.91673	0.87084419
186.80393	1.0603156
190.28335	0.2516944
204.05417	0.32135419
218.92499	2.900508
226.23303	2.7234045
242.72534	0.81149394
258.20557	0.6021868
260.9824	0.39159159
261.65857	0.59546781
262.06133	2.0177335
262.7987	0.89453999
267.11483	0.37083233
276.2778	0.89593143
283.99368	1.0920805
288.20114	0.80553305
303.33273	0.55081305
305.67584	0.26586817
316.3626	0.24940125
317.07141	1.3676995
341.94792	0.81059169
343.82334	0.23324792
355.73616	0.45187237
357.704	1.2723293
360.42506	0.56495988
361.03444	1.0233028
363.72191	1.5962498
365.08342	0.28371673
370.95982	1.5029207
374.68292	1.2919978
375.79264	0.57393928
380.48413	0.30498419
381.75258	0.26471742
384.86453	1.9504479
387.40097	0.78163143
391.05307	1.2125118
392.65164	1.0655139
393.86504	1.5941353
405.78788	0.37850805
408.85324	0.95820705
409.61198	0.3416504
413.21548	2.907377
416.55894	1.6888699
418.2143	2.2859759
419.70623	0.42586456
421.87588	1.0463317
426.63289	1.1382072
428.83195	5.0320698
430.95986	2.2089708
441.27806	1.4058413
441.97014	1.5310889
442.66119	3.1048577
444.15431	2.4939037
449.56442	3.1401991
456.22846	0.39693132
459.66664	2.7021961
461.25266	0.8615739
466.54945	1.8240174
467.10174	4.9678513
469.68781	6.8657442
470.16522	1.3119151
470.93952	5.2149007
473.17095	5.4117546
475.05398	1.4425079
477.61973	4.576357
480.00041	4.154508
481.57775	4.2176864
483.05972	8.6609219
484.00942	2.6015918
488.51264	3.2677769
489.502	4.0875607
503.19236	0.53217033
505.75224	1.2766713
509.63426	7.0324266
513.42645	0.67109208
515.4973	0.85076475
516.58055	0.10447274
524.92779	0.77165862
535.64101	1.0301075
536.14049	1.8108594
538.62976	0.5191421
542.15552	0.50336726
544.95195	0.97066408
546.43226	0.71593651
554.42994	1.0390295
556.63244	1.362424
565.81615	2.2415929
572.80281	1.8806043
575.82043	2.136369
578.67491	0.21669508
583.90138	1.6975229
587.07045	2.704159
590.13348	0.98165716
594.92991	2.788319
595.81106	1.2598924
598.21584	0.76307123
600.07607	1.0013836
603.41324	1.6114686
604.20185	2.0664918
611.22954	1.4135307
614.19942	3.5026151
615.68589	2.4320662
616.88832	1.477318
624.21297	45.89974
625.37181	4.1045496
629.54435	1.6117692
631.18169	3.6029084
639.80401	21.668598
644.41045	2.552284
645.082	0.89477687
650.90948	1.2112644
659.39886	4.0236862
660.2554	0.8366828
667.71145	64.697008
668.28448	9.6848302
672.7775	1.3984979
673.17881	3.8042006
683.25556	24.88649
687.63979	1.4875474
689.19181	1.7627342
714.20233	0.86627453
731.30151	0.63149799
744.12658	0.47161767
757.43218	0.62723505
762.13629	0.67261391
768.42376	1.1799962
772.02063	1.4503743
782.44183	1.1551838
847.24762	1.0500897
891.05838	2.8215277
907.35784	1.0289663
915.2771	0.95696733
927.99389	2.3527237
933.47094	0.75441718
1003.6086	2.2252284
1020.3523	1.8238021
1091.1384	2.4483893
END IONS

BEGIN IONS
TITLE=9: Scan 836 (rt=1128.2) [E:\ORBITRAP\Laura\130118_OT_LB_Leaf\130116_OT_LB_Trichome_3.raw]
PEPMASS=516.2561 2003.8425
CHARGE=5+
SCANS=836
RAWSCANS=sn836
RTINSECONDS=1128.2009
170.99161	2.181363
201.02554	1.8855513
212.04647	0.46454638
213.86749	0.53732545
214.9926	0.68988868
230.99804	0.84029149
238.73724	0.84110292
242.13641	0.45733916
249.04352	0.61147762
256.03491	0.46140998
256.65149	1.4616735
257.9553	0.51132356
266.80232	0.58454304
268.06964	1.0115516
271.2796	0.86129676
286.80142	0.31735901
298.91265	0.49780021
299.9808	1.9437116
319.22881	1.6141072
322.15524	1.3595887
340.79905	0.84368287
340.94124	0.2373128
342.50259	0.56899454
356.49084	0.43318415
362.07993	2.3479836
363.82423	1.2499068
366.82906	0.43429362
367.47668	0.56675475
371.1763	0.7837261
375.68102	0.86891101
377.74355	0.58743203
384.38132	2.6221732
385.86916	1.069449
403.07922	1.5131059
408.79694	0.33596568
410.9838	0.50750053
412.66839	1.129489
418.9186	1.5626042
419.60043	0.46555426
420.29324	0.67940436
421.44546	0.24034062
426.01417	0.64640927
426.75165	1.1564047
435.00834	0.62833461
435.39166	1.6906246
438.21413	0.72758038
439.14167	0.450019
441.05921	0.33270248
449.15268	1.157035
451.2294	3.2227532
453.87719	0.73811177
455.00022	0.39786122
456.62699	1.2596265
458.53845	0.92599812
462.02435	0.7534542
467.76537	2.6356354
469.52931	1.7963061
471.85749	4.7342306
476.91709	0.56240578
479.46454	0.39101097
480.89462	0.46797098
482.78802	0.42166693
484.36941	2.868004
484.75853	10.334308
488.69431	1.5289164
491.09744	6.182018
494.92885	3.2899728
497.50436	6.5479737
499.93515	4.7255145
501.38415	2.8314642
504.27393	5.805369
505.01103	0.91885873
507.1001	3.0406525
508.84078	4.2155541
509.47935	7.6485664
511.81279	1.6683419
515.26998	1.9598494
516.67107	1.3536554
517.77844	0.25111959
522.6919	2.9205099
525.36004	2.0523752
526.24142	1.1648249
529.09864	6.1892402
535.01278	3.3227422
538.33288	0.39662439
544.9218	2.442221
547.82053	10.688785
552.87507	2.3602871
554.3925	1.0022319
559.30411	2.3045872
559.56628	0.84555478
561.99934	1.9311068
565.54464	4.4773262
569.92849	9.191956
570.44431	16.438484
574.3399	0.68472851
581.52203	0.29005873
587.39138	6.6112791
588.61837	3.0377882
590.18769	1.3856677
593.49682	6.7030534
598.05727	25.246401
602.22402	26.157666
603.19111	4.1326526
607.65304	2.9211314
612.09498	16.304102
612.48479	6.4763324
616.51759	60.223992
623.70732	4.2537329
625.73653	0.53144793
628.84967	0.67430762
635.21954	2.4683761
639.39572	3.0145734
641.69891	1.6368017
645.41341	11.214122
646.28589	6.1997605
653.31465	0.49955148
656.71808	1.618863
657.48018	0.70181894
660.24945	0.66609478
663.46455	1.7317009
665.85856	1.3489767
667.58582	2.6347562
668.34687	1.2145943
673.81463	2.3266807
676.20898	2.4488977
683.37382	2.3279346
689.6756	2.1354573
702.79376	5.9412571
707.49124	1.3782862
707.86801	0.56828663
711.21344	1.1091306
717.62973	1.1008824
718.77677	1.7948421
727.23215	1.3351154
728.30698	2.8505339
735.31077	2.0805872
736.57704	3.5752333
739.87085	0.94596905
747.0704	0.38819648
750.81685	2.3309327
753.36712	1.2920689
759.20333	2.2222446
760.25903	2.4117078
767.31256	0.32005803
781.30548	0.42930348
794.12184	1.5897218
797.89553	0.73248769
803.74707	1.4294813
814.23951	0.5965133
820.87243	1.1059003
825.473	3.6745427
828.80366	0.76145427
833.43908	3.1311707
857.15161	0.68682274
865.46236	1.97168
869.19233	1.024589
925.27225	1.5130709
936.90088	0.88284889
947.47442	1.2616929
968.49286	1.6047091
1011.068	0.4639226
1026.55	0.97783578
1097.3994	0.85493014
1140.4681	0.46522964
1349.4803	1.0538385
1379.6494	0.81900636
END IONS

BEGIN IONS
TITLE=10: Sum of 2 scans in range 844 (rt=1136.39) to 849 (rt=1140.92) [E:\ORBITRAP\Laura\130118_OT_LB_Leaf\130116_OT_LB_Trichome_3.raw]
PEPMASS=560.26986 5822.0978
CHARGE=4+
SCANS=844-849
RAWSCANS=sn844:sn849
RTINSECONDS=1136.394-1140.9241
175.13716	0.67447527
182.78564	0.52076382
186.81697	9.9843333
187.92266	0.44107071
212.07336	1.5787903
221.27539	0.41637879
224.15027	2.1038639
242.79919	1.4142506
264.74847	0.54825804
272.97314	0.25778164
285.7592	0.67751503
286.99338	1.0560215
287.83738	1.2092923
301.15088	0.37049153
313.10684	0.59099974
314.6898	2.4510981
316.16585	1.4417564
317.87303	0.45355577
328.83267	0.4234125
337.94799	0.20956591
350.93322	0.67359815
352.1205	1.646218
356.19872	0.93077732
356.83967	0.25878114
357.68309	0.74553214
365.30639	0.69350379
367.0129	2.4910674
371.16334	1.1496235
382.89892	2.0367847
385.08998	0.95110764
387.70935	2.8778368
389.46881	1.4549409
402.47988	1.9249877
402.89084	0.44345664
405.14642	2.0671798
409.98211	1.7017268
417.89591	0.55072662
418.3144	1.2002611
422.35541	0.57836643
423.10664	0.23982215
425.8959	0.36143988
428.03633	0.6353068
430.82659	0.83657074
432.03588	1.3302993
432.52941	0.3449203
440.06606	1.121059
441.0818	3.3739098
442.77614	5.2178524
445.90543	7.5614036
447.21486	2.0154204
449.54969	0.79888217
455.07099	1.9070485
461.74632	1.9333425
463.43762	3.1664517
464.5828	5.099074
466.1839	2.2313492
469.93749	3.7732853
473.50791	1.4712553
475.89868	1.0677817
478.18869	3.1385264
480.16344	3.6420742
481.62647	5.2643039
483.96879	1.8417754
486.74226	0.90764046
487.25719	2.6272018
489.70611	1.4299981
490.99255	0.74065236
492.94335	0.97542301
496.12388	2.4004088
498.51463	5.6529563
499.45832	1.5426306
501.15534	2.1636706
503.84775	2.5231615
505.5923	4.8377602
509.63246	14.864512
510.07596	3.3623472
514.86397	16.310702
518.08479	18.573231
520.42038	1.9377025
523.08743	1.9906818
524.92522	1.2631261
529.50623	4.160716
532.00351	2.0722068
533.89929	2.3687397
538.43542	11.627394
541.73506	19.816237
542.5565	6.0043555
546.89856	1.9167993
550.12091	13.221768
551.50823	10.799137
553.25353	10.573053
557.79073	1.551076
559.22632	1.3857098
560.70892	1.9337164
561.59958	0.40708806
563.30652	0.48280152
568.56005	0.35777549
573.62975	3.1271905
574.22861	7.563816
575.74845	2.0586207
576.37154	7.7578185
579.75002	3.6306538
582.41244	1.3011422
584.30163	1.071372
588.41482	0.83723552
593.3238	5.5438975
595.56154	3.0414177
598.21859	28.784457
599.09785	6.7797386
602.16651	6.3738515
606.3754	0.54901794
607.76186	0.68627036
610.05652	1.4771894
613.56322	2.2549394
615.2417	2.0751693
617.60947	2.5178524
620.46039	3.2137217
621.19338	1.6440614
625.82321	2.7746224
627.28901	0.78824922
632.02576	4.1963025
635.64021	0.40308936
642.04897	28.724874
647.34627	7.7143379
649.10809	1.8904586
651.99632	16.298657
654.15946	1.5047923
657.12717	2.5667215
658.42622	5.2510634
662.3987	1.5434057
665.8074	7.234233
668.48565	3.9502134
670.94328	2.3305472
673.41392	8.8665964
675.65645	2.6898288
678.70549	6.1173326
684.53951	333.47165
690.80069	1.9284362
693.14955	1.033364
695.85146	0.99487207
701.76389	10.915166
707.77616	22.065373
710.92727	13.076821
713.60333	215.84766
714.35222	23.147481
716.85053	8.2424969
716.93287	55.889228
721.12211	1.2223967
727.1886	1.7561915
730.24932	2.3594516
733.23067	3.1621505
737.99975	0.90876272
753.65772	5.9121022
755.31738	2.3243206
759.3011	1.3516215
762.94321	1.8860206
765.777	6.4879543
770.93444	1.1340671
771.32027	0.52515758
774.40338	1.0731051
784.50048	1.3984206
786.34893	3.0159662
797.466	2.353008
801.02741	4.7960324
810.09546	1.7444569
813.11835	3.2072435
819.24544	1.072419
828.33685	1.2447997
832.84708	3.85538
848.27655	1.9741048
860.15533	2.0683749
868.15191	1.4203663
874.95416	1.3788929
883.22558	3.3525926
889.23584	2.4955409
897.00738	8.7289586
897.64098	4.20022
906.99731	1.0117623
926.2744	0.8793115
928.31127	1.0164577
937.31872	1.0031754
946.78417	3.0989934
963.37163	1.6142518
973.4531	0.70125836
975.5288	1.1100261
1001.6172	3.3945173
1008.3697	0.83616694
1018.4965	2.5844812
1024.5602	0.36134793
1046.1208	1.1461913
1068.4022	0.80894259
1096.4703	1.456628
1099.5413	1.9989898
1104.4921	1.5069368
1109.7747	1.1548765
1114.6134	0.96737986
1119.5206	1.2968031
1151.1951	0.69736974
1168.4294	0.64464024
1177.2819	0.39309749
1228.5054	1.0707316
1263.4303	0.81234298
1282.5139	1.8082799
1342.224	3.1491921
1352.4607	0.61335637
1376.4909	0.54127916
1507.6869	0.30210167
1518.5361	0.57011177
1594.6186	1.058627
1617.2611	0.52154262
1710.5791	1.3179437
END IONS

BEGIN IONS
TITLE=11: Scan 850 (rt=1141.67) [E:\ORBITRAP\Laura\130118_OT_LB_Leaf\130116_OT_LB_Trichome_3.raw]
PEPMASS=566.292 1129.4412
CHARGE=2+
SCANS=850
RAWSCANS=sn850
RTINSECONDS=1141.6691
169.05212	0.53465378
170.02956	0.29667166
182.53093	0.83678671
188.94056	0.26887299
196.14053	0.62385787
200.10599	4.0952873
202.92319	0.59482349
205.87196	0.90252751
207.14939	1.3797591
211.0721	0.49343537
227.89765	4.928723
228.72184	0.33228865
234.30391	0.32965797
262.22647	3.5396938
266.89108	0.44709557
276.87613	0.3736467
294.14418	0.44176616
294.98335	0.18830554
311.06852	0.82843833
312.02954	0.12686609
321.43961	1.1019179
322.0913	0.14140232
329.23458	1.6758636
329.92623	0.5469999
348.85492	0.40066661
357.98077	0.99449722
364.98568	0.78384329
379.85952	0.40355962
390.01499	1.2323609
391.91962	1.966151
400.168	0.5280889
409.98077	5.6485507
410.76528	3.3182553
415.07666	0.84874517
428.19897	1.1226953
434.00677	0.70696487
437.74097	0.83339526
449.00229	3.2390978
451.75404	3.2153431
452.58564	2.4935739
455.24758	0.68767191
457.11725	1.9841761
461.25401	3.0229139
462.39711	0.74254689
466.7419	3.6794351
472.62977	1.1073493
474.99914	1.7090427
479.52526	0.28372999
488.35426	0.85959818
491.18457	0.64858933
495.57946	1.5468169
503.92315	3.2268985
508.39573	0.96911799
510.75189	0.37803616
513.81161	1.3175015
518.92622	0.60002226
520.02347	3.0977637
523.39083	1.0899418
528.03234	0.79774382
528.5562	1.4875569
529.85901	0.78438985
534.18585	1.6958004
536.99217	3.3244294
539.01413	1.8656444
540.25728	2.6372125
542.68978	4.5030962
547.61932	3.1428617
548.6436	6.226371
553.15309	1.7092393
554.60381	2.3476795
557.05518	4.7428781
557.75788	9.0262632
559.90084	0.86938074
564.55341	0.43921677
584.10877	0.5789006
586.19561	1.6724085
591.23778	0.68619345
592.34399	1.0913114
598.76736	2.0841665
603.28186	0.88069889
603.68359	1.4005872
608.18074	1.7270461
610.63441	1.079747
614.31591	0.89783942
619.40681	6.1018561
620.96609	3.3621207
633.47345	1.4918655
640.43716	1.3443402
642.24982	2.215792
646.73327	0.57673827
653.04232	0.56358162
657.57866	2.4792219
661.06538	5.3718735
668.85274	2.01725
671.12148	1.7255167
674.20567	0.8112278
677.52846	1.2920681
682.51642	1.0257845
701.04779	4.5085631
704.16738	15.013483
704.68732	1.768901
713.79602	1.7112161
723.77554	2.6789453
725.75096	2.0006537
728.87138	0.44376191
733.33874	2.3215101
737.83447	0.93941519
742.79632	1.8521941
763.15538	2.1070223
765.67271	4.0171882
771.38977	0.98495944
772.19024	2.2685727
794.34704	1.4479079
799.69341	1.6106166
803.34209	3.2949048
815.32495	1.6594054
852.76697	1.9378146
870.21967	3.6627876
886.81103	1.044991
904.28274	33.381737
921.56433	2.3085382
929.26885	0.65491758
939.33386	3.6673412
957.46838	2.5051923
END IONS

BEGIN IONS
TITLE=12: Scan 852 (rt=1142.77) [E:\ORBITRAP\Laura\130118_OT_LB_Leaf\130116_OT_LB_Trichome_3.raw]
PEPMASS=543.86496 4954.2207
CHARGE=5+
SCANS=852
RAWSCANS=sn852
RTINSECONDS=1142.7677
158.95338	2.8033851
198.64123	0.99629891
216.09418	0.33276455
237.91809	1.4593518
241.97693	0.54924521
255.16394	1.3754265
258.89855	3.0227609
259.23036	0.57999959
268.84265	0.69419164
286.68774	0.63250441
287.16778	1.4503055
298.02908	0.9108445
312.37728	0.46094614
315.21173	3.1844411
322.14654	2.1222169
323.33898	0.53191033
327.00284	0.49288033
336.59687	1.333523
337.25983	0.5833575
350.71038	0.30075736
366.65097	1.075559
372.19671	0.39088034
373.84442	0.72240215
378.82473	1.6687851
382.17474	0.91404676
386.18659	2.9302817
399.93384	4.0629842
404.99139	0.61904969
409.55611	1.9259419
411.01987	0.60159425
412.92706	1.7245215
416.81128	0.33409188
425.96741	1.9693985
435.91182	0.93943979
440.00636	1.421701
441.03626	1.6482209
443.10659	1.2803544
444.23004	2.5784003
445.97354	2.7628595
456.034	0.57653468
462.96684	0.88541561
464.22969	1.3275193
465.03816	10.003982
466.10938	19.863257
467.61829	15.535073
470.36666	0.68941898
475.5105	1.2525201
478.80078	1.5195969
481.26904	1.0237215
482.27668	1.3989618
487.29754	0.95596263
496.21402	1.1682086
497.43508	0.36966435
500.46123	1.5693553
502.76603	0.52188133
506.13522	0.80026649
509.00647	1.1725977
511.84229	4.3776637
513.95993	1.017115
515.74649	4.9422201
517.67777	1.7200432
520.05516	1.7477227
521.94096	5.8165591
524.68747	8.4906031
525.6133	6.1801942
527.39317	13.413181
528.76891	8.1687679
529.38793	3.8567532
530.74383	4.277482
531.80026	8.8016878
532.9725	6.4475348
536.72831	16.291568
538.40553	1.7241579
542.97423	2.0364956
545.26336	1.1557746
550.02917	0.91082526
560.237	1.6061979
561.32839	0.81043386
561.81705	1.7141638
563.62408	1.8332085
570.25006	1.5576216
576.50731	1.2627511
579.45902	21.411778
579.90208	3.7526864
580.49118	7.0708247
585.89465	2.3646459
593.89893	1.2809113
595.75998	2.9412051
596.34928	2.4869321
598.2599	3.7817022
607.92024	47.802073
615.09873	1.0883019
616.10848	3.0741988
618.95369	5.2781472
619.77853	2.7196241
621.58024	2.3424482
626.15587	32.74282
631.91989	1.8146857
635.67017	7.4386183
639.76938	323.66124
643.96918	4.5448565
648.97307	0.69778893
653.2203	11.021841
657.29041	21.46344
659.72659	35.017159
661.64703	62.69204
664.28114	101.98007
664.71237	34.805451
668.96496	0.74763079
673.18987	0.84258599
678.15778	1.4297267
687.26683	8.917531
707.53877	1.2603314
710.52383	2.530557
713.72944	2.4012585
714.91919	3.8300404
724.03065	1.6237624
727.44359	2.5564727
728.09284	0.59064528
735.09442	5.1776861
736.39144	1.8714022
744.76525	1.4384003
755.22088	0.94037474
767.60871	3.1115887
772.22244	1.3510466
773.87755	0.78481612
775.55971	1.1940344
779.35757	0.70481757
785.07299	0.99030446
800.06439	1.350654
805.77423	1.1008534
806.51206	2.0492106
815.1792	1.3169408
825.45947	1.1257108
832.26308	4.8370328
841.02795	1.9778452
842.93588	0.99832273
858.13787	1.3850543
878.22002	1.967528
886.24529	1.3724648
891.22998	1.046263
902.30814	2.159025
909.32623	2.5038443
924.05884	1.4207888
928.31011	1.4694471
934.92089	0.82796682
943.27886	2.1770119
949.34201	1.1305969
961.30144	6.6594153
966.75268	0.71979834
981.59027	0.86620522
1020.1471	1.5524221
1038.5872	0.92980092
1050.4868	1.9262881
1055.2106	2.9868717
1059.9111	2.1671048
1080.68	1.5342523
1084.3021	1.4813131
1092.6178	1.225547
1098.4072	4.626294
1115.4128	1.4720602
1153.4341	0.59397679
1209.6722	0.94700493
1238.2073	0.70318531
1282.611	2.070532
1330.381	0.78463278
1356.5364	0.70446303
1424.2829	2.1870456
1598.2381	4.8509458
1828.5524	0.72730187
1838.7749	1.9030874
END IONS

BEGIN IONS
TITLE=13: Scan 855 (rt=1145.26) [E:\ORBITRAP\Laura\130118_OT_LB_Leaf\130116_OT_LB_Trichome_3.raw]
PEPMASS=558.47676 8114.5132
CHARGE=5+
SCANS=855
RAWSCANS=sn855
RTINSECONDS=1145.2649
162.93292	0.75346732
170.99527	0.68963413
181.06184	0.79085288
186.81463	5.6857524
187.17054	0.71528495
188.01187	0.80351318
188.91963	0.4161655
199.958	0.57130496
210.93355	0.91781976
219.27649	0.55705295
226.00098	2.0554023
236.00134	0.47407787
244.11668	0.29500608
253.97592	0.5935684
261.89984	1.2786405
266.91952	1.4513086
279.52789	1.6125906
283.01782	0.87283726
287.11494	0.55732789
288.21908	1.26974
300.6167	0.34002369
303.1824	1.2705179
306.84756	0.64746465
312.9866	0.99635061
314.19443	0.82568246
314.8765	1.3959395
316.26754	0.57287845
323.48621	3.2544951
324.27195	0.63404658
330.8192	0.60585875
333.04096	2.7051023
335.2115	0.40317415
337.70392	1.1493427
346.96725	0.35411097
353.04151	0.76516436
359.25387	2.0054715
359.99262	1.0165344
366.6737	1.0889858
367.27711	4.1963998
367.81132	1.5257449
373.8616	0.51924991
374.99495	0.85014751
393.96479	1.1670885
394.14248	0.3564738
396.16662	0.92244277
400.9291	2.5338966
402.88001	1.6787859
408.02258	0.46467203
418.00641	0.47595855
427.06036	0.84841423
427.89816	0.41368495
428.79407	0.95876788
434.36446	1.367585
434.79255	3.4700343
437.59433	0.61881743
438.95323	1.5879903
439.74505	0.55824051
441.15395	1.7168528
443.77474	1.0429502
445.07705	2.4034797
445.49811	0.58318081
447.17376	0.56154179
452.14666	1.3013313
457.03765	1.6814175
459.06607	2.9309325
460.00983	1.6311794
461.08172	0.45971943
462.97221	0.50213732
474.50374	1.1299125
477.90929	1.3057795
479.93939	1.0314105
482.4696	1.4912377
484.01283	1.4786515
484.87996	0.68412674
486.45804	1.9062128
487.67543	0.79208387
490.83427	4.5947887
492.16942	7.4227183
497.21297	0.93069257
498.24613	1.0451474
501.15406	0.38540489
504.23145	0.48272653
506.62567	1.7438139
510.00081	2.7803026
511.15802	3.9315089
511.85463	1.3386538
513.1017	5.6376108
515.13902	7.381209
519.0296	2.2697637
522.15273	6.9962797
523.55794	3.5414397
527.80972	18.145116
529.62123	2.6820962
533.87073	76.352453
536.70514	15.714936
539.56807	11.585836
543.97247	5.1913295
545.96595	14.043895
548.12881	21.813042
548.90297	8.7197391
549.84516	36.51743
551.23318	20.430976
552.98564	1.5753765
555.43391	0.91072681
558.65722	0.55126979
562.77702	2.1267436
563.50706	1.3950735
565.07789	2.3770308
567.72712	2.4888947
570.40653	2.1884962
571.64245	3.1649979
575.19973	25.843671
578.3581	5.8726925
582.00234	5.4675584
583.01612	1.7004342
586.43321	14.818759
589.62503	2.6574125
590.8119	1.3311048
595.16778	24.688923
596.64467	5.7622111
600.76176	2.5053379
602.19538	3.8679963
603.17168	5.1829214
606.67607	4.229255
607.85926	2.4322212
609.45294	2.3888448
611.72964	1.1537754
616.0165	7.1679555
619.05365	4.0525266
619.40473	18.511881
619.81895	6.4667157
623.20853	2.9018666
624.26893	7.8431582
626.7082	1.6630593
628.45017	2.6705294
629.21237	3.4636578
633.93002	4.5081154
636.56096	7.2172635
639.38504	6.9464794
642.93842	9.6453962
646.83817	87.888833
651.32682	321.573
655.79286	6.0331351
657.6391	5.2038858
660.66508	15.518019
665.08781	36.52452
668.55383	48.076929
673.08448	217.048
675.32752	20.382572
676.02707	50.899596
679.21769	1.5941849
682.16883	2.5511309
683.87834	2.2766689
686.25382	12.006993
688.93431	2.0388037
690.9736	3.1096282
693.12714	2.7581768
694.61521	1.1435235
700.28887	5.6362881
704.16283	2.7718188
705.92584	9.8582676
708.60098	1.222083
709.66679	2.0492769
712.14053	0.88355317
714.04676	1.6480443
715.19238	7.8431507
717.11867	2.7969882
721.33706	1.8957384
723.72839	6.053657
732.88063	15.930395
738.64782	4.7645092
739.20095	8.5394118
741.73192	2.2078951
744.01413	4.0444843
752.07717	3.7488901
754.16644	6.2233757
760.00124	1.5306399
764.10141	3.3184186
768.81455	1.7707097
771.0058	0.81847847
775.58602	6.7818264
776.72305	2.9995529
781.73429	9.7997942
789.9671	1.7092179
793.40951	0.655863
801.23428	4.7164368
804.70256	1.4222469
807.41035	0.67692387
810.83979	2.3837792
813.77255	0.6588225
819.1418	3.7490703
824.52467	4.6799222
825.27966	5.39665
828.31827	2.6273339
835.76626	1.3412711
837.17638	1.4760624
841.79755	1.925548
848.29421	3.2678462
853.79476	3.2447508
857.28996	1.5513588
867.47307	0.96261767
871.44599	2.6545633
875.11431	6.7985658
877.35304	2.770222
884.74397	3.8703438
887.33837	1.5554678
894.57202	0.83675113
904.80224	1.6252164
913.44274	1.2946215
922.54449	3.3086065
936.14447	1.1424133
943.37953	1.3987162
947.37729	2.4827812
951.42127	0.9619666
970.09478	0.80150239
974.87515	1.1925579
979.82528	3.5683611
982.34074	5.5948411
985.37969	2.8295789
988.52693	0.90694798
998.27737	1.7065381
1002.8801	1.5012588
1010.434	2.4331027
1017.405	1.7444274
1020.4521	1.1401101
1041.707	2.3609237
1043.8321	1.3538272
1050.7486	1.2891348
1053.8373	2.1600887
1061.3504	1.9910919
1069.4811	0.76218346
1072.2863	2.6550453
1081.344	2.7173773
1090.4332	4.2558172
1104.3849	0.61810397
1121.3862	0.67517777
1135.5955	0.8686054
1140.3908	1.2714327
1156.0845	1.4975147
1159.4908	1.1818039
1163.9939	1.3331629
1168.7767	1.1196029
1172.1535	1.8815252
1198.6061	0.80364147
1210.5682	1.2994267
1222.1824	1.3928775
1237.3926	0.69272164
1298.5402	1.8685914
1306.2143	1.0885616
1332.3736	1.8071796
1339.5719	1.6954914
1359.5854	2.5618769
1368.6752	0.98504711
1383.8859	0.66206512
1402.5687	3.2948697
1412.6018	2.3149542
1463.7053	2.291257
1524.3365	0.67737789
1539.548	1.0035931
1566.8666	1.1521314
1645.3648	0.79297634
END IONS

BEGIN IONS
TITLE=14: Scan 864 (rt=1155.18) [E:\ORBITRAP\Laura\130118_OT_LB_Leaf\130116_OT_LB_Trichome_3.raw]
PEPMASS=555.17343 1770.2361
CHARGE=2+
SCANS=864
RAWSCANS=sn864
RTINSECONDS=1155.1818
159.00786	0.3005672
173.10967	1.2703481
173.88891	0.49082915
181.16124	0.33233492
186.82565	0.37599271
197.74863	0.50955802
198.97459	0.85991292
200.80031	0.99801805
214.9655	0.4389158
227.97873	0.37952092
228.79983	1.3724971
238.70085	2.5533015
239.61702	2.1242798
240.24766	0.78588292
240.63615	1.2191979
241.68155	0.60493779
242.553	1.1747129
242.8729	0.30584381
244.63962	0.35629625
245.19191	0.44447691
246.94633	0.51552583
258.03986	1.3054602
295.72498	2.2708534
296.78639	6.0312892
298.54769	0.9189399
299.00927	1.7368094
320.8446	0.56210388
324.25262	0.34463291
326.61953	0.47432761
329.53149	0.59242015
347.10723	2.3779086
355.99779	0.87741481
359.75598	0.44072286
367.85901	0.80853183
370.88214	6.5553145
371.81143	2.4561
372.6862	5.0294537
390.89509	0.54304311
393.52209	0.53386438
398.83453	1.9067901
410.32653	0.36417273
418.78216	1.5458175
423.27551	0.5070268
430.01825	0.4363623
434.84742	0.35960534
438.7541	0.33189789
441.7068	1.1080701
446.395	11.523535
446.75918	2.678362
458.81158	0.86730612
462.2219	1.9801265
464.15851	0.8223955
464.77278	0.23159654
466.29297	0.55823388
477.12233	4.6021016
480.52187	3.1107832
482.11752	1.9226009
484.02885	0.65661856
487.83106	0.67997513
488.85704	1.0254519
490.69051	1.1960833
494.03091	0.57519991
495.75354	1.0951221
506.76679	1.3769917
509.52577	1.8079016
510.47291	0.5746495
512.25236	1.2553536
519.70213	5.290107
523.63937	3.892148
524.32155	1.5990557
525.16539	2.2617694
527.09257	0.32039018
530.41058	3.9008113
531.88461	6.0582486
536.13289	15.285699
536.57118	39.940094
540.15637	2.6958387
544.85483	13.04433
546.77209	15.569042
547.1426	31.920951
550.67265	1.8875427
566.67493	0.57992509
573.80693	0.41932502
575.40887	0.72397529
576.96163	1.4091552
579.11566	0.30299362
587.76307	1.1280794
588.80969	0.30657189
592.64742	0.90602152
593.5939	0.50239382
597.91784	5.4130489
605.64079	0.74102606
607.41939	1.1245683
609.03442	2.1583471
614.90966	1.2170122
628.89516	1.4751101
629.71805	0.70758339
634.05883	1.7335584
641.08452	3.2592684
644.96729	2.52752
647.00191	2.7314138
647.45672	4.1509971
653.29941	20.645852
654.0783	4.0908764
656.27087	2.5257176
660.9575	3.5907433
664.09066	2.0748291
666.73984	1.9813527
672.02082	13.349442
675.03466	6.095184
678.44967	3.7935115
684.21038	2.8291381
685.91816	5.6663625
690.17136	0.81869128
694.84235	1.5343066
697.33782	5.0417408
707.09379	1.2729124
712.59964	1.3429863
716.82576	1.1930868
720.71954	1.702633
729.06482	4.5569414
734.41571	1.8613277
735.48876	0.68070333
738.03404	1.2568499
745.22735	4.4863669
759.38586	0.23137277
769.39987	2.2897902
772.74865	2.4034252
776.42651	2.5699825
790.7832	1.5406907
821.13299	4.4433431
838.9902	1.803983
847.88488	0.57454991
857.42108	0.64091891
874.74481	1.1589591
881.1748	0.94959061
897.96264	1.4320575
903.22768	1.8328867
907.30714	1.4203406
926.50793	1.2602581
936.97369	4.1825802
941.29863	0.81574482
944.11243	1.3829919
946.90823	0.60669422
976.35394	0.33170718
988.55377	0.70248807
1121.159	1.2356124
END IONS

BEGIN IONS
TITLE=15: Sum of 2 scans in range 866 (rt=1156.29) to 873 (rt=1163.52) [E:\ORBITRAP\Laura\130118_OT_LB_Leaf\130116_OT_LB_Trichome_3.raw]
PEPMASS=711.07233 3013.1589
CHARGE=4+
SCANS=866-873
RAWSCANS=sn866:sn873
RTINSECONDS=1156.292-1163.5164
242.24524	0.44572152
252.59653	1.5636824
253.04449	0.31606484
273.0036	0.39899294
308.8764	0.46086811
315.99103	0.40519081
326.53279	0.61071152
327.83087	0.350549
353.17102	1.1777484
370.09894	0.83638978
389.08307	1.2176669
438.13012	0.33446049
444.87517	1.6705423
448.11023	0.52845422
455.06268	0.46531422
461.06872	0.30678773
483.39783	1.1862749
486.92755	0.80296696
490.48871	1.1432196
495.07977	0.72681536
496.7912	0.97079247
504.52546	1.665782
517.7348	2.8772103
527.70917	2.6834446
529.89356	0.73802233
531.79419	2.3091492
536.27899	0.97703787
539.47017	2.4092077
541.83813	2.379588
545.33063	0.28236962
550.21582	1.4665491
557.16134	1.3233656
563.17187	0.86685387
573.30842	1.432365
575.15749	2.0864191
576.35729	5.3160404
576.95641	0.92877925
578.1192	2.4591767
585.66333	2.5875686
594.62513	3.2496235
596.82507	3.0209856
606.14111	0.62824911
608.15326	1.7150864
611.82839	1.2248498
615.7043	5.6151646
616.2766	1.086414
622.42266	0.79998146
627.27816	1.2164084
629.8985	1.3124827
633.55662	3.9456027
634.43383	1.0146621
636.2354	1.2378726
639.43467	1.7690922
641.65852	0.54025677
646.09592	7.1514338
647.37393	3.5046868
649.48426	2.8114588
650.75375	2.5294985
654.78008	5.1143863
664.48454	11.152606
667.28266	6.4575619
671.44449	2.2560784
673.81652	2.1791564
675.56154	3.8424081
681.13292	3.1727343
683.19769	2.4329447
686.727	8.9072753
689.61422	10.046034
691.37725	24.430241
692.89761	10.242861
695.90438	25.22465
697.5947	15.11903
698.97829	30.691224
701.99117	52.733983
707.15957	1.2608895
712.082	0.73689823
715.60724	1.5583189
726.96211	2.2693088
729.67384	3.6759901
732.45886	3.9113436
735.52606	3.1376864
740.80757	2.5275242
745.04355	3.9331648
746.61581	1.9900136
749.36149	3.636453
751.59273	3.9745236
758.07335	4.7359234
759.73432	2.7863203
764.07296	1.671549
766.53052	1.0394136
773.48671	0.62265931
776.59674	3.5753734
778.28396	3.8183327
780.45013	7.2083632
784.36897	3.385805
788.73884	1.8676483
791.11643	0.99237854
794.02274	4.6618961
798.88632	6.1070456
800.29861	7.1169066
805.21916	0.59425904
808.41004	1.5378327
811.46175	3.5602494
814.46092	3.5741538
819.20717	5.3027248
822.08477	1.9488025
824.09371	3.9591709
827.49729	1.5713305
830.09783	1.670862
830.76582	3.753761
837.67706	5.6025849
838.60635	1.8696872
843.73532	5.4262669
846.0219	3.8277055
847.33752	4.0526937
847.96966	12.411348
854.55777	4.0035548
859.8042	1.5968775
862.40252	1.007306
867.67806	1.6790331
873.32996	5.5991002
880.9337	23.346287
885.31026	13.879
890.97358	2.8996681
893.48983	2.8108247
896.85144	7.8739281
901.83272	10.511321
905.31744	4.5947715
907.87134	5.2111184
910.0641	2.4968883
914.88677	16.84505
919.77991	2.5148285
928.0443	3.0338354
931.33281	2.3646022
936.95324	0.75733227
944.84252	0.30140094
948.07777	0.42231941
952.39122	4.2551989
957.30853	0.71176443
962.92376	1.2302214
968.15286	3.4248939
981.23364	2.1143298
1004.4663	2.1623758
1032.0364	1.7995917
1040.1995	3.2599479
1049.3201	1.9584327
1056.2623	2.2772546
1062.9471	1.2416693
1069.6601	1.563936
1078.1665	1.0768899
1087.6153	0.39630302
1091.3528	1.6999506
1112.1997	2.4737608
1123.2574	0.87528964
1132.7747	1.8701081
1144.0096	2.3412915
1151.6565	0.34347153
1171.2402	1.2637971
1190.4702	1.2309972
1197.0947	0.6116335
1216.4797	1.8104503
1222.6703	0.61025032
1243.3888	1.7840574
1287.4909	1.6382788
1337.3341	0.70990687
1343.4437	0.8277847
1347.4759	0.60527547
1371.4949	0.67633013
1396.6575	1.2662884
1530.2666	1.0580511
1678.7079	0.93842287
1782.4939	2.0984052
END IONS

BEGIN IONS
TITLE=16: Scan 875 (rt=1164.67) [E:\ORBITRAP\Laura\130118_OT_LB_Leaf\130116_OT_LB_Trichome_3.raw]
PEPMASS=627.05084 5215.1812
CHARGE=4+
SCANS=875
RAWSCANS=sn875
RTINSECONDS=1164.6683
183.00604	0.25169946
199.1959	0.60987135
201.01889	0.24762784
222.85155	1.2851347
224.10425	0.67711882
225.76068	0.73010922
226.80957	1.5719076
228.04992	0.3638145
228.81797	0.78891148
237.75864	0.41401648
238.62769	4.4401081
239.49598	3.0633334
240.71605	6.2956486
244.44319	2.3438514
245.85529	1.3604592
250.72897	0.59814196
271.11102	0.25948179
279.914	0.34469065
287.30361	0.61531101
290.11732	2.8006915
290.64664	0.8953731
294.6981	4.7779611
295.90337	5.396973
296.99466	2.2916464
299.00323	1.8989005
308.83813	0.87649031
311.04075	0.42979352
325.79104	0.72669605
339.15298	0.71513108
345.19503	0.38594647
348.81924	0.4786066
351.03508	0.47229069
355.13162	0.40735472
368.71404	1.957933
369.93279	6.563253
370.9235	9.9057458
372.52789	1.0119834
377.20784	2.8150872
383.05799	1.0756503
387.14283	2.1728476
397.02516	0.70903828
400.21759	0.60127526
405.69089	11.995697
407.56316	1.7615257
423.11883	0.97951633
430.92133	2.855118
434.27007	0.38719462
438.10583	0.3538363
443.3133	4.1867322
444.49344	3.1813316
453.40355	3.0879584
455.22772	1.476619
472.82934	0.5046023
479.06238	2.7531932
487.11736	3.2828798
498.2107	8.0967
506.24072	0.54675545
511.70808	9.911953
516.13746	1.6265003
518.21409	5.8764909
522.59824	4.137241
524.39318	3.91252
527.10552	2.8843228
530.38697	0.45362556
531.21655	0.67167615
534.44917	0.8650601
535.7776	2.4110632
536.90849	3.4924566
537.62218	4.1320565
545.73352	0.9121339
554.19311	2.2255746
557.70862	1.7858373
563.26974	4.6559983
567.85566	8.889147
569.75175	7.4218185
572.38867	32.726106
576.79085	265.80253
583.41641	2.0096797
585.45689	3.4236831
587.91145	1.4016343
590.50384	4.2372924
594.37977	46.272832
594.60054	14.783898
596.02668	11.416132
597.27837	29.578454
598.31102	4.0554922
603.1099	2.0039937
605.2191	6.631232
607.47117	13.266288
608.37611	30.243163
610.04533	7.26882
611.57624	5.5653459
617.68619	41.915884
621.04189	4.965628
626.36981	0.49771672
631.48701	0.5872108
634.65167	1.1387884
636.71649	1.5668268
642.34772	1.3306737
644.70644	0.48689729
645.60842	0.94025765
650.99182	1.1897006
653.16011	3.3001195
663.3396	3.2726286
664.74279	0.88333904
666.28817	0.46610597
670.17669	0.87412721
677.92943	1.4916061
679.67754	1.5928065
682.1891	3.0059384
683.44532	6.1627994
688.82259	18.209633
693.95438	0.95097506
695.09865	1.3759531
698.64549	1.4192058
703.92095	1.7156747
706.67002	4.4193014
712.08659	3.937329
712.44907	13.518974
716.25213	2.6461115
719.09909	1.15042
720.7955	2.5457146
724.62663	3.931017
727.94262	4.9743509
730.1738	3.2698493
732.97953	1.9196883
736.37421	11.319591
743.98741	3.8566202
749.18486	1.334996
753.28505	10.082311
754.21007	3.5331283
756.84983	1.5735322
759.26349	1.7118199
762.68226	7.0164841
768.69806	112.81328
776.43781	4.3966197
779.22273	1.9809223
783.17492	2.5249559
786.99775	13.279565
792.23273	8.2758858
799.98932	2.0516412
804.36382	12.55365
811.19847	5.2272078
816.72069	4.8814
824.14888	3.2447468
826.92403	5.880703
830.78857	2.4392231
834.11518	0.51054526
839.91442	3.7529145
840.98843	1.4851571
841.76985	2.1543114
847.69482	4.8614701
849.23967	4.7134414
854.73749	4.2789391
864.82037	1.6335752
867.96189	4.2715587
872.50101	2.1466998
876.3407	4.9048188
881.79486	3.712219
889.19108	2.2957308
893.43342	5.401104
896.08799	3.8132717
899.31271	2.0151238
904.7561	36.484688
911.50583	2.1853636
925.38848	2.468091
931.99185	2.2078252
936.31745	1.213751
945.61696	4.1334939
954.38671	3.9788793
955.03972	1.8290225
962.29364	3.8401594
982.40187	1.3641827
986.1444	1.5185621
991.61474	1.8069315
1000.1235	1.1633895
1015.6949	3.7139869
1029.4088	1.796519
1032.1327	1.9337834
1052.3204	1.5782681
1061.5163	2.1637508
1082.3365	0.94115182
1084.3186	1.1860858
1102.1739	3.5197019
1104.9945	2.2269968
1128.0102	0.43584814
1170.7727	1.2790942
1175.3612	1.9718728
1247.5571	2.2017931
1260.1859	1.9366044
1301.4773	0.8519326
1348.151	0.71312812
1361.4059	0.86636827
1497.4415	0.50574869
1611.6197	1.504796
1832.7212	1.3404584
END IONS

BEGIN IONS
TITLE=17: Scan 886 (rt=1174.33) [E:\ORBITRAP\Laura\130118_OT_LB_Leaf\130116_OT_LB_Trichome_3.raw]
PEPMASS=787.34845 1935.8676
CHARGE=4+
SCANS=886
RAWSCANS=sn886
RTINSECONDS=1174.3301
229.80229	1.5882981
301.12884	0.26619377
317.35355	0.64879465
324.95895	0.80082373
347.82727	0.21126138
366.7037	0.54676792
390.0824	0.84224237
400.12372	0.87615158
420.21338	0.68093432
432.59622	2.4403533
441.0375	2.8586038
442.35719	0.67938433
456.24613	0.54353105
461.10839	1.9982102
473.1499	1.6805182
487.9867	1.8148507
490.89553	0.57877488
509.49926	0.7333298
530.20602	1.3685725
530.98828	2.5522732
533.62705	2.0653679
535.19783	1.3330733
538.74159	2.3286756
542.18513	0.70629232
543.07074	1.4700023
558.11993	2.7081634
561.12121	2.3579881
566.14814	0.56208364
567.06687	1.5994656
569.92153	0.33901549
572.08185	0.40809332
576.76526	0.55315486
586.29602	0.91458343
592.16821	1.1454539
605.1568	0.40949679
631.84484	0.29113775
643.15094	1.1712814
649.70745	2.4831036
656.12922	0.70344434
659.56207	2.8770055
671.07434	1.1430742
676.5803	0.67061868
680.13096	1.8944245
680.47868	6.1284986
687.998	1.7660817
688.95976	5.9118591
693.42541	1.4600788
702.26782	0.92606005
709.21665	5.5017653
711.42381	10.424149
715.8401	1.1690687
717.49757	3.2504615
720.4446	1.8352005
725.91321	1.4382816
727.79529	2.1524782
729.12528	3.2091347
732.38416	0.59927946
737.77259	1.7010916
743.63974	4.8386924
746.76845	4.1097125
749.36622	1.2998214
750.90647	2.5495083
751.97834	4.9440157
755.47316	1.3262398
759.55983	3.7137523
764.59838	2.1523555
769.1505	5.4274027
771.15397	7.8679932
773.88155	9.6225684
778.43552	5.5555691
778.92501	12.914779
785.35522	1.6519231
795.17646	4.0045985
797.4039	1.3291773
798.49943	0.20920387
805.34776	1.6819989
822.81908	3.6023684
830.25463	2.0310274
843.51525	1.4052772
851.26361	0.78429999
857.28506	2.8690191
860.75956	3.4923424
864.27499	3.5935868
867.8952	0.34855566
882.12416	6.6883135
883.92314	3.998228
885.55847	3.0582342
891.051	0.75136934
895.9937	4.9753828
896.30812	3.7119506
902.93302	2.7686511
905.66589	4.0569956
909.40689	17.556819
914.68083	4.2476665
918.72937	1.7353206
921.02504	1.9749801
925.3943	1.4080668
930.34049	0.79018595
934.79409	1.7863797
936.58464	4.2754407
940.7303	2.0005825
943.24615	3.0308717
946.85781	4.468689
949.56733	11.55457
961.75036	2.8480765
966.89521	4.413689
971.30249	3.9354504
973.73418	4.618178
978.32552	4.8305901
983.92778	3.9169039
984.95593	6.6182765
988.07464	2.5562763
991.18931	15.909132
996.16013	23.41165
996.59707	7.2176065
1000.6842	2.1179059
1005.0424	1.3193684
1012.2114	1.798732
1020.3171	2.8255508
1026.2871	2.2755776
1032.3209	7.0542777
1049.5032	1.5963921
1066.5721	3.175309
1075.8772	3.628857
1083.2692	5.2519343
1088.9983	2.3413705
1097.8442	1.3365194
1106.3236	5.0540854
1132.4223	5.2774143
1134.9754	4.5585879
1153.3293	3.3015152
1156.5881	1.3238028
1178.2322	1.9925408
1187.2875	0.58623111
1225.7683	1.8230436
1233.2388	7.2972473
1240.1999	2.1298573
1243.3559	0.7594454
1260.3601	0.99507975
1280.261	1.018332
1291.5915	1.3134947
1319.3597	1.8690565
1507.3539	1.3910647
1559.4403	1.4998466
1593.6635	1.136772
1605.4749	0.71807275
1619.7229	1.2115923
1633.3591	2.8159935
1654.4887	1.4152716
1673.6712	2.1496736
1772.0474	0.78365106
END IONS

BEGIN IONS
TITLE=18: Scan 893 (rt=1180.37) [E:\ORBITRAP\Laura\130118_OT_LB_Leaf\130116_OT_LB_Trichome_3.raw]
PEPMASS=729.85048 2540.2139
CHARGE=4+
SCANS=893
RAWSCANS=sn893
RTINSECONDS=1180.3708
207.8781	0.65604952
224.95331	0.43964813
241.99682	2.2728104
288.62457	0.57977479
312.97186	3.8966684
359.6001	0.50106425
365.81595	1.4309912
367.2706	1.6402233
385.271	0.96674659
385.97518	1.0982145
428.88024	2.2783806
429.91531	0.66248065
437.66736	2.0475894
446.06915	0.36537203
457.08284	1.070198
458.02809	0.34995729
461.84894	0.76284389
490.83038	1.8496631
535.12647	0.40078419
538.00433	0.40633047
540.61187	0.74907478
544.2771	0.41222841
556.08145	0.73980224
557.19372	1.0142143
561.64733	1.2902952
563.97922	0.41688976
566.85241	0.37461604
591.21051	0.25679326
600.14703	0.60619355
607.65428	1.7939458
614.41125	0.36320417
617.26536	1.0742503
621.83032	3.465721
626.3471	1.7331023
633.76278	1.4371442
652.47204	1.5339847
664.18419	4.6417606
668.14015	2.5451992
669.63702	2.7111873
671.09428	1.0629926
674.62549	0.29203449
684.36285	4.9459016
688.25186	4.4902293
692.7324	2.7458781
697.65297	10.296711
699.84032	1.7979963
702.04498	6.1725189
705.99719	2.070238
710.5909	2.0167903
716.43074	6.2204736
721.11528	60.839729
724.08236	3.0804188
729.64721	2.3756251
738.48957	1.6543986
748.65228	0.83260463
752.19519	1.4286745
760.49333	1.163769
764.40649	2.9277961
767.27878	1.3755724
774.67203	3.9471673
778.37131	2.1196123
781.74586	0.94539544
785.24451	1.6313667
788.55802	2.6708093
795.06266	1.9346735
800.19544	2.1797459
803.66904	3.6348424
809.08392	1.8760628
816.08341	3.3015745
820.12414	3.2873282
821.21855	2.5356986
827.78225	1.4004899
829.92986	1.0220888
838.52368	6.9208428
845.43735	9.9955599
849.83528	1.1442898
857.11535	1.0319134
862.89005	2.8239647
868.51904	40.715742
869.03164	10.102512
879.72331	2.8359568
886.21032	25.835754
892.31345	200.40606
899.38714	0.58443642
914.39115	0.45232475
927.46019	3.8176227
929.53504	7.8862855
931.27407	2.5389747
935.60543	1.5630713
946.28808	1.9862583
960.06664	0.50045585
966.91994	1.7540357
970.62775	0.79920635
989.9375	0.82909398
993.00321	1.6492629
995.53793	1.9672735
1000.1517	2.7427487
1014.4002	1.219278
1022.2605	0.46354364
1037.1446	0.91699922
1055.3815	1.1173323
1086.3966	2.0862617
1121.3299	1.2496026
1184.4236	0.77737381
1200.2435	1.7396973
1208.2643	1.2820682
1214.6129	1.3000314
1218.273	0.85310954
1235.3982	0.96459633
1266.8541	2.9281296
1281.5459	0.54361411
1299.496	1.1977313
1326.4871	0.25672776
1348.0578	2.7488031
1472.0963	0.35347541
1503.4407	0.76690724
1581.6684	0.99223766
1598.5904	0.63945303
1632.703	0.38701063
1771.9626	1.7098996
1904.6441	0.8223282
END IONS

BEGIN IONS
TITLE=19: Scan 900 (rt=1187.74) [E:\ORBITRAP\Laura\130118_OT_LB_Leaf\130116_OT_LB_Trichome_3.raw]
PEPMASS=416.23229 2328.2749
CHARGE=4+
SCANS=900
RAWSCANS=sn900
RTINSECONDS=1187.7392
128.98753	1.207843
132.86899	0.46892528
135.95843	1.4391629
142.9698	0.39663051
165.07944	0.30989007
170.81396	0.6832162
175.03163	0.43101604
192.82748	0.63424285
201.15489	1.2963495
202.90518	1.3479722
212.92502	0.76709966
215.16654	1.5344854
216.02927	0.84777747
217.6672	1.1007442
222.0296	1.4521516
222.70649	0.97013107
224.87421	0.28383947
227.19682	0.52992334
230.90328	1.7697464
231.19197	0.18528643
238.19799	0.90264895
238.6433	0.25864958
243.01397	0.38672113
246.29972	1.1448649
247.13688	0.69462022
250.09038	0.31435991
251.83587	0.48157824
255.02231	0.59806584
256.21007	0.35400294
260.11757	2.580581
260.95686	0.31107206
261.82121	0.27076358
266.29215	0.25692575
268.34262	2.1330691
269.04224	0.64245422
270.86966	0.75829226
276.8344	1.8360834
277.54012	5.2714587
277.99938	2.3991296
279.1497	0.89780108
281.55872	2.8605363
284.76364	0.46953069
286.7124	0.90210243
289.15193	0.61080467
290.64506	0.67997484
291.12486	1.3897421
291.87603	0.39519957
296.93077	0.27054433
297.27308	0.78132487
299.68681	0.92934503
300.85432	0.72167612
301.69793	1.0861057
304.09733	7.0842183
307.02486	1.4894726
308.93317	0.54537932
312.69162	3.33071
314.20417	0.89406722
315.32879	0.38911665
317.90324	0.49018339
319.09726	0.19689801
326.6965	0.31745885
330.38635	2.6679866
333.07422	0.62802934
337.05676	0.90314817
337.54281	1.9753804
339.02535	1.2537189
339.71079	2.5605715
340.87601	0.39958016
343.75947	1.1710475
346.47778	2.1155831
347.34787	0.71505399
351.92606	0.73096055
352.94909	0.58149785
354.87255	1.2173264
355.88225	0.66563064
357.78741	3.7708963
358.65392	10.563668
364.95922	6.3028208
369.34616	18.120347
370.7895	5.8970647
371.07945	1.6524248
372.78349	8.1623151
373.13915	1.4644686
377.18301	3.0918764
380.2281	1.912139
381.24233	2.346131
382.28008	1.1645984
384.06586	1.5335734
385.15089	0.67989643
385.93691	0.72612374
388.14555	0.74014061
390.70288	3.4332504
391.14887	0.74377087
393.74943	1.1496701
394.195	2.2510669
397.53908	7.1552353
398.88527	7.0372346
400.25465	1.8550885
407.10384	22.971284
407.98084	8.0447174
409.53189	6.2553007
410.77926	3.1840838
411.91315	1.5316843
415.26867	4.8198922
416.75479	2.0845257
418.18442	1.2216864
420.20186	0.74221567
425.00262	1.8897608
426.25777	5.4454714
427.03348	3.0204217
431.87825	0.6400555
434.25765	5.2607359
434.94368	1.5170017
437.20449	0.50348745
442.87431	3.8361967
455.19619	11.085073
457.04734	2.7311156
461.78003	3.3497772
463.49419	1.1223162
466.74141	9.8310057
468.99872	8.7592591
470.29573	2.0261807
475.51701	0.31770692
477.08321	0.29598649
480.55194	2.4785778
485.1937	0.36951661
485.75801	1.2078805
487.222	3.4660624
492.06425	3.0437445
493.02248	5.8188326
497.83502	42.583186
500.14005	2.2541442
510.24303	1.5527144
511.43861	0.81429046
511.79714	2.1588031
515.72945	2.3631967
516.6579	0.61573972
519.2456	21.373744
521.75596	25.415966
523.56625	4.9973137
530.31781	1.1481413
533.68348	3.4387212
536.11529	3.9607826
537.10894	2.0892331
537.94456	0.90203247
542.10654	0.7479689
542.53482	1.1618541
547.46582	0.41907867
554.78239	63.356918
559.27203	1.6035849
564.81585	2.4320239
571.89251	0.96220441
572.66137	1.4648621
588.30543	1.119072
589.2815	0.29294655
598.07507	0.26523575
611.03099	2.6264877
614.11463	1.3449896
619.3121	11.823072
626.12136	1.1338593
628.33476	1.9733693
636.27443	1.259084
638.1287	0.3565533
645.2729	0.47681974
646.26654	0.9878566
652.01867	0.98533693
673.33947	0.31832922
682.3769	1.4989132
687.00036	0.41849293
702.21861	0.76774234
704.02606	1.0612496
719.33722	0.87495649
730.11608	0.45453389
780.63384	0.50723496
804.27689	1.1974436
806.95569	0.57337887
892.35199	0.87173238
954.49237	0.80229296
END IONS

BEGIN IONS
TITLE=20: Scan 904 (rt=1191.4) [E:\ORBITRAP\Laura\130118_OT_LB_Leaf\130116_OT_LB_Trichome_3.raw]
PEPMASS=813.35833 5031.6582
CHARGE=4+
SCANS=904
RAWSCANS=sn904
RTINSECONDS=1191.4047
241.78771	0.7814722
242.91861	0.38750254
244.02454	0.58652993
263.89773	0.8448319
267.0757	0.67665644
268.99798	0.91339172
286.89315	1.5745477
314.08404	0.7339336
338.83661	0.24683556
344.97906	0.42750338
351.88641	0.83207687
355.98764	1.1183183
357.66507	0.4599613
365.82605	1.1740552
382.25095	0.49475125
388.18934	1.4102313
390.30645	0.99715754
397.04742	2.8296483
414.73486	0.50368626
416.71991	1.2494652
439.29175	1.7120996
449.49084	0.8703216
454.91802	0.38790904
456.21103	0.24791232
460.15377	1.9005878
466.00046	4.4228135
468.01611	1.9213583
470.8981	2.538668
483.12817	2.7428077
484.01022	1.5878076
485.48949	0.53554929
503.82728	2.5668817
507.10924	0.31114607
514.03851	0.63968189
520.91784	0.79262384
546.17095	0.69653932
547.73278	1.5601035
559.27668	3.3652647
560.10246	0.8310546
568.45459	0.458882
574.43991	0.68785924
590.36584	0.38022163
597.02758	0.58191696
608.34715	0.88820831
617.40698	1.2862621
619.30143	3.4359704
623.21191	0.81968404
624.06996	1.4159144
627.32009	2.2709669
628.99031	1.427958
640.85095	1.1778619
644.83016	2.5331519
652.25846	2.226461
657.7376	4.4312903
662.81425	8.0528758
666.54165	1.5649699
674.02573	1.1433481
680.20466	7.9462886
681.18581	2.687172
687.48831	5.3778171
692.40559	5.4468855
696.16822	6.7671586
697.35733	4.5207936
702.47964	2.7069225
705.90145	4.2853485
709.87012	4.4090714
714.28171	0.99885761
717.92736	7.1691019
721.78692	6.7806534
724.35538	2.4658072
726.9149	0.99972689
730.40643	0.66944504
736.2373	4.508569
737.69826	5.2610109
742.56553	9.6923504
743.99755	7.2049949
746.8171	4.4424965
749.51632	18.132829
750.93223	12.274654
753.98074	1.2447201
758.83648	14.58375
761.89168	5.5795974
764.66131	4.0763664
766.38556	5.0598114
769.52223	3.7000407
773.92545	37.66831
777.85911	5.1212734
780.03858	7.5597622
784.09203	21.271526
784.73994	46.10923
788.91537	223.40347
793.20281	2.7474284
794.39635	4.0763313
798.27393	5.9433423
800.40796	14.149107
804.08891	21.001508
808.93206	4.0994562
811.94183	1.2940306
812.6686	1.8704436
818.06677	3.3861987
828.01436	5.8888268
832.40399	5.8507177
838.79492	1.5392245
844.88878	12.551046
847.77723	5.1667583
852.32429	8.8691641
859.64362	3.5273342
867.51183	24.775456
871.16081	0.62278501
875.86069	5.5524267
878.14654	8.0081841
881.41286	4.2366331
884.51303	7.7618547
890.53386	49.791787
892.80318	7.2688024
898.59275	0.91414036
901.60511	2.6213022
904.21498	2.1807876
912.70871	11.403003
921.09589	7.0446801
924.70382	10.434317
930.2582	12.790511
934.46352	0.83873626
940.0713	11.740424
950.1659	10.093085
956.01699	6.0273622
962.30991	0.84303349
965.84377	2.2150562
967.40864	3.9160116
971.56114	3.0578538
974.44831	2.2404452
983.31319	10.280154
989.01535	0.94345093
993.376	6.2877495
1000.1608	2.7147078
1005.7165	5.4437288
1007.7697	5.6795079
1010.9862	2.5648442
1015.4896	4.970948
1018.1865	2.3254064
1022.152	9.3040046
1028.4646	1.7119834
1031.8003	1.6112132
1041.4379	4.9105414
1049.0562	4.6798565
1051.2769	6.0178509
1058.0192	2.412712
1059.427	2.3551509
1066.6056	0.80876304
1070.8014	3.1050357
1074.5244	1.0877327
1078.6521	2.3436692
1083.1221	2.8455326
1090.7716	1.8198045
1097.0229	2.2742556
1103.9492	3.4657113
1109.9361	4.0607329
1114.8909	4.6570225
1122.6542	10.434196
1129.3627	3.2558841
1136.651	2.0600994
1141.2429	1.578307
1147.1047	2.1170353
1154.5187	3.594812
1157.1566	3.0959985
1167.0296	4.6143856
1169.6936	1.830934
1173.8687	1.3611039
1177.1345	1.1151913
1192.7351	3.1473032
1229.8403	2.0269964
1240.4789	1.8056293
1247.7331	1.0311196
1256.5114	0.76265885
1265.0633	2.035569
1278.5432	0.62497265
1288.9797	5.161179
1318.9647	1.2347703
1328.5798	1.1629127
1341.4537	2.0141441
1349.4133	2.0487716
1358.4003	0.97354644
1373.2601	1.4599301
1391.7078	2.4583966
1406.324	0.51636214
1417.5655	1.0654162
1443.5154	1.6260758
1480.8057	1.7197347
1488.5754	5.4793458
1499.8654	1.0067033
1513.4529	0.57540578
1589.5054	0.71788608
1601.5769	0.43929273
1631.6645	1.3117897
1678.1061	1.496331
1697.3432	0.99830938
1732.576	0.54107683
END IONS

BEGIN IONS
TITLE=21: Scan 916 (rt=1204.97) [E:\ORBITRAP\Laura\130118_OT_LB_Leaf\130116_OT_LB_Trichome_3.raw]
PEPMASS=424.22058 935.3786
CHARGE=2+
SCANS=916
RAWSCANS=sn916
RTINSECONDS=1204.9743
124.92599	0.253941
157.98953	0.47755337
171.63976	0.31148746
175.1969	0.59759627
211.00818	1.1434152
217.97756	0.96706658
220.61551	0.43549923
223.09191	1.3349544
227.02879	1.2383719
241.15909	0.40926679
243.02255	1.1581097
256.6524	1.0485175
261.42728	0.36610732
274.78366	0.46586711
276.99279	1.0084428
286.09909	0.73241476
295.01692	1.0408058
296.81327	0.31147858
311.74304	0.92235775
315.1542	0.56238134
316.11819	2.0509722
325.05575	0.58898923
327.92217	1.0172898
331.24028	2.635833
336.03609	1.669922
336.53872	0.82107786
338.96682	1.091509
339.68622	3.17372
340.25693	0.73096784
341.7778	0.48878891
344.64863	0.71518682
346.04123	1.3850737
350.95474	1.7556316
356.99485	0.76729667
357.61626	1.9230282
358.48076	0.26623805
358.99343	0.40493809
360.109	0.62132332
362.70718	2.6108344
367.47294	16.851277
370.65297	2.6025079
376.3421	0.49132847
379.11084	0.39235273
383.13469	2.4998716
386.22732	0.34892375
387.95546	0.73374061
392.15814	59.945778
398.66421	2.2650218
400.71812	1.7208027
405.16476	3.0288728
406.16212	1.7214249
407.19508	3.9725706
409.1617	3.0871905
411.02985	1.2477662
415.6491	2.4358142
416.94818	2.9050817
417.69919	3.5852723
423.61273	0.90746484
426.76538	1.2111659
429.94035	0.3516601
432.49612	1.5150398
436.37533	0.47613806
438.16025	1.4061887
441.69688	3.2873699
444.23272	2.8452956
446.16425	1.4720292
448.14447	0.35661737
448.76356	0.42400236
451.47628	1.8059625
458.29096	1.8756843
460.92537	2.5827726
464.81817	0.30945633
468.88008	0.8602773
469.3413	2.3019727
472.62176	3.9825492
477.19093	2.5149189
478.38428	0.74944009
480.33263	0.3686112
482.46374	0.32513855
485.15835	0.52129218
485.8495	1.4438761
487.21788	1.3381735
488.3337	0.45214301
490.26536	0.36039323
494.20128	1.2508004
496.34136	0.52584424
497.19673	0.36303499
497.90221	2.591511
503.07937	4.3526102
508.16522	0.82503691
513.16797	0.81578358
515.73846	0.67614738
517.02224	0.70402742
520.67786	1.5691251
524.72633	1.4557802
526.32137	0.92262759
544.19256	1.8228652
550.48218	1.3823681
556.19912	2.8378237
559.78914	2.4995435
576.63464	1.2074825
584.19806	0.80161115
601.40753	0.65298323
634.50176	0.52423782
637.14106	0.63618995
655.01318	1.6097218
662.30401	0.37896551
676.29736	0.81803699
694.26613	0.52920771
698.34271	0.58403901
703.09253	2.2530305
721.30658	0.50154399
756.26739	1.1297648
773.23516	0.30398547
END IONS

BEGIN IONS
TITLE=22: Scan 922 (rt=1209.67) [E:\ORBITRAP\Laura\130118_OT_LB_Leaf\130116_OT_LB_Trichome_3.raw]
PEPMASS=667.33767 2523.2566
CHARGE=4+
SCANS=922
RAWSCANS=sn922
RTINSECONDS=1209.6667
197.94772	0.71446525
209.02264	0.4888603
246.90898	0.238283
259.0841	1.4784179
265.95062	1.6421856
274.93603	0.24026186
286.76299	1.1585249
328.75766	1.2183326
336.07296	0.86834502
338.81723	0.40846754
354.14634	0.69728117
354.79232	0.15719596
366.74145	0.27167218
373.18821	2.0609322
375.97117	0.52240903
382.0851	0.96372491
383.20588	0.22796389
384.23733	0.43363684
399.90643	1.1294598
407.80868	0.36761543
415.36045	0.56161715
416.54912	0.39515549
417.21245	0.5376437
428.85998	4.6694773
441.87631	0.69249837
443.05495	2.0048154
445.19008	1.0423159
455.00098	2.8795602
466.71027	0.99484659
470.75995	0.52856495
478.93763	0.83382667
481.97929	3.0479072
482.23155	1.2595506
484.51306	2.9046703
495.70661	0.78111634
497.01927	1.9541729
497.87558	0.45099413
512.23785	1.633569
517.00986	2.7317982
520.90789	1.5810493
522.05407	0.9075654
526.91363	1.8264209
533.16329	2.8998075
536.43478	0.33824077
539.68744	0.82558728
543.28638	0.83135832
550.13863	2.6442991
555.24371	0.44317142
565.75861	1.4987504
568.14547	2.200875
569.19122	1.3626144
585.1325	1.1693791
592.26248	2.1505303
595.62463	1.2713613
604.59337	0.96528282
607.43054	1.5800744
613.88237	12.802906
617.316	1.1144259
618.22048	2.3122069
620.73572	4.904884
624.70688	3.5574739
628.04997	19.722103
634.85326	3.5537773
637.41237	1.9408054
643.03828	1.5573307
644.67939	2.3218501
647.68747	9.2880205
649.54794	19.27616
652.72851	7.715339
654.54818	3.9820753
658.66042	15.398354
660.35107	3.8766708
666.61483	1.265046
667.79852	1.2420459
673.04847	1.7350433
673.60418	3.9813451
677.61834	1.1128282
680.17279	0.7373071
688.61706	1.7267467
694.58944	17.07545
695.20407	4.9049546
702.87214	4.3701717
705.11675	1.5368181
706.74641	0.71176974
709.53803	3.6755488
718.36013	18.244341
731.48243	2.7279713
734.30313	2.3314242
737.74261	1.2975506
742.21537	1.4878928
745.66641	3.0809561
749.41543	1.957344
756.28811	44.557648
757.4395	9.8230833
761.6453	1.934246
762.34401	0.913174
772.08037	1.6909847
776.70236	1.3224649
780.20132	5.7116632
787.58548	3.1291843
788.7454	5.0246533
790.76785	3.2068199
794.02987	64.188013
799.03886	1.3318824
806.30658	4.6528522
810.32191	2.306747
817.40588	5.8263342
817.98235	9.0415034
822.69877	2.0328017
825.84102	2.4740739
830.91944	9.284292
836.84461	59.034889
842.9809	1.3413385
844.48076	1.5424811
850.12168	3.1959976
854.03188	1.1091232
854.92184	2.3258832
857.73155	0.50851214
863.02027	2.2636512
866.35531	12.905277
868.20736	3.7887405
875.81244	0.91947703
888.11532	1.3169166
892.14374	0.56260786
909.47192	0.4980767
917.56813	4.5780734
927.22045	0.47770652
932.88416	3.8010995
943.42406	0.71528535
945.4959	1.3183391
952.46716	0.39091478
961.07707	0.76986384
964.01873	2.4231609
968.55848	0.68703611
996.5238	1.2556176
1006.0727	0.84473334
1027.5445	0.79332945
1041.9528	1.0643275
1063.5945	0.97108911
1069.0144	1.0075562
1081.966	0.70226311
1090.0139	2.425278
1098.2389	0.3446336
1104.66	0.96660242
1147.3874	0.73845777
1167.4198	0.37981658
1227.5868	1.3124138
1257.2102	1.7577623
1283.5172	1.4871391
1294.3689	1.6470092
1407.5134	0.51747255
1547.8539	1.6924862
1579.2246	0.46556356
END IONS

BEGIN IONS
TITLE=23: Scan 928 (rt=1215.72) [E:\ORBITRAP\Laura\130118_OT_LB_Leaf\130116_OT_LB_Trichome_3.raw]
PEPMASS=416.23205 2060.2046
CHARGE=4+
SCANS=928
RAWSCANS=sn928
RTINSECONDS=1215.7194
143.15934	0.68798352
155.04295	0.26311598
170.95193	2.3876077
173.04882	0.72383885
175.18361	0.64921683
209.03219	0.35052532
210.91668	0.29416601
213.52193	0.92644198
215.15425	1.9854617
215.94539	1.0167824
216.86208	0.54612464
222.51911	0.92855839
226.31372	0.79379733
232.56793	0.31994079
238.21237	0.94376444
243.18313	0.23554477
249.04739	2.5395186
254.94473	1.447331
268.62193	0.36886506
269.7697	0.93472263
270.89182	2.6533835
272.3323	0.82964989
277.36508	4.5348807
280.0065	0.6803238
282.92837	0.77797846
285.82138	1.3044612
289.02862	1.1261524
295.34137	0.47449073
301.06699	0.68776942
301.57571	1.0161419
302.23863	1.6398015
303.88593	0.88684474
308.05833	1.2420997
310.11142	1.125914
311.89253	1.5565417
313.07206	3.1343507
314.88039	1.2406291
317.18937	1.134188
318.08352	1.8867097
322.05508	0.47265331
325.11103	1.1747295
326.23265	2.4523141
326.97574	0.75017783
328.26913	0.6214677
332.4029	0.38714162
334.29586	2.9633329
335.73647	1.0449723
338.51044	10.522584
339.66518	3.4489002
340.3013	1.9675566
342.86644	0.57874571
344.78709	4.0517596
345.17578	0.50457055
347.97204	0.4068097
349.98192	1.5787486
351.69161	1.9130169
353.037	2.7589961
355.01135	3.8326165
357.96152	8.5994522
358.77319	3.5589919
359.40811	4.2806622
363.14508	0.64134244
365.25277	0.4526818
365.79723	0.76492789
370.14858	9.060849
372.85898	13.428795
373.77701	2.5740355
375.21517	0.7850152
377.85362	1.6601632
379.66785	1.4850782
388.80991	1.5923178
389.25746	2.4652197
390.17089	1.7779745
390.64909	5.3412228
396.30678	5.0949461
396.91515	11.091821
397.89863	4.5107787
398.97698	1.432875
400.89528	2.1958057
403.63584	3.4014489
407.0271	16.393902
408.1866	2.1774305
409.43314	7.8632298
410.33103	4.6523961
412.06041	1.2447299
414.32276	2.0253003
416.07283	3.2194885
416.75773	2.5761703
417.66736	0.73362038
426.08544	4.8601546
427.13519	2.8620843
429.79058	2.1144868
433.12794	5.4625368
434.14137	2.3745553
435.47595	1.7937089
436.51745	3.2477627
438.84138	1.1662636
439.84522	0.5382647
441.13905	0.44865136
443.1479	1.891699
446.39987	3.3428432
451.5517	2.6990211
452.96505	1.060505
454.98548	13.394252
456.36701	3.0033368
459.63262	0.36858656
465.50901	2.8359126
466.84196	2.2777401
468.17935	8.7604492
471.40026	3.9721434
474.07446	1.1463409
476.1065	0.52960815
480.95059	1.4139031
487.60259	0.66206213
488.61813	0.42003538
492.15975	11.637369
495.18776	6.0709359
497.80232	34.210924
500.7554	0.99864635
502.40819	1.908413
504.94175	1.73219
507.00089	2.4587896
507.64112	4.326197
510.73669	1.3464959
515.05187	3.1620382
516.03645	1.1948508
519.31474	17.156833
522.27544	8.5122643
529.93737	0.28748312
535.96159	2.3812553
538.05359	2.8548219
543.16293	0.58588114
544.79986	2.5753387
554.74588	43.834119
558.16526	1.5354279
567.28405	0.46206921
572.03407	1.4620352
572.28878	0.57898003
574.86627	1.2228008
583.07169	1.0975357
585.81556	0.46027057
607.03705	0.58257401
610.31759	5.4924508
618.79535	7.0205193
630.53656	0.58846214
645.96315	0.54800204
648.18567	1.3830838
665.7619	2.1571838
681.281	0.78776754
691.47067	0.7842793
694.31927	0.68074372
701.13494	0.68023211
719.17506	1.1224873
755.01275	1.0136799
763.28295	0.7328565
END IONS

BEGIN IONS
TITLE=24: Scan 934 (rt=1221.62) [E:\ORBITRAP\Laura\130118_OT_LB_Leaf\130116_OT_LB_Trichome_3.raw]
PEPMASS=587.63938 1619.0033
CHARGE=3+
SCANS=934
RAWSCANS=sn934
RTINSECONDS=1221.6175
198.98074	0.48711594
226.10226	1.4809837
240.10367	0.46262004
261.85162	0.18917062
310.67838	2.2195924
311.07884	0.3480099
311.52692	0.79091885
316.85028	0.98188109
325.83557	2.0117509
333.15326	0.3354403
363.11133	1.1957498
378.93475	1.1367659
383.19687	1.3261844
392.782	0.79786226
393.94133	1.3830193
401.11713	0.35259023
405.03619	0.66428074
416.42737	1.5578411
424.89995	0.56877187
427.06854	1.2109973
432.43512	3.0540022
437.86793	1.9400476
440.14034	1.8668941
442.20184	2.5131467
447.00865	0.76419664
447.89415	0.48923574
456.28997	2.0191737
467.39812	1.6394336
469.25114	1.0895523
470.40617	1.483887
471.66351	1.083095
473.66178	0.57303706
474.55894	1.0542117
484.10471	0.3347452
485.47467	0.49274937
488.97023	0.33142445
491.60914	2.7688773
492.7419	0.64659672
497.35522	0.56324136
498.2997	1.7535337
507.12076	0.97290292
509.11197	2.019738
511.51215	1.2728425
511.9137	2.022662
514.30864	0.71439727
517.17918	1.9624097
520.37507	3.0399154
522.7038	3.9041213
525.60535	3.0943706
527.07195	2.2825081
533.96826	2.3136793
536.99398	2.6571645
537.33677	9.4333638
540.97055	0.49577173
545.21751	2.3388008
546.93099	1.935066
548.1349	0.99677059
557.1126	3.2843856
558.47214	2.0515755
559.82822	1.5419076
561.82597	2.3248687
563.15355	1.3310125
565.2929	1.5613058
568.28666	7.1293357
569.46109	3.6307173
569.87307	6.9285881
571.83564	5.522801
574.55585	5.1326665
575.5184	8.6956631
576.10141	10.056497
578.64236	5.8431835
581.61026	51.206568
584.27393	3.2514269
587.37042	1.2097511
589.52667	0.81716354
593.50879	0.50336998
595.00541	0.77831948
597.84147	0.59309598
599.3031	0.64149272
609.2359	0.59989907
621.31874	0.59653098
624.92875	2.9448284
630.65436	3.0727059
634.71504	5.11139
637.40255	1.9536664
641.79573	4.1188933
644.23405	4.5996859
645.7784	1.7249583
650.15042	2.3431354
652.20932	0.83640697
661.96041	15.561437
665.52798	5.9074605
671.19958	0.55871249
674.72079	4.1358646
676.71053	0.55972342
679.43579	1.7979343
683.39805	2.0093198
684.42745	1.0911623
689.41643	4.8602078
691.28934	5.8927265
691.85061	8.5306873
696.67805	3.5982224
700.16128	1.4693728
705.60108	4.8987464
712.88496	3.4108338
715.61379	0.96461361
717.15212	0.87736254
722.66716	2.2483173
725.02512	1.7301368
732.28397	0.77318518
735.84954	2.9547464
739.07131	3.371259
741.69182	1.1858796
745.76372	1.6839788
746.72166	0.6151623
752.34741	0.98838328
757.59801	1.1879788
760.79877	1.0088617
765.26324	2.5834995
766.4686	1.2578488
774.1921	2.2655608
776.59029	2.38175
790.30875	0.73594609
792.41778	1.51916
798.76086	1.6577707
809.45184	1.1127723
818.465	1.3351341
840.42432	1.160805
844.26602	0.92879159
850.16415	1.5069205
851.90915	0.62960395
863.14006	2.4528979
870.42993	2.5935468
882.44097	2.9292023
911.22869	1.3629997
916.141	4.6555439
928.97507	1.8412714
934.34197	1.0091825
954.16986	1.6298025
965.01641	1.2199428
979.31219	0.5817826
998.41555	0.87080348
1006.4012	1.8211091
1042.3818	1.282907
1073.3928	0.30349133
1092.7602	0.4009044
1137.5327	1.1562676
1169.4053	1.4989885
1198.3363	1.2921123
1274.2361	0.84530968
1276.6052	0.40670415
1429.6717	1.6693098
END IONS

BEGIN IONS
TITLE=25: Scan 938 (rt=1225.29) [E:\ORBITRAP\Laura\130118_OT_LB_Leaf\130116_OT_LB_Trichome_3.raw]
PEPMASS=619.6743 2710.8677
CHARGE=3+
SCANS=938
RAWSCANS=sn938
RTINSECONDS=1225.2906
199.91672	1.0536826
212.10876	0.72861225
226.01555	2.0753067
228.69415	1.4227913
239.67138	0.97427143
242.27057	0.52727052
255.05406	0.26521268
255.64416	1.3157335
282.6009	0.9060332
283.16487	3.4469178
284.92155	0.73489356
290.20209	1.0170283
297.15497	1.0628937
310.9198	5.3602238
331.4588	4.8797722
337.76889	1.607028
339.15937	0.89086749
342.98443	0.29763197
343.76593	0.47583432
351.94431	1.1478209
354.25583	1.4743384
356.04439	2.025275
360.36186	1.7325695
364.20235	0.95367958
367.85433	0.45236296
370.21789	0.72062878
372.03453	0.61322821
380.80873	0.88635117
382.07697	8.2421006
394.65115	1.2109065
399.8276	0.75861964
402.06616	1.3753406
404.63946	0.81683159
426.11133	0.97096371
427.91541	0.61144775
429.81263	0.66400668
432.6699	0.46071444
434.25111	0.28703196
438.95453	0.37662749
443.24221	0.9324487
455.73636	1.0072114
460.05543	1.1681669
462.61265	0.22854355
463.0363	0.64179322
467.05808	3.1929262
472.00129	1.4913209
475.22168	0.80449616
479.11576	0.49818653
481.47089	0.43189057
486.12513	1.0841277
489.88924	0.65261778
491.89189	1.4586572
494.91591	1.654072
495.66926	1.0570262
500.04251	2.9594647
503.53737	1.1714988
504.5501	3.5770313
507.00678	1.3448041
509.28677	2.0371696
513.32226	0.96987308
514.39271	1.7671865
519.71472	0.37205348
522.6579	3.7348827
526.80428	0.77643908
528.77799	2.2354926
531.45037	1.4497154
535.11871	4.2852546
536.34771	9.0037663
537.14292	1.9038574
542.72157	1.8007397
547.99186	2.3361087
553.15217	1.1378751
555.21722	3.6885615
559.58658	0.99339718
561.75348	3.5264543
564.61596	0.48767164
569.03727	3.5552965
571.12864	0.97198221
572.66891	1.8036047
574.14073	4.2407841
578.25954	4.6008311
579.29115	1.6642031
582.14633	1.534419
586.53316	1.5830207
587.17668	5.6536354
589.81637	2.079984
591.8489	1.6531963
595.48146	35.878969
598.80106	7.3152018
599.86485	14.064701
600.93792	2.8416313
604.3765	4.7239448
606.89865	2.4630529
607.90806	4.1766072
610.33816	12.331836
612.23864	3.4284579
628.44726	2.9501962
634.76708	3.8017475
636.33818	1.1042081
639.99229	2.6091324
641.70566	0.84233846
645.46161	1.4537823
655.39677	3.0129521
661.69292	1.9714063
664.10654	4.7859397
669.03889	2.1697742
673.65082	6.2480091
676.33338	5.0879016
678.7488	7.5316845
691.6826	7.4455541
698.51217	5.0111576
701.72959	4.3478742
705.47698	4.1046743
707.01801	5.2086451
711.87671	0.86029278
720.54258	0.56334358
727.99945	3.3696668
729.07368	8.7642142
733.59731	15.012123
737.77877	57.416152
740.41816	2.637359
741.40246	4.7426642
743.00037	5.3893566
746.20736	4.1728761
750.02892	1.0295368
753.03478	0.35440842
759.982	3.6729808
764.31425	17.841226
767.42937	3.2840016
773.68635	14.627521
774.37513	7.6171899
777.15101	1.768198
781.87056	3.2282123
783.07106	5.6802095
789.88701	1.9815009
793.57318	3.836628
800.21404	2.3456286
808.61361	7.0677296
809.14441	13.537666
813.91552	3.6600894
823.95349	1.3973342
836.21045	0.60579385
844.2869	33.860709
856.34362	3.4731548
861.79782	0.88123511
864.10517	0.95902994
868.69856	0.7495634
871.17739	0.57277891
879.33566	2.2524171
883.47987	0.66981003
893.67916	2.5392877
910.30615	1.9726887
917.91947	1.7033697
919.26971	2.5197001
930.43994	0.46472876
937.77747	0.91868323
941.89477	2.3703115
951.01874	0.80941417
958.59251	0.42233502
960.46715	0.62802766
972.03003	0.87791071
984.77966	3.5523218
989.35644	0.96082971
1011.5511	1.5062011
1014.4337	0.26145709
1032.2766	1.8081211
1039.229	2.2185206
1094.4517	0.9273413
1099.3935	0.60553306
1106.6137	2.6816912
1118.1299	1.411436
1137.9504	0.98726815
1143.3816	0.68059029
1172.395	1.3467274
1178.1796	1.288709
1179.4172	1.4658825
1303.4685	0.87318103
1378.515	1.4932115
1751.5765	0.84904776
END IONS

BEGIN IONS
TITLE=26: Scan 941 (rt=1227.74) [E:\ORBITRAP\Laura\130118_OT_LB_Leaf\130116_OT_LB_Trichome_3.raw]
PEPMASS=487.99049 2131.1609
CHARGE=4+
SCANS=941
RAWSCANS=sn941
RTINSECONDS=1227.745
145.25258	0.72314634
149.30301	0.69491807
157.00538	0.66032061
158.12902	0.30456255
172.93158	0.71346286
176.97424	0.38139105
192.12153	5.1572471
202.4776	0.40070669
204.15346	0.67767629
213.44533	0.32204336
214.90783	0.38767253
219.03459	0.94234251
227.00429	0.32015871
232.68041	0.89380822
236.95903	5.0624873
242.95236	0.72039785
245.73157	1.1721424
247.74678	0.38544311
250.7877	2.9920454
252.04937	0.5091287
255.03516	0.32152618
263.81708	1.3155817
264.88929	7.728269
265.83679	0.92578377
278.01303	0.32054259
286.29629	0.42534536
294.66571	1.2676532
304.16967	0.32736466
308.40062	0.67074913
310.60866	0.54938647
318.54723	0.61909315
321.10165	1.177164
323.1167	0.57225881
326.19379	1.4754522
329.62769	1.754733
335.59308	0.76222429
344.73174	0.57868539
346.0702	2.0652083
346.8635	0.48623337
348.07047	0.41267163
350.48183	0.53389853
351.79321	3.2300773
352.60657	0.46908169
357.22176	0.17925543
359.0535	0.4140601
364.9053	0.38393981
375.51049	0.86064357
377.69426	1.6257374
380.32365	0.62072685
381.03051	1.3835465
382.91715	0.90609916
384.88904	0.38546035
385.30558	1.3819818
388.84603	0.90752101
390.92293	1.0193054
391.53006	1.8187723
392.92364	1.3833757
395.59942	2.9650362
396.91813	1.8947578
397.73903	0.60615358
398.83405	1.2427891
402.18266	2.0942409
405.06422	1.9433392
408.06023	0.64707442
409.0189	1.0131242
411.23268	1.8736745
413.84141	3.5261822
414.93718	1.5737331
415.95675	0.63275882
416.78012	0.97250925
417.67124	0.93824299
419.69614	0.26066647
426.1026	6.6304678
428.58705	3.8498338
429.89351	2.949432
430.71216	1.04247
432.66442	1.0308881
435.31866	1.383232
437.95212	2.6037235
439.03958	3.6093616
440.85021	11.098299
443.79545	0.53971256
448.06472	2.0596044
451.9663	1.6040183
454.02122	1.6094499
455.68306	0.78125782
458.8058	3.8674157
460.10045	3.2771776
463.48565	4.2493262
464.96734	7.525643
466.81166	1.3861279
468.46743	3.4531922
472.45916	3.5382085
473.70803	5.4712272
475.0074	4.3860558
476.02294	3.0044831
479.14368	3.6819938
480.12593	8.3709429
481.83394	1.3304004
482.92553	0.43144182
487.54778	3.2371053
488.88459	2.5566223
492.19111	0.80928988
493.55116	0.80210634
495.71386	0.71690072
500.25177	1.9649899
501.19655	2.8167561
505.63247	1.5644446
510.19771	1.6775877
512.09649	1.2068047
514.8772	4.1201498
516.47359	0.96334335
519.00378	0.87999659
524.14507	1.1596014
525.87001	0.97658987
534.07756	0.84314383
535.0765	1.357914
535.91383	0.3704676
540.63343	1.2181997
542.68855	7.7272058
543.02802	2.0574639
545.03425	3.5136114
549.76129	5.6321906
552.65162	1.9963877
554.84549	1.7687602
556.01033	0.58678441
562.06351	82.816165
566.66302	2.4868326
571.51256	5.4985302
574.74353	4.2619335
576.47264	3.7722951
577.23491	11.787055
581.39586	1.0593863
584.27184	2.9432548
587.68175	1.9929047
591.05022	10.285024
595.78026	16.695482
599.14012	14.851517
599.80228	4.5247988
606.92684	1.2197499
609.08585	1.3983847
610.20258	3.356464
612.2836	3.1353051
613.20322	2.2395963
615.05568	0.72553092
617.43792	2.0041103
619.09662	1.1488259
622.98498	0.69931567
627.34631	0.81178003
630.76309	4.3610514
638.00824	0.29618163
639.63907	1.382927
642.18548	1.5318364
648.27853	0.66937638
649.93517	1.2924709
657.70384	7.7206162
658.41151	2.6869447
666.83783	1.3970104
671.53204	0.62687831
678.23323	1.9546693
683.38791	1.5449621
686.46138	1.1327202
688.98425	0.44435621
697.96855	0.47092114
700.30788	0.91962849
702.50114	2.1894098
707.01297	1.2555227
710.21636	0.40600387
713.32857	0.54026546
717.2196	0.95147019
727.50704	1.1520155
730.3233	1.4222902
740.70721	1.2616646
749.32074	2.0548095
751.2131	1.1515042
758.47973	0.34924179
765.3128	1.3350043
771.28983	0.58743868
774.35353	0.44296345
777.27633	0.98784739
784.82331	1.2401573
789.23816	0.91082932
799.47918	0.31126685
854.86501	1.1806923
857.48212	0.91635984
876.81074	1.0923823
881.05533	0.53912343
900.91223	1.0722765
935.80505	1.2798575
950.25774	0.98057559
1061.4369	1.8518389
1098.2274	1.52005
1116.493	1.222113
1184.619	0.5015427
1248.5953	0.77642808
1313.9912	1.2530562
END IONS

BEGIN IONS
TITLE=27: Scan 945 (rt=1231.46) [E:\ORBITRAP\Laura\130118_OT_LB_Leaf\130116_OT_LB_Trichome_3.raw]
PEPMASS=527.01963 2587.802
CHARGE=4+
SCANS=945
RAWSCANS=sn945
RTINSECONDS=1231.4573
158.77572	4.2337473
159.10821	0.39230948
170.10673	1.2661016
184.08792	1.6637688
199.015	0.20446103
211.90971	1.6588866
213.76651	0.87511517
229.1617	4.6323346
235.12942	0.44560424
255.09537	0.52414226
255.77519	0.85311401
257.61566	0.34432399
268.97426	0.83494488
269.95872	0.44828659
271.22329	1.0608899
274.86044	0.82063725
276.38282	0.34236997
281.64291	1.2444921
284.60141	1.3572977
292.99687	0.64202006
294.26499	0.26671108
301.72344	2.3274928
303.36053	2.6608966
305.98861	0.45812136
322.03976	0.27065649
323.94531	1.3269327
333.22717	2.4841772
340.78232	1.5013706
341.8325	0.99272516
342.70186	0.68276141
343.75884	1.6163905
352.8183	1.1905118
355.52417	1.3939071
360.0899	1.0769815
367.20892	1.8311563
368.97207	0.68939021
369.92061	3.098465
370.88215	0.74735784
371.56116	1.2174681
372.13991	0.41749758
379.02042	1.4713683
385.31418	0.82676037
386.90546	6.0545024
387.26518	1.5693131
388.35621	1.4146373
403.68271	1.5363931
404.22097	0.29956972
407.34968	1.1171448
409.71283	1.6903973
426.35041	0.48276933
430.84735	1.8820948
436.00248	1.9669928
439.11396	2.0856139
441.35706	0.33346316
442.50354	1.7143057
447.1633	2.3962596
448.79808	3.0074543
451.22227	0.76399039
451.64441	2.60593
452.75302	1.6840499
455.28039	1.9025397
459.26652	2.6860241
461.06625	0.31578258
463.79076	1.3286259
467.99478	2.0941225
470.15837	3.8697019
472.29847	1.7522048
474.09814	1.6502728
474.92658	3.6906001
478.93303	2.7683095
481.3732	1.4311667
483.33098	6.953072
484.19364	1.4064706
487.17497	6.9393756
487.62233	2.6909366
492.70257	6.3602695
495.37256	4.3694284
496.36192	1.9517918
499.95307	2.2662565
503.34381	2.2392082
505.14198	1.1844797
507.43298	13.753931
509.11038	6.1385833
513.76381	11.766619
516.53655	7.800588
518.33224	29.850926
521.43567	4.4705987
534.31625	0.84846076
535.99267	2.3005025
540.80633	1.8320887
547.03758	2.2547149
548.66387	1.1838835
549.62049	2.2871397
557.36725	0.93257932
560.74475	1.3541764
563.84645	1.3975226
568.22493	4.6853435
569.9957	1.8919895
573.3066	29.111307
576.42394	1.5043238
577.27405	2.1746891
577.90668	2.7070999
579.51454	2.7832573
581.32285	1.5033989
582.93577	4.2394083
588.17621	3.7654239
590.08358	4.3854822
593.04102	7.7048508
598.93343	3.4367954
600.79221	3.5424245
602.19606	2.7779713
603.80929	3.7925907
605.58793	4.3548169
606.1657	6.8564581
608.88486	1.3190764
611.07504	18.795562
611.67094	5.248532
614.65291	1.2094157
616.95088	1.5081087
618.6103	4.2560281
620.81847	1.8259974
623.4782	2.2420708
623.85298	5.2421285
629.62952	2.9469746
631.78791	0.725444
635.28369	6.6923814
638.1522	1.4860271
638.83385	2.133079
643.28526	16.974401
644.31664	6.6690555
649.24625	58.963736
653.57395	2.4814924
659.65319	1.1847441
662.29028	0.29922478
666.83668	2.5133613
668.23162	3.2584634
673.5146	5.1268582
676.63114	6.2642315
678.31259	2.4143708
680.3895	1.1647857
683.72499	1.6912313
685.67142	3.6154347
690.29581	2.1323061
691.95161	1.0893403
705.17582	1.1499796
707.17286	2.7036721
710.87201	8.3989942
711.47264	1.0958283
719.35736	1.2896376
724.61754	0.52207408
726.34526	0.59450439
728.95831	1.0561969
743.5437	0.95373233
751.92541	3.9810631
760.48364	10.329989
765.87288	4.340599
767.24948	1.5685035
786.34048	0.94874615
790.36715	1.7161412
796.98325	0.66980823
802.49348	3.3184929
811.45346	1.5887391
812.32958	2.3693766
816.17347	1.0815981
819.36087	4.0538304
824.35025	0.83936156
827.70221	1.2771076
844.12353	0.65458265
850.16999	4.0568817
859.95402	6.2901671
875.31613	1.5585564
882.37158	0.90898306
897.65916	0.58976992
904.34497	0.68961403
916.48573	0.81538709
918.27325	1.4881571
939.32437	1.0151271
940.4436	1.6488628
981.38879	3.5498115
1002.3211	0.86318815
1011.2848	1.1281022
1019.3473	0.74997744
1079.3337	1.4925602
1081.5365	0.82978462
1098.1566	0.58768154
1109.4568	1.85134
1117.4682	1.5729274
1129.0912	0.44602023
1215.4857	1.9441423
1218.3911	0.94241889
1249.588	1.5484179
1356.614	1.0313112
1374.6438	1.0597146
1384.819	0.84573147
1570.5768	1.849631
END IONS

BEGIN IONS
TITLE=28: Scan 948 (rt=1233.94) [E:\ORBITRAP\Laura\130118_OT_LB_Leaf\130116_OT_LB_Trichome_3.raw]
PEPMASS=489.74739 3169.1799
CHARGE=2+
SCANS=948
RAWSCANS=sn948
RTINSECONDS=1233.9369
158.96869	3.1056949
170.92963	1.0518991
186.72493	0.60249492
187.06355	2.4235855
188.18782	0.30008125
190.98125	0.91321544
192.15233	0.61432297
201.08355	0.34151103
216.96207	3.6758848
217.58573	0.59276991
220.09377	1.2459612
220.92107	0.72198287
230.9496	0.76091615
236.95813	2.833143
238.06875	0.47404094
239.03142	0.82485618
245.0336	0.37483265
246.95114	0.63617399
254.19366	0.64451223
257.92993	0.29298147
258.80368	1.0216191
270.77277	1.3498496
276.10416	1.0556315
278.14833	0.55717335
289.8742	0.8132347
290.34907	1.3437773
292.55682	0.71005867
298.02048	1.7712657
313.02161	1.1592279
315.84997	2.6757742
320.08234	1.2671029
335.37533	0.79055675
340.41137	0.8323829
343.61573	0.5672073
344.50809	0.99511823
350.139	0.7045427
352.84414	0.17020101
356.86108	2.140319
360.63043	1.1953753
363.11988	0.86794412
368.07662	0.71178532
371.74035	1.9601229
373.10544	2.4395349
374.86824	0.54917047
375.39052	0.93377535
376.04822	1.1387854
383.98881	1.7076411
387.84889	0.81589887
389.3533	0.80562782
392.51443	1.0812753
394.04054	1.0607645
395.94597	0.95920927
397.70543	4.4488232
403.11785	0.68508961
404.31766	1.0627895
406.20516	1.109232
408.79425	1.1874572
409.1717	0.25489845
412.65597	0.51842067
413.50418	0.34136536
414.59292	0.24830151
415.92943	0.46463148
416.75032	0.51948394
419.19984	1.444259
421.0954	1.6323194
422.60282	1.7969539
426.55398	4.1982942
427.1344	1.5250346
428.65825	3.9196559
429.80869	2.2422369
432.27359	1.5714657
434.15114	0.20611053
435.91273	0.42914011
438.86803	2.29679
442.48339	4.3556483
444.07698	5.39454
445.81553	5.0060277
447.03866	1.9987721
449.25291	1.1056597
452.01896	3.2434643
453.78283	1.3749073
457.02713	1.5105182
458.83567	1.06416
461.81668	1.8083078
468.05332	4.7952754
470.84537	5.5065904
471.48461	14.504474
473.07385	4.4903863
475.22227	3.2622535
479.60758	14.595103
481.12088	6.7762959
482.99688	14.520495
483.8452	3.1799005
486.77212	1.0077618
490.61814	0.91206742
493.48337	2.6807058
496.38843	2.0270865
497.29167	0.85174982
504.56888	1.8499522
508.94378	4.0800511
511.82356	2.5608323
514.75044	14.904409
520.46167	4.3976637
524.49121	3.6360855
528.44389	0.88773607
529.56487	0.28059958
532.53097	1.1082635
534.36138	2.2853749
538.5155	3.2150953
542.67242	6.4891879
547.44202	6.5606405
547.79224	19.125276
552.75265	1.5628059
556.74563	6.327743
562.57985	13.41904
565.11658	3.1864998
569.33745	4.7748659
569.74107	1.9023457
575.76046	6.3299561
578.18833	4.2122518
579.83451	2.4451503
584.64422	4.1424873
585.2502	7.9018507
590.51862	76.890661
595.80837	14.786838
599.37242	4.9976363
605.20708	6.7900001
610.16508	7.0852932
613.49311	14.772294
619.59167	68.689916
622.83964	21.857713
624.23092	12.995534
624.89155	5.8995766
627.17004	1.733268
630.31138	3.2658312
634.19598	0.90127868
639.70223	9.811711
646.15144	2.5132968
649.27288	2.1507401
661.88535	6.6929403
662.7993	3.0869829
667.64736	28.10334
668.86113	10.087726
673.1236	3.7471828
678.5063	2.1497157
681.1307	2.3784376
683.06655	1.4565477
684.35124	1.0150384
705.13819	0.6510074
706.57359	0.29500729
713.19543	0.70850771
719.29931	0.76686069
733.35498	2.5364062
740.27667	0.66909524
746.18432	1.5482966
761.43208	0.85716242
765.23866	1.6940955
771.31463	10.438477
776.19947	1.6623122
795.15762	1.0084666
800.3876	0.94420586
804.23103	2.7257172
805.65149	1.2812024
808.24708	0.60766849
822.10699	1.8486022
829.16355	1.5570571
829.81034	0.7376552
848.27886	1.3159357
855.30301	0.98614744
859.54796	0.27322099
889.55038	1.1522379
900.25146	0.78490608
946.28033	0.65826544
977.28454	0.89048374
991.5131	1.6544843
993.5712	1.1653438
1004.3542	2.8901648
1016.5931	1.2265383
1028.3539	0.4257003
1055.6565	1.9325191
1178.618	1.7220666
1212.4427	1.2677708
1332.5339	2.6003158
END IONS

BEGIN IONS
TITLE=29: Scan 951 (rt=1236.42) [E:\ORBITRAP\Laura\130118_OT_LB_Leaf\130116_OT_LB_Trichome_3.raw]
PEPMASS=590.82395 1976.2705
CHARGE=2+
SCANS=951
RAWSCANS=sn951
RTINSECONDS=1236.4176
182.83806	1.6647485
183.17314	0.21573255
195.06527	1.3126265
198.22496	1.0816243
199.55095	0.40827496
199.95554	3.1636192
200.935	0.90054576
218.99405	0.50613115
225.90825	0.38992311
228.76973	0.74502232
233.07663	0.21776632
238.36621	2.0295465
260.95474	0.27025093
264.75314	0.34734483
286.01056	1.1595122
290.8772	1.0792765
296.08136	0.7535491
313.86483	0.47948714
323.15308	0.74553532
330.95528	1.8565554
333.01765	1.1943219
354.95352	0.56128172
368.24468	0.72853604
371.22104	1.2220153
393.80054	0.98535627
395.59827	0.8284832
397.20087	0.69036185
414.00577	1.6849246
421.98181	1.0502355
432.00837	3.5199862
434.41367	0.47487493
446.83884	0.37716439
449.15059	0.33728374
458.20955	11.99164
462.59036	0.51002935
472.45684	1.4129745
473.20337	1.4750824
478.27481	2.2754968
480.18842	2.5966904
482.90387	1.2134926
485.01566	2.5365141
491.31449	8.0013507
492.07535	4.3405896
494.23501	0.58137069
495.47676	0.41152559
499.81253	0.78053733
502.35828	0.98173189
503.04712	1.1244176
517.93695	1.6976662
523.2219	1.4896478
530.09332	1.2057543
535.79045	2.222943
536.55693	3.4371041
538.56733	1.7927003
539.11238	3.6348213
541.70864	3.9929363
543.92405	2.1741575
546.1488	3.2544081
547.20388	1.8870839
550.2597	1.7764041
554.4976	4.3032004
558.40045	4.4839318
560.16829	12.369116
560.98343	4.246401
563.72651	2.4520425
565.1409	1.1972825
569.29855	3.6302563
570.91252	3.4740576
572.50871	6.5710486
573.18801	21.290114
575.03948	3.7326571
581.69328	24.0353
583.14937	8.9377853
584.94976	3.4567175
585.79238	0.66131065
590.53813	0.69967684
594.32692	2.3874085
595.18538	1.1315281
602.91451	0.92335805
603.38633	5.7134843
607.07348	0.96461224
607.57897	1.9592494
609.23746	2.1659562
614.07238	1.2607253
616.02719	0.71005086
621.23035	15.035187
628.37525	0.7224989
630.59014	0.95873209
633.28636	2.3238183
636.28584	3.0450461
639.30343	1.2516499
642.08778	0.37947413
648.27387	1.5104716
649.29393	2.13651
653.1884	5.8077332
658.83502	1.0990991
665.97765	0.27860845
666.32935	0.53962061
671.02718	5.2335518
672.83094	3.0141845
675.45634	0.29432114
680.95544	0.70783429
686.84602	7.6708609
694.81079	3.4341124
699.80144	2.432882
703.29005	2.7621016
705.43228	4.6526663
711.7112	4.7582605
714.28206	6.3203742
718.28132	2.84575
723.04214	5.4244513
725.09676	3.042294
731.54702	4.7167005
736.05421	0.71056979
741.113	3.4525798
742.95898	4.2580772
749.12021	4.4972015
757.27283	3.1115296
759.54984	1.7865766
763.09098	1.7097114
765.73122	0.57037157
775.35907	1.715026
792.26407	0.79636083
794.23785	1.7852006
804.32739	0.36137564
810.80896	1.2417847
819.32875	1.4880577
822.37767	1.5832237
824.30096	2.1895126
833.3052	3.9887817
834.30244	1.9216511
841.40472	1.6228633
850.34472	24.912091
874.29699	0.83002376
889.95166	1.5545051
897.22576	0.26691915
908.15373	1.6682724
912.43425	0.72811484
920.66229	3.7180005
927.18939	2.6390074
933.25461	3.2659852
936.5003	1.8007252
942.32537	0.64056175
952.3449	0.67951444
963.32846	2.109643
968.09028	0.93541956
981.32804	25.660685
998.03352	0.4253993
999.48439	0.27850954
1007.4738	1.0702869
1015.9735	3.7697203
1017.2613	3.7258598
1034.5221	2.1870797
1047.9956	2.5245586
1052.3415	1.999225
1071.1982	0.27637425
1095.6356	1.2556262
END IONS

BEGIN IONS
TITLE=30: Scan 962 (rt=1248.08) [E:\ORBITRAP\Laura\130118_OT_LB_Leaf\130116_OT_LB_Trichome_3.raw]
PEPMASS=651.80734 1883.1858
CHARGE=4+
SCANS=962
RAWSCANS=sn962
RTINSECONDS=1248.0755
213.87238	0.19692473
216.06937	0.56910486
225.21902	0.23383662
230.07779	2.6419991
243.80026	1.6284724
257.28314	0.76679775
257.75823	0.29710019
270.34218	0.41812031
288.08224	1.4367455
289.18097	0.84384398
297.87207	0.48960159
301.15121	1.0273413
307.7876	0.58160525
312.78599	1.2358609
313.22535	0.43368319
321.67646	1.1811262
322.07001	0.076631426
327.36285	0.56280917
340.17608	0.35392974
353.90692	0.41073531
368.08355	0.67339787
383.79145	2.5277014
384.92934	3.1662349
396.92216	1.0738479
400.13243	0.33414086
401.96479	0.4874215
404.05545	0.9801308
410.92846	0.57542362
413.25346	0.5706488
416.01036	2.8320234
416.80609	0.96930445
435.55038	0.56078999
438.73358	0.92864407
448.19242	0.43091146
448.72417	1.1123328
450.59844	2.1550768
465.99317	0.76315961
468.16886	0.58514681
473.11443	0.41501238
474.80065	0.23203653
480.24759	0.69216382
481.69765	0.24736667
483.99251	1.595069
484.9728	2.4680426
486.84256	0.31632216
501.03022	1.0047644
502.03552	1.937548
510.98191	0.91189285
513.11525	2.2628938
515.78467	1.0194365
516.50195	1.7477435
528.83197	3.9855789
536.78807	0.37123116
538.73227	0.78305615
539.71047	2.840794
547.52587	1.3805299
557.51385	1.6665932
562.85138	0.9456688
565.70872	0.45624304
566.89624	1.4867946
574.2246	0.58870624
577.31805	2.4302004
588.0685	1.215484
588.87511	0.6639383
594.11764	1.1063497
596.55384	1.6310428
598.27689	1.7040358
603.7466	3.4036555
604.81704	4.3710202
607.27299	0.89134227
609.9903	0.52865868
614.66964	1.0776257
615.89613	1.5491029
618.63849	5.433331
621.27421	4.6631977
623.5874	3.5221874
631.47462	6.5891127
632.67445	2.9599604
637.40667	1.7446077
641.3468	3.7627146
643.09584	9.8225219
646.75976	1.3832139
650.56225	1.8068797
656.24431	1.3217339
661.367	2.712589
663.92527	2.8220131
665.00649	1.461256
667.70982	0.96526598
671.34297	2.6840236
674.76675	0.64513521
676.54469	0.36381289
695.92685	2.5697778
702.02465	36.555767
706.01616	4.0078458
712.21608	1.3511276
714.76229	1.267417
715.3164	2.4609982
723.99858	7.9515481
727.41701	1.6540756
735.14068	10.239233
740.17566	1.0347643
740.65573	1.8530189
745.4768	0.27459875
754.78178	0.98438916
758.03917	0.36899034
762.15661	2.247625
767.54677	0.72680349
771.05312	8.161792
773.08317	16.64062
777.03471	1.3385608
780.07943	0.48915573
781.19953	0.9899047
786.96559	1.80775
792.4191	2.6512625
799.07611	3.0688213
804.81154	7.0261903
805.80571	5.1717338
811.21666	91.403817
826.43954	0.67558857
827.98657	0.29885707
834.70062	2.0878519
836.82532	2.9116633
837.80863	1.1832958
853.32275	1.1980345
869.78097	0.90739213
872.88469	2.1513115
875.67393	1.5670746
878.26315	0.97689534
885.90445	3.8297172
887.41695	1.7894159
888.81861	0.92563486
916.13037	0.30157378
928.86273	1.6398384
936.32189	0.45796892
965.41762	1.1083829
969.28997	0.88400232
972.77496	2.4826029
982.33404	1.908694
995.37523	6.7330164
1003.9856	1.0618652
1013.2488	0.45406777
1042.5518	1.2379292
1046.8786	1.5456276
1052.3248	5.1573069
1073.6863	1.0356289
1079.9969	0.84990227
1088.3331	1.1020558
1095.2598	1.117335
1099.9884	1.0188398
1103.6413	1.8511578
1109.4426	1.0581719
1143.106	0.52342718
1175.6501	1.0983369
1205.4446	0.80612823
1257.4289	1.7537637
1313.5134	1.1451128
1352.6423	0.45567804
1369.2288	2.0091632
END IONS

BEGIN IONS
TITLE=31: Scan 963 (rt=1248.82) [E:\ORBITRAP\Laura\130118_OT_LB_Leaf\130116_OT_LB_Trichome_3.raw]
PEPMASS=485.25085 2919.7478
CHARGE=4+
SCANS=963
RAWSCANS=sn963
RTINSECONDS=1248.8172
138.04422	0.30554865
147.03694	0.96690276
147.89509	0.39069172
149.13041	0.6777545
165.18731	1.4522482
174.90228	0.65753816
184.89433	0.28177336
186.85976	0.50222061
188.14619	1.930588
197.35004	0.52267867
199.03665	0.4106634
200.88678	0.88326902
212.91693	0.93084623
217.99365	0.60902719
224.29143	0.87731105
225.108	0.70459293
227.93966	0.15487809
230.94806	0.20843071
236.99777	1.096794
238.20049	0.85242912
239.37072	0.45051842
241.07366	1.2423975
241.83089	3.52816
243.05747	3.861371
255.08051	0.24513455
260.01546	10.053614
262.17837	0.28171965
266.70395	1.345865
270.27972	0.66374019
275.94314	0.6272113
282.18131	1.2868861
284.02891	0.28025534
285.60404	2.1929809
291.56317	2.6288618
294.74438	0.6404208
307.76755	0.87567945
315.23559	0.37190913
316.15264	0.68978088
318.94329	0.58682421
321.03367	1.3811601
321.90223	0.48702707
325.2336	1.0619528
326.85339	0.2813532
327.8632	0.40436566
332.26825	1.1541725
341.22909	0.56540589
343.28459	2.470885
344.69282	1.02802
348.13019	0.24505822
350.24054	1.7049072
357.01705	0.35716885
360.24551	1.1477161
365.44123	0.63348405
367.01157	1.1539069
370.81355	1.2073261
373.30926	0.80740639
374.35798	0.85106802
381.55944	0.97225042
384.27416	1.7080616
385.67282	1.6326927
386.47957	1.0822857
388.79307	0.24120471
398.95769	0.8860098
401.68237	2.7049251
402.95614	3.7764766
409.41928	1.838121
412.30391	1.2510494
415.11333	1.6074358
422.82503	3.1131206
424.99616	1.8386686
429.09129	1.9345339
430.77377	0.50915201
433.51999	3.17114
436.96986	4.9897452
438.06518	7.4233786
439.02616	2.4968472
439.83402	5.7092102
441.62258	1.1307859
443.74055	3.4082455
445.22471	4.3809198
447.42293	1.7833901
449.42412	1.0888857
450.22238	1.3526878
454.79264	2.7605267
455.88357	1.7644646
458.46731	1.3381584
459.87857	1.1667771
462.22493	1.2057161
464.34447	8.3293165
466.77028	13.282874
467.91289	5.8384695
469.72757	1.6669609
470.23842	7.6666667
472.04047	0.99523038
475.56051	1.6142722
477.66882	9.3898959
478.40157	2.1479263
479.76185	5.0173916
481.78529	2.2529989
484.37541	1.522608
485.9899	1.4944418
486.89716	0.59497041
490.29104	1.2028791
493.38634	1.6148524
493.63623	0.59946633
495.79476	1.4704825
498.30886	3.2600313
500.04338	2.304769
503.83874	5.5909268
506.29662	4.1424196
509.23463	2.3722296
509.65426	3.1622024
513.39856	2.0605815
520.95448	3.1239788
523.14863	5.2340289
524.32784	2.2638525
525.80014	1.2776737
528.01091	1.0175593
531.64121	11.092307
533.31773	8.2312407
537.11133	1.5279517
539.78331	1.2041422
540.89502	1.3037527
545.93513	7.7095685
548.45509	2.2292553
550.48118	1.8186963
551.84963	4.8177213
554.7148	20.608728
556.98794	2.4651376
560.18686	152.36201
564.00356	6.7521518
569.38195	8.6158106
572.25886	2.8672943
573.37825	7.4356413
576.47186	2.4910536
578.43912	1.2161829
579.8254	1.8330827
580.80715	3.4001669
582.22757	3.6104554
585.26717	1.8241242
588.00941	2.3006463
590.16807	3.5917354
592.18038	1.4429246
595.10345	2.7749594
596.22288	2.0395305
598.52958	4.134003
601.2256	1.1810499
603.29599	1.5371133
604.27008	3.2121977
606.77044	3.4978461
612.021	0.41283078
617.70113	6.9109171
621.69291	3.5907289
623.35108	3.0491524
624.76402	0.90253787
628.21676	1.0803697
630.79699	3.7094943
633.34887	0.65745568
638.22504	2.9225378
638.98553	1.5710624
639.8417	1.7371703
641.41962	2.2946504
648.20997	1.478868
650.55563	0.35547255
653.32267	2.5578568
654.39832	0.6735505
656.2156	0.32243593
659.73277	0.94561604
662.13478	1.9409732
667.44695	2.4683359
670.03007	1.7302215
673.55776	1.7687423
674.27557	2.5037372
681.33872	3.4030406
683.92028	2.2409537
686.12756	2.7354287
690.75018	2.0309318
697.34097	2.3178012
699.96408	5.4783916
702.0393	1.6378354
702.88105	2.2437861
704.30795	4.728876
707.03164	0.44244288
712.41363	1.2127311
721.73943	3.5917504
722.48533	6.5034001
734.07555	2.0458524
760.32635	0.93984032
765.30417	2.3953413
767.58497	1.8409364
772.17608	2.5273874
781.97238	1.151526
785.42185	0.83212068
786.95649	1.3735831
788.19112	0.45883331
795.16143	1.8231159
799.9057	0.79757431
803.27832	1.5202754
810.39502	2.9685031
818.26954	2.0499023
821.61874	1.224879
824.50888	2.3552403
828.34228	3.1169802
835.32543	3.1052967
838.3157	2.5147631
851.20269	1.0697839
862.28213	1.6894768
866.24656	3.0589485
874.15649	2.8885523
884.24017	0.71739405
895.34503	0.71825346
905.27472	0.36526523
917.54516	0.97784472
951.02813	1.2921866
968.04931	2.2381228
998.39496	0.63058683
1001.3991	0.71971745
1087.3888	2.2653493
1113.5493	0.41801301
1125.4073	0.547678
1225.5002	2.5064706
1316.2783	0.86994013
1704.9521	0.35483332
END IONS

BEGIN IONS
TITLE=32: Scan 964 (rt=1249.56) [E:\ORBITRAP\Laura\130118_OT_LB_Leaf\130116_OT_LB_Trichome_3.raw]
PEPMASS=489.74681 2416.7339
CHARGE=2+
SCANS=964
RAWSCANS=sn964
RTINSECONDS=1249.5578
159.00613	0.85397671
163.40379	0.28728063
169.04072	0.68259498
173.09173	1.4187572
180.94766	0.37695248
185.91171	0.62215399
187.015	2.6494625
207.13796	0.67028523
207.69348	0.2172433
215.72473	1.2077838
219.04067	1.0299783
223.92499	0.63656865
229.26648	0.29645786
230.24216	0.83658183
242.74957	0.50477158
245.34756	1.2667362
269.1011	0.52598773
272.01152	0.58617842
275.9682	0.91119293
281.13257	0.585634
286.3514	1.2682568
287.08337	1.933672
295.26819	0.28881555
301.28494	0.57928
302.43603	0.4301687
308.9451	0.4565905
319.90231	1.274006
330.61752	1.484199
336.71822	1.3426614
338.18518	2.0998404
340.89087	0.6063512
342.6776	0.7373802
345.89444	0.30263252
351.26265	3.0261124
354.3515	1.922894
355.16167	1.0957687
357.22627	0.58903675
360.73185	0.33080668
362.58648	1.4035662
365.19716	0.39452905
368.661	2.0917925
372.25461	0.94641153
372.99973	2.409364
374.7289	1.044482
376.43747	0.77631735
381.60058	0.99993398
386.15477	0.81309996
387.06864	2.0913705
389.67159	1.2813131
392.8028	1.0787599
394.11499	1.2870349
394.90015	2.6821648
396.60743	0.96026596
397.11147	1.3780309
401.33803	0.41700849
403.95372	1.4287518
406.99544	0.77933705
409.46798	0.89944025
411.71143	0.72981966
412.51483	1.7313128
419.01944	3.072026
419.48899	0.52046064
419.91072	0.61753087
425.04087	0.75022978
425.71993	4.0710746
427.92651	2.3797285
430.22556	2.7338617
433.31079	1.4252105
438.72776	3.2725493
440.13903	4.6050901
442.87449	1.3520102
443.86537	2.3726321
445.57829	3.3378108
448.11902	3.12474
450.49266	1.5469409
451.78342	1.8108907
455.39064	0.7348697
456.64589	0.27342924
458.55627	2.8670693
461.26408	1.0179974
463.6513	1.9625695
464.41592	2.5144159
466.87104	5.9135647
470.88273	8.4485567
471.66354	2.7935424
473.59352	4.8826679
477.77171	2.5442548
478.22664	4.0200899
480.10238	2.8177953
480.66337	8.9531325
483.79378	8.6333615
485.54006	1.2988315
487.49355	0.47931475
487.99993	1.3386757
489.92028	1.7022817
490.47531	3.2912185
500.27258	1.363607
506.87901	5.6543231
507.67267	3.4387177
509.75095	2.1799285
510.83825	4.5236021
514.65058	11.37792
515.51024	2.088924
518.1325	0.46137656
526.44568	1.6861016
527.59266	0.99985562
529.33479	1.3385563
530.40536	0.68076585
532.37518	1.4835273
533.19454	2.8150783
535.33116	0.80963041
535.92183	3.5740488
539.04338	0.3181419
540.69216	0.41726066
542.83903	2.8698723
545.34137	0.842863
548.0542	5.6316303
548.8809	1.2808042
551.58752	1.6158007
554.9903	2.5348061
558.2258	1.8822842
561.47384	5.4294784
562.32743	1.6729295
562.70149	4.198411
568.40513	1.660039
569.00992	3.2166898
572.98642	2.9268397
574.84368	2.2168462
576.58709	4.1921386
580.0957	1.5870966
584.29149	8.3100593
584.64506	16.612822
590.50965	48.365436
596.31401	14.431468
599.48663	1.2066998
602.06646	1.6160583
605.34135	5.2943482
609.37825	4.1586252
613.46361	7.4109844
619.53308	63.612133
624.22851	14.905311
626.35625	1.2500004
630.23176	3.100509
632.31018	1.2759113
633.10539	2.7387859
634.23433	1.4476787
639.75307	5.1866172
648.06695	3.4565184
654.13781	0.98877648
658.74603	0.56017814
667.77378	27.380377
671.30213	2.515316
673.23669	2.548268
680.078	1.870329
683.9261	1.2361255
688.19266	1.1133987
689.45465	2.3899307
701.31274	1.5242089
707.49611	0.66639916
708.31524	1.2090068
710.3982	0.25821158
717.12298	1.1495583
742.24786	0.72632591
749.91858	2.0684279
763.17485	1.437401
764.46829	1.8760394
769.42281	1.45466
772.79248	2.7700215
783.04669	0.90344831
801.2445	2.2220937
818.15246	0.48965574
832.68505	3.0707147
833.56998	1.0577181
848.36352	0.61678734
868.48333	0.84607662
911.05584	0.68970049
917.21545	0.44667882
929.44061	0.94606713
946.35699	1.9544533
END IONS

BEGIN IONS
TITLE=33: Scan 967 (rt=1251.83) [E:\ORBITRAP\Laura\130118_OT_LB_Leaf\130116_OT_LB_Trichome_3.raw]
PEPMASS=418.22993 1983.3887
CHARGE=3+
SCANS=967
RAWSCANS=sn967
RTINSECONDS=1251.8293
121.11225	0.82692163
128.98425	0.83092059
130.05901	0.28313142
154.91258	0.43603296
176.17613	0.25439004
182.1173	0.68301508
187.03604	0.39285098
191.09617	1.3756352
193.91558	0.64014285
196.20768	0.36634122
200.44915	3.3156544
208.59448	0.63094811
210.2417	0.61326627
212.99353	0.99616851
214.93717	0.59985039
218.23268	0.25985197
220.50925	1.1988402
223.09008	1.5058978
223.70668	0.70162178
232.18885	0.54774235
241.80015	0.61316957
242.5407	0.92401818
243.19701	0.33459396
244.06916	2.0396581
245.06068	3.0403169
246.30402	0.35586424
251.04962	0.76853273
254.04029	2.1036194
256.74359	1.2797892
259.08085	1.0951763
260.70554	0.52395228
262.03532	2.5688812
264.02996	0.22342633
265.71105	0.38443539
266.56649	0.73583888
273.51169	2.9429723
277.2608	3.6426601
282.00937	0.58580267
285.01077	0.29232084
287.04437	2.0061638
289.29454	0.36833588
291.35861	0.70544256
292.07259	1.9070563
292.60572	0.33142737
297.08316	2.4741238
298.24596	1.3221817
299.56766	0.7237911
300.06386	1.0750916
306.09823	6.2992805
306.51359	1.4727156
307.05911	4.9691934
310.80968	0.31729228
311.14969	1.0648602
312.46633	1.0948617
314.04586	1.1625392
321.5558	0.48784569
321.88164	1.2445287
327.78051	0.64530236
330.92495	1.3743328
331.59684	0.31021023
333.2211	0.69416498
337.07641	0.61107623
339.71696	0.71185972
340.40964	2.8968965
342.77276	2.3503058
344.37466	1.6927881
345.92492	2.4982793
347.02217	1.4083807
350.23933	1.3934452
352.60681	2.4403506
354.15076	0.54234862
357.27567	1.0170466
357.87814	6.2156773
359.84325	3.9355339
360.61764	2.0680897
361.92052	0.39260293
364.22919	3.3771585
365.28147	0.24697904
368.01945	3.5855872
370.82933	1.3835631
372.85861	7.1840486
375.05397	0.7415152
377.04403	6.1187476
381.76869	2.379469
383.15088	2.7568934
385.80138	3.5877431
387.13496	1.0303146
388.93449	1.4792675
389.385	2.2686901
390.29255	0.7618312
392.04344	0.89312838
395.80382	1.2493704
396.74638	1.4971579
399.27396	16.267729
400.26242	10.534829
402.12865	1.8566709
402.49531	7.8893903
403.96652	1.1884087
406.66325	8.3457851
408.05787	6.3187765
409.43673	9.0926534
412.06182	2.2602055
412.66014	5.4020279
414.58323	1.4350055
417.15804	1.9146583
417.75624	3.5182238
419.15747	1.4069862
422.835	2.2037553
427.24359	6.787718
428.9597	1.3129928
434.77264	3.8933511
436.29505	5.8989939
438.57061	4.0052488
442.29942	0.98089675
445.23917	1.2890569
447.65598	3.2791368
448.07977	0.86707463
452.41614	2.632034
457.53214	5.3598859
460.93042	1.0029749
469.30584	1.6146744
472.29229	3.3378628
473.59451	1.2362947
477.59272	3.2993191
480.03652	2.6964068
481.97966	0.38962287
485.26068	3.4150322
486.144	1.9637215
490.74209	1.1345419
491.29116	4.1518604
493.30767	3.7071078
496.42399	1.5927292
498.47748	5.2310922
500.85832	1.6449132
501.77197	0.98849975
502.48589	2.7033224
503.54636	0.99332201
508.53913	9.187526
512.24853	12.890354
513.18764	0.63978807
514.4018	0.93655916
518.13324	1.0677474
519.77468	2.2953725
525.90691	0.27232506
528.03978	1.6626967
529.836	0.66721577
534.25858	2.3898307
538.36098	2.3118959
540.26805	0.70081498
548.0967	3.1106781
549.25887	1.8756507
550.25929	1.2978949
555.01115	2.029612
555.74408	3.8138449
558.70098	1.0977632
563.99499	0.27697708
567.9876	1.4440029
575.44562	0.59931645
577.66389	1.9086466
578.51821	0.26168396
589.09488	2.1997736
601.15882	0.65945728
611.13281	6.5022284
612.30308	1.7835487
618.41785	1.0819197
628.40897	3.2714281
630.1693	1.5475085
634.12298	0.65918922
642.1682	17.149616
706.31785	0.84194027
710.40118	2.0275636
724.06682	2.6904525
734.28717	0.69697812
735.07012	1.5069994
741.30036	31.262011
760.11896	0.89445863
768.5166	1.9329471
803.40216	0.48933077
808.29279	1.6531732
826.12435	2.2622183
835.34472	1.2049773
855.35521	6.5381609
990.58911	0.33260023
END IONS

BEGIN IONS
TITLE=34: Scan 971 (rt=1255.24) [E:\ORBITRAP\Laura\130118_OT_LB_Leaf\130116_OT_LB_Trichome_3.raw]
PEPMASS=521.2911 7395.8706
CHARGE=3+
SCANS=971
RAWSCANS=sn971
RTINSECONDS=1255.2404
172.16681	0.46577576
187.05572	18.843495
193.81708	0.83484829
197.89871	1.5514939
209.25629	0.64021865
214.99377	12.642968
215.82573	1.1285402
216.19219	3.8086451
217.0711	0.49402329
220.18406	1.4029135
226.17772	0.63711502
238.6591	1.3220073
240.00415	1.8484066
240.91406	1.4883255
244.12452	3.5245801
246.01613	0.92923675
265.23297	0.62500216
282.27955	2.8987141
285.94814	0.87409042
290.13623	3.1601853
298.88831	23.558832
299.56773	7.8558529
300.00778	1.9035583
300.82507	18.078417
301.67702	1.8868655
302.31592	1.161403
304.17411	1.8623855
307.14172	4.8212236
307.92512	9.5434497
308.36406	2.5832493
309.07672	8.26579
310.0964	9.5399274
314.23241	1.3717681
322.09358	0.73646815
324.29372	0.76340087
326.04849	0.59876284
331.16078	2.1369706
334.7681	1.9445435
335.5936	14.683603
336.60978	1.3503922
339.16328	0.78440005
340.63312	1.8187404
355.92165	1.6269877
357.23377	5.4231328
358.47371	2.2426219
359.77901	0.83606295
361.98837	2.7428223
365.6595	1.5507319
369.09086	0.69840193
370.99729	0.64450594
372.23938	0.89275783
374.13868	1.0681988
376.24292	3.9769232
387.00551	1.6020129
388.52677	1.5842071
390.05479	0.6145706
396.10634	2.2552231
399.02238	1.7756323
404.23993	3.6712103
404.6546	4.8572575
411.09918	0.81475139
412.15275	1.6443915
412.61805	2.9230678
415.9506	1.1617491
416.91583	5.2963117
420.60596	0.88447172
424.11499	5.9526008
426.98547	5.3264412
428.13889	1.310278
430.80933	2.2295565
432.80816	3.226255
433.22746	5.4664634
437.72159	9.485594
441.91999	0.71977687
446.65711	34.799155
449.84295	18.387801
450.45456	6.2807573
454.11302	1.487566
454.9236	2.6890098
460.11595	1.2493089
463.05097	0.92289335
464.12922	1.3990054
465.21879	2.988677
467.19146	1.0722096
469.02993	1.9974687
471.56817	2.4402346
473.47293	2.8253566
474.34097	0.71693908
476.89979	3.8780532
478.6105	1.3587849
480.69483	0.61481834
481.55402	1.9488575
487.4653	19.294397
494.81246	1.7907675
495.56224	5.5337908
499.34115	4.6609304
503.79404	73.502767
504.8389	110.8904
506.85704	10.144823
509.56144	11.708157
511.20668	6.0177998
512.14745	2.7420489
515.237	54.823266
520.7719	1.7050435
522.6236	2.7772493
524.14118	2.2076051
525.09686	0.99182499
527.12007	3.4739066
532.9992	1.1171537
538.85624	1.6853204
541.26156	8.0589588
541.94095	2.3289139
542.98906	4.9138884
545.82387	1.5364479
551.23068	5.2503799
552.78911	9.1606827
555.04379	1.1650658
557.78815	3.8854187
566.7465	70.940535
567.20549	11.064143
570.80274	4.4051557
571.78123	1.7106459
573.12619	5.7259272
578.24586	2.0179748
581.78802	5.0283285
585.74589	2.1902312
589.41521	4.6690835
594.1096	17.508126
596.29122	4.2361342
597.52346	1.9930744
599.4537	2.9043306
603.3173	33.175481
607.82761	2.6643135
609.20614	2.9797311
610.81236	3.1288558
614.87058	8.4829356
617.47386	2.0980788
620.90256	5.7776612
621.84983	1.8118586
622.33996	4.8388108
625.3906	12.410335
626.07981	5.1624068
627.52806	14.14953
628.69296	3.5599204
630.83855	15.291018
634.17661	3.7096367
636.20938	5.7744643
638.37287	1.543035
638.79019	2.5393053
642.10742	1.5502826
646.86445	5.7595717
650.23558	4.2714965
651.15288	10.185057
656.85023	6.0284226
659.70579	30.422558
660.19323	9.3587934
665.37257	5.1476396
665.83611	15.026954
670.22957	74.331899
674.24148	262.972
678.12921	20.309325
681.20422	7.5440777
686.60443	0.91043305
690.26175	2.1095032
691.27279	3.7841455
699.29952	3.7587538
706.12907	3.9369139
708.25439	5.7131297
717.19856	17.602527
727.80959	3.3922592
731.2478	5.9539256
737.02783	3.1167092
741.99323	1.4809202
746.14099	2.1609389
755.27681	19.252302
776.22583	3.2675737
783.08331	2.5083092
797.3393	1.8348594
800.08613	1.5099151
807.34905	8.0992281
808.18896	3.2652005
813.32121	1.4411834
833.19091	1.2262324
841.30861	1.991015
846.21618	2.2050222
856.07025	1.5083844
874.51288	4.798088
876.30702	2.1864815
885.27874	1.8160317
892.14607	13.686512
919.20611	1.2032408
938.3142	2.8054988
991.10679	2.6790919
1001.155	1.1960829
1004.5983	1.6755441
1016.431	1.0751326
1017.227	1.5452011
1036.3935	2.3700185
1097.4856	3.7617828
1104.4423	8.7140467
1115.6446	1.719821
1132.3248	15.111401
END IONS

BEGIN IONS
TITLE=35: Scan 974 (rt=1257.64) [E:\ORBITRAP\Laura\130118_OT_LB_Leaf\130116_OT_LB_Trichome_3.raw]
PEPMASS=590.28441 4844.5615
CHARGE=5+
SCANS=974
RAWSCANS=sn974
RTINSECONDS=1257.6391
175.10449	0.48369126
179.95631	1.3544159
182.86963	1.1611527
183.85775	0.46716307
211.06872	0.58718409
216.9145	0.26284763
222.05527	0.51319936
226.78297	2.8264041
227.7851	0.44997787
231.15484	1.5512482
232.83744	2.0590195
235.03576	0.36490636
266.28808	0.32426593
272.21905	0.78916977
277.72345	1.6351088
282.85871	0.57828112
283.1695	2.6588891
288.19867	0.51711609
294.67706	0.85056316
300.87107	0.55163586
302.87334	2.4098519
304.28738	4.342297
307.63294	0.38871097
308.96225	0.88745996
314.86352	0.34996117
321.11761	1.0866977
330.24356	1.3232686
331.50857	0.57738909
332.07826	1.661314
343.21743	0.35043782
347.13062	0.63342222
349.04037	0.64308241
355.69405	1.0926743
359.55924	3.5971473
359.69873	0.94015288
361.72444	2.9413772
370.61641	1.6409723
371.71852	3.4336859
376.23689	1.62061
379.6155	4.3392807
380.80631	1.3351605
382.19032	0.91466022
383.34358	0.31100486
386.79903	1.0614332
386.93633	0.29798705
388.65742	0.86994109
389.11772	0.28160903
399.25	2.6504086
403.35198	1.6389918
404.26775	0.92119729
408.03712	2.1860046
411.31502	1.0532144
412.04545	0.50853122
412.99727	1.1564635
414.22746	0.26239085
417.08337	5.7981275
417.67218	0.8227441
425.72245	10.309782
426.64641	2.2812955
430.67194	9.8548574
434.75926	4.8346952
435.35483	7.7901727
436.51068	2.0380159
439.9201	3.1160187
440.29546	0.77959028
444.00318	0.85978035
450.61352	2.8631813
458.41333	0.51338774
460.97332	1.1011382
465.99467	3.5540273
468.90448	1.0065251
471.83783	0.61004319
474.08696	2.6131905
475.61855	3.0483949
478.1808	0.78388275
479.82844	0.93139152
483.17191	0.28953381
488.53103	1.3160751
490.50463	5.9208183
491.73945	1.3782266
495.5506	0.79605792
499.15351	19.876274
501.20766	4.3184801
501.90091	1.4961057
504.63678	0.56705334
506.30733	0.49210242
510.21301	5.267907
512.54386	2.8848691
514.79209	2.1846589
516.07515	4.7900541
518.59942	1.1556469
520.60711	9.2863549
523.04122	2.0874393
525.02314	1.4569832
527.60659	5.1948627
530.01694	6.5611392
532.29646	1.7066119
535.20595	1.3480685
538.02776	1.3814552
540.9679	15.429424
544.27886	19.863944
546.50867	1.2171958
547.90572	3.7526283
553.04663	5.74832
555.10412	2.3792353
557.62216	8.6354755
562.83268	6.9011144
564.57844	29.851778
567.40786	3.3533604
573.57804	5.0216775
574.86861	7.643649
576.97975	10.021448
579.57419	19.401278
581.35679	18.974953
582.43502	4.3399397
583.08885	11.404699
589.06645	0.75749021
595.68161	2.0177001
602.2872	7.1181044
606.71593	3.0848323
608.61728	14.956812
612.4496	2.2217486
615.40597	9.0693506
617.72956	0.88535707
621.22731	3.127058
626.25355	5.6966557
627.94668	3.8332986
629.99097	30.857524
629.99208	5.4502634
632.20996	7.2778446
640.05135	0.94945459
644.04949	5.9673392
647.83893	31.606111
650.867	74.243377
657.74038	3.0196999
660.91821	1.8675207
663.36711	2.5440761
665.58488	8.6522692
672.32699	9.5434831
674.10106	3.6933622
676.68881	38.635734
678.91147	2.6346739
680.55385	3.738838
682.19351	3.8183424
688.62645	13.147942
693.74827	77.13483
696.05243	6.9493168
699.00362	4.7437587
701.21463	16.203904
705.3329	63.506072
709.21466	3.3915467
711.82776	2.7413286
714.70803	0.51677834
719.87517	2.8837738
725.14995	3.9849483
727.63025	1.6757954
730.81954	5.8387695
733.69723	6.2563087
736.53225	6.3906982
740.77664	2.9430643
743.15147	7.1442729
748.51482	6.0051817
750.2693	4.1305607
753.28653	2.6047054
755.64761	4.2328368
758.50428	3.1507825
762.74311	7.8610838
766.23285	2.2050242
775.42178	3.1439035
782.31592	3.8951526
785.75704	1.9284932
790.89909	5.5931542
794.4369	1.9471618
799.03117	0.7950331
800.47325	0.61606127
811.69124	3.4546857
814.98164	2.2947823
820.58835	1.261108
825.32612	5.1257227
835.25261	4.1223039
836.35146	1.4740598
839.78675	0.65558025
845.78278	0.8631921
850.22971	7.7629535
856.04457	2.2156272
858.14006	1.3867759
869.2436	7.2631103
870.18947	2.5251313
874.729	1.0941757
880.09412	0.98866992
884.47814	1.6631732
889.39155	1.2304175
898.3142	2.0893041
903.06907	0.48737139
904.41369	0.78255066
916.3305	2.7629222
943.23724	1.45614
947.90551	3.4417345
953.35192	0.90543704
963.25419	2.3723139
966.39941	2.8809034
982.23863	7.7935508
993.60235	1.3425499
1001.4327	0.75068796
1003.3912	1.0567059
1034.4539	2.1932337
1035.2401	2.8524549
1044.3999	2.1748326
1050.2618	1.8848875
1054.2606	0.73701583
1095.3675	0.57633735
1105.4031	2.0280184
1158.3882	1.9365233
1168.5919	0.65777259
1226.615	0.50024727
1258.4286	0.78980433
1301.6705	1.7430406
1365.4656	0.65844566
1520.3894	1.3288297
1584.482	1.0273847
END IONS

BEGIN IONS
TITLE=36: Scan 975 (rt=1258.38) [E:\ORBITRAP\Laura\130118_OT_LB_Leaf\130116_OT_LB_Trichome_3.raw]
PEPMASS=512.53197 5313.1987
CHARGE=4+
SCANS=975
RAWSCANS=sn975
RTINSECONDS=1258.3802
168.96667	1.6079727
182.993	0.76045311
186.08348	0.26123593
186.54498	1.5894326
196.99385	1.065564
198.1016	0.32593011
211.03241	1.1539888
214.96548	1.396731
216.09604	0.4254656
219.13361	0.98860318
223.07242	1.2123016
224.99776	0.43165181
226.04643	5.9963619
226.90207	0.57459654
227.73513	0.72446685
229.07547	1.0173266
234.09638	0.48591948
235.32379	0.35988897
237.12007	0.67734643
238.96522	0.38680649
240.7513	1.2357816
242.89193	5.2766914
246.00968	0.6353229
259.0271	2.2896496
267.22574	0.37146915
270.71851	9.2075298
271.10239	1.5570254
279.92084	0.32975781
283.67663	1.0667637
291.94906	0.51159393
297.03033	1.1962712
298.05856	0.85244168
299.22618	1.4171619
300.03273	0.61345892
305.37039	1.2221164
307.06695	1.0236451
311.75407	0.75460081
313.58117	0.38952662
316.29022	0.46879507
321.68756	0.68913834
326.15669	8.0278005
326.72439	0.88281937
329.00204	0.37881925
332.42147	1.1114315
334.96211	2.6391181
335.72202	5.4246995
339.21781	2.5201238
340.06889	0.86753665
341.24649	1.0541866
342.98936	1.2874745
351.89892	1.9417073
352.62722	0.65797249
354.29736	2.7500715
357.11341	3.1978205
358.04937	0.45343849
360.02147	1.1710821
360.14671	0.39623089
362.02179	1.0916515
367.03674	0.92020256
367.7448	0.70297139
369.99592	0.63313854
371.82351	0.55268754
375.19708	1.229436
375.73035	2.8962453
376.64942	1.5191101
379.07799	0.83733612
383.0146	1.524197
385.53515	2.4497446
386.01982	5.274729
390.63774	1.516996
391.16197	3.0539231
393.43439	0.76353901
397.08322	2.5641617
399.17455	1.7058769
400.22974	1.544264
402.66497	1.1216779
407.831	0.75007654
409.92471	1.4822222
411.19315	7.5167772
411.8729	2.5552758
415.95875	1.9546315
417.23002	1.5693338
419.67252	1.3704108
421.09507	0.53935419
423.95009	0.70008762
425.87392	0.54270879
428.2145	2.6305388
429.05249	3.4245987
430.82856	2.3976751
433.6591	1.1789099
434.01958	2.5182784
436.34473	1.4363311
438.24702	0.51664591
439.64837	0.60166843
445.19543	0.61628399
446.77306	1.0912993
449.97696	3.0626534
450.8672	2.9775024
452.16692	4.2870996
453.92925	4.2967724
455.19396	6.5821537
457.28811	1.3089257
458.81628	1.3728014
460.91654	8.2190109
463.95675	5.9934679
465.50579	34.103503
469.00667	26.639326
475.4193	2.5970751
476.69689	2.7956061
480.67598	1.6482581
482.53644	3.4079327
485.80046	6.0250128
486.9186	3.2243051
488.23567	7.8843357
493.2642	7.7578226
495.21406	6.0577217
498.42243	16.879468
500.43338	2.417962
502.80069	19.105054
503.53961	30.571882
504.95696	2.2358224
505.78716	3.6225353
507.3239	1.0507118
511.61329	8.0827634
512.06997	1.7753726
514.06417	1.1157991
519.75675	1.2328376
522.13829	0.63302051
524.47775	7.9435186
525.35112	2.0717308
530.0482	2.323106
531.30143	0.97391477
534.89189	0.793842
535.23505	1.9143818
540.28991	17.171517
541.1662	4.418476
542.87067	3.8813789
545.39223	2.977049
549.02055	6.4939265
552.03403	5.2077673
555.27455	3.0877898
557.43981	4.8571123
558.59034	2.3810815
560.95752	13.323737
564.33825	21.934089
569.07021	6.9304892
570.32238	1.428752
574.36754	2.7875741
575.98086	1.2293302
578.15536	1.3832239
580.26264	0.94619428
582.23052	2.2469253
586.82666	4.2634548
588.05853	2.1548409
595.18783	11.35451
598.31875	9.4711945
601.28169	151.67063
604.41467	4.6022505
607.36897	19.771255
611.20353	3.3361601
613.91692	7.7652213
616.71539	12.728145
618.21116	6.2714076
622.0138	3.3532248
625.27655	20.202646
627.01578	2.4436777
630.01719	1.45367
632.33044	2.0973817
632.9504	3.1782695
635.23919	4.3785247
640.24084	50.10002
644.34052	24.440509
649.21748	11.881554
652.72366	6.5651716
654.30949	8.2379061
658.80471	2.3838567
662.74931	1.6819706
664.89668	0.96509838
669.40166	10.347452
671.81578	2.0116064
676.14102	4.8881484
679.21255	1.9382778
681.09286	4.6210095
682.9407	2.1703421
689.80735	22.991736
693.33992	2.3506598
697.79301	22.058884
699.78238	2.0717291
710.40159	1.4764361
714.8375	4.7193489
719.44955	0.47861954
722.56776	0.68836421
725.51692	1.2793513
726.61648	0.35312907
732.51544	3.7470383
736.82039	2.0110434
740.29295	2.55183
745.38283	6.793385
745.8071	12.497423
748.40643	3.3626642
754.34658	50.866607
757.25953	1.4260713
757.79509	2.738964
764.34686	1.741537
771.74843	2.1280544
775.88797	0.98201971
781.18785	2.8157906
786.04377	1.2552488
789.84231	9.706634
792.65528	1.6200056
799.34236	2.8128673
805.17451	0.71670227
809.42226	1.0248751
815.34857	1.188395
822.5346	4.2124542
839.31341	0.55530516
844.00213	1.1300607
847.47595	1.3475293
858.22894	1.9717497
863.50988	2.3258202
871.7766	0.45004528
875.33947	0.53872616
881.07873	0.76703642
890.50847	1.620053
894.32	0.4256087
901.72262	2.1533037
902.25245	4.0637225
903.57706	1.6883578
909.50228	1.5086302
916.35082	0.85942119
920.36374	0.55094259
921.08775	0.83489264
926.05463	2.9602299
951.48577	4.179525
990.54644	1.0727261
1002.3209	1.8873661
1014.2302	0.42094117
1024.4974	0.89239386
1031.6366	0.8722452
1038.3822	2.951808
1042.3595	1.1737175
1057.5865	1.2301706
1059.3467	0.80084735
1063.6588	0.47674356
1080.2968	4.0085717
1088.2357	4.1489468
1097.4716	0.78077023
1102.6953	0.66029004
1109.5984	0.9644535
1120.4547	1.5981384
1127.4668	1.631358
1165.238	2.3214616
1191.3612	0.86654907
1199.5591	0.57928927
1231.5146	3.0561894
1251.5452	0.51855778
1280.5752	0.6046021
1314.1188	1.4935565
1353.5726	1.1016581
1453.4915	1.1810458
END IONS

BEGIN IONS
TITLE=37: Scan 981 (rt=1264.51) [E:\ORBITRAP\Laura\130118_OT_LB_Leaf\130116_OT_LB_Trichome_3.raw]
PEPMASS=429.92551 3719.6831
CHARGE=3+
SCANS=981
RAWSCANS=sn981
RTINSECONDS=1264.5072
129.09456	0.94388106
130.02188	0.33171491
147.07739	0.85617523
157.84009	1.2456222
166.02153	0.46348393
166.57998	2.2772018
168.84011	0.3011402
170.95176	0.63049068
172.95215	1.8771038
181.11849	0.72193812
183.769	0.21484798
184.07674	1.1003343
187.0033	1.4561197
195.3396	0.25626947
197.97317	0.83860501
198.80705	1.3505251
202.93808	0.57287878
208.79269	4.3169271
209.19807	0.55918658
217.00263	0.31646907
224.97799	0.79607515
226.14169	6.5865787
226.97817	4.3739189
231.10744	1.2506846
237.11069	0.66491756
243.90924	0.82855185
249.14734	0.34334408
252.30621	1.4934093
256.16174	0.38655486
257.01937	0.88261523
260.12975	0.64145071
262.23175	0.35074476
266.10519	0.28690265
275.2247	0.43429177
276.65192	1.1468937
282.87705	0.50974028
283.81647	0.70076435
284.81448	0.90136495
287.64195	0.87472869
288.75992	2.5734028
291.21192	0.55548237
292.85672	1.0380265
298.65373	4.5413527
299.10108	1.675215
300.23587	0.87432044
301.77798	1.5110803
302.95928	1.0814107
304.41822	0.57454285
307.2103	1.7523569
308.05627	0.78655929
309.78712	0.73745578
310.80679	0.49051658
314.83546	3.0474276
315.93395	2.4073924
316.59896	6.4279007
318.39883	3.1835638
318.82709	15.067136
320.66435	2.0157672
322.28667	0.50463838
323.02455	0.7476681
325.18145	0.49399598
327.07641	1.3720512
328.87239	1.2087465
330.71585	3.9979022
332.65082	2.9751074
333.99779	1.074046
334.38233	1.6813905
338.8635	0.57299205
339.22643	2.3726991
340.94582	1.7951885
342.75549	4.3126031
345.24172	2.7986038
347.25221	0.60679011
347.7508	1.7910977
353.99848	2.0519836
356.51751	4.232331
358.66572	30.564476
359.0586	52.800698
360.1109	15.098469
360.52333	2.2393741
362.16735	2.9701323
363.09294	5.6081513
364.22136	0.8875692
365.82047	0.46092196
368.80605	33.123313
369.76881	10.167162
370.92019	7.8619008
373.35303	38.413759
374.07742	46.871188
376.40518	1.2368012
379.02596	2.4083624
380.96258	0.55539066
383.10224	1.4054065
386.00729	12.272811
388.03388	1.5869271
390.89091	6.6852031
391.50998	31.145701
393.85582	0.65917412
394.93292	3.0322224
399.58556	1.2073053
400.73856	2.2421822
401.95651	0.79440438
403.59212	2.0788315
404.68452	6.7377583
407.09092	3.1305682
408.46542	2.7878649
410.90726	4.216918
411.79522	1.8109649
413.04812	7.00531
414.20876	1.0558771
417.2735	3.1927305
417.8365	14.564357
419.63631	5.2824632
420.29064	22.6178
423.89708	35.100171
424.61539	3.4031076
424.83203	15.916494
426.93385	1.1062838
431.26071	1.7532679
442.47492	1.2921463
443.60797	0.75885625
444.23939	1.0899305
446.05432	0.6572066
447.87761	1.0534771
448.34952	2.3282936
450.24001	1.1993817
452.10699	2.0906256
458.20079	2.2672956
459.05645	1.5062946
461.85604	2.9989184
462.77355	2.661517
466.16079	11.703666
469.12042	3.6845307
470.00985	1.5455473
472.07687	2.9832748
474.67241	3.0719958
476.71942	2.8616226
479.06872	2.0411779
481.19329	2.27651
483.89065	2.6792904
484.37024	4.6253155
486.23713	3.6227174
489.9207	1.5733846
490.79696	3.2374567
496.51973	6.6068621
500.47757	2.897065
504.10634	2.8366887
507.64138	1.855287
508.19067	2.9765743
512.40086	2.7744262
514.23738	3.8398935
517.59363	8.3946829
522.76604	29.230037
528.41982	3.8950994
529.71433	1.4376865
536.11219	0.78579475
539.11589	1.3333075
543.06625	3.8005122
545.26184	3.2904029
551.21528	3.4822326
552.67208	1.8892125
556.96868	1.9395998
557.28897	6.9964951
560.13907	1.1790512
562.15728	0.72832127
566.35071	15.348138
568.56197	0.76996508
571.37995	1.3365551
572.27409	0.48007168
574.15617	2.9752904
577.47796	0.94493788
580.16523	3.0558465
582.66162	1.8290702
587.84437	4.1270376
590.37091	1.6387736
593.82294	3.4420921
597.11143	1.3072169
611.21866	1.7714454
614.85204	1.2515628
615.25809	1.6871096
616.28663	0.80498871
621.20202	0.80754426
625.30999	0.38654818
627.04431	0.56750528
632.09698	8.733525
632.46402	2.6908854
638.25776	1.9962268
639.13087	0.992748
644.2785	0.85823445
646.25317	1.3509665
656.34619	2.1268698
667.51597	1.9429985
668.17518	0.8357039
673.04626	1.4420142
682.4519	1.0811805
684.46025	0.93042986
689.4505	2.1791743
696.25525	0.56331478
705.23333	0.66685148
717.12201	0.76871978
726.27319	0.52034093
740.07898	1.7540783
744.54142	1.3263444
750.20909	1.3818065
765.34722	1.9185458
770.43597	0.64478762
784.82629	2.880707
826.28387	0.42824538
871.29425	1.6544931
883.44805	2.8250117
898.27014	1.9600242
915.44845	0.87267041
917.44787	1.6071439
978.26971	1.1155191
994.66905	3.2325444
1014.0571	0.47523032
END IONS

BEGIN IONS
TITLE=38: Scan 988 (rt=1271.75) [E:\ORBITRAP\Laura\130118_OT_LB_Leaf\130116_OT_LB_Trichome_3.raw]
PEPMASS=640.6478 3025.3262
CHARGE=3+
SCANS=988
RAWSCANS=sn988
RTINSECONDS=1271.7506
186.08645	0.82844564
196.91592	2.2800163
212.85419	0.25738762
229.81658	1.9750894
230.19899	2.3723959
246.04177	0.7041444
253.93416	1.1490059
260.10901	0.96961376
267.44169	0.88150968
267.96155	0.2596773
292.17111	0.32052873
298.12951	0.46141433
303.0783	0.9124344
304.96319	0.44928417
306.13397	0.25768198
312.98541	2.6410961
313.99929	2.2957688
315.14493	1.7300782
321.03314	0.8266693
330.99697	2.8534173
332.1067	0.55194202
350.70691	0.38404023
372.5578	0.36642965
380.79193	0.25275074
384.86035	0.30131907
398.11717	1.2898668
399.21109	0.45709063
408.03347	1.1006992
408.90565	0.11190136
412.09435	0.23115392
413.23834	0.58107781
422.20124	0.74015746
425.9901	7.8672431
438.51997	1.9703028
439.22563	5.2395658
444.17358	1.5439225
451.67229	3.7013875
454.10768	0.56772204
460.01746	1.8957731
460.82565	3.8078037
465.13722	1.7460259
471.98694	0.33913832
476.31854	0.58282976
481.13986	4.0122339
481.72851	1.0187488
492.25574	0.50572958
495.66999	4.427726
512.09875	3.4100466
515.61407	1.3480894
524.68022	0.39308897
525.65843	0.82196951
530.14338	2.9424848
530.909	0.80334465
538.92968	2.6608197
543.45806	0.77433757
544.00217	1.0861417
547.5863	5.8692565
549.99208	3.279618
555.09205	7.2432371
560.99439	3.7454793
562.22452	1.6523179
565.17981	7.8575355
573.68525	20.245056
579.23507	1.4339857
581.66359	8.8438756
582.13193	1.7360354
587.53165	4.775716
590.65643	0.5274818
595.07199	5.8020525
595.46901	16.309161
600.70777	3.031079
608.03501	3.3196696
610.14208	6.255185
614.91004	3.3373879
616.9092	5.5507067
617.76344	2.6105638
622.85601	5.3736437
628.46673	13.328925
631.11635	28.01292
632.80984	6.7940297
656.36788	2.3422206
658.35826	0.90098171
659.87186	1.4965027
663.22714	3.2803512
665.89335	0.3188819
673.7033	17.991872
680.14954	1.1926018
681.77075	1.2067294
684.25299	1.6620714
688.84436	4.1315189
695.29821	1.1726119
698.91611	0.83104205
703.70231	2.3803618
705.68156	3.5080837
710.4603	5.0144115
712.38489	1.3589512
724.94551	19.05101
729.34519	7.7573662
731.62882	4.3782569
738.2032	79.614076
742.47856	1.4765075
745.31861	2.5410009
747.19839	9.5018566
749.76542	1.5388767
754.32703	2.041191
755.12515	4.6118231
762.78122	3.4758976
763.52601	1.1800608
767.95976	2.0186501
773.18812	10.812261
779.13352	3.7222422
780.93424	4.3594169
782.54752	4.3633079
785.69045	4.5625897
787.40976	8.498339
794.81684	51.578993
800.17588	2.5253722
800.95591	5.3891072
806.42138	0.89690743
827.51076	3.8595688
833.09814	0.60838073
838.59829	1.7788613
845.25896	31.435318
855.17126	0.27355143
863.3948	0.89091515
864.76709	1.6377448
871.87794	4.0592706
878.16801	3.4811225
880.80263	9.2367058
888.12805	2.2923956
893.38207	5.615457
899.5452	1.6805588
902.4821	0.99685046
910.19893	0.49751523
913.27272	0.38006139
950.16198	1.0731169
955.26442	0.4428239
959.44683	1.2575281
963.87811	1.3358965
972.57946	1.2723414
980.20733	1.7569969
988.77496	1.3095305
1019.2078	0.3041612
1034.2811	0.42568539
1051.1028	3.3412158
1063.8578	3.3320867
1086.5256	1.6901519
1105.634	0.57271467
1125.1996	0.97768142
1132.2286	0.84722126
1147.1539	0.75141834
1173.8225	0.70458718
1196.3915	1.0338386
1217.6038	1.6455196
1307.8967	0.2894511
1815.0635	0.77192239
END IONS

BEGIN IONS
TITLE=39: Scan 989 (rt=1272.48) [E:\ORBITRAP\Laura\130118_OT_LB_Leaf\130116_OT_LB_Trichome_3.raw]
PEPMASS=424.22043 1466.2584
CHARGE=2+
SCANS=989
RAWSCANS=sn989
RTINSECONDS=1272.4791
131.19052	0.27515708
137.70453	0.19596158
148.10619	0.57584712
149.07597	2.607909
155.74661	0.15148982
157.02794	0.21713706
172.92771	0.49780296
175.13035	1.6062964
178.23236	0.69334869
183.01756	1.9104133
186.17464	0.76055515
186.89413	0.76903062
194.80678	0.18415329
198.85171	0.30946345
203.26382	0.43624646
209.98321	9.2937911
212.05109	14.231844
214.00356	1.1516095
215.15106	0.54031518
225.03596	0.23276232
227.08282	1.4587996
231.12343	0.5840775
234.04007	0.22279991
237.04046	0.26826515
244.34012	0.28822129
247.16858	0.85789859
249.91437	2.6694584
257.26966	0.52805331
262.08783	0.80310117
268.0582	0.38450561
269.14612	0.89073267
274.23499	0.4356909
277.02837	1.5341454
277.80296	0.24135922
282.12289	0.79371984
284.0146	0.49295764
289.00189	0.19430651
294.84487	0.79026658
295.73757	0.40108954
298.09591	1.8374466
303.06976	1.2738004
304.26243	0.55490483
307.87322	0.27210168
310.05026	1.0272955
312.51471	0.68792743
315.71626	0.72160522
316.62418	2.0558082
325.78292	1.6901088
328.06954	2.8996672
331.18069	1.2203749
334.68251	0.92758319
335.75049	0.74913806
338.79841	1.1734294
339.75892	6.405115
341.78889	0.46356218
345.9641	0.73259395
346.83195	2.5389468
352.26354	0.62056996
355.01461	1.5775136
357.02727	1.0899912
358.1851	0.19890766
361.24418	1.0622601
362.83197	1.0224718
367.63819	21.489822
368.78665	1.8129129
378.70639	3.0973917
380.84491	1.4458262
383.25649	0.79540648
384.90229	0.34470619
388.08145	2.0517121
389.06952	1.4674475
392.14378	59.47055
395.78315	0.44799844
396.21081	0.9716881
398.3305	1.9089287
400.64569	3.1694495
404.66877	7.684154
405.79496	19.053011
407.07619	5.3710264
409.1157	2.0190917
414.53416	9.5894782
415.8285	5.4363625
418.7931	3.1529408
419.96389	0.93816809
422.6088	1.7404231
423.45929	1.0820253
423.85037	1.8750712
426.37991	2.0303116
431.70101	1.7756838
433.43325	1.0456241
436.06574	0.32934521
438.36685	1.3279206
442.41043	0.31268897
444.06399	1.5412542
445.02973	0.69397041
452.10736	2.1594092
452.66827	0.60986103
460.10877	4.3677892
462.48538	1.7065627
463.85364	2.4374314
476.63991	0.98359579
477.48168	0.30247561
479.522	1.7524248
481.52882	0.92991949
483.38559	2.7658048
485.29175	1.0993223
486.67199	1.536162
489.28419	0.46022087
491.975	2.7918388
498.04351	1.0810335
500.13183	1.9331967
501.27841	0.61048621
503.49278	1.2244125
506.87789	1.4042639
508.42749	1.3487534
509.6248	0.64605947
510.90984	2.5883297
511.87216	1.0717808
513.21287	0.73980883
516.58101	1.4271852
518.99704	4.8480739
519.85375	2.0087846
523.17663	0.30266423
524.53947	0.62880742
526.03683	1.2905098
528.0111	1.5391375
536.70456	2.8174693
539.00341	1.3616329
547.39794	0.76235329
550.99951	0.56423402
558.68707	1.7941794
563.25586	1.4253243
574.23065	2.6786831
575.00662	0.86413031
580.70263	0.40311709
585.05714	0.59359699
587.16546	1.5462004
592.03561	1.3454248
592.73504	1.4171507
597.49939	0.49695838
603.237	2.3127084
609.09158	0.47353599
628.27586	0.70735551
630.24444	1.5219762
637.19164	5.2169525
645.40558	2.2634393
655.30871	1.9440307
657.43862	2.1646782
661.47007	0.59761216
662.29779	1.1120122
672.70714	0.96696151
676.31842	0.81354791
694.17904	0.35500754
698.33276	0.26715146
709.16827	1.0815432
792.38177	1.6089312
822.06292	0.29677826
850.30894	0.83707
END IONS

BEGIN IONS
TITLE=40: Scan 1002 (rt=1286.92) [E:\ORBITRAP\Laura\130118_OT_LB_Leaf\130116_OT_LB_Trichome_3.raw]
PEPMASS=500.99338 4719.3799
CHARGE=4+
SCANS=1002
RAWSCANS=sn1002
RTINSECONDS=1286.9196
155.79724	0.86651892
158.9966	0.36271309
172.9507	3.5790329
174.04912	0.68520993
176.96231	0.58154278
182.91547	0.67434112
200.94686	12.948464
202.13094	0.8849561
216.0087	2.2286803
222.87418	0.64437021
224.68155	0.23020057
227.52822	0.3176152
229.14859	1.1862408
231.60045	0.37192981
235.47096	0.68572564
239.60269	0.56043605
245.35871	0.48672289
251.99452	0.32025684
254.00516	3.4487826
265.21323	0.57855771
268.85905	1.3215086
269.27131	0.32903105
270.04354	0.69879211
272.07599	0.9732087
282.01215	0.29059414
283.66342	0.26427822
289.54449	0.23923522
291.02563	0.42409445
296.81598	4.2269858
299.96739	1.7234596
300.81934	1.543206
303.18509	0.48768419
315.1607	2.9107035
322.17977	3.2998685
324.95517	2.6213767
327.90039	2.0168605
329.57161	2.4398983
331.75569	0.46875314
335.65785	2.3886012
339.05572	3.7075713
343.04762	4.2038539
348.78311	2.609779
353.99407	0.29377954
355.13726	0.26998296
356.63343	1.7879085
359.13818	2.401579
361.78037	1.8664702
368.16411	2.5276599
371.24073	0.96571875
372.39676	0.15484637
374.21133	1.6881636
377.76968	0.43140768
379.80452	0.61868684
380.52071	0.81734692
382.71076	4.265189
383.12747	1.1477422
384.26248	0.35885012
386.06389	1.7774549
387.14017	2.8360698
392.93113	0.47378313
393.659	0.57759458
397.09521	1.8492908
398.42521	0.59499256
402.83386	0.39645895
408.47671	1.3012725
409.44006	1.9293845
409.9824	5.6187299
411.06884	2.236401
412.94222	2.5918133
416.14976	0.41656775
418.19146	0.9787916
419.97752	0.61011244
421.83405	1.2405319
424.67642	10.388839
428.65735	0.83008976
430.17072	0.6384915
431.10796	0.87753165
432.59096	0.33726413
434.94166	0.95174018
437.60603	1.1466479
439.44395	3.2270276
441.17348	1.8298004
442.66885	1.1164593
444.16577	1.2930926
444.88325	0.61552621
445.79142	1.9895112
447.55892	1.5446978
450.99943	3.8858303
453.03666	6.1220194
453.8946	1.4600827
458.74356	1.7586258
460.85899	5.5812257
463.27248	1.2113932
464.13108	3.8724706
466.009	2.4716557
466.52345	5.004216
469.94519	1.7395313
471.46986	3.6946366
474.14756	2.7087108
475.24842	5.355617
475.65515	1.5120023
478.47385	4.4927474
482.56382	9.1102744
485.03383	8.4744321
486.91065	4.0515296
489.01179	2.1350526
490.51364	7.9546618
491.66136	12.956003
492.70308	4.4208176
493.80068	1.6410489
499.74122	3.1082128
502.96086	2.655885
504.45395	1.1668764
507.69913	1.3178059
511.62796	0.48899619
515.7754	0.57047121
517.76101	2.4408898
518.68915	1.2220106
519.92687	1.6345492
524.32257	0.8589673
527.74254	2.3056989
528.5972	3.2199755
530.32205	4.4974162
531.7056	1.3766483
534.6747	1.2803289
539.04868	3.274967
541.62923	2.0388474
544.22045	6.9723368
545.63114	2.8235862
546.06327	4.3484323
553.56427	48.307852
557.46273	3.3952069
561.11885	4.9279191
564.79225	4.6625083
565.31512	11.060859
567.95718	3.9063403
570.26658	2.6366372
571.58045	1.2961707
573.39291	3.6350685
577.3316	31.783387
581.53552	4.7252604
581.78148	1.5665232
584.33368	3.3715287
586.19715	5.008907
587.32747	2.7848111
591.39819	1.5878797
594.22823	12.183211
595.21729	5.2835272
600.84952	218.21294
601.60941	43.495616
607.36843	1.4022863
610.73036	3.2982849
613.07322	2.8983242
614.64027	5.5809473
619.66522	3.2787121
623.66407	5.1163593
624.5967	10.295447
629.88674	92.582889
633.13348	22.987878
633.56983	55.080936
635.80683	8.8302313
642.99655	2.2568953
644.24242	0.70702816
647.04713	1.5959958
647.9666	3.8653447
658.71226	13.068219
662.17724	2.1555741
668.09067	1.8970458
670.25499	1.0954883
671.34368	0.45924407
673.79168	0.71154902
675.36334	1.7002001
679.74842	3.4098919
681.1411	3.5468349
685.44393	2.0456696
687.12617	2.0464302
689.31118	1.0364554
695.05633	0.82567813
703.90739	1.0180676
706.39276	5.6023475
708.32804	9.1482506
716.53137	2.7328336
719.14528	1.201277
723.27142	1.8725704
726.31834	1.5719827
730.4342	4.7895535
734.98693	0.5962173
741.19594	1.0549103
743.96707	2.093323
745.28869	0.89697243
753.31395	0.6691385
756.08336	0.39048529
763.76127	0.56107073
767.25364	3.6087772
772.21563	1.8751637
784.7572	0.52024916
786.28131	0.59387438
793.70401	2.5129064
801.73289	2.835644
805.72345	3.4584583
815.88372	1.6850805
820.09759	0.87793367
821.71734	0.45591314
824.99936	0.46565896
829.98062	14.196342
836.53033	0.69678748
849.25781	2.0592392
851.31762	2.5746279
860.849	1.4143219
866.3092	4.0415606
869.60186	3.7121969
872.72058	0.79503782
890.43688	3.1519883
914.18371	0.47855549
933.27215	2.1848828
957.45185	1.263111
960.10681	1.4064501
968.33746	0.6285126
987.55072	1.306593
1002.5111	2.2206612
1022.3935	1.7791701
1053.5937	2.0968948
1115.9116	1.2640322
1179.4044	1.9145615
1230.4967	1.2865421
1261.9864	1.9761838
1299.6363	2.7258142
1317.5654	1.4569758
1380.6099	0.51820488
1415.7358	1.6661113
1474.5078	0.97911782
1512.7013	2.686267
END IONS

BEGIN IONS
TITLE=41: Scan 1005 (rt=1289.4) [E:\ORBITRAP\Laura\130118_OT_LB_Leaf\130116_OT_LB_Trichome_3.raw]
PEPMASS=655.33896 3178.6667
CHARGE=4+
SCANS=1005
RAWSCANS=sn1005
RTINSECONDS=1289.4006
197.14888	0.31018769
222.19658	0.29368901
228.06516	0.30580406
237.20699	0.77847509
239.88772	0.5354915
241.04241	2.5505409
243.74144	2.227956
246.02497	0.72402177
254.13774	1.4001297
255.01764	0.78616768
257.02281	1.4990027
258.24112	1.7646975
262.90027	0.44304538
266.01044	3.89568
271.30492	1.6146244
272.07525	1.3644708
276.11182	0.88498152
287.43798	0.35709612
297.83654	1.4894201
301.20291	0.76974145
321.07968	0.40063809
322.23571	1.1339075
328.09756	0.37558069
331.43872	0.79922815
337.14936	3.1053953
337.99283	1.72971
339.1808	0.71570891
340.01517	0.25729013
343.04934	5.3839276
355.76109	0.98688033
356.12972	2.5095087
363.13769	0.81735605
367.91374	2.9407443
369.72436	0.34656889
372.13519	0.35508226
376.03436	0.58508572
387.31921	4.8137007
390.9895	0.91718326
395.92192	2.1233899
397.16144	0.77518775
398.5383	0.26789282
406.73744	0.66464878
409.00786	0.2670118
414.10024	19.968492
416.68664	0.477922
427.93119	1.6816042
430.78314	1.9956621
434.12985	0.28161249
442.31268	1.3102765
449.38807	2.2627578
451.65987	0.28260406
452.53803	0.52109477
460.54195	0.49573253
466.21795	0.67035224
474.4505	0.65400101
482.10419	2.5586395
484.85999	0.71397926
486.24002	1.308669
487.39629	3.3895908
493.32275	0.73012324
497.17798	2.130476
499.79781	0.60560823
508.73464	1.5539397
509.37881	2.4390717
511.10719	4.9603079
513.28913	0.75169194
515.29549	2.4940699
517.23974	0.52664785
520.16345	0.85529814
522.63116	0.89095648
535.25317	0.88720326
540.00028	4.3245047
540.87752	3.0132465
543.96087	1.3216121
544.69668	0.47132527
545.88753	0.97400335
551.54766	2.9473195
554.82288	0.87038388
555.21982	1.6723636
560.07817	0.48637307
561.89783	1.4269094
568.43429	3.7084716
569.7098	2.1167902
571.87433	0.40692379
574.9058	0.84578791
578.04711	1.1564485
580.55125	1.2746654
583.03661	1.83615
586.14032	1.6361578
593.97004	1.3569562
601.43625	1.821255
604.23942	3.4134634
608.5304	4.2761068
612.53344	1.462557
614.77844	1.3182919
616.08335	3.796478
617.20298	1.1611599
617.92404	2.628737
618.83816	1.4523718
623.59208	5.7021609
624.52855	1.4988026
631.51369	13.324339
636.06925	20.960301
638.83186	5.0164757
640.85548	12.06498
643.1279	23.128021
646.35986	25.908655
650.27625	0.60631964
660.78328	0.30948073
663.38864	4.240957
664.34436	4.688641
666.85584	1.3412684
668.6892	2.9400404
670.26328	2.3149442
672.05479	0.81053673
676.2891	1.7130971
678.12038	1.7445723
679.00156	3.5742768
682.10028	0.46349986
688.27537	1.0461133
691.32999	1.2475218
692.45693	1.8525294
693.2698	5.5546808
700.05518	3.0838759
703.32832	6.0826622
708.02416	0.95702287
710.44065	3.9450354
712.93718	4.5374436
715.61433	3.2569776
716.55364	1.722721
719.56916	0.70677371
723.41181	3.3042865
725.29428	1.3802982
728.38985	4.1868276
729.91434	11.324452
730.81257	6.8193398
735.60985	41.913017
735.95568	9.4488617
739.49407	4.2736349
741.84574	8.5909436
749.9524	3.5020965
752.01431	7.8362311
753.86597	4.1966658
759.66601	4.2234659
763.0326	3.2548052
765.20459	6.6961301
768.44001	1.7472785
772.28785	5.721926
778.81312	22.917067
781.89178	14.766839
789.3103	2.8498313
797.29995	2.6132135
799.94795	8.8804406
806.39236	4.2131192
809.75762	8.0517239
812.34573	8.6720378
817.35549	2.5832268
819.77004	1.0349532
824.64534	7.2713738
830.6454	11.24492
835.1234	2.6645345
851.27936	7.6526965
853.23904	4.6874772
858.53044	1.7714273
861.88539	7.0335937
863.31898	3.9505827
870.86061	15.52889
877.24788	1.9515074
879.4709	2.1235682
883.31456	1.2844302
888.46331	0.38691929
919.00966	1.6523262
922.4745	2.1368159
934.87632	1.7895073
939.20801	1.0934906
951.9379	1.4571412
956.93177	4.00058
960.23748	0.77650704
966.73393	3.5238651
972.50938	2.3804249
982.40993	2.6934394
990.02727	0.83745724
998.21472	3.4258356
1001.5485	2.1402972
1016.3578	2.4228686
1018.4679	5.9839292
1030.059	3.8610083
1047.3442	1.4539273
1052.3655	0.63564546
1063.7932	1.6237381
1067.0076	0.47691525
1070.3049	0.97242578
1080.3459	4.5631967
1088.3824	0.41122718
1093.9182	1.5193827
1098.4884	1.354739
1118.5275	4.2830182
1145.7147	0.86926682
1155.3616	0.85295637
1164.9989	1.5847712
1173.2571	1.9325585
1189.0084	1.9601135
1208.4449	0.41955312
1226.579	0.71155553
1240.3729	2.5713325
1247.2634	0.80211466
1265.3236	1.8346879
1289.5233	1.7451831
1336.4759	1.4413144
1407.6697	0.62488837
1489.4101	0.55985127
1594.363	0.33688533
1601.769	0.85771661
1636.3064	2.1542391
1705.5153	0.41057571
1831.8395	0.84767649
END IONS

BEGIN IONS
TITLE=42: Scan 1006 (rt=1290.14) [E:\ORBITRAP\Laura\130118_OT_LB_Leaf\130116_OT_LB_Trichome_3.raw]
PEPMASS=614.80173 2466.8416
CHARGE=4+
SCANS=1006
RAWSCANS=sn1006
RTINSECONDS=1290.1397
184.83683	1.1653188
188.13827	0.40342914
218.10432	0.6982369
218.86549	1.4671966
239.99036	1.3371477
242.28696	0.45922133
259.94858	1.190627
266.88266	0.40355596
271.19086	0.50249341
272.04579	1.0607053
282.21576	1.341434
285.9962	0.38851951
286.5948	0.64766473
288.47473	0.77362201
296.12591	0.43467545
300.12237	0.27274381
309.93868	0.31884057
313.61903	1.6605302
314.3027	0.33552041
317.60416	1.748005
326.26691	0.67313157
340.93826	0.72169909
341.69564	0.44856671
344.08864	0.3576486
347.91039	1.8688237
351.90688	0.73142563
356.77302	6.7571528
358.75374	0.45247604
359.20488	0.52793909
364.50543	0.91426889
368.11135	1.4723188
372.42752	0.70617279
373.78688	0.22109959
375.00973	0.55384779
378.43902	0.67993938
387.02107	0.70580283
389.62727	0.28309399
390.86647	0.47728669
409.15992	1.3005964
417.95878	0.83943275
420.15769	0.43824113
425.93483	0.44500729
429.07641	0.50880064
434.69504	0.69694821
437.1204	0.65765375
439.20058	3.5395874
439.90901	2.0388613
441.36721	0.92713272
442.32617	0.2582974
452.02912	0.80465139
455.15564	0.50515257
457.0366	1.4777319
458.18519	2.0916231
464.32676	1.5415679
466.9891	0.83700759
468.55916	0.82572367
470.44916	1.118507
473.03785	0.43059375
476.25427	2.3122319
482.19153	0.74772864
493.703	1.0636534
497.51108	0.33604507
499.91205	1.228122
501.1188	3.0916349
502.53659	2.4838418
504.26141	0.78487268
508.22462	0.48908466
511.21362	2.2964086
512.43572	1.4950679
514.11114	0.99113447
517.60071	2.0149497
523.64504	1.9261061
525.68362	2.0963731
528.38596	0.99430604
530.79534	3.2089758
533.14664	1.0907975
534.96422	1.7459283
538.00998	0.447552
540.20343	2.0629568
541.19552	0.80857243
542.41607	1.0057462
547.04821	9.9913629
549.2149	4.0325212
552.60551	14.203333
557.03777	1.3937233
560.24731	2.0110896
563.22678	2.2600175
565.19123	5.6421255
567.36049	1.0526058
569.33716	0.49113545
570.39486	0.20794824
576.46475	1.4040675
578.17277	4.3957556
579.20528	2.5634958
580.33694	1.8884601
581.18958	2.2412302
583.91571	8.3126916
586.70668	2.7775479
588.92737	9.7476242
590.04458	3.0748286
590.92042	6.962144
595.21626	8.6598899
596.8259	14.326192
600.22912	4.5806395
603.41083	7.6128248
605.27274	10.124164
605.99985	27.330894
607.72497	5.2737648
614.75655	1.729765
616.15179	1.2652584
618.27638	1.3631229
621.67962	3.9168089
627.90071	1.8259227
632.90963	3.4470632
634.14235	3.6218135
634.89927	1.1419772
645.2711	0.58835094
652.34937	4.0136598
654.24541	2.5098531
655.43787	4.2475115
657.34578	1.7303451
661.40735	1.0565817
663.77192	1.5970883
665.91956	1.7131493
666.52666	4.7787308
667.53975	2.5474126
672.32166	1.4012851
674.69227	2.604455
675.36087	1.1025376
677.24003	1.475864
681.87027	1.3599439
686.7544	3.4665159
690.83027	1.2119391
696.83329	2.9118194
704.60909	3.5796478
707.11137	3.8637763
709.11725	3.0208055
711.32806	11.289969
713.76299	2.829317
715.43271	1.3970599
719.44682	0.51053974
724.52957	3.1616812
729.8914	2.8719428
731.31977	2.417448
734.47183	2.2887341
737.01957	1.0425414
740.22715	6.4044932
744.97292	3.8449142
747.35134	5.6828429
751.99762	8.4111898
754.17103	2.2324385
759.40404	4.4320426
764.26429	4.718765
766.98913	1.3341613
768.73258	2.1908444
772.09833	7.4561469
775.59922	8.1554816
781.7266	3.3404843
783.85652	7.6684211
786.9146	1.7949259
790.52907	5.879269
796.10562	7.9758382
802.25344	1.5151274
803.01672	2.5182077
810.66762	2.1624222
812.31799	2.7681002
815.84437	3.2754509
819.84741	3.2181474
822.57877	10.416179
826.86342	5.2211141
827.77936	3.6882399
830.37184	3.1609697
836.81304	4.0249189
837.42396	1.4518208
840.83588	2.0127784
843.34199	1.3201085
847.26205	1.4542621
848.99441	0.73059215
857.17919	1.3209624
860.24506	3.7389136
867.28283	1.0304141
871.35574	0.56826365
875.15625	2.4747984
877.98161	0.91413401
882.64221	0.88740334
888.01104	3.2488947
902.10583	0.94425827
912.87714	2.2315275
916.72086	0.893708
921.73895	1.7614818
922.23692	0.83897859
926.36821	1.6541128
935.38518	1.6453318
943.22249	2.1063774
945.47902	2.0212648
951.7392	1.39165
955.35323	3.0607832
962.4597	0.73010725
964.28033	0.77139737
975.36688	0.57775357
991.3208	0.30465465
998.76392	1.4649535
1003.2014	3.3975356
1007.3019	1.2808123
1010.4706	2.9436024
1015.7289	1.1645448
1018.9576	0.65264716
1029.0845	1.5799745
1045.1916	1.2533567
1049.6356	1.0032138
1061.3512	1.4436438
1078.159	1.6301171
1081.4505	0.55623245
1090.2451	1.0523998
1100.7781	1.9518415
1157.1111	0.8987598
1189.1544	0.57126035
END IONS

BEGIN IONS
TITLE=43: Scan 1022 (rt=1308.18) [E:\ORBITRAP\Laura\130118_OT_LB_Leaf\130116_OT_LB_Trichome_3.raw]
PEPMASS=471.25908 3924.5671
CHARGE=4+
SCANS=1022
RAWSCANS=sn1022
RTINSECONDS=1308.178
184.02541	0.69786646
185.82471	0.43482876
187.2876	0.76812434
191.08427	1.3303886
194.09077	1.0745598
197.07617	0.45010863
201.09478	1.1705935
211.06433	1.0091767
221.91891	0.5783923
229.19921	0.59101022
233.07756	0.8932395
237.08966	0.44831006
238.62247	0.45088525
242.98854	0.52196454
260.80685	0.50444578
275.30643	0.50205173
278.61655	1.0319682
279.06575	0.34888537
286.61233	0.7173073
294.95996	1.3559622
297.37062	0.5212714
298.62131	2.5679274
307.72854	4.3469389
308.93883	0.54598183
313.2146	1.9051484
320.47199	3.190898
321.10082	3.9029705
321.8861	3.1640199
325.88471	0.75170069
326.97881	1.3193172
334.99693	0.62917375
335.98206	2.296899
336.60301	0.49710452
340.06985	0.99660705
343.21149	1.3113897
344.07382	0.83119495
347.09927	0.43762313
349.35308	1.0841281
350.07458	2.4065803
353.88034	1.351503
354.90069	0.58713606
355.51007	2.2084389
357.98977	0.91905463
358.8222	1.315232
361.60992	3.3515158
362.86683	2.8531719
365.32958	13.788308
367.81004	3.9882625
369.71535	0.656847
371.02885	1.857325
371.60813	1.1854913
374.35259	1.952543
376.96062	35.137218
377.36529	9.77398
383.14983	0.85958428
385.50724	3.2863218
387.21972	4.181853
389.13293	1.7163892
390.14753	0.9810983
391.03188	2.4934749
391.71307	2.5095677
394.67154	0.76538043
395.60638	3.5382468
398.427	0.75043787
399.26213	1.6189904
403.01975	0.5777793
405.22496	1.200716
407.86175	1.236661
409.11214	2.3113263
411.11444	1.0458135
412.56015	2.2645996
414.11788	1.6468019
414.96169	0.72553927
416.93558	0.76020623
418.51681	2.1703845
420.29693	1.4233922
421.96811	7.4033011
424.77631	2.2594279
426.56896	2.1623105
427.68968	5.8124927
428.81206	3.4018262
429.9285	2.7302563
431.78658	4.3280546
433.07574	4.190918
433.99847	2.0000895
436.0165	2.373654
436.77766	1.6979115
438.08974	3.2610408
441.48013	69.550852
444.0509	2.9274872
447.22853	75.916539
450.30944	4.106572
452.083	3.5131495
452.56794	6.8546173
453.92094	5.5857255
456.09062	4.5813406
458.68835	4.6724429
460.2454	6.0478061
461.06279	8.8491186
462.26129	16.590729
462.89052	6.0757118
464.4801	4.6002894
465.62516	5.303636
467.27889	1.2884066
470.78027	5.1814619
472.90763	1.7766389
475.0193	0.91857583
481.00772	0.83361818
488.17397	5.672827
490.65373	2.9624665
491.75015	4.7652505
496.0539	1.5411118
500.69969	39.575898
503.16096	1.4679465
506.5873	2.9572561
508.71672	1.084097
509.3809	2.1470063
513.00791	3.1951613
515.35191	1.7581818
518.39151	2.2293077
522.8937	0.37633114
524.96313	0.96044232
527.7402	6.3146413
531.74647	7.0352581
534.06622	2.8035492
536.35821	1.7215226
538.20013	3.6607831
543.18337	73.980382
546.44102	1.7528228
547.30448	1.2177612
547.8429	3.3878982
552.37269	5.7149216
553.86485	3.0867968
556.22903	15.155607
558.25385	6.8941886
559.79061	5.1895817
561.99286	1.555438
565.25217	64.539593
565.71784	7.012759
570.37978	6.2395688
572.33743	0.80360497
575.15153	1.4339928
577.5515	6.9808135
581.28973	1.2086039
583.22307	1.478269
584.12747	0.66966397
584.77319	1.7253192
588.94872	4.015375
594.86101	5.6541398
599.30269	6.0982873
603.28595	3.0504784
604.50842	0.92304266
612.90173	2.8144392
613.36899	0.83240453
615.74554	1.0460857
621.76708	9.5703566
623.29876	3.8512128
626.80093	2.7933674
630.31536	1.2875335
632.86487	1.0407549
640.35383	5.1356216
643.64044	4.3951616
654.10558	1.7713547
657.29744	0.4250933
661.87394	2.2876591
663.70131	1.8273903
670.38981	16.768924
670.81659	3.7224201
674.27541	2.2280645
676.09067	1.2794121
678.69539	1.0708641
687.26973	11.740888
687.60864	1.9458053
702.30014	2.1976318
706.21014	1.8623342
708.45181	1.1916532
713.30529	2.2737258
718.71875	1.9680027
736.03139	1.2894209
739.22363	5.7424925
749.05064	1.1669277
753.30655	11.668549
758.20366	0.45710016
759.89764	0.49994327
770.24798	0.84700144
775.19172	0.64026898
779.30072	0.91049692
790.49837	1.1428387
801.17028	0.65546365
815.13947	2.1123074
831.39691	0.52718969
843.26519	1.6300255
925.31872	0.68389024
983.48901	0.87134742
1001.4581	1.9219066
1069.4336	1.4715533
END IONS

BEGIN IONS
TITLE=44: Scan 1023 (rt=1308.91) [E:\ORBITRAP\Laura\130118_OT_LB_Leaf\130116_OT_LB_Trichome_3.raw]
PEPMASS=540.78135 3015.5093
CHARGE=4+
SCANS=1023
RAWSCANS=sn1023
RTINSECONDS=1308.9078
171.3694	1.1403954
183.15503	2.0225437
200.83656	2.6316509
202.98732	0.65178818
208.92401	0.47042829
213.55703	0.50032809
214.96503	0.33864232
216.99924	0.74687013
226.36233	0.66086994
227.83052	0.47368954
244.06821	0.34524861
246.13088	1.0485806
250.82791	0.73380446
265.62365	0.42553216
267.10553	1.0256041
272.22059	0.91734869
273.34414	1.6676587
285.97069	0.49385606
287.0791	2.1799282
292.03406	1.0636015
299.06817	0.50638323
302.32433	0.98052843
303.20609	0.14631201
309.29822	0.72196048
310.0571	2.1581134
314.74559	1.069478
315.09551	0.21978498
327.89405	3.6776152
333.72783	0.26641746
336.01583	0.61286106
338.91168	2.3278921
342.7153	0.38954447
346.24487	1.8636635
348.7161	0.75752213
350.84158	1.4326195
351.19198	5.0482741
355.02879	0.29633024
357.09065	0.53249761
360.44703	3.2283161
360.78848	0.82374622
367.13021	1.4007982
369.03052	0.74964656
370.06191	1.6125649
374.23944	2.5176541
378.91755	0.78587497
380.96134	0.71925422
382.13142	1.699514
383.16957	1.2073083
386.11505	1.9319878
387.31824	0.49321314
389.47986	1.5410706
390.6936	1.0376469
391.94332	2.4722929
394.17804	0.73796563
399.97582	0.56652956
403.23766	0.83165361
405.2345	3.2934873
406.9662	1.4692112
409.01621	0.9199899
409.874	1.8225809
411.16676	3.6014056
416.13452	1.423232
416.96762	0.48389474
420.24988	0.62183822
427.14118	7.1290458
427.95403	2.1779789
430.27514	0.49330209
437.81559	1.3877567
439.14094	4.1121754
440.07251	2.1822697
441.33247	2.1078203
443.15802	1.1586814
444.8833	1.2329717
448.44774	2.14959
450.58307	3.0651215
452.16887	3.0990821
454.1665	2.4555051
457.14868	0.91845938
460.29731	1.3718616
463.68262	0.73041032
466.44069	1.4143486
469.22376	2.1448221
471.16746	2.8967063
472.08652	5.7154896
473.52818	1.2781694
474.91655	0.8453957
478.02475	2.5654519
483.21146	9.4160711
486.87317	1.5436816
488.95575	5.7262513
491.51322	0.88372622
492.212	1.4433316
493.20814	2.077178
499.06604	2.6364137
500.26576	2.8494085
504.04737	3.5282459
506.33358	2.4891045
508.07462	2.1593073
508.71184	3.7357483
514.58126	4.5443611
517.84693	3.7949013
520.47758	3.8086266
522.46315	8.3712944
524.306	6.1953732
525.76499	11.322975
528.23295	21.75232
529.75184	8.7443508
532.12803	33.732328
533.58434	13.785191
535.97369	2.4062121
540.47509	5.0837017
549.03601	1.23838
550.55213	0.75111398
556.8427	1.2120607
559.70171	3.9501844
565.2645	2.6547335
566.13858	0.63921556
571.29978	2.0346562
572.05768	3.476358
573.11899	5.0562471
578.32385	11.378287
581.33613	2.2680047
583.10957	9.3935749
588.08174	2.3639411
591.13443	1.9159794
593.58521	4.1882864
595.13065	1.9644618
596.18542	1.0177076
599.43621	2.1709451
602.20208	5.4079201
603.35541	3.9394849
605.05682	1.4878817
606.05755	2.4068551
608.40492	2.3794212
611.44778	4.9282291
612.85408	2.6054437
613.92135	1.0308474
615.26468	0.55325232
616.66358	0.3395278
620.26239	0.89873639
623.39213	1.6050295
627.72018	5.3062031
632.87228	7.1396517
636.81291	5.6161889
640.68058	2.4754521
642.81369	3.6684786
644.16465	2.5175047
648.66159	9.5399035
653.51989	5.4892725
655.14284	5.2797934
657.77444	7.7313644
660.8602	11.502621
665.53924	2.6817302
667.79149	2.5086851
670.85726	6.7628436
672.15806	6.3904469
678.20019	5.9606789
680.60345	7.6023202
685.28726	4.813027
687.92352	11.016976
689.10396	12.507397
691.48562	2.9005167
696.04959	9.8307497
697.34581	3.4632581
701.48817	1.7821206
705.38867	4.6337466
711.68047	5.8109633
717.06757	2.1775494
719.73239	5.5952267
723.23201	0.39102155
723.83075	0.80135241
732.78798	32.791132
734.93067	2.1728563
738.44339	3.7327078
744.45896	9.26202
753.63678	1.1682762
766.92269	0.70575572
770.02727	1.6747625
774.22803	1.3424978
786.22294	1.0672036
789.33624	1.6457793
790.23997	0.31711714
795.83237	0.56106342
800.03117	1.8053179
803.14291	3.032126
809.78568	3.799251
813.76031	2.3394928
818.36646	2.6861204
819.65274	1.331648
820.32512	3.4514103
838.85603	0.78294343
844.13147	0.63444316
848.89562	1.3217594
852.23911	3.1086848
867.13589	2.3282042
870.97866	1.4112067
877.43323	4.1266328
879.19046	3.298313
889.89025	1.6532013
895.35133	1.8439416
898.69566	1.3693404
901.40553	1.4499779
907.747	4.1855475
913.10268	0.54878587
916.34686	1.2224927
934.26148	3.5088864
943.09887	1.0640189
948.43365	0.36300134
967.36322	1.4303529
978.25592	1.0395287
988.48498	0.45579891
1022.3461	1.4309765
1024.0699	0.82526755
1041.0986	0.78916399
1058.5597	0.75730261
1071.0643	1.982616
1081.3655	0.66628072
END IONS

BEGIN IONS
TITLE=45: Scan 1025 (rt=1309.98) [E:\ORBITRAP\Laura\130118_OT_LB_Leaf\130116_OT_LB_Trichome_3.raw]
PEPMASS=776.38868 4815.5513
CHARGE=3+
SCANS=1025
RAWSCANS=sn1025
RTINSECONDS=1309.983
224.93104	0.98689224
248.21816	3.0316548
249.10167	0.20580421
272.17615	0.80989007
283.94665	1.2640235
298.97463	0.4624728
299.80271	1.1369204
301.04168	1.6314842
311.17959	0.58236271
359.23036	1.2325361
360.07589	1.4640349
369.19234	0.5298892
377.14516	5.9401771
380.17656	0.64122916
394.19221	0.8125259
408.05542	1.5049049
412.24214	0.62951724
427.58055	3.3940724
429.19676	0.80611482
448.18641	8.1390707
453.01819	0.49897385
488.85894	0.64524907
494.84276	1.1745796
496.25829	1.1446019
501.38	1.3038651
506.14251	1.1004975
515.23419	1.0090253
519.29667	7.1806128
520.09555	1.2553361
527.15782	4.1845241
529.96487	3.5105537
539.07183	0.49866729
540.6609	0.91682847
549.2462	1.3032463
550.14929	0.55413545
553.21651	0.3519344
555.08412	0.54122806
556.53167	1.0028756
566.89482	1.1548388
569.03851	3.3593217
578.65124	0.66684639
583.12419	3.4927839
586.00711	2.2751754
588.51939	0.65492184
591.16127	0.75122812
591.8436	0.32659223
599.13719	4.6689856
599.80045	10.38708
608.18935	15.091539
616.48322	1.066668
618.87566	1.8485256
620.12729	0.88763139
622.22431	0.60133185
626.93086	1.0309787
628.17026	2.0991008
631.61444	4.4466019
638.27548	0.75712518
640.61731	0.34830154
642.90267	0.77341348
645.00623	0.5568802
649.72802	2.261688
651.15402	2.1087949
656.04729	2.0798373
659.11773	5.8188195
663.03829	10.614761
663.41634	4.0024561
667.34221	1.363609
667.84733	3.0660036
671.93602	2.2205472
676.20424	17.763643
680.23849	2.6771046
686.75392	5.3887178
688.66667	2.503175
690.92894	1.6023081
697.57042	3.6436451
703.22806	14.880195
711.69446	19.746438
712.67598	6.1709139
714.05751	8.5506758
720.18209	46.569077
726.14095	1.7151671
727.1996	0.51411432
736.92842	5.1523444
738.94914	3.2228239
741.07058	2.1359395
744.70437	1.263064
749.32923	3.9377003
752.01442	4.3417636
755.86363	2.6046962
759.77063	14.049694
761.33555	7.2212028
764.44421	26.989805
764.84242	14.020766
766.4145	12.829066
767.11192	5.0995767
776.34295	2.1422564
781.24511	1.3472837
785.25573	1.9763415
791.19104	14.200211
795.27702	11.238096
797.0818	4.4018638
804.26922	79.448273
807.15319	3.8176086
811.30201	1.3595231
814.06938	1.241413
815.52992	0.71563634
824.36687	7.2291951
832.67975	19.680507
837.26153	5.1168619
849.01764	1.2565061
852.24067	1.9007931
857.08169	2.2621614
861.46981	17.239706
871.83244	6.1649615
872.77299	1.4288073
877.69347	1.6793549
882.4891	0.74987566
887.20703	11.817285
888.98012	5.2284477
893.38364	5.9032928
895.72558	3.8720203
905.24909	29.302277
910.56895	1.0527601
915.19502	2.0304688
918.88613	2.0714437
923.27165	4.1803633
931.23703	10.512835
940.23245	30.097491
944.58517	2.9497657
947.70929	1.8010215
951.41496	2.4852506
952.31173	5.2589089
959.34103	4.4560122
962.36166	1.1408542
967.13964	5.146525
967.7555	7.578865
969.77223	5.2510389
975.69223	28.267321
976.28925	32.566525
983.82978	4.496457
986.32196	3.9280794
990.33634	1.0258855
997.35541	2.1063932
1001.2083	1.8911999
1005.4229	0.95406328
1011.3981	6.1492329
1014.373	5.5846909
1022.1923	1.504859
1022.9708	2.9271185
1031.1827	13.849603
1036.0503	0.9442226
1039.798	52.504179
1041.2412	6.4511371
1047.2844	4.7730736
1050.1833	2.0180092
1054.5116	1.2290016
1058.2903	0.83475489
1063.4809	1.5472901
1068.4038	3.6743948
1072.4921	1.5304531
1082.3958	11.89415
1090.6952	23.951903
1096.3395	2.6916545
1108.7227	1.1002218
1112.3842	19.243715
1118.5096	4.3254299
1124.4762	0.48149383
1136.399	1.8588836
1155.5682	1.3685899
1164.9534	0.53446529
1171.4469	1.6812187
1180.5579	1.641938
1190.31	1.2141322
1215.4585	6.8028031
1224.2721	0.38110427
1237.4286	2.4019686
1239.3127	1.6570101
1242.2778	0.94572578
1250.5509	4.9470751
1266.4421	1.3857984
1281.4446	3.2098562
1300.434	1.4829196
1307.3719	2.1192413
1310.3143	2.7680518
1323.7534	1.4920204
1333.3293	2.3363325
1352.5317	1.3772365
1367.2515	1.0922823
1384.4936	1.844478
1398.14	1.3709197
1407.8166	2.3855208
1422.1984	0.47216478
1446.4425	1.2614643
1466.1854	1.057382
1479.4674	6.0245085
1496.1404	1.0144986
1520.7468	0.68807595
1536.2871	2.4235582
1550.4297	0.77124653
1566.6247	2.3368545
1575.4933	1.7422781
1636.5133	0.86555151
1653.3062	1.4652063
1681.7408	3.3509393
1933.7986	1.0847282
1951.3857	0.51754332
END IONS

BEGIN IONS
TITLE=46: Scan 1026 (rt=1310.71) [E:\ORBITRAP\Laura\130118_OT_LB_Leaf\130116_OT_LB_Trichome_3.raw]
PEPMASS=495.29831 3322.0068
CHARGE=2+
SCANS=1026
RAWSCANS=sn1026
RTINSECONDS=1310.7142
147.00142	0.43134516
153.03825	0.71333127
158.03525	0.67763574
158.99046	0.89527698
162.27009	1.1281686
172.23778	0.28090195
175.13252	5.1992147
184.92462	2.2340189
199.1243	0.8773411
204.00113	0.37272406
209.83429	1.1080452
211.00073	0.17732311
211.97314	0.83205166
213.91648	0.40496603
216.1235	1.7832498
220.96683	2.081692
223.96231	0.23009958
226.19879	0.6919272
228.92467	0.90631242
239.81042	0.71047653
241.00871	2.6059886
242.86184	1.007548
248.03088	0.71098184
253.00271	0.2677337
258.21287	3.4745066
260.14154	1.5403512
261.19033	0.57761884
267.8897	0.56631887
268.68664	0.26405137
269.87591	0.52507191
270.84353	0.76485651
284.02472	0.65747018
287.25828	0.81661066
292.4642	0.97791146
296.89847	0.29324641
298.11778	0.98387232
299.87925	0.54310476
301.72794	0.9245074
309.5874	1.6273582
315.09786	0.72561926
319.01703	0.67112315
320.16485	0.83739683
322.5493	0.71163267
326.25984	0.63558272
326.93087	0.86161243
331.22992	0.72873235
333.0261	1.3077489
333.60567	4.1383641
336.12573	0.71872291
344.76401	1.0913102
347.15757	0.753122
349.18474	1.2242552
349.77218	1.641178
351.60279	0.862222
356.1075	2.515036
356.83259	0.68674068
358.5752	3.5203811
361.49347	1.6894784
364.79918	0.42449904
366.97671	0.92416691
368.90073	3.728742
370.01194	1.3490476
371.16206	1.1865488
375.37934	0.57321996
376.02732	0.86676667
377.25871	2.5165597
379.97785	1.4238138
383.48211	1.6668607
385.2193	0.4613236
385.56566	0.88905388
387.57631	1.2591896
388.91307	1.4710361
392.32068	0.42125283
394.91319	0.67040448
400.14357	2.76579
404.30931	1.9452772
409.16675	0.78688296
411.14847	1.5456628
421.14117	9.0344856
422.3192	2.4019622
425.67518	1.1793176
426.92313	0.85077804
427.73647	0.49537616
430.08973	0.7793739
433.38096	2.4129429
435.28505	1.1879218
436.72756	2.0368022
440.03489	6.3209993
445.59697	1.6497283
448.02403	7.2444151
448.76953	3.870555
449.91801	1.8944275
452.67818	0.63374569
455.51764	10.875729
458.80099	12.111357
461.66734	5.7085173
463.54996	5.4025067
465.9861	3.2089073
467.4301	7.5645227
468.16478	3.3517223
469.19838	3.1768702
473.3176	31.66392
473.73362	5.7590199
476.75533	10.726061
477.45539	4.1424132
481.11867	7.677984
485.16774	16.34141
485.91107	30.763335
486.91174	20.208849
488.84378	5.9239378
494.77519	5.8833163
495.65432	1.6397174
500.66455	2.3712697
501.91199	1.1423875
502.27123	3.1790724
505.04941	1.0296644
509.41405	2.0967007
513.13449	6.3845484
516.07566	0.44930107
516.86443	1.1947294
519.75322	0.53491149
521.97386	1.5713292
522.84766	0.2724072
526.24976	2.2895018
529.85388	9.5852412
533.66022	2.4427243
534.36185	4.0826963
541.10031	1.19763
543.68188	1.3304421
547.3296	3.0401873
549.84989	1.906203
550.26218	2.3666988
553.34509	6.1596109
557.28019	5.2956969
558.74431	3.6328338
561.19512	5.8394085
563.31773	0.24844118
569.28292	22.084576
572.80418	2.6844929
573.29826	5.6380744
575.07678	10.328861
577.30843	12.127771
578.01981	3.7877685
583.35704	4.635703
586.73745	6.8786978
589.41084	5.4132373
593.31949	1.6977538
597.60603	4.7556141
599.88791	6.5966457
603.14657	3.1410836
604.14915	4.3476369
607.91133	2.6952807
611.65125	10.809085
613.06385	4.1717936
617.28115	6.9817113
621.26616	2.6584771
624.01955	5.0805941
626.60631	1.9675522
633.34899	2.0611945
635.22492	0.85847594
637.24066	1.2380102
638.26329	0.40793845
641.18267	0.6708744
647.77326	0.69461141
648.70077	1.2232116
649.89467	0.46013335
656.87307	1.7769824
658.22042	2.8423382
659.36464	1.3398578
662.4853	2.5816517
664.61038	1.7054483
668.21136	2.3081401
672.37871	2.7395007
675.5121	0.47215935
681.1109	0.80587457
687.84036	2.7075706
692.11271	2.4100465
693.55219	1.7369834
695.42264	0.98326068
700.53462	3.4639761
703.46592	0.79018851
706.34143	1.1455838
716.29327	17.4497
722.27785	0.50981185
723.07214	0.98940011
728.58591	1.5724781
732.29276	31.279731
733.18805	3.1699926
735.57229	1.4449961
741.44307	1.9023078
745.37529	1.5105663
758.36147	0.79661367
762.81392	0.83529893
769.09679	0.98187365
771.08768	0.71658873
773.41926	0.79873347
778.83563	1.0047898
780.53385	1.753318
787.35981	7.0578653
790.38499	2.3655379
794.40837	0.7520047
805.31621	1.1690439
806.90331	0.67437135
815.36242	28.477886
820.3627	1.3385451
824.30066	1.157955
830.39324	1.0580426
834.24408	2.0963777
849.32862	2.6664782
859.39365	1.1204636
863.34558	0.4751712
871.25129	0.9860726
874.59594	1.3605777
883.23138	1.1981191
888.32251	1.5896788
910.14941	0.539923
928.62988	2.0805606
942.34626	1.5075981
946.39225	0.56632098
957.17614	0.56160398
END IONS

BEGIN IONS
TITLE=47: Scan 1027 (rt=1311.26) [E:\ORBITRAP\Laura\130118_OT_LB_Leaf\130116_OT_LB_Trichome_3.raw]
PEPMASS=544.28091 3100.5745
CHARGE=2+
SCANS=1027
RAWSCANS=sn1027
RTINSECONDS=1311.2596
158.874	0.5212912
159.80113	0.30339042
198.42368	0.5785067
198.93959	1.4750633
209.88516	0.31321496
226.9281	6.3307108
240.19298	1.9852229
241.01174	0.57201128
268.09028	0.4516556
270.09973	0.81065628
284.74759	0.31565135
300.05792	0.29108098
310.77401	0.63904088
314.04385	0.49108175
322.01624	1.3530296
330.50641	1.34827
336.06216	1.0720696
338.03034	0.29964887
340.17934	0.43874687
343.2608	0.37551659
348.86835	0.81214087
353.91557	0.48105027
355.06374	0.30570651
358.01907	0.21457114
364.70013	0.6254092
371.76623	0.61874501
377.07425	0.68096904
380.94904	1.2125489
381.84514	1.2677906
384.86552	2.1556246
385.41644	2.5778375
387.08585	1.2910743
387.80271	2.2603206
397.5545	1.5795012
401.09093	2.6481377
404.29482	0.62914151
412.7324	1.0943925
414.11811	2.0501354
421.22387	1.0971302
422.26172	2.2596858
424.31452	0.71015339
425.06498	0.42821355
426.21607	0.82277917
427.02516	0.3378099
429.75873	2.809772
433.19863	0.67397863
436.13571	0.38772577
437.44159	0.43270404
439.53721	0.87089903
440.2977	0.56442238
440.94317	1.1635562
442.16259	0.83730432
444.07128	0.83522439
446.87838	2.2060156
448.24289	1.0821172
452.67035	1.0532275
453.07845	2.0422686
454.59206	1.2049116
458.35908	1.0864434
461.11801	3.0373956
465.26255	9.6262376
466.26233	11.699284
467.73721	17.270554
469.9092	1.6239157
477.71832	0.34764934
485.79602	2.0959994
489.55709	1.5395303
490.48829	1.054201
493.3306	0.93452219
495.98719	1.4933618
498.80342	1.5708205
499.28033	4.9235928
500.19598	2.5986201
501.13682	0.75802034
501.51904	2.4220408
505.68817	2.2753966
507.48083	0.92714685
508.79708	0.82873197
509.73469	2.0779028
511.66034	5.0513198
513.4276	2.9517052
515.20539	2.2623544
518.288	3.1654848
518.75639	5.3579884
525.10496	2.0656541
525.53405	3.0626005
526.782	5.6689436
531.76318	7.2137645
533.79952	10.267199
535.44138	21.130353
536.89244	24.996663
539.34141	1.8639777
542.25927	1.2077131
544.65447	1.1528341
547.26996	0.53398269
549.34869	0.79841501
552.25755	2.470955
556.77	3.5967861
560.376	2.3990967
562.14528	1.7600075
564.94983	0.5435449
570.11099	0.59097104
570.80743	1.287032
576.86834	2.7409367
580.06133	0.60136922
580.5819	1.3725732
582.17228	2.7389797
583.21379	0.66914894
584.4924	0.46780722
587.14261	1.3011368
589.97836	1.6037745
591.45997	1.6751914
592.64804	2.5653785
594.08971	2.6600241
596.39881	0.39151329
600.46544	2.8153521
601.19756	1.207273
606.83136	3.1982096
608.09714	4.6287942
609.6714	1.2660316
618.51385	1.5594289
622.84201	20.779892
624.198	10.417508
626.49211	2.1814041
629.03623	0.68770115
632.04647	3.6424051
639.92382	10.610863
640.44464	19.587319
644.04909	16.625926
645.59667	7.2951496
650.13463	110.75983
654.22434	2.1645025
657.16492	3.4430368
658.76003	2.8512318
659.145	4.6200151
661.21375	6.5369117
664.31289	2.1391952
666.71432	1.3997633
667.83792	2.1404177
671.07606	0.39939291
676.1159	3.1383137
677.34416	1.0685708
681.76816	11.203734
687.95102	15.292249
691.29362	12.044825
694.96147	6.6879932
698.7193	11.229204
710.88712	3.0284219
713.1821	1.7140158
714.79635	1.8007722
717.25626	0.55053098
721.94449	5.1142729
722.55772	2.2799115
732.22461	1.8008145
735.74554	3.2448783
739.23105	1.197639
741.2539	2.9550854
746.85645	1.1216184
749.82126	2.3436505
755.3798	6.9292603
756.16181	2.5532715
759.18176	1.7618471
765.25728	0.78664133
767.93555	2.0109499
773.00171	0.55911476
778.27362	5.5166966
787.87022	0.59749362
794.05993	1.4138767
801.0003	0.85514497
814.55494	2.3510506
819.93951	1.7143842
830.24603	1.7405241
840.20177	0.91085115
841.32656	0.83075938
847.63958	2.4726962
852.17487	0.71143739
858.23254	2.0487931
873.56384	0.5803394
886.20646	1.8589131
889.41914	0.38889681
901.99346	1.1563877
914.48596	2.8800514
920.54644	3.3929947
938.13837	6.0911913
952.31518	2.5734566
957.46447	0.68817195
963.20923	0.331535
964.58416	0.46970517
995.10669	0.685903
1059.3856	0.47291564
1080.4517	0.32651648
END IONS

BEGIN IONS
TITLE=48: Scan 1029 (rt=1312.33) [E:\ORBITRAP\Laura\130118_OT_LB_Leaf\130116_OT_LB_Trichome_3.raw]
PEPMASS=815.37351 3722.7925
CHARGE=4+
SCANS=1029
RAWSCANS=sn1029
RTINSECONDS=1312.3256
242.17511	0.46269202
251.92033	0.62188015
265.17239	0.63405614
290.03015	0.79967614
297.03601	1.4703647
300.79492	0.98571765
309.91257	1.1642588
334.22839	0.64994476
341.16144	2.9099459
381.9545	1.2360798
386.42395	0.46496705
399.19563	3.5798917
401.91747	0.64984745
402.9698	1.1138193
412.19452	0.42454522
417.20991	0.83924289
420.12451	3.3114278
422.84993	1.6251908
430.14931	1.818796
433.1799	0.57586009
439.08634	0.69581442
443.13844	0.58367043
447.06714	0.63407561
452.18152	1.1189975
474.16534	0.34193548
480.05583	0.48898291
480.85916	1.0405334
487.07464	2.0100197
491.03503	0.84041586
497.99731	1.6173389
499.0686	0.39308894
501.13092	0.48830853
502.11106	0.23925082
517.01216	0.73894884
525.71331	0.49751495
534.54516	0.68876361
536.14129	0.97220883
540.1107	3.4567445
543.55826	1.0523283
545.04644	3.2501491
551.02362	1.7675363
553.11025	2.0324676
557.63253	1.5774227
558.08992	0.41038896
564.69844	0.61710127
567.5936	0.57974507
568.90205	0.25479289
571.62187	0.88864163
574.3388	0.95449085
579.95791	1.7435926
583.85827	0.79879667
587.16403	0.93751323
588.44501	0.61829543
595.3526	1.7268733
622.13665	1.7628834
627.78643	1.0510207
632.53549	3.2466054
647.65813	3.0324982
649.54466	1.8356558
653.52422	5.7921474
659.4919	11.804572
660.53217	3.107637
664.01532	1.4247096
666.76344	2.8369886
669.22386	1.3462023
670.37872	2.6758143
674.1259	1.1124104
674.83942	0.54990786
677.73987	1.5887588
679.28293	1.8409897
682.35234	1.097149
685.91571	1.5921303
693.3973	0.4547903
696.05509	5.7223581
699.0352	3.1308625
702.49631	2.9357343
703.08768	0.7040225
710.12513	8.9578033
713.66841	7.1888842
716.34384	1.7794956
720.35033	1.0689499
725.95208	1.5692972
731.15588	1.046294
735.41747	0.88594921
738.76508	0.47600511
740.30713	1.5224214
742.33145	0.96739053
748.21478	4.6470909
750.99091	4.9949669
757.01678	3.3305198
761.12965	3.5573012
762.80347	4.906714
766.08784	3.4635659
769.89405	3.8301317
772.49028	3.1489926
774.53446	0.85713238
779.11275	7.0022213
780.29749	3.9153957
782.63405	2.1043874
789.22689	2.6334371
792.08557	7.4411521
795.30872	10.525337
798.09309	13.252646
802.89025	8.6335168
806.48304	29.930627
822.50744	6.1726928
827.92882	3.0405716
832.43397	2.8195926
834.138	3.2742127
838.69836	1.9310267
843.79481	2.3590614
846.64251	1.6527616
849.72446	3.1705441
853.18851	2.5474411
855.12481	3.6564942
859.43385	10.85292
866.29559	8.5356202
867.51898	3.5794303
873.0958	2.2641732
879.6374	7.9586931
883.2022	0.69170931
887.83958	3.8524119
893.17829	2.9794742
897.20537	5.4184898
903.15213	3.2733345
910.56669	3.5611496
914.95267	2.6350265
919.82943	4.5383781
925.20606	6.5606909
932.40625	10.475047
936.78006	9.0178234
940.97045	8.2138454
944.54599	8.7253725
949.07139	3.4670652
950.88714	1.7353464
955.66985	2.2715228
963.29821	1.9380436
965.74253	5.6530025
968.5945	2.5786999
971.939	2.7019786
974.60162	3.5722634
977.65342	3.9811592
980.33298	9.6583603
981.45355	2.2671976
984.77873	1.2446667
991.43804	8.4134195
995.12739	1.1978038
999.43618	5.3332879
1003.202	4.5551504
1008.2315	21.085234
1014.6412	31.190214
1020.9151	4.0389223
1025.4872	2.596813
1027.5842	3.6299459
1032.3542	7.7944659
1038.4697	23.052965
1039.0853	8.3007494
1044.0136	60.010211
1048.1367	6.6934107
1049.5224	3.6107457
1067.2665	8.5801047
1076.5127	1.8810877
1077.7972	0.8585112
1089.3518	1.7067641
1095.8877	1.1136224
1100.3334	1.0039818
1115.2387	1.6416798
1120.3245	1.2880006
1131.069	3.697414
1135.8942	1.0383952
1140.9496	4.6714271
1148.0404	4.7237256
1154.2461	13.449872
1163.4962	1.8683516
1172.6899	2.3975285
1178.7663	3.2041245
1187.3365	1.4421087
1190.3741	3.9209496
1198.0504	3.6559792
1207.8881	1.8999589
1219.2018	2.6193535
1226.6472	1.241679
1230.24	1.8910626
1236.9934	2.4105301
1238.7471	2.6993825
1246.5511	4.1099505
1255.4911	1.1703838
1265.2931	11.55047
1277.8141	4.1139548
1282.2698	7.9706992
1287.2974	11.2704
1294.6816	1.0487594
1301.1597	0.44373842
1320.3749	3.5155268
1327.904	0.41831579
1336.6505	1.3306904
1343.5308	3.4217473
1363.404	0.43371745
1380.8646	1.379659
1383.3133	0.74713291
1398.4713	2.1955452
1406.658	1.6733657
1414.0072	1.3881035
1415.4386	2.8012491
1461.2606	2.6407736
1507.4231	1.0189474
1546.1147	1.5142346
1582.7542	1.1448591
1594.5739	2.233725
1606.8085	1.051365
1658.5746	1.7570139
1678.9733	0.69858244
1870.4781	2.4373587
END IONS

BEGIN IONS
TITLE=49: Scan 1032 (rt=1314.77) [E:\ORBITRAP\Laura\130118_OT_LB_Leaf\130116_OT_LB_Trichome_3.raw]
PEPMASS=435.55784 2215.0066
CHARGE=3+
SCANS=1032
RAWSCANS=sn1032
RTINSECONDS=1314.7686
130.0056	0.47418057
135.91847	0.86870589
149.00653	0.70680731
155.96402	0.64196962
167.12788	0.66541249
170.97371	0.38005145
173.99982	1.6482826
178.19508	0.44005096
184.80038	0.39302375
190.86701	0.42978982
192.20201	0.56609973
194.8536	0.42974333
198.7493	0.84399396
209.49883	1.2029025
210.58997	0.73215624
210.9355	1.4941656
212.83079	1.4372261
214.7286	0.33491298
215.14759	0.41733259
218.02789	0.56762674
226.79716	3.7389578
231.91654	1.0616643
233.63991	0.33311352
234.23831	0.77508075
234.80389	2.6399195
238.86225	1.5978117
239.78021	0.35164351
243.82783	1.8518441
244.09391	0.33841467
249.9545	1.0854027
253.82861	1.8117958
261.01059	0.73546825
268.68289	2.755725
271.85386	20.065971
282.7299	0.5183672
283.91663	0.34635539
286.48156	0.50663201
287.59556	1.107766
288.12101	1.7631682
291.12764	0.77225304
292.17876	1.914916
295.91972	2.2708997
296.66812	0.87859874
297.87718	1.4607945
298.85504	2.6692379
300.82459	0.34288967
303.25976	2.3823146
309.47458	0.27015232
315.18446	2.2205828
319.13575	1.6341504
320.86042	3.5916381
322.73635	9.4683158
324.33217	1.8919157
324.81468	5.0392731
338.91935	1.1391848
339.6925	1.9042285
341.15341	0.45003391
345.45772	4.1527499
349.09871	1.6096175
352.69112	0.70983769
355.09776	1.6883113
357.00459	2.5410486
358.76295	3.2906947
362.98268	0.646506
365.48249	1.6865086
367.06042	0.46734104
376.09856	0.56719918
378.1698	3.4771373
378.94879	1.7437083
382.47413	1.0795161
384.01341	1.2496462
385.20262	2.6537627
386.2264	1.5015983
387.28539	1.8165664
389.74757	4.6466123
392.39961	2.1700013
393.00709	2.8120368
395.70442	4.9163289
397.2066	1.0703404
397.81484	1.9447133
399.09179	4.1146372
405.00572	0.69402553
406.93196	0.58317694
407.95499	2.3429407
409.14344	0.93677198
415.12729	3.6438064
417.09897	13.930208
419.48449	6.5236262
422.10789	3.7720942
423.22049	2.7770416
423.78487	7.5793115
425.82774	10.411161
426.44922	2.6178365
428.25042	4.4808069
429.68259	9.375197
431.77725	2.1499029
433.95033	0.56745329
434.87294	1.1829231
435.36064	1.7120872
439.53544	1.7873218
440.90122	1.5331225
444.68609	3.7129877
446.09055	4.0533622
446.82903	1.1412729
448.24621	2.6063206
453.20791	1.4836095
453.87036	2.2432423
454.36429	3.9806195
458.505	1.0971476
460.65095	2.0843906
462.70211	0.941119
463.47107	2.2191372
464.59948	0.67594769
465.38917	2.3645657
472.66647	1.9696993
474.41531	2.6482948
476.47376	1.8553295
476.93013	5.4930727
478.65152	1.6675861
481.19074	0.95557965
483.67841	9.4190459
484.53482	3.7829963
488.82843	0.91457597
492.05594	1.4671664
493.74301	2.1227187
497.11072	1.1956572
501.2967	1.4326818
502.89469	1.4292406
503.37779	3.6245715
508.97119	0.53642091
513.68729	0.72326925
517.16477	113.66912
523.30384	1.1377383
526.15901	1.1956328
527.2058	0.44539224
528.64881	0.28775955
537.28064	0.58194635
541.09418	0.42927608
544.80863	1.8037119
547.54028	2.1949336
551.64316	3.3013114
555.48712	3.415015
559.08278	5.9928349
559.99115	5.8278694
567.13061	3.3151339
568.63718	1.2747923
576.08789	1.9732331
580.66949	3.9436489
584.45317	0.81192035
587.78159	0.49515147
590.27172	3.6838109
591.15067	0.53463179
601.385	2.0450609
607.7602	1.5812099
608.81256	2.4037871
611.35583	0.38512559
615.85412	3.4708656
625.32962	2.7141327
628.14075	0.44273432
631.23335	1.1679635
633.18194	1.5142208
635.08314	4.2758403
637.3025	2.0135353
640.2332	0.24512494
644.33937	5.6676731
651.99097	1.7763833
659.22353	0.59967226
660.92943	0.57114757
662.26876	0.29757898
673.2323	0.80076291
679.16925	1.0966891
691.3687	1.6383239
696.35339	0.90735203
701.34918	0.44540182
714.36625	1.1249374
715.43299	0.27473634
731.40447	1.747268
737.83059	2.1691705
739.02503	0.5577284
756.38439	2.4695167
767.51941	1.32053
773.35075	1.9992796
777.12378	2.2261588
784.24389	0.98116241
790.29705	0.49978547
816.39141	2.7396608
819.99165	1.5560049
869.2666	1.0000092
884.03711	0.83685461
888.31628	1.7911193
END IONS

BEGIN IONS
TITLE=50: Scan 1034 (rt=1315.89) [E:\ORBITRAP\Laura\130118_OT_LB_Leaf\130116_OT_LB_Trichome_3.raw]
PEPMASS=541.03288 4121.8892
CHARGE=4+
SCANS=1034
RAWSCANS=sn1034
RTINSECONDS=1315.8851
155.3354	0.48324655
157.93559	0.34806579
166.09165	0.63202238
170.95441	1.6403638
182.99099	0.4365396
199.90094	3.0111236
218.97916	0.38009796
222.24121	0.86066949
227.87583	0.7713704
229.0484	0.51198648
232.07421	0.55881789
236.04251	0.35135015
245.01804	1.1001834
245.72514	0.49416533
256.61377	0.57448391
261.00331	1.4890714
262.16932	0.66200972
264.1514	0.75355606
270.14688	1.2160843
272.19997	3.5442781
274.48346	1.5548818
281.85727	1.2634572
285.86418	0.2661856
287.00494	0.99937547
293.00348	0.54295259
299.70166	4.5800597
301.18476	3.2105609
301.60301	0.58861179
303.91339	0.86865109
311.0896	0.29498204
317.05773	1.1964579
319.64478	0.3583303
326.51405	0.29934659
328.0128	3.3573599
328.32089	0.51556262
331.17256	0.56804108
343.0141	1.6904888
347.49774	2.6202612
353.06713	0.76143069
356.17723	2.1971614
356.82302	3.028729
360.25049	0.71252537
360.69937	1.8693893
362.88344	0.32667203
365.76302	0.35268799
367.67248	0.38819003
369.26793	0.97616276
370.10851	1.3456958
372.82138	1.6377907
373.76332	3.181318
379.27269	0.53663079
383.20986	1.4689532
385.48275	0.68902787
386.72051	2.1068162
391.11107	1.6721421
392.3509	1.2572478
393.93293	3.5425335
396.34618	0.71391398
399.01529	1.6751888
401.35825	1.4108107
403.21161	2.2472465
404.99971	4.8147702
410.04693	1.6737098
411.06791	2.5207575
412.01871	1.2803586
412.51452	1.5479155
414.90005	0.62608535
415.88531	3.3069344
422.35069	1.6399636
426.78698	2.8669266
427.18007	5.7331521
427.97017	2.0698497
429.08983	1.1116671
431.14007	0.55708461
432.62956	0.56068093
433.18077	1.6142173
437.80089	1.3071361
438.79409	1.2774053
439.72603	1.7638877
443.38386	2.9914511
445.74868	3.6014707
446.23904	0.92253202
447.79573	0.78889981
451.99357	3.1472357
453.8386	1.2205868
455.01695	2.3014231
456.30091	2.9733588
456.76716	4.176092
461.69153	2.4386157
465.7095	1.8495064
467.6553	5.7335078
471.02004	4.3328601
474.16263	1.6714269
477.79313	1.1862939
480.46365	3.6375845
482.90826	5.1919644
484.18766	3.412487
488.91582	17.451821
490.31467	2.7963699
491.93155	1.530889
493.60004	0.56998553
495.09041	0.75701585
497.29321	1.1226262
499.50281	2.4237901
500.06533	6.0949534
502.36094	1.4786385
504.32488	5.9091998
506.9599	6.8243777
509.18874	3.9390805
512.45444	5.384559
514.17978	2.434148
515.75555	1.7939579
518.59057	3.6488378
519.20868	4.6112941
522.47915	16.545236
523.22402	4.3215252
526.20253	14.093257
526.96172	6.278456
528.99149	5.260747
531.01383	9.6262411
532.18011	11.003251
533.5242	4.3634982
534.18204	6.9626831
540.39313	1.7091117
542.80999	4.2782147
551.79733	2.4755241
555.23178	5.9938521
559.41272	5.6106279
559.77247	2.0243305
565.01043	2.110051
567.50085	1.5063109
572.44242	11.008754
573.61531	4.5802318
575.32404	8.8663391
578.55659	7.9178235
579.16827	11.457775
582.86708	12.937155
585.45907	3.9510744
588.13425	2.618271
588.64312	5.4929838
591.35277	0.73894868
592.51941	2.0346457
594.38854	5.2851546
597.69141	2.0060217
598.8214	1.796587
601.01371	2.1041378
602.86738	2.3356565
603.8657	6.1975577
605.866	6.4901422
609.17564	5.827669
611.61505	15.319494
615.1925	3.6688677
618.48163	1.1658701
620.38607	2.0019514
622.46967	2.9872416
625.23272	2.8448799
625.7965	3.8503692
632.28639	7.6470574
635.35002	16.302153
636.54916	6.1214918
639.30936	0.82303361
643.89903	3.5868879
646.28088	4.9313806
648.36392	11.738455
651.72632	7.1310289
654.35717	19.500889
657.31055	5.5264555
660.37007	11.637819
661.23411	7.9208153
664.39928	1.4818397
668.75227	14.112713
671.8537	12.836846
674.15925	1.6025211
678.20114	13.491257
680.81115	7.3936635
684.48528	2.3101176
689.31839	36.584997
692.34893	3.2454378
696.28625	13.111518
696.88419	3.4858658
697.26482	5.8427905
703.23729	0.52022925
707.89965	3.3660433
711.40928	1.3866187
712.2868	3.2176804
717.10077	1.9674535
719.97485	4.641007
723.76821	12.888338
724.70147	4.3505284
732.46698	23.898917
733.33048	37.331278
741.60115	0.7089183
744.81689	7.7624597
749.08195	1.9736421
753.64216	4.0176118
754.27706	5.9424934
757.35107	0.88525517
758.03992	1.2353623
766.0509	1.6990078
768.31551	0.82922735
772.59167	1.6994758
773.24251	0.74754485
784.26763	3.0283175
788.20351	1.0678656
800.2353	1.6460347
808.79587	5.4872666
809.8722	1.3176215
817.86653	15.030146
820.25744	3.5011563
824.30512	2.263559
835.75047	0.99427262
840.35136	3.4534526
844.5593	4.7927537
852.31474	8.2764035
858.8085	3.0438749
866.17244	1.0035223
867.43281	0.37508015
873.56474	3.2271421
877.44194	3.0290736
881.2577	1.3515091
887.33697	1.0978725
900.79967	1.8855904
902.97192	1.5333722
907.94728	2.096129
909.57989	2.1729471
917.47833	2.9175704
919.48271	1.5056961
944.35583	0.70791124
949.31189	0.75680397
955.45636	0.44612654
971.91545	1.0660067
975.26721	2.6859451
981.31613	0.70250426
985.17371	0.74714608
1025.3372	0.78592096
1027.4349	0.43586378
1041.5979	1.37271
1057.2987	0.59237942
1119.5864	1.2867439
1123.417	0.43430867
1154.3639	1.3187264
1176.656	3.0322259
1190.354	4.5962853
1196.277	1.7843192
1231.8259	1.0205427
1249.6333	1.1465448
1319.529	1.1313111
1360.433	1.3352356
END IONS

BEGIN IONS
TITLE=51: Scan 1036 (rt=1317.12) [E:\ORBITRAP\Laura\130118_OT_LB_Leaf\130116_OT_LB_Trichome_3.raw]
PEPMASS=906.70229 4419.6855
CHARGE=3+
SCANS=1036
RAWSCANS=sn1036
RTINSECONDS=1317.1232
300.88803	1.6801471
307.82208	0.4526781
315.0188	0.29408643
335.21534	0.48613171
336.91842	0.33363265
341.94244	0.47986539
347.1116	1.2995556
348.2422	0.35032565
354.845	0.30275388
364.87348	0.34359148
371.07544	2.5517668
381.95572	0.89871035
387.98703	1.0989509
404.03051	0.94709642
416.08801	2.0600396
422.85935	0.80576352
427.80169	0.83384744
428.89023	0.51187726
429.74243	1.4562361
434.00167	2.6103695
436.23511	0.59269307
442.09616	0.86166473
448.05671	0.59652312
451.77466	1.9362463
452.2909	0.38031835
453.11492	0.55242005
455.06358	0.34373064
463.13268	0.50666039
465.03991	1.4038314
473.25543	1.3400263
473.9943	0.91156875
482.95373	0.91668901
490.8923	4.0082922
494.13482	0.31377456
509.2362	0.55770645
513.16177	1.0132057
520.2893	0.67102344
530.19154	5.2300599
541.25262	0.97547955
548.09826	2.4860853
577.8739	0.88580291
582.0487	1.6229576
587.20871	3.2141213
605.19745	4.2185366
617.26336	0.81616706
626.19927	4.8691055
628.40604	0.53698395
630.45214	0.73910739
635.14851	0.38490873
636.86848	0.5938478
638.90828	0.94220104
649.11082	1.1038082
652.30676	2.6819896
662.22308	0.318668
673.40597	1.4440114
673.90168	2.8468769
677.71875	1.7727239
692.39547	0.85421851
694.11594	0.79726065
705.02294	2.255967
708.30699	1.6803294
710.3542	0.90602369
711.22204	1.3693529
719.25409	0.56450554
728.00201	0.94306052
737.08673	1.8507333
737.77755	0.9038515
745.1859	1.0567287
748.91053	1.6731909
751.2098	1.0578508
752.41775	0.43572636
765.43857	3.1637167
770.17318	7.4103972
772.91093	1.7474447
778.88846	1.2572035
779.59381	1.3045224
785.70957	5.7261351
793.6546	6.3863252
794.40315	1.7766559
797.98905	9.8753068
804.48076	15.569984
811.38724	1.0777823
813.24381	0.98853528
814.70492	1.0115592
821.21507	5.0421609
824.74895	2.2610807
826.9677	0.82718871
830.8273	0.95946156
837.13591	2.2876164
837.99573	3.8921165
839.72998	1.5236829
846.37594	8.1062603
850.96991	22.351703
852.34587	17.32637
854.57313	17.409991
858.40662	36.89241
858.98976	14.218341
863.62547	5.0161729
865.18468	7.2648486
873.20902	11.687735
875.67876	9.2318123
878.15405	2.7348609
888.27222	26.059291
894.34682	88.415024
904.30114	1.6943285
914.06297	10.134724
918.45894	2.8444411
922.81982	63.326036
931.1024	1.1702049
949.03507	2.2816668
956.22118	4.2686738
964.36988	4.1596573
966.23199	2.3689898
974.69102	5.044438
982.29255	4.0027731
985.25028	2.2676133
994.36095	2.9220282
995.89217	2.5822671
1004.2294	33.374925
1009.7358	1.5373856
1013.451	2.4630055
1018.0632	2.1642178
1028.3101	1.2068747
1030.855	1.8860642
1033.2691	2.1880219
1038.3396	6.3330721
1047.806	13.509484
1048.3394	5.3323482
1053.7235	1.6568218
1062.0067	2.8668237
1066.4	3.4520893
1067.2455	2.3569573
1076.3261	29.39674
1080.7954	3.4158086
1087.6252	4.8852369
1095.2505	2.7343268
1098.7792	2.1352736
1104.8846	59.670707
1117.3894	3.5994266
1124.1834	7.3516652
1133.9201	47.08755
1139.4558	2.1627903
1150.2534	0.67787324
1167.3415	6.9448767
1168.2588	1.4588713
1176.9213	26.250852
1181.9797	1.3076015
1187.5162	5.3752356
1196.3895	9.4182669
1205.5414	29.807161
1226.7766	5.0298379
1232.4943	2.4381624
1245.5146	0.93689009
1255.4347	2.2011298
1267.3596	2.6286939
1278.3829	3.1142279
1286.8492	6.1945311
1293.3742	0.949964
1309.7523	3.973677
1315.9185	3.1439051
1358.368	2.3991397
1366.4028	1.1046941
1373.4296	1.0254118
1415.5492	0.61955579
1464.7165	2.3746909
1489.6738	1.8014876
1527.2555	3.8206248
1568.6619	0.48658661
1617.4174	0.75003617
1660.2587	0.7288723
1976.8193	0.78134447
END IONS

BEGIN IONS
TITLE=52: Scan 1041 (rt=1322.01) [E:\ORBITRAP\Laura\130118_OT_LB_Leaf\130116_OT_LB_Trichome_3.raw]
PEPMASS=512.53223 2545.5217
CHARGE=4+
SCANS=1041
RAWSCANS=sn1041
RTINSECONDS=1322.0072
183.11776	0.22272807
184.79324	0.38969634
208.97476	1.4177058
212.02653	0.28362697
219.11522	0.5861791
220.066	0.99213911
223.28001	0.37310297
225.82767	2.2539218
226.08232	0.39778989
228.77175	1.0399435
230.02674	1.7249236
235.11905	0.3973562
241.6929	0.42291968
244.16018	1.2800526
245.26951	0.77407489
254.1353	0.28627162
259.1073	1.1975968
270.61007	0.93676015
271.09598	1.4605848
283.1575	0.28296615
283.2011	0.075219628
285.00522	0.18986881
297.20812	1.7061652
299.06357	0.73265491
299.75252	0.28869043
305.17819	0.55524961
311.0407	0.47865979
312.19158	1.8639879
321.94338	0.38018853
323.87108	0.91479161
326.22391	2.6164789
326.9918	3.6775653
328.72204	0.84082323
329.8461	0.7252982
331.67498	0.43756728
335.24471	0.68828825
338.88811	0.62533319
341.0911	0.73650146
341.61892	2.2574497
343.37924	0.99744772
347.34329	0.29838284
353.65686	0.29552266
360.63421	1.8464587
364.62378	2.1642747
371.78553	0.89063951
375.96303	0.69785426
378.82112	1.8154375
381.2754	0.70451829
381.68972	1.9848383
383.44878	0.44496523
385.74248	0.83027824
387.79396	0.78700247
390.8291	2.4446566
400.24554	0.70684813
409.86133	0.9134451
411.20451	1.4529521
413.07765	1.60688
416.09259	1.403136
425.08167	1.2338504
427.87281	3.2526856
429.77907	1.2802756
432.76577	3.0916195
436.19501	1.748274
438.28584	0.36090477
441.19605	0.49407938
444.47802	1.0349234
446.04973	5.3238614
449.14814	0.99883297
450.75186	1.6279358
452.5462	4.2180255
457.1056	2.3387654
458.78215	2.7432145
459.785	2.3399933
460.50405	4.0238051
462.82754	2.1864038
464.52642	2.208971
465.52892	9.3483563
469.22808	4.1779108
470.14503	1.634957
473.8795	0.81846062
474.83785	2.5073321
475.60726	0.51705304
480.57689	5.6494023
481.31316	2.3040445
483.06805	9.4934821
484.94666	0.8919857
488.16822	6.8658595
489.98598	2.1968074
492.85904	4.9495274
494.66582	2.1347143
496.31342	4.0557315
498.46612	4.4376609
500.6314	6.0088327
502.40327	12.463986
503.86953	5.9910704
505.51206	15.344047
506.86413	7.920671
508.2667	3.0761323
512.96586	3.76551
518.72132	1.7259967
522.32336	0.67099027
526.16524	1.5766184
529.53128	0.79694054
530.29226	2.464298
532.83654	0.78474021
533.64103	1.1702524
536.20102	2.2650871
537.81271	1.770783
540.03065	4.3780316
541.3204	1.469296
546.75442	6.0787084
548.03566	1.3656018
550.4354	2.4332
551.22478	1.3668379
553.25049	3.7635178
558.05754	1.626387
560.58442	2.1190446
562.43434	5.0923048
564.3871	8.2370438
567.91708	0.52745433
568.70495	0.44956254
571.70404	2.6976556
574.41449	2.4602144
575.28387	1.1666637
579.09242	4.6052467
582.07341	3.7755312
582.88946	2.1200666
590.19268	4.0486307
593.68962	2.8021106
595.08876	2.7632851
596.11357	4.5577844
598.95325	2.8370014
601.38295	13.374221
603.67272	3.875724
606.2744	3.2565907
607.03959	1.8769185
610.78843	1.5297927
611.89456	0.75219934
613.63597	4.9940856
615.17059	2.6011515
616.83321	2.8874722
620.61232	4.3993162
622.86186	2.2548512
624.90071	4.1152753
626.34305	4.8246685
627.80762	2.2983137
628.38558	3.7358664
633.36711	5.8781335
635.26238	3.9285865
636.45162	1.1704052
640.18085	27.535728
643.58088	2.7004099
644.35124	4.3411827
646.1098	8.3420109
650.98956	3.2149724
653.39824	5.5743349
659.76588	1.6924156
662.67938	1.3097904
669.20174	3.6798624
670.36109	6.2016792
673.26543	3.7942103
677.33307	11.707953
681.17804	0.93453565
683.55303	2.1331841
688.70729	3.2074337
690.26435	7.0206142
691.24963	3.6797618
696.76334	3.930226
697.78587	8.3403242
702.8657	1.5168751
705.28684	2.5984424
709.71447	2.3156072
716.19805	0.70619502
726.33666	2.289294
732.21844	2.1275873
736.34861	2.4172852
738.1926	1.1338531
745.71584	5.6827415
747.75094	2.3078324
751.84338	2.9670397
754.38958	20.272152
764.21826	0.70740477
772.16619	1.4320254
775.73051	0.97964801
782.57092	1.348175
790.225	3.6923395
790.99877	1.5537466
793.14231	1.9495739
798.29512	1.594206
801.36073	1.1707681
805.3594	0.76719269
810.7763	0.68156782
813.34899	0.98635465
816.88118	1.5072124
819.22613	0.79604629
822.26434	1.3419078
832.54272	0.71269871
837.58606	1.0362393
845.79909	2.4001542
847.91006	1.281972
850.41347	0.65420877
855.34491	2.0253814
875.20306	1.8056345
883.50773	0.59870138
891.55264	1.0438124
893.46032	1.1775949
911.36541	0.4248732
926.31402	0.84632969
936.25872	0.5626497
951.30512	2.5665167
954.47849	0.45995013
968.26721	0.53669285
983.99294	0.71660393
988.73407	0.79018783
993.42407	0.70410043
1019.2899	1.9572992
1023.4338	0.81412689
1032.7985	1.0972715
1051.1721	1.1936719
1064.5211	1.5486043
1077.289	0.78939062
1085.396	0.66902655
1108.1182	1.3610838
1113.2259	0.72995111
1121.4342	1.0278704
1151.2967	2.5325328
1395.481	2.3497781
END IONS

BEGIN IONS
TITLE=53: Scan 1045 (rt=1325.68) [E:\ORBITRAP\Laura\130118_OT_LB_Leaf\130116_OT_LB_Trichome_3.raw]
PEPMASS=429.92567 4955.1846
CHARGE=3+
SCANS=1045
RAWSCANS=sn1045
RTINSECONDS=1325.6793
129.02985	3.6081913
129.94515	0.79322158
143.18857	2.3948366
147.04551	6.176726
154.14099	0.89679729
165.99859	1.8868749
166.51034	1.1427707
168.74438	0.8546814
179.04993	0.93148464
181.09532	0.48368107
186.96481	0.60506779
194.92895	0.69802798
197.77716	1.1058624
205.97176	0.69731853
208.98074	5.4288954
210.04768	0.94145992
210.90556	0.64960606
214.02047	0.80534971
224.07372	0.69686375
224.86885	1.3459689
226.02897	6.9317212
226.37885	0.9734345
227.908	1.5213363
229.2255	0.53873947
241.24246	0.63061318
242.51744	2.309063
244.04607	4.1352225
254.17946	0.55290314
255.00791	1.5757263
257.17886	1.2983852
264.09837	0.49604944
264.71582	1.9713672
270.79075	0.50952213
271.13844	1.8641428
275.12945	1.5864556
282.21576	1.2057255
284.8359	0.77011006
286.8464	0.82420713
288.96843	0.94811547
290.76664	4.8148996
293.47269	1.7781705
297.04929	3.3892922
299.67639	2.1634161
303.18952	0.53861883
304.07437	1.0745546
307.55141	1.9281077
308.03203	2.4060826
310.2608	2.7110275
313.29912	1.6050874
314.70614	3.2618628
316.62833	8.1734671
317.07361	2.6119192
318.80397	13.550616
321.12364	0.88194082
322.5018	2.3330631
325.31666	0.62447067
326.57021	0.77664055
328.69794	0.91160736
334.25042	0.7688001
337.62787	1.2629
338.89084	0.53251103
339.29017	1.7213561
340.33013	0.72690867
342.21818	0.94690949
343.21325	3.2977314
346.2145	3.776986
348.59451	1.0551363
349.62355	1.9364578
350.92135	1.4384746
353.02973	0.92461094
355.12671	1.3244682
357.11747	6.6135796
358.75804	68.599102
359.72955	24.461632
360.94227	3.6853337
362.4273	2.9791938
363.99624	0.6694482
366.21194	6.5227291
368.88896	24.770048
369.72761	12.610721
370.87248	11.346121
373.20422	21.759586
373.79276	43.406108
375.23692	3.9540493
380.37465	0.97010337
382.13383	2.0966692
383.00636	3.4237305
385.77909	20.973113
386.20975	5.6580927
388.21006	4.7427061
391.50314	55.506855
393.76098	3.9060186
395.19717	5.1053656
397.77902	2.4491287
398.17091	4.5891677
400.25636	2.9393875
400.93775	0.91517879
403.62859	4.2263451
405.93714	3.3350845
406.73935	1.3018553
407.21632	3.0367171
411.17529	7.0123123
412.69017	2.6837299
413.17138	3.8742045
417.04253	15.40547
418.0413	35.561795
420.0867	12.460178
421.29411	6.9944694
423.75725	18.091707
424.16562	63.803032
427.70704	0.9309432
428.92171	1.5704389
429.72124	3.7949217
432.16371	1.865669
434.1364	1.5593851
435.36115	2.5331724
438.6661	1.96115
442.24539	3.1431678
444.10447	3.43311
447.46874	2.8772373
451.08284	1.9492074
453.69996	2.3339785
455.17144	1.0514021
457.60211	1.4665597
462.52007	2.1205911
465.74712	11.963919
466.70134	12.303401
469.81024	1.7475002
471.71758	1.4959818
473.82556	1.6748311
475.01436	2.5210227
476.8599	3.3022661
478.04135	1.0763462
480.25972	1.5039951
483.22386	2.6998327
486.26104	4.5397177
487.09101	1.6570241
490.27232	1.2923942
491.06859	3.0822068
492.58099	0.78010107
498.31933	0.62456534
504.25711	4.3079935
508.23088	2.4478972
509.23221	3.5883003
513.35736	2.5008679
514.75052	5.1834541
515.82116	1.8663499
519.38682	1.7708961
522.71828	49.944927
523.22432	69.616511
527.95045	3.2523126
532.02739	1.2808563
534.17795	6.0306917
539.342	5.333161
540.47052	1.8739489
544.26536	6.5327813
545.29284	4.3509391
550.69733	1.8262373
557.17391	18.268632
558.16061	4.7586975
559.24517	3.0078658
561.43943	4.1030345
563.31741	2.8923904
566.70157	1.2002297
569.38644	1.6405136
575.14359	1.9208524
578.66287	3.7843176
580.4176	4.5028616
582.42863	0.83676668
583.1369	1.5925648
588.31775	3.4648012
592.18469	0.6395861
597.30008	1.1694275
598.0953	0.47844708
599.99332	0.79005522
603.31545	1.7569937
605.93407	1.6640975
607.96703	1.001268
609.36533	1.0567044
611.30562	1.6421856
613.41427	2.5818051
616.16143	0.91270071
617.47901	1.2596399
620.29352	3.7708161
624.35282	2.0650988
632.29837	24.03829
636.3256	3.2438967
638.38421	3.5336901
639.09112	5.7936832
644.36229	2.2339109
645.73573	1.0221515
651.74353	1.0138657
656.19106	12.988934
663.87622	1.8125822
673.1883	0.80636879
679.00048	0.87072573
683.87072	1.103721
707.55682	0.55256848
713.26086	3.4180528
725.20977	2.3338776
731.34292	11.054971
743.31256	0.90128341
754.10789	3.7162372
760.36052	2.5548588
772.39413	1.7483008
774.1105	1.464613
796.31338	0.60735525
800.10946	0.71790775
825.21163	0.95768376
829.32946	1.5098275
871.14514	0.73627917
872.41369	0.83412943
899.40136	1.2684548
996.12823	1.6042992
1014.5681	3.4925844
1027.7017	1.206051
END IONS

BEGIN IONS
TITLE=54: Scan 1048 (rt=1328.01) [E:\ORBITRAP\Laura\130118_OT_LB_Leaf\130116_OT_LB_Trichome_3.raw]
PEPMASS=414.97228 3568.3257
CHARGE=4+
SCANS=1048
RAWSCANS=sn1048
RTINSECONDS=1328.0115
118.07286	0.39653562
120.06131	0.65904458
129.0266	3.9588889
130.09991	0.1713308
136.05229	0.28041621
137.89511	0.3702376
142.81709	0.63987182
147.06491	0.27057679
159.01346	1.3531901
159.83531	0.40292035
164.08621	0.61315063
169.23245	0.40826592
173.85322	1.3099153
176.22671	0.67895215
176.84399	1.5348256
182.83658	1.635419
187.08271	0.7577098
188.25014	0.9931935
195.06111	0.8937207
196.67713	0.61184776
198.84456	0.44999285
199.88752	0.67105385
208.76541	0.2079739
212.94838	1.0653856
214.85966	0.87251045
216.03136	0.49359286
218.10805	0.33208479
220.17292	0.48552403
221.71011	0.95828003
223.08957	1.6927405
225.84785	0.98302497
226.64326	0.38617397
227.00625	0.54134884
235.77545	0.54214951
241.06928	0.85194099
245.07797	0.70613734
250.81899	1.8073781
254.47175	0.50561964
255.91238	0.39752055
257.20345	0.61162282
258.61146	0.79402172
262.81353	0.74072533
263.37164	1.8417748
268.07385	1.2599024
270.51212	2.7317688
275.1618	0.7887837
276.03025	3.756673
278.03654	1.0428355
279.36824	1.2762834
280.86092	1.0341514
282.12423	0.53011152
283.08733	1.2696489
285.20639	3.5276376
291.83932	0.77155351
294.14329	0.28718101
300.75551	18.394385
301.89148	1.8818179
303.2862	3.1656508
305.18964	0.46537808
310.96772	3.2507166
312.99401	0.89283309
314.88231	0.50220969
316.88299	0.46887526
318.56568	0.45209518
321.07793	1.3353291
321.97812	0.20982375
325.7282	0.6350243
326.79708	0.51977899
327.83479	1.0006064
329.29358	1.8742898
336.87092	4.448539
337.67708	4.4237176
338.69404	17.384443
341.05836	2.9573211
341.53622	1.1761332
342.98186	1.218649
343.31226	4.4349647
344.61231	0.90547553
345.11646	3.2977569
346.77938	1.2385898
350.69241	2.1139789
351.16453	4.1924957
354.09005	8.4112204
356.58469	1.4784134
357.58336	2.1027632
358.12344	3.4155555
359.00721	2.2820451
362.32234	2.9169805
363.07265	0.94850433
366.20637	2.2468612
367.97906	3.8835757
368.68836	0.91302897
370.0332	2.065818
370.67919	0.58960415
371.74887	0.8568645
374.4432	1.452945
375.20084	2.888508
377.05487	1.4077959
377.89792	1.6163773
379.40083	5.3790896
380.13811	1.9462683
382.04892	2.8433637
383.0891	2.3701805
383.92236	0.91690091
385.43927	1.6932139
386.19665	3.5631341
390.77691	1.9325462
392.78064	3.8912551
395.89831	13.75657
396.5467	2.968886
397.46026	8.8807741
398.9917	12.082983
399.84771	1.4309049
402.58864	4.8903471
404.17892	38.788196
404.55599	10.136512
405.7272	15.065404
410.25378	4.5713326
411.81042	2.1664261
413.69878	2.9953353
415.89847	0.84443485
422.86695	1.1657197
425.6103	2.9357006
427.62837	2.6071175
432.53574	10.029531
433.68029	6.3916599
435.70353	1.7301451
437.18156	1.1439674
441.50915	1.8876363
443.56818	2.2850071
444.45981	0.92641934
449.16566	4.2239485
453.57456	2.5252188
454.19363	4.3318252
456.10082	4.4305798
456.7515	5.8585066
457.87817	3.5810498
461.51167	1.5406938
462.85448	8.5490423
465.12981	5.0201317
470.24206	11.839226
471.08737	5.7621376
472.2036	2.5697017
473.36882	3.0666783
475.28029	7.2381089
475.87022	2.6129754
479.12303	31.604033
484.50162	4.3715296
486.46996	5.7022585
488.62802	3.7980373
492.45041	0.94435353
493.57807	2.4536062
494.90022	3.1712489
497.87092	2.2002655
498.29811	5.6348232
498.63745	1.1902747
500.19534	0.59282655
503.32714	15.642184
504.9808	2.8732639
507.07129	9.1698036
509.40314	1.7628982
510.94103	3.2463674
514.87538	8.7543602
517.12611	2.0021287
519.52678	19.949356
520.1489	23.238731
528.57425	85.126466
531.63706	2.5460094
534.90543	1.2843331
535.40114	2.717705
537.18674	1.1363484
542.94362	1.029787
547.62558	5.8324125
549.2489	1.489407
551.28625	0.95696368
553.26269	1.6382387
560.18048	1.0536865
565.17121	2.9844118
568.02016	1.1841671
569.42935	1.7732205
570.13365	5.6420564
572.27632	0.66596151
577.2151	1.2465957
578.15807	3.1752015
579.06946	0.87898745
582.21472	9.9975146
591.98584	3.0583123
600.27115	23.353072
608.07888	0.78960607
609.94564	2.1319666
612.90177	1.7523492
615.11707	1.0519284
623.359	2.24535
626.73187	5.3017977
628.88185	1.2705308
636.25398	0.58322555
637.4226	0.8175741
648.08556	2.5912496
649.79811	2.1792202
654.30791	0.29460375
659.48297	1.5547623
667.2398	1.4315477
675.17926	1.1335915
679.06617	0.67280688
682.33909	1.5196699
686.289	1.3696405
698.35522	0.76727797
714.39692	1.0244938
716.20831	1.5001734
725.46368	0.94505042
726.98238	0.41279449
747.80635	2.8080383
751.12232	1.0578556
770.19959	2.5757343
774.21577	1.242851
795.354	1.8562956
804.38049	1.2998496
820.33752	1.1373621
830.25244	0.48293486
839.12457	0.40184545
880.57525	1.5856416
919.29352	4.6228617
922.16024	0.34628962
958.40746	1.7256074
1057.3891	1.2279626
1252.3029	1.2190007
END IONS

BEGIN IONS
TITLE=55: Scan 1053 (rt=1332.85) [E:\ORBITRAP\Laura\130118_OT_LB_Leaf\130116_OT_LB_Trichome_3.raw]
PEPMASS=454.97478 2670.7322
CHARGE=4+
SCANS=1053
RAWSCANS=sn1053
RTINSECONDS=1332.846
129.96777	0.35064829
157.15685	0.78045128
171.08088	1.4500898
175.15197	0.3320861
179.96963	0.2538576
180.9856	1.1408635
197.9461	0.43490763
201.06367	0.67935021
202.72629	0.23447061
212.59417	0.76480471
216.14932	2.0069165
220.11346	0.15967356
221.15058	0.25426443
226.94282	0.43457294
229.05398	0.46776856
240.09288	0.52200199
241.89639	0.54293476
244.03571	0.69644544
248.9451	0.23209074
251.85943	1.5916184
260.86189	0.79824177
262.11917	2.0926602
267.98697	0.67738725
270.16812	0.32006659
273.2019	0.5243509
275.8024	0.88268258
278.88633	0.3235849
280.23439	0.31171196
280.9468	1.0284093
283.84466	0.73170179
289.68475	1.3859126
293.01732	2.4422593
294.21233	0.48629161
294.90515	1.3371334
295.78131	0.428832
298.86899	0.9661348
304.24383	1.0227318
310.18863	0.32022671
310.7716	0.59811792
317.069	0.80416889
322.13654	15.870662
324.76592	2.3581395
325.99941	1.8576892
326.61585	4.07234
328.88871	1.2500807
331.84826	0.8758456
333.67804	2.0959723
335.49818	1.4880766
336.16053	0.86775034
337.59798	1.0426715
338.715	0.83311493
341.26968	0.78968435
343.30828	1.7749407
344.93948	0.79695205
345.5879	1.5539104
348.12941	1.5984555
352.14529	1.0914507
354.24166	1.4136276
357.90738	1.492882
358.73514	1.0224945
359.387	1.0379017
361.10424	8.7150279
365.05339	2.1857534
367.24918	3.6376515
368.51811	0.83671658
370.37394	2.055136
372.07951	0.53701125
372.82096	1.290777
374.18935	1.7708806
376.53058	1.4051652
380.19157	1.488386
381.08019	3.5245105
382.19041	2.0038492
385.16424	1.2909682
386.22755	1.7018992
388.24475	3.1683503
390.15535	3.5059058
392.16651	2.0388211
392.94776	2.9417863
395.28059	1.5365978
396.54051	0.54884463
397.62515	2.1994274
400.16513	2.7774832
402.53456	2.0101756
405.2701	1.3724835
405.97115	2.7326809
407.8848	1.5294997
410.94155	10.448871
412.1009	2.720181
414.72183	2.2661328
415.91638	1.8103124
417.65277	0.79106597
418.03285	1.8841397
421.44029	1.1585904
424.11555	7.4915634
428.02983	5.2504613
430.90512	3.5138597
433.62542	2.1337828
435.42133	2.7749282
436.06744	8.8292289
437.26021	4.8361025
438.49053	1.9927757
440.09285	2.3732992
440.9249	6.1200934
442.24012	10.953843
444.46143	5.7552564
446.14828	23.568537
446.65665	5.1840803
447.66811	7.4747926
448.6218	3.6624542
449.74041	1.4237595
450.47668	2.7258647
452.20604	0.67885155
453.85187	5.1980193
455.93174	2.1990158
457.16114	0.75194231
459.1662	1.3957426
460.10736	1.1534917
461.1409	0.63312509
463.27872	0.97636648
466.17579	2.0509548
466.96302	0.70750925
468.41787	1.2200325
469.30163	2.8562043
473.67635	6.6156408
474.33814	2.3674474
476.40429	0.66214954
478.85364	1.3113538
482.23537	4.6487876
485.29324	2.7180747
487.28884	4.5490781
490.88579	12.585042
493.2344	31.492432
497.03191	8.7273494
498.22481	5.3194992
499.53956	2.0700093
501.72841	3.9185045
502.50583	1.5402969
504.42046	0.78865041
506.33689	1.1001833
508.29997	6.0117416
510.00934	7.5970655
511.97418	2.7280407
515.08453	2.4041965
517.88139	2.5130458
519.70499	3.2044541
521.63512	3.2045202
523.9639	2.2878757
525.00779	2.7969345
527.14595	3.1272622
528.11016	4.511997
531.26788	1.4028634
534.63744	0.90499919
535.60933	0.76279146
538.32854	1.0590124
542.25104	5.3435986
547.1742	8.5445298
550.22863	4.9221526
553.3431	2.5023501
554.2292	0.59790376
557.32092	5.3602486
559.69081	3.7582527
563.35473	4.126603
565.65561	4.4452558
566.86914	3.9086799
567.70001	8.1242781
569.19589	13.723276
572.26025	7.5159774
574.7829	2.3009452
575.78791	5.4264419
579.27544	1.1473583
582.72025	1.8660328
582.87651	3.9627101
586.03121	2.8937948
588.61569	1.1801762
590.22071	1.3028103
593.67337	0.59331584
595.71661	0.98159038
600.87358	10.178541
603.37902	0.77422315
608.2266	4.6953606
612.09558	0.75218742
616.57846	0.90807383
618.1549	1.9007043
623.36122	7.6431071
625.75667	2.3075513
628.94291	2.3525058
630.79369	2.6740665
633.42534	0.9952455
640.8438	1.5170897
641.52136	2.4095753
646.35485	0.2740822
658.24932	0.62715113
664.10997	1.0723221
665.33926	1.7666126
666.36808	0.86382665
667.26331	0.35089293
675.31871	3.6544296
677.15642	1.4015955
679.42178	0.94381866
682.85247	3.2291469
690.11271	1.5165297
691.87359	3.2401231
692.77534	1.0115994
695.39255	0.87541007
698.99705	0.81839088
700.21631	1.7923385
709.18695	0.90138391
710.06594	0.27995529
719.44463	1.3643413
722.76312	2.9216442
740.1919	1.6310471
742.06341	0.9646255
744.56898	2.0754279
748.71959	0.48218926
752.30108	0.32099298
762.13116	2.1839044
765.7683	0.63543649
771.07751	1.6147781
778.29834	2.0968705
788.51434	0.39182579
796.24786	0.64518031
812.12322	1.3843185
818.03865	1.803732
821.10434	1.3436678
838.21783	0.56172251
852.8728	1.039414
873.24926	3.3132864
891.30818	0.7787272
917.30554	0.90776227
919.3637	1.42746
END IONS

BEGIN IONS
TITLE=56: Scan 1055 (rt=1333.88) [E:\ORBITRAP\Laura\130118_OT_LB_Leaf\130116_OT_LB_Trichome_3.raw]
PEPMASS=508.25216 3284.9634
CHARGE=4+
SCANS=1055
RAWSCANS=sn1055
RTINSECONDS=1333.8776
156.97563	0.74994114
173.2075	0.41313083
174.75101	1.9793207
184.73227	0.4940974
187.18509	2.1924734
201.13147	2.5610753
202.98777	3.026093
203.97466	0.74884423
209.17286	4.5468417
210.85492	0.96829902
213.15427	1.7531579
214.88943	0.51117799
217.80348	1.8013863
225.12746	1.599257
228.16637	0.82041829
228.98906	0.68397373
232.8169	0.77389891
241.59659	0.90527283
244.04785	1.7697494
244.95774	0.66367719
257.73154	1.4826377
258.89744	0.14560233
273.90789	1.1645256
275.11045	1.328567
276.18785	3.7562732
278.11328	1.7653607
283.03811	2.3587515
295.07364	0.81359661
301.33303	0.52620743
302.19284	2.0823253
321.98749	1.0545222
326.94116	3.9751786
332.34522	1.1430127
333.72876	9.7570745
341.26656	2.5713581
344.96854	1.0484096
348.15124	1.56654
353.02438	0.73566401
363.11185	1.256673
365.08569	4.1479485
368.45875	0.51593937
370.71299	1.8203472
372.24345	1.4437666
375.9866	0.94691593
377.03464	4.3597644
385.94868	2.9900673
388.44539	3.318334
392.04932	2.5409034
393.11128	1.7525481
395.20523	2.0223304
395.99585	4.6260937
405.34506	1.8771681
407.25559	2.3378068
408.2798	0.83103943
409.02805	0.70707278
412.12961	6.2205492
414.17881	0.81475724
415.1849	1.2139829
417.22908	1.2713497
417.91812	5.6787263
421.72465	1.5991549
425.10393	1.6241262
426.69111	2.3161656
427.59775	4.7021988
429.52636	6.1575013
431.73605	0.47519057
433.1017	1.4993694
434.80857	1.1423888
439.69533	14.703529
439.97497	3.7144616
441.80825	6.3469112
445.11265	1.3562077
448.93477	7.8559228
451.68952	2.1117744
453.29258	8.4190535
457.49367	40.374271
462.26903	3.7920571
464.76191	3.7321476
466.88897	2.190793
467.60812	0.92471163
470.12211	3.8897943
471.11205	1.1229899
472.83287	2.8712961
473.51997	0.36030513
475.66792	3.4405353
481.1079	6.6368903
483.99156	11.455938
486.35604	9.2594093
487.24588	2.5893523
490.99473	13.05665
491.66745	5.555351
492.91934	4.0210324
496.56927	14.509111
498.12577	13.451648
499.70627	2.563694
500.9223	8.6940706
503.05975	1.4913659
504.61667	0.93097355
508.18309	3.4243616
511.56238	1.2053635
517.77643	5.7490135
521.63572	0.46224578
523.86274	6.7024831
527.28267	0.46069006
528.99297	1.1673756
530.17999	4.3350983
534.10731	2.8651678
538.19402	3.5319673
540.12151	15.109919
543.6721	1.0173638
545.13323	1.7557023
548.66458	2.8457304
549.53312	0.81827803
552.25082	3.4956081
554.31177	1.8633603
556.68186	2.7375798
560.11883	1.1056646
562.84981	1.3222233
563.70715	3.9426721
570.83701	8.4240229
576.83764	1.2036601
579.32261	5.5839781
580.58382	6.3134743
581.28794	9.9523239
583.12517	3.9316401
585.38225	12.51665
586.31354	18.501226
589.41536	6.1733537
591.27146	10.745285
595.59765	10.20675
598.45211	10.803289
604.0576	1.4098256
606.18102	1.3203856
609.39645	10.891627
610.43839	14.553849
613.37656	6.1114425
614.83472	3.8114586
616.35242	2.8977507
617.05383	0.93293541
622.92227	2.9464375
625.2678	9.4498687
628.23774	1.5996801
634.29698	3.4576436
636.72799	3.4779182
639.53507	2.7770093
641.80363	2.3020976
647.98851	2.1745218
651.33053	4.9106626
654.60171	0.98989626
655.00646	2.13573
658.26864	2.2957667
660.67579	3.2694065
663.31989	9.6243145
665.32367	1.3715322
669.78601	4.9862049
674.69418	2.2799679
676.63077	2.8479162
679.04577	2.6113815
683.26318	1.385962
687.48094	1.9251687
689.05041	3.7385577
692.78222	3.8501461
696.10933	1.0367275
696.71171	2.5040383
702.99657	4.8414054
704.30408	1.6232487
706.35243	5.3252958
709.15656	3.4348072
710.79705	3.8090077
718.77282	8.6523717
720.29794	4.1446765
726.33398	1.3356656
726.82293	2.4713735
734.35638	2.2073642
740.34551	3.203937
743.67229	0.70027393
746.12874	0.76195491
748.83077	0.85183493
751.25091	2.0689071
758.44115	0.50478678
764.74437	2.6175825
768.36614	1.3212543
780.33233	2.3278319
787.24993	2.2991158
796.31427	0.73151916
802.91705	2.3718179
803.49211	3.3432826
810.36127	1.253596
811.85868	1.4597502
821.1175	3.4305486
824.67008	0.59926033
827.36051	3.985489
831.0458	2.7466896
845.51009	0.85168574
898.31154	2.5539285
904.71077	2.6405768
913.28228	1.1561499
924.26343	2.4062987
938.25964	1.1534941
951.36139	3.9949548
963.54962	1.1305765
1014.3002	1.0672545
1039.4918	1.7907032
1069.3938	2.2851431
1107.5013	5.7780264
1143.7976	1.5634184
1156.3129	1.8353314
1197.5043	1.7435262
1221.4856	1.1233409
1343.515	2.9931124
1386.489	0.47373131
END IONS

BEGIN IONS
TITLE=57: Scan 1059 (rt=1337.5) [E:\ORBITRAP\Laura\130118_OT_LB_Leaf\130116_OT_LB_Trichome_3.raw]
PEPMASS=424.22075 2148.0183
CHARGE=2+
SCANS=1059
RAWSCANS=sn1059
RTINSECONDS=1337.4993
128.62342	0.38575366
129.02616	1.1785842
149.14696	0.32472148
154.1171	0.31061294
158.84069	2.0933697
173.12423	0.58322264
175.18525	0.84400551
177.94677	0.63290548
179.12955	0.27828792
180.03821	1.1386397
183.15089	1.6921175
184.95424	0.32833702
197.81804	0.25506533
201.15143	1.7302966
202.88154	0.64036287
206.94489	1.2797027
209.96841	16.245013
211.97049	19.195379
221.21934	0.35836875
227.03245	0.99802576
228.0696	0.44568891
241.09174	0.80132086
243.02075	0.95203619
245.06732	0.54969816
245.56463	0.74616748
247.76878	1.6147371
249.53832	0.51223846
258.95944	0.24686658
263.70288	2.0690988
267.20286	0.88836178
267.83043	0.37132298
274.20977	1.5361377
278.67212	10.833719
287.13185	0.32151873
287.79278	0.81860408
292.08911	0.91360414
295.89584	1.245477
296.68362	1.6121371
299.14961	0.42954115
303.56429	0.45124892
306.3768	2.8772091
308.62485	0.86500444
309.7269	2.529045
314.22447	0.73564937
318.99678	0.99217767
321.99511	0.4695279
325.64384	2.6917194
326.9104	1.0576533
327.59515	0.50254451
331.03951	0.5621596
332.73086	0.20160286
334.42015	1.0696338
335.58786	6.8567664
339.53737	6.3832635
341.63525	1.853228
344.07202	1.1440965
345.95804	1.4602219
346.8839	1.4186618
347.24725	0.26109092
348.514	0.33538875
351.75828	1.726895
353.4219	1.2141109
353.8396	0.24635012
354.62891	0.76535648
356.83756	0.26320026
359.21307	1.0210545
361.11459	0.8160712
362.5716	1.1800807
367.64821	22.715799
370.37587	0.32670046
374.12374	1.3342812
376.86513	0.27515834
378.47293	0.78528231
381.63164	0.86010056
383.13255	1.1648904
385.67803	1.161706
387.10549	1.6479627
389.03554	3.3823806
392.14232	71.861287
397.01724	5.6407518
400.69988	3.7328112
404.86478	13.685724
405.8294	17.165358
408.82899	4.3369603
411.90155	3.0928
413.23422	4.4589952
414.12112	5.1047554
414.77538	14.231564
415.68938	6.058604
417.05419	7.3740111
418.72344	1.0411994
423.03633	1.0911327
424.73506	3.3008903
429.16932	0.97011673
431.11501	0.38186128
432.15922	1.1990679
432.93731	0.48606099
444.23646	4.1737837
445.43775	1.7732712
454.67443	2.6228912
456.06597	2.3861133
459.63289	6.1881849
460.65539	3.3089152
463.22101	6.5557181
465.66412	1.24015
466.17485	2.2121414
467.49988	4.988622
471.76955	0.47951657
472.76111	1.0676068
476.36478	1.8928854
479.2007	2.4072477
482.52025	7.3659589
483.11248	1.23596
487.95581	1.8429203
492.95824	0.73569499
496.52138	1.2724643
500.14426	3.1077183
508.26378	2.1299393
508.75784	3.4899625
510.80423	2.5455333
512.20666	1.9195434
515.49087	4.0287147
516.35422	1.524169
518.47433	0.50232642
519.09289	0.62804926
520.99544	1.7438811
522.6535	3.6219881
526.15967	4.9807461
533.83026	0.92416831
542.53851	0.94823148
547.65094	4.2645355
552.19924	2.6214701
556.25523	0.7366838
558.58215	3.283584
559.25814	5.910269
563.99658	0.97885439
567.60659	6.3689767
568.1257	7.973213
569.7154	4.8581952
574.5297	7.4411618
577.99469	2.995707
583.26495	2.487009
585.27915	0.51465788
589.74652	0.93497482
593.82845	1.8178905
595.75793	0.50932427
600.13101	2.8173637
604.44795	1.7457114
606.373	0.55429711
612.19229	1.6009396
617.08443	3.8322643
621.05639	0.3812323
624.18997	0.62027935
628.34637	0.34614359
634.02556	2.071184
637.14862	5.013481
645.16845	0.47219824
652.50473	0.61919823
655.29677	0.89026296
656.14803	0.25995618
670.19793	1.0846574
672.22153	3.1063768
673.11439	0.91699666
694.48114	0.69414839
724.44928	1.3814726
734.33056	0.59425319
742.35925	1.4865787
772.90864	0.8376026
END IONS

BEGIN IONS
TITLE=58: Scan 1065 (rt=1343.37) [E:\ORBITRAP\Laura\130118_OT_LB_Leaf\130116_OT_LB_Trichome_3.raw]
PEPMASS=511.95945 3501.2832
CHARGE=3+
SCANS=1065
RAWSCANS=sn1065
RTINSECONDS=1343.3674
172.21776	0.25036175
178.0251	0.19986545
187.01672	0.40233918
198.86944	0.37424092
199.93501	0.8943376
201.10466	0.26353173
202.04593	1.1189541
209.03213	0.30155367
211.01762	1.4326408
213.01864	0.58340482
215.11917	1.0286546
220.59226	0.28757351
222.26093	0.38017024
231.11879	0.74323632
242.12365	0.49033377
243.07857	0.87370282
244.26832	0.23405017
254.16565	0.53459672
258.06381	0.6541309
259.07495	0.18891797
259.91168	0.38441524
262.88934	0.42789458
270.53337	3.3811506
271.26804	1.4192951
272.37839	0.51207759
282.83716	0.38025572
291.13153	1.779206
291.71236	3.3676985
293.48528	0.86771777
296.78122	0.31909378
298.7865	0.39558964
299.30449	0.69468147
306.211	0.59501038
310.29214	0.76520079
312.16988	1.6366818
314.94555	0.67295314
325.11811	0.71983815
326.74626	0.27342961
328.26948	0.21604661
334.52765	1.0408312
336.08961	0.83010394
337.88451	0.8224496
342.71808	0.47261524
357.16027	3.963532
360.15087	0.69998018
361.39311	1.1547386
370.09322	0.8337719
370.91687	2.7941847
376.8122	0.8510351
377.72047	0.51193971
381.11081	2.2984928
382.95689	0.46753415
387.52116	0.32300713
390.11442	10.437775
390.64358	2.8006224
393.07775	1.1963574
393.57706	0.42643136
396.86868	0.83312592
400.18202	0.3841912
403.18383	0.56928815
404.06074	2.1584677
408.43135	1.2345716
409.22348	2.4073378
412.3946	2.6018361
414.22855	0.92029396
415.92853	2.3486793
418.05565	0.68308964
418.67	0.98313291
423.78017	0.78846056
425.49833	1.4066823
427.68575	1.8999482
430.04602	1.3402117
436.66687	0.99589912
440.14985	1.1866024
445.33515	4.4691487
447.47104	1.4112773
449.51208	2.475308
453.26815	1.1132834
453.97452	3.0737798
456.2841	2.5061226
459.12925	2.1149552
462.27777	0.27494074
465.69061	7.7872141
468.10298	18.622214
470.01665	1.3753583
471.41679	4.8743944
474.17158	1.2208812
476.6621	3.1540136
477.56974	3.7886321
480.64955	7.3715066
483.67821	2.8082924
485.0889	2.4945097
486.34126	2.5352491
490.50074	2.9881703
494.37983	17.458853
495.99969	4.5139416
496.84341	9.4152749
499.87272	162.05591
500.63612	13.64766
502.27656	11.144416
505.90133	43.934523
511.09641	4.1082719
512.79581	1.4705829
513.38809	2.3531975
514.59722	1.3183098
516.61408	1.2183401
519.50599	2.3638575
520.61657	1.4135562
521.1295	4.6631825
522.05265	2.4118771
526.05636	3.1012399
529.2903	1.8577018
532.43078	3.5471708
535.9574	0.45592937
538.80256	1.2959513
539.28848	2.5927677
539.91166	3.2690099
542.04697	1.3684092
545.10278	0.51826343
548.19755	6.3889013
551.19939	1.0241535
552.70701	1.7811065
554.3066	0.83994923
560.71644	11.581246
563.59671	1.4029624
564.34731	2.3466028
568.98514	0.97933333
569.54988	1.4982913
570.9561	3.1756956
574.34537	1.011754
575.44879	1.5867756
581.21957	25.738324
582.13838	6.6761133
584.03129	7.709485
586.219	1.8711474
589.73048	6.07194
591.81559	2.6101071
593.32982	2.0015927
594.51739	2.7763865
601.31889	11.700766
607.22782	8.2172488
611.91195	8.5041732
613.66378	4.6773506
614.47284	2.1558659
617.27137	2.0162858
618.86703	1.4767226
623.53471	6.2290348
624.25687	3.3235147
625.1731	3.0977567
626.48143	1.8240551
629.01392	1.51882
631.85323	4.4745601
635.08323	3.9765537
637.92449	5.5795051
640.19002	3.0776156
640.78966	4.8528613
646.30391	6.5864583
648.26399	3.6203807
652.98291	5.7502326
655.73066	3.9932731
658.6899	0.42712633
662.09747	0.841736
668.55071	2.0683178
670.1251	4.274728
675.35693	2.8597514
676.40497	1.5605748
679.26826	3.3531481
680.66786	4.3686532
683.75338	3.0412616
684.4851	5.161346
689.63413	1.1946135
692.19433	2.6910606
693.06483	5.4582633
697.71051	2.8696005
711.18874	0.62988345
712.18219	1.6930423
717.40676	3.4183395
720.4776	1.5764697
729.33532	0.6654377
737.05975	3.9779238
738.23391	6.8436544
745.23906	2.6435153
749.90098	1.0940267
754.22687	6.0374812
763.39746	1.268391
770.24062	1.1144956
773.14316	0.84484599
779.48712	1.2791648
789.51106	2.049745
794.45495	1.7499356
803.02283	0.56717945
810.29525	0.40982479
815.28533	1.958048
829.84925	0.56716399
832.45129	0.96322943
843.33715	0.77179155
848.67474	0.7520715
853.13372	1.8671421
867.52074	2.0620876
871.18964	1.4795953
874.10394	2.157543
887.34313	3.9635352
896.28698	5.5479179
909.53161	1.6927545
928.45745	0.7117386
934.95272	0.78538067
936.45093	0.82872064
947.44903	0.97207059
953.41308	1.4953274
966.53247	0.21283059
997.24969	1.1732184
1012.5732	0.4517024
1033.5272	1.3876445
1050.6439	2.4521737
1058.1893	0.38831196
1080.4408	0.84847612
1101.3173	0.73409878
1154.4696	0.51174133
1271.4272	0.84145658
END IONS

BEGIN IONS
TITLE=59: Scan 1069 (rt=1346.94) [E:\ORBITRAP\Laura\130118_OT_LB_Leaf\130116_OT_LB_Trichome_3.raw]
PEPMASS=416.55063 7168.585
CHARGE=3+
SCANS=1069
RAWSCANS=sn1069
RTINSECONDS=1346.939
129.13098	3.1031062
136.08793	6.2576575
137.19104	0.64620781
137.82911	1.6783721
138.68244	0.49817461
146.97375	2.4517474
148.96053	1.526681
157.10712	0.88503691
165.31422	3.228519
167.96082	3.067188
169.63862	1.9264047
171.06653	3.0187588
181.96648	4.180462
183.20033	1.4800224
185.07656	1.0440719
186.1897	0.70601662
186.97444	1.6173469
187.81811	1.4803693
190.48354	0.88994459
193.9704	2.2544689
197.0263	1.5711119
203.19992	3.2929546
207.19168	0.76811684
211.7118	9.2387374
212.95483	15.743904
214.23029	1.0708886
228.0238	1.209757
229.82047	30.099226
233.03086	4.8681506
236.08295	1.3357398
238.53821	2.1301403
238.92628	3.2116385
241.04358	2.5875764
246.08095	32.057154
247.98779	1.3092863
250.95218	5.3770748
255.74786	1.6609645
256.5374	0.71577936
257.99129	1.7135542
263.00387	0.53087156
267.45361	2.7733654
270.93817	0.887297
275.3551	0.57423291
277.42639	3.9240787
283.77496	2.4911539
285.00453	1.618363
287.06143	1.1782157
292.6084	1.0150232
296.55566	1.2528117
298.15572	2.1426586
298.87558	2.6725562
299.99	1.5972696
300.72834	10.136501
304.97851	3.28821
310.03224	1.2869939
310.92048	0.7843172
312.40361	2.7517926
313.89539	3.8348038
314.2945	9.9417333
316.01556	2.5801154
323.6255	3.8846466
326.01349	4.8735027
327.20369	1.0747743
329.07485	0.62843688
335.20799	3.658005
336.55437	1.5092318
339.46386	5.6013852
343.04187	7.126218
344.71954	3.9093794
345.57055	4.9943487
348.20055	1.5023831
351.98879	3.6021013
354.71863	5.2492904
355.18028	1.382035
356.1328	1.5356417
356.975	3.8868217
358.12153	0.73272846
358.53193	2.6694812
359.63707	5.2268871
360.87006	2.5724566
364.13047	1.2086737
368.18794	7.0042476
370.68226	9.4278333
372.76307	17.066212
373.92583	8.6137496
375.7599	1.6606979
377.38219	2.4200803
377.91508	9.7618993
379.11234	4.5634578
381.53734	6.4245237
383.19116	2.1552417
387.04415	4.3729832
387.55096	20.917228
389.138	26.532645
392.78612	5.8299162
394.07696	9.9645062
395.55418	6.8657755
397.04081	19.127565
398.83098	7.5892907
401.06438	7.8840703
402.05298	4.8028026
404.2149	27.811854
404.75099	53.890995
406.80812	20.660147
407.67398	18.278396
410.45733	83.353874
414.06607	1.2644567
415.91144	3.2690529
419.06624	1.3804069
424.07442	7.3047584
426.27796	1.7154243
427.19012	8.28279
431.04965	1.1137078
433.74829	1.1226873
435.61152	2.797579
438.71286	2.8246978
440.14332	2.4653003
442.25122	3.6225474
444.54886	5.126176
446.121	2.9189014
446.47519	9.1125146
453.20024	58.622283
457.94977	6.4980846
458.25193	38.172703
460.51609	5.94302
467.16259	2.8355976
469.49417	3.3066241
472.90464	3.8950268
474.08548	6.3988989
475.61384	5.5047062
479.6555	19.786813
485.22299	5.7566567
487.42502	5.159029
489.18911	5.0956709
492.45012	9.3629641
493.16429	20.491315
495.07475	4.0016498
501.54284	64.651909
503.0957	10.396858
504.42433	14.414592
506.77814	17.119234
509.69566	97.460357
514.68429	7.6498252
516.06033	6.1234824
518.15326	17.633857
521.44376	12.46504
522.46031	4.7000384
526.10511	1.1888124
528.61788	21.384328
529.14227	64.96039
532.2403	9.8900923
533.05067	3.8012442
538.78819	0.90951396
543.31805	4.9798349
546.57593	6.7726984
550.64196	4.4300309
555.22546	17.459787
558.67418	9.5066449
564.16947	2.7836663
566.91925	3.253155
572.20705	5.0801278
573.104	2.4491225
576.14039	3.5389542
578.69055	2.8767639
584.40069	0.97500016
585.29077	1.3312738
590.01389	4.3616384
600.40101	26.697976
609.45275	7.5115365
612.35056	1.2328933
613.07336	2.8765398
617.35758	8.164933
621.1263	14.713232
621.47503	2.5714577
626.77711	9.1101026
627.63429	2.7430651
638.38441	4.067205
639.20053	1.7003017
643.09533	2.8853476
651.02264	2.5743229
654.87582	1.8381279
660.20929	22.613568
670.36035	4.3226091
671.35473	1.0515157
678.31884	2.1963086
689.31185	1.3145069
690.12077	1.6654789
699.7985	1.4567366
703.46843	1.1041652
710.1096	2.8825193
746.37988	1.1094236
756.29303	2.7579941
773.34807	11.007322
775.27956	6.7215892
776.17063	2.5241072
790.08011	17.489356
824.3991	6.2178428
841.43731	0.73454563
852.54707	4.8493734
855.17813	1.6942739
863.15814	4.1637878
889.67499	1.4534771
897.53253	1.8286937
912.1893	2.5350533
919.44842	2.9341114
932.53924	1.7536974
940.23724	2.1847551
959.21527	1.000225
967.51831	3.8414785
1054.4366	2.5900411
1057.4232	2.8004294
1195.4823	3.3446211
END IONS

BEGIN IONS
TITLE=60: Scan 1070 (rt=1347.45) [E:\ORBITRAP\Laura\130118_OT_LB_Leaf\130116_OT_LB_Trichome_3.raw]
PEPMASS=643.32939 4515.0444
CHARGE=3+
SCANS=1070
RAWSCANS=sn1070
RTINSECONDS=1347.4462
204.94844	0.64852039
210.76595	1.605181
211.03757	0.17299062
213.97977	0.30945392
238.29825	0.38884945
245.9205	1.1229084
257.70668	0.36990337
259.9251	0.44482444
261.09394	1.1180275
264.35633	0.47697431
265.22472	1.7654365
267.19525	1.6563917
282.84218	5.1308099
297.83835	0.71832884
310.76798	5.1543525
330.58935	1.0331769
334.71734	0.65394864
343.82851	0.61206724
344.21052	0.96792457
345.54028	0.46608062
353.79498	1.3407587
359.354	1.2370927
366.0813	0.75653239
370.53732	2.5738083
371.74792	1.0346093
379.01684	1.3663076
393.74743	0.44618482
408.15126	5.3926468
409.19508	5.5537939
410.73433	2.6196789
416.6604	0.94685955
428.67726	3.855388
437.2588	1.4148634
439.4246	0.61968742
440.13696	1.003059
444.69928	0.89176216
448.23346	0.46435609
455.87457	0.87235109
456.7827	3.3246566
459.11352	1.832695
464.69928	0.62236064
473.72467	7.1694451
474.41036	2.1099779
482.0919	1.2297775
483.06816	0.80489212
488.13508	21.755168
489.165	3.489386
491.00834	2.6280676
493.05351	0.98438822
494.59643	2.0711922
499.5523	4.8140882
507.86413	1.1413714
514.5918	2.3847783
517.76904	1.7610122
520.92693	1.2323219
523.34707	1.558334
524.59299	2.1256187
529.74605	8.3832823
533.30264	0.39378288
533.93414	0.51990455
538.29962	1.3131388
540.29916	0.92552588
543.12567	1.8561105
544.29072	0.67293576
549.51829	3.6645003
550.72051	1.3945037
555.23504	5.0317335
556.08086	2.3051326
556.71819	3.4815708
558.2375	4.7876007
563.13806	1.2902717
566.85732	0.78315418
568.17547	1.846415
570.01402	0.69674805
572.79604	0.88931392
575.22362	3.1417356
577.47038	0.99196627
579.93709	3.3195754
583.86205	3.0357877
586.20967	2.2730347
586.6856	3.3929516
589.26728	4.2161732
593.77604	3.8503527
598.74851	7.076158
599.78391	20.081334
602.9101	10.132905
605.67972	80.352067
609.123	10.216336
611.33695	5.6774058
612.95007	3.6424725
614.57788	2.5930651
617.32264	9.6157234
618.49464	2.4343702
623.84035	12.901317
624.64898	5.1467917
627.14282	4.8207768
631.26898	15.329212
632.1336	22.996253
634.27409	12.865108
636.68765	5.939178
637.33859	15.067716
639.25566	2.3134795
642.74009	1.2215036
649.42657	0.32300875
654.67479	0.91623651
656.83205	2.967453
660.19939	1.4083032
662.76314	0.84012172
664.70453	2.0429448
669.58981	0.63327373
670.65765	0.31303588
677.30292	2.6643591
679.38235	0.4327837
686.55519	5.2305707
688.91458	1.3136483
704.33527	19.296899
708.04307	5.9135817
712.23534	1.2626941
717.6014	2.398106
724.24348	12.912721
729.31966	2.9033266
733.20963	2.0601549
735.08022	3.0380474
740.10222	5.3469264
748.80017	1.9771265
750.27685	3.1465078
756.06905	1.8688263
759.55299	2.6632445
765.62622	4.6729379
770.79829	6.089519
775.21308	3.9575296
777.57366	3.2445971
779.52929	3.0466913
785.09366	10.487662
789.26415	2.9194699
790.20674	1.642537
795.67189	5.8843454
802.74005	4.788688
806.11367	2.1076966
808.45962	1.7066433
817.2689	8.8594553
820.86745	3.8337072
823.86766	17.752855
824.36196	4.0198722
834.4259	10.390032
835.84918	4.4000531
844.12145	6.2694652
850.36152	19.834215
853.30588	10.359574
855.36656	4.9874903
859.35721	71.179905
863.79715	1.6138836
869.21302	1.44868
876.68675	3.1303444
877.41225	5.4127526
882.75786	5.3589534
887.01219	1.7669724
891.38415	17.947111
895.38516	0.80205619
900.22403	2.4593975
900.72806	4.2822815
907.50132	26.656212
909.28232	5.0350453
916.37878	1.8027369
918.49202	1.2516853
921.33243	2.2886642
931.2757	1.2361986
936.11425	1.3379625
944.35938	2.8217713
946.38346	5.9056771
965.18823	1.9915123
975.3629	51.937122
982.2711	7.3634518
985.10936	1.7012615
990.48917	1.460021
998.38517	6.3247833
1006.2304	1.6835873
1014.3146	4.4565753
1020.0773	0.90596022
1030.4706	0.94228886
1031.2853	1.3314043
1044.4958	2.3088116
1046.307	1.2415138
1055.4337	1.5810937
1065.4386	0.72114559
1076.541	0.91171117
1080.1339	1.2536192
1084.3777	0.94487253
1088.1927	1.3234539
1094.2714	0.63738928
1111.3924	9.7853232
1118.9117	1.5070956
1127.7638	0.78934587
1141.5638	0.67419083
1156.3009	2.6023166
1197.9237	0.73391432
1203.4381	1.34674
1206.5358	0.76499732
1226.5556	2.7636367
1242.6658	0.40884728
1253.7035	1.7309944
1258.5207	2.4631994
1287.4795	0.74055076
1294.3788	0.89550977
1303.2889	0.93882358
1312.5503	0.72743948
1326.5961	1.7706518
1333.5441	0.80647788
1343.5436	0.5774619
1357.2645	1.8407577
1404.4183	1.0974972
1437.321	0.67429977
1453.4702	1.1826268
1519.6746	0.59459071
1535.5669	0.53345915
1749.6333	0.93214011
END IONS

BEGIN IONS
TITLE=61: Scan 1073 (rt=1349.89) [E:\ORBITRAP\Laura\130118_OT_LB_Leaf\130116_OT_LB_Trichome_3.raw]
PEPMASS=630.64845 2715.0281
CHARGE=3+
SCANS=1073
RAWSCANS=sn1073
RTINSECONDS=1349.8874
209.09534	0.75206233
234.86053	2.0720905
236.96756	1.4261797
239.55158	0.97515025
241.81224	0.42162484
249.13064	0.50288876
260.34187	0.316532
263.2731	0.67203053
266.12509	0.21769174
274.18628	0.3185534
295.56018	0.52852468
336.88916	1.2068622
345.07267	2.4459894
346.00116	0.94985973
353.11086	0.77568919
356.16528	0.41521876
358.16713	1.5008847
361.15137	0.99287919
371.87991	0.67387122
385.80316	2.6521652
394.12527	0.31422468
398.88129	2.3175318
408.75666	2.4794084
412.07089	1.1542615
414.58844	0.27627806
423.0599	0.77117827
423.62292	2.4262497
427.02019	0.29777814
429.26575	1.3020756
443.11525	1.8294557
444.17148	0.65843937
445.35051	0.70103115
445.90884	0.19364916
449.32104	1.2079742
454.16235	0.73630917
456.17396	1.3809925
458.90015	2.7591533
466.72714	1.3312817
468.77394	2.1277153
470.78356	3.4390392
474.04508	1.195612
475.20314	0.39150203
479.56402	1.2583857
482.94152	3.3042166
485.00906	0.43023834
490.19989	1.5201494
497.07013	1.0298461
500.1602	1.7325999
502.22659	0.44545033
504.23107	1.4097971
508.55939	0.79992747
512.56694	4.4559153
516.40929	5.769386
520.83462	2.2485953
522.01579	1.1830207
523.27463	0.67012889
531.8265	2.9136517
533.70098	2.4298258
535.83089	1.0730961
538.03852	1.6151762
539.10918	4.1313588
543.09106	0.87218457
544.64575	2.0512099
547.23181	3.3984347
555.05458	5.0960398
556.43569	4.865362
557.19092	14.086434
558.33245	2.3542598
565.13407	6.2593386
566.66222	8.6090686
571.1916	1.181346
573.84301	3.3289483
576.1089	5.9616616
578.20655	1.8909972
579.25237	3.6085132
580.59729	2.7616134
586.1373	7.6137663
586.5055	1.5489305
587.41723	1.7851601
592.83393	2.7642873
594.06499	4.7178682
595.57181	1.9615807
596.19385	2.5843075
602.70987	2.9874368
604.6634	12.760404
607.12416	11.726576
609.55733	7.5459999
612.05149	10.528401
612.57187	14.999162
615.21875	8.4050813
618.11467	30.752753
618.58144	8.0444177
620.7051	6.115069
621.33057	9.3216058
622.8391	3.5273496
623.61659	2.048614
635.24496	0.77004281
635.81987	1.4777674
637.16681	0.98017189
639.77219	0.662597
640.14677	1.9226906
645.09891	9.2231971
648.05856	7.6221672
649.24738	8.9080996
655.08377	0.9546387
657.67926	4.2264012
658.54932	1.4411086
661.88466	4.6835018
666.72792	5.2438282
667.86283	3.1732513
678.2928	4.3729353
679.56498	4.730258
681.29692	3.1699143
685.02989	2.8437799
690.8363	1.3520088
700.41508	6.2484077
702.25272	3.9993225
703.48391	1.9395621
704.54695	1.1030611
708.03848	2.6699807
711.58601	4.1329378
715.14697	9.3359601
721.75376	1.5845973
722.61957	3.6238786
730.5542	0.33811838
736.7233	1.5197614
742.73292	4.0423391
743.97062	1.6410243
747.87122	5.2303747
754.55343	6.5210285
759.29348	10.6802
763.61914	13.061487
764.23401	5.3437241
767.5503	1.9030222
772.78914	12.643207
776.25574	0.30996969
781.23983	4.4361437
785.14742	1.036456
788.68212	3.1836574
793.19218	1.053157
793.88566	1.462198
795.93169	0.75576338
800.32666	4.9462633
805.58468	2.3529241
809.31874	4.9475755
814.32097	0.56034875
818.33078	2.6650349
823.33275	1.1859516
825.86219	2.1857534
826.2732	0.81793778
832.50982	8.3600745
840.7542	2.9466325
842.23534	3.4417454
845.54557	3.4308953
848.94826	1.4535243
851.38708	3.4972324
857.70388	26.941358
866.90589	0.84351532
871.54493	3.1581539
873.13788	6.5965908
878.07103	1.1407798
884.60839	0.95113797
898.31568	3.3962718
902.24128	0.42361886
912.20487	0.52123902
916.46777	0.60076618
935.25962	0.90960918
943.64294	0.6133341
951.80733	1.0698992
956.48559	2.8287958
964.09856	0.68491593
968.60983	0.5123208
1007.1338	0.81988434
1011.3231	0.7620342
1022.1343	0.77119299
1030.4347	0.85431812
1034.0473	0.37791545
1037.2544	1.1980668
1043.3118	3.8873606
1048.3685	2.5937716
1055.2922	0.59848725
1068.5174	2.3402289
1073.2722	3.0093396
1081.385	2.2362761
1088.0144	1.5157508
1116.2318	1.0278224
1140.1724	0.44374128
1151.6007	0.57364987
1168.6405	1.3496437
1195.2927	1.1779827
1217.5144	0.55147283
1229.098	1.1288394
1244.7275	0.44669537
1271.5456	2.0382085
1291.3092	2.4394476
1353.2428	1.2300186
1382.4683	0.85547306
1456.4906	1.2156965
END IONS

BEGIN IONS
TITLE=62: Scan 1080 (rt=1357.16) [E:\ORBITRAP\Laura\130118_OT_LB_Leaf\130116_OT_LB_Trichome_3.raw]
PEPMASS=638.64943 4403.0669
CHARGE=3+
SCANS=1080
RAWSCANS=sn1080
RTINSECONDS=1357.1593
182.87135	0.5133878
195.99577	0.52943631
198.3555	0.44306993
198.96364	4.6579867
200.0673	1.8821144
200.96672	0.83509231
209.10088	2.3154963
209.95382	1.6753894
225.19302	1.2928072
229.02206	0.59841257
245.14746	0.28922803
252.82015	1.66262
253.13774	0.49907575
253.82409	0.64537323
258.79417	0.62088197
260.05548	1.3392547
281.09515	0.64351521
287.00403	1.3573893
297.14966	0.58712397
297.67839	0.92964823
298.09245	0.23014807
310.29913	1.5515256
316.09765	0.91655879
338.13222	1.0614366
339.86135	2.6632035
353.59248	0.68958588
355.07456	2.3285596
363.21721	0.32999907
367.19184	0.71410973
368.8283	2.3918652
371.01496	0.66436078
372.90709	1.5155747
376.27792	1.7748313
380.95324	0.28184111
396.55487	1.3816045
410.92151	0.84755871
421.4956	1.5668137
437.04624	0.34360768
440.10009	3.3459329
444.1411	1.8845247
450.21284	1.288395
454.03944	0.83713653
457.19643	0.76901922
458.92628	2.0334498
461.25833	1.1764061
464.58686	0.47038783
465.07798	0.64939249
465.58559	1.1616148
471.52874	2.5304497
479.61064	1.1489856
487.2095	10.355941
489.17123	0.65473862
498.52569	1.9133992
499.55456	0.71727905
502.37274	1.4039816
512.20316	3.2868166
513.46831	1.4734318
517.09938	1.9191709
521.3775	2.0484049
528.72044	5.1149646
531.53356	2.9287858
534.59445	0.98440108
539.16288	4.3404112
541.15666	0.88086713
542.84188	1.508365
545.03944	2.4667747
547.20588	1.7050584
549.67339	1.4534607
551.95875	1.6032589
552.62304	3.9208118
557.2686	0.48150906
560.19245	3.2602637
560.94411	4.7779507
561.7275	7.640851
564.12631	5.2956496
566.20405	6.0502371
569.00707	1.0909796
572.69839	54.20203
573.0861	21.202661
575.75647	1.6161906
580.49571	1.5689178
581.45616	2.2371482
583.42984	0.72884625
584.86642	1.8363971
589.63196	1.6989401
590.92757	2.88919
592.97081	4.2074534
595.2022	3.6766637
599.26879	2.0454846
604.67813	6.2117938
605.70776	5.2945723
608.44129	2.3817035
611.24144	3.5351639
612.98757	4.362612
613.75629	1.6642251
617.80502	3.3273367
619.79829	8.57171
621.1183	10.633447
624.6258	15.201421
625.82069	8.9354815
627.02259	15.848753
629.33968	14.491825
630.04342	5.4942281
634.77276	1.4156651
638.84417	1.4206086
643.35431	0.69957771
645.20964	1.9430473
654.00255	1.7089526
656.58708	1.3870523
660.03032	2.3145297
661.86037	1.4527044
665.01322	1.8560868
665.90171	0.59246183
670.4687	3.3531664
675.12257	2.5951085
677.69008	3.357794
679.02574	2.1598137
683.11727	2.1878671
685.32055	1.052185
687.95548	1.9347697
688.35475	4.0087935
689.39508	1.0275258
693.05624	0.48416075
697.47775	4.3395809
701.02464	2.4139157
708.03497	1.5859554
713.4401	0.92931171
716.28654	1.2862159
720.11504	8.0518036
721.83818	7.2139363
725.2782	3.7234878
726.31475	6.003524
728.22028	2.0813416
731.66082	2.4257001
736.94024	11.222486
741.36005	5.6926654
743.16511	4.9998858
747.63417	3.4854075
749.48104	1.2191046
751.78098	2.9008955
755.56264	1.8932108
757.01935	2.6660711
760.95586	1.9456202
764.87271	3.0989658
765.27934	12.821666
765.90908	7.9049003
774.17826	2.6867658
778.26407	3.3683305
784.47794	14.161169
787.68404	2.6100105
790.02157	4.471712
800.25727	6.19272
808.77091	30.947979
809.26247	48.414943
813.78956	4.2136414
818.8996	4.1387444
820.34122	2.1435195
825.8727	2.0766942
827.90146	1.7423545
830.14811	2.1716917
832.603	2.311661
835.20319	4.131854
841.51518	5.188254
849.27095	9.7404862
852.93174	3.8619877
854.75188	5.268944
858.30478	179.7958
865.43397	3.5205826
866.85033	2.4024226
870.67106	4.0543233
872.40693	3.79489
875.55419	1.5030345
881.88083	2.9131637
883.2317	1.7721515
884.32162	4.0135543
908.91287	3.0350588
913.41336	3.4720717
915.48476	1.6878458
916.35745	0.3869629
928.27221	1.4155302
941.19019	13.14234
944.62678	1.7647111
964.75033	5.1410281
968.19125	3.7983581
973.43006	8.491483
982.24908	3.1568925
987.10693	2.3068179
992.68768	4.3890454
999.28192	2.2624333
1030.1865	2.6934311
1040.2769	0.74546145
1049.4315	4.6666144
1052.2804	1.6341881
1073.5663	0.72856529
1088.6175	1.874814
1095.1417	2.0468969
1109.3404	1.6234354
1112.8765	0.64915239
1121.2042	0.63928194
1127.2866	2.9430816
1146.5621	0.75467486
1158.2103	0.92747775
1162.5425	0.52368955
1184.231	1.30177
1190.4925	0.97603923
1229.4615	2.0956582
1277.3944	1.4453222
1318.5798	1.4772323
1387.4642	0.53814969
1397.5319	1.5175335
1442.2325	0.8450886
1611.9436	2.4515157
END IONS

BEGIN IONS
TITLE=63: Scan 1083 (rt=1359.59) [E:\ORBITRAP\Laura\130118_OT_LB_Leaf\130116_OT_LB_Trichome_3.raw]
PEPMASS=560.27792 4627.5684
CHARGE=3+
SCANS=1083
RAWSCANS=sn1083
RTINSECONDS=1359.5921
170.88858	1.2052648
174.89812	0.40885605
176.03698	0.87744592
185.05584	0.76553554
187.01879	2.6312727
188.8302	0.31177583
199.05494	0.30553468
201.90545	0.31728952
204.00834	0.28647351
206.97708	0.61809867
214.00631	1.865614
216.62733	0.42413781
216.8928	2.212406
228.83573	1.1824697
235.00668	2.6148984
242.99372	1.4892976
243.97465	0.24743512
251.82881	1.6721343
255.00206	0.24562596
261.0744	0.64979945
267.15677	0.7066988
281.09823	0.6879078
285.01068	0.66630937
285.94099	1.0684656
286.9389	0.51625773
287.809	0.74332826
303.15827	0.23797352
304.1708	0.47404536
305.68341	0.47530713
314.95911	1.572243
320.1835	0.49232076
321.2254	1.754137
322.63198	1.4712143
323.31228	0.29278674
330.63608	7.3416944
338.63128	0.65443001
341.05391	1.0607451
343.27468	1.8193439
344.06165	3.3274753
346.02436	0.7916829
347.16281	1.3445143
350.21969	0.91697375
353.03042	1.1496101
355.20317	0.65922916
366.80603	1.8714367
369.06551	0.40683994
371.63765	1.107316
372.7347	1.8411282
374.21619	8.172665
379.08906	13.686438
379.71915	5.6183633
382.73579	2.4819321
384.69065	3.8961334
385.11896	0.6290023
386.25677	1.321007
389.27478	2.2739758
393.17095	9.9221027
396.80288	1.1871854
398.94538	0.58259931
399.53729	1.8145267
404.82466	1.9308518
408.10639	0.48159707
413.07408	0.80879031
414.37398	1.701474
416.17673	0.61998339
417.68305	1.1616397
421.22612	1.1416364
422.04241	0.43687684
425.21156	0.78525094
428.02499	1.2901271
432.05188	0.76284044
438.58381	1.7871166
439.67252	2.249592
442.833	3.2952451
444.11997	1.4473275
445.0103	2.9895281
447.56473	8.2067934
449.29799	1.6248264
450.41309	1.0318278
452.65961	7.3357872
455.9316	1.8836531
458.79204	3.9540028
461.49104	1.4866057
464.19105	7.1311458
466.58377	34.874209
469.83812	1.5990195
476.17502	0.69173878
478.53933	3.2115821
480.70356	2.424211
482.77623	2.6574419
483.21866	3.5783098
484.19511	1.5870803
487.23187	4.63777
488.1102	9.6115225
490.20592	1.4280325
493.51817	4.1791155
496.21552	11.78912
499.14301	1.3336122
501.07179	4.1449735
501.70491	4.9607936
504.03437	2.8741263
509.0181	5.9547902
510.17985	19.536689
512.20329	3.5825331
513.08035	5.4622234
515.09399	5.9418438
518.29321	1.7947992
522.37305	14.023892
525.18249	2.5797569
528.1924	5.2812065
533.96473	7.6003369
536.28419	9.1789811
537.04328	3.6650716
541.27687	3.9927061
541.73935	10.663235
545.76219	2.6526805
548.22373	7.8601576
550.1193	14.820972
552.52156	20.189619
553.58988	13.184152
556.02243	1.1429264
558.80995	2.220464
563.14428	1.0842839
565.36222	0.67554537
569.10547	9.4776457
571.09125	4.7752397
574.31573	0.97348693
575.01573	2.4602859
576.39009	2.3152918
578.70985	1.6629313
584.21591	2.1614297
586.29389	3.7789188
587.8117	4.1218056
589.01039	4.636799
593.51063	1.222936
595.6596	4.7650857
599.19923	1.9858929
601.95145	3.1980265
603.11003	1.5328228
607.86272	4.3944111
611.85849	9.0942136
613.14223	9.3126255
615.76296	2.4987865
616.64238	0.53961409
620.35336	4.2732234
621.21084	2.2158499
624.56783	1.0326968
627.09633	1.3791517
631.24736	11.018496
635.63057	8.9806354
640.55091	1.6739632
644.33458	5.3559586
647.59989	5.8045106
651.89251	25.348179
660.25462	49.009472
664.14648	5.5008999
668.26135	3.8450997
669.40092	8.4486016
671.03303	3.7911791
673.33307	8.4761123
675.90516	6.1966578
676.60962	2.9350408
679.20061	2.3995591
685.00267	13.722938
686.23878	4.9122017
691.31072	5.656945
692.39456	1.8129791
695.24224	2.9731448
698.5947	5.3785796
701.97986	13.726145
706.3458	2.3398361
710.66606	2.3476765
712.3607	1.6212801
715.99098	3.3250261
716.85968	4.310636
718.43011	2.8638462
723.32301	8.7587497
726.26392	5.1796629
730.78702	8.3093619
731.76137	3.5731386
738.34849	2.8219027
738.81475	3.9587322
747.29302	36.474062
751.08714	7.7503371
751.92375	2.687471
755.32678	1.9585084
758.70037	1.0376527
761.89854	1.8701422
767.27669	10.866909
773.54928	2.1750306
785.24382	24.396226
793.32769	1.3274189
795.40253	0.65747948
797.19876	0.98042006
803.34201	7.1955905
805.53285	1.5641495
815.36545	3.5992356
817.30147	2.5296215
830.38612	5.0707064
833.26951	2.0575667
836.39515	0.83599446
844.34771	0.80020161
864.10508	1.3032785
867.30484	1.6878083
876.05626	5.7092629
879.27386	2.9349269
882.26418	2.1458263
885.21497	1.7003128
887.91839	2.0303936
890.76852	1.6380889
894.30102	25.813677
911.08236	1.5025556
915.54888	1.3264085
921.93477	1.5762643
927.02141	1.4739683
932.31035	4.5506566
947.34246	0.91940445
956.4165	2.343911
975.32891	1.2144649
984.47143	0.94118482
991.51658	0.6820203
993.37322	0.77659385
1016.3902	1.8741229
1019.2436	2.5388578
1031.3118	0.72490984
1036.2236	0.89478146
1044.3933	2.2363561
1051.2383	2.6037406
1060.2799	1.9558832
1089.5912	1.2590449
1160.3823	1.9407134
1227.3506	1.2098509
1284.6959	0.90134538
1404.2574	0.7619125
END IONS

BEGIN IONS
TITLE=64: Scan 1084 (rt=1360.28) [E:\ORBITRAP\Laura\130118_OT_LB_Leaf\130116_OT_LB_Trichome_3.raw]
PEPMASS=565.04127 4728.6704
CHARGE=4+
SCANS=1084
RAWSCANS=sn1084
RTINSECONDS=1360.2776
182.07756	1.3117566
185.95952	0.31054847
186.76959	0.74082244
189.14038	1.8052708
194.29321	1.1613125
194.89939	1.2931842
202.90947	0.33712845
206.15665	1.8379036
234.01981	1.7913335
237.2794	1.4690356
237.76486	0.35380757
241.42062	1.2952041
242.15963	7.8318684
242.9214	2.8233365
245.07963	0.32046593
265.13839	0.45727207
270.07089	0.95830618
275.05328	0.37868664
276.26937	2.7814688
278.63324	2.3311109
284.03638	0.8317075
284.75577	1.4672796
292.7018	2.3537378
293.72763	0.84575418
295.18985	1.1353802
298.91552	0.54547914
302.07641	0.60241404
305.05683	1.3641557
306.64103	2.4330519
324.07218	0.63817586
326.07018	0.45236608
333.61556	0.70897297
335.9422	1.297613
336.89852	0.52811286
340.52296	3.0452409
344.70247	1.3003949
346.07977	0.81557553
357.02881	1.5827869
359.25404	5.912759
362.15362	1.3289233
371.5878	2.7974836
376.16473	6.0892318
380.57887	1.1843101
381.22597	0.32001241
385.11528	0.88079598
386.2333	3.1832244
397.58118	2.9852626
398.79228	0.81192303
409.19215	0.76192303
412.19451	0.43033357
413.2754	0.7064888
420.81677	5.1002395
421.58475	1.7179698
421.99374	0.86318652
423.70316	3.0659833
426.32955	3.5001412
427.09444	3.9849909
427.99139	1.842286
429.83483	2.4907396
431.17938	1.1047355
432.67479	1.385844
435.66447	17.824214
436.32065	5.1801085
438.27514	0.88464539
441.25697	3.9196066
443.07026	0.62595741
445.63692	1.1641537
446.73462	1.3598928
451.45253	1.2325876
453.17492	1.6699888
454.00503	3.7953448
457.0765	1.1143785
458.21364	1.0147013
460.52599	4.7558709
462.59709	6.2389177
463.72605	1.9511146
465.5697	2.5269707
466.19775	6.0035348
468.64122	1.3874318
470.67394	4.0139617
472.24278	1.4163359
475.09963	3.2693055
480.27309	2.2950048
481.58464	5.245692
483.28188	8.967346
486.14702	3.7826001
486.81792	2.0317295
489.44614	3.9231777
492.0484	12.531944
492.71673	6.6603076
494.3615	3.1643178
500.32025	9.1889635
503.93271	3.7015147
506.21179	16.869128
509.11333	4.2028846
511.43727	2.7433214
512.9183	2.0951699
517.73274	5.1744227
518.66843	6.5717034
520.07319	3.5646252
522.95633	5.3843308
524.36393	3.574539
527.18847	7.2370797
529.36136	2.529911
530.47015	6.2171096
533.28326	3.4995209
535.3036	4.8020699
536.12856	10.546961
538.87233	9.8911418
540.9323	3.7597407
542.39975	12.053394
545.90652	8.1401629
547.09024	10.879074
550.81351	6.7311618
552.11306	5.0954532
554.32195	15.510239
556.28958	19.698956
558.11093	8.5118035
558.53103	15.633228
559.41468	5.7871077
563.42931	1.12284
565.56035	3.9264811
568.44061	1.817078
570.71729	4.1225352
571.1666	1.161183
572.18296	1.6907608
575.00943	2.7328756
578.54315	1.6863675
580.88682	3.6545378
583.85353	7.8984768
586.90501	6.7716413
589.13553	19.758283
589.51459	4.60877
590.22049	3.3242287
594.18539	5.8886371
598.13469	3.2205116
600.65431	9.2057441
603.39742	2.0720301
608.3086	7.0408142
610.82909	2.650105
612.31315	4.4191063
613.02484	6.7849025
617.61222	3.3650148
622.23496	12.907481
623.06794	2.8847586
627.7968	4.394604
628.93962	4.9619519
632.43455	10.966706
637.79411	22.445698
638.60621	6.1331568
642.15768	1.4087279
644.67083	2.3743527
648.51734	2.4417919
651.9495	3.5281464
655.30623	3.5434324
656.33824	6.3885242
657.67286	3.3709186
661.09825	2.8924175
663.96595	4.3223013
664.83909	2.046036
666.82947	4.0290877
667.49138	4.9164105
669.30754	7.7281868
671.39053	5.9344493
672.47961	3.8347366
674.57822	6.6806603
675.58213	2.6330422
677.69811	1.053862
680.61969	1.3794794
683.3433	2.0646316
685.76232	11.641297
689.55379	4.7967557
690.77887	2.0824466
694.3254	8.1365864
697.88046	8.3957561
699.49674	4.4166623
704.33858	11.9086
706.5093	11.010702
707.77964	4.6893733
710.32503	9.4495884
712.83076	3.273148
718.06735	1.7542043
721.22117	3.0459307
724.09641	2.5793754
730.30407	3.8749931
732.76326	1.3609882
741.2266	23.797677
751.27309	5.9645317
753.81082	4.4067933
758.99455	8.9638016
761.71963	6.9340135
770.82516	23.004168
774.05064	1.2383919
778.26688	2.3387152
779.35855	4.9094503
783.27637	2.7541394
786.93133	2.4173102
790.2501	3.0139901
794.39158	2.1741075
797.57026	1.9979068
799.31936	4.0040503
803.01552	0.59669505
806.93395	4.1526555
810.59886	1.1056035
812.89871	0.7821387
816.02871	3.9893709
823.42577	6.1522976
834.72214	3.3296704
835.37495	5.9982949
842.26655	1.6072665
843.24453	3.0709215
847.81885	0.99203635
854.28692	3.0480887
862.35472	4.3578574
870.29503	10.096397
876.81746	2.8198287
882.2957	2.4419551
886.03441	1.4924363
888.88463	2.1254729
891.95359	1.8360755
896.3013	4.3416856
900.28854	2.3865123
901.25529	1.0114925
909.15529	0.7990363
913.40878	1.2807644
918.4021	1.5200976
926.95019	2.0767786
931.72626	0.75202315
940.35028	1.9814508
949.38458	2.016007
955.39221	3.9541686
967.16784	1.1363382
973.36895	0.54759225
983.40497	6.7345642
985.0256	4.0135892
999.9496	1.3278204
1002.2566	1.0767363
1007.0478	3.4164688
1021.2503	1.9969392
1025.3768	1.3271294
1028.887	0.55381076
1032.4012	1.0633487
1041.5596	2.5017105
1053.2294	2.7181336
1057.1742	1.455862
1059.4585	0.77631746
1065.234	2.2918545
1071.303	3.2831145
1076.2295	1.3406304
1084.2022	1.3429497
1088.474	1.0529473
1103.1322	1.8090009
1129.5493	2.4367801
1135.4741	1.7370533
1138.6913	0.80037725
1147.402	1.5131152
1187.3911	0.59512728
1206.1682	0.65931303
1242.3529	0.92088168
1339.2787	1.0943851
1461.4268	1.8517048
END IONS

BEGIN IONS
TITLE=65: Scan 1086 (rt=1361.52) [E:\ORBITRAP\Laura\130118_OT_LB_Leaf\130116_OT_LB_Trichome_3.raw]
PEPMASS=436.91047 5486.5986
CHARGE=3+
SCANS=1086
RAWSCANS=sn1086
RTINSECONDS=1361.5181
129.13693	0.34108756
130.06863	0.40004355
134.16022	1.6873017
135.96444	0.38718841
139.99248	1.4832176
146.95163	0.56368352
149.96599	1.5666366
157.05533	0.35939416
158.0715	0.43536619
158.95607	0.82673499
165.88036	0.4878752
167.08871	1.1010468
173.02543	1.3343398
175.16666	3.2186896
177.59694	2.2630222
178.03083	6.6269536
178.93624	1.6860535
182.04945	0.84546349
187.06674	2.9768062
195.01478	22.803117
200.87963	2.0426927
205.08438	0.83793
209.2272	1.968885
212.83725	2.9566908
215.67465	2.0726231
217.19437	0.61416457
218.87555	0.50540145
224.18413	0.57746454
225.9132	0.4783789
226.92181	4.806779
238.62759	1.6780564
240.9353	0.735963
242.84761	0.80866539
243.80438	2.593183
245.82898	0.40473732
248.90767	0.83298177
250.08431	1.8821953
251.47272	0.43865293
254.39484	1.5042235
254.91908	2.639892
260.14553	0.3377114
262.67022	1.5147798
266.70224	0.56097188
271.63332	7.0262921
280.02463	0.37031427
284.06941	1.4638919
285.03839	1.4213917
286.83221	0.50581875
288.41426	5.8788582
289.07783	1.8340748
290.05562	1.3823352
293.66284	2.1548082
294.95701	0.89846602
298.19824	0.84868471
300.01505	0.75788784
301.01874	2.2219921
302.15423	1.2187801
302.57149	1.4868622
304.16753	1.7336709
305.02527	2.6991863
306.1899	1.3741117
307.98623	20.838605
309.07631	2.8489879
312.17728	1.0589203
314.41228	0.82737827
317.48547	3.1127614
322.28942	1.8832701
323.22326	3.4499677
324.24233	1.7469115
325.89732	1.0055793
326.93761	0.83006094
329.47085	1.0298924
331.89476	1.2860525
332.66582	0.73296577
334.54359	1.6561323
335.8007	1.2292877
337.17355	3.0525823
338.31552	2.1328056
338.91068	0.30516606
344.12252	3.5247682
345.17153	2.7800274
349.10975	1.1526592
351.84385	1.0404306
353.13015	0.89426256
356.84638	3.6454823
357.51364	0.95729708
366.20289	10.5867
366.61453	1.5193754
370.7797	3.4982094
371.75628	1.9154128
373.9819	11.082799
375.67427	3.6899982
377.81096	9.6317955
379.46086	3.012543
379.81061	9.1324321
381.76069	4.0103936
383.23311	2.9878043
384.55346	0.91162397
386.94377	15.540836
387.25438	3.1386838
389.33299	5.3539222
390.36105	5.0848577
391.56399	1.2803825
392.03087	3.5000821
393.56819	3.4748742
395.46055	5.6227614
395.86088	30.425087
400.29525	3.5384581
401.20569	9.4700017
403.7883	7.7619591
405.92522	1.2488738
407.03298	5.9938563
411.0639	2.8190274
411.64019	0.86874072
412.11327	3.1032885
414.32422	0.80293545
417.17243	7.7568207
418.10192	12.466877
420.00974	3.5619035
420.79806	2.1335038
421.2231	5.2800067
425.20958	69.535361
427.58195	43.667024
429.48046	13.918185
430.63924	30.025519
434.38556	1.3912731
436.08097	2.8412102
438.20488	1.0399641
443.73545	0.82856855
447.6881	16.995957
448.16641	4.2945837
450.15381	3.797111
451.71998	11.182696
455.66981	3.4418544
457.28961	4.0137241
458.4804	2.0194028
462.04422	5.7896385
463.4164	1.8968798
467.05736	2.3820795
467.98241	1.8956007
470.12616	2.4336695
471.65313	2.5894274
472.6496	1.4747807
473.85643	2.0150971
475.12627	1.3897105
476.8098	1.5450408
478.33971	3.0764163
479.23546	5.7080933
481.15494	0.79743577
483.86427	6.1727987
484.68168	4.1627081
485.52815	2.3239943
488.33603	3.8276882
492.22189	6.8353692
492.67566	12.258572
494.34272	2.2990678
497.41027	15.279691
498.33575	5.4071143
501.18316	52.155128
502.5931	6.8854977
506.79643	8.9992507
509.92146	5.9365625
511.69518	2.4828373
517.17503	52.543178
517.69295	8.63783
519.59027	5.2042247
523.33148	2.3380479
524.30158	7.7131036
525.07279	2.8853232
526.64545	1.9382275
528.35592	1.8698804
530.77539	3.8625777
535.27987	6.8092099
536.97814	7.790006
540.96741	9.2360475
549.1781	19.312556
552.20704	4.1188471
553.38582	1.7458407
556.52017	5.6176195
557.6959	60.906447
558.1046	19.00892
560.82492	7.8195809
563.26868	1.1908903
566.67035	2.6990262
571.26722	3.4810077
574.05655	2.6094091
575.26314	4.260941
575.96193	1.5003275
576.40564	1.8979984
582.75333	5.5270299
586.35788	2.4417258
588.07564	1.9570965
592.30984	3.4355347
595.41933	1.0693379
598.18246	1.7789305
600.11322	1.1588575
604.26043	0.96750658
605.79292	0.51601371
606.73102	1.1785528
613.46656	1.8689807
615.2877	1.9973691
617.75055	0.97135741
620.20472	1.8995612
622.17943	5.6197614
623.96073	4.8161962
632.23589	2.9588743
637.20838	2.0060221
641.98797	1.1149459
644.23621	3.3554528
645.35671	1.9187873
647.03873	1.4652338
651.03534	1.8193558
664.22032	2.4458538
666.75181	2.9220808
671.43039	1.3722306
672.20397	1.7822888
682.05872	1.1028486
683.25665	1.6941758
687.26154	6.0271984
695.68962	1.6165839
699.07345	1.2929901
700.60489	1.8429728
707.21527	1.5514855
714.65642	2.1163798
716.86303	0.82754051
721.13956	1.9610681
726.63968	0.95729611
729.14534	1.5790418
730.52954	2.7189144
739.23514	2.2360693
741.22507	1.63374
750.14657	1.2298279
752.21825	2.6349505
767.09719	4.4233858
772.21313	3.9840186
785.11702	5.8507204
790.50243	0.75374861
791.21087	1.5383139
801.55629	4.0277921
803.19016	2.3355089
806.18396	1.1234364
812.52069	3.8441433
827.4234	1.0982805
828.17429	1.4913904
840.36342	1.6508158
853.26001	0.50377528
862.25506	1.3708081
875.06903	2.9018156
882.06414	1.2312117
886.38745	2.1928419
902.32921	8.2013825
912.30371	1.8722615
920.11503	2.2736118
923.27967	4.4528101
940.38482	3.5223822
953.35449	2.2675071
990.2127	1.1981205
1001.6325	1.5189793
1087.4299	1.5021813
END IONS

BEGIN IONS
TITLE=66: Scan 1088 (rt=1362.64) [E:\ORBITRAP\Laura\130118_OT_LB_Leaf\130116_OT_LB_Trichome_3.raw]
PEPMASS=515.01984 3066.3315
CHARGE=4+
SCANS=1088
RAWSCANS=sn1088
RTINSECONDS=1362.6398
158.0776	0.60082978
174.99635	3.8123911
179.15568	0.20789388
183.05067	0.23243545
191.0535	0.18095791
198.99545	0.7368158
203.9052	0.48904521
210.97174	0.31032289
213.97102	1.0853422
220.91106	0.3942687
225.20153	0.82425041
226.35234	1.5650048
227.06742	0.35066577
227.76396	0.21225224
231.07623	0.61009536
236.73141	0.81678964
241.02067	0.9221761
241.43484	0.28251231
245.15715	1.441251
248.95128	0.40114916
253.1188	0.8092645
255.07402	0.34439265
258.13256	1.3649289
259.21708	0.6373733
264.3974	0.3838544
268.04489	0.90835759
271.07502	0.44195252
272.00641	1.4880944
280.91559	4.0433366
286.97547	1.1410119
288.46219	0.28823655
294.15736	1.2198509
295.62526	1.3255311
296.5025	0.45914067
297.58523	1.4511204
299.83454	4.7660547
303.30175	0.28841902
304.24035	1.2051248
311.28576	1.1459801
315.09443	1.6502959
316.16415	2.2671771
320.01999	0.88598282
320.8527	1.5662619
327.91712	0.625527
329.10506	1.0889866
334.85583	0.55592407
339.91831	0.86621825
341.95815	0.67857536
344.62172	1.9681777
347.03198	0.92394565
350.63811	1.1582476
351.82602	0.26722958
352.1404	1.1344456
353.74456	0.97960101
354.25271	1.428317
357.16612	1.2711872
359.70663	0.79771906
367.15727	0.33772784
368.65575	1.3993633
369.70555	0.41742982
370.8658	0.28675222
371.2408	0.52475964
373.21558	2.7166794
374.3193	0.20477586
375.05162	0.36733485
376.96236	0.27294643
382.03708	1.6074218
388.77631	0.2232235
393.38571	0.65887992
395.78024	0.27518781
400.84169	0.68218833
403.22862	0.55874982
407.0907	1.2940358
408.36928	3.4820321
410.17612	0.49968368
416.05644	0.59448882
418.12111	1.3327797
419.56678	2.2573426
422.62374	2.2826115
425.20259	3.2954284
429.11339	1.4931871
431.62851	2.1809859
432.33192	0.77262322
440.60699	2.6057512
441.08326	3.7207721
443.14228	1.5560434
444.0829	1.1263563
447.91663	2.1979407
450.34256	2.1704092
451.6321	6.890123
454.44661	3.2190189
457.79783	1.6729789
458.91035	0.77065508
459.52448	1.3044337
462.317	4.2176103
464.47009	2.3622264
465.96919	0.97262771
467.31389	3.0722609
468.46753	3.1488285
470.12382	1.419652
471.11796	3.9901074
473.53716	4.5403218
476.00778	4.0919487
476.59793	7.5776498
480.2555	3.7089829
482.19407	5.4917484
485.69432	10.062772
488.48471	5.2887064
490.88368	18.377147
492.9383	3.4545818
496.71809	17.893052
497.99932	8.2919687
499.1052	10.580766
503.74674	24.4213
504.81591	7.6536356
505.67285	30.334856
507.22405	20.585921
508.884	6.1213508
509.23096	2.1360916
514.87445	2.0823268
515.49299	0.77840797
518.43631	1.9229412
521.16864	6.9790463
524.50495	0.81887615
524.8887	0.99644286
527.24803	1.5871269
528.15741	0.7230901
529.31968	0.42390301
533.43388	1.16993
537.70792	5.738533
541.58196	0.91465426
543.58975	2.0146556
546.30589	1.1746544
549.2292	1.9542334
549.92721	4.0109239
552.3627	2.3302993
556.97579	5.8684397
558.27909	1.8974604
560.75233	1.4635626
563.7891	4.1292333
564.92302	2.2609817
568.9747	2.7360649
569.60488	5.2616833
572.33035	1.5598165
574.51487	1.5540833
575.90071	2.6145439
578.83617	1.3287792
580.85847	3.2616451
583.83053	1.7020417
587.28546	6.7977985
589.16187	2.4023334
592.31432	6.5900352
593.23925	3.2188217
596.1566	1.3328835
600.31087	10.564289
603.42249	2.4874841
606.58174	6.9711198
611.20386	2.238298
615.28423	9.7775286
619.74488	10.422747
621.84239	5.9725159
623.40423	4.7532539
624.55224	2.3979945
627.96884	15.70769
629.88751	3.4851281
632.88894	7.5529952
635.87418	7.7778873
638.61729	9.004182
641.19071	2.319742
643.49965	3.8679042
645.16548	1.6527991
648.86612	0.81710476
649.71029	0.54842033
651.29962	1.4933709
652.24385	0.80762467
655.73611	5.8947266
656.88846	2.2990226
657.9652	1.1676783
659.51231	1.9012663
664.42706	0.76290853
670.38892	2.0770054
671.09585	1.1779874
672.35556	0.78771973
677.02204	3.2648381
681.36788	0.4126112
685.09861	2.2248426
687.40917	0.56896612
693.71588	3.1029094
696.7851	1.6726018
698.82214	2.5436622
707.30147	5.6749162
711.56356	5.453627
714.47957	5.418795
715.76861	7.0773877
725.24859	1.1173306
729.76396	1.2234693
731.48634	2.5808
733.478	0.89281558
746.27218	0.7602264
749.33806	1.2837239
752.46695	1.0349311
759.32104	4.8155131
764.39708	2.1421829
768.39574	1.4506091
771.46851	1.9828164
781.24382	1.8545519
782.35248	0.43295575
784.42393	0.59730813
795.90277	1.1287651
809.47541	1.0114593
813.52391	0.64274376
815.14959	1.0229358
821.19897	1.4814725
824.23725	0.75080296
826.39113	0.39144097
830.24285	2.7677325
835.26437	0.64513891
837.2431	1.0901546
851.85212	0.46040659
855.88631	0.74010607
858.79881	1.4517683
861.27823	1.767426
862.84698	2.3419013
868.08609	1.0539356
871.26391	3.1721756
885.46763	1.3742397
886.16305	0.66452452
893.94326	0.54707928
897.5744	1.1055959
911.43847	1.5098126
916.86889	0.45187737
931.91859	4.0893063
936.18901	0.53019123
974.46142	2.6756136
997.56774	0.90692701
1031.847	1.53678
1035.4932	2.3990718
1053.5887	1.0214985
1152.4294	1.2248344
1184.1529	2.5221958
1254.7096	0.96411577
1275.4387	0.36054223
END IONS

BEGIN IONS
TITLE=67: Scan 1091 (rt=1365.11) [E:\ORBITRAP\Laura\130118_OT_LB_Leaf\130116_OT_LB_Trichome_3.raw]
PEPMASS=407.58703 11707.482
CHARGE=3+
SCANS=1091
RAWSCANS=sn1091
RTINSECONDS=1365.1096
128.91617	5.1095962
136.69449	1.0453192
147.11153	0.94585426
156.95073	0.63485203
158.13248	0.55414167
172.95817	0.79166522
176.80588	1.2730796
181.36854	0.84519797
184.73493	12.216931
185.04961	64.686226
189.22358	1.744926
192.00167	1.4034631
193.02813	1.9579936
193.95264	2.2536555
203.03371	1.8311939
207.27937	1.4760786
208.91898	4.1105157
211.02194	2.018156
212.70344	21.305128
213.0464	98.892203
213.8795	18.133313
224.17398	0.63517106
224.98261	1.1415077
226.96758	2.7337421
238.88626	1.2579484
241.61374	1.4709395
247.9742	1.3466289
249.7254	1.700339
257.69674	1.7271471
262.1897	1.3656208
264.73013	2.8159913
281.0944	8.1873822
282.98041	1.663555
288.66189	0.6207074
293.2243	1.7113894
294.95096	3.3675842
299.15301	2.0423465
304.7124	1.8732229
307.87149	1.2026379
313.95242	2.8610545
321.88345	2.5386023
326.09381	22.538582
328.79839	3.9032989
330.8931	2.2630569
331.84475	3.6489607
333.8304	1.7398527
334.70151	1.3219922
337.87784	10.851885
341.18613	3.6859241
345.21139	1.3295136
347.13519	0.69837501
349.45682	0.7074231
354.46832	2.7194274
359.05814	1.6152593
359.96854	0.76598632
364.68483	2.6923539
366.00466	4.7280676
368.65393	3.4655865
369.41943	8.289115
377.49853	10.707102
379.72175	5.6345594
383.19869	4.4972747
387.99411	13.871785
388.55629	5.5070187
389.70135	14.193734
391.11873	17.329208
393.2052	6.4087931
394.40989	4.8753169
395.83949	5.9500607
397.35107	9.997509
398.22358	6.8651959
399.10565	2.8500468
400.05068	7.4255245
401.15517	2.2790006
401.97809	3.7297455
402.33834	6.8715351
406.47215	11.958406
407.80665	3.4311269
412.53616	5.3537757
425.23018	1.2592758
427.48306	1.7809666
434.57862	1.8280511
437.75397	2.8595197
439.71138	9.0081701
441.21367	3.2790704
443.54247	5.8454191
444.26768	14.112354
448.14976	90.778469
448.70227	28.572329
451.96995	3.5659656
455.50402	3.9034575
457.62301	22.151247
460.15424	3.5641985
463.31555	2.3212492
467.22798	8.7468858
468.37507	1.4810452
470.7425	3.9028999
473.31067	4.6454573
482.02803	1.748051
483.62808	3.8166989
485.44131	4.8205941
486.36219	1.5593994
486.97517	4.9458919
493.92335	7.6853488
495.77759	18.594861
500.26987	16.284221
504.72734	1619.7404
508.31224	10.835462
509.18894	1.9529006
516.99493	0.75610116
525.28877	1.4485797
527.31292	1.658157
537.74011	3.4898887
540.15613	4.1723526
540.58976	6.1498533
547.29723	26.694463
552.33706	3.6444448
555.37115	2.2536811
561.19715	65.156806
565.2541	4.3172554
566.95484	4.4443275
570.31012	5.1114291
584.22687	6.1404577
589.15486	1.6285019
591.34401	2.729374
596.94716	6.2402594
599.54929	2.0489972
610.19937	1.8019022
611.4829	0.8079141
612.68921	2.0140393
616.18737	4.5300001
625.12769	6.920416
626.23593	3.2481512
630.08172	10.462228
663.22825	2.2875363
665.83741	1.9316109
667.16833	2.3169858
674.63595	2.9413506
679.67077	1.6753208
684.11682	2.0932832
708.39221	5.7155147
740.35186	2.6862509
759.89532	2.6602368
767.40393	4.3471884
785.52521	1.7241043
808.54743	8.8203197
810.36941	2.9983993
853.26068	1.942872
895.75418	7.0660924
END IONS

BEGIN IONS
TITLE=68: Scan 1096 (rt=1369.76) [E:\ORBITRAP\Laura\130118_OT_LB_Leaf\130116_OT_LB_Trichome_3.raw]
PEPMASS=516.29134 4566.9727
CHARGE=3+
SCANS=1096
RAWSCANS=sn1096
RTINSECONDS=1369.7606
157.10394	0.32555773
169.10522	0.55659953
169.83446	0.2350387
175.06207	1.5066435
187.07066	0.38452886
191.28354	0.6498524
202.65701	0.73667454
206.94918	0.44023099
208.75846	0.65803385
213.03037	0.34269808
215.06616	1.1418862
225.09513	1.7205005
225.84411	0.57322756
226.83348	0.85044178
227.9784	0.44369928
231.69391	0.49009314
237.86886	2.7696176
241.28916	0.93870085
242.10212	0.78402564
243.89087	1.9934891
248.94565	2.8698186
251.72757	0.81531265
253.65117	0.5963396
254.13107	1.063394
256.10264	2.5660531
257.47502	0.903217
258.20794	1.328916
260.12828	8.8096439
261.38996	2.2054456
269.12668	0.67375853
272.20076	0.59544588
274.32281	0.49025699
276.04947	0.40153551
287.07928	0.4970017
287.56335	0.78940207
291.40594	0.30101678
297.19848	0.43795915
301.99146	0.66201614
303.19743	1.8968349
304.06799	0.4131147
304.86596	1.2673944
307.97815	0.42625903
315.18545	0.89955412
322.90057	2.649812
327.01239	0.57014309
335.77856	0.40599459
343.90347	1.0081875
345.1849	0.52608396
350.20163	0.4032875
357.03895	0.36902567
357.85133	0.88528176
362.6568	0.70481728
366.23343	2.6407736
368.27379	1.6290422
370.0535	0.70390501
370.83315	0.87688154
373.22378	1.3032237
376.10624	1.1888305
377.2466	0.99288208
380.29299	0.69116111
381.47165	2.6285432
384.76445	0.51920997
388.56638	1.7384655
390.99194	1.0040836
392.75304	2.2642273
393.25588	0.78081525
393.95666	0.49018102
398.60881	1.4272442
399.22853	1.404521
400.93613	4.7887733
402.7788	0.45845481
407.53576	4.8749243
410.72343	7.7542296
414.25438	1.5546734
415.03796	1.8463174
417.24363	1.2892515
418.81387	1.4137651
420.51964	2.5674789
422.14651	1.4645371
424.45273	4.452319
425.7827	1.6709211
427.95046	0.63480901
429.62281	2.0637768
430.73826	0.74722882
431.50051	0.44912361
435.78982	1.7325209
437.66617	1.8453852
440.15702	4.2247246
441.04409	5.044065
443.67772	1.2852092
445.32838	3.536822
447.5038	1.8034434
448.48404	3.2867228
454.14244	8.3208027
455.84253	3.5145282
460.38771	9.5707052
462.44352	1.5900196
463.98151	2.4479575
466.16645	2.2116206
466.7716	3.9672335
468.07665	2.5642019
469.86253	2.2863948
471.46906	1.1811394
472.30228	0.65447179
473.00256	1.1407027
475.02906	2.1028427
476.32885	9.8862723
477.23094	3.3471741
478.07356	5.2084259
479.52681	2.1671077
481.22028	4.8443031
483.49276	3.7231744
486.40437	6.9793175
490.92752	9.9716229
492.47658	33.106441
495.52121	13.822161
496.8929	9.7051816
497.91997	5.1635147
499.17967	5.4063962
500.5623	11.545332
504.22732	19.080427
506.31281	21.518187
508.93727	9.014597
510.39023	16.353293
515.31613	0.33580856
520.5953	4.6233083
525.12458	2.9849804
527.77344	2.0690523
530.24609	1.2962118
533.38918	1.412418
534.62258	0.63360497
538.07429	1.4921763
538.91537	2.0628606
540.07162	0.51767274
542.24259	1.6601933
545.86619	3.927927
551.31292	3.0156282
554.30641	14.755747
557.19715	1.8175914
558.25519	2.1714809
560.41044	0.88315334
562.23166	4.6811455
563.66549	2.8307629
566.03172	1.5008681
568.79438	1.6719637
570.19594	3.3377579
573.22613	0.97107313
577.55664	4.2697261
579.51054	1.6553223
580.39268	3.9043431
585.77429	8.8507933
587.72157	2.7046147
589.60948	5.606507
591.09145	4.2914065
593.32409	3.1752991
595.53061	3.7935722
596.6558	6.3511685
600.33617	11.802264
600.93031	3.8232501
602.70082	1.4058537
606.38828	4.7532751
607.70396	3.6923245
610.79551	22.00372
614.65113	14.513509
618.97941	3.1200715
619.40675	8.4816148
621.28374	5.3457006
624.61811	8.3592871
627.84116	24.836766
629.55933	8.2759799
634.33977	2.4240233
636.00966	3.1153889
644.28515	29.743976
646.5184	12.453698
650.83749	3.0916162
653.09334	5.5945798
654.03585	2.8947415
655.90448	2.6100974
658.24851	2.7577051
660.49371	0.5619132
667.29077	5.58228
672.40325	12.72235
673.90758	3.9726649
680.77542	20.051138
689.74631	66.701618
699.27648	7.1160974
700.75352	8.0027658
701.65884	4.1570028
704.46573	3.1483433
706.66215	4.766831
709.91187	9.3569229
712.86016	4.4824904
715.08806	4.7384702
717.37998	2.0663849
721.88095	6.3504194
726.19373	1.5258238
730.3434	12.263731
735.34416	2.0709968
738.22879	5.3654252
739.59592	1.8315125
742.62468	2.7007725
743.49155	0.63557838
758.9622	2.2484849
763.96936	2.9055541
767.23487	1.9626159
772.80901	2.4716247
777.41791	1.6661564
785.06506	2.0294276
785.71125	2.2740561
788.19315	1.0203076
797.24132	2.3958724
800.23435	1.7383578
807.54626	0.94107778
814.93406	0.68132591
815.48435	1.5093762
824.41372	2.4876354
829.24161	2.8174415
832.65555	0.50631544
833.45082	0.8055908
848.31793	1.0500754
862.59731	3.0622091
868.1272	1.4475446
873.6179	1.1556022
874.86522	2.3231775
876.94428	1.2972276
885.26625	0.97696271
890.50468	1.1019919
899.02483	2.4257162
902.29883	1.5075892
903.73423	1.2787479
912.39074	0.42801403
918.53381	0.68701055
934.43341	1.0976104
936.41381	1.4095307
943.55849	6.2241037
950.43878	2.5133918
957.22979	1.264907
962.45135	2.5077357
973.37366	0.87114956
981.39294	0.97229952
987.31566	0.76252269
990.18919	0.52378928
997.45776	0.47446424
1008.5134	3.4317463
1014.4044	2.9005343
1028.5697	0.54440656
1073.4484	1.5133153
1076.6277	0.57568774
1101.328	1.9160468
1102.7604	1.267248
1124.3276	1.7136266
1133.5361	1.1423008
1143.6444	1.2361622
1147.1922	1.4101384
1155.5586	0.87958512
1211.308	1.6145461
1222.8269	1.1357995
1254.0123	1.5025152
1269.4669	0.9934614
1331.4635	0.92877513
END IONS

BEGIN IONS
TITLE=69: Scan 1100 (rt=1372.01) [E:\ORBITRAP\Laura\130118_OT_LB_Leaf\130116_OT_LB_Trichome_3.raw]
PEPMASS=590.31116 5226.7085
CHARGE=3+
SCANS=1100
RAWSCANS=sn1100
RTINSECONDS=1372.0108
175.08119	0.3119655
176.24291	0.2623769
183.11801	0.29009603
199.97285	1.6037344
201.04587	0.2844293
201.7994	0.54525667
203.06092	1.0501659
208.94796	0.93646175
210.03551	0.33926003
224.0581	0.5617565
224.91275	0.48482942
227.91405	0.41567336
229.09964	0.69971456
236.02279	0.91008326
241.52132	1.1328383
243.56107	2.1200205
248.74762	0.31665257
252.95831	0.80653741
254.75017	0.84852813
259.05414	0.73952081
265.8482	0.75289743
268.94785	1.8206108
273.03946	0.385545
281.02845	0.82291837
281.971	2.2302022
286.58379	0.71139754
288.94459	1.6153236
289.72786	1.338362
294.80377	1.0972798
303.18075	1.5753143
306.10606	3.4533317
313.91436	0.5840407
323.11135	0.48102043
328.6987	0.64146988
338.23159	0.98445035
341.12067	1.4211083
341.89181	0.5602583
343.77038	0.42970704
347.18988	1.3968019
349.8047	0.72634867
353.10669	0.60410309
367.868	1.3885958
371.08727	0.36809432
371.79858	0.90802873
376.23816	0.29072168
381.19302	2.2843497
382.64446	1.0205891
383.0855	2.8433856
383.99056	1.7588028
389.18035	0.61297003
390.41223	2.84407
395.03619	0.7855022
396.47688	0.31772637
404.3159	0.43751217
407.66553	0.33388315
416.17942	2.0935643
420.34405	0.44371196
426.36322	2.0558668
429.96644	2.589588
432.86428	0.42512104
433.41584	0.56957571
436.77636	2.629791
444.00064	2.1334695
447.36347	3.5108674
450.68393	3.3521577
454.22687	2.385928
457.00423	2.0672786
459.88867	1.77567
465.23878	1.9142692
468.70558	38.936428
472.13101	3.803779
475.97498	1.1066004
478.64532	2.5878192
480.21632	4.1326659
482.32931	0.65551447
486.70252	1.3888379
488.29578	1.743183
491.14473	5.7152197
493.6981	1.9063755
497.16216	4.2125614
497.99239	2.21839
498.84479	7.2920422
500.0413	2.6218006
504.43758	0.78524307
507.9535	4.1039611
511.06916	5.1760882
512.6188	3.9070313
514.16658	9.4838933
514.95831	5.5806679
519.31269	56.872689
519.87784	8.5383258
522.41168	2.120265
526.93138	5.892626
530.87174	6.3815458
532.16259	5.9211623
534.27767	0.69270523
534.93836	0.91303277
542.22545	5.3038121
544.00344	6.5885579
547.36217	3.1331616
552.19206	1.0520613
554.2748	2.4996574
558.70096	5.0569768
559.60081	2.3905491
563.13643	6.259117
564.8788	4.6105846
565.33876	6.5008928
569.66861	13.886449
571.19135	10.776581
572.51213	5.1627618
573.53745	8.6318164
577.99235	100.37479
582.831	29.785805
583.81187	58.313166
588.32683	2.3064806
589.20085	1.346187
590.82173	0.47417178
599.17584	1.7653127
601.13877	3.3502428
601.96664	1.627994
605.23389	5.0070113
607.07336	1.3947967
608.76618	0.81074925
610.57832	0.49133976
616.30816	1.6135442
617.71967	1.5528189
627.24384	28.576433
630.63561	11.30716
633.40601	1.0767087
636.18752	0.43966358
643.23485	1.8722805
648.59387	2.9826753
653.34557	3.5738409
656.91297	1.215407
660.50657	6.2314445
664.39877	4.5311706
668.51345	7.0907523
671.35348	3.5091306
675.92606	6.5260803
678.1867	7.1584065
684.69611	52.504807
687.99145	10.285953
691.67503	2.6514166
693.71477	1.5787291
695.75554	2.0241628
701.72841	2.2012823
703.68961	4.1812483
707.99653	3.8559143
713.18797	25.075481
715.00602	7.2599357
720.23942	4.2699482
723.18119	7.2449601
724.80154	4.0542731
730.81365	15.129825
732.84519	9.4585148
735.30113	16.825171
744.68968	6.6403407
745.34828	3.2496624
749.89695	17.718949
753.8843	2.5937224
761.67898	6.6683878
763.80786	1.2644224
770.7225	23.468949
771.55353	3.5380568
778.7329	6.10737
779.85675	3.6391221
783.24211	6.4363272
789.15179	3.6563134
796.32149	6.3454819
802.57955	5.2251394
807.98358	0.96255048
810.81984	3.5398326
814.21224	19.35902
817.50318	2.7489589
820.60637	5.7615258
826.77942	2.8063915
834.55307	1.2691112
839.40869	5.7860025
840.33599	13.928186
848.27291	3.3987123
856.15844	1.0671501
857.25517	0.55168113
862.07014	0.9131215
864.30587	0.46616904
875.83675	11.649324
881.2586	0.59652561
890.40752	0.92621312
892.22479	1.0343632
910.33239	2.2756867
916.9329	1.9308044
918.50942	1.233761
922.19238	1.4370468
936.41766	5.3912875
940.84925	1.3031983
947.40995	0.6707834
958.19982	0.74007042
974.55667	0.66067825
976.20706	0.44728005
982.50238	1.5239353
990.01077	3.8265532
993.33757	0.62887461
1000.243	0.76366692
1004.3721	0.84835755
1012.9926	1.515958
1022.6593	0.94897434
1037.5014	1.445458
1039.6296	0.76079365
1066.3831	0.50447609
1079.4866	1.2597475
1080.3133	2.2571747
1103.3581	0.4352757
1116.0902	1.7342649
1133.3942	0.42837525
1146.3807	0.47320023
1152.3619	1.5469612
1153.3013	0.61191565
1224.7764	1.1988435
1253.2943	0.90424643
1283.4021	1.4482825
1336.6414	1.450821
1412.5916	1.7517498
END IONS

BEGIN IONS
TITLE=70: Scan 1101 (rt=1372.71) [E:\ORBITRAP\Laura\130118_OT_LB_Leaf\130116_OT_LB_Trichome_3.raw]
PEPMASS=524.63832 3310.0315
CHARGE=3+
SCANS=1101
RAWSCANS=sn1101
RTINSECONDS=1372.712
154.99262	0.17867418
157.15222	0.23448157
169.03106	0.70840643
174.96938	1.9165797
179.75728	0.3497242
183.91908	0.41759603
186.98828	1.4565868
202.88368	2.7293049
204.10427	0.30870547
212.67219	0.73364658
220.84053	0.98048304
227.253	1.2386589
229.51287	0.45323116
230.62192	0.56834185
235.16077	0.32237594
237.57614	0.86027734
243.50875	0.47338499
247.16016	1.0969562
251.93143	1.2385855
255.97077	2.0813014
257.2585	1.2742897
259.09392	0.74056633
261.20948	0.26632631
262.17227	0.69783807
262.99689	2.0210923
271.20898	0.64041397
275.58881	0.26863901
285.99505	2.7524287
295.05881	0.47635126
296.1539	0.96216965
299.6202	0.60617549
301.94601	0.96195097
305.1597	0.71566898
307.05497	0.25127214
313.069	0.48835831
335.06067	0.9684578
342.05044	2.2550977
346.07283	1.3878714
349.02515	0.5496083
355.18447	1.7681249
356.07312	0.39954543
359.18225	0.74107995
360.64132	0.68735152
367.51422	0.84806347
371.95823	1.2657545
373.09802	3.6100954
376.97017	0.69149154
380.58029	1.9090848
382.63731	1.0547907
383.94609	1.1566038
387.14257	0.66497275
389.98652	1.0279946
392.25445	2.1992837
396.03041	4.5731741
399.2797	0.96910833
399.9393	0.23607743
408.76136	0.67324658
411.68863	2.8727065
414.20103	2.0720247
415.4476	0.77632357
417.97841	0.95479638
420.40013	1.7761208
422.2639	1.0096127
424.22744	0.99686336
425.80543	1.6116213
427.05888	2.1691531
427.64476	3.7295508
429.26087	2.256738
431.91225	1.9644423
433.72683	2.4064702
435.40283	1.9430334
437.8705	1.7999677
439.48817	1.2330366
442.16302	3.2752098
444.23276	3.4736988
446.04818	3.8916913
450.56896	5.7403523
452.11599	1.5327989
456.782	7.3789491
457.61909	10.478657
460.9401	3.1185891
465.04741	1.3437783
471.23019	9.0034778
472.56886	5.642763
473.80649	3.5000422
475.29304	2.7773297
477.85883	2.853467
478.95935	3.9342537
481.79995	2.4132864
482.60607	3.7238859
485.26471	0.83123062
485.60387	2.8730074
490.92748	7.3491892
492.61236	2.862704
494.1199	5.8019928
495.34224	1.9092108
496.65749	1.3610043
498.30039	9.31086
500.23861	2.2935055
503.98875	53.885518
507.00374	7.9638868
507.68757	15.914763
510.40472	4.4710388
512.84161	8.6192359
514.18644	13.342684
515.37479	26.274589
518.23552	5.6083654
518.62618	13.796177
520.56161	1.0975463
523.08111	0.80865588
524.80792	2.0079238
530.83102	2.0958991
532.93692	0.5008016
535.9127	2.6066539
536.30328	7.294868
537.17742	1.4950854
539.294	0.27883353
542.50597	1.5713686
543.36359	1.9220178
546.526	4.0795708
551.11798	0.54788642
554.91338	1.7687819
555.97935	2.5666487
560.34323	5.2839795
563.80017	0.81142271
566.66741	1.042708
569.18444	1.2234907
572.79348	2.1422811
573.48161	4.750406
575.54403	3.0185104
578.20036	2.1123225
583.14239	3.5634418
584.92571	6.0203567
585.65825	2.4322972
586.5003	5.8101932
589.22584	1.698239
591.26562	3.5649296
592.41629	1.3216711
593.92991	1.8357105
600.89197	5.9536614
604.53941	4.8143715
607.20008	10.23104
612.24957	4.9846096
614.29484	4.3506673
616.55333	3.3281112
618.8503	1.3519517
621.68748	3.2472517
623.57069	2.4177824
625.86622	3.7575973
629.26224	4.1741754
630.15667	1.4825356
631.2139	2.5321137
635.28734	5.890969
638.55739	2.514211
640.82651	4.5335923
641.28942	8.8322918
647.08082	2.8235727
649.87184	6.9600093
651.68236	4.9216962
654.36344	2.1254498
656.97127	2.5047403
660.81689	2.2355655
666.38556	6.8673094
670.27023	3.9727617
672.66845	2.1726616
676.74461	4.823544
678.1128	2.2447827
679.48351	1.7182336
685.35318	54.707034
694.83809	4.6091325
696.71131	1.9950508
700.39237	2.8584974
704.93734	3.4323003
709.9361	3.6515347
713.14196	4.4237235
713.79046	1.6312978
721.21849	4.6125381
722.40452	1.8248505
724.34855	0.93897539
727.79664	5.2336629
730.14073	2.7126074
732.92148	2.1791397
735.47571	1.6707562
740.66683	0.81312485
753.04803	1.1527412
758.39996	2.0907879
765.89845	2.0437052
768.13342	2.4174158
778.3906	0.88534001
783.42378	1.9894436
786.43347	1.6219939
795.329	0.71316788
797.18584	0.97242481
799.40487	1.1962464
805.31823	2.0553891
812.3679	1.3280339
813.7624	0.67780144
817.34293	4.0646901
820.05046	1.1498306
823.26317	1.0934769
827.52124	1.7894508
829.51021	4.7197969
835.28295	1.9530136
841.36053	1.2751673
855.42877	1.0198114
869.36841	1.7118843
873.41012	0.96735741
882.21014	1.3911106
898.37496	2.5622478
901.7435	1.6410271
907.16178	0.97169041
910.25268	1.4104287
921.27055	0.66717547
925.40354	0.78358325
926.22576	1.288036
938.34246	2.9360096
943.39837	8.2671495
944.50461	3.3788891
971.46201	0.57669492
973.23409	0.48621347
1013.5049	0.80254206
1039.5456	0.50917707
1053.1519	1.1028645
1071.5997	2.3458907
1094.0033	0.42808674
1110.4093	2.1143531
1153.686	3.2395619
1172.4557	1.2348749
1223.5409	0.72940875
END IONS

BEGIN IONS
TITLE=71: Scan 1106 (rt=1377.51) [E:\ORBITRAP\Laura\130118_OT_LB_Leaf\130116_OT_LB_Trichome_3.raw]
PEPMASS=703.57363 4395.6182
CHARGE=4+
SCANS=1106
RAWSCANS=sn1106
RTINSECONDS=1377.5103
203.8355	0.6382235
226.08298	1.0601627
249.13949	0.26447996
294.09179	0.32254464
321.19284	0.85130834
333.00564	0.41882386
349.21441	2.1986132
359.2771	1.3770961
376.07347	3.586803
377.02091	2.1771888
378.18348	0.94845324
378.93825	0.43222227
380.39511	0.51320319
386.86523	0.51384441
388.84814	3.8825302
395.80383	1.1405131
398.20086	1.1480467
409.09588	0.7757411
415.63961	3.5114174
424.21258	1.0247269
432.19024	0.19979116
440.04811	0.58823279
440.90455	0.30971515
443.74038	1.3286504
444.26735	2.1844434
447.81402	1.5472221
452.6248	6.5763973
484.96656	1.0411339
487.75324	1.1948668
490.7383	2.9444778
493.23604	1.3828131
494.24674	2.1260355
496.61609	0.79410718
502.12811	0.88325325
502.63596	2.2620591
508.03711	0.76607657
509.12905	1.1301537
509.5631	1.6164858
512.1775	0.34673483
519.78718	0.34801434
521.14532	0.86568899
540.16521	1.3563004
541.87189	1.238878
543.32658	0.7009038
547.06313	3.2678721
550.05768	1.6965659
551.70052	1.8292671
553.5525	1.075384
561.13696	0.38641721
564.71874	2.3766073
566.56918	1.1329234
569.31438	0.81101367
572.26049	2.8735398
572.61281	0.8837932
575.48079	0.9642237
587.85041	2.0154346
591.18781	7.1110536
592.77051	7.1588455
597.76139	9.1272726
600.54072	2.271442
602.70903	2.9650697
603.78894	8.8199294
607.91485	2.4782746
615.18729	3.3893191
617.67333	2.5138776
620.226	4.4323988
621.79638	5.2847177
622.85868	1.2689384
626.97125	1.0019811
630.8231	17.700925
633.31148	8.5297093
636.2641	32.349595
636.67909	6.3197462
639.6681	1.9757041
646.08998	4.775426
647.14052	1.8118315
649.26927	2.0338597
653.0799	3.3228828
655.31287	1.1061573
657.39341	3.1350268
657.80612	1.5429647
661.27075	4.4338066
664.5034	4.757809
667.58432	25.513783
673.23707	80.880848
677.16914	64.155278
679.19701	57.448575
682.33944	6.3491073
683.95925	6.1392661
684.58952	12.188794
691.08926	11.941634
694.61287	53.036095
703.95522	1.9009763
706.24847	1.5248384
712.31777	4.0461537
714.82899	2.5651863
725.13837	14.315328
727.94875	3.9735641
731.48731	7.1513743
735.59887	2.9457911
746.71476	0.84072108
753.16039	8.987511
754.35109	4.8880923
757.35548	4.2815465
762.98958	4.5474166
763.84949	1.7666024
768.8465	5.3521097
770.22425	3.5781826
776.19975	24.843199
782.11154	2.0960073
784.28	1.5103247
787.08445	4.1398879
790.68111	3.2201578
794.33446	0.8787919
796.85677	0.60483045
801.70378	1.9710732
803.35602	3.3567337
806.75232	0.7921938
812.51381	5.0995178
815.37456	1.1061553
821.21279	9.8050952
824.90673	2.3742456
829.73613	1.7634133
830.8989	2.9680893
837.34751	2.3932817
840.77756	3.0446983
849.20125	10.540797
852.17445	1.167253
856.7033	4.626233
859.4485	3.6737829
864.6361	4.394358
870.88464	0.77327363
877.77922	1.9756299
882.69658	2.1660442
885.85584	6.2744238
889.19106	3.390273
895.80456	36.276639
904.32944	21.645055
915.31279	8.2874232
922.3973	2.8766963
925.79175	2.1895852
932.08709	2.2810851
938.01357	2.7575657
939.81569	4.8863695
945.19716	22.204845
954.11992	10.848418
958.22643	4.1438286
966.16332	2.5485781
968.75594	1.2279544
976.60983	2.8869263
985.71826	0.65164063
992.17669	3.0397959
997.22984	1.6491358
1001.8852	2.5736422
1009.271	32.671463
1014.5347	1.3209641
1018.2961	12.489083
1029.3207	1.5814582
1044.6062	0.66825517
1055.7951	1.9287126
1058.1357	0.97542799
1076.3356	2.4899665
1079.2739	2.0480556
1085.6145	0.99451217
1097.0188	0.97517836
1120.3308	0.54184271
1133.9734	2.0988192
1174.1707	1.7447637
1179.394	0.93713631
1212.2051	0.72146883
1278.3096	1.6850321
1287.4404	2.4844267
1296.8517	1.4171552
1301.4943	2.3330853
1336.6586	1.4950035
1372.3165	0.55557131
1397.6908	1.0298422
1415.3625	3.1158578
1447.7336	1.6772462
1491.6245	1.6409221
1500.5122	0.58905777
1558.4627	1.0067195
1637.7054	2.0807039
END IONS

BEGIN IONS
TITLE=72: Scan 1111 (rt=1382.41) [E:\ORBITRAP\Laura\130118_OT_LB_Leaf\130116_OT_LB_Trichome_3.raw]
PEPMASS=615.62852 7414.1504
CHARGE=3+
SCANS=1111
RAWSCANS=sn1111
RTINSECONDS=1382.4064
186.81655	2.2492959
218.1092	0.5193737
222.23315	0.55040742
226.08629	0.51132011
229.90743	4.4657583
235.21387	0.63068882
235.8394	0.96786087
237.08999	0.43405126
239.90355	0.6412684
244.1508	0.71156894
255.42904	0.49357511
256.22074	0.64137607
258.04901	1.4841239
265.03216	0.45846794
275.94674	0.66972174
283.05737	4.6489926
284.06538	1.567452
286.12482	0.8528998
288.45	2.5824505
289.21135	0.81341999
292.66806	1.6920372
294.91286	3.3682073
295.33546	0.7138883
306.84094	0.7685915
310.12581	0.66220447
310.94251	6.0322609
314.92806	1.1062796
315.86578	3.1103598
326.19059	0.68240856
326.60634	1.3432557
331.58551	3.3932513
332.39246	0.77339348
337.30963	0.74210789
343.01507	0.68622023
347.16002	3.1617689
350.55552	3.7261478
351.7489	1.1945385
354.01347	1.9382595
354.87362	1.3949767
356.90546	1.2747752
358.02895	0.95450048
359.01134	2.4773845
360.15093	1.3091525
361.19249	0.97945918
364.3103	0.71859127
371.24427	0.62026753
371.67681	1.9453427
378.67823	2.4015831
380.13865	3.3641498
382.26787	0.68627244
386.55597	2.4616191
389.06366	1.932919
390.06942	0.73740537
396.51631	0.86860031
399.30376	1.5874319
404.68024	0.58555556
405.124	0.83927666
412.75435	0.55482842
423.15992	0.81794111
428.93043	0.91286442
432.03187	0.68442814
433.4638	1.1847062
437.36016	4.5938072
438.86091	4.4283343
440.14432	1.3868671
447.20766	0.60559588
452.54853	1.5225096
455.28975	1.8796711
456.01421	2.1579381
461.58169	1.2374151
465.41749	4.1362192
469.4162	2.5355652
473.14721	2.1686546
477.66568	4.362595
478.1943	7.8582664
486.23259	2.5272091
487.1817	3.7216707
490.12329	1.5126327
493.9702	3.2485839
498.96468	4.0421326
501.92674	3.5283404
503.60166	2.5867666
506.58051	4.2112822
507.28375	5.6296736
510.21164	10.254046
512.12294	8.5405506
515.2475	4.1438755
516.22012	1.8827956
518.67568	4.1506705
519.61456	2.0582426
521.72386	1.6892356
525.86253	15.411377
531.35222	6.7337305
533.6084	9.0338969
534.31784	6.8647458
534.85933	3.0837939
538.06553	2.8414198
538.86084	2.9119472
542.15238	9.6196799
545.18163	1.0674501
546.55615	0.9539617
551.24245	5.4780945
552.32012	12.756974
557.27739	2.7200296
558.63857	5.6053059
561.54266	5.0847997
566.32384	25.45973
568.24008	7.8482593
569.8085	4.7358145
571.12884	5.452017
574.71129	23.171668
578.9645	1.963746
580.19666	2.8471684
582.27925	4.451593
583.63442	10.167101
584.16277	20.09225
592.21168	145.0202
596.18326	8.7292415
596.87949	22.251648
600.00221	5.389342
603.23533	20.741193
606.13176	11.101237
606.64384	21.740344
608.38572	4.9141722
610.22989	2.0581273
615.14722	1.0057325
615.72361	1.5046085
617.29125	0.57147207
623.20688	4.9654578
627.84061	3.2782176
629.22593	3.8743793
631.01552	8.9912337
631.79468	5.089994
639.27318	3.5918823
640.64622	2.3873493
644.1279	7.5763144
645.15623	2.3843467
646.87042	1.3198491
651.83452	1.3888828
654.41255	1.1518653
662.23191	148.69629
663.31122	7.0717851
665.77085	1.9546689
670.98874	3.7002865
676.20474	3.506314
678.41678	3.6470875
679.21044	4.7465104
681.04643	2.5933609
685.3469	3.3214779
686.85907	6.4083828
694.67009	13.484737
697.14906	16.342197
698.09385	5.629032
703.70675	24.170873
707.75959	10.229928
711.1793	5.3521233
713.22493	5.887602
716.5315	3.8340995
717.27552	2.0897452
723.26971	10.206383
733.93646	7.1722024
740.23323	9.2170694
741.2472	6.8127676
742.36219	3.6982621
745.05576	9.7917414
746.90249	4.5173703
750.4512	11.736541
758.46879	7.8520575
759.13633	3.4794985
767.77615	89.19411
771.50671	6.4117169
777.25928	28.019882
778.45532	4.9548896
785.24642	9.5695671
787.82204	2.0910057
791.349	2.6021693
791.83348	4.8210445
794.70121	2.3830239
798.27204	1.9681708
802.71766	3.6440348
809.65672	9.3102198
826.17099	15.624292
827.65477	19.298653
828.31152	6.7548936
833.02173	3.7305556
838.71911	7.0937669
841.71995	9.6125536
844.70434	2.2940351
849.20374	17.665913
850.24136	32.648877
858.69614	13.461522
860.34316	5.2081798
865.87786	2.1534683
869.34351	2.6576254
870.14028	3.6815828
873.26779	10.203419
876.39648	1.8062816
884.39464	3.0485776
887.02598	2.6306551
891.28355	27.369478
895.72228	0.86466188
914.19177	1.0902976
920.95084	2.0024282
923.2701	2.0188624
924.92865	2.0276359
932.03858	3.6782507
936.39693	0.74926281
943.26318	1.8517885
954.28244	10.539699
958.45338	1.5966585
967.33635	2.2637531
984.15397	1.6938774
989.34734	0.96248222
1002.1102	2.6938182
1005.2566	1.4128863
1014.2113	1.0350943
1019.3025	3.1683226
1027.3298	2.8788024
1038.1686	1.9150146
1045.5077	1.1534145
1051.4421	1.2598246
1059.3762	1.4912449
1069.3948	3.6089514
1150.1881	1.0950408
1155.3837	0.90541648
1166.1745	2.6633457
1183.5051	4.9053299
1236.4728	2.6360541
1242.114	1.059964
1285.3132	3.5009371
1321.0153	1.2721435
1333.3374	1.1742598
1368.4713	1.0121525
1389.6575	1.5001039
1408.4381	4.3726934
END IONS

BEGIN IONS
TITLE=73: Scan 1112 (rt=1383.13) [E:\ORBITRAP\Laura\130118_OT_LB_Leaf\130116_OT_LB_Trichome_3.raw]
PEPMASS=492.9233 7015.5879
CHARGE=3+
SCANS=1112
RAWSCANS=sn1112
RTINSECONDS=1383.1261
147.10126	1.1517899
154.76538	0.74676823
161.15806	0.44653238
162.06376	2.3463388
175.12276	0.57138409
178.00098	1.6816589
184.03239	0.52699735
186.06124	0.44649389
191.55575	0.52766129
198.99886	0.53550997
200.12216	1.0416099
200.97878	0.54781356
203.28761	0.73370221
206.93322	9.1116566
208.0488	1.7482509
209.14806	1.1432527
209.97926	0.36933349
215.22343	1.4196143
216.08975	0.97843093
216.89284	2.8596609
225.12121	0.57942421
226.1677	3.1775425
228.24085	0.71365525
234.96359	23.255316
242.54796	0.51898047
248.94094	0.5555824
250.91544	0.66028309
252.13509	1.0899263
254.51938	2.2577827
257.92277	3.7937247
258.30392	0.80702519
264.08658	1.2517772
265.28598	0.40547234
271.04846	1.8213476
273.95681	0.71116868
274.97398	0.97945982
277.99194	3.2020513
280.99562	1.190489
282.77117	0.61127712
287.15274	0.50320314
289.15491	1.2598562
295.43451	2.4145489
296.15682	0.95475918
299.40982	0.58423986
305.05532	1.1077152
306.58187	0.93784716
311.00126	1.3745483
312.20369	0.95197697
315.70548	19.61324
317.97051	0.59047723
321.26266	0.92696639
324.82086	1.8111794
327.01659	0.68123255
330.22798	0.66820426
330.71433	2.8067825
332.2572	1.6400888
333.03851	0.6279236
333.59343	0.93891402
334.92415	1.0243098
336.03687	0.43949379
336.98684	1.2103325
340.99494	1.0214301
343.20748	2.2236789
345.12693	0.89766682
348.04075	0.80135277
352.09272	1.0283086
354.96836	1.3009685
356.09536	2.1943068
359.14075	1.7401293
359.92455	4.3012433
361.17971	1.6052419
363.06086	2.5167853
364.26172	1.6821736
365.31191	0.81279201
367.44865	0.89107933
368.20086	1.8986202
368.81779	3.5299946
371.17001	5.2107534
373.15394	11.727049
378.70241	0.7080302
380.86931	1.0714963
383.24825	0.83514526
384.12441	1.204716
385.44811	1.3008154
388.67579	4.9439572
390.21564	1.945621
392.7185	1.5607979
394.72512	14.560828
395.31752	2.8726346
395.87576	3.9272074
399.99703	2.6866641
402.02469	2.0546063
403.98454	2.6707097
405.4134	5.3168566
409.05125	30.669578
414.77978	24.864382
415.11755	6.9882315
416.58284	4.700231
417.26992	1.8499498
422.38492	1.8631755
423.75763	1.7538477
424.59833	0.44195843
430.20731	1.6277047
431.33639	0.89093323
432.84886	1.8635881
434.62048	1.276339
437.29221	11.638784
437.94472	3.1061236
439.34857	5.0927354
442.25031	3.3257852
443.20432	6.5537795
444.94645	3.4817743
446.10844	4.7927997
447.44338	2.7547202
448.89591	6.5424275
449.66919	2.3626489
454.07361	3.4245518
454.478	5.054392
457.13512	2.5602807
461.21363	0.67248781
464.16567	4.4619006
466.31469	4.5486642
466.99234	9.7064205
468.00905	5.1318769
470.18343	3.3330244
472.65701	37.153198
473.85166	15.351058
476.29843	5.1908363
478.25037	7.1691442
480.2183	13.325421
480.99815	21.447148
482.86673	41.73872
486.36558	73.475171
487.16594	22.061118
489.41788	2.9287312
492.48381	3.6366457
492.9975	7.3232484
495.08134	1.0446855
500.41029	4.7877039
502.54954	1.6557532
503.99704	4.9821048
507.33542	1.5830743
512.01059	3.9377218
515.15058	4.3673512
516.49197	2.5325513
519.84914	6.3808793
522.00152	3.8278427
523.06157	2.6576942
529.28054	15.526915
530.12656	2.0485676
532.92819	3.0309808
533.81772	4.7976606
537.82575	4.885993
539.20854	3.593025
541.27394	2.946161
545.25025	4.3770863
546.02456	5.0368822
547.12112	0.82860578
550.17632	1.7691682
550.65125	4.178113
552.27584	6.1193255
557.76849	139.3137
568.90417	1.7496388
569.33126	4.6521929
571.06699	11.060658
573.37095	10.902681
575.25635	3.0538185
575.83641	6.0641103
577.36001	1.6534454
579.2644	1.1090455
584.12376	4.7753303
587.65846	13.943885
589.73399	6.2585408
592.75694	5.8196301
595.45002	6.5421198
596.52875	6.5924019
598.30367	2.8668953
599.84971	4.8467832
601.5391	4.2754899
604.77242	12.816024
605.91608	6.0412274
607.17443	6.4293343
608.24506	3.5502723
609.25179	1.5693698
613.32437	54.138824
614.75474	18.051733
621.79236	176.2541
625.91645	3.4522484
628.29265	3.6315831
630.46239	5.2473508
633.24681	3.0293199
637.78324	2.2731015
639.28939	4.4273604
642.74459	2.787029
646.11327	6.1946286
648.32987	7.391268
650.3619	6.5658746
652.84774	7.6207683
656.42132	12.956097
660.52816	7.6113456
665.28107	56.025391
670.23229	23.438478
673.32694	5.2711317
673.97059	7.061868
674.82178	2.5213266
677.11785	1.0184259
682.85269	3.7027425
684.3187	1.4728482
690.80423	1.0886552
693.96335	1.3214056
695.23541	1.5019896
699.00631	1.2827953
702.31975	0.95045829
703.69118	2.3774008
711.5905	0.9560071
713.40723	1.1252804
722.0606	1.2065267
728.22449	1.9681709
731.4687	1.2966796
732.17917	0.54528509
743.04656	1.2018771
745.33043	0.86824913
747.77832	1.4983162
751.25434	0.81160337
767.05537	1.2464617
770.40646	0.81265875
786.45245	1.4053637
794.14154	1.8481331
800.54672	0.72161768
811.32731	1.9371357
819.20807	2.3841934
829.38002	5.7852408
836.35495	1.257241
843.21999	2.8729476
847.13585	5.5564906
872.42239	1.5031706
925.15448	0.96348282
932.84698	3.1867006
952.45068	0.78730339
979.31958	1.355764
984.93518	1.9412483
1058.3503	1.7219704
1069.5678	1.0390772
1073.4778	1.0878499
1075.4493	1.3222829
1091.7133	1.4755789
END IONS

BEGIN IONS
TITLE=74: Scan 1113 (rt=1383.77) [E:\ORBITRAP\Laura\130118_OT_LB_Leaf\130116_OT_LB_Trichome_3.raw]
PEPMASS=665.31977 3187.7903
CHARGE=3+
SCANS=1113
RAWSCANS=sn1113
RTINSECONDS=1383.7678
240.02737	0.39457494
255.94215	0.28595036
257.11043	0.54865116
258.10543	2.7976714
290.56232	1.0833703
297.16173	0.41459809
310.10812	0.82940789
312.89967	1.8416506
322.06231	0.75542946
337.1596	1.2922976
343.03105	1.2421085
345.11717	0.7362425
353.09036	0.47200394
386.27188	0.84505288
399.42743	0.33708934
407.04158	1.5164276
411.99483	0.77595317
414.71729	0.59500158
418.18928	0.41961939
430.14557	0.46393093
432.26825	0.43492935
441.24696	0.33625172
444.77697	5.2954461
452.13489	2.3178508
453.65856	3.0982225
456.06143	3.9560921
457.25461	0.93165277
469.36834	0.93354317
476.26673	0.29643146
479.1076	0.82200958
484.14747	0.30683834
487.31439	1.3821578
487.64059	0.44430837
492.55333	2.2538722
495.19695	1.6351207
495.94086	0.88536899
497.22176	1.5392916
501.22832	9.4038391
520.24146	1.1459076
522.04805	1.7348597
525.95062	1.2139581
530.61187	0.7232088
536.12762	1.6994299
537.65928	2.092446
544.54452	3.5872156
546.05113	4.1972421
550.86244	2.1403979
553.11731	3.0550348
557.86485	2.1414511
561.1368	3.3276644
562.76252	3.735753
564.87986	1.7220792
566.27551	2.7716149
573.97659	8.1574115
576.3921	2.7086526
582.16968	1.5639095
585.82252	0.89391926
586.45594	2.2038506
595.18148	2.8164056
598.17713	2.2033158
599.14174	0.75318716
602.80979	4.1032573
604.17663	4.3862872
606.51689	3.33345
611.68206	19.639643
613.527	3.3225679
616.44661	3.4649678
619.02444	5.4750316
621.89616	1.8010258
623.63242	2.3772762
626.77067	4.8999116
630.22614	4.2727868
635.42253	129.31467
639.57051	2.1339664
640.39148	4.3835229
647.37533	22.310024
653.10617	72.238541
658.12987	3.0915694
658.77646	7.5241532
664.60042	1.1656869
665.39984	1.2953371
673.35236	2.2912626
674.16924	4.371396
677.08014	0.30765869
683.71107	1.9642662
685.51697	1.8374541
693.20481	3.1326063
695.38132	1.3901822
699.75309	4.885133
702.23358	2.7016677
703.95611	1.8262212
705.22623	3.1446991
709.68636	2.6695351
711.95766	0.88676026
714.74199	1.9164998
717.37435	2.3606003
719.24523	1.6598251
724.67233	4.8320252
728.03935	2.1381095
729.30725	1.1306483
733.03308	1.6665282
738.66963	4.6687886
742.25314	2.2352197
743.55882	3.5582797
746.22247	1.2691973
749.14092	1.4796358
754.24861	6.1769145
757.04495	1.5314782
760.21912	1.9644213
765.77111	2.0461457
769.36486	2.3884421
775.50055	3.7176687
777.01239	4.5695254
781.63175	5.4408601
787.03704	1.4443852
788.4115	1.577313
795.28951	0.85154062
799.13379	3.6719536
802.48542	3.4395423
804.12823	5.1716142
811.39386	3.113723
815.85071	1.7284147
817.7921	1.1083676
822.71383	6.3859769
826.95928	3.5138181
831.3803	2.77293
834.17649	2.7784185
837.47214	5.0790669
838.30561	1.6299214
849.24627	4.145533
855.80693	2.2121464
859.78238	15.07289
861.70486	3.3813371
866.44851	2.5137574
868.02338	3.2002305
871.34703	1.3415405
875.88539	1.4764609
877.5808	1.7925252
880.66269	1.6697311
888.12774	1.8593559
894.14309	2.2709566
897.33974	0.75351917
903.76287	2.362294
904.47795	8.9652488
908.86406	1.8510475
912.31691	3.9884187
913.02895	2.2203319
917.41845	26.630203
939.64092	1.6166176
952.84758	8.8959854
956.91278	0.99116262
962.19078	1.6520387
975.41602	1.9385966
981.37375	1.0315632
985.30587	1.1721708
989.01077	1.7601121
993.30215	9.9458904
1002.0466	7.8645814
1021.2183	0.41911877
1035.6443	0.98744639
1061.2688	1.9164391
1088.2856	4.9341691
1098.4761	0.76100736
1108.1877	0.27025047
1118.3414	0.97100363
1135.7467	1.2363505
1155.6276	2.6340244
1177.2554	1.5461957
1361.3572	0.35293576
1433.9599	0.78255137
1445.3527	1.4224055
END IONS

BEGIN IONS
TITLE=75: Scan 1115 (rt=1385) [E:\ORBITRAP\Laura\130118_OT_LB_Leaf\130116_OT_LB_Trichome_3.raw]
PEPMASS=505.00521 4227.4795
CHARGE=4+
SCANS=1115
RAWSCANS=sn1115
RTINSECONDS=1384.9964
158.1761	0.28020797
169.08263	0.26114944
172.99916	0.66732455
187.17955	0.40874488
190.85402	0.28200118
200.95995	0.68225302
207.17424	1.3310493
207.86593	1.515344
209.00629	0.42253543
211.96933	0.34319808
216.07441	1.8073849
217.98424	0.40621041
221.9152	1.2566256
224.09174	0.25950977
226.14193	0.68255729
229.95737	1.9176504
231.10239	2.4011709
240.06122	3.5985974
241.17904	0.84279808
242.959	0.35765067
245.22582	1.5586695
253.88364	0.38344972
256.89358	1.4087039
257.85897	8.0330298
259.12985	0.76959158
260.08608	0.67675687
269.19589	0.29513117
271.32104	1.0860426
276.22972	7.2038109
277.0051	4.9985484
279.48177	0.33304574
283.2099	0.29586714
289.16085	0.72703154
295.22382	2.1530306
295.65136	0.83238026
298.67029	1.7468223
299.06308	3.1492214
300.74924	1.3384001
301.36182	0.40445753
304.8433	4.6833654
308.49252	0.78438597
310.03692	1.0120909
314.55578	1.2367581
318.34902	1.0628974
319.9129	0.29276757
323.15064	0.67516845
326.07468	1.4155135
327.48306	0.52742707
329.16178	2.9742223
330.46783	1.4285983
338.95758	0.90377262
343.07496	1.0122276
349.03013	1.9255599
350.39816	0.4385767
353.22042	0.44429592
355.32114	1.2277877
356.92823	1.4075384
358.07685	2.85151
359.14623	0.71140655
362.61428	2.7268281
363.17107	4.284174
364.39207	0.8766823
365.11819	2.1561627
366.88053	2.0607674
368.65822	0.69459527
372.99231	2.7530629
373.6626	3.1971218
378.53942	2.04707
379.1472	0.26415565
387.26628	3.7820387
389.06563	1.0957766
390.07915	1.9748888
391.39006	1.226846
393.22211	1.6971909
395.68547	1.2766313
398.91773	0.40946513
399.79717	0.79091061
400.24656	1.1750669
401.32797	0.29380615
404.6618	1.0673047
405.18407	1.6139389
406.42731	1.1173971
407.75018	0.84496027
411.02644	3.5082232
411.92451	8.2515575
413.95941	1.8432158
415.95038	4.5907621
416.69446	0.90815033
419.41359	1.5229554
421.26251	1.864357
424.89796	0.81531906
426.93004	0.82068049
427.6547	1.4425423
429.66525	1.6015756
431.9594	0.81918815
433.94742	3.595292
438.19931	1.4945785
439.17643	3.7013621
440.85999	3.182283
442.12605	2.2050021
443.27351	5.2368478
444.36287	2.2919612
445.64268	1.8951032
451.98994	2.3253044
453.53506	5.2036967
454.86964	2.2681327
457.79338	6.3855899
459.60348	1.3275566
462.02806	6.0258783
462.7305	9.4311986
463.9078	7.4032243
465.1886	2.0889482
467.59485	2.3167758
471.40843	6.8341374
473.223	3.618528
474.37613	2.4563863
475.48715	2.0601975
476.60897	1.5207068
477.20567	5.1582755
481.25722	12.463941
482.12516	4.5051704
482.81574	5.9920112
486.90887	6.5420362
488.03582	5.8021069
489.69852	26.539655
491.90844	5.238823
492.806	7.2498153
494.76963	9.9298775
496.42937	25.182072
498.18598	7.6482176
501.26823	0.45107154
502.17966	0.62558789
504.86002	0.68729033
508.70806	1.3516026
511.16184	2.836493
511.68394	9.4750199
514.4787	2.3892033
518.1881	8.5056183
520.20563	22.287213
522.14576	3.5615068
524.0959	1.6259714
528.07251	0.55847289
530.97122	1.985171
532.71534	1.6541112
538.81716	4.6292501
540.05594	3.2709688
542.30645	1.6938725
543.49002	3.9274363
544.96702	2.0740124
547.09306	4.2890328
548.45364	1.7975246
551.82478	3.9997405
552.82219	5.4182232
554.17464	2.8984008
556.20034	5.0247416
558.80325	2.3441054
560.23829	8.9401927
566.74083	6.5084082
569.12788	3.168754
569.6264	7.8887455
571.79953	5.3234562
575.98476	16.127825
577.44493	3.9584508
580.32449	10.878745
581.17188	18.284532
583.7427	3.5766488
589.21808	10.528014
590.18972	4.7392511
593.24571	10.362101
595.19303	3.2968129
596.20104	6.4836755
600.67517	4.3028918
603.22197	3.8109168
604.5534	2.0139153
605.23202	4.6438374
606.91049	1.4118859
608.40895	3.5726576
609.82798	6.6385827
612.51159	2.7848886
617.04945	22.384328
624.20328	11.932151
626.98078	16.998909
630.26037	8.22201
633.30562	4.0850953
634.38816	2.0375485
636.32085	2.3205508
637.43726	0.91964648
640.2013	1.2315173
642.08622	7.5666145
644.51226	4.7387965
647.26049	2.9286995
650.7607	9.4433429
654.69754	13.648941
657.76728	3.2598784
659.5288	6.7543174
665.23473	5.0179
668.01061	1.3168465
671.30884	4.3859828
673.77991	11.940105
679.98279	1.6619976
682.58699	3.6957402
683.71199	4.4075981
688.19793	3.3613527
690.16882	5.1537432
694.83766	1.6243217
701.38921	2.3172027
703.82679	3.8174587
705.83029	4.6404592
708.36941	2.072442
715.27223	6.9341951
718.1708	3.0684864
721.12607	3.5036592
726.45279	3.9922146
740.41782	3.664586
746.20033	1.3016515
749.00079	0.76620153
752.24732	2.9811699
753.72772	2.3185892
757.58246	1.9161875
761.22416	1.160622
765.35485	1.614287
769.39806	6.4993648
777.22484	0.89926156
779.35344	0.57541344
782.84613	1.0296688
785.34733	5.7134976
787.27683	4.4267487
788.01999	2.5294265
790.4864	2.6570712
796.74668	7.8565817
800.48208	1.620484
806.30188	9.3093197
814.60208	3.3731494
817.97474	1.3170565
819.27401	0.42461928
826.41663	1.3548272
830.38282	1.8018213
832.52573	0.90017164
843.23894	0.74613626
847.28892	0.91668313
860.84367	1.2147339
862.25082	0.83200477
870.86932	2.9509235
880.66983	1.7429664
898.05687	1.1082526
902.25692	1.9620452
906.70043	1.4354989
912.05835	1.0026764
915.55444	0.61398973
929.24095	0.89319133
933.22455	1.4606646
955.42559	5.8726776
985.49432	0.84169414
1008.6466	1.6136971
1013.2618	2.3660932
1017.368	0.96109307
1038.2968	0.76486488
1041.4347	0.77247134
1045.4915	2.3892228
1050.4438	0.91978154
1075.2196	1.1747478
1112.7276	1.4155918
1117.4095	3.5887314
1140.4155	0.70819989
1152.7183	0.53056571
1166.4596	0.84740451
1210.3313	0.91761505
1228.6318	1.0680802
1245.4225	1.5131635
1357.5199	0.75185111
1388.744	1.2213911
1507.4626	2.0537547
END IONS

BEGIN IONS
TITLE=76: Scan 1118 (rt=1387.45) [E:\ORBITRAP\Laura\130118_OT_LB_Leaf\130116_OT_LB_Trichome_3.raw]
PEPMASS=630.31638 4095.1316
CHARGE=2+
SCANS=1118
RAWSCANS=sn1118
RTINSECONDS=1387.4477
184.87303	0.41393968
197.02396	1.808196
199.16161	0.44810277
200.86066	1.9879059
201.22195	0.74005117
203.93348	0.85304519
213.27175	0.6882311
213.96878	0.34757303
214.99626	0.76224683
226.28696	0.4644913
227.99244	1.6956642
228.72078	1.0938269
229.09624	0.27571654
237.87054	0.80943723
241.63041	0.76939647
243.82459	0.25450383
245.0484	1.4114839
253.97502	0.48139759
256.0267	0.44784688
261.93939	0.78415515
273.09221	0.19451391
274.19054	1.1762915
275.80881	0.7063833
276.17728	1.5834912
284.03601	0.41990371
297.85507	3.296281
301.668	0.35178303
306.10617	0.40791136
312.86448	1.1874651
313.70634	2.1901489
315.08071	1.6679319
325.95707	2.0360262
329.0719	1.014642
330.99345	0.89517976
332.93231	2.2655125
333.26957	5.4198897
334.22886	0.67888568
341.38746	1.3236471
342.18492	0.49531205
343.08958	1.3406568
351.03433	3.0940573
353.34246	0.28674516
358.08416	0.50818804
367.80005	0.31718698
375.26153	1.4819431
379.91253	1.0636738
385.036	1.7972294
388.13488	1.0193181
403.14898	1.0330905
407.57818	1.0864114
411.89039	1.1499092
413.31884	1.0735888
413.98288	1.8957669
418.77541	1.6160891
419.44279	0.57998784
425.94388	1.4720602
429.24365	1.7198909
430.14395	0.27615605
432.03756	1.094683
437.34473	0.88859963
442.04248	0.26727063
445.54345	1.4459402
453.14697	0.73468668
459.19618	1.742086
460.11257	2.3793004
462.46072	1.4325034
467.328	2.8411544
473.24757	4.7808413
475.40238	0.83234892
476.31103	1.4010843
478.90516	3.6752452
483.01944	1.3736211
484.20314	0.98823403
486.92022	0.85276041
492.74003	1.7331381
495.64376	0.78266592
499.00354	0.83322236
501.25364	2.38995
503.59848	1.02372
504.04963	1.5848422
511.39131	1.5917029
516.14571	5.9293318
519.06461	3.6936174
522.20117	2.3804683
523.58624	1.034412
526.40521	1.7539866
529.87589	1.8962947
531.41739	0.94032641
533.9323	1.1550481
536.64026	1.8284701
538.9435	1.8802512
541.68854	1.8421228
543.15985	3.6882734
543.87038	1.3932697
547.67233	2.5529141
549.46277	2.1062906
552.40821	1.538108
555.22056	3.9577338
559.26683	4.6735744
561.33555	5.6103249
564.59227	7.1971172
567.49204	7.8028165
569.69352	3.9978202
572.25644	5.7798552
574.92052	3.3905477
581.90985	4.9713671
584.32352	2.4607269
585.0971	4.7601361
586.09475	3.1100085
589.63809	2.6143354
591.15428	1.6209658
592.98669	1.9344513
597.74609	6.0671541
600.76322	4.9998595
602.33897	4.4039004
606.04706	6.2824998
609.51908	3.1856894
611.20364	12.28202
614.39934	17.093479
617.81747	13.280665
618.19791	34.927128
621.2016	103.46545
623.28762	8.5422566
625.69082	0.81311942
629.59503	4.3971457
633.90539	0.73487751
642.15051	3.557054
644.26241	1.8281139
646.89993	5.595767
648.72266	5.2841063
652.71421	6.1306472
655.072	3.3305788
658.07401	5.1771593
659.00879	1.7497449
660.37088	1.31359
662.29602	2.1945649
671.39811	3.3508933
674.2201	1.6989431
681.39782	0.90575262
686.72987	2.0775409
687.5506	3.4763446
690.89036	7.0558593
701.14327	5.5413933
703.9345	3.1385317
706.66146	0.88638542
711.23328	3.0522366
711.86101	3.2344379
717.42625	2.1310139
720.71305	2.6524186
726.7113	9.9142998
729.2428	0.87740313
730.98201	1.9303625
734.16151	2.4089081
740.94268	30.278902
744.1171	1.828135
750.40371	6.253895
754.33187	4.7157465
757.74312	4.2285471
759.27968	3.3171922
765.23847	6.9328446
767.45074	3.6994719
773.68299	43.44114
776.44802	3.7980454
782.05614	2.1906733
784.12849	2.1939978
786.94954	3.0421594
797.3224	11.837235
800.36152	6.7456678
802.95317	7.1059882
806.18168	7.2942392
810.42905	5.0134223
812.1201	2.821968
821.74986	5.4166186
825.25452	4.7739806
828.97032	2.8832749
831.19612	2.7123318
834.85161	4.0780876
838.07434	4.8256882
841.26638	6.849591
846.22452	2.2185876
857.63799	3.1601323
861.88821	2.7629719
872.19439	3.4265203
876.56541	1.8569964
879.65847	0.82238191
885.32694	5.384458
888.30044	0.75589645
898.9689	1.9161205
901.40302	1.2206084
910.15908	2.9590049
927.23855	6.1852831
933.20165	2.2731585
940.52447	2.107659
945.28266	5.602078
953.09021	1.0418415
954.93849	0.82128146
958.49255	0.70945861
966.34832	0.51288131
972.58222	2.2037574
974.3165	1.3481166
980.19082	1.9797716
985.54644	1.5254968
998.6123	0.97409809
999.24212	1.4432348
1005.398	0.90890822
1016.2487	2.8079941
1022.398	1.2015016
1026.3984	1.1057196
1029.6227	0.49511249
1032.5917	0.76509914
1037.2023	2.107831
1046.4421	6.9846213
1054.3341	2.0624962
1058.5179	2.0684319
1085.4403	1.7012926
1102.2572	0.79834267
1103.782	0.90458543
1112.1485	0.69455624
1115.0826	0.98575117
1117.2229	1.1085279
1133.1155	1.1355422
1141.9958	1.9543079
1150.4736	1.6196636
1158.343	0.82411482
1165.3218	0.81652939
1183.0929	0.50614344
1226.2036	1.0630108
1243.5355	1.8761369
1246.4759	0.58272595
END IONS

BEGIN IONS
TITLE=77: Scan 1119 (rt=1388.04) [E:\ORBITRAP\Laura\130118_OT_LB_Leaf\130116_OT_LB_Trichome_3.raw]
PEPMASS=499.31142 3784.6282
CHARGE=3+
SCANS=1119
RAWSCANS=sn1119
RTINSECONDS=1388.0424
146.04869	0.38266492
157.18962	1.1574512
157.99613	0.2270849
158.89818	2.2561214
170.95455	0.37411469
173.01878	1.4461757
180.90568	1.2584336
182.91837	0.97501062
185.90097	0.43201067
187.04569	0.67610564
195.0663	0.61488226
198.08943	0.31573689
201.71758	0.62433645
202.99963	0.4616727
212.0376	0.78095686
216.06666	0.67305509
216.98262	0.38348287
217.99722	0.27010958
225.97089	3.31093
227.06664	1.7691519
228.07096	0.48861961
230.04098	0.4601765
233.97927	0.24964789
234.92085	1.7483647
235.95832	0.81125459
249.77708	0.47179395
251.1507	0.7579533
253.22198	0.57290602
260.02405	2.0622255
261.1614	0.24189887
262.92132	0.4964985
264.84771	0.80710956
268.88156	0.30274497
272.18168	2.4999544
274.07011	0.69531547
275.15844	0.41745424
276.38568	0.52151186
293.05229	1.1716046
294.3282	0.89492236
295.24293	0.59693235
296.99011	0.85299153
297.69783	1.0040314
301.85803	0.32120454
306.15955	1.4521694
306.93815	0.56416336
309.16426	2.3243836
310.11483	0.76728386
310.87577	0.41788847
313.2814	1.5250174
314.74447	1.8503895
325.97473	0.60945643
326.68358	0.23299858
336.11648	1.3795585
338.20211	1.1849753
338.88274	1.3116686
343.16967	0.63022466
345.25774	4.5493788
346.07935	0.61385865
351.8682	1.6043568
354.15846	1.4739777
358.68455	1.7347607
360.23518	0.84779931
361.06954	1.1614971
364.07848	0.50583518
367.19262	1.316013
369.07152	0.7916005
371.16916	3.5518666
373.11413	1.3433531
375.22469	1.5149513
377.18915	2.4022111
380.14055	1.3522165
382.00639	2.2484459
383.16826	1.3218836
385.11473	1.1891052
388.19647	2.1107193
389.26534	3.050662
394.49395	1.0222948
395.05272	2.0168803
399.17873	4.6657165
403.38398	1.6897941
405.30033	1.174268
406.15682	1.5348034
407.72816	1.5687097
409.22519	2.2781399
410.61417	1.2377106
412.95072	0.26710783
415.93372	1.294077
418.61683	1.5465761
422.72823	2.468755
425.21408	4.3352556
428.34996	3.5869283
429.18437	4.2148521
431.2316	2.7954223
432.33245	1.2945309
433.89139	3.8403718
435.94434	7.9810455
437.61295	4.2158693
440.05005	2.1855671
440.78453	2.992275
441.94321	6.5951755
442.36067	1.290399
446.85001	2.7788694
447.22082	6.7840643
448.27796	2.034786
450.51749	2.3329581
452.81763	2.934828
457.85029	12.889607
460.43367	0.57424552
461.61955	1.351325
463.00842	2.9324232
466.79682	3.9938955
469.44619	3.9203842
472.90305	3.2251981
474.36466	3.703338
475.48586	6.9160973
476.29135	1.974584
477.50895	1.2679161
478.34608	3.5850786
479.9732	5.7054533
480.75127	10.505414
482.8042	5.3327384
486.71959	11.168215
488.36673	23.105111
488.96331	10.070265
490.70614	26.146476
493.16868	27.861474
496.46503	1.926793
498.51539	2.2866674
499.76597	1.1619361
502.08174	2.9769919
503.77533	3.6488073
507.59909	2.8199589
510.14818	4.2028536
516.72023	2.9640656
518.28083	7.5028358
519.39133	3.8958994
523.17923	2.4373777
525.28601	1.12322
528.46951	2.3805527
531.66614	2.4552435
533.188	1.9501655
537.2248	2.6450791
539.4447	0.90700735
540.09239	1.4703721
541.50449	4.0210046
544.17355	3.6541751
546.69102	3.1192472
547.97842	7.851375
552.28612	7.0140334
553.33217	3.2759594
555.62392	3.5222073
558.26986	1.8434704
562.33971	5.5034045
563.23823	3.857919
565.62341	1.7157859
567.36947	2.0817637
568.07091	3.1503427
568.81568	3.3450085
570.57104	2.9113683
571.66473	1.2675959
573.7134	4.8960777
576.23035	4.0556606
576.75134	8.2745957
578.74741	3.8846097
581.28892	5.1765727
586.89246	4.1911728
594.08126	15.361392
597.20243	9.5638911
599.32914	5.3958565
601.34602	4.6375485
604.89499	4.560852
606.1118	11.677227
612.32142	3.9426941
615.53131	2.6184355
617.22377	11.282315
619.69624	5.8829267
626.83607	14.150491
628.31673	6.4601749
630.14157	1.4625868
633.03976	5.2838785
638.65361	3.1322355
639.60344	8.2820933
642.79567	2.5501583
644.8302	1.8086063
646.56877	5.1919363
649.20404	2.4491769
650.2772	2.1864764
653.69951	5.2115089
654.72384	1.4670151
662.3028	11.298424
666.25277	4.2465263
672.43589	3.0072098
675.87217	9.9311676
676.84772	3.2862292
680.33978	3.1934936
681.15116	1.8216132
683.17918	2.6622683
684.91682	3.7410575
685.81883	5.2967033
691.3819	3.5176418
694.79185	1.808935
697.20312	1.6254322
703.98188	1.8008437
708.87674	1.992491
712.04728	4.2321588
715.2265	1.8278215
716.34642	4.0558728
722.33365	2.5311127
725.24697	1.7453038
729.4716	0.42176365
734.36277	1.269402
735.19551	1.7217878
738.95104	1.0832188
747.33668	1.2876114
750.19654	1.1137609
762.27908	7.7236541
767.1971	3.9228126
771.20208	1.2587592
780.44617	4.0293559
784.23033	2.6014658
795.26886	1.4327931
803.18429	2.0280532
807.62536	0.61643132
816.35872	2.9477094
821.42573	1.8034465
824.3637	0.56995812
827.90857	4.5483214
837.30365	1.1912938
842.81533	0.98196227
850.40301	5.778922
856.54984	1.6638617
860.2338	1.1945981
863.40689	0.57454467
871.4717	0.8510322
872.23388	1.4474979
879.26201	11.936591
880.37433	4.4034724
899.51385	0.43001351
920.87085	0.76447171
928.37086	2.2251636
935.0841	0.34782043
951.49121	0.4562029
957.6076	1.4304763
978.62823	3.8531161
997.13252	1.5373704
1000.2359	1.2918843
1008.2676	1.4366147
1028.6314	3.069216
1060.3448	2.1147505
1067.3666	0.71623047
1095.6741	1.6951139
1125.4966	4.7709143
1156.4336	1.6731725
1161.8799	0.78286126
1170.4019	3.2410552
1222.9063	2.079554
END IONS

BEGIN IONS
TITLE=78: Scan 1121 (rt=1389.19) [E:\ORBITRAP\Laura\130118_OT_LB_Leaf\130116_OT_LB_Trichome_3.raw]
PEPMASS=429.92586 3927.4077
CHARGE=3+
SCANS=1121
RAWSCANS=sn1121
RTINSECONDS=1389.1877
122.97681	0.52139727
129.02221	3.5334537
130.08907	0.76004594
136.95605	0.7178451
139.15706	0.54401458
147.08537	1.5898913
148.90973	0.40810499
152.03927	0.97343589
163.86925	0.38506347
165.22231	0.60753387
166.7813	4.1958572
167.69375	0.45722457
176.18037	0.5773362
183.0972	0.40856383
184.78909	0.50937571
187.12402	0.72755281
196.76292	0.84734948
197.88345	0.21025357
198.69511	0.29929442
199.14699	0.5102752
200.97523	1.9683707
203.88235	1.5166566
208.14484	0.49512336
208.76432	4.1803636
209.15477	1.0351552
212.98606	2.4594765
216.26208	0.54844423
217.53986	1.0681606
219.12339	0.28952894
222.2179	2.1036774
223.998	1.6195199
226.06249	3.1275801
228.5211	0.29388453
230.80919	1.076882
235.78533	0.55911872
237.07861	0.33375466
242.07489	0.59339176
244.01871	1.4412935
245.10004	0.38547116
248.5556	2.5920804
251.12802	0.81503072
252.11451	0.30474095
255.12262	1.4709949
260.03296	0.59087016
265.18724	2.1204487
266.33478	0.52291522
267.14154	1.2857543
271.12927	0.76287009
272.19597	0.45293332
273.09122	2.9793149
275.21346	1.0630143
277.85247	0.58517874
279.42044	1.0093423
282.30981	1.0428073
285.06028	2.0388018
286.01775	0.90147821
289.17221	0.82024146
292.01748	0.32572702
295.87547	0.64964283
297.10514	0.95847959
299.05402	1.1910133
299.90024	1.6635359
301.28659	0.43209171
303.38296	0.69588908
305.1957	0.78118699
308.00955	0.57393466
311.98141	3.4812702
312.92656	0.83257426
313.99693	1.5863676
314.52848	0.58357564
316.64489	2.4041474
317.2463	5.3831177
318.68138	19.653929
320.65655	2.7769197
321.90969	0.854578
323.94203	1.9257345
326.69142	1.8694231
327.51233	2.4901963
330.14159	1.2224312
330.83953	3.0941023
333.99598	0.38649595
334.66872	0.48103204
336.22908	1.5534691
337.07736	2.7393958
338.92417	3.0041189
339.82108	2.7577195
342.24023	0.7549093
342.7988	1.0908086
343.39066	1.58344
346.36466	1.9493762
348.53277	1.6351442
349.98589	1.5907188
351.87001	2.6108311
354.04581	4.6146367
356.78046	3.8823577
358.23704	12.606191
358.78922	66.096572
359.94002	21.87601
362.70434	2.8276946
366.5384	2.3015508
368.82779	23.641224
369.81597	15.864806
373.33517	19.371469
373.70694	52.783076
374.49903	7.1063553
374.94615	11.430873
378.99261	3.3402466
380.78659	0.42426762
381.86044	0.73524856
382.9671	0.3567494
385.22074	2.436005
385.81389	7.1359734
387.77101	1.3812196
389.02427	2.0908914
391.57081	22.756206
392.74176	3.2711652
395.31798	1.9572053
398.17715	1.284309
399.94586	1.0930579
401.89321	3.3047829
403.98192	0.82529318
405.63721	1.0172564
406.2968	2.5415354
408.23613	1.1287501
411.25865	10.48139
412.83171	3.2918606
413.83966	5.2089832
415.14499	3.437532
417.86496	5.330741
418.7306	5.0413313
420.20362	9.1481315
422.72778	6.8144437
423.22438	14.438289
424.07826	30.284084
426.25198	1.3020332
429.69803	2.804717
433.96411	0.46942945
437.23417	0.60307618
438.33865	0.38750153
439.83938	1.4987876
441.53779	2.1802153
443.45411	0.83159611
443.84832	2.1487974
447.63469	6.2560996
450.43445	2.89785
453.4716	1.6020488
456.95198	1.3268603
458.103	3.9464251
460.2257	0.44410501
462.5968	9.2885769
463.23593	1.6638669
463.79603	2.5210464
465.56779	6.5428625
466.21447	6.7977505
469.78434	0.99778912
471.32001	2.490125
474.16465	5.7243148
479.35043	0.73583658
481.28735	3.119532
484.54215	4.3457601
486.26348	2.4205489
488.81919	3.221527
489.22091	4.0726295
492.1252	4.9162269
495.74272	3.2791698
496.34218	6.1684135
500.98399	9.1260717
502.59695	1.709021
503.07635	2.9403775
507.57537	2.225346
509.92628	2.0480949
514.3931	3.7021822
515.31496	1.0614477
520.19368	8.4561923
521.29838	4.5232943
522.82664	23.396795
523.85563	14.661727
524.2593	4.1235467
524.78377	5.0423931
527.7578	1.588417
528.34166	2.8750261
530.29954	1.5400438
532.0747	2.0681307
534.41112	0.28655834
537.01293	2.5150343
545.26095	4.2177859
550.8961	5.7171228
557.14179	8.0319796
565.39682	11.329823
571.74183	3.1293418
574.8426	4.0052638
578.42548	5.5228655
580.72891	9.9144074
581.5302	1.9436174
583.59707	1.7175666
586.46106	5.0747582
591.87234	1.5441835
592.94313	0.89387774
595.55061	3.1192722
596.31628	1.7078937
603.24291	0.37290853
606.9482	4.1079343
609.78886	0.60507303
615.51741	1.9731549
619.91477	2.3762718
622.79052	1.9589005
627.21277	1.9021937
628.40375	0.91865901
632.22854	8.6016502
635.15991	1.4481943
639.16357	1.8570898
644.37217	0.38399196
648.11499	3.116406
655.88617	6.3755696
658.26887	3.9828211
660.31655	0.55889513
671.1134	0.45320216
677.29803	0.793588
684.95699	1.2295333
685.71337	0.58896322
691.37211	2.1786466
694.04882	1.3313701
697.23021	1.0100249
701.27438	0.45859628
707.16943	0.6309712
726.37512	1.1855844
731.33954	3.391527
735.26263	0.77255906
743.30033	2.1240461
746.25939	0.70229576
748.20819	1.1228141
757.99534	0.47555604
760.20385	1.0697101
768.92986	0.91321969
783.24687	1.8496596
785.20489	2.2393332
790.42841	1.0411547
793.57874	0.40455992
812.94567	1.407404
844.39141	0.45719873
916.39076	0.78319739
931.35138	0.43341732
996.19957	1.0709259
998.21349	1.3508432
1014.2222	1.7994417
1121.5129	0.58026309
END IONS

BEGIN IONS
TITLE=79: Scan 1123 (rt=1390.3) [E:\ORBITRAP\Laura\130118_OT_LB_Leaf\130116_OT_LB_Trichome_3.raw]
PEPMASS=468.25128 4000.4465
CHARGE=2+
SCANS=1123
RAWSCANS=sn1123
RTINSECONDS=1390.3034
146.84755	0.95550602
151.94127	0.7555633
158.11908	1.0347291
166.67539	0.31042049
168.946	0.97483523
170.0371	0.65097067
170.89764	2.3115518
175.13	2.11677
175.93116	0.95177381
180.63308	0.39350186
182.88589	0.56674398
185.98553	8.1627274
186.84932	4.7447287
188.1072	1.4838324
198.7884	0.31173332
200.15836	0.7676253
201.12134	1.3198702
203.60668	0.83573646
204.21701	0.25824161
211.24886	1.2826287
215.02011	4.2667808
216.86421	0.5084876
220.83893	2.1071479
226.23511	0.47886206
226.78468	0.79315606
230.02393	0.70980713
233.07504	0.51263325
242.84763	1.9973935
248.03758	0.27476069
248.98387	1.9308022
250.26258	0.38180841
251.11514	1.2450933
251.97721	0.44952893
252.81925	1.8120103
254.09177	2.425555
257.91932	0.99430084
271.08318	1.5572189
271.72781	0.36682311
278.84847	0.49996603
280.95966	0.49674552
281.30959	1.1584184
281.82863	2.9843228
283.04787	1.0955231
286.14678	0.47969555
287.92258	1.5332992
288.9628	0.50767131
292.9064	0.71917607
296.08139	1.952345
298.59728	2.9947543
298.95888	10.631515
300.68274	0.96945987
301.19471	2.0220033
303.61417	1.1865657
304.08734	0.43868476
312.12482	1.3347506
328.09978	0.47262177
331.93423	4.6523131
333.29305	1.4102198
335.16475	1.4300079
336.03887	1.0047302
342.62649	2.4244849
343.16359	4.3415183
347.05236	1.4403959
348.05001	0.65259972
349.59275	2.5945677
351.61691	0.44973373
353.09248	0.67082445
354.11653	0.89854016
356.83101	0.55750627
359.47029	1.0493229
360.70575	3.2914735
364.07692	0.56901741
365.97748	4.5619865
370.23445	1.632077
373.11688	1.964322
375.76041	6.482449
376.12064	1.5633394
381.20003	4.9096355
384.28198	2.4876832
384.98558	9.4679529
386.40072	7.8482279
388.05399	0.76668116
390.80353	1.3938145
391.70892	0.98075815
392.11249	3.5807825
394.75893	1.5015081
397.09415	2.6995622
397.88764	1.3724509
398.69955	2.2133202
399.08872	3.4610444
402.47203	2.4363098
403.54143	5.0739869
404.76003	1.381897
405.54276	1.9036711
410.04372	13.846254
413.6864	1.2446816
414.16422	1.6610867
414.83422	3.0652941
420.12895	0.90718387
421.42692	3.7725599
426.96152	16.878518
430.38667	8.0503459
431.40197	6.122639
432.76464	4.8582504
434.44178	3.9773209
435.71414	2.3210317
436.79704	1.2796374
438.65675	4.4816499
441.96382	0.92477317
444.54715	3.9004082
446.70229	3.158939
447.52224	4.4713415
449.10096	7.3529859
449.99447	3.8275586
450.79212	4.2529557
451.15418	8.2702824
452.66665	7.9148162
456.00392	2.4761725
457.38481	4.4651082
459.15302	48.931961
460.15469	14.928672
461.29286	10.439206
462.28401	6.6645768
467.68593	0.94786596
473.72465	2.2377404
475.18986	2.5644243
475.59663	4.7151981
479.63852	0.66419128
482.39876	1.6234944
484.06843	3.1403537
484.95001	1.1873262
485.98592	2.1015611
486.89927	3.1827349
490.22371	0.48088387
493.09132	3.6564009
494.954	1.1101488
500.21955	2.6120633
502.00634	4.5681553
504.54258	1.242813
509.16948	42.317016
512.42923	2.3986844
513.68331	3.7027912
514.23042	7.7864506
515.1005	2.6756957
515.96327	2.472256
520.58958	0.77407117
522.46907	2.9457667
524.34336	3.4700154
529.84764	19.122854
533.16478	4.4570633
535.333	2.8426368
536.37371	3.1227862
538.15171	7.3625918
540.32496	15.2328
541.2037	4.6547444
543.75601	1.0859028
544.24618	2.0633173
549.15617	17.283028
551.0978	4.9817193
552.16285	7.6098516
553.07154	3.3991618
555.03521	9.3835241
555.94277	2.4290977
557.94651	5.3853434
559.5264	5.3987611
560.35436	3.2797958
562.29328	4.8150694
563.30004	2.5829892
565.29443	3.2198642
568.51905	3.4758547
570.00038	6.2064741
573.98426	6.5155484
576.97446	8.4531686
579.81418	0.96695713
581.18864	2.7593305
582.32681	1.5440294
582.92441	3.5837721
586.43448	4.3945912
588.71663	7.8331764
589.62929	2.866213
591.22906	4.1644984
592.16068	8.0526424
593.98304	4.6405635
600.68833	3.7759305
604.08343	3.8857196
608.20721	1.1699383
611.69747	4.5429947
616.42328	3.1012864
619.20059	2.9224744
622.38369	2.5057987
623.87388	2.6526889
625.1778	5.7011179
626.44166	3.8666584
630.62092	1.0558661
631.67604	2.4039701
634.21121	2.9526572
637.20438	17.94794
637.72123	5.0861685
639.66188	4.0778968
642.28767	5.1643297
643.23539	1.6546965
648.28791	1.2658696
652.40561	3.6823372
657.75221	1.6560078
662.31811	1.0551758
665.87669	2.0053617
670.40224	2.0871394
674.55127	2.5911779
685.78291	3.0287232
686.73388	1.5559674
697.35275	2.7730629
698.48912	0.9753057
702.28552	2.9410017
712.49134	4.1780851
718.20653	3.8924325
720.28999	1.3570406
723.21566	0.78153798
733.03547	1.6611661
735.28854	2.097772
737.02425	1.727314
750.30225	31.29756
755.23074	0.70098551
758.2973	0.85170788
770.81965	2.7204397
772.25004	6.1602824
777.30373	0.44401214
777.83213	0.68053797
785.83392	2.0136338
788.40122	4.1272148
792.3925	2.0130363
793.8232	2.3824241
799.26946	1.7013543
803.30301	1.3497519
804.7146	2.0978084
815.2547	1.2050344
821.49743	0.42340747
829.18146	0.68446402
833.10654	1.2540033
852.31432	0.59224534
872.29218	1.2866269
875.43321	0.60993916
918.33917	1.1027724
END IONS

BEGIN IONS
TITLE=80: Scan 1128 (rt=1394.96) [E:\ORBITRAP\Laura\130118_OT_LB_Leaf\130116_OT_LB_Trichome_3.raw]
PEPMASS=464.91215 4537.3052
CHARGE=3+
SCANS=1128
RAWSCANS=sn1128
RTINSECONDS=1394.9642
135.9164	0.8284968
138.82295	0.37267167
159.19577	0.40126596
171.1032	0.4068087
173.00694	0.59709218
176.11477	0.68058402
192.19621	0.22815966
198.98391	1.6075377
201.06817	1.1323225
204.13231	0.95038289
207.00108	0.27027109
209.18412	2.5474007
209.91071	1.8453076
213.12193	0.53059267
216.93932	1.8597808
220.20666	1.0252898
220.99424	1.126959
222.22996	0.59934524
228.00908	3.1306066
228.79422	0.48267493
230.78142	0.19653253
234.10976	0.44886246
237.06999	0.56584135
237.91648	0.52162827
240.03167	0.46117506
241.97822	0.28132205
245.26572	3.4157357
247.03856	1.2119328
248.17527	0.22637552
249.00545	0.93799158
258.02576	1.0046262
265.83173	0.35710021
266.32878	1.3009641
266.90579	0.56381979
269.77408	0.26831521
277.01419	5.2802441
277.83074	1.3260643
282.46324	0.83335947
282.92306	0.28315933
285.17593	0.85208243
289.25247	0.89312348
294.03497	1.7068991
296.85077	0.27354991
299.80609	0.97775948
301.02385	0.58449766
302.63348	1.1106503
306.11768	2.1419075
308.02171	1.5984294
310.96795	0.41676196
314.79614	0.8868939
318.60859	1.9741133
320.22627	0.65253369
323.52052	2.6885602
325.61167	1.6292525
328.26851	1.841897
329.64321	1.4119278
330.95277	0.82789689
332.65695	1.5555147
336.2394	3.5002644
336.83682	0.53812518
342.12653	0.7698987
342.75443	0.17813185
344.98131	0.35325436
347.09871	1.5327973
350.03138	0.64137572
351.17597	2.7107559
353.40704	0.34755465
361.80495	0.416954
363.18539	0.61506024
364.02386	0.40117827
367.84234	0.6263643
369.23886	1.6071686
370.60216	1.0712168
372.02447	2.5629352
374.7524	0.39895221
379.62705	1.2561553
380.4902	3.0815321
382.19765	5.0347902
383.24221	0.319251
385.23424	1.5179791
386.71108	0.41988341
387.90103	3.2296423
396.2658	2.4458653
399.12051	1.2330317
400.17614	1.9001724
402.11735	3.9432062
402.95314	1.6571566
403.888	0.80436059
405.7609	1.1300114
408.17334	0.97969546
409.19232	1.3184069
410.44759	2.1146106
412.19188	1.9475239
414.44723	2.3795449
422.14004	286.10118
424.85247	4.0295309
426.94619	3.6561583
429.09441	3.7536075
430.81307	4.0591919
431.84124	1.7750156
433.51726	2.3975543
434	3.7994359
435.67945	5.5381941
438.29036	1.0843517
438.77191	1.8283834
440.85605	2.6606621
442.18776	5.4732594
446.89463	104.73851
452.46664	12.101525
454.58744	9.3632903
456.0692	16.395422
457.61037	5.5960049
458.67584	1.9560969
459.20522	6.4915406
463.97161	2.3239639
464.57304	3.6410944
468.41705	0.97934788
469.58407	1.4697356
470.74948	4.1652273
474.49048	0.94991634
477.40812	0.97051499
479.28156	1.1896548
481.20563	1.7929496
482.84918	4.8576624
484.65545	0.59704776
487.74336	2.2986628
489.98096	2.0903453
491.15425	0.83149727
493.29043	2.1862018
497.36001	4.5543369
499.89124	1.8054498
504.78144	5.1575606
506.25115	12.312945
508.39987	3.9601148
509.38819	1.9887289
510.58775	0.62577398
515.57117	5.991907
516.76723	6.6216369
520.0005	2.2025784
521.34543	5.5936903
524.17815	3.4368343
526.85789	6.885645
528.98985	5.6998481
529.89084	2.4466366
533.4113	4.0530419
536.79323	3.8864649
542.75157	5.0504057
543.73237	9.0022942
546.95264	6.5342461
549.24551	1.6732189
550.91246	3.6868722
552.96026	5.9535664
555.81167	3.1265304
556.29086	8.2072321
560.1988	1.5581463
562.0986	4.2312031
563.92978	3.7302102
566.32121	2.1705354
569.08103	2.7432115
570.64315	1.72117
573.19179	5.071448
575.87127	2.6800401
576.36145	4.5418284
579.96236	1.6038884
581.85691	4.8059806
583.52522	2.8311884
584.01566	4.5561545
586.38392	7.6542867
587.10364	2.9418292
591.49704	2.6312198
593.26707	2.8657619
594.09333	1.4703658
597.15507	3.5947073
604.79987	5.4169315
607.74787	1.0436385
611.94907	1.9628771
613.14255	2.3964361
615.20674	2.9320187
617.09177	1.2064132
620.44009	0.99730094
623.98211	1.130863
628.20499	3.7291264
632.70129	47.247951
637.122	1.2225937
638.97527	2.8736357
642.44686	0.35207551
647.36254	0.91536192
649.12567	4.4854641
650.09067	8.2570442
653.12006	1.2589234
655.26548	4.2546948
665.2221	1.3852346
673.38781	0.95124165
679.32077	5.8378455
683.12475	4.0009165
690.20606	8.6941968
691.29991	1.2753705
696.9752	0.7725535
700.31951	0.38925685
704.37908	2.0250011
711.28192	3.088993
714.41154	1.1335074
715.24844	0.439922
720.93375	0.34510747
724.23253	1.0177351
737.20462	0.66749459
738.26254	0.22405827
746.16461	1.072999
754.3197	2.8659836
759.05775	1.2986621
764.42022	0.80859165
771.28643	2.8168962
778.40686	0.95470207
783.63801	1.7247247
787.06073	1.3180346
797.55692	0.90342833
804.94732	0.77488291
821.1651	2.3098099
827.94043	1.4255071
837.07615	1.8845889
839.18084	0.91422201
853.209	0.58000032
865.19549	0.80637198
869.34727	1.5129533
881.78903	0.85202975
902.21661	1.3223662
916.48278	0.58872433
940.29052	2.202294
1009.2305	1.2508791
1012.3523	0.23493104
1110.3199	0.36903848
1148.1883	0.74344089
END IONS

BEGIN IONS
TITLE=81: Scan 1130 (rt=1396.09) [E:\ORBITRAP\Laura\130118_OT_LB_Leaf\130116_OT_LB_Trichome_3.raw]
PEPMASS=823.36633 12564.055
CHARGE=4+
SCANS=1130
RAWSCANS=sn1130
RTINSECONDS=1396.0923
238.08407	0.87175841
239.6872	0.58869942
256.94375	0.51143684
259.13138	0.68942807
263.95218	0.49344274
273.73427	0.54494486
276.02496	0.94298062
285.1106	0.6065642
289.10205	0.5104307
310.12042	1.8102247
326.95268	2.8500711
327.29536	6.4109298
333.86689	1.1663141
335.9526	1.7356426
345.97107	0.62383348
352.21248	1.6398275
358.89935	0.74208123
366.83661	1.0640389
378.02542	2.0031072
387.80167	1.1769329
393.13946	1.9369703
400.29794	0.60074186
411.07519	0.68168517
417.31254	3.4118102
418.61119	3.8235718
429.00491	0.82989028
429.94216	2.0382556
436.20563	1.3464677
438.2586	0.69138768
441.9774	1.8501576
448.09853	1.1117094
453.29892	2.470437
455.30749	0.73755079
459.14569	1.2870035
462.02778	0.54578314
465.90713	1.4316977
467.62612	0.54023609
473.30777	0.98297485
480.53869	2.4039003
482.31315	1.4003959
493.16863	0.75028017
494.37097	1.0878926
505.66237	1.2778859
506.33134	0.54138603
513.86795	4.8046844
524.15799	16.481035
526.88165	1.7813377
532.17042	1.6854644
534.27404	1.1910065
540.28768	2.1439583
542.04827	1.238694
557.02001	1.2846848
558.51961	4.0048102
559.71437	6.3319221
566.10326	1.90179
568.11295	1.8625177
568.82764	2.2769127
573.97314	2.3024198
581.76403	2.0019464
585.60788	1.4035496
592.9932	1.4369423
595.00771	2.1805028
596.81794	1.1666835
600.1107	1.5908393
601.67463	5.4461335
604.327	0.77232863
607.666	3.9701997
608.63706	2.5378794
612.79096	1.3402308
616.06407	1.6744248
619.24805	6.9697835
620.18934	2.1899752
621.30534	1.4097732
626.86981	0.98966454
628.29769	2.8773263
634.84307	1.2967007
640.32238	1.0675547
661.36301	5.2879801
662.99186	18.562027
665.7615	2.6332378
669.01594	1.9503661
670.67067	1.438814
678.60257	2.3362675
681.13428	1.5247526
684.29925	5.4577653
686.14152	10.399313
687.85726	4.6724477
696.33301	16.652159
697.27736	4.9769769
699.86993	2.2962656
704.84814	4.5888698
707.70789	3.9984305
708.48592	1.0504428
712.29791	1.8327514
715.68075	3.0869073
718.31232	4.449857
718.97197	9.2180466
724.54923	5.4060547
729.51756	11.812661
731.38037	2.129854
734.70379	4.2905518
737.64655	3.1860295
743.25366	7.7844376
746.68733	8.626421
747.71304	3.332346
750.02245	4.607749
753.27845	5.797914
755.23999	4.3045249
756.75941	13.074281
762.71043	10.154978
763.56637	5.5632326
766.43347	8.4422168
767.74709	12.721717
770.94465	1.0031773
776.44696	11.959557
778.76628	14.545498
779.67977	9.6526439
783.45049	50.86442
784.58651	17.771817
788.04141	130.28325
790.67848	19.189477
794.46347	108.03356
798.77055	477.96684
803.45985	21.985424
808.45482	118.33007
812.22532	528.33469
812.66097	119.09405
815.22217	19.839173
823.83203	1.1014193
825.68316	1.5181901
832.30438	22.274902
835.00783	4.4834147
838.59949	6.0110941
841.47261	1.3665092
845.53021	0.80019066
848.51353	3.281672
851.05947	2.2134786
853.77914	3.4511149
858.94246	7.6111166
861.34517	2.4553343
867.81781	25.767799
876.18877	16.511586
879.08866	7.813827
884.20516	16.759741
890.37581	92.067999
899.76805	8.7294359
902.99447	6.7720161
911.12134	1.4361479
913.80529	5.4344527
919.31476	11.517426
925.83952	10.360086
928.21731	9.8017815
939.5167	4.715551
941.29593	11.106932
944.14798	8.8895078
946.90082	3.0933397
950.12646	14.871214
952.46704	6.3703727
958.18083	11.423502
964.07137	3.5666523
965.26978	4.4958251
968.37285	2.6206729
970.91826	2.8202615
973.6568	1.1285313
976.61887	1.8699283
982.7816	9.6129583
985.17068	5.2247757
992.93991	14.553291
999.14551	2.7588675
1001.3607	4.8827675
1003.8474	4.776846
1006.2957	12.658247
1007.9948	4.4231492
1009.5301	6.3674094
1018.0478	8.6870756
1021.9103	7.2188915
1025.3642	4.1847374
1028.1643	2.4677789
1031.6409	20.660509
1038.2872	6.8292288
1044.0324	13.068124
1048.302	18.744281
1050.9472	15.956295
1056.4844	3.0834717
1059.218	2.7241672
1064.5473	3.1460476
1067.7973	2.2659225
1079.3664	7.4938273
1083.0421	2.0125997
1085.9255	1.3464069
1088.3016	1.7418464
1096.9448	3.5680184
1106.3619	0.96761334
1110.786	0.90822727
1115.1315	4.7358479
1117.4488	2.4735726
1127.416	5.8153738
1134.3447	6.7652216
1149.2803	1.8466709
1152.2577	2.9626992
1153.8849	2.0916191
1159.2584	4.3417292
1163.776	2.5913089
1168.4181	2.076287
1177.6023	12.234895
1180.7688	3.5898214
1190.2506	4.7085028
1204.6873	1.9187196
1208.5026	2.2524042
1213.4561	2.0849812
1221.4266	3.6317657
1229.5258	2.7338337
1234.2878	1.2422394
1246.4501	8.1364598
1251.7331	2.9588879
1268.0358	6.1981777
1278.9968	2.829762
1287.383	6.0668625
1290.0787	5.8324008
1296.9228	2.5099816
1304.4273	3.2224071
1306.9249	2.1521652
1312.496	3.8546749
1333.4062	1.4621458
1360.4913	1.6923662
1378.555	2.0796839
1390.4189	6.6416656
1402.7186	1.6051137
1424.4912	1.1836832
1453.5939	2.165327
1463.1833	1.6158655
1476.6274	1.4233739
1488.5699	3.2546015
1495.3325	2.0360501
1498.2827	1.1904549
1508.5955	1.6454522
1517.6343	1.5943992
1841.6108	1.681128
END IONS

BEGIN IONS
TITLE=82: Scan 1131 (rt=1396.8) [E:\ORBITRAP\Laura\130118_OT_LB_Leaf\130116_OT_LB_Trichome_3.raw]
PEPMASS=653.96201 3411.6641
CHARGE=3+
SCANS=1131
RAWSCANS=sn1131
RTINSECONDS=1396.7976
195.03657	0.77132402
220.99019	1.9385842
221.57721	0.23379019
238.61566	0.39953531
245.86014	0.34062229
257.99178	1.3165999
264.64175	0.84092657
276.08505	0.30577322
277.13928	1.3679502
295.1098	0.41523715
297.19195	1.0859055
309.12073	0.62383688
323.0075	0.85561971
324.22268	0.47615519
332.33897	0.72827509
346.23388	0.54838008
350.40985	0.33892717
355.91549	0.56566382
372.2483	1.4137129
374.17505	0.7664313
382.1947	1.1143203
388.63	1.6170228
391.03706	3.7850446
394.75261	2.1544468
402.96351	0.34645035
405.75264	0.77153143
408.91028	0.34205099
415.60174	1.9627954
432.12257	5.2453166
432.49419	1.7016358
433.99843	0.87069367
440.07319	0.5905888
443.04275	2.2137137
443.68135	3.5097737
444.48636	0.70065897
452.33803	7.2856219
452.66899	35.859785
457.69001	0.8876663
460.19572	2.5697825
462.01872	0.94917477
465.46179	0.28825792
475.26324	1.1355517
477.9024	1.542126
483.11719	0.65234759
486.30404	0.95803394
489.75741	2.4400523
492.02798	2.4728625
492.74151	0.76684544
503.29166	4.0895508
505.40153	0.85012436
507.55933	0.2521266
509.87179	0.6254541
512.17944	0.80510796
514.93031	1.7571498
517.19355	6.1861581
518.23015	2.9173411
525.21618	2.5449468
528.54538	1.3969914
529.02077	2.3441884
530.11801	1.22671
534.97479	4.6277283
536.55669	13.746222
542.23714	1.6538797
549.22351	0.6984743
554.17896	0.45192423
556.18372	0.68114915
558.2513	1.6838673
562.51585	3.5781543
565.15072	1.5064335
568.6671	13.253295
574.22423	5.1610135
575.0091	9.3177707
577.58201	3.5833719
579.11998	1.3926107
581.68223	3.0361345
584.71085	2.7183358
587.95983	3.5099573
590.11447	3.2970958
591.26923	2.379573
593.4574	0.96634843
595.16837	1.3165342
596.96615	3.7861627
599.69541	5.5228454
600.78041	5.4502067
603.1649	2.1978228
607.8933	2.6371719
608.44516	4.3409599
609.327	2.2300596
611.98158	3.9673738
614.84219	1.9425218
615.95914	5.441091
618.64842	2.9998546
620.11782	6.9397777
620.61036	2.6151034
626.10422	10.97293
626.47902	19.803761
629.33488	1.2592684
630.36452	1.8144537
633.61798	5.6066743
635.81644	11.395297
636.96346	4.4110002
641.85804	74.294185
644.02539	12.178324
646.90949	10.998618
648.71267	3.2263388
654.83763	0.70737295
658.10946	0.68360994
662.09415	2.7947076
664.47016	2.3355971
665.32798	0.77674514
668.01015	1.5549655
671.80585	1.915835
673.85631	1.0751924
677.07115	1.5840686
682.19559	21.080201
682.66233	4.1786423
685.96927	4.2632176
691.82713	3.6101078
697.35838	0.85280444
698.22625	1.5819107
703.73572	3.5964796
707.2397	6.0944178
710.01953	4.4207864
714.40203	4.3029861
716.34557	2.6236824
718.39308	1.6817959
728.85613	4.401561
732.67775	6.131032
733.21059	10.311758
738.06712	3.4393738
739.66416	3.4087705
742.19484	5.3248823
744.85832	4.7669892
746.96742	5.707537
749.24652	4.3488391
755.67696	5.3144219
758.65125	3.0409115
759.90794	3.0947995
764.35425	3.5151892
765.73562	4.0189746
776.37082	9.6236726
776.92469	18.165737
778.0752	8.8272209
780.40543	3.6496431
783.69254	1.0735036
786.30555	3.0524189
787.41737	1.0567484
795.88489	3.4982026
797.83808	2.5728301
808.68441	6.0003628
811.11832	1.5844345
819.53895	7.0607379
834.16302	1.6305776
848.03729	0.95879668
852.81438	1.6710557
860.81079	3.6027965
865.27959	2.5447546
870.29116	7.2046601
870.82058	2.1756783
878.23298	1.8513736
879.93393	1.1687924
889.33807	6.9181565
894.96851	8.7209771
904.32979	7.0119109
915.73839	3.0404426
921.79798	0.56268154
925.93348	1.5319431
928.20023	0.65814653
935.36617	1.4391306
939.42206	1.2215215
944.30868	1.8738039
951.21777	0.90239063
957.20306	0.9999938
970.4591	1.4685565
977.25826	1.1831052
982.2501	1.188327
985.31415	0.59403392
987.85754	0.99507577
999.30322	1.5350912
1008.2346	1.8877803
1013.5971	0.53496331
1017.3809	0.68126223
1033.9989	0.57104297
1038.3557	6.7516766
1049.4295	1.2653522
1056.2986	34.09535
1072.452	5.48679
1077.9291	1.8302406
1094.2744	0.55455369
1112.6005	1.8988581
1118.7355	0.8054253
1130.4665	0.98122158
1142.5072	1.6317506
1174.5648	0.8040072
1177.5838	0.58335804
1199.3629	0.96639722
1205.119	0.61974331
1216.4441	0.99313918
1296.1869	1.1031436
1385.2449	1.5550303
1400.2277	1.571356
1420.5067	0.49128668
1535.5339	1.1678685
END IONS

BEGIN IONS
TITLE=83: Scan 1135 (rt=1400.43) [E:\ORBITRAP\Laura\130118_OT_LB_Leaf\130116_OT_LB_Trichome_3.raw]
PEPMASS=424.22061 1835.9144
CHARGE=2+
SCANS=1135
RAWSCANS=sn1135
RTINSECONDS=1400.4333
126.06146	0.34951946
129.01414	1.4556286
130.00473	3.7071738
149.02634	0.47674146
154.87001	1.0364625
158.05582	0.60114789
159.06703	0.19570945
170.59821	0.59386033
170.95381	0.22103852
174.97116	1.294184
185.09685	1.1946079
187.25397	0.27473257
196.87893	1.4399827
200.93326	0.879539
208.72679	0.33986122
209.80844	1.9891803
210.86921	1.020988
211.87386	2.72922
213.81667	0.28692113
217.04748	0.55903669
220.84651	2.2029804
233.02996	0.37768194
236.99426	0.70672107
240.04758	0.84333778
243.09768	0.37183326
246.17596	1.0440338
252.96185	0.49057902
255.21244	0.23458557
258.07522	1.5767788
262.80688	2.1381404
270.97638	3.3470155
274.19186	1.0711902
276.79825	0.26286978
283.22452	1.1874905
283.95248	0.6260409
286.41617	1.4155767
290.8735	0.19835519
294.21678	1.3031271
295.08805	0.15526891
295.97811	0.66005111
308.0392	0.87083983
308.92486	0.40177544
314.31159	0.2636465
314.65598	0.58058506
320.59316	1.0485976
321.7824	0.49243155
325.05123	0.86611109
326.88933	4.2141073
327.97599	0.60295758
329.00849	1.0533993
329.74801	2.1317683
335.53569	3.2313721
335.89555	0.88646608
339.50984	3.8066586
341.10826	2.2054209
342.25305	0.82085517
345.12277	0.59330873
348.86094	1.7033034
350.90356	5.0698726
352.60795	1.6880971
354.31196	0.85744622
357.13298	2.3246489
358.85095	1.5145897
362.47328	0.55326749
364.5409	0.52182017
367.7016	17.239499
369.13061	2.4337644
370.00317	0.28423642
373.09554	0.27581439
377.21787	1.7342441
377.75241	0.826617
379.94981	1.6734985
380.95119	5.1536584
383.04807	4.0529922
383.5004	0.58264848
385.56113	1.1068706
387.91772	3.0637959
389.11644	1.9962114
392.1693	86.283478
395.76058	0.80360496
399.55907	1.5026399
400.48394	1.0811811
402.19158	0.2890841
405.82249	5.604867
407.08163	1.3794218
408.9086	4.4537639
413.99067	5.0547172
414.58758	10.230328
417.02576	3.7574207
417.59459	8.696135
418.14649	1.436567
419.86824	0.34525583
424.07478	0.61395126
424.76033	1.7755739
426.92734	1.4376081
430.04171	0.34635746
440.86519	2.2961992
442.97242	2.7119506
443.69057	1.1127137
444.37791	2.0898121
444.84969	3.140532
448.05912	0.26180889
448.88178	0.40741029
452.2125	1.5114826
453.05052	0.20370571
458.0503	0.3075828
460.64593	1.7585992
462.10875	0.94757533
463.6148	2.3148085
464.56053	0.3776631
464.94708	0.57807367
468.50035	4.7046614
470.18078	2.5074759
476.89018	2.9917975
477.89503	2.5259803
479.64586	1.5450368
484.77411	1.5690608
486.40828	2.3567293
490.72835	1.8230756
492.32795	1.7107086
493.02754	3.8505773
494.76871	0.5069038
497.29243	5.2742365
499.28851	2.6789152
502.07065	2.0656853
503.37311	4.1243229
508.11266	9.0032906
511.5201	2.1906207
513.85092	3.0189811
518.37659	1.3739128
521.40478	0.91586986
525.7991	0.90510198
527.63741	2.9583871
529.03	0.82429319
534.30652	2.6333557
535.09147	0.62867686
538.90256	2.766437
542.26742	0.36687429
546.28009	1.2024828
552.74685	1.3082869
555.161	1.1823864
555.93601	0.6435535
558.38641	1.2545352
567.81342	2.3297998
569.74925	1.1718661
573.04092	1.9067497
574.24784	3.5502377
576.34954	1.8459597
583.35187	6.348815
590.96673	0.39778947
594.90131	2.2886566
600.20908	1.1571773
602.26007	3.3187045
605.72698	2.2779901
610.00671	2.4419693
612.59471	1.4395845
622.2362	1.7065623
627.22468	1.6129625
630.12984	1.3509224
637.40954	0.88736171
640.26837	0.74219727
655.21661	3.9140783
660.50311	0.67871273
665.30322	1.1622798
672.83694	0.47052967
673.18519	1.5815022
674.41903	0.6702347
676.3857	0.29866374
686.77835	1.855328
691.27665	0.58950216
694.22093	1.7871813
696.75281	0.55259439
702.65481	0.65868085
703.27496	1.5416197
707.40475	1.0483399
717.41631	0.50622311
723.35101	0.82842296
735.49334	0.8384066
759.24285	0.28405101
770.67236	0.55469247
795.29821	1.1078921
816.10028	0.78327225
840.53765	0.91481451
856.10223	1.0783557
END IONS

BEGIN IONS
TITLE=84: Scan 1139 (rt=1403.89) [E:\ORBITRAP\Laura\130118_OT_LB_Leaf\130116_OT_LB_Trichome_3.raw]
PEPMASS=512.50802 4767.8965
CHARGE=4+
SCANS=1139
RAWSCANS=sn1139
RTINSECONDS=1403.8875
146.95526	0.4718338
158.91082	0.42574573
161.02843	0.99555286
162.94076	0.43007631
186.87103	8.3329497
187.25274	1.7825708
188.018	1.9949854
190.14358	1.0245573
195.20625	2.8823698
196.12876	0.24274971
196.80563	1.3218292
197.20453	0.46064385
204.16978	0.451932
211.04381	0.329949
218.02112	0.9045802
222.05915	0.28852642
225.19455	0.61037165
227.15278	0.48655919
227.80462	1.3275985
237.10111	1.6924494
240.01721	1.174982
242.05249	0.84642671
246.98447	0.35712362
248.29064	1.4631914
255.03299	0.80253616
258.01901	0.81425158
268.07281	0.94190134
285.39552	2.0970286
285.97917	0.73332324
286.87877	0.31823035
291.76227	1.2316196
297.0697	0.70072338
299.95091	1.0825124
300.86413	0.70879347
304.19133	0.74230426
315.18936	1.3630654
324.02211	2.7273029
326.08117	1.0844863
329.26989	0.95505651
329.81836	0.27441068
334.69959	3.3808088
336.23042	0.26596661
340.61059	0.81997369
341.16431	1.2771019
343.42223	1.0543719
344.09304	0.25667643
344.87027	0.19074989
346.14559	0.44476348
350.2491	2.9681479
351.35677	0.2573224
361.40288	1.8313304
363.00777	0.45757478
367.92518	1.642588
369.77166	0.31055612
371.90942	0.45618466
378.1951	1.282115
383.80031	1.4968226
386.27621	0.41083789
388.14417	1.8495322
389.19536	0.26879905
396.93462	2.2808365
399.33215	1.9932682
400.70338	2.6929489
402.12709	3.2910853
406.16282	2.4748842
413.19672	1.2350918
414.71745	0.91640886
415.03945	1.7794558
417.62826	1.1379036
418.55165	1.6122714
421.18316	0.59304556
422.12138	0.21813185
428.25085	1.0566175
431.73861	1.785691
433.83906	4.3211924
436.17544	0.92289104
438.17465	0.47438998
439.53375	2.2663616
440.25124	3.278212
441.93339	0.58429695
443.01033	1.307465
444.8	2.6462203
446.09785	1.9814686
452.84451	4.9543728
454.24517	2.4104634
455.09477	5.7014974
458.08233	4.3043545
458.97417	1.4991215
460.94291	0.95739188
462.13671	2.3676571
464.72606	0.95467434
466.0855	0.87781852
469.18998	4.8502422
470.5023	4.8228258
472.19546	2.5115021
475.85169	3.7131311
477.31265	4.4480772
479.02642	2.9426736
481.38972	4.5717044
482.07567	6.7018211
485.54338	5.5824838
486.6115	3.5890654
488.04858	2.2843924
491.0777	2.6431193
493.04383	5.1661934
495.81351	6.2260807
497.09019	6.4725136
499.9048	22.931121
502.4398	27.825863
503.2521	11.634273
505.77486	19.273251
506.13296	6.3531036
510.9593	1.1509812
512.62697	5.3417493
513.95984	1.4889318
517.28735	2.9079307
521.18701	1.1119613
522.04096	2.6529458
529.81441	8.2966335
532.84318	0.63017355
536.9139	1.8611741
538.19973	2.542708
541.32357	0.93065106
541.99408	2.3298119
548.14485	7.1390245
549.60048	4.2482908
550.77142	2.5060527
551.55834	0.99734877
556.33249	5.5233718
557.98768	5.587667
561.51843	3.5947385
563.83214	3.0702376
566.63864	2.3118144
569.02445	2.3669687
571.37024	2.0774431
572.53332	4.8517088
573.39884	1.8084724
574.66193	3.175113
576.65189	0.89358592
578.66794	8.3144593
582.3163	2.9783482
584.67043	3.1224302
588.76262	7.713602
590.15252	3.6350925
592.28644	5.1998006
597.40724	34.365971
601.1104	3.6165044
604.63066	3.978655
606.79048	2.6309584
608.9948	3.6545318
612.08251	1.9173686
615.3043	15.802165
617.81244	3.3293508
621.09691	163.65064
621.52353	48.941396
624.82045	2.2997703
627.87494	2.1081396
629.16183	3.0598695
632.53497	3.3941635
634.22587	8.2230125
636.80945	3.991398
639.42268	5.9200912
640.60592	13.016392
643.85043	19.640548
650.05514	87.516571
653.26099	23.431045
656.74782	4.1708701
657.63357	2.097677
660.27194	6.0704046
661.48548	2.9396882
662.9208	1.2879238
667.79168	2.8353527
670.65714	5.1132272
674.65825	3.0414824
675.94926	7.2700475
676.61721	1.5856966
679.84255	1.5676766
682.29407	0.89621437
687.52071	2.230356
689.90364	5.2232074
693.40557	2.3578938
696.01538	3.7315668
697.7286	1.9404321
702.44388	2.9245644
703.22847	3.3526976
705.74428	2.1970007
707.96462	0.46992916
710.81769	3.423675
714.43501	2.2307031
717.72178	0.97184234
719.18895	0.71272986
720.39983	2.3738371
725.79817	3.0814097
730.47455	2.5715116
733.64632	0.42983314
741.38257	1.9196868
744.12076	1.6803708
745.77456	3.522864
751.31783	2.1361453
754.50584	2.8777586
761.20735	1.1983727
763.21253	2.8308867
766.13837	2.0444841
767.67484	1.1533545
776.11837	1.6843336
778.97493	1.4907482
785.64358	0.78690288
787.34016	1.8528073
789.23303	0.87961195
793.41775	2.0877008
796.0283	0.56467945
802.78216	0.71922232
809.31239	2.5404698
820.42905	2.3025414
822.3419	1.3578188
825.33843	0.57662357
839.43139	0.89506306
846.5252	0.80144687
856.53735	1.9988625
861.09633	0.8977031
865.15853	1.4240574
866.85373	1.7873937
880.31994	1.2283277
889.37225	1.3617147
895.39612	1.6003345
897.6587	2.9503863
901.8305	0.85801414
906.4831	1.097164
908.14178	1.2768035
911.29865	0.73255465
922.5534	2.008354
929.46992	1.0495379
935.19317	2.1416638
943.17925	0.42747747
963.26818	0.33873247
978.19155	0.82776203
986.39465	0.68201842
992.18287	0.87340608
996.26564	0.54855504
1010.8862	1.6075725
1014.2703	2.4711015
1018.2095	0.49903224
1033.6349	0.59506576
1059.3699	1.0931416
1077.2521	0.31016554
1097.1796	0.5675854
1117.2928	1.1145472
1128.4346	0.68277337
1168.2623	0.73559677
1186.3354	1.2641915
1291.3704	2.7478998
1409.4431	0.77210893
END IONS

BEGIN IONS
TITLE=85: Scan 1145 (rt=1409.95) [E:\ORBITRAP\Laura\130118_OT_LB_Leaf\130116_OT_LB_Trichome_3.raw]
PEPMASS=440.22391 6972.6426
CHARGE=3+
SCANS=1145
RAWSCANS=sn1145
RTINSECONDS=1409.9452
129.0338	11.767406
135.88912	1.029017
143.07931	0.43477312
146.89041	0.86040726
157.9844	1.0294533
168.91138	0.39355658
172.91746	0.59352967
175.05406	4.4428312
175.83041	0.69192836
178.18785	0.41908135
180.08668	0.45750371
182.20711	1.0969872
185.00477	1.8545605
185.84018	1.4631596
189.17932	0.94940405
196.94786	0.90068975
197.94192	0.70831662
216.10574	0.72930868
216.87874	1.3721178
218.49155	1.1113916
223.96152	1.745985
226.052	1.2324941
227.01311	2.1167766
228.01411	0.65984945
231.06131	10.398766
236.62463	15.550139
237.12771	4.260558
237.70181	1.5594093
244.15862	2.6526194
254.55954	1.6535943
258.2044	1.0980131
259.00739	2.0167749
260.56305	0.84669258
263.90066	0.55988286
270.0832	2.6899853
272.32614	1.5563029
276.02587	15.463223
277.97601	4.8610443
280.71049	2.0071612
281.71048	0.86912701
283.25699	1.8858907
286.14132	1.1655361
290.18302	1.2618644
293.15418	3.8261677
293.61571	3.8406487
297.00772	0.63158177
298.91854	2.65107
299.43873	0.44898982
299.84207	1.4599212
308.57558	0.99919158
309.80786	1.6457871
311.54785	1.4767366
312.30723	0.45304547
317.98494	1.4291188
319.59454	33.87062
326.02339	7.0576459
326.66349	3.8949314
327.9757	2.9843424
329.70433	0.90013968
330.87647	0.72491818
332.14994	0.58912029
333.67274	1.1738989
335.12738	14.898743
338.83686	1.0783407
344.00893	3.765003
344.77281	1.6780145
345.84804	3.8480096
347.79722	5.4020835
349.66105	15.796588
352.0579	0.9808586
353.57622	11.511348
356.95452	0.66433759
361.58861	1.2212516
361.96923	3.0418522
367.42386	5.3373458
369.03598	5.7951442
371.45603	2.0952113
372.99787	3.4462726
373.5833	1.2477054
374.77626	2.0784069
376.14384	4.6116772
377.04598	2.6485723
378.49571	3.8681897
381.92611	7.4883062
386.73557	2.5476715
387.1768	3.4732931
389.59661	1.4733834
391.12618	20.929813
393.08945	1.254365
396.03867	4.9567497
397.11919	6.5028872
397.69787	21.874358
400.27591	2.3722006
401.62027	2.3795245
403.38775	4.3239998
405.18297	18.1039
405.77422	5.2393365
407.37692	4.6865039
409.21203	8.5768156
410.26045	4.5352117
411.57416	1.6636977
412.80547	2.2415152
413.1915	3.5067626
414.2008	1.5824834
415.01847	0.97458367
417.77149	1.8451376
418.23093	3.8762501
419.35096	3.465955
421.44343	12.616921
423.77675	14.326963
424.98283	13.397968
427.06286	9.3718041
428.36612	6.0747489
430.60132	12.224396
431.18064	15.577614
433.13599	30.39559
433.54277	19.87543
434.15352	4.9886502
434.5229	9.2508201
439.0235	1.2090932
439.87965	1.5407381
443.14684	1.6760435
447.1209	2.0999255
448.22461	3.6212581
452.60446	1.9590476
457.72275	27.517382
460.14632	14.265418
460.77389	3.6200417
462.83106	1.4862881
466.00242	2.4857344
468.2754	2.2663245
471.9469	12.826758
472.25877	71.122217
475.26176	1.5830852
476.69353	2.4506543
479.96922	2.2046362
482.39769	8.1274645
486.53589	0.93957006
492.82769	3.3371994
493.26167	10.989429
495.3256	1.3349963
497.77631	5.731116
499.09928	1.8255181
501.94345	7.809423
503.93209	4.1771338
504.80357	8.2757422
508.6313	10.034158
513.24527	107.01077
516.75578	7.839807
522.18834	196.48612
525.92512	1.9235807
527.33124	4.0960597
531.50329	1.5057641
533.20147	4.0929656
534.30856	1.5378948
536.85513	3.4927265
542.62765	2.2823085
543.22305	5.6080297
544.27	2.0014819
546.50942	2.1279685
547.54213	2.8033847
550.67484	32.585542
551.7883	6.5339932
554.18537	3.8305604
555.30713	4.963347
559.60252	17.058697
560.11301	23.635815
562.74521	1.7207825
566.72539	1.2925394
569.74795	2.1163246
571.19021	1.7079828
572.11607	4.237129
573.27823	1.2545945
577.29119	2.7073735
578.82641	5.9431933
582.11624	0.77565458
585.25283	22.655116
586.22518	52.21554
590.26776	5.1074306
591.77981	4.7030417
594.76874	2.4691746
599.31047	2.7798172
599.81728	9.9241197
602.09325	4.75653
603.01941	1.1083567
603.42628	2.1028559
606.29848	3.57601
607.79876	1.8613475
608.25074	6.1688854
611.28796	1.0710113
617.00812	3.7110895
621.16422	10.397042
624.27298	1.5429317
625.36087	0.82420265
629.12597	1.4991159
632.04421	1.7951274
633.46927	2.5792723
636.27358	1.3314606
640.6846	3.3840557
641.96262	1.1509679
649.24063	4.5609159
652.91534	1.1479106
655.30203	1.8051745
658.25547	1.3381911
662.55756	4.7316581
663.27936	1.4696038
674.44763	0.75509473
680.45947	2.5681732
686.03471	1.2035613
689.36903	2.6710934
691.14841	3.7233301
698.28567	12.585082
699.30915	3.135173
703.46544	0.5687457
709.03668	2.036762
710.16818	0.52243364
715.62468	3.1117192
716.17126	5.1423943
720.8966	2.1759878
721.99492	0.95966241
729.85537	3.1284851
734.05082	35.408078
736.282	2.3049716
739.22063	0.64608777
747.67704	1.1048648
750.43439	2.968212
758.99791	2.9889749
763.94852	1.3556547
766.4917	1.6559805
790.07506	1.153745
793.51536	2.0755155
795.39958	1.3445277
837.38677	2.8926151
847.28536	9.9774937
856.24432	0.92594295
860.92932	1.291813
896.09442	1.5675006
902.32684	1.7081988
948.24285	1.822884
968.27313	1.1065583
988.31634	1.2097681
1082.3871	1.0473853
END IONS

BEGIN IONS
TITLE=86: Scan 1146 (rt=1410.56) [E:\ORBITRAP\Laura\130118_OT_LB_Leaf\130116_OT_LB_Trichome_3.raw]
PEPMASS=546.28991 4014.1101
CHARGE=3+
SCANS=1146
RAWSCANS=sn1146
RTINSECONDS=1410.5631
157.07764	1.6345216
158.01948	0.30701869
184.83112	4.6294319
189.06776	0.25625239
191.05609	0.63921524
198.87708	0.22256811
199.21812	0.90833088
199.99226	0.11586368
204.24222	0.45401338
206.05681	0.77776172
211.63779	0.32531914
217.58752	0.47441958
225.75642	0.56813539
230.17361	0.32135987
239.24133	1.3321566
240.60031	0.31912997
250.81231	0.57781873
257.03115	0.80661311
260.88912	0.80934579
263.81277	0.96233171
266.88483	0.41259767
271.31511	0.90381479
272.91305	0.57173955
276.18084	0.95524425
284.16022	1.0827538
301.00584	0.7560332
301.76395	0.44764617
310.95242	0.6042214
314.01932	7.5394217
315.08032	0.79581852
317.67025	0.22436253
325.04635	0.89622327
326.18615	1.5393301
330.6551	1.3722806
331.91927	1.9233643
336.96103	0.98323388
339.30029	0.35884311
343.09534	0.79460802
346.79602	1.5305173
353.37746	1.047554
355.91468	3.4717014
367.22571	2.0105464
372.83564	0.9520013
373.41116	2.9815263
374.93107	1.0609511
378.32854	1.219857
379.11229	0.57152597
380.52318	0.48867363
384.0531	1.4076727
384.75191	2.7665392
386.6997	0.5690245
388.17936	4.8183473
391.64945	1.3124983
393.43781	0.97619224
393.95178	1.4269528
396.97732	6.6096146
400.14968	1.9915054
401.26998	2.0623381
402.99353	0.67002622
405.1595	0.60307312
406.39823	3.4828574
406.8642	0.81445197
410.12716	0.92800495
411.75659	3.0609322
412.94683	0.79569188
414.26367	0.4894568
417.22243	1.1093181
420.52894	0.76598348
423.65382	0.46060638
427.99008	1.6026775
428.69175	2.4683268
430.65276	2.3964643
435.02455	1.2314319
439.67768	0.80394903
441.85733	1.7160386
445.57061	2.3791234
449.32372	0.65597331
449.74792	1.0304647
451.6644	1.9919892
455.02918	3.7665644
457.09825	0.44234862
457.75094	0.84418213
460.48599	0.36449658
464.24812	0.67943173
467.16286	3.0445209
468.25919	6.914422
469.68078	15.23179
472.81783	4.3334232
475.00591	1.4153987
478.03375	5.2686537
478.90405	4.4883466
479.9769	2.5445941
483.02685	3.9420144
485.38675	5.9659045
485.98567	6.8032075
489.10422	5.7101548
491.8637	1.4169491
493.30202	2.2086835
497.35597	4.2649428
498.75442	5.7701724
502.42262	1.8163254
504.21523	7.2295655
505.88141	1.8396491
508.55505	3.2491893
511.18574	1.5393134
512.55896	3.5350377
513.16992	1.1476188
517.50928	6.5910604
520.07027	6.4367346
522.4414	2.5986731
523.97786	5.3097446
524.93686	3.670632
526.79449	10.524547
528.10522	7.5781623
530.39313	7.2409512
531.22543	10.578063
532.42553	6.2531266
533.93916	15.56316
535.76695	6.9789622
536.65793	12.90021
537.63375	5.4413125
539.8122	10.385926
542.40491	0.6493011
546.44398	1.1371823
548.10247	1.4594384
550.2541	0.95312535
552.16531	1.1938217
554.60303	2.806039
561.32905	1.9350569
563.00551	3.6982646
565.20784	4.0799102
572.28415	3.1628217
572.7071	5.1324462
576.26268	23.025396
578.74419	6.934023
581.62956	4.184811
588.53564	2.4135011
591.21055	7.0436999
594.89987	3.200707
595.70193	5.3306679
598.27659	1.3185189
599.47458	3.9464234
601.87557	4.8376942
603.47807	3.0829147
605.16271	6.4615611
607.78889	5.3074313
608.87529	2.1990724
613.02647	3.3841729
615.74205	5.5050914
619.20859	3.8301505
620.22293	2.787974
621.2857	4.7817492
623.24451	8.8746149
626.80587	16.999251
627.20729	3.1321485
630.12571	2.3960547
631.16272	0.83746616
631.80675	1.9095865
637.34056	6.374606
639.19839	2.9511329
639.73184	5.0202227
640.92018	1.8963334
644.33566	3.4045428
652.56167	10.52526
654.4173	6.5856713
662.259	41.386204
665.40002	2.4381452
668.32216	3.2959849
671.10469	3.6017946
674.93235	0.76320421
676.30378	1.6424726
678.50907	2.0325724
678.94832	4.5191227
686.85135	6.3225865
691.18166	1.9281052
693.69254	1.4960459
695.12755	1.9454749
698.08258	1.4144682
703.65521	15.255992
710.14208	1.1168745
710.70056	2.2547463
717.77443	36.574742
726.80946	156.2686
730.37431	1.2371111
737.24045	3.2053648
738.67029	1.4348083
745.75707	2.1237361
746.87007	2.4906085
752.7479	1.5229672
760.3083	1.3618195
768.96999	3.5562598
771.69287	1.9910349
773.81514	3.6455935
779.41623	2.2865857
781.74814	2.9075586
786.07977	0.75813352
791.35132	1.0349121
807.3343	0.96877078
810.19397	1.015362
817.66369	0.81577871
822.28244	1.4277787
824.27431	2.4027264
828.20884	0.40037455
830.47473	0.68471144
840.44098	1.5305409
846.37938	1.6052768
853.43212	1.4022788
871.28283	0.66171132
879.2255	2.7623464
882.36808	1.002583
887.40732	2.0109121
890.2919	1.2838188
899.94185	0.69791924
921.04994	2.5402744
926.48034	2.2131872
930.12431	0.37593104
945.38607	3.056633
972.20019	1.8555692
990.15033	0.70461643
1001.0805	1.6369954
1002.511	1.0229017
1034.0308	0.37454963
1051.1643	1.4995027
1057.3247	1.1632627
1089.3177	1.3056774
1094.5133	0.59239717
1130.2706	1.0177287
1141.6289	1.506984
1218.3497	0.69157631
1232.6554	3.7634001
1257.5012	2.5034791
1558.3106	0.44993979
1575.7924	0.43071386
END IONS

BEGIN IONS
TITLE=87: Scan 1148 (rt=1411.75) [E:\ORBITRAP\Laura\130118_OT_LB_Leaf\130116_OT_LB_Trichome_3.raw]
PEPMASS=497.24173 6567.6055
CHARGE=4+
SCANS=1148
RAWSCANS=sn1148
RTINSECONDS=1411.7478
147.00181	0.49945702
152.21124	0.41221984
155.01593	0.43483194
170.90201	0.65658411
175.1767	0.93775974
180.00098	1.3577212
184.23784	0.72132541
184.93761	4.454821
187.00297	0.453373
194.88972	1.0198393
197.95778	1.126654
199.15214	0.56853823
200.19174	0.93758852
200.88239	0.95663269
202.82112	0.77120165
212.08244	0.47394094
212.95238	0.8012219
218.78151	1.1127947
224.99073	0.77202144
229.91204	9.3154121
232.95431	0.70193774
239.74292	0.76928223
245.99144	0.78030171
246.87359	2.0942834
247.28167	0.46644435
248.12088	0.60073331
255.61889	1.7022205
258.10373	1.1345108
261.06223	3.777495
268.19275	2.5354378
271.0793	0.83037982
273.3306	0.83729662
276.08578	1.65689
282.86719	0.92558235
286.00821	1.6393616
287.99325	3.3352726
290.75925	0.82362719
293.77868	1.5935554
294.71183	0.92105922
297.0684	12.856656
298.8627	0.50910871
301.40051	1.3944162
305.09299	4.5056771
310.93539	6.5865398
311.62814	2.2736525
312.74988	1.1541726
313.14066	1.8460531
316.00612	0.64338809
317.6731	1.0262011
318.89926	1.5559428
321.49323	6.668318
322.38288	8.8247427
329.277	3.2400453
329.88298	1.2496266
333.78153	1.1070481
334.32247	3.6986799
337.24846	0.80280264
338.14564	2.2403261
347.05614	0.80890018
349.66083	2.0137903
351.3357	0.54438022
358.25301	1.8678417
360.57177	5.8610378
365.12609	3.7419384
367.22203	1.7027198
371.47511	1.8277257
372.9716	27.186128
373.60894	6.6277726
384.49404	2.5859068
387.61843	0.77681061
389.21782	2.6056077
392.0197	5.4368157
394.24025	1.0881858
397.90278	4.1508706
399.58785	6.8757957
400.61199	3.9339227
405.21243	3.7442307
407.45462	4.9395357
409.08889	1.2678563
411.14873	3.2161805
412.87273	1.8591574
416.36276	1.9494166
418.04283	0.7872088
420.01986	4.062432
421.38913	2.1007012
422.38847	3.8570613
425.99356	7.018297
429.14879	4.072324
429.84249	6.0246994
433.62197	4.0957969
435.01853	17.348616
435.81732	112.12965
439.28537	3.4781159
440.80518	1.7111221
442.90364	3.650786
444.1039	1.4707455
446.80787	1.6608368
449.57107	4.0609671
452.18076	8.2869138
453.82587	11.528195
454.88516	1.7500484
456.2468	6.6369842
458.87767	8.4714429
461.43825	2.7825408
463.15436	4.5269757
464.76287	2.6764922
467.45882	4.3014876
469.14738	9.6083815
471.20587	3.9939812
473.48007	7.7379329
475.04519	8.0142625
476.02113	6.0200555
478.09795	11.763228
481.77778	42.023322
483.06988	13.955838
484.89996	10.003641
487.01455	26.025498
488.19294	9.6893367
489.03571	17.172107
490.33683	12.918314
491.26355	8.8462445
495.00429	1.2073931
496.6652	6.6925032
498.27613	1.2364579
500.17151	0.74938378
503.16449	2.8828379
507.04506	4.3466752
509.99028	2.5018408
511.12875	4.5927013
512.53101	10.351715
514.27379	1.4001077
517.15261	5.7812935
520.89833	15.07099
521.47613	3.0272395
523.29475	4.2236133
523.76586	10.722335
527.33451	1.0653518
530.97346	1.4431887
532.8677	1.4816363
534.29695	4.6687701
535.58928	2.750294
542.28699	3.4377902
544.34254	8.0585587
546.11791	6.5962917
547.14196	2.5769423
548.45185	1.3348142
551.70572	4.2298684
553.30677	15.969724
554.92053	7.4394661
558.72811	111.28361
561.09571	10.281158
564.66752	5.2245897
566.84563	2.5236439
569.08837	8.3936302
571.5857	3.0379309
573.37965	4.3797885
576.02844	2.4398956
579.56589	4.8817415
582.22126	8.3855799
589.62238	9.8684838
593.33868	18.471847
597.98274	3.2702938
602.48074	9.9832942
603.71046	4.0614198
605.30626	3.7520329
607.88201	13.603547
611.5643	3.609714
613.81805	4.0951119
616.20454	10.327291
618.09997	3.0800776
622.43177	6.6792274
624.30718	3.2906522
627.1192	5.614156
628.02673	3.2058817
630.17089	2.0345101
630.84678	4.916096
631.77132	1.1574849
635.68864	3.1333309
638.6816	7.1360695
640.17135	4.158494
641.35773	3.5653993
643.90884	5.3471053
645.19834	1.5066761
649.0105	3.7560804
653.22839	113.15954
657.93797	2.1797945
658.28671	6.2683256
658.75832	1.2769853
662.28932	0.66718055
663.28428	1.3878015
665.32651	1.0684798
668.90299	2.1675805
671.7597	1.4543617
674.30069	1.5687955
677.87788	7.9627554
682.39866	4.3558086
688.02775	2.6210523
688.90304	1.7279314
691.82421	1.2935649
693.87819	2.2879811
696.76445	1.9069968
699.35984	2.4874266
702.35493	1.1753376
706.04168	2.8390574
714.19399	1.9060386
727.1966	3.3366474
734.36219	1.9470245
745.15742	1.4838981
747.1548	1.0778633
751.05839	2.6367645
753.83542	3.6735664
763.79349	0.90914548
767.36192	1.8490642
772.1751	0.98555459
780.15361	2.9354227
781.83864	0.7381727
783.26422	1.983125
787.31982	3.1565317
800.28157	1.657589
806.54803	3.6546896
812.07818	0.98791204
819.24191	1.2623935
820.35813	2.1191338
829.68836	1.4059113
833.1288	1.3003024
839.23009	2.7412653
845.74199	2.2555831
848.87088	2.8898502
851.17059	6.1001377
853.15799	4.1036871
855.84694	1.9754291
859.18322	1.1884216
869.18453	17.478298
874.56583	1.99546
881.17022	3.0963613
897.43762	2.4016673
989.33664	1.1397168
993.3373	1.2617747
996.58129	1.5491644
1005.3784	0.92032614
1008.5388	1.2334167
1019.3413	2.2777278
1023.1215	6.9843102
1024.5422	2.3855042
1056.0797	1.0000015
1115.608	1.5469144
1121.5218	0.93998996
END IONS

BEGIN IONS
TITLE=88: Scan 1149 (rt=1412.49) [E:\ORBITRAP\Laura\130118_OT_LB_Leaf\130116_OT_LB_Trichome_3.raw]
PEPMASS=505.00517 2799.313
CHARGE=4+
SCANS=1149
RAWSCANS=sn1149
RTINSECONDS=1412.4938
148.2598	0.38027835
175.18423	0.89047855
182.98444	0.26010635
194.89301	0.57618818
200.27115	0.54929459
209.07002	2.4409529
211.11197	1.3598566
213.21768	0.33480223
222.40978	0.6124662
228.06226	0.31774842
229.90819	0.42195786
234.202	0.84381969
238.73898	2.8921712
239.80069	0.33999921
240.19222	1.1655173
245.06296	0.29242341
247.06037	0.97215653
251.99181	0.29969657
254.1408	0.49940353
256.80248	1.0499746
258.1709	1.0298263
259.05484	0.36722496
260.70798	0.29693733
276.10185	6.3494979
284.3685	0.79012659
288.94885	1.5715227
297.48587	1.2204442
298.68196	2.9433799
299.00051	0.54737468
300.04755	1.4261669
300.93363	0.67892864
302.94534	0.46125747
305.14923	0.84122553
307.39042	2.2422057
310.22938	1.1255406
311.77674	0.93607673
314.1551	1.2389667
315.4863	0.8570837
317.77669	0.8263415
320.17968	4.3210164
321.90806	0.24045718
324.0242	0.30151926
328.04321	0.47894444
332.90622	1.4966143
342.87264	0.51630396
346.27632	0.34463208
349.12196	0.92702794
349.6288	3.0287248
350.74881	4.2959342
354.07408	1.2180241
355.07369	1.690196
363.20352	5.9818267
363.59736	0.91093423
367.05207	1.3840479
367.91522	0.59229034
372.29141	3.8806237
375.73605	3.0331776
376.54637	1.8511615
377.72494	0.20478991
381.84374	2.0012047
384.12196	1.5909661
387.47777	1.2459118
388.9895	4.3645472
399.18775	1.3594123
400.02869	2.8856978
406.91477	1.4201968
408.67507	0.55533098
409.97352	0.4505872
412.04913	1.239783
413.03358	0.6549339
414.97192	1.0886452
416.96083	2.2244146
423.39549	1.176803
425.82354	0.93609606
426.66023	1.3217191
428.62518	1.5873992
433.69133	1.1004939
436.20817	0.95042185
440.21454	2.834945
443.89263	2.0122906
444.90355	1.1427075
448.9222	0.34982749
451.78163	1.3383987
453.67838	1.6453796
454.30453	3.2597924
456.02955	1.3217961
458.72338	4.1828231
460.34322	4.4229865
462.69484	1.0873575
465.01324	4.0541697
465.5243	0.71370785
471.24179	2.3385838
473.0789	6.052561
476.14058	9.3635884
476.75033	2.3921586
480.16016	1.8429587
481.33553	3.5947285
482.7203	1.4889826
484.09735	3.0376445
485.80856	3.3310813
487.78745	5.5597709
489.09101	18.502757
490.26165	7.2434113
492.3662	4.2624069
495.90684	25.982965
498.89627	6.5636414
501.19022	1.1351808
503.5827	2.2254336
511.24895	4.9977374
513.84667	7.9831124
517.66664	2.2669463
520.18407	11.87625
520.78731	3.4803769
524.33069	2.6239099
526.04133	1.0518733
529.76772	1.0551006
533.02984	2.2752758
534.95069	0.49767294
537.22776	0.95615211
539.30646	1.7681998
543.06553	3.1402621
545.11145	1.2231186
547.23889	1.5090953
549.65634	0.77410753
552.35095	2.2835853
555.25551	4.0607234
556.30527	4.7747449
559.14913	4.9465266
561.27215	1.8078853
563.73899	2.4126439
564.66095	0.90742508
569.35435	5.9459698
572.08095	4.307693
575.48888	5.675717
578.61776	5.9952474
581.32297	11.081094
582.59439	3.7423903
584.76699	1.6035725
587.70722	1.8583231
589.11812	5.2956423
591.17921	2.2178722
594.78324	1.5551411
596.23322	3.6334034
598.24534	1.9136199
605.04476	6.948605
608.91742	4.1818133
612.23596	1.594601
615.00115	2.913918
617.42859	3.5616183
624.2434	4.9705429
626.83758	5.1666664
627.63853	2.3191804
630.45575	10.604648
634.76724	5.9285095
636.68388	2.2859756
642.53088	11.20208
645.9931	4.6122723
648.85993	1.913686
651.77384	42.76319
657.78901	3.7210497
658.96491	1.3370297
663.26748	0.72282596
663.90108	2.678728
667.71276	1.6053961
671.38696	1.7489611
674.16337	3.3411399
678.24489	2.7240603
680.3301	4.714259
682.92757	2.0665291
683.75788	1.1798786
691.04951	1.7813905
693.79481	6.4678263
697.98232	2.4300071
698.67319	1.1312174
699.96536	4.4322901
705.39922	1.2776182
708.81418	3.6226744
712.63897	3.9451149
714.8212	1.1616276
717.86949	1.7652167
721.33607	2.2993766
727.99488	3.2934129
732.39709	2.5936385
737.0993	1.4356029
743.2605	2.7968046
745.76508	2.0954767
750.94832	1.0118736
752.31872	1.5650539
769.54626	4.2832386
773.27669	2.9721475
775.2915	0.71254029
780.21576	1.5454956
785.39329	1.5809679
788.05259	1.5258499
792.4309	1.6394772
797.79156	4.2473401
806.23002	5.9224649
808.85763	1.1592524
814.66272	0.58380505
819.0909	2.6451844
828.68398	1.3408985
829.43451	1.5146462
835.25301	2.3431813
836.60335	0.78154596
862.38179	1.5815958
867.36322	1.0289958
895.32379	1.9967335
905.29194	0.64426253
912.59637	0.77750109
926.55334	0.28463186
932.42722	0.5532539
934.43438	0.99373491
947.32232	0.53015708
952.64196	0.50991643
958.35485	1.2865223
1012.6811	1.4401244
1022.0868	1.5557594
END IONS

BEGIN IONS
TITLE=89: Scan 1151 (rt=1413.55) [E:\ORBITRAP\Laura\130118_OT_LB_Leaf\130116_OT_LB_Trichome_3.raw]
PEPMASS=487.74758 5566.3955
CHARGE=4+
SCANS=1151
RAWSCANS=sn1151
RTINSECONDS=1413.5536
144.90796	1.4163251
153.88726	0.36286393
172.90684	10.106296
175.14079	0.58097532
177.07029	0.63118801
181.00354	0.65889504
184.71752	0.76666618
185.97579	0.85465894
186.82318	1.1275383
192.0988	1.3794016
193.08047	1.1041232
198.98532	0.70153015
203.90848	0.93292566
216.13941	1.0953421
217.01637	0.37700826
219.06736	0.37395515
220.89082	2.748356
224.75733	1.1594685
226.95106	0.59528824
228.12583	0.33270476
228.54863	0.89661829
234.09808	1.0467846
234.64128	1.254122
237.04834	0.39722945
237.94336	0.32483472
240.2269	0.58965723
242.06089	0.39627726
247.60211	0.76355891
255.70538	0.50098183
261.19704	0.59772829
262.02309	1.2250642
266.08229	1.8137086
266.40266	0.62184737
267.12443	0.48902416
269.51699	0.52859479
271.98657	0.35223751
275.48082	0.66294678
276.15848	1.1139679
277.04176	0.50370981
278.03872	1.8792103
283.80938	0.38798454
286.12335	0.82240784
287.6722	0.50907767
289.1514	0.70877107
290.90917	0.79121118
293.16556	0.55286462
295.02884	0.67683195
301.81853	2.3835873
303.90487	1.6014379
305.17327	5.850565
311.90646	0.86176197
314.05904	0.61814742
316.75577	0.34124609
318.75794	2.3053087
320.68888	2.3247728
323.19388	1.5431019
325.09018	0.69156433
326.2092	0.42080729
332.97967	0.48843156
333.9926	0.3395845
335.78201	1.5144226
336.69877	1.5193706
337.19475	0.48375536
341.90395	0.70352677
345.46981	0.39538344
349.70393	3.1633121
351.02779	4.1220048
353.82883	1.1143783
354.85762	1.2115005
355.92118	0.5382477
356.72325	0.743434
359.56557	0.453975
360.23964	1.5638992
364.10542	1.7434991
367.63164	1.8060808
369.06286	0.79226965
370.14532	1.2024988
373.04247	0.81740846
376.18422	5.0113139
377.08064	0.88051407
379.72007	1.0702156
382.14969	2.3228021
383.07619	1.2792721
385.02264	1.5256418
386.80394	2.359558
387.8691	2.399823
391.19818	1.5703889
394.8541	1.6715963
395.96583	2.9258571
396.58517	3.3181545
397.6982	4.1954806
399.11174	3.5622051
400.90835	3.0568691
407.42512	1.9291087
410.0485	9.6095107
413.09836	3.529038
413.96186	1.8512096
415.74323	2.4477337
417.21653	3.7387173
417.9924	0.77261896
419.27094	1.1061204
425.56518	9.6296217
427.05848	2.1472704
428.93012	3.9224641
431.12178	5.1111219
431.80102	1.9028599
433.75016	0.59661456
436.23406	1.3056919
437.62416	0.76201131
439.67315	4.1447435
441.02721	9.7358883
441.70156	4.0637914
442.75601	3.284495
443.40073	1.3479842
446.40784	2.4962405
448.09923	2.4202977
450.56912	4.2096276
452.12834	8.3973122
454.04812	2.3316812
457.9537	7.5378785
459.84665	2.381157
463.31924	10.595264
464.50351	3.5588227
465.73693	6.2419015
466.60077	8.1596206
467.71938	12.571568
468.93397	10.794101
473.16501	27.893999
475.34733	9.9148748
477.00258	19.149223
478.50181	45.753728
480.81555	22.73193
482.40312	8.4049213
487.07595	3.9085098
488.18579	4.5300756
489.08238	0.64576896
494.14867	4.51653
494.59006	1.3872829
497.03378	2.0482708
500.54998	2.5922454
501.00147	5.2320325
501.33778	1.3665947
505.85381	5.7402521
506.36527	15.035889
508.23407	1.8116694
510.16164	3.0738164
512.81689	1.6408333
515.25102	2.6458532
517.18401	1.7177286
521.46363	2.1216923
523.97192	5.0324373
525.34741	2.5084417
526.93392	1.2792368
527.82492	2.7242946
529.94169	10.750251
534.12741	3.4567905
536.8372	9.1631767
542.1874	5.1439883
543.62002	9.7706362
544.78962	3.4273358
548.94632	14.623611
549.4176	34.222966
552.3334	4.1509327
554.52871	3.6756458
556.39763	4.8173371
558.70754	5.7889429
561.8864	9.5660619
564.91407	2.6742696
566.081	3.9393547
567.25759	1.2941937
569.40536	3.9503645
571.36744	2.3380527
573.41228	3.847892
574.58722	13.419639
575.63094	5.2149968
576.12164	13.830078
579.34854	1.798266
580.47348	6.0800821
584.71726	8.911323
585.99333	9.161674
586.61236	29.436849
592.29393	197.34042
595.09323	7.8622134
597.48193	4.8830852
599.63012	9.3060182
600.10873	4.6069087
603.64658	1.5303616
604.72965	4.5060559
608.52221	11.854115
610.96134	1.6965867
613.29487	8.209279
615.98916	4.5990428
616.8386	2.1430648
618.88353	4.9664659
623.32338	4.7316946
624.92511	9.0284794
627.76383	6.7859171
629.30514	7.9210509
630.56114	4.5243257
633.17258	0.67774022
637.14265	2.5306865
638.80774	5.9196673
644.12107	9.8464344
646.19319	2.633062
648.12423	3.8103648
649.75507	3.2135503
652.886	2.3908639
654.95207	3.2125043
655.38916	1.1804115
658.68244	3.62282
660.56013	1.9602377
664.96201	2.8531593
667.46911	2.3747765
670.24242	2.2611482
671.96545	2.2865711
676.19778	0.72292678
678.19832	1.2352862
679.78655	3.848044
682.87327	1.353703
685.99126	2.7541087
687.83699	0.54232
691.259	1.8649489
693.79298	3.0938533
696.30931	4.5519468
700.91634	1.9485627
703.1407	0.61887536
706.45417	1.7128789
710.59314	0.79666701
718.61166	3.0507676
719.9147	2.6525149
723.89535	5.0538785
727.7123	2.7115427
730.48851	3.7501996
733.42452	0.83739347
736.68639	1.3163284
737.72625	2.1374448
741.50427	3.5242912
744.9957	0.9598981
746.37153	1.1808134
749.55014	1.220796
754.36267	0.94008731
759.81377	2.4966199
766.20773	0.98871425
768.14355	3.1571011
768.5408	0.99236205
770.7812	1.2338253
774.12294	2.4196334
777.92228	0.9836987
779.39185	1.4019396
785.6662	3.0786546
786.70761	2.9281014
793.2796	1.1062404
801.14906	3.6104633
810.3094	1.5377417
811.1106	2.1409479
816.1781	0.55479499
817.41455	1.0952785
825.35559	2.3307238
829.24728	0.89199842
836.48011	3.8490943
842.84399	1.338371
849.82879	3.6164725
895.48854	1.6845992
899.392	0.91177268
915.46313	2.5598596
928.51348	1.0928348
934.45465	1.96283
959.26361	0.54771926
987.4801	1.3215131
996.59967	2.5179505
1002.3763	2.6652311
1029.4762	1.2187569
1060.4691	2.8897047
1071.3246	1.0538462
1081.2312	1.0876297
1106.6975	1.0282982
1111.2434	0.94850003
1177.2799	0.90957821
1184.4532	2.0528628
1194.0718	0.6946531
1223.3833	0.73869765
1232.5111	2.3646044
1238.5164	0.79201705
END IONS

BEGIN IONS
TITLE=90: Scan 1152 (rt=1414.3) [E:\ORBITRAP\Laura\130118_OT_LB_Leaf\130116_OT_LB_Trichome_3.raw]
PEPMASS=583.05135 6244.3159
CHARGE=4+
SCANS=1152
RAWSCANS=sn1152
RTINSECONDS=1414.296
175.11626	1.4640281
186.57205	0.95611577
194.99153	1.869431
198.07898	1.7144211
204.98547	0.65143282
206.67257	0.94440119
212.51918	4.1486713
216.12166	2.2981779
216.98824	1.6475518
221.45242	1.2255613
229.16527	0.58528844
229.9575	1.2835427
233.9505	0.81206486
241.53216	1.2955009
246.22321	1.6571699
247.71173	0.85611595
260.84961	1.02772
263.68683	1.6415928
268.65084	2.7861642
273.95602	1.9735246
277.57453	3.7623019
284.96978	1.4184936
286.54021	0.79400351
300.94383	0.62153961
320.96463	0.74915032
322.97521	3.6874811
326.3659	0.78105355
339.32345	2.377854
340.23198	1.5445363
342.04239	0.87882084
342.46201	2.7717324
343.32497	1.3591642
347.03457	2.1258094
350.30504	0.72792782
353.88382	0.98082148
357.19336	1.0471712
364.44458	1.9421486
366.15079	1.1024088
367.54127	0.77256061
367.99389	2.2700961
369.1355	0.92118922
376.25342	3.970265
382.44076	2.6551999
383.02323	0.71046846
386.82469	2.3936835
389.8971	1.5189817
396.92185	0.89970729
404.15109	2.3621732
404.79134	3.2935255
406.74501	2.76213
410.81555	0.96265347
412.06001	1.3047328
413.11806	3.7860963
416.33116	0.83729736
417.91758	2.3149506
420.13896	1.3513526
424.25933	1.6196671
425.03279	0.9963184
426.10736	0.7558391
429.5488	3.537115
432.4834	4.0943587
435.82976	3.8991813
437.11821	2.2218777
440.30443	2.0695506
442.25778	3.398166
445.19742	0.80822698
450.06043	0.74222871
451.66363	1.8537669
456.07625	1.6922596
458.2326	1.4455042
463.17858	7.1131418
463.1867	2.3029068
465.75398	4.9718184
467.97242	1.0853018
468.77814	2.4514306
471.16285	23.56883
475.1098	1.3663849
475.59628	2.1949637
476.20222	3.1537709
478.52541	2.2663511
481.74678	1.8776566
484.32404	2.5065697
487.23499	4.6317055
490.19572	5.0573575
493.76658	2.9067327
495.13294	1.6769799
499.75086	4.9965867
501.34572	1.7604648
503.96165	3.7176265
506.5807	8.8512782
509.57419	2.5876994
510.86941	5.227744
514.45237	3.6371693
518.2915	3.2383989
521.18223	7.7825824
525.97899	6.6505039
527.68255	11.178525
528.7544	12.236748
530.44394	6.5240484
533.37735	1.9689522
535.03978	3.3773193
537.60134	8.8835455
537.92303	3.1618375
542.2019	5.422018
543.11649	12.119366
544.94248	1.3032037
548.48975	4.9241028
549.29006	7.0244545
551.34764	9.8086183
554.17239	7.3121118
557.27988	10.034686
558.76434	7.2000138
560.60268	11.306742
563.75341	11.114896
565.10039	24.870451
566.9105	11.682943
568.04525	15.548272
571.04618	26.749872
572.41864	19.849011
573.89082	38.31827
574.97168	15.089184
576.03887	28.010199
581.95355	1.7684751
586.11284	3.9460045
588.30108	2.986468
590.35924	4.9630154
593.78569	2.2244757
594.83043	5.4616797
597.51046	3.0322987
599.15529	1.2858057
603.5018	2.803799
604.16511	6.5016072
606.98602	1.2572768
609.04449	1.6275447
611.21856	5.1276077
612.72646	7.1182063
614.95786	1.6668054
617.41396	2.6124372
618.36983	1.578188
619.26146	5.6971098
626.81046	4.5168042
627.90794	1.7737101
631.36629	4.3676936
634.33786	5.3209131
637.79903	22.511295
641.31458	6.120076
642.49122	1.8516846
645.41638	4.3334563
649.10289	2.222444
651.79388	3.2292198
653.83517	1.692345
655.07192	4.0380718
660.34665	6.2964836
663.53433	3.4842799
666.68875	4.1571988
669.20756	3.356083
671.73915	6.5762373
674.15324	2.8736762
675.1943	3.8178783
676.25129	6.3630159
679.02363	5.1353639
682.19875	5.1002748
690.26811	15.882008
692.76002	7.0337066
694.49106	7.2885105
696.06191	4.5685672
701.57873	11.010441
707.30106	14.999296
709.41113	4.504762
710.88071	6.7758247
716.64722	5.7359705
717.31916	10.368013
720.03129	3.0313445
722.79362	10.122909
726.00188	3.840576
729.46838	5.3463627
731.51888	2.5053255
734.38379	6.9298842
737.14899	6.3552012
740.16853	2.704824
742.91834	7.9122158
744.32702	7.9020383
748.21457	6.7097685
749.60548	3.7847704
752.00656	7.8465601
757.46294	25.625768
760.65536	8.1848735
763.63781	6.5033493
766.15679	2.5498929
769.05208	4.3820404
771.86276	9.8983633
777.22908	5.9894375
778.91732	3.4567603
782.38882	6.3002872
784.08113	4.3047931
787.23365	4.8517111
791.24456	3.9948102
793.22569	5.8256166
796.04531	1.5575571
799.18149	1.9943939
805.97825	7.1668828
807.37169	12.295796
808.35898	25.168315
813.51814	2.2529528
815.94721	4.6560597
819.35866	4.0953062
824.33435	2.9798463
827.78973	5.7006372
830.91006	0.9199903
833.78776	2.5715922
836.53033	3.0263773
839.05954	1.9938111
842.0545	2.6436649
859.76832	3.877969
865.42819	4.6156062
870.37182	5.6992477
878.92695	6.8413096
883.06366	1.3132465
888.40166	5.0956286
888.9857	6.5977971
896.97455	4.4752276
900.399	1.2308673
904.92892	4.0148013
906.41374	2.6954916
911.93969	3.1181662
918.56121	1.7130267
924.1124	6.7643114
929.29697	4.5051497
931.63147	5.6561731
935.4384	2.9918693
940.20171	7.3170471
941.69016	11.307857
947.60249	1.0313729
949.86325	1.227354
954.58357	2.9252376
956.91835	1.7265562
962.1851	4.2485823
968.87808	0.97537392
970.57512	2.1276005
989.55639	1.5298773
997.93917	5.354551
1005.6005	2.4784665
1008.5211	2.6231755
1012.531	2.4817829
1016.4643	1.5500353
1026.1324	1.1403686
1031.3431	2.9988024
1041.3282	4.4701499
1043.0165	5.3671411
1054.2561	10.187914
1057.5571	2.9181078
1059.462	4.4821624
1090.4405	1.0131363
1092.4266	1.4554182
1098.7161	5.4022973
1100.2822	2.2262949
1111.2899	1.1486104
1123.4254	2.3800398
1141.3852	3.5114839
1145.6502	1.600309
1151.4458	1.303223
1217.5075	1.7723989
1239.3597	1.9528951
1252.5442	1.1656891
1268.6377	1.5646151
1274.4858	1.7660484
1301.4618	2.7851046
1314.5708	1.5477007
1327.4051	1.2223647
1400.4762	1.5606244
1551.1473	1.354866
END IONS

BEGIN IONS
TITLE=91: Scan 1153 (rt=1415.04) [E:\ORBITRAP\Laura\130118_OT_LB_Leaf\130116_OT_LB_Trichome_3.raw]
PEPMASS=601.3516 4137.9971
CHARGE=2+
SCANS=1153
RAWSCANS=sn1153
RTINSECONDS=1415.0355
182.98009	1.2083134
187.15879	0.76007468
189.02459	0.27511471
196.97433	0.60757176
202.12682	1.4246553
206.78387	0.23862349
215.02219	0.88087048
226.04065	5.5050823
254.08715	0.47300432
256.74582	1.6582662
259.06344	1.5320059
265.66684	0.88135239
285.27893	1.1322405
288.00221	0.74298312
288.93429	1.3401595
296.93293	2.2498723
297.96845	0.28374694
304.11736	0.76795807
309.08917	0.30940864
313.01114	0.60104849
317.99035	0.44212326
322.68686	1.2246398
324.9517	1.0936741
328.71093	0.4780506
333.14129	1.3037596
339.96236	1.4466111
343.6875	0.56380728
349.04115	6.2983912
351.69475	3.1132672
353.20876	3.1104046
353.93534	0.88735093
356.08477	2.2075493
359.99606	1.0847265
361.72872	0.3282903
362.64488	0.73344903
365.07534	1.9133051
367.21513	1.5915369
369.092	2.4035443
371.98795	1.7416017
375.12317	0.43288506
377.06674	0.99143488
379.9271	0.35508343
381.04013	1.1007765
387.10312	0.69611734
394.15118	0.79411586
397.84535	1.0606512
399.08074	0.21174339
403.91638	0.32038833
412.16901	1.8298412
413.41098	1.4194633
417.04466	2.4281387
419.20171	1.098553
421.85754	0.40081734
427.58152	0.39344326
431.19647	1.4527595
436.20764	0.86907456
442.1396	1.7539103
446.35903	1.4757228
447.64842	0.92462828
452.22785	0.54917619
456.54967	3.0226002
458.24063	1.7822375
460.7372	1.7524418
462.1902	1.4136097
462.69185	2.641078
465.67014	9.4842136
466.17942	2.5241613
469.11425	0.50780143
474.38402	1.9453155
475.91049	2.8359324
478.61786	1.6399624
479.1096	5.3676622
481.73826	0.45619132
485.67068	1.228139
486.60298	2.8597953
491.84611	2.4203725
493.83719	0.72422768
495.72805	1.9909869
499.08997	6.1615799
500.94919	4.9105118
504.71919	1.6682015
508.80263	1.6833358
509.89902	1.0206165
511.09526	1.4119122
512.42617	0.59671437
513.24082	1.3801695
513.67545	0.26865605
517.67363	0.92496869
518.94946	2.6665224
522.67245	1.061278
523.90103	1.3088901
525.75195	3.2727357
527.37631	1.1470613
528.48016	2.1418778
536.70327	21.494645
539.10257	9.8418347
541.18192	2.3213688
543.07807	5.6367294
545.14455	2.5664802
547.3815	4.8091389
549.15885	7.4713618
551.75727	1.9728262
554.58748	7.649479
556.47102	1.443049
559.07059	2.7246489
560.55604	4.3470422
561.79984	8.5363178
564.66712	7.4833026
569.35322	5.6901794
571.82855	5.8922895
576.8083	7.8137126
579.67692	11.979025
581.96227	9.8265464
585.99903	11.343877
587.21643	8.6726492
592.22098	135.40582
593.92384	13.542429
600.72713	1.8266163
603.22088	3.6272781
605.12525	2.46201
607.68265	2.804392
608.34361	4.4700925
613.32838	0.84702386
619.73853	2.4983091
622.17011	2.4036404
623.83735	2.2583605
626.7396	1.3041747
630.182	3.1508192
634.22556	4.7020913
634.95593	2.9097559
639.05853	5.8476726
644.23142	4.9903852
650.42685	2.2832595
652.23175	3.7087792
657.33208	2.6356304
658.78327	2.9657489
660.57795	2.3624959
662.9443	0.54172431
663.29578	1.3766553
670.21185	1.617486
674.38354	1.1961918
679.13294	7.9330421
687.05998	11.783112
689.33432	5.9211432
691.31265	4.5538714
693.33509	5.452239
699.85051	1.8162506
705.35857	61.91615
714.38883	1.6466706
717.1945	1.8329863
721.25488	3.9570638
722.28744	3.3556412
724.02187	2.3648272
728.07435	4.0123594
729.6837	8.8248288
735.57693	4.8212213
741.01286	4.8958765
750.24594	7.1853264
753.31729	3.4487939
765.28582	6.6749637
767.62544	3.3063909
769.81026	4.0970734
774.27325	5.6312723
780.91117	5.3628063
783.37818	3.6994446
789.81191	5.7341311
798.22401	4.8426222
803.1557	5.165242
804.78534	2.4751064
811.11784	3.2193325
814.4611	4.0123327
816.35268	4.2780801
819.27997	4.8397512
821.62039	3.898363
824.773	1.6087494
829.93679	4.0419698
839.48649	5.11701
845.31713	1.1023678
857.86706	2.8305404
866.21475	4.5485307
868.36278	3.5706355
869.27585	1.6791117
877.22585	0.54995828
881.1828	1.7824768
884.15612	1.0339566
901.37676	4.6998682
914.52297	2.0142129
917.27801	1.195982
922.50563	0.44323748
930.36436	13.389605
935.28814	1.4701391
940.46706	2.8035515
943.1737	3.4565987
962.37091	3.5671267
969.86442	1.629493
973.17921	0.93840057
975.15823	0.53648614
988.23114	1.2823089
995.56965	0.94972177
996.21402	1.1116438
1000.22	1.7498985
1021.1359	1.0574991
1033.4427	1.8379131
1056.182	1.3998628
1073.2567	2.6665189
1078.4248	1.5526559
1090.6085	2.1030158
1171.3523	3.6637456
1178.5809	0.74170265
END IONS

BEGIN IONS
TITLE=92: Scan 1154 (rt=1415.62) [E:\ORBITRAP\Laura\130118_OT_LB_Leaf\130116_OT_LB_Trichome_3.raw]
PEPMASS=416.90642 4056.6763
CHARGE=3+
SCANS=1154
RAWSCANS=sn1154
RTINSECONDS=1415.6194
124.03529	0.96760232
129.03617	10.699769
130.37811	1.0017208
136.15085	4.2318981
141.10426	0.4620461
141.83644	0.86748231
143.12334	1.319845
148.98419	1.1020309
151.1361	1.1379676
152.35014	0.43064203
156.00319	0.53363026
159.05052	0.35973097
170.95571	0.55171838
172.96835	0.78970068
175.11088	4.4351201
183.07498	3.8925433
184.93723	2.0773141
186.89653	1.4250668
187.77173	0.22698251
188.11336	0.29465842
196.99414	1.3130459
202.90497	1.0893832
207.87529	0.52267808
209.19798	1.4398117
210.09933	2.4197729
212.0771	0.77974323
213.08901	4.9480351
214.65838	0.69371862
217.9881	0.76615595
220.0421	0.3384802
222.62906	6.6456929
223.24525	1.0237454
226.18001	0.92383621
228.01312	5.7427355
229.8199	3.6724323
233.44842	1.5084054
236.98659	1.5708034
237.32459	0.33116885
243.90686	0.24561458
246.0234	6.2035352
248.21939	0.22520072
252.06512	1.2975056
254.02887	1.0633682
256.5632	0.30670393
258.21659	4.1968416
260.961	1.4036704
263.07608	0.62866496
266.59612	0.48588014
269.40777	1.4586278
269.94772	0.68359696
270.83745	0.3907983
271.30519	0.71147015
273.34421	0.57500391
278.16882	3.6496509
281.65731	0.98826133
283.08694	0.98329463
285.05934	2.8349154
286.09335	0.91339261
287.12852	7.386642
289.21827	0.27935688
298.76412	1.1407762
299.93437	0.97150793
300.99432	2.6434955
302.95469	1.4718697
304.10616	3.7199838
305.65661	1.2503154
309.35606	1.9161615
309.81264	0.54507885
311.05717	1.5078062
313.13141	2.4065092
314.85597	1.3361844
315.75976	3.3540333
316.53677	2.2138193
321.10828	1.3332207
322.16791	0.40839876
322.69605	1.6794622
323.35427	0.40790135
325.1009	3.0627716
325.84213	0.6988168
327.69305	0.9106398
329.70994	1.4197555
330.84148	0.96250937
331.4391	1.526659
333.76627	1.599901
335.57431	0.40170967
336.10307	0.76550514
339.74163	4.1907957
343.8277	1.6549388
347.26519	1.7960456
348.52472	1.7612052
349.50702	0.73229991
350.9385	1.2048032
351.45136	1.5053984
353.7336	0.75798529
355.7327	0.78454108
358.10557	2.2972876
360.39676	1.6034793
361.51206	2.3543645
364.06459	3.4729398
367.03552	1.1622303
370.81398	1.3616524
372.86763	10.780245
374.03739	3.0706992
375.13295	2.5576526
376.32976	1.6376698
378.77192	3.2472279
379.84293	3.9529261
381.55455	3.3038852
383.07092	3.0537806
383.87567	4.9873978
386.98224	8.2918504
388.74555	2.3739575
389.20826	9.5771387
392.87736	4.0469824
397.21407	11.768693
398.02943	10.842259
399.03714	2.8450671
400.92788	1.07489
402.40158	1.7709455
404.71171	6.9086473
405.18156	9.5775716
406.67673	8.5055696
407.21506	21.094397
409.65854	21.841142
410.78005	13.467559
411.47823	7.3423622
414.60283	3.3793517
415.59284	4.1925633
418.21774	3.7341466
423.28305	2.6597671
426.10607	1.4417787
427.72131	9.8310685
431.02252	1.9158751
434.0094	3.9239153
435.17863	3.712973
437.80525	13.543126
441.05597	1.6866783
444.20154	2.0938809
444.68872	3.0598546
447.05464	2.1727786
450.66104	2.4657479
453.19788	8.9387227
455.01099	2.3595636
456.52411	2.8512232
457.31749	3.9831236
458.16242	9.2910108
463.52997	1.6751842
465.80897	1.8884661
468.81338	1.3649328
470.27976	2.1465788
471.55375	2.3355341
474.45431	6.9443326
476.27417	6.8013138
478.19631	1.0979322
479.91322	3.658431
481.8036	3.2111098
483.68073	10.0567
486.35264	5.9501714
492.2353	24.23148
494.9551	4.4732811
499.24084	6.7924612
501.54812	7.3324993
502.19582	15.32974
504.62766	1.8460106
511.21972	176.79798
516.83271	7.1130876
518.88195	0.620563
519.86866	1.4802387
520.7857	2.7796083
524.46893	0.93808655
528.45413	3.2076696
529.22613	4.685054
530.45871	2.235619
530.95087	5.5133501
532.60257	1.4054439
537.34735	8.284007
541.85987	0.95387054
543.54896	1.1681795
543.97288	3.055223
545.16923	1.2997759
549.20781	2.062462
551.0514	2.7712668
552.03896	2.6191524
554.76874	0.61248487
558.07326	4.2623579
560.38912	1.1359123
565.23338	3.0737771
567.19384	6.9491928
569.4671	1.0401509
572.77527	3.1803032
575.19181	18.811236
578.2891	0.84791424
580.36011	1.0044243
584.73317	2.8892384
586.35109	1.0422375
588.76883	2.1523632
591.51239	1.0665559
597.63852	1.5298961
599.2249	2.0712067
601.64094	7.2771371
608.95412	0.82318499
610.39585	0.30630267
617.20618	1.5810516
622.25939	4.3579863
627.19348	5.9983459
631.82845	1.2757005
632.2499	2.3730442
642.2448	1.3288117
646.38981	0.87599176
648.2481	0.96910983
655.84546	1.3129086
661.30706	1.1092908
662.31294	2.1079666
664.31227	1.5646772
667.04165	0.58594534
671.70647	0.63376618
677.20507	4.4097541
680.30291	0.57836274
684.85732	2.6820681
695.37145	2.8053483
699.33538	1.0739003
702.08695	0.76534439
705.31341	1.3611156
708.33307	0.439961
734.36008	0.77442282
738.44372	1.1047631
745.21191	1.5720674
758.14233	5.1026338
768.18194	0.69223925
774.34121	2.4560381
777.1686	0.92174634
787.27385	1.2106676
791.39782	1.8231734
802.10788	0.91165055
805.45428	3.3478582
840.52575	0.64980679
847.67013	2.5592891
866.40704	0.68121786
876.52923	0.80066056
1262.4209	0.35333878
END IONS

BEGIN IONS
TITLE=93: Scan 1155 (rt=1416.24) [E:\ORBITRAP\Laura\130118_OT_LB_Leaf\130116_OT_LB_Trichome_3.raw]
PEPMASS=528.26227 3423.0425
CHARGE=4+
SCANS=1155
RAWSCANS=sn1155
RTINSECONDS=1416.2369
172.82676	0.65379895
175.19412	0.36881289
185.00199	2.9500253
186.15014	0.67591235
187.90985	0.87299528
189.11477	0.59175929
197.04025	2.1986172
199.63551	0.24742738
200.6561	1.2584194
201.05286	0.39985657
201.98072	0.78455845
212.99713	0.87263413
225.89163	0.29955866
242.55041	0.4026343
244.10865	0.19175845
245.9868	0.34962912
249.97856	0.2693945
257.97902	1.2907468
259.93384	0.84098732
261.03506	1.1255518
266.0963	0.32216346
272.41354	0.2409365
275.1075	1.9308948
276.08376	1.2122577
289.27487	0.9338031
296.79304	0.31182421
298.2139	0.64856675
303.244	1.4673654
305.18564	0.57034155
305.94658	0.60325278
310.24157	0.47231631
315.26728	1.5667064
316.70107	0.7022564
320.84831	1.4317693
322.45022	0.99054853
324.15094	0.45092397
326.87093	0.32162316
327.64663	0.72442436
328.9904	1.1586008
335.81032	1.6114846
337.75936	0.74355924
339.49874	0.54753942
346.35384	1.0770635
347.58665	0.55412993
351.2291	1.3610309
353.68001	0.6773193
356.18387	0.41643305
357.99869	0.86334765
358.77849	0.6444811
359.81778	3.3428436
360.25294	0.39988736
361.91061	0.72037188
364.78837	0.66233225
368.06321	2.5849767
370.57497	2.3940303
375.19433	1.7532964
380.14727	0.5477462
380.79974	1.6476418
384.21138	0.45555268
388.1568	1.5992634
388.68156	2.7741797
392.95704	0.63445507
394.09215	1.9395296
397.99323	7.3712046
399.66932	2.3266658
405.05181	0.6021083
407.25827	1.5530803
409.97526	2.0253987
410.14665	0.73607036
412.25077	2.2506549
414.17771	0.70486893
415.9665	1.3777709
419.76021	0.97923794
426.15863	5.2917343
426.98866	2.1607387
427.88561	1.0487858
429.29388	1.3793828
430.53038	0.61457928
432.92763	5.2941347
435.37973	7.1391707
438.76313	1.8189426
440.0591	0.85574331
441.04478	4.9842061
441.94265	1.0043288
442.73904	0.37784748
444.61179	0.70418958
447.26857	3.6666201
448.81382	7.6176815
449.59275	3.1191157
452.91467	4.2033659
454.8456	2.8201742
458.4563	2.8547619
461.60791	3.5567166
461.83835	1.3588224
464.44934	3.5691642
465.60363	1.4815791
468.04732	4.2339554
470.588	2.8661282
471.36186	4.9765013
473.44503	4.5297564
475.34987	5.0620885
476.73941	3.7851504
480.59693	3.2496377
483.51328	2.9164404
484.89338	4.3916374
486.1646	6.0938861
487.55216	2.987147
489.33513	1.3205365
491.45193	1.32421
494.87849	2.4478886
496.11019	2.8874578
501.74799	2.4859684
504.64497	2.3489901
506.26366	2.1181503
507.68035	5.8163452
508.43289	15.116514
510.20074	5.2216141
512.00597	4.0446116
512.84992	13.410848
514.05446	8.4188541
516.29341	18.185974
517.18783	9.628459
518.85231	24.757968
520.9592	12.833102
521.97783	17.426805
526.33739	1.9029308
527.25599	1.1646528
528.59739	0.54111777
531.76379	1.399154
532.95724	5.5853675
535.8974	3.4860552
539.57341	2.87942
542.27839	2.1793349
545.3183	2.2905577
546.61353	4.7549439
547.46229	2.2327684
548.21742	4.9865804
549.12142	2.7457428
550.68756	3.8454152
553.99513	1.4910171
554.24133	0.68954351
556.76019	1.0043924
557.52971	1.2290556
558.38726	1.7119541
562.35469	0.56939
565.12306	4.0457291
566.87569	1.5585913
569.79063	5.0951191
570.21847	1.5878754
574.55139	3.547843
576.14424	3.4371522
578.24715	2.4946237
578.98326	0.99872687
583.28595	3.8714771
586.71858	2.7220856
589.41124	0.66375007
591.81184	4.3711691
596.17527	1.0856674
596.73874	2.5277749
599.89381	2.1501068
601.8111	9.753252
604.53674	4.5066419
605.45814	7.6758842
608.21696	5.1141923
610.8906	4.4427265
613.99029	0.79486082
615.32222	3.4684488
620.28964	1.1962269
623.43489	1.3690499
624.15698	2.3731786
626.96893	1.7537676
629.86206	5.8171476
635.1684	41.869469
637.51836	7.1142243
638.22656	10.053165
641.49488	9.3007454
646.6516	11.154351
652.90022	2.7557171
653.68313	4.3562795
659.02542	9.7101876
663.51765	4.8065586
663.91691	8.5331779
670.04878	1.55402
671.84826	3.1710031
676.42489	2.2444202
677.2295	2.8892845
680.67175	3.9263705
684.69413	5.7449749
689.16223	3.5639954
691.2978	4.9972494
697.87268	5.2358813
701.9832	1.8583072
704.16903	4.78606
706.22404	2.0186268
709.53543	2.7536318
711.54056	1.752288
715.11767	1.5863198
719.75175	4.1970485
725.00459	3.656164
727.74502	2.7185159
730.32522	2.5886533
732.19107	2.6587004
733.50219	5.0226401
738.73514	2.0461586
746.28194	1.4343312
751.67045	3.329898
760.85333	1.7052911
763.36823	1.1700082
768.17086	3.5018124
770.94078	0.63823118
774.57473	4.4755934
777.87328	1.4912642
781.32165	3.0352263
788.21239	5.17304
793.86094	1.1623718
802.03812	2.6665037
805.29329	8.2074178
806.26065	2.0353466
811.8728	0.40990501
824.34035	2.4380245
826.41279	0.64067568
830.43725	2.0091447
842.16944	2.4827983
845.6355	1.7928217
854.22137	0.33451322
861.32524	1.9508721
863.16327	2.9843829
874.71116	0.86109447
881.28912	0.44049973
887.4522	1.9041595
899.98388	1.261383
905.06251	1.0395094
908.21313	1.4685694
916.30814	0.85701089
918.58477	1.1811723
924.56463	1.8752961
937.06116	0.47466453
939.1607	1.765172
961.41888	0.57745422
977.15472	0.7704188
990.88876	1.2535337
996.34051	1.1458938
1002.3952	1.4678222
1014.3621	0.37756966
1022.2751	2.079376
1028.9104	1.0576788
1032.3864	0.45718048
1048.1728	1.4837477
1053.4991	1.6537632
1065.4122	1.8654
END IONS

BEGIN IONS
TITLE=94: Scan 1158 (rt=1418.22) [E:\ORBITRAP\Laura\130118_OT_LB_Leaf\130116_OT_LB_Trichome_3.raw]
PEPMASS=432.55766 7019.6699
CHARGE=3+
SCANS=1158
RAWSCANS=sn1158
RTINSECONDS=1418.2214
128.9884	5.1803559
135.90805	1.3279446
140.07975	0.66003799
141.14375	0.88331147
143.03462	0.51130988
170.69174	0.5194457
185.98399	3.3226702
187.30167	0.96800866
193.02506	0.49454317
198.99626	19.980188
200.95865	0.28798536
204.07269	29.781909
207.04333	0.58397466
208.98091	1.417917
209.98097	0.56870662
210.67045	0.33281141
210.99833	1.1039274
212.03907	1.2905954
214.81105	0.54368474
217.84753	0.80543627
218.92118	1.8363285
219.80908	2.4098969
223.08552	0.89057171
225.05242	0.82683534
226.89723	45.673367
228.04116	3.7025957
231.01993	1.0310477
233.89064	0.44112767
235.11213	1.6560146
239.1178	1.3620072
245.15903	3.2067118
246.86288	1.1811158
248.03885	1.5282817
253.06351	3.1633744
259.06598	0.63927529
263.0935	0.32634791
272.04819	0.44523325
272.92877	0.86319565
275.15734	0.49027711
276.22064	1.0790842
282.90025	0.91289663
284.1596	1.2143796
291.89821	0.58676647
294.23881	1.3210988
299.03367	1.0728545
301.18979	0.37464751
303.99124	1.0849747
305.40804	0.78734735
307.04503	2.4140071
309.78967	1.1347017
312.22941	0.53519749
316.52557	0.78762872
318.95384	3.8003334
320.6784	11.784094
322.71382	10.479997
326.02502	2.348438
328.38419	0.82747244
333.00274	1.9573294
336.11144	0.60724171
340.89852	6.3910939
341.29475	1.5080064
342.11739	2.5080061
342.69365	1.2150692
345.93577	1.2798004
346.77916	0.94298207
349.44855	0.40180931
353.24424	2.825805
357.60704	1.8318057
360.22102	3.863756
361.08137	7.864862
363.23369	0.46908531
364.07316	0.5753335
367.08284	1.9198173
369.14902	6.6680538
371.97555	5.4348351
375.00406	6.6134035
376.23038	2.2452496
376.95884	2.6176939
378.60317	0.55631428
381.08928	0.99115516
382.19623	1.7576959
384.24279	5.7283057
387.03481	1.341133
390.27819	0.95786358
393.28545	1.6889276
395.44833	2.6855749
396.22688	3.228448
396.9146	7.1623682
398.05968	3.3571682
399.10088	1.3111464
401.84318	2.7000119
403.44146	3.2081987
406.69009	11.670684
408.59805	3.0428601
409.84718	2.290428
411.03919	3.0936793
412.16057	5.5957694
413.73572	9.7469549
415.14642	15.105722
417.08632	6.8151172
420.03479	25.573916
[truncated: 20,802,983 more chars]
