# Supplementary material for: Proteomic analysis of the medicinal plant Artemisia annua: Data from leaf and trichome extracts
Source: Data Brief. 2016 Feb 23;7:325–31. doi: 10.1016/j.dib.2016.02.038 (PMC4781977; doi:10.1016/j.dib.2016.02.038)
Supplement: Supplementary file 2 — Supplementary material Data files Compressed data files of the three technical nanoHPLC-ESI MS/MS analysis replicates for each sample type (trichome-enriched, trichome-depleted and whole leaf sample). The data files are Mascot Generic Files (.mgf files) which were obtained by converting the raw MS/MS files using Mascot Distiller software (Version 2.3.2; Matrix Science, London, UK). [file mmc2.zip › MGF files + supplementary table/130116_OT_LB_wholeleaf_1.mgf]

# 
# MS.PreferredSpectrumFormat = 0
# MS.UncentroidingHalfWidth = 0.02
# MS.UncentroidingPointsPerDa = 400
# MS.AlwaysUncentroid = 1
# MS.RegriddingPointsPerDa = 400
# MS.AggregationMethod = 1
# MS.MinPeakCount = 1
# MS.MinPeakCharge = 1
# MS.MaxPeakCharge = 7
# MSMS.PreferredSpectrumFormat = 0
# MSMS.UncentroidingHalfWidth = 0.2
# MSMS.UncentroidingPointsPerDa = 20
# MSMS.AlwaysUncentroid = 1
# MSMS.RegriddingPointsPerDa = 20
# MSMS.AggregationMethod = 2
# MSMS.MinPeakCount = 10
# MSMS.MinPeakCharge = 1
# MSMS.MaxPeakCharge = 2
# MSMS.UsePrecursorAsMaxCharge = 1
# MSMS.PrecursorChargeSources = 1; 0
# MSMS.PrecursorDefaultCharges = 2; 3
# MSMS.RedeterminePrecursorMZ = 1
# MSMS.PrecursorMZTolerance = 1.2
# MSMS.IgnoreSingleChargedPrecursor = 0
# TimeDomain.MinPrecursorMass = 700
# TimeDomain.MaxPrecursorMass = 16000
# TimeDomain.PrecursorGroupingTolerance = 0.1
# TimeDomain.MaxIntermediateTime = 30
# TimeDomain.MaxIntermediateScans = 5
# TimeDomain.UseIntermediateScanCount = 1
# TimeDomain.MinScansInGroup = 1
# TimeDomain.CollapseMSn = 0
# PeakSelection.MS.FilteringThreshold = 0.6
# PeakSelection.MS.MinFilteringPeakMZ = 50
# PeakSelection.MS.MaxFilteringPeakMZ = 100000
# PeakSelection.MS.FilteringMinSNRatio = 2
# PeakSelection.MS.MinPeakWidth = 0.002
# PeakSelection.MS.ExpectedPeakWidth = 0.02
# PeakSelection.MS.MaxPeakWidth = 0.2
# PeakSelection.MS.MaxIterations = 500
# PeakSelection.MS.RejectWidthOutliers = 0
# PeakSelection.MS.BaselineCorrection = 0
# PeakSelection.MS.BaselineSubtractMethod = 0
# PeakSelection.MS.PeakFitMethod = 0
# PeakSelection.MS.IsotopeEnvelopeMode = 0
# PeakSelection.MS.IsotopePeakIntensities = 
# PeakSelection.MS.SinglePeakCharge = 1
# PeakSelection.MS.SinglePeakWindow = 0
# PeakSelection.MS.MinSglPeakWindowMZ = 112.5
# PeakSelection.MS.MaxSglPeakWindowMZ = 121.5
# PeakSelection.MSMS.FilteringThreshold = 0.6
# PeakSelection.MSMS.MinFilteringPeakMZ = 50
# PeakSelection.MSMS.MaxFilteringPeakMZ = 100000
# PeakSelection.MSMS.FilteringMinSNRatio = 2
# PeakSelection.MSMS.MinPeakWidth = 0.1
# PeakSelection.MSMS.ExpectedPeakWidth = 0.2
# PeakSelection.MSMS.MaxPeakWidth = 0.4
# PeakSelection.MSMS.MaxIterations = 500
# PeakSelection.MSMS.RejectWidthOutliers = 0
# PeakSelection.MSMS.BaselineCorrection = 0
# PeakSelection.MSMS.BaselineSubtractMethod = 0
# PeakSelection.MSMS.PeakFitMethod = 0
# PeakSelection.MSMS.IsotopeEnvelopeMode = 0
# PeakSelection.MSMS.IsotopePeakIntensities = 
# PeakSelection.MSMS.SinglePeakCharge = 1
# PeakSelection.MSMS.SinglePeakWindow = 0
# PeakSelection.MSMS.MinSglPeakWindowMZ = 112.5
# PeakSelection.MSMS.MaxSglPeakWindowMZ = 121.5
# 
_DISTILLER_MDRO_VERSION=2.4.3.0
_DISTILLER_RAWFILE={1}E:\ORBITRAP\Laura\130118_OT_LB_Leaf\130116_OT_LB_wholeleaf_1.raw

BEGIN IONS
TITLE=1: Scan 687 (rt=922.108) [E:\ORBITRAP\Laura\130118_OT_LB_Leaf\130116_OT_LB_wholeleaf_1.raw]
PEPMASS=436.90997 1360.3295
CHARGE=3+
SCANS=687
RAWSCANS=sn687
RTINSECONDS=922.1078
129.11872	2.0339158
130.09503	0.43340604
136.03476	2.9339925
146.93099	1.497895
148.2218	0.3523677
164.9888	0.50735778
175.04797	0.46331508
207.68931	0.67709529
209.1759	0.42427165
211.06863	0.70006103
212.83221	0.46965892
221.07626	0.47752414
222.6222	0.36057355
225.96572	2.0719602
226.94884	1.4683829
235.02195	1.4086229
236.64678	1.8399804
238.95105	2.4313367
239.7463	0.61389693
241.3661	1.0218935
241.80856	1.4579702
243.76149	0.61636741
244.35768	0.096840913
252.13162	1.3491934
252.65408	0.65289918
254.78207	0.252039
262.16567	1.9931468
262.98243	1.1445666
263.84709	0.1879233
270.13866	0.39665603
283.89617	1.0348248
286.12422	0.43584389
295.64491	1.1868439
297.14143	0.44979982
300.03152	0.76576164
304.05282	0.38329251
308.07217	3.9924625
312.82086	1.2309419
317.30737	1.1414538
320.66433	0.73108999
321.56598	1.049501
322.7306	3.0818626
323.85422	0.14227925
336.71583	0.61144611
338.03665	1.6028993
342.79488	0.71514276
345.23007	10.909638
356.38989	2.2897599
357.04797	2.6502117
359.69896	0.71095116
362.72342	1.0369523
364.09906	0.83670999
368.06862	1.0443245
372.17744	0.81796826
375.01669	3.0451289
375.79205	1.2457211
377.94298	1.5806055
379.87544	10.383341
385.05106	1.4437661
391.40723	1.9947538
393.27447	1.8158417
395.48136	10.247263
395.86207	39.059005
400.21735	0.31512073
403.71663	7.9674958
407.55085	0.64018102
407.92522	2.6979611
414.71961	0.46730367
417.87613	2.6064363
419.24214	3.1966098
420.13245	4.0858753
422.5091	4.4457677
427.14736	6.976737
428.10899	6.6488477
430.70817	2.6440857
431.25139	4.7840177
436.51686	1.7964261
437.75323	0.43330453
441.03414	0.97842651
445.43885	0.33012421
450.76661	1.9844884
455.78319	1.1934398
460.56896	0.32633732
461.47085	1.4356358
466.80987	2.282777
467.89759	0.79566213
472.05339	0.53116359
473.14468	1.2424846
479.59442	0.3824787
485.36573	0.26481734
488.12067	0.35615622
493.29743	0.53954013
496.20363	1.7147911
497.34227	0.19369025
503.11451	1.8312471
505.12124	0.63226822
506.04616	0.36218841
506.60973	0.89894263
514.70302	7.0820965
515.33944	1.2310221
518.52026	0.95000961
520.97958	1.2290599
523.57782	13.61952
527.90124	0.37161982
532.17553	2.2467717
533.70672	1.1363012
543.68934	3.7961331
554.15511	2.22325
557.64524	0.26741595
563.23498	8.1579638
563.83957	1.3933119
566.35284	0.73599569
580.13188	2.9912907
581.76898	6.2346935
582.71702	2.1064778
587.72564	2.3490904
591.33883	0.90384482
596.1491	1.3544417
597.12109	3.6228369
605.30151	4.2235741
606.07866	7.4050288
608.35553	0.59256776
618.15259	2.0999537
620.43821	2.310307
621.22218	2.9319562
629.22638	0.64520111
646.40816	1.3454501
647.21286	0.4672795
658.23081	0.89173534
661.33504	2.3041199
671.34975	4.1592545
672.25484	2.2369755
689.17736	2.9663646
707.19	0.30144542
716.25146	2.2789412
724.41674	0.80025518
737.35821	1.1277619
744.07751	0.52134265
786.42866	1.9866565
787.12572	1.1116481
805.24456	2.6671563
834.78889	0.60656392
839.33568	3.7037379
862.24292	0.28072404
882.45709	0.5108715
900.01301	2.367704
917.11285	1.8188967
1063.6274	1.3423167
1081.1746	0.44793132
END IONS

BEGIN IONS
TITLE=2: Scan 701 (rt=936.515) [E:\ORBITRAP\Laura\130118_OT_LB_Leaf\130116_OT_LB_wholeleaf_1.raw]
PEPMASS=421.89784 557.83447
CHARGE=3+
SCANS=701
RAWSCANS=sn701
RTINSECONDS=936.5147
125.18636	0.24589881
128.9763	1.0592353
147.01633	0.69086472
154.93536	0.40295527
185.10676	0.54237227
187.99759	0.32197902
198.03469	0.86296869
201.10887	0.4854697
204.95714	0.65567413
215.07593	0.72020841
216.99417	0.60714932
224.07504	0.34694569
237.61462	1.1462217
258.95309	0.59156114
262.47101	0.63978685
270.00574	0.27035877
274.05068	0.5541097
274.87083	1.1683448
279.03077	1.1265444
279.89767	0.33340478
280.23319	0.60749762
282.97246	0.62487572
285.07602	0.74569129
293.80778	0.35297035
295.02459	1.4930837
306.67429	0.78066258
308.1503	1.1986844
309.66308	0.36737009
312.17809	0.32025698
316.08441	2.6049713
320.06619	1.1229099
321.96767	0.15143133
325.12219	0.52631374
341.05581	0.73044386
343.1291	1.319082
344.98263	0.47737134
347.16193	1.9933626
353.09298	0.48914684
357.09719	0.83503779
360.0813	1.7366397
364.9107	0.90002555
365.72316	0.67929788
373.19945	0.81351751
373.77157	0.99318462
376.24598	0.61784039
381.38773	0.53745474
385.26507	3.1203
386.37142	0.89017765
388.79345	0.33521325
392.95973	0.42565897
393.53014	1.0892187
396.07431	1.2720826
400.99033	1.6365806
402.97264	2.1615687
403.86719	3.4994898
406.00071	0.37592689
407.00666	0.7747135
409.16212	1.0938257
410.19004	2.9814052
412.02768	3.094953
415.10077	2.9999354
415.46334	0.52999827
416.16566	0.21971805
421.77932	1.404837
441.98702	0.47662677
444.26803	0.56347279
454.65458	1.1509225
456.66058	0.63055139
460.64091	0.73480694
482.16305	0.29484111
488.36194	0.92768099
491.25819	14.786084
492.83259	6.8863277
493.73825	1.6464417
500.77441	1.578912
502.10629	0.67912969
503.02726	0.13523009
520.79818	1.3831922
523.23498	0.88941469
532.00715	11.849524
565.81559	5.1022812
575.73408	3.1577767
576.40883	1.5584866
580.89274	1.4296477
581.28883	3.9338238
589.19504	0.81616767
591.27972	1.416695
599.24139	2.148361
614.14703	1.6671855
633.84472	1.7386656
676.62067	0.43794461
715.35077	0.72739495
818.27276	0.75992869
940.33001	0.60471225
END IONS

BEGIN IONS
TITLE=3: Scan 734 (rt=972.451) [E:\ORBITRAP\Laura\130118_OT_LB_Leaf\130116_OT_LB_wholeleaf_1.raw]
PEPMASS=451.23475 991.25104
CHARGE=2+
SCANS=734
RAWSCANS=sn734
RTINSECONDS=972.451
136.07217	0.22116085
143.0836	0.35086654
148.98617	0.63657421
150.95495	23.185831
156.5675	0.75797766
170.90019	0.56759565
185.00259	1.0022434
190.21117	0.40455981
204.84402	0.3888699
210.5874	0.37609688
226.7653	0.31297118
243.44773	1.0833232
245.06834	1.1998889
246.06436	0.97672201
259.10331	0.42248492
262.02624	0.33303697
270.8399	0.43004153
276.95967	0.80832136
277.96623	0.31217617
289.03874	0.7184413
305.16747	2.9331778
315.23776	1.5639759
322.86807	0.35150191
338.70664	1.4096986
354.29026	3.1705423
362.25745	1.4510098
364.06565	0.26972225
368.83035	2.7527286
373.92843	13.546657
376.02137	0.20977154
380.18486	38.284628
391.12598	3.5226636
402.85507	0.54499828
406.76632	1.0656882
407.90202	0.48360565
409.20592	0.49365307
413.10906	0.76674995
413.96583	0.33471634
414.64889	1.6055278
419.12095	0.65984973
420.19358	1.003902
422.66393	1.3307399
423.06686	3.2755393
428.97203	2.7844075
431.97809	4.6358111
433.91058	22.006875
435.01431	4.867523
441.20123	5.1145087
441.65622	7.4273511
442.65434	10.644674
446.22175	0.67807789
449.8067	0.39721548
451.07584	0.47643375
452.0357	1.2660926
457.2225	0.3893179
463.34567	0.94206408
477.23694	0.96734934
482.47268	1.4369285
486.4747	0.60558126
492.3496	0.93442806
495.21816	1.029654
497.4416	0.53008068
505.10757	0.77214858
506.31199	2.4819613
507.15004	1.1973305
508.94766	0.40520722
515.23657	1.3527397
517.83935	2.2252335
524.26065	0.73970684
525.39813	0.39520544
533.24565	2.5922007
534.10259	0.70769729
534.44159	1.3198272
544.91211	0.54778178
547.71899	0.79118064
552.77009	0.97517351
554.56554	1.1266191
555.92141	1.4065823
557.56982	0.80777521
560.6748	1.4934761
568.03875	1.0815643
578.54303	0.42252728
594.06671	1.8686078
604.77655	2.0359005
610.2406	0.87111397
612.13487	0.51213304
616.16473	1.1541547
624.39017	0.67065196
636.27545	1.3814037
641.10266	0.3464378
661.31756	4.5792616
696.10872	0.83301029
697.88254	0.45047852
698.23341	1.1363652
731.4046	1.5925482
753.46124	0.52823497
759.30136	13.821526
774.45813	1.8191572
END IONS

BEGIN IONS
TITLE=4: Scan 750 (rt=988.801) [E:\ORBITRAP\Laura\130118_OT_LB_Leaf\130116_OT_LB_wholeleaf_1.raw]
PEPMASS=468.50787 2114.4724
CHARGE=4+
SCANS=750
RAWSCANS=sn750
RTINSECONDS=988.8011
156.56255	0.82858917
166.19775	0.31018733
198.79993	5.1626968
200.99533	1.4029262
202.81757	0.66135557
208.83968	0.34648605
226.352	1.4131504
226.98307	12.665281
227.83503	0.69175038
239.31811	0.39705551
252.20709	0.45069596
267.11838	0.4369081
270.55646	0.69686601
277.901	0.70804464
282.31686	0.54668882
305.91186	0.75386923
312.50177	0.2637621
325.06326	0.36911746
337.32979	1.9588321
340.81879	0.97203791
347.90697	1.4954392
350.7392	0.88879739
354.11415	0.32806037
356.16718	1.9736945
357.01682	0.40276381
358.0997	0.20955825
367.56884	2.7195639
369.80932	3.1364604
370.42189	1.7811777
372.40069	0.8173562
378.7823	0.91161311
379.74694	0.86457264
384.35776	13.342287
385.95371	6.4053863
386.46037	13.57266
389.00445	1.2141749
389.94984	3.0354334
392.064	0.30351334
394.66805	4.0024776
397.64598	1.8811473
398.08976	0.55084509
401.10547	3.0711146
403.60771	4.8319626
405.80873	0.58817029
410.06493	0.50054425
410.5183	1.7470246
415.38528	0.93518616
426.11192	0.33230388
429.71598	2.1846206
432.02433	0.30712682
440.42372	1.0759168
441.31537	2.6709326
443.75825	3.2233817
447.39869	1.3247192
449.99838	2.6239309
450.80367	6.0475881
458.49198	5.3306162
459.24006	3.1295733
461.37837	1.1977996
469.08395	0.77282609
485.60885	0.82535515
490.11179	2.236405
493.59915	4.2192028
500.51419	0.40105846
505.98073	2.9380696
506.38429	5.8539877
531.93646	1.2467737
533.14371	3.9027804
542.84917	14.308056
543.32425	3.604402
548.93261	254.20344
555.14227	0.77464357
571.38197	1.7533354
571.96328	2.6006369
574.56224	1.6660249
575.33956	0.36193769
581.29138	0.9626037
583.07407	1.1165236
586.94068	9.70244
608.15356	0.92056426
615.05948	0.74732409
617.30792	0.84898912
618.14676	0.46838019
627.18425	1.1264522
628.56265	0.93805228
637.47339	3.4897442
641.62671	1.4945193
654.0158	0.52607051
658.51859	1.2822224
659.16154	0.51685696
671.87494	2.13674
677.16223	0.3881836
683.24023	0.53756964
693.1485	1.2005437
708.21023	0.47049733
731.36005	2.0543293
735.7758	0.91424428
739.45104	2.1123602
751.14379	0.44009572
813.82355	1.1810492
820.32433	1.4044475
864.39179	0.61357835
1053.5259	1.2107414
1084.5076	0.85814495
END IONS

BEGIN IONS
TITLE=5: Scan 769 (rt=1009.26) [E:\ORBITRAP\Laura\130118_OT_LB_Leaf\130116_OT_LB_wholeleaf_1.raw]
PEPMASS=425.89433 1362.4989
CHARGE=3+
SCANS=769
RAWSCANS=sn769
RTINSECONDS=1009.2599
124.13366	0.31555763
126.87206	0.34762472
128.95131	0.56961258
140.8891	0.79155146
142.93692	1.131174
149.76239	0.70541848
155.02248	0.29129848
158.912	1.1799564
159.84312	0.74043954
173.02339	2.141168
175.19566	0.69145488
177.95969	0.53952116
185.93332	0.42911598
194.7965	1.4354269
195.18221	2.2669012
199.03614	1.1273466
200.57778	0.49369912
201.07402	2.0139469
203.0565	0.22551787
209.95771	0.39604248
216.36494	0.31080183
218.32252	0.52723258
218.92749	1.2064944
222.80502	0.65625922
227.25217	2.6298728
230.07181	4.4898908
233.19888	1.0461944
238.84921	2.5324657
239.8619	0.68334934
241.07877	0.91297074
241.98172	0.69557213
243.27297	0.41362714
244.12167	1.9864825
252.68959	0.46959993
275.03607	0.35236009
277.86201	0.80753543
278.27667	0.92884634
280.50804	9.8225418
280.91894	1.4047126
282.98558	0.65927012
284.83328	1.0259069
289.46997	0.2664881
292.09405	0.28791007
300.12556	1.5267935
300.99534	0.22632779
312.38934	0.69659942
318.57968	1.1743607
321.8345	0.47753488
325.18346	0.63555626
326.33161	1.5307666
326.81837	3.6593919
335.24984	1.0138183
336.6865	0.73252286
338.02514	1.1345366
340.06151	0.96920093
341.01662	1.8623203
344.51129	0.4957917
349.89526	0.59470594
350.99516	0.27442115
353.14675	0.38061905
360.18903	0.42959716
360.5635	0.75032498
365.19209	1.6148243
368.0548	1.1574102
368.48417	3.6250267
373.75448	3.5594235
378.08512	0.64031936
378.54663	2.174695
383.98609	0.69214127
384.91271	1.2287812
387.86629	0.29187338
391.3071	1.9888491
393.00779	4.4011893
397.15429	1.8819185
399.66108	3.5466422
400.43365	6.0581304
401.49253	1.8683374
407.00749	6.4320666
409.15134	1.7107345
410.94692	2.0870975
413.30791	6.9049951
415.78963	4.664541
416.63929	6.744718
420.06917	17.201074
422.94667	1.2136939
426.89618	1.2881189
427.37371	1.8331896
428.9507	0.70564459
439.15406	0.96194928
442.45011	0.52155127
443.18049	1.5829024
445.29347	0.39728702
449.55319	0.39511901
450.24227	0.86175372
457.22325	3.1495233
461.83273	0.68833842
470.3699	2.4544885
473.99672	3.1877385
476.16627	1.110481
487.68933	6.8329921
493.45244	7.3848681
494.02434	10.26258
497.21502	0.76737674
508.87485	0.55028796
523.71678	18.831171
524.17299	28.816181
529.05591	2.3765239
538.21445	29.867226
543.73285	1.0015702
563.43261	0.35109184
564.82934	0.98810516
571.34301	0.90423305
579.22842	2.9153407
580.35325	2.3840763
582.30491	3.7529932
587.81254	2.4445649
597.49701	0.63328802
601.05135	1.0239336
602.50976	0.44225223
603.89084	0.2501817
609.96301	1.2029149
621.19299	1.2256585
639.10075	0.26042401
641.31463	0.53462932
650.09676	4.581485
656.45111	0.58650837
657.65613	1.2467586
666.23913	1.1380012
684.30615	1.5090268
712.22772	0.26099464
752.35803	1.0177205
771.03411	2.9661423
804.09674	1.8598808
810.04614	0.23978928
827.23638	1.4766694
832.58764	0.68423572
845.15423	0.70019463
901.35009	1.0521332
1014.1252	1.0975167
END IONS

BEGIN IONS
TITLE=6: Scan 771 (rt=1010.37) [E:\ORBITRAP\Laura\130118_OT_LB_Leaf\130116_OT_LB_wholeleaf_1.raw]
PEPMASS=422.7573 1432.9526
CHARGE=2+
SCANS=771
RAWSCANS=sn771
RTINSECONDS=1010.3659
129.02227	7.4688668
130.07441	1.109579
136.1518	0.39596325
145.05783	0.61483576
147.0175	0.89025092
152.82872	0.39811166
173.08227	0.76103096
181.15542	0.50995956
187.0964	0.32557389
200.73532	1.9290485
202.08877	0.35207174
202.41551	0.9457309
208.96907	3.2453206
214.9913	0.35870833
225.85936	1.7749211
226.18135	10.459757
234.15747	0.50311506
241.21665	0.61312586
243.76031	1.1306252
244.15419	15.494836
251.15118	0.84454051
270.91354	0.26171628
285.03168	0.53006446
286.13864	0.76805426
291.13043	0.76910392
301.76163	0.73092526
309.06891	0.6303151
310.98608	0.60254662
319.19336	1.2177427
325.76327	2.4914889
330.57269	0.75045109
337.46722	0.93310872
343.73668	0.48062388
345.99223	1.1304186
349.54446	5.4154343
353.54398	1.9363844
356.88165	0.30276211
370.45917	0.86895374
375.18051	2.0265488
376.03262	0.82524242
378.25314	0.22264051
380.67868	0.61424591
382.37656	1.3616676
386.15526	1.6142414
388.45794	2.6904936
393.55809	1.3695512
397.63496	0.5435128
400.23932	1.1611499
403.69543	2.6126962
406.44584	1.6874336
410.2567	5.1706134
413.06976	3.9404715
413.66578	1.2098365
415.73998	2.0930886
416.26263	3.2448217
417.0355	1.0467921
419.8627	0.48898799
426.30784	0.80268757
428.07001	1.0802579
429.50442	1.1794059
437.78548	0.26391043
440.12836	0.35628093
442.34401	1.2402261
445.09814	1.6588827
447.06045	0.46785797
452.36527	0.71039485
461.67907	3.034259
464.37043	0.31998256
467.0434	0.73078309
470.23303	6.1236229
481.238	0.63291857
486.02221	0.75245073
491.62074	1.4091499
493.21042	0.82793203
496.02908	0.78688422
496.99243	0.2413838
501.59417	2.2601995
503.6148	0.35961381
509.2655	1.3028942
514.53411	0.85406857
518.12033	1.2949971
519.31065	0.56466356
524.28136	2.7417061
532.29931	9.0724787
539.44464	0.64146318
544.19032	0.8159647
545.8587	0.67162311
549.23565	0.76407281
556.30077	2.4081471
556.97551	0.92888089
560.89064	1.8263511
564.34491	0.67184982
565.89975	1.8438184
567.82379	2.9729713
573.33784	5.2551516
575.79673	4.3762782
581.2004	0.50564358
583.38173	1.8722826
584.2577	0.38814362
585.28316	0.22372415
601.30199	143.17955
614.35421	1.9223358
616.32011	0.92390707
617.46499	0.38165148
620.37237	1.0456085
631.27429	0.48091481
635.36701	1.0097424
642.15758	0.85139373
672.39033	0.58997345
684.26978	0.49832652
688.26626	0.26300274
689.50991	0.44010345
699.48065	0.78393546
707.01646	0.83943082
711.2819	0.83818222
716.20997	6.9370038
722.4458	0.88035582
732.48413	1.0984534
758.11285	0.66413624
797.00579	0.96824737
END IONS

BEGIN IONS
TITLE=7: Scan 774 (rt=1012.59) [E:\ORBITRAP\Laura\130118_OT_LB_Leaf\130116_OT_LB_wholeleaf_1.raw]
PEPMASS=413.6915 1027.0969
CHARGE=3+
SCANS=774
RAWSCANS=sn774
RTINSECONDS=1012.5946
121.08841	1.3495958
128.82002	0.31168634
144.11253	0.47274632
147.03555	2.4699881
170.92937	0.30306382
174.952	0.5319929
188.46173	0.8581856
195.17107	0.25551225
196.25815	0.62697048
198.70535	0.9036392
200.10329	3.4436938
200.96053	0.6836341
206.42518	1.0214179
218.15131	0.19235884
220.10291	1.5444548
222.67898	0.37202198
227.67721	0.39335405
230.98168	0.65752979
232.86226	0.45070965
237.02905	2.6679681
237.31525	0.20609718
240.10805	0.80359581
241.00612	0.25945282
242.03567	0.47803237
246.9331	2.5075288
247.9105	0.15384054
249.21873	0.56136323
250.81143	1.5446584
258.8084	1.7317827
266.15067	1.1933068
268.0674	0.74285189
268.83572	0.54079342
273.16424	0.59103665
280.90189	0.25799505
286.99438	0.82674409
296.15984	0.35301014
298.51246	1.0669081
299.08007	1.5980558
299.98176	6.012731
301.06949	2.0853766
307.79687	0.36689046
308.23356	0.79896906
310.09231	1.2282945
315.125	0.32351039
319.98987	0.72809928
326.74307	1.0264268
332.21758	0.31886336
336.44468	8.675477
336.78189	1.3072317
337.71492	1.9026963
339.51596	3.2427055
342.71112	1.0323265
345.21679	2.680389
349.17523	1.45971
349.9788	0.61393697
350.95561	0.47149227
352.78311	3.5749499
357.52444	4.0619084
361.17873	1.105483
366.8062	9.6342536
369.99342	3.750236
372.67221	1.0297088
373.08928	3.1125544
374.23873	0.5666201
376.55678	0.9205672
378.95107	1.1967947
381.03157	1.4486692
383.08894	0.94080656
385.0729	0.43191293
385.59934	0.59029867
387.63229	1.0293957
394.77192	3.7109292
395.59255	6.6348287
396.13224	11.82116
397.7432	3.7899096
401.4574	0.28991469
404.47818	37.875632
406.99199	1.9662786
413.4909	1.0439984
414.83181	1.5821552
416.72087	0.38386143
416.98768	1.6228259
418.32529	0.34383258
425.19329	0.82730308
430.26344	0.37566098
432.69641	2.3103653
436.26376	0.29823369
441.99662	2.1294199
445.31494	0.76004396
448.49234	1.6062169
449.69643	1.1585702
452.03246	2.6642868
453.82829	4.0417692
459.84941	2.1069384
460.16776	0.5970235
467.6781	2.222658
478.22555	3.5668824
485.32045	2.3796539
488.2547	1.8449646
498.09232	0.51199292
503.9206	1.9213553
506.024	0.78561477
511.28909	1.5891761
515.0741	1.7455388
539.39285	1.5038807
540.1838	0.85536866
544.47787	1.4099316
546.36394	0.56191871
553.45667	1.516923
555.88183	2.4467054
562.67679	0.85930617
563.25628	1.2259557
572.75468	1.0769007
573.16624	2.4268413
575.39636	2.7360968
587.13542	2.5568241
588.99189	1.2232677
591.11351	0.18943389
597.12759	0.70387617
600.28155	0.7238159
609.1654	1.002265
623.20501	0.38261762
636.88407	3.5209615
640.4924	1.0304367
654.21045	0.58635669
661.83589	3.1569469
662.98181	0.50542038
677.51794	0.68887651
684.08624	0.35730333
690.36615	0.96707234
705.96643	0.78337311
741.22973	0.47918117
765.00231	1.1169743
END IONS

BEGIN IONS
TITLE=8: Sum of 2 scans in range 777 (rt=1014.8) to 780 (rt=1017.01) [E:\ORBITRAP\Laura\130118_OT_LB_Leaf\130116_OT_LB_wholeleaf_1.raw]
PEPMASS=454.76393 4000.9451
CHARGE=2+
SCANS=777-780
RAWSCANS=sn777:sn780
RTINSECONDS=1014.7985-1017.0135
130.02572	0.57946597
147.03651	1.3053901
156.06773	0.64622631
156.71509	1.6538613
157.00139	0.50870478
173.11043	3.2621793
173.85727	3.1113834
175.12989	2.821709
183.90807	0.73876785
185.06396	3.2174242
192.04455	1.036654
197.07825	4.7981596
198.24627	1.0284438
201.63932	3.164962
201.955	31.976642
215.06522	0.60424921
217.91398	1.3064023
218.80673	2.3124934
224.26546	1.0470978
225.04107	0.51278172
227.13125	0.67025783
231.32055	0.68651778
233.15432	0.51213088
242.01327	5.1979901
243.19516	1.5556068
244.48004	4.0091428
244.87894	0.78437843
246.03316	1.7900495
251.1493	1.2503789
254.88613	6.0506193
256.0692	1.809489
256.69637	1.2992791
260.23457	1.0824076
261.15884	2.8074907
261.93525	0.79900304
271.32928	0.95574091
273.05133	27.225628
274.19455	1.7243297
277.07327	0.87422989
279.0596	0.91223438
279.80005	0.43294367
281.11109	1.9225049
281.88799	0.41638857
285.47551	0.8320784
287.04047	1.2047464
290.17727	0.9773215
296.12976	0.70219689
301.15036	0.88965912
308.30581	1.9156556
310.11981	2.2120124
311.17559	2.9560392
315.24861	0.79049999
317.90354	4.3889701
321.99537	0.84921552
323.65884	1.9357198
326.8283	4.5229706
328.9207	2.758996
334.20319	0.64591938
334.83992	1.268902
338.99494	1.7724943
341.11353	1.7082129
341.95975	0.93315076
345.18865	0.70751016
348.1671	4.0334735
348.51301	0.98741734
352.7559	6.8566206
353.1168	2.1825119
355.13949	4.2140009
355.78382	0.67292735
358.82666	0.76119076
365.03805	0.61644258
368.00042	1.8979634
370.43034	1.4212486
370.98671	5.1954384
373.092	4.0383228
374.40634	2.9249681
375.2755	1.1868312
378.133	0.99829712
380.76593	3.0800477
382.09714	1.6275058
382.74476	3.2246555
386.20506	1.5254128
387.10437	0.82608541
387.64924	2.4753698
388.85046	0.99872069
394.6778	1.5335152
397.17733	1.6525318
397.7194	4.6169025
402.71766	2.2147759
405.77398	3.3133077
406.69409	3.1498133
408.94745	3.2868722
411.10729	5.0783285
411.79328	2.3266048
412.80481	7.804811
418.12282	4.5265096
419.22112	4.6626856
421.28419	2.2559963
422.13441	3.0780704
427.17089	4.0513255
428.79201	2.4640737
431.68668	4.589801
433.95947	2.3175294
435.48936	6.2443319
437.89426	6.3002327
440.46022	5.5390625
444.61129	104.91675
445.66886	41.930068
447.85025	10.049841
452.37768	1.897319
454.13146	2.6798726
462.65567	1.3122994
467.2631	1.2518039
469.09081	2.2044768
472.11166	2.614055
476.22891	0.98176447
481.25015	0.90680843
489.2115	1.0893833
491.07837	2.1811416
498.79254	1.4177715
499.21079	2.0582661
507.25009	22.772538
508.09063	4.5707088
509.2557	1.6652738
512.53629	1.1788556
515.05924	0.67172221
515.51327	1.6569095
516.65323	0.57078515
523.8731	0.99367985
527.42275	2.5395612
531.12196	1.4622493
532.17975	2.0223968
536.6059	2.0585148
542.83611	1.5534289
548.20878	2.4664392
549.83805	3.3411746
551.82255	1.806134
553.27268	2.4331892
554.28777	10.07481
558.08817	1.0275515
559.74298	4.0106052
563.61616	0.98334132
565.72304	0.78077942
568.2746	2.5041027
575.19396	3.0994041
579.2089	1.8010692
582.20921	9.8527094
584.94142	0.95254267
593.65589	1.9044318
594.81812	1.0185228
595.3588	2.1906678
598.14538	0.69311623
601.6297	1.6368178
602.93913	1.3432136
606.80041	1.6055623
615.78244	2.0775247
616.35599	6.4073087
623.25939	0.85312162
625.81667	2.9953249
634.23682	94.127497
638.09717	5.1482546
641.10537	0.89692584
646.12626	11.397111
649.24337	2.9792614
650.40221	0.53513667
659.27142	0.83139091
667.25997	68.168658
673.2034	2.0262752
679.7899	1.1886856
683.57623	1.1046885
690.21541	1.8079155
694.29976	1.1717973
697.58268	1.492734
705.27305	53.148908
708.32352	3.4186793
716.38275	2.2855677
732.13154	2.0587537
743.2555	5.1175067
748.34411	1.6466332
760.19091	2.8942906
775.39459	1.337208
783.53057	1.3725117
792.2924	4.6518715
795.12016	3.508061
802.05857	4.6011508
802.37988	1.2414316
810.3128	0.6920465
847.23937	4.2892376
END IONS

BEGIN IONS
TITLE=9: Scan 804 (rt=1044.49) [E:\ORBITRAP\Laura\130118_OT_LB_Leaf\130116_OT_LB_wholeleaf_1.raw]
PEPMASS=418.2298 2849.908
CHARGE=3+
SCANS=804
RAWSCANS=sn804
RTINSECONDS=1044.4899
129.99924	0.5942416
131.02206	0.5296895
135.0265	0.39115773
146.95346	2.2465429
175.13409	6.2969861
180.10391	0.49783417
185.18407	1.3072305
185.75154	0.50484018
187.05054	1.9922865
189.02454	0.70068379
194.93817	1.1767955
198.09558	1.1316598
200.14236	10.283921
200.62284	1.4062379
201.99116	2.5232378
206.12546	0.95820621
210.14977	0.55492882
213.03954	0.55541535
214.62744	0.81036484
214.89383	3.1292202
222.90463	0.42398259
227.19365	1.0203464
228.91358	1.4281126
232.14547	0.84258756
232.70611	0.41643727
242.089	1.3726986
243.04628	2.3703521
244.08005	1.2196483
246.93362	0.37347142
248.00766	1.0547347
250.90579	1.9696225
251.31536	0.39551112
252.12529	0.84941833
253.01759	0.45158653
253.96106	1.105398
256.58976	20.713703
256.97474	3.1980281
262.02924	17.031846
267.91441	1.5569653
269.52596	1.5094887
271.20451	1.2399342
278.98346	0.70242447
287.70746	0.60245486
288.11632	0.84449102
288.99593	4.072552
291.1191	0.45360379
298.70964	0.56646623
299.61302	1.2184346
301.28272	0.7576934
306.04851	17.968362
309.12714	1.3237148
312.15612	1.0100221
312.77326	2.6831119
321.4332	5.4389687
323.66809	0.80795894
326.92931	1.6595303
329.23728	0.87378422
342.9564	0.68077701
343.39443	1.304344
345.13113	1.0312525
346.92133	2.7308928
348.55265	6.3036474
351.54296	6.7477088
355.21663	3.1342967
356.70745	1.8302516
358.55073	2.4936182
360.3243	8.653391
361.98685	4.3493625
362.62203	0.9159056
365.19509	0.69280361
371.15885	5.617436
372.78304	2.4406759
375.91233	2.3180486
376.45025	0.61300664
381.22463	4.3723837
386.71244	5.4570759
388.06369	1.977838
389.04873	1.142879
390.9486	2.3729599
392.57475	0.45813874
399.21987	68.693803
403.12288	1.8795127
404.79186	1.2884668
407.68238	2.846321
409.29811	2.4127786
411.13057	3.9323568
412.20741	6.2862987
412.55699	16.160093
417.05122	1.425264
425.4763	0.74937468
427.09019	3.9596288
427.64081	0.72379415
433.46616	0.80121945
435.17382	1.7634016
436.39169	0.33537134
437.46677	0.6340055
446.14318	0.62864647
453.59332	0.66429317
454.26434	1.241106
457.67024	0.5780643
458.60905	0.36601632
459.23965	0.87976113
461.55406	0.44728898
471.71341	3.5949166
475.87415	0.93377341
477.65138	1.0812833
479.24151	2.0117774
482.31351	1.1279749
485.36284	1.0893633
486.16504	1.5650785
491.75593	4.5177433
493.49571	5.8168359
496.15402	17.586288
496.6579	3.7180019
500.2561	0.81816042
506.20855	1.2347821
508.65699	2.3728029
512.27495	26.870164
513.65587	2.7873775
519.78363	14.195588
525.37363	1.2139681
526.83422	5.4822836
527.17743	1.0421734
537.10804	2.5729749
539.64599	3.6998754
544.36021	0.85955156
548.66198	2.8190576
552.73692	12.761842
553.85619	3.266428
557.00529	2.0954721
559.68678	1.3111165
561.82763	0.9195726
571.36004	0.50719686
585.71227	0.65190747
587.59361	0.92991183
588.84783	0.57124499
591.36364	1.4349987
611.09477	10.671141
615.18254	0.72272357
623.27828	1.2565338
625.3236	1.8516659
629.43918	0.85475989
631.00599	0.56182077
642.31575	56.27549
644.14514	2.61294
669.46295	1.3143573
686.63006	0.88346434
701.25718	2.2757746
710.21699	0.93115955
714.1898	0.70323236
723.31083	3.0673641
724.30101	1.6368031
741.29967	60.494612
756.44519	0.90503266
761.43115	0.54228099
811.30462	1.2175755
833.04365	0.84749778
835.35718	0.98662663
836.56909	1.164974
854.34265	24.055804
END IONS

BEGIN IONS
TITLE=10: Scan 808 (rt=1048.01) [E:\ORBITRAP\Laura\130118_OT_LB_Leaf\130116_OT_LB_wholeleaf_1.raw]
PEPMASS=489.24546 5297.9106
CHARGE=3+
SCANS=808
RAWSCANS=sn808
RTINSECONDS=1048.007
142.99644	1.2906967
146.09944	1.1377816
153.11601	0.94289367
161.98053	0.59532705
173.15042	0.50552374
174.1183	0.8302236
174.98862	0.52901483
184.98086	0.29971513
191.02796	6.4584227
192.86281	1.6290633
196.19689	0.38850919
201.05586	1.1193918
202.92144	0.46062823
204.20804	1.0692192
209.05941	0.52633641
218.64726	3.5677555
218.97749	21.304626
220.87993	0.31953206
221.37064	1.1471239
223.11986	1.2291954
226.01771	0.58110864
227.16443	0.2174542
231.11798	0.6343092
234.69897	0.49831047
235.07074	1.8140019
239.17714	1.0621492
241.68984	0.631548
242.0891	0.90836302
243.95219	0.5020942
246.86896	0.44328028
251.03586	1.4404098
258.11959	4.1447192
258.91681	0.39222939
263.8702	0.29822489
264.97183	0.88318394
270.04574	1.1009073
276.1271	0.93498703
280.72518	0.43512159
282.05762	0.25290107
297.21652	1.5205457
303.2355	0.92806739
306.88961	2.4210021
308.89432	0.96386113
312.14651	0.66725161
318.11016	0.72528856
323.25763	0.36880356
325.91303	0.59847242
328.14266	0.85344672
330.68259	1.6123936
334.68198	0.62667632
335.59742	0.93614177
339.24307	1.0097697
339.55688	0.22457574
341.9271	0.71029483
342.38638	1.8559014
349.59866	0.86667929
357.65485	1.1636946
369.89852	0.64347896
375.80409	1.1516601
378.08469	0.53336785
381.43304	0.37989966
383.62712	1.3016686
385.18098	6.7243848
389.34158	1.1524484
391.77455	1.2001387
394.2267	3.4239327
396.23924	1.006581
401.21795	1.2887406
405.91469	0.42156858
409.14649	0.65867035
410.77295	5.5390058
416.57089	18.041907
418.22491	12.628569
420.53103	2.7546386
421.71319	1.6315569
423.27232	0.78163019
425.73176	7.298703
426.89715	2.2140418
427.66074	1.2034779
429.19575	0.73819079
429.81309	2.9708637
430.59468	0.77639449
431.0446	1.0139892
435.75348	3.9252967
437.43337	1.5227414
439.73192	7.3673625
441.83569	20.086353
443.86881	4.0930979
445.46668	6.3323278
445.8499	12.777524
448.96039	10.929258
449.78366	4.6323958
452.76253	4.7640685
453.63659	1.7583901
454.25399	2.9391808
458.17331	4.716958
461.55055	2.9399029
462.19332	3.1947499
465.36166	1.4007965
466.08493	1.9774904
467.10159	4.1577564
468.06083	9.9208247
470.66321	1.4132598
471.22524	2.1992225
473.12215	8.1873611
473.56433	16.148675
477.42105	25.380105
479.28854	6.5566834
479.71523	15.749168
482.02206	5.7266436
483.11591	29.09748
485.70721	1.1828149
488.51975	0.44092666
489.79771	0.82611418
491.7008	0.98238927
497.29586	0.44648633
503.01962	0.79517428
506.36231	2.0787341
509.68957	16.038597
514.00579	0.49203435
518.9746	0.94518748
522.31056	1.8013698
523.1083	1.6778538
526.84478	2.0634252
531.30981	0.51108661
536.20847	2.2664012
539.04538	0.77393263
546.02872	1.3446647
546.95558	0.68893634
551.56048	0.55359795
556.33812	2.162051
560.17733	11.249376
567.20722	5.0483138
572.17459	2.011017
574.72521	9.4189789
581.28762	1.0996358
582.69756	2.500533
585.18003	1.1047781
586.21763	0.48031636
589.52167	1.7480921
595.6742	14.756883
596.50996	4.2070134
598.86897	1.1282026
607.54721	5.3479672
615.1345	12.767439
617.0867	3.8669562
619.78762	7.3642379
624.25934	210.9861
630.90751	4.55354
631.32398	12.32536
634.97741	2.4148524
643.07971	3.1138799
650.37176	2.785734
658.71124	19.765104
659.92586	8.33479
667.76122	314.44837
672.74844	28.645557
677.83325	0.59523358
681.39215	1.5737101
698.03582	5.9738562
703.98931	4.2476128
718.33565	0.32538787
726.63199	2.3272789
729.33267	0.94332815
738.31963	0.6458158
740.28284	0.93064166
745.95465	0.99385005
759.91314	0.50421834
768.33672	5.906802
768.95675	0.94706448
770.27846	0.6483262
775.38861	1.5478805
783.01849	0.67481419
787.53173	0.32206428
797.09053	2.8892792
804.33136	0.38557607
819.12494	1.1844104
828.38299	1.497962
835.26611	3.5169614
847.01523	2.4715022
849.91517	1.940193
856.39867	1.4210857
881.29345	0.83192545
900.33441	0.80001098
915.47985	0.8611649
927.31616	1.3754679
933.46887	0.41939505
945.39654	0.66541092
968.18941	1.6292928
971.36548	1.7285538
988.1325	0.56130279
996.1524	1.5068067
1044.3276	2.4664125
1060.4203	1.5243887
1101.3934	0.69289266
1132.5452	0.58338101
END IONS

BEGIN IONS
TITLE=11: Scan 814 (rt=1053.94) [E:\ORBITRAP\Laura\130118_OT_LB_Leaf\130116_OT_LB_wholeleaf_1.raw]
PEPMASS=508.59882 1269.4971
CHARGE=3+
SCANS=814
RAWSCANS=sn814
RTINSECONDS=1053.9449
175.21936	1.3233672
225.11133	0.28341797
239.5668	1.0833945
257.23341	0.70252168
258.05297	1.5226813
262.11463	1.2598972
262.84843	0.49552617
285.18658	0.41900206
299.96521	1.0832992
304.98724	1.4666184
310.64706	0.34894856
315.22497	0.81252371
318.90991	0.31616004
320.71948	1.6921396
343.7124	0.32548431
348.17544	2.3304808
349.00398	0.24592794
357.5809	1.0300011
366.17462	0.72725548
370.60282	39.920834
374.09677	1.3994664
378.5343	1.730941
383.62499	0.46655712
385.82825	1.9655148
392.65695	3.4983779
395.39662	2.0409391
395.86422	4.2505072
398.07895	0.3186304
399.52179	0.38722552
406.0395	1.2523948
409.62007	0.8236069
413.81604	0.51967204
417.99474	0.55491055
418.90318	1.0428453
420.12097	2.3546482
426.00943	1.600865
427.55758	1.8527143
430.37489	0.43565059
432.05921	3.6922785
434.45018	0.4613402
436.63922	1.2310844
441.21647	3.337263
443.83845	0.37391308
444.29627	0.70647534
457.83357	1.36059
463.91765	7.9599945
464.59393	2.5864448
469.63328	2.1543456
470.75997	1.2857154
471.84381	0.8788767
472.73455	0.18238142
478.35363	0.44269337
480.20666	1.8262847
480.94384	4.8556673
485.48724	3.8189846
490.05289	1.5353282
491.78137	6.0866901
495.7869	5.0968219
498.00295	7.4069405
501.0904	17.132872
502.60395	7.9815088
504.69364	0.85396529
507.79699	2.3835311
525.3172	0.7273731
530.34986	1.8013032
532.21724	3.7546593
535.16766	1.0814669
555.246	0.98729972
557.49273	0.78090022
566.34204	0.47909212
574.50993	9.3801537
576.78517	1.4981049
580.19854	2.8148378
583.49373	1.0289148
585.04459	0.76557912
590.08928	0.34866413
592.73993	0.8265751
611.90484	6.4836055
613.83409	1.4464091
614.4486	1.6148189
617.93556	4.1282584
631.12678	2.9054313
637.42993	0.67708145
642.0663	3.9992523
643.03153	6.7505875
644.3241	2.4677576
646.39364	1.5405209
652.78312	1.2428877
653.66388	1.8148388
654.21219	2.7138669
656.46633	2.2101811
670.8779	3.0847313
675.82495	0.36852692
686.49406	1.0267429
689.29215	0.75229
693.75449	1.7769312
694.32592	2.5286225
706.39181	1.9169954
714.42163	0.88122265
723.27645	0.75853857
727.47003	0.79966444
740.3283	1.4801046
749.40892	1.0282099
751.26729	0.43170283
756.11761	0.48467689
763.28802	1.3818422
768.13878	0.64139955
784.15682	25.306355
784.50423	10.236344
799.52612	1.4806334
812.56018	0.36097508
826.28686	0.68646292
854.52087	0.87441158
863.28845	2.557717
882.30658	0.49902163
886.73706	1.1145206
918.29888	1.0636651
979.09588	1.055348
END IONS

BEGIN IONS
TITLE=12: Scan 816 (rt=1055.08) [E:\ORBITRAP\Laura\130118_OT_LB_Leaf\130116_OT_LB_wholeleaf_1.raw]
PEPMASS=440.88971 3237.2412
CHARGE=3+
SCANS=816
RAWSCANS=sn816
RTINSECONDS=1055.0831
129.15716	0.29781088
134.19827	1.0419273
135.25496	0.25770999
141.0966	0.41053898
147.13332	0.74429341
162.03098	5.8565535
170.22394	0.24554095
171.15483	0.7162419
175.13297	0.70291196
177.13525	1.5101322
189.15283	0.38348983
197.96357	0.3676702
198.97664	2.5002517
206.91356	9.6413397
207.1638	0.50071329
209.40073	1.1079267
215.00907	0.42543832
216.98923	14.569672
227.56543	0.39169837
230.17101	0.92248015
232.92266	0.63777163
235.02858	24.645516
241.11465	0.39020482
244.17636	0.64105286
246.18805	1.6873735
261.1156	4.8496658
261.89462	0.51431191
269.83429	0.65974532
279.21316	0.8363584
286.91363	0.69892314
291.00153	0.67020529
294.00623	1.6717601
294.93007	0.50048631
298.6203	1.1745072
303.79776	2.8796457
305.12699	0.8416373
306.52284	0.73041035
308.16522	1.1440753
315.07528	1.5253889
316.70523	2.0815152
322.63373	1.819248
327.00121	0.79635579
329.78137	2.3673455
338.3514	1.0916834
341.1918	1.4404135
343.34382	0.7592771
343.94769	1.1477855
345.70568	5.6733649
346.47694	1.4026071
349.02777	0.42144818
356.80414	19.495304
360.30651	1.3050449
364.78755	0.61574033
368.92242	20.235647
370.78656	0.27121442
379.89677	3.7712167
382.00595	3.8034456
382.69284	1.1228376
384.03218	0.99259891
389.42468	0.43459228
395.69074	1.6183863
397.83461	24.541605
403.46227	1.1010952
404.71294	6.0684681
405.82303	1.9329686
409.4773	1.1306819
411.35097	1.0983687
414.95394	1.3113691
418.50076	5.943556
419.68887	2.5920173
421.91132	4.7031105
423.16209	10.503128
424.79951	8.5950972
428.72024	55.09609
429.12639	13.469896
431.22127	4.5866241
433.57608	19.743229
434.39674	14.050549
435.00991	4.6874412
435.70485	10.851943
436.31438	2.6485235
439.66613	1.9650492
441.21562	2.5380432
443.05716	3.8511151
448.51546	0.50987952
450.98046	2.481489
451.36302	0.37315701
452.97735	0.6832438
458.89243	1.1878858
466.87694	0.96725319
468.8504	3.0391779
472.61852	0.55686532
475.02463	1.6190125
483.25254	0.36895863
483.74263	0.55687083
487.04732	6.9551033
490.69171	1.3158203
491.16201	2.3259208
492.29695	0.62782938
495.43939	1.5592937
500.35824	7.7444859
502.52902	2.7348919
512.71197	0.56759398
518.32811	1.373048
520.54438	3.8441543
527.466	1.3806975
530.67808	4.2804163
534.6634	10.969303
537.2278	3.0295823
538.21569	5.5955298
543.73819	141.5521
547.33576	1.2767615
549.32534	2.3993117
551.63829	0.92893935
552.86562	0.32652965
560.79278	3.1783497
564.17696	2.0361043
568.11799	4.1626012
569.18927	1.5709772
570.25287	0.99830497
573.08581	0.78908665
578.24666	2.9560157
583.23855	1.1132872
587.23303	43.381751
592.22983	23.581629
592.69936	3.4071292
595.64569	0.5247059
600.94062	1.426317
604.37246	2.2129072
606.28657	1.6917616
610.32857	5.2011992
612.32863	0.63033471
617.34808	0.69070397
619.24911	0.52658511
627.22259	0.89245439
631.30749	3.2238019
646.18359	1.9798465
650.19889	1.2591412
651.39402	0.29655812
662.27337	0.93719823
668.3281	0.4511664
669.15775	0.86991883
677.12668	1.3730514
680.01823	0.61639183
688.01634	1.5687927
690.05502	0.63308755
704.49054	0.94527626
708.2558	0.40481776
711.30908	0.46691989
723.35771	0.72666134
726.33764	1.4527651
731.3825	1.6457305
733.47403	1.6563531
737.31023	1.1188189
740.31144	0.69398129
741.2121	4.476137
757.31506	2.783333
798.1347	0.7883913
826.58887	0.607465
834.17943	5.2285514
841.29394	0.76377253
853.53575	2.1740797
870.48688	0.49315314
872.22446	0.36349766
900.64662	1.6721819
913.41955	2.4576523
925.18396	2.4048227
934.32189	1.219858
940.56296	0.92635703
941.63208	1.8351883
957.06426	1.7748407
976.28485	1.2947383
1000.5087	1.8423846
1198.5118	0.43407596
END IONS

BEGIN IONS
TITLE=13: Scan 832 (rt=1071.76) [E:\ORBITRAP\Laura\130118_OT_LB_Leaf\130116_OT_LB_wholeleaf_1.raw]
PEPMASS=422.75724 3361.7
CHARGE=2+
SCANS=832
RAWSCANS=sn832
RTINSECONDS=1071.7606
129.02466	21.166629
147.03464	7.076476
150.30757	0.46579405
154.9599	0.35007869
168.86093	1.32545
173.96472	1.0434331
181.12186	0.40867984
186.87968	0.44144181
198.88943	0.27973856
199.1952	1.7449072
208.9571	4.4368021
209.55367	0.81151384
213.73403	0.3581442
214.93185	2.0243038
226.07058	24.973896
227.17961	0.68926169
228.09554	1.0923741
230.11545	0.31052556
238.95108	0.36182373
244.13019	46.089764
256.14319	1.3485549
262.73642	0.51737083
291.13284	0.8938944
296.98691	0.90135352
301.28695	0.45599523
302.0762	0.62488117
305.81205	0.61966456
307.93011	0.3578755
316.50394	2.6855876
321.14389	0.74414154
339.1866	2.711438
341.25162	1.2444049
344.01597	2.0761103
345.42803	1.145546
350.136	1.7256123
357.04951	0.81077204
360.37473	2.0191576
360.79249	0.50916499
363.08501	0.5004845
366.0809	5.5272517
374.77633	4.2401354
375.32902	0.92936504
378.28091	1.5333972
386.27344	1.2912065
389.88817	4.4305904
393.15446	2.4965003
395.18591	1.2087644
398.21101	2.8097997
401.20088	3.0243701
402.79446	2.7858626
403.71608	1.9620181
404.65445	3.2064207
410.3242	10.308326
413.05126	4.6456719
414.21679	9.9971101
416.81992	3.3193449
417.16101	1.0933246
423.077	2.5810689
426.19143	1.650703
428.22137	1.1529728
429.27952	0.37432849
437.06672	1.1799798
438.59759	1.1421897
440.2547	1.0150641
442.32656	5.5042634
443.45572	1.0901078
444.14904	0.41184509
463.53656	0.49239156
470.25475	35.24818
480.48324	2.5864761
484.76061	1.1911471
485.8152	0.73224687
488.28617	2.0285851
489.29678	3.5020225
492.844	1.7706307
495.71155	1.6314016
496.65454	3.3210473
498.36541	1.7240239
502.32269	1.1123747
509.40864	0.71141814
511.58215	1.882955
523.87042	1.3751631
532.29095	7.9798071
534.35673	1.0266868
542.27963	1.7653707
543.19667	0.97543003
547.75946	1.9730422
552.35223	0.77348718
555.9942	1.6174969
557.06806	4.5912279
573.29179	28.133822
584.25589	7.6357109
586.33293	1.5668263
589.16756	5.3785455
596.55218	1.2873693
601.27071	371.02186
629.13903	2.0014466
641.1549	0.56275351
654.2818	1.1857618
688.23654	8.5783654
698.34588	2.6416453
716.38738	23.774716
727.16284	0.56421393
766.03425	0.53608826
768.48608	0.78100234
785.26439	11.236191
800.37951	0.78989616
809.44021	1.1528223
END IONS

BEGIN IONS
TITLE=14: Scan 854 (rt=1095.46) [E:\ORBITRAP\Laura\130118_OT_LB_Leaf\130116_OT_LB_wholeleaf_1.raw]
PEPMASS=712.01985 4051.8762
CHARGE=3+
SCANS=854
RAWSCANS=sn854
RTINSECONDS=1095.457
240.144	1.5953493
242.10174	0.64126066
302.83196	0.37317623
305.00201	1.1898794
314.15585	0.73894118
329.07928	1.4462753
333.09079	1.7325914
334.28956	1.0805797
351.17091	1.1560492
357.47862	0.99866486
358.31258	1.8767203
362.29676	0.45557689
363.19863	0.84878113
367.2615	3.0556619
368.16443	1.9004528
371.26309	2.094691
386.93078	0.37920753
404.3147	0.55642313
412.04372	0.54168828
414.72488	0.5311937
424.17418	4.3404804
439.90826	3.2023584
442.05626	0.97109277
444.23199	1.6831549
455.11806	3.5393301
458.23738	4.9237704
460.05649	2.1711865
463.19781	1.2548153
471.08553	0.58440427
473.07246	0.44995238
476.20691	4.3441293
482.25857	1.1194518
489.20751	5.8903613
489.51746	1.1234361
495.79327	1.3792965
500.09764	0.80143239
501.25922	0.8981722
506.81625	0.33593451
507.38835	0.70808894
515.17254	0.59566042
523.22195	0.76116878
526.19056	1.0435615
530.25378	0.50709489
534.87713	0.32228546
535.31016	0.99258335
543.11974	1.6144645
550.27182	3.1059746
553.17114	3.3602756
558.72778	2.4778887
566.36028	0.51351731
570.00599	2.8011774
571.18474	6.5347882
576.39306	0.67475602
578.91967	1.3396412
583.08891	4.0715853
588.67088	2.4191483
593.14336	2.5854887
596.93546	1.0976921
597.96395	1.7769793
604.14404	2.7779273
604.87524	3.467722
605.35482	5.3872089
620.3612	5.4300071
624.97863	0.68668622
628.91179	1.0905025
634.30606	2.9583539
639.37337	23.643871
645.27601	40.699893
653.39111	6.6627928
654.82971	1.0621444
657.59509	2.3709412
663.35201	18.866548
663.96585	8.1871016
669.28572	46.586243
675.2973	7.7266457
676.51692	3.6897557
679.1743	4.1559373
682.83054	6.4250987
683.83503	2.4787644
685.8074	0.75981848
691.13342	4.1535262
694.02602	8.0806405
700.09907	39.004753
703.25347	9.4183727
706.10407	9.0120506
714.35547	1.6089908
715.27796	0.59372874
724.83578	3.8817176
729.46882	0.93759234
731.49698	2.1779156
732.41571	9.5730774
737.35691	1.1088007
744.30182	5.1897765
746.82666	2.8532104
749.35149	0.59729305
760.4328	0.98396791
764.72499	1.42349
766.6477	0.82037077
773.3404	12.872165
777.07867	5.3287541
782.31517	22.429548
783.74189	6.7876434
792.00065	1.0017201
801.1567	5.2435423
801.93345	1.8478314
810.01034	3.1307922
813.57722	1.7317892
816.99699	9.4403671
821.49841	5.3169694
823.42641	11.11439
825.19505	14.408019
829.28671	23.367026
830.91928	6.3645179
838.84788	39.875089
844.39601	4.9200213
849.7743	4.2411874
852.0562	2.0940469
856.80781	4.9553591
857.43593	7.5743761
861.99111	0.95235457
864.22561	0.56423572
876.36322	1.1030061
880.11785	1.2933372
881.49658	1.0365529
885.34255	1.5401777
885.84728	2.8020307
894.34166	30.220183
903.39342	68.06995
904.47611	7.7491742
915.50959	1.2783684
927.27422	1.834552
930.32423	3.3204848
938.3103	0.79113025
950.9288	4.3096661
958.35179	9.2004454
967.40575	6.5717636
967.92798	13.305375
969.30899	3.7137645
981.55666	3.5281679
987.31225	0.99262393
994.44652	3.1923938
999.65113	2.8185852
1003.3681	19.971097
1011.1029	0.67135095
1025.7207	1.3255139
1031.886	1.1698635
1039.0222	1.4637961
1041.9437	1.1298087
1058.4371	6.4911765
1076.4116	2.8818094
1095.553	1.669621
1126.4154	1.7953184
1129.1824	0.55420542
1154.0109	0.85005553
1169.3176	2.3358263
1179.343	2.3568241
1187.3667	0.69597088
1195.2728	1.0275537
1203.3806	0.45174048
1209.6169	0.77392219
1235.621	3.2958406
1250.7194	0.85183592
1260.5831	1.9238559
1271.4092	0.57689819
1288.9358	0.73164177
1299.1294	4.1410851
1305.1077	2.1936722
1310.4726	0.66037069
1324.2626	1.0450201
1384.1601	1.6480489
1401.9174	5.2695661
1405.7251	2.9572735
1410.7578	1.1597525
1434.5815	2.3101867
1474.6785	1.3622958
1497.5275	0.49850362
1592.6427	0.66594334
1645.7209	0.65220308
END IONS

BEGIN IONS
TITLE=15: Scan 864 (rt=1106.14) [E:\ORBITRAP\Laura\130118_OT_LB_Leaf\130116_OT_LB_wholeleaf_1.raw]
PEPMASS=624.32936 4312.0737
CHARGE=5+
SCANS=864
RAWSCANS=sn864
RTINSECONDS=1106.1435
197.16476	1.700118
208.99551	0.3882047
221.19604	0.44002747
222.87974	5.6552798
224.85754	2.5147718
227.03364	0.76084078
228.97968	0.2711528
230.96996	1.2012433
238.63956	20.102604
240.98624	1.3352486
241.91761	3.3199538
243.10683	0.40487144
255.93507	4.7738409
258.13275	1.5937971
266.86581	2.4016115
268.03625	0.87890112
276.20608	2.9611446
283.13049	0.89448558
292.01095	1.184707
294.91988	25.176283
296.84246	1.4674158
302.74191	1.0564041
303.77511	1.5415793
304.92813	2.3178915
309.07592	2.1072178
310.92085	1.1129752
312.75284	1.8920504
317.63904	1.5020758
327.03049	9.1062144
327.7725	1.4747982
329.34579	0.43949838
331.96307	2.425012
336.99107	2.4668385
338.21335	1.2030787
339.81511	0.98526028
340.14216	2.803505
342.14646	0.95007696
348.14989	0.59514257
350.17499	0.66528824
368.83186	26.548572
377.04996	1.1177624
377.8537	0.41717423
381.17169	0.87504882
386.01652	1.3940645
387.13257	0.6501447
398.04953	26.818486
400.08458	2.2951731
406.12068	1.2842553
414.77063	0.46515419
423.01789	2.1567951
426.8208	1.3644603
431.69436	1.5986267
433.6299	1.3688252
441.92527	6.7113684
442.59747	18.05444
446.42217	1.2935165
449.05618	9.4602375
449.72228	2.8006318
451.18161	1.6244434
463.37482	1.6809799
469.11163	2.3495572
472.27268	1.6387454
475.11322	1.4329032
478.83826	0.6714089
482.27724	7.1238898
484.45515	1.2570961
488.06738	2.3802752
493.66634	1.9685322
494.80923	5.0857337
496.73092	3.3472086
497.35711	0.74218013
499.76061	0.71242878
501.23761	0.88193066
504.89858	7.3207988
505.70532	7.8939339
506.41911	2.9698149
510.61963	3.9721598
515.30045	11.214669
516.13663	2.1079388
517.98835	1.1654255
520.57299	3.9142425
521.70512	0.95853062
523.64724	0.59731868
524.77015	0.34916424
530.20923	7.5213733
534.5916	3.7463233
538.46439	0.44182017
541.43865	0.63782838
543.13939	0.68642458
545.18008	5.0945743
545.96629	1.878873
550.55471	1.7972864
552.20104	6.0563708
558.30776	9.2899022
560.22586	1.886872
562.72158	1.1135543
564.41675	1.7287291
573.2174	1.6321691
575.95938	0.87700847
578.05059	1.0297704
580.62238	1.288003
582.25076	2.7329678
585.6001	3.7550126
587.2674	1.9617084
588.9906	3.3712679
590.04916	6.3963412
592.15789	0.56762511
594.72685	0.85525614
595.94597	1.1797349
599.69441	2.5260685
603.04615	8.6075512
605.91144	25.354269
606.60205	31.987357
609.79817	1.0950378
612.47398	13.003261
614.3671	4.9489795
615.48419	5.2423669
617.72216	3.5746133
618.95252	1.3168232
622.65241	1.31259
625.69021	0.93167159
630.26422	3.219757
635.22271	2.3765774
638.97198	0.4936674
643.7873	1.2413316
645.90749	1.7608307
647.18142	4.614102
653.69881	1.9680095
656.70306	2.460225
658.43483	0.86350085
663.83818	3.5305111
665.61261	1.6805735
666.20208	2.2824589
670.27124	1.7561252
672.91235	3.5514929
676.36242	20.777903
680.6962	15.486884
684.37458	0.80835527
685.95989	1.346483
693.24757	1.0417118
697.32451	2.6233669
703.80946	4.408683
706.79425	8.9004092
711.15851	25.511419
711.48279	7.4499407
714.74784	1.511863
716.35873	1.9587394
722.85413	11.062435
723.9548	2.6777475
727.4161	2.4015019
727.98245	1.3834006
729.70395	3.2660071
732.68021	4.1640625
734.212	5.5947778
743.36845	8.5027091
746.77595	8.5122423
748.36618	14.120874
751.96815	1.103238
756.93422	15.066907
758.89438	3.6400883
765.86087	44.308312
766.8552	10.148254
772.83343	1.8707202
776.63617	1.8946866
780.20557	2.8190691
783.07799	0.6821446
784.8113	0.97415331
792.45345	10.802707
796.09405	2.5480661
801.31997	19.797084
805.93593	4.4687949
812.05681	2.7896707
816.89426	0.74554089
818.72286	1.4653156
823.00352	4.7050065
827.88351	11.499977
828.27841	4.8313157
836.76808	38.357861
839.22381	4.3856666
842.81045	4.2556579
848.82171	3.9059133
851.3254	22.527673
853.12067	4.6387641
854.54086	4.2585129
863.83663	2.5237475
870.91717	5.5849777
874.92833	11.593705
877.84892	1.9104692
882.68728	0.79748421
886.49817	6.0108896
894.03082	1.8197232
907.65927	3.1196069
915.33503	0.9134596
918.85823	1.036457
921.90313	3.6454186
926.37956	5.2564637
930.7286	0.97744459
935.23649	4.6653676
950.56603	0.47396869
956.92455	2.1464827
977.51776	0.69818348
990.33234	2.3868754
993.13781	2.3551629
1006.1105	1.945468
1012.2054	5.0309392
1016.0417	1.1437489
1029.3284	0.68692595
1043.8365	0.91428735
1047.4585	3.045192
1047.7425	1.8326518
1056.6002	1.6513263
1062.2911	2.1403035
1090.1893	0.85439735
1091.5878	0.96794106
1100.4137	1.7026488
1108.3697	2.1604632
1118.5665	8.0175699
1140.6736	1.3540714
1175.6687	1.7854032
1191.4436	2.1609923
1215.3462	1.6218893
1244.4392	1.4393965
1248.4708	0.90878446
1255.3491	0.8637929
1270.5812	0.56071883
1305.6493	0.83281427
1402.6193	0.5746597
1416.1917	1.4359963
1446.4879	0.9821401
1531.591	1.0419332
1565.933	0.88309489
END IONS

BEGIN IONS
TITLE=16: Scan 867 (rt=1108.53) [E:\ORBITRAP\Laura\130118_OT_LB_Leaf\130116_OT_LB_wholeleaf_1.raw]
PEPMASS=489.24561 5431.5674
CHARGE=3+
SCANS=867
RAWSCANS=sn867
RTINSECONDS=1108.5343
139.31283	0.44498896
145.9752	0.75772928
147.02816	0.92182224
172.89708	3.0620519
175.09628	1.2460431
185.9074	1.005643
190.66957	2.0475135
190.98609	7.6271594
200.90123	1.3649025
203.9172	0.96657253
208.11743	0.57023113
211.93759	0.6533386
218.94108	13.648
220.85344	1.7285692
224.99262	1.1330998
228.00073	0.77458763
228.77051	0.53649443
245.04201	1.4518188
245.72119	0.76417179
251.01654	1.382629
254.15457	0.47109041
257.02417	0.94845628
258.56254	1.2416562
264.9155	2.2172017
265.59859	0.5723607
271.71747	0.57054556
276.15065	1.8461657
279.9898	1.6089119
281.855	0.68229922
294.73466	9.3177029
295.17798	1.6548174
299.90698	0.76416961
302.75765	0.96422318
303.1449	3.2801199
307.61976	1.4187237
309.34001	0.766215
312.04324	1.4382878
312.72068	0.46225271
313.88177	1.0294723
314.87875	0.70569058
315.60518	0.96719975
318.85856	2.6290262
326.21791	0.88586618
333.03378	1.728695
335.6935	1.1349942
347.59598	2.1231096
348.50299	0.66326994
349.95871	0.8015912
355.3475	2.2895323
361.24749	1.1710384
361.99054	1.0189019
366.84508	0.49328996
373.23527	1.6836723
380.73588	2.7638196
384.67199	6.0956787
386.09096	2.7291613
389.93642	1.3065148
391.46692	0.91276606
392.80483	2.2232503
395.72926	2.4745306
398.57509	1.669794
401.24303	0.69737593
403.78965	1.1872464
406.59179	0.77633997
408.97937	1.0484303
409.41306	2.6030637
411.63822	0.8778895
413.96135	0.844255
416.61089	7.243558
418.0538	8.3518585
419.35578	3.3596912
423.03812	1.6560673
426.88853	10.905196
428.89966	1.4246252
429.78778	2.0709973
431.83243	1.3281254
432.20528	1.7818406
435.44995	3.9417053
439.87609	10.108241
441.76681	7.3315144
444.11239	3.1912088
445.49883	6.5185692
447.84205	7.3698454
448.5978	2.2237722
451.2892	1.5076158
453.04527	5.6689243
453.71371	8.9357119
456.22972	1.5804774
459.44984	0.96642821
459.88579	1.8420841
461.9683	2.3395047
464.54136	3.3355994
467.15562	12.278232
468.04987	3.2861709
470.38406	2.520585
472.05689	7.1914576
473.17819	14.06089
477.47674	43.963084
479.31698	15.462693
482.23846	11.818482
483.20139	20.727192
490.75626	1.8402716
493.75451	1.0870879
500.65977	1.1713372
502.70307	1.9155085
509.64432	20.606431
512.11682	1.1108157
513.82271	2.6453533
517.22438	6.9327476
528.24433	3.0239578
532.69503	2.963293
536.64615	1.4273431
538.79189	2.6208092
540.28766	1.0261455
548.78075	2.2420254
552.14783	2.5036838
557.49342	1.9758758
560.23386	4.8908795
561.05403	1.5236636
563.01197	1.1185332
567.24255	2.5531849
568.23001	7.1657861
574.90502	8.2668804
575.76105	3.4436414
577.60507	0.62040467
582.2631	3.8889757
585.13971	2.9113602
587.33957	5.4364983
588.55035	1.7716905
589.99391	2.8138298
595.7679	8.7724908
596.29508	1.9026392
598.76947	3.9377405
603.01196	2.2706103
609.47999	3.9085238
615.2594	11.418101
624.27033	207.79473
631.31706	12.097759
632.91945	2.722816
634.91633	0.73563518
639.7924	8.3663592
645.2968	7.3676916
646.44132	2.0079591
650.40683	10.358037
653.35906	3.1956771
654.26835	5.449687
658.74029	24.685383
659.24538	6.2058682
667.73755	306.33221
672.46765	12.386375
673.37441	16.235758
678.06128	0.95682199
683.39336	3.4184005
688.93823	0.7184131
701.07224	2.7462427
704.2973	1.8402252
706.28846	1.1041285
709.1919	1.9757648
736.80939	2.3593592
739.62916	1.0307159
741.11195	1.4270968
747.03518	1.6738765
749.48681	2.0622833
756.29224	0.99713331
761.29703	1.3200986
768.34808	5.0120525
769.34737	1.7852185
775.33935	1.3820936
783.0598	0.98787683
785.30793	0.74062686
803.3624	2.240248
815.47499	1.8712209
819.12065	1.3768133
832.37231	1.5135857
842.79467	1.8775671
847.36096	1.2126515
858.42553	1.5515154
871.16024	1.9237704
874.42796	1.9647247
876.45428	3.4405367
882.37378	1.8663814
931.32524	2.0276606
934.26949	1.0919347
986.96248	1.331638
989.24728	1.1535837
995.36932	1.0145073
1003.3504	1.818417
1019.0491	2.2394365
1020.443	1.5046898
1047.5279	2.1845113
1131.3838	3.1437961
1207.2757	2.6883622
END IONS

BEGIN IONS
TITLE=17: Scan 869 (rt=1109.66) [E:\ORBITRAP\Laura\130118_OT_LB_Leaf\130116_OT_LB_wholeleaf_1.raw]
PEPMASS=419.31528 1892.234
CHARGE=2+
SCANS=869
RAWSCANS=sn869
RTINSECONDS=1109.6573
128.97733	1.6157454
149.0816	0.57707972
158.06835	0.2925129
159.09163	0.44703424
166.02103	2.6143907
166.86951	0.17176057
169.95405	2.4622567
173.13627	1.3883291
175.15828	1.1876346
175.96108	0.35992021
177.21838	0.91249737
178.97145	0.59294281
180.93924	0.34239322
185.77675	0.77574238
187.03568	2.1426564
189.97821	0.59502654
193.71591	0.48864979
197.90766	0.83169653
200.07546	6.0383724
206.07101	0.32757748
210.94876	1.4649814
215.01358	2.9771877
216.967	0.40717524
220.68315	0.68081478
221.08412	0.33329713
225.29843	0.45934072
231.89528	0.42941253
236.913	1.2006325
237.22949	0.22401939
241.04865	0.93789479
242.99976	1.5255918
244.16271	0.65952893
244.9458	3.9495951
251.2193	0.5607832
256.53182	3.0049036
257.18415	0.3842978
258.72272	0.68423402
261.82582	0.83389767
262.13701	4.1530894
265.56778	1.0100884
269.11003	0.50964308
270.82471	1.0269465
271.25541	1.6400402
273.02192	0.28133706
275.91342	1.5672368
281.34015	0.27829337
282.96252	2.1673751
283.75169	0.19985199
284.1201	0.49867661
284.55488	1.0278778
285.14738	1.6796373
289.00662	1.0731363
289.96943	0.16849732
294.08004	0.43305975
294.91094	0.77210144
298.90671	0.67841912
302.87962	2.41166
304.24466	2.6058109
306.16895	2.0677819
307.1105	0.8876195
307.59883	3.2880802
313.56937	1.1618488
320.02408	2.5049823
321.93363	0.52482111
325.36293	1.0423703
326.93904	0.62309197
328.0867	0.77791196
328.93769	0.53469573
329.66953	0.29322768
331.28369	0.71179878
333.14006	2.4853602
335.96658	3.0023957
339.16815	2.5888195
340.54843	2.2874878
342.18976	1.2637514
344.07042	1.3083462
346.06858	1.0240481
349.14137	4.5667234
352.33926	0.60357693
357.19631	2.4089777
360.29356	5.1915357
361.59114	2.6214824
363.16921	0.72188773
366.62142	0.63772196
371.71629	5.3818005
372.08986	1.0031303
373.09828	1.5175422
374.20831	0.84243907
376.82661	0.67270406
379.95602	1.5046146
381.29641	0.70196871
382.23714	1.6415207
384.13144	0.98608972
387.22468	1.8614375
388.95065	4.527672
390.35292	2.1857649
394.75256	2.9858113
399.17945	26.258896
400.05587	4.6602886
405.43504	4.3387222
408.18529	5.2893481
412.19172	35.930162
417.80366	0.68564343
418.75375	0.55185862
421.49099	0.68911214
425.77457	1.2230723
427.01302	1.1080348
427.65705	1.6241976
430.76837	1.4624691
435.2609	3.7541585
437.97096	1.6317479
444.02174	1.3571584
446.2337	3.2022307
454.26489	0.34261689
456.418	1.5140138
456.79814	1.8263053
458.94635	0.57661485
459.74072	0.84910034
462.20309	1.8540926
467.75814	1.6506733
470.40449	1.2502499
471.41512	4.6249298
472.55092	1.451153
474.60888	4.4854129
476.06441	2.9265153
477.09814	1.8439709
478.21942	0.29847819
484.24012	1.9248108
487.41813	6.6472113
488.23422	3.0768049
489.53359	2.2746037
491.59769	0.35637991
495.10225	2.4317426
495.80344	5.0099889
496.77833	1.3121494
499.71432	3.3337482
506.06308	1.3801371
508.58815	0.60359851
512.27516	10.552342
513.54157	4.6786854
515.45421	0.87636062
518.75558	2.6523396
519.78867	3.7108044
520.19956	4.2292023
522.8575	1.216819
526.32786	1.953405
527.22617	3.373191
529.13521	0.7916083
533.33844	0.33477655
539.75803	2.7349514
551.31341	0.31411812
552.70303	2.1434935
554.41905	1.1804495
559.31514	1.9311723
561.22048	0.54371974
561.61774	0.96818914
568.28729	0.40138825
577.36578	0.31477779
582.56032	2.4741099
590.12779	3.2562046
591.26872	1.5132017
603.20014	1.8862781
604.19401	0.38380763
611.34281	1.6926709
612.15341	2.8049128
623.42906	0.48664666
626.17571	1.9331984
642.22295	21.871494
645.86149	0.6050605
656.46399	1.0162981
660.27673	1.3735861
686.24988	1.1715193
710.30723	0.79970458
713.46345	2.2251242
722.71636	0.65505046
724.18818	2.5742609
741.23799	20.160016
741.61398	6.6781943
774.7879	1.181698
826.35162	0.89511682
854.32962	9.2037654
958.17797	0.55628166
1000.4567	0.67178367
END IONS

BEGIN IONS
TITLE=18: Scan 871 (rt=1110.73) [E:\ORBITRAP\Laura\130118_OT_LB_Leaf\130116_OT_LB_wholeleaf_1.raw]
PEPMASS=537.76243 2305.4121
CHARGE=2+
SCANS=871
RAWSCANS=sn871
RTINSECONDS=1110.7282
173.12437	0.48148392
195.26569	0.54244684
201.10806	0.70188156
201.77109	0.085455415
214.02414	0.95948902
218.22144	0.71065709
222.92789	0.74738768
238.86296	0.74160047
240.17999	2.1951834
240.83006	5.6661342
242.88443	0.62666074
246.00092	0.50348764
251.20057	0.68905772
252.95566	0.71641051
259.07285	0.78819905
261.00743	0.59124568
272.18359	0.80427437
275.18316	1.7109782
281.82416	0.2532293
287.13403	0.25440189
290.76422	0.45346534
297.73634	1.529541
298.62782	0.83012328
299.33954	1.789842
299.90334	6.2211785
300.79501	1.6571703
302.09194	0.72601103
307.02779	1.8824469
307.78289	0.89754551
308.29832	1.2247481
308.9483	1.3101065
310.35871	1.9411282
321.86175	0.44417793
323.02349	1.343381
327.54208	1.4100142
329.07408	0.26704751
332.32116	0.35332865
339.2914	1.2044735
343.06283	0.52215924
347.16654	0.62359365
348.92651	1.5675327
351.10725	0.40333822
354.70598	0.7520876
358.10241	0.6916993
365.35921	0.85784682
370.22471	2.4392922
370.94008	3.5603173
372.03754	3.3777719
379.89848	3.0088511
381.96678	1.9771825
384.34891	4.0906412
385.19464	0.56645256
386.06898	1.0711855
392.73421	1.3579362
396.98334	0.6534974
402.45094	0.50433303
406.06586	0.2360382
406.80576	0.50035933
409.49037	1.0220631
420.62612	0.88666608
422.40464	1.7694335
424.21701	2.2911473
435.10276	1.1238117
435.80883	3.1995145
440.26293	2.8014526
442.76222	5.5090918
446.62725	3.569912
451.86181	3.1233087
458.12383	0.78895939
460.18681	0.53851266
462.10618	1.218445
463.91553	1.688562
465.21296	0.61344995
468.58888	1.6395603
471.59522	2.4052706
475.26602	0.87705631
476.86992	2.6268224
479.1159	1.3349898
482.11011	0.4640172
485.28943	0.29015136
488.47595	1.3493333
495.10119	1.7021017
496.93352	1.3486191
498.82164	4.3376215
499.56512	2.2215079
503.50363	33.720644
506.30125	2.9055362
510.40718	6.1915505
515.241	7.0731696
516.04849	6.9310301
519.74983	69.840803
520.57563	18.931969
525.68969	6.506537
528.84191	20.640406
530.10515	6.7609999
531.47538	6.4894929
536.79209	1.1114791
539.4579	1.5225825
542.24212	1.2687186
545.86518	2.0344202
551.10146	0.83394717
551.99202	2.3146667
558.71197	1.7851533
561.86145	1.4013754
567.62712	2.637646
571.71017	2.4869201
576.2823	2.9149448
578.95044	4.2980153
588.52676	0.51336474
591.58816	0.99581903
592.09602	2.3097512
594.36941	2.4599986
595.22631	4.0035579
601.6352	5.9454669
604.30095	1.4318671
611.36406	4.2283738
612.7159	1.5023012
615.74591	0.96632363
619.49249	0.89527601
623.69041	2.1546305
624.61136	0.91529956
628.04039	6.6251634
630.22563	2.9563148
632.84897	0.42655062
642.65201	4.2636321
644.4099	5.5387595
649.85515	4.1464734
650.49028	10.7205
656.08537	1.6238107
659.13502	2.5122694
662.65919	3.2389923
668.44323	1.7880297
672.79955	4.5752318
674.48702	9.0748165
678.43603	1.7729309
684.68166	1.8381074
687.31479	3.8165806
690.58685	2.1483202
691.25564	5.0637454
696.79913	1.9341489
716.92192	7.039138
725.33222	14.836027
730.36751	0.56806525
740.76336	1.2521216
741.48396	0.46282692
748.81048	3.1904539
759.51149	0.52890543
776.76886	0.89801058
790.30471	1.8444902
798.33184	0.37745525
814.95574	2.558401
816.18049	0.745521
830.06916	1.6961482
833.16565	0.89695388
858.50665	0.40979449
868.2348	0.53652336
882.03198	1.1849627
887.60176	3.5724955
891.49656	2.5785845
896.40747	1.9417812
902.58074	0.70604784
910.83802	2.4827967
943.27599	1.1745011
947.23596	2.0151515
963.43603	2.6048285
END IONS

BEGIN IONS
TITLE=19: Scan 876 (rt=1115.35) [E:\ORBITRAP\Laura\130118_OT_LB_Leaf\130116_OT_LB_wholeleaf_1.raw]
PEPMASS=542.26325 1378.7633
CHARGE=2+
SCANS=876
RAWSCANS=sn876
RTINSECONDS=1115.3538
173.90256	0.5693405
210.87635	1.325403
212.95506	0.46158116
215.01472	0.86701972
222.14801	0.81407228
225.039	1.1021572
227.05958	0.872844
230.01474	0.40463762
239.00244	0.84420649
254.07038	0.28502158
257.51593	0.86725707
272.09458	0.82149436
272.50697	0.21800645
274.88818	0.95885143
282.84417	0.54299038
284.15096	0.2464068
296.07043	0.33966217
307.94046	1.1371464
313.95764	1.4953678
323.12994	0.52758957
326.47333	0.53735339
338.85207	0.43154471
341.90417	0.87343573
342.28607	0.26087194
345.98124	0.46465735
346.92229	0.19070168
355.34839	1.1108833
360.23449	0.35662238
368.93374	1.2314819
369.69702	1.4241527
371.15571	0.34599678
372.97029	0.52970176
373.56727	1.1238035
374.22407	0.35137445
380.20586	0.31073299
382.27037	0.91866601
384.86287	3.0057961
385.53321	0.79167889
386.02816	1.6307135
386.4986	3.8512714
387.35528	0.83604283
392.0776	1.4710183
395.01878	0.42710757
396.75849	1.7937131
398.2087	2.0211214
415.08502	3.9944493
424.6602	1.4572681
428.83594	2.2457976
434.68709	0.84030545
437.1078	1.3083213
440.04128	1.7619285
440.99611	0.61023247
442.73116	1.397548
444.72122	1.0219776
446.83658	0.55274232
450.88917	2.3657803
452.99619	1.2495696
456.08605	1.0513494
456.69844	2.2389676
459.18948	1.9940094
461.27944	1.0539242
465.30156	11.377595
466.2276	14.513566
469.44263	0.26989218
474.32962	1.2665571
474.66984	3.6052289
481.74706	2.4346934
483.73371	1.184802
484.67379	0.76216635
485.15324	1.3984709
486.21239	0.47270379
489.81717	3.568554
493.7214	2.6797048
496.21214	1.0289705
497.31408	2.1976727
500.47588	4.1474205
504.41077	0.71410478
508.25931	0.5493203
510.36313	2.0024694
512.44182	2.0960726
515.33484	3.5945348
517.41829	0.2692035
520.31641	0.51405062
523.59899	3.4956552
525.02983	4.3802083
529.15645	6.2373889
533.03511	5.8650971
534.04295	6.171573
534.75497	1.7768935
537.22086	0.48858434
542.09733	0.7641414
544.98092	0.3098059
547.11514	0.76957087
547.83215	2.0102511
552.54333	1.069951
554.27787	2.3870129
557.06659	1.5124781
561.91893	1.6277221
564.89177	1.0953074
569.10247	2.0739403
571.32706	0.27348409
577.07397	0.49184624
581.06659	0.65066288
585.24065	0.77561801
588.11069	2.4899528
590.33084	1.2908759
596.99559	1.6574455
598.77059	1.2258736
607.26363	4.5159079
607.59594	1.6690744
610.28968	4.1221148
614.16515	4.5170624
618.79371	2.1336929
624.26019	2.3514043
630.25022	2.4662063
635.11302	1.4596107
637.23418	2.1702295
641.38783	3.0035882
643.90616	5.3860958
649.99666	1.4119078
651.66613	1.4549548
652.438	1.9435277
656.94198	4.6789326
661.29145	2.8119853
664.48775	1.2849065
669.38105	3.5291894
669.73743	8.4806744
673.98054	5.5281782
678.29015	0.4986669
679.411	0.30273724
681.41729	0.63507924
686.98581	6.0132014
692.51855	5.4920818
698.45594	5.4938143
699.3454	1.8708659
701.82129	4.4131843
705.73335	1.832368
710.26247	4.4723065
717.32993	1.4628806
720.72767	2.9426651
721.97606	0.84008542
733.76801	2.3868474
735.17105	1.883866
754.45373	0.60920612
774.6595	3.083615
777.32058	1.3934177
782.63718	0.73667999
783.25256	0.88580108
807.28238	0.46749147
812.31536	2.1507188
821.38581	3.1188087
830.3147	1.1949714
831.21352	2.670648
849.38018	0.579641
857.48204	1.7926663
893.11361	1.9278416
897.27724	1.3013913
912.51599	0.29886154
940.45459	0.47180475
961.02386	1.4967302
983.49475	0.55807949
1013.3553	1.3271472
1028.7892	0.70654539
1033.7374	0.78859388
1057.3252	0.90035637
1092.6752	1.8892476
1095.3874	1.9073569
END IONS

BEGIN IONS
TITLE=20: Scan 886 (rt=1124.56) [E:\ORBITRAP\Laura\130118_OT_LB_Leaf\130116_OT_LB_wholeleaf_1.raw]
PEPMASS=542.6221 3004.2637
CHARGE=3+
SCANS=886
RAWSCANS=sn886
RTINSECONDS=1124.5623
169.9884	0.24300954
175.02656	1.3250928
181.18628	0.31922817
182.11962	0.91695823
184.02716	1.9358717
184.78775	0.39949731
187.85046	0.29938574
191.13483	0.70409938
195.00595	1.1068115
211.92421	4.2973148
212.72664	0.66653709
228.14844	0.75571152
228.82992	4.8459631
239.8233	0.85151728
243.06703	1.7830669
252.05688	0.40594016
257.07755	0.74393734
258.12293	0.5972339
261.10903	0.50789066
264.42283	0.81189064
265.23256	1.509373
280.96305	1.7692718
283.04901	0.28879083
283.83014	0.54995661
292.74417	1.5601745
304.1651	0.2640804
322.68069	0.92470437
324.91091	0.30422018
328.15021	0.39946759
333.1834	1.9205477
336.18084	0.71719632
346.13152	1.6951152
346.90242	0.33190122
352.83454	1.6307142
355.97953	2.5348805
357.06402	3.2658273
358.941	0.79388954
359.83834	1.3475341
363.81365	1.0247623
364.95326	0.52589819
372.3853	1.2383966
374.31596	1.6419103
375.22192	4.3788471
379.02192	0.9845056
380.73049	1.0917216
382.79464	1.7471849
385.08624	2.7281974
386.01077	2.3945869
389.16837	0.83499966
389.6211	1.2890627
392.14058	4.0773146
398.13648	80.142081
398.67712	3.3559876
407.48985	1.6503972
408.36093	0.33368495
410.13577	0.39844408
413.12359	1.6203375
417.23272	0.299323
421.29785	0.49978994
423.96048	2.2719018
424.31263	0.70030906
424.89845	0.92774265
427.97015	0.60630813
429.95056	0.80412965
435.10492	2.2054549
440.15136	2.8968017
440.88455	0.89210186
442.97219	2.1023781
447.98145	0.43222944
450.42861	0.71260331
453.3125	1.0175564
465.42398	12.664656
465.88499	26.238122
469.23628	0.60115788
472.40985	0.30586895
476.59628	0.80956518
477.77198	0.91848354
482.03843	1.3101491
483.6778	3.6735546
487.7106	1.5536591
489.71814	3.0262814
490.50387	6.5050516
492.54806	4.239745
497.09783	1.7353102
499.13088	5.6289177
500.8546	5.7401377
503.92735	1.6239797
507.90649	2.0310357
510.74292	4.9114893
513.29309	9.7236682
514.49225	3.43625
516.5609	2.5814113
519.28932	0.97365655
522.41199	5.4801014
525.9326	12.814602
531.11591	16.441592
531.81627	6.1695028
533.07	9.5471705
534.66408	2.1185108
536.47605	3.3360336
541.1958	0.43036493
541.86651	0.71005992
548.07178	3.9632962
548.66774	0.73048386
552.99769	0.89335498
555.35044	1.9155567
557.20311	5.1827302
566.34627	3.1529543
567.51042	2.2270992
569.09964	0.40437154
577.33886	0.39087338
577.83761	1.0507698
582.33562	3.7877596
584.33989	6.3485172
589.07971	1.120533
593.2972	0.94479492
594.32649	1.1488608
596.66418	1.9200883
601.38779	4.0175494
603.38896	3.609821
604.26594	0.59184039
607.89581	2.1260967
609.79933	1.2594215
613.34022	2.7755861
617.81206	27.753258
618.32947	10.024606
619.36548	4.6782611
623.448	2.0820317
629.22859	1.5578099
632.21855	2.3406509
635.2645	0.9742087
638.03713	0.34751782
643.2408	0.99553847
649.84937	5.9905696
651.10875	2.9420003
652.218	1.109069
655.88839	4.525832
657.45941	1.5155719
660.31953	3.5739974
663.32483	0.70681658
666.82835	1.4946741
669.62495	1.8508859
674.04642	4.340518
674.63396	6.5064698
676.23768	4.3308663
681.76121	2.7786647
682.8366	4.374753
686.34787	1.5058854
689.78863	5.061239
692.84628	2.1519043
698.32331	7.0282907
699.3378	24.392443
703.48792	0.50760555
706.23142	0.6721962
710.39008	1.1974802
723.26193	2.5441187
726.26405	3.3460074
729.17084	1.3224754
733.25139	0.87711137
734.82531	1.5027854
741.33519	2.0918457
743.2439	0.96815295
748.31862	2.2023743
755.20154	1.5486556
756.5728	1.3620187
761.35195	3.5346799
762.02273	1.721016
770.30565	2.2456956
773.19026	1.350578
780.16772	1.3516614
781.31017	0.31713289
787.11615	1.4965117
795.3858	6.5349928
799.35024	0.38929018
814.14521	15.43282
814.5195	6.8865911
817.72524	1.7700917
823.43162	6.5415644
831.32614	63.233555
839.44238	1.6707201
856.27996	0.72982358
864.16625	1.1276342
867.07683	0.39448896
876.23443	0.84419017
903.20001	1.4532918
909.43676	4.236937
919.34582	2.3113345
965.88891	2.6337881
971.53611	1.2583907
974.10483	0.8224998
1038.1244	1.3494786
1054.6433	1.3373701
1062.5486	0.46488197
1096.4727	0.76608454
1113.3274	5.3193785
1146.2483	1.1519653
END IONS

BEGIN IONS
TITLE=21: Scan 887 (rt=1125.24) [E:\ORBITRAP\Laura\130118_OT_LB_Leaf\130116_OT_LB_wholeleaf_1.raw]
PEPMASS=563.45302 1853.8347
CHARGE=6+
SCANS=887
RAWSCANS=sn887
RTINSECONDS=1125.2368
166.98248	0.96584396
173.04718	2.8555771
182.21304	0.44528466
200.93399	2.9200488
209.21803	0.58526099
210.14959	1.184905
223.45633	0.94101601
227.0688	0.35272148
243.10058	0.81814092
255.12924	0.67669178
259.71564	1.3230787
260.07137	3.1429725
288.0885	0.39105878
297.01179	0.55247528
308.14343	0.39683484
311.13168	0.48759421
312.7828	1.0094646
329.09588	1.2214423
350.91022	1.6431574
358.65305	2.229287
359.02358	0.33080952
365.73077	0.37129158
374.18005	2.8939384
391.6492	0.40726456
404.30389	0.73832291
409.6553	1.8760668
409.85258	0.51923281
412.19366	1.3489236
415.93396	0.57907123
432.68642	0.92517834
433.26407	2.8200949
434.84573	1.1779308
435.84398	0.70942931
437.99739	0.35579089
443.89819	1.3376173
445.85788	1.3874584
448.90308	1.2838537
455.16424	0.31087439
460.81311	1.4052374
467.95151	2.3164958
468.96738	1.1929674
475.90149	0.96248586
482.69696	1.6767503
485.18591	2.9376628
489.22234	2.5912566
496.55469	0.90234696
499.53291	2.5813488
500.82382	8.4298158
502.04839	1.3639243
502.67772	0.39997551
508.53629	1.2900867
510.16888	1.4563278
512.99758	0.43592698
515.91024	14.688933
516.81304	10.429205
518.30449	2.2448157
521.44887	2.3796551
524.30178	3.3429101
525.34216	2.6559799
527.03829	1.9804384
527.80591	2.9934954
528.79538	2.1955077
532.33652	3.3216516
534.12163	2.4583021
536.59151	3.4669193
537.50813	1.1430718
538.36329	3.018207
542.75839	3.4324704
545.42366	6.0466481
549.13423	2.8783114
551.61337	6.7009838
554.47958	22.1467
558.34321	0.31288009
572.78747	1.362317
573.93713	0.79903717
578.16467	1.7363771
581.83911	0.98039617
586.83515	1.0544982
590.0144	1.0047262
595.79504	1.564036
597.28212	1.5473028
599.53473	1.3624706
601.81713	3.7222446
605.99041	1.7187437
610.06738	0.56405736
615.7951	0.79291451
618.60176	9.8746258
621.57602	2.2613474
624.97957	3.158112
628.40423	8.5651768
630.21466	2.3739628
632.40109	24.044115
635.98746	38.180818
638.59395	3.4504611
642.16522	2.0434942
647.61291	3.2634425
649.18175	3.5748743
652.05193	2.5127444
656.62822	3.6121968
659.86897	2.4147568
660.9407	1.4828981
663.2634	1.1048379
666.73051	0.45803081
669.05038	4.8208781
673.61252	9.7730982
675.26032	2.5075956
680.17761	0.33802984
686.73243	2.3013342
688.56826	4.1853769
691.77494	9.9464155
697.83518	0.26211822
704.6721	2.2568923
713.2031	34.581953
713.77396	6.9493476
725.67081	3.0952598
727.53263	1.2459672
730.38996	0.52891421
731.71264	1.0818028
737.35095	5.4869106
740.71109	0.43109806
745.09777	1.3404443
751.71402	2.1105036
755.63665	2.9742181
763.27123	1.7248504
781.95029	1.3273335
785.35864	1.1042487
790.46456	1.8652728
792.88788	2.2679096
796.24824	3.3057122
837.62865	2.3552098
856.43188	0.72136596
873.20933	0.65712855
885.25766	0.55148149
913.08389	0.89553167
916.37756	2.5451922
922.32005	0.58655033
926.45744	0.65599349
928.27777	0.75755114
934.60498	1.693468
950.18457	0.66278178
968.46259	0.962555
978.01904	0.84334845
998.03454	0.87831065
1047.6017	0.26221723
1070.4922	0.79213506
1087.2764	1.3679531
END IONS

BEGIN IONS
TITLE=22: Scan 891 (rt=1128.68) [E:\ORBITRAP\Laura\130118_OT_LB_Leaf\130116_OT_LB_wholeleaf_1.raw]
PEPMASS=508.59883 1431.0222
CHARGE=3+
SCANS=891
RAWSCANS=sn891
RTINSECONDS=1128.6758
147.06561	0.63923103
173.03908	0.24949054
175.23793	0.30021492
178.88248	0.27462203
189.83939	0.43362255
200.75359	1.1410108
201.16467	0.21051133
207.16805	0.87151985
208.1604	0.24324214
221.43313	0.80654789
235.89135	2.1129549
239.9276	0.46532384
241.82208	0.56821711
249.18419	0.86939302
250.81928	0.35621357
257.90918	0.47146808
261.00403	0.36570492
278.76874	0.3384167
284.34616	0.41583081
287.07155	3.8693503
287.59703	1.5698925
288.02744	0.22837907
289.64166	0.80211583
301.20273	0.29228405
303.1134	0.34795877
312.1218	0.81339961
313.18451	0.57839956
316.15732	1.4848134
331.93139	0.4950731
333.62587	1.543207
335.32955	0.55178266
337.5118	2.8712292
340.13861	1.8311949
345.13686	1.0444837
348.27842	0.65615634
350.17664	0.28088759
351.51346	1.6431368
355.13819	0.47634493
356.11672	0.68950921
363.75884	1.9580776
367.37325	0.99983794
370.64436	17.099211
371.22475	3.1781409
375.79064	0.68259754
378.53518	1.2257869
385.20352	0.97420912
390.16456	2.3188135
392.73243	3.1483904
395.62294	2.7691601
396.91737	1.6150491
398.99233	1.0811949
404.7572	0.30036782
407.31727	0.35646317
411.30921	1.8211667
413.10201	1.3057971
414.04064	0.78716306
417.07776	1.1579302
427.15082	0.79558757
432.0746	1.0250874
434.41614	1.8816569
445.02564	0.52670599
447.75476	2.2646094
452.23608	0.85946898
462.05286	0.66568942
466.26389	0.33861673
469.06427	1.2200209
470.42201	1.319895
472.20123	0.75848663
475.29268	1.6531619
477.1141	0.8858747
478.84027	3.2866319
483.27454	0.38554363
487.64371	5.8513328
490.10181	2.1809259
491.08752	1.9106113
495.33478	1.9443275
495.92217	2.8719648
501.26706	7.7017196
501.79865	12.177566
504.66254	1.1077807
507.3115	2.9606068
516.5912	1.7228369
524.1831	6.5731858
527.2083	1.0203637
533.15942	1.0462529
539.71884	4.8760376
548.3219	0.71928191
553.1607	1.7865368
555.6719	0.57596791
557.09899	0.70957819
561.46255	0.80121485
564.33183	0.39677135
566.24109	0.72755938
570.67262	2.5569014
573.21233	1.5649379
574.6359	0.65454892
577.99676	0.55987686
581.53942	2.8860315
587.32068	1.0457569
588.87411	2.3322189
592.7174	3.1136387
596.8009	5.8139668
601.16801	1.0538929
602.64549	0.67099457
606.17725	1.6573368
609.25781	2.7506178
614.35168	1.6593668
620.04663	0.84894632
638.7765	2.8985658
639.33632	7.618216
641.67709	3.1616568
643.2133	3.7976865
647.18841	0.95890591
652.85109	1.9610323
655.05407	1.7798083
660.1481	9.5609479
661.27448	23.069272
670.11364	3.5747639
678.19748	0.97820771
678.95106	1.7431256
680.67852	1.92504
687.87817	3.4091397
689.24751	2.656035
695.72533	5.3988796
703.77412	5.6040858
712.43076	0.27383073
716.41485	1.4297516
723.09314	1.7751008
729.37671	0.95538588
740.27386	13.782846
746.30437	0.75468723
747.24352	0.25589554
751.35296	0.56507663
756.46506	0.39969265
757.4049	0.99462873
783.99696	23.161831
789.21355	1.0109426
801.41021	0.41170563
806.37692	0.82282502
808.07293	1.5731526
818.08412	0.33097236
821.34095	1.841397
824.00875	1.0107998
837.41369	1.3629376
842.30285	0.90678069
854.29008	1.7096099
861.0249	2.6643457
864.77833	0.74825316
868.4605	1.3532287
873.0158	0.81846389
878.41614	0.9923002
888.38006	1.508195
913.32946	0.59057189
947.2772	2.5447822
948.44455	5.3812561
1047.5408	1.4701358
1085.6548	1.0846604
END IONS

BEGIN IONS
TITLE=23: Scan 893 (rt=1129.8) [E:\ORBITRAP\Laura\130118_OT_LB_Leaf\130116_OT_LB_wholeleaf_1.raw]
PEPMASS=427.21701 2122.4507
CHARGE=6+
SCANS=893
RAWSCANS=sn893
RTINSECONDS=1129.7997
121.06823	0.57780453
129.05743	1.1952149
133.26422	1.0113642
137.95293	0.28540445
139.83691	0.61529091
173.04542	0.69117934
174.07371	1.4440151
175.11707	0.29331169
188.87884	0.36069232
192.73726	0.32851243
193.9708	0.85197242
198.15284	0.51344327
199.96615	0.41137468
200.96781	1.6697467
202.73053	4.1384856
204.22716	0.63166343
212.00147	0.78652579
214.00095	0.83325979
215.17029	0.19304263
217.12262	0.95698742
222.88096	2.9983733
224.87222	2.6175944
232.58785	0.3967015
234.89799	10.733309
235.82918	1.0848427
240.37768	0.8143521
243.75738	0.37258368
249.08524	0.74973733
251.14072	0.3893825
252.9743	1.9882948
255.31364	0.65892339
262.00108	0.40537717
263.12524	0.54544
268.72666	1.9529047
269.16715	0.30353961
272.10309	3.5193414
274.94505	1.0886228
276.10766	0.34946984
276.76254	1.151964
284.59813	0.5013063
285.1925	0.68655436
292.32165	1.0868997
294.88119	0.80829644
301.16586	0.72705185
303.36749	1.1411545
306.79006	0.80892237
310.62595	2.8643732
311.32189	1.1098111
312.94353	3.0201936
314.65942	2.9301328
319.98263	2.2950709
322.22018	0.65869086
322.55353	2.4659593
323.67462	0.76736152
324.54703	0.31772123
326.77685	2.0605856
328.14087	2.2736261
328.65992	2.8181075
330.91594	1.8086041
331.22793	0.49102453
332.08621	2.686652
333.22031	0.36795881
335.1732	0.29923181
337.94838	3.0362738
339.13928	1.922546
340.79451	0.45691796
345.41397	1.0261377
348.66897	0.37036365
351.98223	1.3261633
356.2199	4.5609185
358.56138	1.6399437
359.86221	2.7814472
361.86292	1.7906731
366.82807	7.0004841
368.84051	8.0294536
370.06546	1.5638238
372.11424	2.8528335
375.44519	2.2503518
376.13228	0.88028663
376.878	2.572337
378.44394	0.8877872
381.35877	3.3252575
381.80298	6.1382249
382.55498	2.5124201
386.95848	0.66483012
389.16095	0.77925469
391.90147	5.4284359
394.15843	4.5970954
396.08674	1.8352126
396.41625	0.46852241
398.85732	2.8600177
399.27054	0.7227823
400.43368	0.80137674
402.31318	1.5462312
403.46618	1.0586507
404.11102	4.1669711
407.21564	1.7888542
408.62924	7.0479056
409.64564	3.6997597
412.03332	7.5034974
414.78019	9.1056569
415.84857	19.737298
421.23229	73.990675
423.78363	1.3538658
427.04705	2.7600882
430.81388	1.8990104
434.39118	1.02344
436.08788	0.33556473
438.42343	1.8423288
442.14561	0.31407981
445.06645	1.9306747
446.30967	1.4170072
447.68901	0.79639959
449.87282	1.7087292
451.71911	0.7451933
459.25599	1.0431857
460.1835	1.8427689
464.89979	0.56427637
465.99686	0.78309242
466.84219	0.9491549
468.43373	2.4647207
472.6843	1.8122233
474.3059	4.3686089
475.92884	2.6193168
480.32398	4.4682715
483.2693	0.89994867
486.39992	2.1089911
488.95897	1.8974107
491.17305	1.5943432
492.56937	4.3698952
494.80707	1.654166
501.76873	1.4150124
503.60757	4.24661
505.7439	0.37427762
506.84184	1.7269134
514.04406	1.6492844
516.19403	2.2728528
522.84134	2.2751485
523.86917	3.0994314
524.84702	6.2291485
530.93039	0.63876673
533.65554	7.4599904
535.11349	1.7430381
538.79073	6.1816013
539.41521	1.2221045
551.93156	0.67719634
555.04028	2.9656297
559.38056	1.2060675
562.73794	4.1930062
563.49076	2.2642086
564.59862	0.59688538
567.35589	1.6689907
569.08969	1.143435
571.6746	29.709294
577.33049	2.5914906
579.3386	2.6815398
582.27547	2.1848211
583.37435	1.0198506
584.17128	2.4746863
585.2502	1.2485398
590.2684	1.5188613
592.11128	0.94402986
594.88013	1.4121669
597.7807	1.8025885
603.29842	1.1044068
606.90121	1.0119479
610.16501	0.91930479
612.31335	0.48293765
617.66401	1.4432677
617.98938	0.51648931
620.30029	1.1365232
624.80721	0.4027997
625.2383	0.86217041
631.29112	1.0829875
632.97571	0.61321621
638.31995	5.0719383
642.27661	0.67852667
646.07274	1.3362301
655.55548	0.89841942
659.04494	0.54607239
659.39552	0.20161547
662.9486	0.40830632
667.20886	0.99813133
699.50451	0.51668096
711.43475	0.35526768
722.2177	0.28536446
728.11126	1.0935795
762.18816	1.8521726
805.22216	2.3136372
806.44141	0.71486207
824.84674	0.4448034
913.92104	0.72098043
916.22094	1.2945492
932.40623	8.3044713
1014.6765	1.2070678
END IONS

BEGIN IONS
TITLE=24: Scan 896 (rt=1132.07) [E:\ORBITRAP\Laura\130118_OT_LB_Leaf\130116_OT_LB_wholeleaf_1.raw]
PEPMASS=422.75722 2098.457
CHARGE=2+
SCANS=896
RAWSCANS=sn896
RTINSECONDS=1132.0672
128.97308	9.047934
145.26935	1.3271494
147.06466	5.853069
154.87568	1.1178531
157.16958	0.29200122
173.14288	0.41293746
181.09392	0.63443739
183.41603	0.6860178
184.1776	0.26710516
200.04592	0.31105198
201.00581	1.1711932
207.07743	0.98407551
209.07509	1.3354315
210.15871	0.38381608
212.95544	0.44052552
226.06737	18.934454
228.67889	3.4700483
244.15372	29.718687
259.83331	0.23267571
273.77737	1.3668171
294.11126	0.41942074
295.91153	0.50043229
310.13177	0.28473744
313.25893	0.59664985
316.85598	1.3880191
320.91718	0.74871202
322.17736	1.615999
334.18557	1.5517658
337.33973	0.68979308
345.12969	2.7627724
353.03235	0.34805933
355.01511	0.89717347
357.06577	3.771528
361.70395	0.26234085
365.30081	0.74468892
369.89251	0.65140668
375.22237	2.757571
378.98283	0.34587008
381.38363	1.6147502
385.08646	0.38053445
389.22319	0.459894
393.23966	3.202408
393.79131	0.44822834
394.21628	1.5030332
395.19251	0.87269641
398.28887	2.5421949
399.66656	0.83635386
400.6984	1.5963869
404.66288	4.7815129
406.17389	2.2827748
407.35055	2.471787
409.7699	7.0053058
412.76539	3.5995043
414.82338	6.4377553
415.62769	9.9172739
422.11331	4.353987
422.80462	1.8449637
428.13768	0.28525498
430.27689	2.1656389
432.05683	0.92868062
441.81522	5.0666222
443.31814	1.2920179
445.65528	2.4438672
449.99567	4.2621775
452.17718	0.29383887
456.62152	0.85216925
461.42818	1.1199231
462.37748	1.700491
464.17091	0.33444075
470.22906	15.675281
477.6936	1.8631048
490.62152	0.78118072
496.02656	0.53781527
496.94381	0.92932504
506.85604	1.5075637
509.12831	1.4957193
509.79168	3.0807227
512.69751	1.2370302
514.25671	1.7225105
517.08057	1.2052217
519.91562	0.54107247
521.62719	0.87110311
525.2854	0.44096987
528.27295	0.43929963
532.40185	2.3060885
535.36668	0.27034314
538.60829	0.45844282
541.07509	0.46623207
556.40041	1.3796481
557.689	0.94023586
560.46489	0.7650909
562.13241	0.70294325
564.04162	1.4569165
566.22574	1.4058344
566.7824	2.8722167
573.17211	14.794802
575.82616	1.8774725
579.38269	1.307577
583.11952	2.2695071
584.08524	1.0712574
585.39474	0.90156957
601.26542	207.08156
615.1567	0.41614525
617.33746	0.79890069
623.34285	1.6710622
625.28598	0.47648487
641.24542	2.4017947
665.27111	0.7881602
678.25244	1.6092352
685.17667	2.7330337
688.0607	1.1287468
698.01599	1.2542932
711.42875	0.46980456
716.34646	15.695818
731.35528	0.86812899
785.30237	8.1093352
END IONS

BEGIN IONS
TITLE=25: Scan 900 (rt=1135.46) [E:\ORBITRAP\Laura\130118_OT_LB_Leaf\130116_OT_LB_wholeleaf_1.raw]
PEPMASS=427.2168 1901.4091
CHARGE=3+
SCANS=900
RAWSCANS=sn900
RTINSECONDS=1135.4576
122.93864	0.97198018
137.93308	2.8408586
139.17922	1.8909438
154.92837	2.1022313
156.95034	0.42521048
159.01286	0.24506364
162.95845	0.81026948
168.39659	0.68783327
172.80587	0.21451463
173.15067	1.4971226
174.93932	0.45738753
178.94734	0.77399872
183.13537	0.35178074
184.07924	1.5635553
185.89184	0.70210367
189.04825	0.79476538
191.20895	0.27458095
202.80895	5.7822271
206.34829	0.29785717
207.20242	0.45355978
211.08662	1.4080603
212.86751	0.5828509
222.83173	4.1102317
224.12786	1.146244
224.94227	1.4029901
226.75125	2.8867827
230.19159	0.28302397
232.11198	1.4465904
234.78623	4.9870053
235.2	0.98915223
236.35761	0.32935455
240.40549	2.5275683
251.09542	0.76462467
257.23813	0.49880967
266.91089	0.31244293
269.32302	1.1322958
270.15667	0.3724077
279.87393	0.33064089
280.57162	0.68650253
282.73571	4.788754
284.05026	0.93912411
284.99264	1.8402832
290.99237	0.32085751
292.08233	0.43501164
296.14874	0.71176994
299.73522	0.48458551
302.09861	0.56773598
303.5689	0.78072206
305.16232	0.58371994
309.21564	0.45102603
311.14082	1.2707005
311.56202	0.44982342
312.57894	0.38195592
314.82025	4.102893
315.23908	0.74394245
322.2769	0.51434501
324.17595	1.1855782
325.85527	0.42895179
327.10786	0.40180015
328.19335	1.0498769
330.19339	0.38060482
332.12262	0.5418884
337.11162	0.48083596
337.79275	0.76795314
339.00677	0.844872
341.20937	0.37655934
344.59594	3.1891706
348.13735	1.7756274
349.72884	1.4893636
352.19596	0.49838915
353.08482	1.7722227
354.84568	1.3975994
356.03653	0.69315115
360.17861	14.391793
362.79088	0.81539445
366.92403	2.2249194
369.86452	0.59039442
370.77249	1.3125886
374.23183	4.7409325
375.08264	2.166386
375.71175	5.0050998
376.98014	1.9695868
379.84493	0.58650949
381.43672	2.7144866
381.86895	14.50231
384.59977	0.45593991
387.09633	4.1218192
388.79216	1.0687586
390.19935	0.54856716
390.69436	2.0036062
394.33639	2.5440204
396.80086	0.67462656
397.51632	1.4534462
398.56415	1.0349489
404.14175	1.7905993
405.09951	1.0769321
406.55036	3.0538357
408.95496	10.725505
412.17483	3.8462434
415.13869	5.6978873
415.88558	7.7871554
417.52313	9.1465608
418.67317	5.2439914
420.56402	11.924707
421.1643	47.829934
424.35395	0.5826738
425.92326	0.47440347
426.39496	1.2871861
428.18189	1.7958635
430.78048	0.28463616
431.58007	0.43627066
438.73446	1.6936557
442.66903	2.3786296
445.67555	0.96439405
449.44354	1.1455039
458.54533	0.44077879
459.26746	0.73631826
463.64838	1.1991483
465.78311	1.7048467
467.16191	1.2997644
467.91552	1.4865419
468.94993	0.25516207
474.19189	0.39291053
474.63169	0.82779671
479.09848	2.5555851
481.34285	2.0317773
484.45257	5.3254779
488.47819	2.2577249
489.11575	3.1776894
491.2011	7.8777676
493.342	0.29815671
501.78092	0.60897662
504.24121	2.1733802
505.10465	1.2311367
509.1069	1.3980344
514.67785	2.1599078
515.81123	0.56278576
516.80592	1.4372287
523.17969	0.8526953
523.61398	3.301346
527.67445	0.99883453
531.12231	1.2866166
538.37359	17.321272
539.74529	4.0569351
541.22984	1.8948179
544.37488	0.5920904
562.63938	5.1216988
563.63383	7.0254013
567.15088	2.4740973
571.7256	21.956515
572.89338	5.4054595
573.76531	2.2129783
577.30644	0.4856907
579.30873	1.2152136
582.11814	0.79173918
587.77243	1.120151
589.09123	0.81701152
590.28255	2.5780534
591.35653	0.3514416
596.28204	1.3641508
602.82699	1.6243187
606.36132	1.931709
616.45702	0.78164923
617.24505	2.2028628
620.20651	1.1875774
623.26582	1.4785175
624.32547	0.60077278
638.3108	5.3394177
639.06698	1.6548866
643.48168	1.2965458
651.03328	1.7998828
652.28401	1.0959224
659.11546	1.3064577
663.23489	1.3249407
667.19197	0.5159232
672.10834	0.40447201
680.47839	0.5912287
693.58961	0.61513591
700.34984	0.44091965
704.50897	1.6993297
713.4082	0.77430279
722.22161	2.5869477
731.45929	0.40086127
739.28849	0.99604205
740.56769	0.50815612
769.72117	1.4778754
771.18413	1.0711679
806.07177	1.3112904
818.02124	0.68878628
835.33129	2.1243222
852.50268	1.3112156
915.30261	0.91534598
932.39504	4.0910218
END IONS

BEGIN IONS
TITLE=26: Scan 908 (rt=1143.63) [E:\ORBITRAP\Laura\130118_OT_LB_Leaf\130116_OT_LB_wholeleaf_1.raw]
PEPMASS=558.67796 3171.4434
CHARGE=5+
SCANS=908
RAWSCANS=sn908
RTINSECONDS=1143.6336
170.92182	0.29800276
173.09657	0.91947239
187.08227	2.0119075
187.88852	0.73990667
188.94201	3.4119196
199.02811	0.59700635
232.03964	0.2912876
244.63232	0.28580006
251.94128	1.0237287
255.98828	1.6197124
271.99258	1.9393527
286.9615	0.46563505
287.22382	1.4278577
301.05579	1.3452475
311.9136	0.82234051
313.97717	0.2647965
314.53308	0.76698111
315.13295	0.13139479
323.55598	1.6607248
325.06219	0.8511866
330.34983	0.40506763
332.04186	1.2824793
339.35454	1.6226814
342.01861	0.76841338
355.22382	2.0456152
360.97149	0.65468119
366.98084	2.5286144
380.72999	0.85582554
381.04333	0.12538986
392.23236	0.55685656
397.99485	0.62620365
398.89665	0.41926542
401.44238	0.68211717
419.70838	0.69397051
420.56782	1.1615368
424.13756	1.3220851
424.88507	1.4251509
425.83008	0.36254391
439.07264	0.90379399
440.93797	2.8356387
445.8002	2.2661598
447.73247	2.3037331
448.95703	0.82989661
454.59143	1.0311326
462.079	0.91594278
464.24574	1.7990134
475.02612	1.4677028
478.17946	2.8271729
480.61371	1.4846623
482.07529	0.92410216
482.80279	0.56537087
489.08247	1.9749072
499.16901	2.7353715
501.02753	0.8696234
506.6517	2.9171734
510.18468	2.907063
512.15128	5.1334818
513.02714	2.673441
514.83223	6.0369707
517.91929	0.84346208
519.8758	1.7097104
522.43916	4.0259238
524.85765	0.95318076
526.07945	1.0677269
527.81003	8.8559099
530.50651	3.7685096
532.46739	0.59361133
533.90114	8.3570279
538.04444	3.7737017
539.45657	6.5352086
543.24764	5.5150977
546.23745	4.65168
548.05641	8.5837427
549.03676	18.616066
550.64416	18.892602
551.63613	15.337651
561.69127	0.62853174
566.44841	0.43807261
570.73325	4.9920186
571.92899	4.584982
573.88807	1.6983938
574.9502	4.5274302
578.27143	2.0272619
581.0824	1.3624191
585.7136	2.7738144
586.23165	5.5236024
590.17979	1.0573017
592.59733	1.3569133
595.33524	8.3918972
596.82021	7.2125397
597.96147	1.6540002
608.00165	1.6938542
609.6372	0.47315698
613.10267	2.19633
616.46892	7.5940803
619.97074	3.4046644
624.63138	2.1346451
627.16051	3.2633521
627.94518	1.1040068
633.34918	1.1944812
638.93927	2.1586016
639.56183	5.8795375
641.19506	1.0655463
645.93664	5.9441556
647.19196	15.163775
651.43445	86.923687
653.31659	3.8189754
655.89127	4.5082642
657.66361	7.3671567
660.79014	3.5834889
664.71071	22.009105
668.59615	19.964427
670.54207	12.04155
673.16181	65.864557
675.75101	14.701537
676.66113	4.0153472
678.80381	5.3254093
681.91276	1.3654236
686.17231	4.9499926
693.73146	0.86335516
693.81734	3.0660869
699.59884	1.4631726
702.59608	2.2546982
705.61091	4.6184373
706.81882	2.6245084
712.57471	1.9798757
714.9173	14.143918
722.88147	1.2213096
726.93586	2.1398266
727.44681	4.466884
732.33379	2.420588
734.16372	4.0697315
736.09544	1.6731027
739.0029	0.86412285
742.09611	2.1825463
743.85259	2.3360806
746.399	3.0268134
751.3714	1.2165335
756.64967	0.77982806
763.33212	0.82665419
766.59622	1.4720576
769.89339	1.4338091
772.18915	0.55646879
776.20118	1.3977991
777.99477	1.9800664
782.28845	1.0273196
783.84221	0.86317065
789.37786	3.1043212
799.83087	1.7665536
813.59588	1.7400667
818.3218	2.6213998
820.05241	0.77705377
822.63524	2.9408749
824.97139	14.016748
831.31768	1.8687902
845.32269	2.238073
857.21965	2.1267567
862.45154	0.76855669
867.50555	0.49799655
870.69515	0.51607103
873.28945	1.5116902
877.2043	1.1400586
882.80063	0.97508064
885.99284	0.727507
888.33467	1.465439
892.80926	0.651217
898.36462	3.7422292
906.82683	2.0276108
910.44591	1.3577274
925.28619	1.0216273
943.40094	0.8960367
948.40265	2.2276751
958.81708	1.9521532
960.33101	1.1270391
968.94063	2.9774345
976.509	0.79529892
977.20013	0.99398157
988.43579	0.44456542
996.25146	0.70677241
1004.5469	1.5457898
1081.2472	2.0418669
1090.3095	0.61633047
1156.4562	0.60561888
1213.5376	0.77750411
1267.6056	1.6812855
1272.3496	0.74544145
1383.7239	1.481174
1416.3293	0.9897583
1496.5177	0.45171106
1516.5602	0.88171455
1951.161	1.8608862
END IONS

BEGIN IONS
TITLE=27: Scan 917 (rt=1153.18) [E:\ORBITRAP\Laura\130118_OT_LB_Leaf\130116_OT_LB_wholeleaf_1.raw]
PEPMASS=496.27595 3736.2036
CHARGE=3+
SCANS=917
RAWSCANS=sn917
RTINSECONDS=1153.1844
155.95944	0.38600725
157.30772	0.62811614
159.11888	0.32285758
164.84793	1.1724392
167.28771	0.52186851
169.0545	0.28899479
183.18493	3.1176105
185.00076	0.31502098
188.99492	0.37858042
193.04602	0.56262565
195.23776	0.25247948
203.10391	0.65524235
210.9946	0.53648035
214.77099	0.38846274
215.78821	0.98516357
227.94959	2.5598866
229.16989	0.39857604
230.24907	1.1116965
239.15451	0.99165134
242.1174	0.71553713
244.732	0.26606737
245.05744	0.59625064
247.0098	0.61649243
250.37411	0.53721866
258.66885	0.8102683
260.05545	2.0198397
264.86639	1.8634529
271.8442	0.90465941
273.36459	1.3762752
279.12433	0.66162643
285.87783	0.58247308
288.10994	3.6695991
292.17864	1.4254806
293.80413	1.3550479
295.78279	0.43741178
296.50839	1.0723429
309.95179	0.64360081
311.86207	4.1249415
314.50201	1.5375703
319.27313	1.4180432
328.18222	3.3265362
330.7342	0.89110311
333.84006	0.86322398
334.2664	0.20845147
342.98157	0.57491785
347.95483	0.62968728
353.6054	1.5197448
354.20612	0.40028414
357.72101	0.79238664
359.20919	2.7798737
360.65825	1.1191412
362.53966	4.3576309
363.03783	1.7085537
363.54703	3.0787946
364.6588	0.60302695
366.87141	0.76393804
369.75164	1.1689386
373.61162	0.61124724
377.08384	1.779833
379.3866	2.5559259
380.65324	1.4626729
382.39899	0.67657792
383.78465	0.80996688
387.23999	1.6189617
389.09827	0.39764104
391.78792	2.0375749
392.78958	1.3067138
394.15088	2.0656563
395.99181	0.86566812
397.89131	0.82137875
400.03732	1.3773841
402.1004	1.849461
402.749	0.60098956
409.21391	3.3984388
410.00716	1.8001884
415.04831	4.2841527
417.80582	4.0013414
419.01155	0.4568132
420.64662	0.90477798
421.73944	1.8208105
423.66967	1.6058244
426.146	3.8226289
426.74271	5.7367898
428.42522	1.5599167
431.82378	4.2215946
433.51422	2.760669
436.51218	3.3983447
437.79986	1.9465726
438.72845	1.1492449
440.93495	1.17361
441.651	3.5527999
444.79133	4.5733431
446.25946	3.0028636
448.85067	5.9256684
452.1086	2.5699947
452.89429	3.2114085
457.12702	2.4905928
458.87627	7.1417108
460.23263	7.6732498
461.07023	2.7450479
461.74821	4.4006672
463.23275	14.13741
467.01019	8.8452759
468.69084	9.286305
470.10546	2.940014
471.54752	4.5486506
473.75429	5.4117056
474.335	8.9573464
476.86024	19.636462
478.87558	2.9640009
481.15351	4.5504429
482.76931	9.4388613
483.19457	13.581325
484.51161	19.857446
486.21667	29.01557
487.18727	18.963998
488.78247	17.542649
490.1412	30.674856
493.4501	3.47717
495.75543	0.63169374
496.40178	0.91525954
497.37794	0.25543171
501.29371	0.34885389
501.7075	0.77066383
503.34882	0.50489493
504.81486	1.4394872
510.40369	0.44410306
513.02023	1.6044608
518.3045	1.3028667
522.22413	11.357168
523.63558	2.768186
526.05035	0.98581204
529.30789	1.9003871
531.76752	22.257997
536.06801	6.8626867
536.89538	2.1727041
539.22329	1.4496805
540.27651	1.2691635
542.69958	1.7199528
544.49186	2.4557946
546.12145	1.4459751
547.34273	0.88412155
548.14569	1.1129552
554.36006	3.1055817
557.33441	2.4275337
563.32937	1.8044715
565.36757	3.8209295
568.71131	4.8746838
571.5661	2.2208305
573.10285	3.6059919
578.77117	3.4678063
583.32898	3.4452183
585.06671	3.1446378
587.34265	1.9590891
588.40923	4.7268496
593.67173	1.739287
596.28929	11.434042
600.67492	3.6000555
604.87089	1.571912
608.37268	1.4033396
611.89681	6.2343896
616.05828	1.5008836
621.98747	41.176626
625.43056	4.9023559
626.62985	2.5296957
630.24947	89.343887
631.86944	4.1793023
634.98484	8.7981751
636.33439	8.327654
643.81287	1.9434157
645.31773	1.7049708
646.22815	3.2572047
648.27238	0.72272633
653.90472	7.2488763
654.93955	3.3988197
656.36134	2.0255707
661.2802	2.3998392
664.28273	3.2470012
667.95507	7.2701036
668.31074	2.6295002
675.86522	1.4862727
679.45251	1.5785479
684.7639	5.7972957
688.16781	1.4414951
692.2401	0.87203482
693.37487	2.9860207
694.83616	0.98058138
695.53096	0.93154482
700.74736	1.6864826
702.29646	2.3245475
703.94153	1.2767725
707.85749	1.1368403
714.30377	2.78067
719.84631	2.3737984
724.29192	0.58361083
730.12951	1.7531359
739.31256	1.3103702
747.47536	3.4468769
750.26367	6.3237993
752.3952	0.41395205
763.2262	6.8440457
770.14286	6.9696443
775.11493	1.6880712
782.87494	1.0223821
793.99175	1.7267183
796.35636	0.78529162
799.35456	0.31081086
804.24707	0.67614851
809.33533	0.84223851
814.42425	1.3560976
816.39828	1.0123698
820.53998	0.72281259
834.46081	1.8868441
843.39818	1.273787
849.16872	1.3466436
852.35271	1.504089
854.48031	0.98749582
857.35644	0.70179329
863.16438	1.7671602
866.36561	0.81677185
876.76586	0.91237711
880.92486	3.2294885
894.3164	1.4947034
898.99981	1.762267
902.2994	0.59539689
907.14797	0.64390608
909.60327	1.1108262
952.69984	2.2828541
955.20423	0.71520849
961.4555	1.0808884
972.41828	4.2286139
984.51087	1.0383436
1001.3699	0.79337525
1040.128	0.71208143
1070.531	3.3236905
1086.2638	0.37247982
1089.6614	0.54928924
1105.4818	2.6286365
1170.3882	0.60500852
1261.3987	0.52911379
END IONS

BEGIN IONS
TITLE=28: Scan 925 (rt=1160.77) [E:\ORBITRAP\Laura\130118_OT_LB_Leaf\130116_OT_LB_wholeleaf_1.raw]
PEPMASS=582.31816 1383.3052
CHARGE=2+
SCANS=925
RAWSCANS=sn925
RTINSECONDS=1160.7654
175.03477	1.397264
183.09567	0.49335336
190.9456	0.7548167
218.08385	0.5149741
221.14573	0.66180288
222.78763	0.35744241
225.00823	0.38555669
225.32851	1.1692294
228.12447	0.57144508
238.95981	1.5053964
241.38219	0.41312481
243.08218	0.45767646
244.21956	1.3788558
269.87747	1.3903237
297.2973	0.44223165
303.93486	0.80159156
304.87775	0.23968483
324.03938	2.5069866
341.33465	0.31148327
342.05017	0.34255483
349.06909	1.6449673
366.74201	1.587974
373.75273	1.0889556
377.22797	0.83330012
382.61988	1.2945533
385.17129	2.0853647
393.35356	0.64431589
394.00283	0.24011997
407.0787	0.49433461
409.14472	0.38462657
412.9498	0.87619871
415.89035	3.4131001
416.88386	2.1559643
419.06317	1.4794142
420.21029	0.41580305
430.57001	0.49269281
435.05768	1.3684836
443.03503	0.67597935
452.62774	0.63709731
456.15131	2.3467078
465.81252	0.63347336
466.84905	1.2222665
469.28174	0.82876653
472.77545	3.355137
483.28784	0.41012743
486.5362	0.43528571
490.26016	1.2671639
490.76601	2.1340311
492.76633	2.5647179
495.18042	0.48442772
497.35521	1.2007118
499.34123	1.2429511
501.90628	2.1047445
502.38855	0.47390895
506.69296	0.55813191
507.18432	0.85425329
508.28197	0.21827061
515.47692	3.1778563
521.14337	2.0034307
528.07037	0.86344673
529.32911	1.706675
530.39614	0.93904904
531.61728	1.1589149
534.35793	2.7055705
536.6574	3.8643815
542.24727	1.6257621
545.40441	0.73753672
545.92145	1.5523348
550.09019	3.3933248
551.1968	3.1429683
553.91203	1.1898075
555.27138	0.94581281
560.78323	9.2889024
563.88076	5.2864679
564.90166	10.509182
567.24698	6.7040876
571.08933	9.184432
573.80303	29.56931
583.81697	0.59205203
586.0131	2.1543376
588.00774	1.4870899
594.62086	0.824399
595.96997	1.8593717
607.37097	4.2910054
613.35754	0.7188061
621.71559	3.5304518
628.87294	5.4265859
636.05671	2.086955
637.43721	2.0971993
638.88704	0.94604792
646.91411	1.443365
658.26178	4.1764026
670.21229	1.3698232
674.34509	3.5434884
676.61469	1.7093057
677.74659	0.82526158
680.24139	0.83060532
691.42878	1.8859839
694.19323	3.6040728
699.64544	2.7629475
708.16978	0.41315483
712.37064	0.66033222
715.35392	1.7101526
722.25885	3.1277872
727.11539	0.87993825
731.30055	2.262929
735.16903	0.76190412
738.94837	0.54158449
744.21807	2.8786656
749.69661	1.8760922
750.86709	3.3307965
757.62897	1.7857229
761.26926	2.6912575
762.54154	1.4320299
768.53277	1.7728583
773.17399	1.9791298
773.97911	1.8299262
778.28243	0.65121398
783.81457	2.5082162
791.65245	2.2167141
792.79459	0.50545278
798.26318	1.1910794
811.35968	1.3872272
821.74883	1.8508857
823.31263	2.5158288
827.32299	2.1041325
844.13452	0.96741261
850.22222	1.5575239
858.13187	0.8005187
861.15893	0.85156204
876.50023	1.6698248
894.42439	4.6486023
900.32342	0.59893776
918.40419	1.146737
919.24707	3.4072597
929.1297	2.5031291
932.35596	2.7331385
935.46799	0.93997443
948.18973	1.2772631
962.52939	1.0510229
973.55212	0.4399145
989.57548	3.812073
998.49298	0.58892702
1007.0915	6.4671284
1011.3692	2.1538354
1020.6996	1.1854899
1045.1455	1.3489184
1071.1416	1.506465
1104.4497	1.8376866
1106.839	0.82415667
1126.3816	1.0720475
END IONS

BEGIN IONS
TITLE=29: Scan 930 (rt=1165.34) [E:\ORBITRAP\Laura\130118_OT_LB_Leaf\130116_OT_LB_wholeleaf_1.raw]
PEPMASS=412.23692 1800.6659
CHARGE=4+
SCANS=930
RAWSCANS=sn930
RTINSECONDS=1165.3385
135.07626	0.91047101
136.01702	0.4226711
142.95343	0.49786966
157.92676	0.42123543
161.05496	0.48744436
167.02414	0.62374011
171.50126	1.6368005
172.58406	0.62266765
174.30997	0.6089792
175.17807	1.6069591
175.991	0.97470213
180.94318	0.18900563
184.99434	4.049103
188.29468	0.74448298
201.1875	0.54929556
201.76404	0.30736455
209.06511	0.21126574
210.32175	0.22512176
211.11462	0.8562992
215.27689	0.28611498
217.10813	0.24758949
221.01247	1.1009427
224.44713	1.1113333
225.08335	0.19085012
230.16764	0.22756072
232.43582	0.35874252
237.04465	0.65164716
243.90191	0.69503739
245.05546	0.15195451
249.10114	1.0450936
250.96234	0.71859729
256.03577	0.39445293
258.40656	2.9318206
261.11807	1.2767238
267.0151	0.3291938
270.83081	0.96282792
274.24229	0.66989995
278.02737	0.38542286
281.88897	0.75376024
282.49314	0.30278688
283.16976	0.45529023
283.71218	0.16532503
286.67312	0.8037685
288.68676	1.4238204
289.09804	4.6997857
291.62694	0.91770369
292.24659	0.93562032
294.63484	1.8560872
295.71269	1.5026631
297.50373	1.1553605
298.67944	0.29083213
300.95067	1.4599309
303.31493	0.34856986
310.95525	0.61548221
313.92743	1.4759637
315.48055	0.86229075
317.05427	0.63470862
317.93103	1.7607778
319.12184	0.46357398
322.89028	0.58770368
324.11798	1.029797
325.92997	0.87155973
326.88473	1.4457156
330.89537	1.6357438
333.15167	1.4903185
335.35265	11.451783
336.769	0.88811567
339.60527	0.8961001
341.28358	0.52287742
344.66379	1.6314548
346.16626	2.6538369
349.04385	4.2760798
353.35041	0.64439154
354.72454	0.76176518
355.5661	2.5921674
356.46532	0.37115648
359.36788	0.35234993
360.65378	0.80265478
361.76664	0.7911765
362.70548	1.3059784
364.39278	5.0414933
366.11218	15.156039
369.1206	7.6488877
371.41235	1.5843269
372.96878	3.7599449
373.7266	0.84603715
377.24304	0.83674142
378.97231	5.1544737
383.0751	0.3223327
385.57168	4.4598195
389.2212	5.0245892
389.72855	2.6378773
393.30291	4.8839823
395.39958	1.6608516
396.11371	6.4621649
398.52597	2.5596042
400.54243	4.6031136
402.211	14.380116
403.09193	11.332892
405.1286	5.6759057
411.80965	3.9957402
412.48322	3.5242476
414.59557	0.72457276
420.89017	0.77426876
423.27913	0.90297081
425.42497	1.2112521
426.67425	0.61598228
429.38623	0.42068697
430.15328	1.0928496
431.30802	1.4246281
434.86029	1.7338272
437.93399	1.7762677
445.2093	0.47442311
448.10364	1.5379026
448.88209	2.298721
449.97298	4.8101077
451.04975	2.3171991
453.97754	0.2604251
459.74792	0.24190393
464.62563	1.6354686
466.15479	6.8421361
468.73236	3.3586917
472.12445	2.1752623
478.15443	2.68656
481.65739	0.60757301
485.67117	5.9572451
487.85018	45.301486
490.76868	1.4108424
493.76791	0.73882248
497.29598	2.7399744
502.19205	3.7231175
505.87747	1.6538537
508.88343	2.1252709
510.06738	0.92875818
513.13561	1.6909667
514.56828	3.1386399
516.46826	2.4352128
519.44574	1.8860178
522.39991	1.9888656
523.64493	1.2498196
526.22174	1.7471406
528.03941	2.3806128
530.79813	4.0594171
534.25816	7.3862858
542.32165	19.210049
546.16464	0.53487042
547.18717	3.8832216
552.22952	2.4216489
553.80287	2.1650573
559.11457	1.6675987
561.48127	1.1516616
563.09576	1.1658181
565.70035	0.4713825
574.28399	1.5198345
578.10063	2.3607194
580.34861	0.43027516
581.32893	0.71162831
587.39996	0.82745447
591.14791	4.5660653
592.95564	1.3655275
597.33706	1.5163479
600.20404	0.21456934
630.29122	2.728435
641.12054	0.52933528
646.34092	1.7610394
647.24325	0.8921058
650.38872	0.67785553
651.06952	1.4326857
659.9198	0.41227239
667.30964	0.93327873
670.09741	1.2483896
676.10804	3.6473682
686.67788	3.2859812
692.2951	1.6345156
715.27472	2.3185072
761.37119	0.45630845
765.40911	1.0679443
826.94433	1.7095618
865.49731	2.023877
896.55811	0.81992301
909.53271	1.0351642
986.51958	1.0987457
999.31994	1.3365995
1083.6081	0.59057864
END IONS

BEGIN IONS
TITLE=30: Scan 932 (rt=1166.53) [E:\ORBITRAP\Laura\130118_OT_LB_Leaf\130116_OT_LB_wholeleaf_1.raw]
PEPMASS=493.24769 3367.1003
CHARGE=3+
SCANS=932
RAWSCANS=sn932
RTINSECONDS=1166.5337
149.8757	0.8870037
155.33386	0.73970583
167.01764	0.54195166
171.19826	0.61559639
173.09154	1.2900596
175.16268	1.0138449
175.78928	0.41425433
183.96279	1.3135125
187.03003	0.78891316
190.16858	0.24599095
195.14228	2.356924
200.11527	0.49108394
200.97437	4.5279679
203.83703	0.30601683
210.10413	0.31816609
212.99327	0.35348522
215.96286	3.8207552
219.14929	0.58410337
222.03297	0.84633444
228.03122	3.764391
231.09559	0.52995702
233.13992	0.55431857
236.71149	1.5724767
239.08911	5.9275879
245.95334	1.3947001
251.88537	0.48782271
252.88524	0.87464129
254.90473	0.3339275
255.98952	1.1771434
256.76142	0.70189481
258.28383	1.0767013
259.05689	0.778496
267.62506	0.74058383
279.97818	0.44873485
281.0941	0.24474069
286.43191	4.2304618
289.15801	0.62017714
298.11459	0.66786428
311.21627	0.92577297
312.95003	1.1428144
317.5888	11.319827
318.16368	3.7041809
323.31859	0.95233584
325.78696	1.9562198
330.89051	3.1033773
332.88929	0.47403303
336.97207	0.91223741
349.54428	0.76160405
353.11115	1.4602085
353.97523	0.80802196
356.81779	2.2973007
358.10767	1.3312728
361.513	0.44861483
362.67171	0.59019705
364.42984	0.89403776
369.01859	2.4882997
371.6775	1.5881639
375.10011	1.0803044
376.99689	0.70340265
377.89003	5.0429309
378.98445	1.5343086
384.03264	2.1264295
387.03234	1.1260106
389.22913	1.4841419
390.17718	0.58555571
392.05171	1.7887204
394.03726	0.85060069
395.65037	0.4342379
397.94414	2.0100928
399.66686	5.3307369
401.23863	2.0658455
402.1519	1.5120692
404.5474	1.0434523
404.91049	2.3698721
408.57675	7.3754381
409.0415	1.7501743
413.62927	23.639741
414.00231	4.767129
416.43747	0.70982829
418.94751	2.5667614
422.5243	16.653566
423.12827	4.5893845
425.92522	0.6285039
426.76574	0.20362726
432.00437	2.3622266
432.60563	3.224499
435.22398	3.7464416
437.36926	2.7358311
438.31718	1.9856618
438.92517	0.42840033
440.87194	0.60134248
443.6445	5.0322227
445.35128	3.357842
446.97727	3.1946765
449.05124	1.3009491
449.92226	2.4893444
454.79619	8.0654292
458.27275	4.286276
459.8292	1.7784807
460.48383	8.6920072
461.38202	1.547936
462.20583	2.0658655
463.7972	2.6497202
466.53124	1.8839769
467.8462	5.7796798
469.02397	1.640012
469.42955	3.0980532
470.8361	1.9540096
473.77633	12.7049
476.51635	21.087329
478.50009	2.6016323
479.46691	5.980459
482.52196	20.362975
486.15024	2.9304519
486.71556	8.8931987
490.25804	1.5159022
492.86983	0.41509434
494.5963	0.74292755
495.07031	1.2085206
499.38277	1.0265094
502.25089	1.7799089
510.56435	3.4075556
513.26479	2.2066027
517.59718	1.46222
518.59833	0.707438
521.01447	2.3403003
523.04384	1.4280454
527.15423	0.94417403
527.67162	1.3511512
530.48482	0.62857717
531.99615	1.2966239
534.58634	0.27069944
540.02456	4.0469442
540.71771	1.3661094
542.31164	0.87996159
546.1949	1.7809543
548.67185	3.1853301
554.29579	0.86518046
554.7137	1.7992096
558.19098	3.7184583
561.25235	5.0775427
561.68111	8.4025562
564.24114	2.4005492
565.17404	0.91265048
567.32048	1.5563005
568.07983	0.65089082
572.21866	3.5610116
573.40778	1.1359208
579.6259	3.0000058
588.96185	0.37690555
593.24079	4.1761906
594.75203	1.4409818
597.3284	6.8893365
602.60274	5.9473795
604.75151	1.6414306
605.84427	3.8638293
608.10503	1.6213733
612.30751	2.9802755
614.19425	7.298211
617.51189	2.3799259
621.77133	41.132196
625.60501	1.3463849
630.25898	13.518773
634.26555	94.621055
639.265	63.631724
646.04124	2.9640611
652.88378	1.5839684
653.66955	0.66007663
661.19256	3.0125254
665.78311	2.6870981
667.82354	7.6122996
674.47084	1.3687736
677.14459	3.3632857
679.47568	1.5247594
685.40511	0.81941785
688.34534	3.5600742
689.39136	1.0001737
696.53554	1.4645878
697.98864	2.4113993
705.15393	1.7722923
710.1539	1.4042854
712.01507	0.50232148
716.04833	0.88154796
723.30526	2.0719688
724.46687	0.82566482
727.9739	0.97516465
730.20074	1.5691548
738.21842	1.2967776
739.35709	2.5128411
741.42665	1.6413871
745.05527	0.63599552
749.13574	1.0192416
754.18621	1.3274008
758.22115	3.5310972
773.39484	2.5660883
775.56539	0.7847744
786.69519	1.3268831
792.29555	3.2620854
794.18989	1.6108934
801.05197	0.56595921
802.38097	1.0988549
812.31646	1.4249233
823.32766	1.1922229
826.475	0.44826069
838.30259	3.158393
840.23185	2.3241479
844.23184	16.720954
848.18236	1.292258
855.40402	2.7375912
858.25079	3.593484
888.6223	0.78791179
890.18511	0.76388529
907.86419	1.6567268
924.36316	2.4413627
928.34912	0.40977265
955.36432	2.2626821
1018.5774	1.1109936
1031.4161	1.875482
1122.5515	1.2955585
1207.5549	1.5155176
END IONS

BEGIN IONS
TITLE=31: Scan 933 (rt=1167.18) [E:\ORBITRAP\Laura\130118_OT_LB_Leaf\130116_OT_LB_wholeleaf_1.raw]
PEPMASS=452.93331 3309.4426
CHARGE=3+
SCANS=933
RAWSCANS=sn933
RTINSECONDS=1167.1806
130.02127	0.72248039
151.04584	0.42364991
167.54512	0.41082878
175.02182	0.59454744
180.941	0.46365764
184.83012	0.966102
186.1175	0.31220187
187.02219	0.25443608
197.08751	0.65140306
198.99422	0.32431491
203.08173	0.31366773
204.20368	0.47094355
208.97116	0.39919895
214.93322	2.6569169
216.13063	0.50304645
217.00009	1.3091185
227.03161	0.90235571
233.58632	1.2535367
234.97535	0.4922603
235.93324	1.0449745
241.96567	1.3134703
244.88062	3.3414022
245.69411	4.88245
247.85501	0.69659159
251.04832	0.35902465
251.4529	0.92227707
252.10679	1.6350345
253.78861	0.71531095
258.19507	1.5287519
260.67707	1.7511058
261.41557	1.0333368
261.95393	2.8444401
267.6897	0.33421359
270.43951	0.78051064
275.08669	0.37679632
276.09989	0.86947872
279.24574	0.8438515
281.17146	0.46992328
286.06078	1.275862
288.47738	1.1187913
291.34353	0.81193506
296.15902	0.43138007
296.96054	0.52146087
300.76739	0.49539814
301.1098	1.2333828
303.09854	6.737528
306.93639	1.7334569
310.59521	0.56633825
319.55161	3.8108071
320.35857	2.8577508
323.47262	1.4599495
324.27993	0.60551166
328.24241	16.342804
328.93473	4.4415753
330.41196	3.5613584
333.58964	7.701108
335.70235	5.4222944
337.54684	1.1414148
338.00326	1.7052555
339.99323	3.0008406
342.28826	4.4278668
342.70199	1.1478143
344.11951	0.90934664
345.55607	2.1002163
352.16222	1.7838058
352.97032	2.7925022
356.15122	0.84946043
357.17984	1.9160597
360.12447	1.0212282
363.07188	1.859404
363.65547	0.6954745
366.66283	2.2270157
367.49483	4.8090462
370.63593	12.386721
371.95463	4.1823015
373.72651	1.1313749
374.84794	0.47261741
382.27603	0.68145666
383.93153	0.90365822
386.37463	4.9810353
387.60112	3.3280084
389.04776	6.3843385
390.32698	1.4888108
392.01736	2.4650188
393.22765	1.8085772
395.10841	3.2842924
396.7818	0.88913036
399.2049	1.942855
401.98367	1.0467315
405.02721	1.4587374
406.25892	2.5677199
411.05346	1.9269214
413.12129	0.71186453
416.39416	4.6462279
419.34372	3.2320028
421.74231	2.7627174
424.66417	2.2390768
426.83466	4.5405157
428.15335	12.088907
432.96548	5.0163196
434.96277	3.3315232
436.0031	2.4778577
438.18842	2.8196013
440.58692	4.7440177
443.68257	16.646347
447.17658	137.13422
448.84153	8.5656477
452.43086	0.49121096
453.57466	1.3325505
457.08579	1.1138147
460.16521	2.2399114
462.08044	2.6166818
468.16127	2.1725772
470.28878	1.7549942
472.21687	0.96031808
472.90766	2.3378723
475.11618	1.622479
478.97884	1.3321233
481.21892	1.203959
484.76918	3.8936418
486.82391	0.98642839
487.68994	1.4233008
489.61162	0.59762972
491.11868	3.6578915
493.46528	8.6136934
495.38675	0.84066947
497.64438	3.2055887
502.04387	7.7152121
508.31079	7.8522039
510.13299	1.9445966
515.34658	4.2567101
516.05206	1.7660039
516.84091	1.6039283
521.6382	1.3786594
522.12907	3.0129119
525.45079	0.34842101
526.7403	0.40203787
531.26237	4.9729555
532.96128	2.5952122
534.03659	3.6839819
541.30562	2.0079507
544.30767	2.9880397
546.39171	3.4786692
550.04541	3.9651269
552.39895	3.3591736
555.09888	1.7974213
558.23279	5.5323452
559.38535	0.882111
561.91407	2.1369245
566.60085	1.8321052
567.31431	4.7471086
570.09505	7.3584505
571.25355	17.919625
574.37751	2.5366274
575.3373	1.0983826
576.50392	0.66310751
578.688	3.610636
579.89253	4.284131
582.04448	2.0236987
584.71708	2.8413213
586.02386	3.4959915
589.25921	2.70117
591.41238	1.2190818
596.01953	1.2581605
603.78758	1.6246671
604.2022	2.2049663
606.77506	3.0257067
611.39976	2.2436078
614.75324	12.162379
617.04319	5.864218
618.66545	2.497909
622.31396	0.70417427
628.26071	1.6940188
629.97324	1.3292258
633.39696	1.3639519
639.27447	1.3375033
643.08919	2.1197133
645.1428	7.2375399
648.41395	0.32108009
652.36441	0.49922087
652.97229	1.2476874
657.11735	0.64923758
659.98822	1.2082164
665.269	0.66846559
666.11982	1.746287
670.01154	2.1080188
674.1673	40.36373
677.30654	0.7730774
679.54278	1.5393213
683.24034	0.62234826
687.07025	1.0268267
690.30929	0.98324727
692.32927	0.47060782
697.89334	4.0707277
705.13509	1.3469516
707.41293	0.77654833
711.69726	1.4897035
715.26037	1.3562864
727.28119	5.932128
740.12344	0.85945499
740.14493	2.0581305
743.27729	1.1500501
745.37756	1.7919978
753.53583	0.40120961
759.24111	0.29536364
760.28003	0.6359733
770.21568	1.6453069
774.39329	1.9721999
782.84116	2.7438868
794.10176	0.91081433
796.32509	0.74209527
803.31463	0.81828965
812.49542	0.25633932
838.14756	0.55530663
840.09832	1.2311971
851.8883	0.61731749
855.36981	0.65024922
893.11932	1.1706136
907.22555	1.2679373
950.49371	0.82292912
967.38885	0.43596224
986.27704	0.4514338
995.03511	1.5230039
997.42485	0.99211765
1009.2046	0.44235639
1030.2134	0.58100841
1090.469	1.0090758
1092.5535	1.2757598
END IONS

BEGIN IONS
TITLE=32: Scan 937 (rt=1169.47) [E:\ORBITRAP\Laura\130118_OT_LB_Leaf\130116_OT_LB_wholeleaf_1.raw]
PEPMASS=489.58013 4481.6099
CHARGE=3+
SCANS=937
RAWSCANS=sn937
RTINSECONDS=1169.4711
140.87064	0.51438133
146.06057	1.6285691
146.82993	0.15164863
158.09028	0.54255682
159.83176	0.59938143
166.02533	0.76116953
172.21338	0.37969772
172.95735	0.36443031
173.97809	0.26614526
175.1734	0.99313235
184.87467	0.4855117
187.0722	0.83268349
190.95071	2.4980959
194.10699	0.33801266
200.85495	2.1340546
217.00458	0.39698816
218.83998	6.7086001
219.19081	0.49463862
219.54401	1.2125093
219.94417	0.51050945
224.14027	0.75569279
231.11777	0.31570269
234.03349	0.28858604
242.99461	0.5103983
244.11678	0.86713816
245.36472	0.36236567
246.2115	0.28845282
254.11844	0.3437062
257.1871	0.75374266
258.01592	0.28723678
262.12388	0.83157598
263.64825	2.5869307
271.57021	0.33318397
273.32967	2.3411773
274.04746	0.6301408
276.13503	4.0202667
285.14516	0.3777054
286.38759	0.86157719
288.975	1.5410698
294.67731	2.0462666
295.21455	2.7936063
301.83001	0.82632649
302.94703	1.5788009
303.39086	0.28598132
305.97451	0.36084165
313.1115	0.35230135
313.9963	0.85145451
315.28234	1.2210611
321.74154	0.391624
326.12237	0.28778051
329.01657	0.63427175
335.68994	0.77566277
338.2283	2.1607458
340.89965	4.486589
342.2121	1.2633003
344.71406	3.9267834
346.67853	0.98153484
348.51668	1.5110193
351.67167	0.73705772
353.07951	0.71718592
354.2437	2.1519595
357.83793	0.49356769
359.22647	2.7972693
370.11727	1.7931193
370.67907	0.44476479
371.21866	0.73579712
372.76633	0.87598411
374.06247	0.68499104
380.35013	1.247323
385.77859	2.926977
386.30169	0.29924806
388.45582	0.67269215
389.11046	2.9367303
391.58962	1.0199277
393.10231	1.4334253
394.46919	0.91220566
397.80861	0.77033066
400.0399	1.3590362
402.16981	1.5963517
408.39122	2.3966268
409.55594	2.8423967
411.89407	2.1753515
416.55827	11.479293
418.27538	4.7097482
419.46476	6.6714039
421.18386	0.95284924
423.9187	2.8594908
425.91592	3.2862814
426.92177	9.0606421
427.78988	3.7864266
429.90518	3.0257416
430.69983	1.0896852
432.21897	2.9184121
435.16849	1.6612608
439.31523	3.4813682
441.74861	10.493062
442.9218	15.604536
445.49572	6.2625941
445.97592	1.9520651
447.93242	0.62011987
448.56511	1.6522894
450.35841	1.8051456
452.22987	4.0850834
453.72161	6.2418285
457.55114	6.459384
458.41882	1.6620203
458.93698	8.9283399
461.8094	3.8702763
467.11004	15.372881
468.47794	6.4432735
470.61897	9.6387006
471.50042	4.7747937
473.60444	3.8659548
477.18825	19.861127
477.81531	7.3651656
479.25922	13.944097
482.1181	9.5801173
483.14618	33.53002
488.75695	1.0330465
491.17233	0.35773848
497.70348	3.8080862
499.29681	1.2057132
501.92187	3.5166473
506.38049	1.2584925
509.78115	13.884096
512.83904	4.5140638
516.47127	0.79806577
520.78068	0.80788459
522.75109	1.4153272
523.65106	2.2697111
529.08513	5.4264596
530.25178	2.4476692
532.71611	1.8559873
533.25018	3.747365
535.66749	0.8035588
536.5051	2.1378096
537.29942	0.68560583
544.34852	1.7643161
546.1026	2.3982579
547.50528	4.534374
551.27349	3.028172
555.83382	3.9371281
558.81378	4.2096876
560.18667	2.482833
563.15778	0.82695064
564.04926	1.5468375
564.74477	0.65378523
568.33499	6.3572643
570.15353	2.2794828
571.80071	2.9023449
573.05719	3.7238038
575.26921	5.7576198
577.07843	5.8009881
581.20479	1.0568658
581.61763	1.6702417
584.39147	3.6824427
586.22638	2.8190215
588.23121	0.72067024
590.07103	3.018109
591.2089	1.3484514
594.33194	3.0861616
595.11873	1.613873
596.14833	4.1548394
598.28705	0.71627361
601.88809	4.7697361
603.02154	2.0405642
606.60781	1.2112814
608.1117	1.8981233
610.15895	1.8706894
615.19801	11.924497
616.24901	5.4379194
618.15542	3.2989181
618.73823	5.1669408
624.24932	88.639783
626.27426	7.7119355
630.77905	4.0090788
631.78825	8.4720931
639.60637	5.6307186
640.77349	1.4671022
645.16945	8.0421043
650.30827	2.7398047
652.502	2.4005783
654.69677	5.41593
658.75796	12.12621
659.8329	4.971037
661.77759	5.3372622
667.71669	200.15165
672.77365	20.865895
674.17333	3.2676046
676.45105	4.3326875
680.09452	1.1979408
680.82699	4.1415534
682.66919	1.5937656
687.8317	1.1866045
690.13735	0.5593436
693.46633	1.0467333
698.22505	2.7114248
703.20417	2.0312252
715.16595	0.62697688
720.52677	0.92227051
723.39349	1.1376614
729.24736	1.463047
732.36007	1.9924895
735.43427	2.8335881
738.258	1.6591591
741.34082	1.9757688
742.59279	0.56052273
748.20587	1.1773414
751.6286	1.4276764
759.67681	3.4934285
763.51088	0.9417382
768.30823	4.5466667
771.80464	0.49987319
779.15145	2.1375897
783.26136	1.0098167
786.3334	0.8720013
788.09753	1.4104522
794.20631	1.9144992
805.27905	0.29433186
814.11963	1.3419016
820.32126	1.1980465
823.18183	0.38019146
828.27178	1.6920753
830.17208	0.77374188
832.14734	2.0071131
841.24786	1.0429296
854.29938	1.6085257
856.40185	0.88271421
864.2133	3.0938739
876.2445	1.6367411
881.4402	1.0178648
889.30682	1.4313732
902.20782	4.9066283
925.31506	1.1195003
947.5711	0.55309965
971.43231	0.71020862
1009.2004	0.7202763
1015.2064	1.6667559
1022.2633	2.28714
1043.2367	1.4635047
1045.4684	1.5059474
1062.4829	0.32350416
1120.0221	0.48915461
1146.3673	1.3863073
1190.4736	1.8566235
END IONS

BEGIN IONS
TITLE=33: Scan 941 (rt=1172.95) [E:\ORBITRAP\Laura\130118_OT_LB_Leaf\130116_OT_LB_wholeleaf_1.raw]
PEPMASS=520.51166 13582.316
CHARGE=4+
SCANS=941
RAWSCANS=sn941
RTINSECONDS=1172.9462
154.98938	6.8454342
159.42171	2.0820871
173.00252	6.3046492
195.02965	1.2059422
200.88942	9.6695762
204.96578	2.2830201
206.222	1.4011765
206.89857	2.1169004
212.81222	1.2149648
223.80295	1.3210366
226.94309	2.9592854
228.13431	1.0171632
250.07756	1.7665332
258.96974	6.1214658
261.14778	1.4727871
263.58301	0.97253797
272.11772	15.339654
279.23174	2.0776715
281.83316	1.5337676
283.93912	4.1355552
286.12799	4.366801
289.1333	2.3411307
298.83469	33.534657
299.70745	32.171043
300.16192	19.071448
300.78525	3.2450003
303.56707	3.7100498
304.86115	5.0011199
307.02553	2.5477041
307.3233	11.05546
308.49552	16.091571
309.37713	3.2133963
312.06884	2.1570632
314.14018	6.013496
315.96638	3.397119
326.16714	2.0427606
327.66618	3.0002448
328.67845	1.7024345
329.10199	3.6733469
332.22788	1.2570509
333.14917	3.3085866
336.57326	7.2051049
337.07241	14.867876
338.09556	1.8405067
341.45581	1.0829237
341.98648	3.1039457
343.21587	6.1862572
344.62927	1.9572046
349.40378	2.2920955
350.56958	20.620519
352.65465	2.4509
353.14125	2.8440763
353.76522	6.9283854
354.99425	3.1118686
355.94867	1.323755
365.27383	1.4425546
366.3535	1.7580729
368.92577	1.2395258
369.23633	5.1164238
371.2265	5.1731672
374.56511	9.3771233
376.39612	7.6182695
378.08167	4.461078
378.72107	1.4835451
392.59596	2.2548761
397.03364	3.1471756
400.12639	1.6754202
400.79999	1.9522872
405.94033	3.8020783
411.59199	7.1681076
413.63697	4.4622004
415.0544	9.2857845
417.45642	7.5335881
417.85626	11.895258
424.87158	3.1055447
430.09292	4.8021244
430.87142	2.0966613
433.8836	2.2587352
436.26745	9.9577209
436.59526	2.3577433
438.71367	9.5771949
441.26411	4.4175885
443.33308	8.0967607
444.12368	4.1687757
448.51768	12.167011
451.71348	10.200379
454.43031	53.654374
455.28173	13.284435
457.77444	8.5984317
460.68738	15.625576
461.31679	3.9078977
465.72805	10.040662
471.88728	3.0240584
472.29847	4.5730735
475.0047	6.5271026
480.17811	2.2121603
482.14922	8.0843272
484.37221	5.4032524
486.06915	2.7622579
489.78586	2.3839018
491.70328	13.462394
493.75861	2.0478246
497.68652	51.682766
503.60084	228.01795
507.00214	57.999754
511.5326	160.0395
511.99877	238.89995
516.47408	2.0204949
520.99202	3.5181498
526.1634	5.7308429
529.12127	1.547247
535.31787	1.5400984
535.90836	2.9898217
543.1936	4.150676
552.05702	2.9481404
552.70801	3.6968342
553.17355	9.2143215
559.29864	5.2699455
559.89109	11.293464
562.3652	6.7540124
566.14899	13.304106
568.93209	14.919812
571.11537	25.639997
575.35685	68.046874
578.43113	16.058447
580.2299	12.23655
582.1152	2.1656148
586.43376	3.1230037
587.27853	10.754401
593.09418	4.4915898
598.73465	4.4058665
600.32379	5.5631054
608.2029	3.9516571
611.48929	3.7947896
614.77863	21.660273
615.02461	8.7284496
617.30661	18.453795
621.14989	131.74632
625.79673	110.50717
626.31889	127.18734
626.9839	109.11723
631.04962	3.1607286
633.21829	6.1171005
635.5574	1.9409963
636.35242	2.405303
638.82064	4.6642462
641.61759	2.8996618
644.82518	27.448097
645.29144	7.0196335
646.91966	2.0906161
651.78689	23.884749
655.60777	3.8592004
656.67824	6.8466888
657.94873	12.049433
659.3973	5.1910862
664.15116	59.26515
670.08938	44.213662
672.56715	24.662035
677.13706	5.9711936
681.30677	89.503788
690.2748	253.55277
693.26972	2.8105672
700.27841	28.933157
704.29261	6.1157109
711.96375	2.9602626
714.74496	8.2382724
717.27135	2.2997736
728.35664	9.0052395
736.72947	4.42297
738.17371	2.0294646
745.85305	23.235006
754.7958	34.842208
767.95957	3.5799574
774.17497	6.4168011
775.51612	4.3071707
782.26566	4.8374313
785.10687	3.036174
793.78502	5.4999201
796.06494	1.9022163
800.43818	5.3039063
818.44348	1.9972123
820.29009	2.8773691
829.11857	9.1327445
831.05446	8.8909102
837.3595	4.4634624
856.26288	6.1709689
857.84966	4.8512401
866.82405	16.712219
874.86016	2.3420885
903.44854	6.150904
906.51551	1.8486878
919.16293	5.2662048
921.14817	5.9589338
925.2718	3.5621063
952.3233	3.7298383
1061.4321	2.2154818
1124.4319	4.1709959
1197.4257	5.6871992
1226.6241	2.3559615
1234.0918	2.6392445
1272.5853	2.5868139
1282.4507	4.4416549
1309.2579	3.1964622
1400.5581	4.4376355
END IONS

BEGIN IONS
TITLE=34: Scan 945 (rt=1176.41) [E:\ORBITRAP\Laura\130118_OT_LB_Leaf\130116_OT_LB_wholeleaf_1.raw]
PEPMASS=524.00689 2780.5037
CHARGE=4+
SCANS=945
RAWSCANS=sn945
RTINSECONDS=1176.4138
159.99972	0.39988525
166.05951	2.8300604
173.0661	0.97324487
199.39069	0.81625954
200.74274	1.7714269
201.19287	0.14493042
212.96004	0.51729436
217.29837	0.4483977
221.96384	1.0226748
225.13633	0.58316787
226.22458	2.5408907
226.94902	0.34749227
227.96539	0.72941111
239.95809	0.59648258
242.14743	1.6416804
244.95746	0.57598208
248.99111	0.45119537
262.16151	3.720119
263.29392	0.66451001
264.72656	0.44914274
267.04254	2.1385957
270.07416	1.2919117
271.7566	0.55573069
273.95714	1.0513902
275.44807	1.104354
276.00669	1.6116628
277.17174	0.98696044
279.0611	0.75919562
284.05241	0.45360328
285.83483	1.2314802
299.24268	0.44302639
301.02677	3.7219899
301.46759	0.49970312
302.81588	1.4880924
308.67391	1.1996993
310.57125	1.6637035
313.0246	1.7868917
313.80596	0.62220858
323.74579	0.63452723
328.11505	1.1282763
329.5007	0.5015016
331.11559	1.2720204
332.01992	0.62659151
333.19692	0.26386277
344.3512	1.6357523
352.23474	0.94165925
359.19239	1.2867017
360.99965	0.43387191
363.02003	0.24884728
364.22262	0.80765247
368.07209	1.1967961
368.9679	0.7724077
370.50013	2.4652407
374.03326	0.91887892
378.71597	2.4640904
380.00931	0.40401451
382.1806	0.4243803
382.57305	1.7887447
387.28971	1.0984777
387.81944	2.731369
389.19982	2.0424275
392.0495	1.1896207
394.92745	0.40770129
397.71188	2.5664815
398.57414	2.1878428
402.37825	1.3146466
404.18959	0.58446962
406.44959	0.61619588
410.08179	1.9933833
412.18816	1.1359025
413.81801	1.2987113
414.62067	0.71471328
415.1475	2.6145179
419.10353	0.6450813
421.12282	0.892003
422.67561	3.3292265
423.80771	1.7139937
425.06618	2.3216838
427.8111	0.84071359
428.35948	2.6462561
431.19634	0.53174366
437.20776	1.1016031
440.84406	3.4012395
442.31289	0.88985554
442.88635	3.9972051
443.65539	1.0639873
449.22314	1.8942323
456.84553	3.3310354
459.18422	3.1726795
462.23582	2.0909281
463.89087	1.3354063
466.42621	1.9180034
467.90788	2.0922035
471.37993	2.1498106
474.24133	3.3196985
476.18481	4.2796581
479.98434	3.5571711
481.81963	2.7621815
483.94735	1.2294129
486.38436	5.896993
488.05206	3.0493184
490.70407	5.4691412
492.01736	5.6981904
494.88913	3.5836351
496.78933	8.6204749
497.43725	2.6271809
500.13435	4.889962
500.94042	4.1218258
502.81696	2.4427565
505.14467	10.746583
506.41677	3.9264216
506.7945	9.5248176
510.38103	7.0264273
514.78895	27.611681
516.93452	8.2560822
517.39485	28.438886
523.90653	1.2525155
525.53218	0.98885081
529.86558	1.0467917
531.32139	0.5324955
532.13429	2.1031556
533.17001	0.21924648
540.53895	0.59648728
540.78829	0.23180624
543.10799	0.48052627
549.66803	0.65147742
553.47506	0.87759617
555.0466	0.66245997
556.40613	1.0056372
561.84527	0.91984327
563.44167	1.6999365
564.25235	0.57508491
570.17033	4.0260928
573.26131	4.6124821
577.17783	1.5435163
579.5563	4.3062809
581.50393	6.2696327
581.75955	1.9979381
584.12319	5.0987085
585.13018	3.0849311
586.50892	1.8279544
589.20048	1.7402413
590.40971	2.4005758
594.55801	0.8676274
597.21494	0.6541648
599.74968	3.3900089
603.01929	1.4913713
605.1746	2.4671698
607.31947	3.642524
608.38144	1.3414291
613.46838	1.7915756
616.07865	2.1567784
619.705	1.7625052
621.11073	2.9230381
623.78831	8.864983
626.08436	12.669329
631.9077	16.978989
632.75582	3.6581462
633.26627	11.351818
641.86227	1.4319691
643.53119	2.1971266
646.33573	3.7891837
648.72317	1.5505301
651.01836	1.0561885
656.04509	17.88678
656.69169	5.4947284
663.12918	5.2745727
664.48517	2.4485369
671.80053	4.1510699
675.98812	1.9226802
679.58142	3.8307592
682.11547	2.2263157
685.98386	0.93300302
688.32309	4.1946011
689.72066	1.3989646
693.26451	1.0198066
697.31304	2.480047
697.59762	6.7671575
700.27627	4.0506768
707.23119	2.5552055
710.8717	6.4698211
711.24846	3.5232371
712.56407	2.2456897
713.53952	0.85009825
716.96776	4.0189635
719.2719	3.0109658
720.88402	4.0467635
726.50346	1.4645077
731.27459	0.75485684
733.82473	2.0048452
735.05024	3.4942297
741.46966	3.1476805
747.20106	1.3693274
749.29228	1.1829757
753.18775	0.95446449
755.09594	0.2425617
762.88637	2.3158674
765.4142	1.2768871
770.84267	0.94398816
773.99938	1.1021924
775.38838	1.8100723
779.23156	1.1142532
782.37098	1.6476545
783.32141	3.9308804
789.83304	1.5088301
794.83808	5.7846505
801.36783	3.69517
805.47496	0.59331621
816.40986	3.2703909
820.40349	1.8827719
827.43525	2.8062967
829.0979	2.8406153
835.55007	0.79919066
839.57279	0.5787154
847.32954	4.9739492
849.21626	1.4600381
861.44439	0.71697332
876.02368	2.6126443
883.8537	3.9964073
894.39101	0.47090978
900.30013	2.6004489
910.18096	0.67561917
917.68106	2.3066392
923.37549	1.9545557
929.70289	1.4492768
933.73553	0.84876199
942.42846	0.79641605
952.62933	0.55927399
972.38818	0.99070607
986.86989	2.3359071
991.30548	1.4196515
1000.4914	0.64512671
1034.5876	0.52457654
1039.0387	1.0946532
1115.597	1.353197
1120.2018	0.38217199
1135.4258	1.2357012
1202.3539	0.61818877
1221.4646	1.9170483
1238.3376	2.394364
1292.6226	1.8057598
END IONS

BEGIN IONS
TITLE=35: Scan 949 (rt=1180.02) [E:\ORBITRAP\Laura\130118_OT_LB_Leaf\130116_OT_LB_wholeleaf_1.raw]
PEPMASS=528.50875 2309.2178
CHARGE=2+
SCANS=949
RAWSCANS=sn949
RTINSECONDS=1180.0151
168.87441	0.29621808
173.09196	0.87364778
183.96514	0.27680259
185.04676	0.46237186
187.18608	0.61847621
188.94371	1.275697
200.71011	0.60560285
214.04311	0.84202648
216.09161	0.7773748
220.89947	0.34649468
227.94275	1.1126122
239.10708	0.96725611
242.89317	0.35567806
248.0368	0.55090472
257.74011	1.7087142
259.79193	0.71327227
260.33623	0.82580043
262.12377	0.65726977
262.962	1.7596059
271.13953	1.5058927
272.06042	0.36192523
284.08487	0.45888214
286.14386	0.88106626
290.62921	1.2927757
291.11557	1.7204151
295.72564	0.23386817
302.96423	0.5969666
308.24058	1.8603102
309.1144	0.44568636
312.85886	0.42441643
313.28004	0.49587089
314.17514	2.0676513
319.28119	0.56758709
321.1497	0.30765261
325.67984	0.84235748
334.74621	1.0169595
351.125	1.8021572
352.61997	3.1358407
354.28107	1.6753056
356.10538	0.53538826
358.30615	0.65220978
358.67544	0.97206288
363.20713	1.5835906
370.63581	7.8717496
371.87905	4.0331656
372.84007	3.9895223
376.16977	0.56800821
378.86755	0.83742009
382.16624	0.96778202
383.90767	0.64251885
385.74411	1.0461296
387.14452	1.6321815
388.46824	1.0735438
392.0141	1.2822016
397.92547	1.2835346
399.42501	1.0928259
402.3004	0.31537171
404.03949	0.41455051
410.70135	3.0928778
412.23248	4.011425
414.82393	0.62720411
416.84828	0.96537843
417.80334	2.2417518
422.01373	0.34555238
422.88288	0.5709303
427.6176	1.1024984
428.20933	1.5526722
428.94102	1.760966
430.90892	0.64525855
434.16473	0.70114842
443.11176	3.2547496
447.09214	2.3548022
448.64882	8.1040982
449.86667	4.138232
454.24741	1.0926472
455.40114	0.55253557
455.71887	2.0015589
465.71887	10.43042
470.61563	3.0571289
471.45312	1.3767595
473.3526	0.59683015
474.33793	2.0615273
477.34137	0.36300753
477.88512	0.53458427
481.17745	0.82052375
481.59832	1.9760681
483.11339	1.7357317
486.28091	2.8357148
493.81081	2.5115663
494.49996	3.4939678
496.84115	2.1653669
501.3683	13.023189
502.09745	4.7075616
507.91576	6.6996363
509.09877	3.2303909
512.81556	4.0052179
513.23626	5.8889107
518.99327	14.925194
519.53861	23.622867
521.40441	11.474931
527.10728	0.62579805
528.98315	0.25722453
531.03711	0.68955839
531.63344	1.2500254
532.27479	0.25944964
532.63199	0.47832557
537.55139	0.96011513
541.79154	0.53895625
544.42037	0.42218018
550.36309	1.6964972
553.95122	5.3819428
557.19738	0.39303554
559.0003	1.4576442
563.83495	1.5348423
566.15747	1.7241422
569.13125	1.4519629
570.94647	2.8875796
572.64119	2.5790299
578.87804	1.8544915
582.20525	3.5661466
584.10255	2.8623862
585.77087	5.3234955
588.48195	2.4387991
591.14169	10.243913
599.00076	5.7502852
603.15075	1.1607821
613.61942	4.9608759
616.62829	4.180366
617.98263	2.3366376
622.15356	9.9264625
625.5852	1.7383465
626.17504	2.5713606
631.80502	6.3204523
632.75035	2.7450642
633.24183	5.3436832
637.51896	13.938485
638.56895	5.8082921
641.3829	2.9469171
641.81146	8.084678
647.50256	3.2910621
649.74629	4.4747088
652.56457	3.7117378
655.70112	9.4635794
661.25909	1.386798
664.433	0.57977188
668.20502	4.0829785
669.47483	2.0420538
674.01296	3.2488265
680.97691	4.4723947
683.79862	7.4363649
689.32806	2.9836616
692.51253	1.8199842
706.28697	11.088259
711.70519	0.84602778
720.13875	1.7240864
720.84671	1.0091878
727.25547	4.5462565
729.24183	2.829934
733.08782	1.7026229
741.41137	3.239013
744.39954	1.060511
748.16361	2.2626496
750.93843	1.3003207
753.70227	1.4486683
762.24756	1.770585
764.15966	3.0298464
782.96814	0.86126477
790.28192	2.4544452
796.2691	1.8448553
800.72588	3.9724563
811.263	1.4406428
816.22699	5.007453
818.40605	1.2939258
829.38811	2.969216
830.40901	3.4900345
838.14623	0.60822771
845.11456	2.4035861
850.1062	0.58319825
874.41963	0.78790594
876.56366	1.4364466
881.21685	0.94916347
883.21735	1.1795364
893.85998	1.668436
901.08927	1.3004502
913.50347	0.83901148
919.15717	3.3053017
922.47259	1.0620102
929.23832	1.9119731
932.37768	0.47928092
959.08909	2.1753078
981.22363	1.809839
1029.4109	1.1005902
END IONS

BEGIN IONS
TITLE=36: Scan 954 (rt=1184.56) [E:\ORBITRAP\Laura\130118_OT_LB_Leaf\130116_OT_LB_wholeleaf_1.raw]
PEPMASS=572.82048 4402.3047
CHARGE=2+
SCANS=954
RAWSCANS=sn954
RTINSECONDS=1184.5567
166.15033	0.39701432
172.18409	0.28301238
173.96207	0.82726429
184.73142	0.37553871
186.83626	1.0005731
199.03514	0.52384079
199.85796	0.72999585
201.18415	0.36581422
201.92775	1.6257976
202.31426	0.15933382
208.02041	0.64458427
211.15316	0.58014339
212.11255	0.74658941
212.90038	1.3846615
215.07436	0.88871705
226.72531	0.35258794
232.18957	0.43058954
242.01565	1.1061183
254.00745	0.35992752
262.34344	0.86981319
265.08717	0.88178724
265.79962	1.9277176
272.81775	0.92728498
275.11169	1.9957875
279.99168	0.46527049
283.09354	1.1098813
284.15344	1.9021827
286.83807	0.3945712
292.66901	0.67965663
297.55466	1.1443196
301.04553	8.0159683
313.39191	0.20201818
326.08028	0.4644442
327.61983	0.50816324
328.91842	0.59250553
338.48938	1.0550096
344.26964	0.31528624
345.06259	0.96877485
346.95802	0.63599575
351.99175	0.84089121
354.94944	3.5447247
362.10805	8.7725018
371.20096	1.6905163
372.72791	1.3085357
383.23297	3.9454108
388.22244	1.5466616
397.4981	1.0852978
399.11548	1.1854506
403.98079	0.63200497
406.92443	0.46816369
413.43716	0.7611271
416.23669	1.2436034
421.26919	2.3023774
425.24666	1.0459443
426.08135	1.2928303
433.03258	9.9014676
434.28105	3.4452155
437.11823	1.841242
439.0963	2.6114712
443.16505	0.49039605
444.71191	0.65130581
447.08691	2.6370854
448.68945	3.8625644
451.17487	2.7855743
456.6165	1.0996514
458.17996	0.57116285
462.61785	1.8408369
464.5913	0.96645917
466.1286	2.1133171
470.85493	0.88045925
471.23887	2.3600636
474.07374	1.4653168
474.99857	0.82479599
476.52092	1.5067428
478.35585	1.1267412
479.522	2.8312786
483.05264	3.1912151
485.71101	0.94887943
486.83464	0.58014552
489.29449	3.575234
491.41825	2.8362074
495.58774	2.1313714
497.41099	3.7565501
498.1741	4.3364668
502.42431	6.1942205
504.08415	3.8447313
506.15007	1.9734952
508.88814	2.0625508
511.16112	1.2332608
514.14191	1.4569482
514.64818	3.4789575
522.07098	1.2328709
524.15078	0.57432271
526.05207	1.0662407
527.1355	2.6464785
529.89447	2.2078054
532.91378	3.8183455
538.59308	5.4854735
541.72398	1.6797827
546.14279	21.542533
549.47216	7.6802048
551.8896	5.1093145
553.69854	6.403
554.81467	16.591677
557.01539	13.555538
558.90171	12.598852
563.75675	232.93169
566.08415	15.350937
566.50843	28.67267
573.77765	0.51742812
574.7937	0.99861959
578.36559	1.2968633
582.13974	11.430606
584.22458	1.284335
586.77513	3.5513188
587.59308	4.4745607
589.26143	3.6953836
592.21546	0.73261307
593.06021	0.33081709
601.01695	4.9543884
601.81483	1.7143413
607.09343	1.5829716
607.71235	0.45058475
609.1873	0.63124474
610.2572	0.3859925
612.81062	0.39537087
616.32073	0.49390584
620.20395	2.7875778
621.25068	1.4877563
623.6328	2.6839909
626.18885	4.2375964
629.19022	3.3340089
630.79959	4.0814347
631.37581	7.2056798
635.59634	11.127244
638.20134	1.2838907
639.1524	4.0897191
645.17798	9.0114046
653.56059	2.7891663
658.30106	7.0537293
659.92228	3.4940133
664.26206	6.1822013
665.38057	0.97599085
665.94894	2.5900182
673.49322	5.509983
680.39003	6.2949423
682.82897	5.6968935
685.64826	5.4074648
689.28981	4.3315364
690.86808	3.5584838
694.88159	6.4936836
696.2882	10.804172
700.26467	7.1069652
705.43309	4.3401854
709.69626	11.67901
712.13857	6.2976503
714.49279	5.84899
717.21506	5.2568312
720.88848	3.3394262
725.49236	1.1311775
726.23986	1.6376269
732.82643	13.461355
737.29167	3.0620403
743.71944	3.529481
744.9453	3.7219839
749.27555	0.83664462
750.03444	1.5812117
758.83104	7.8307949
762.80877	5.4225525
766.12814	11.441096
773.24545	10.811471
774.46893	4.3665241
783.28023	15.410789
788.64725	1.9940169
803.40364	2.2145188
817.81123	8.9661798
818.72346	1.5219034
823.17975	2.4395798
829.18534	0.80692645
832.56876	0.46495447
841.25576	27.875576
843.36584	7.5490419
845.16829	3.5120423
849.3504	1.0689701
852.7066	5.0623442
853.85727	1.5174332
856.62324	0.49920535
863.0509	2.4604178
872.41753	0.34027952
878.2038	0.80080801
880.3016	0.68629084
886.48515	0.58569778
887.15663	0.30526131
893.3504	0.96134352
899.52915	2.2529451
902.21942	1.4589686
905.31152	3.7909977
908.43556	0.5378333
916.32485	3.2706268
924.40211	2.2173935
925.30684	0.89903643
940.51925	1.5718608
945.44141	5.3498852
953.63513	1.0889888
963.39379	0.71220664
971.28131	0.27394409
971.93145	0.40147894
981.51208	1.474429
995.11184	1.6774916
999.41191	2.9561886
1007.2975	1.8290111
1027.5931	0.75606718
1064.4542	0.40511308
1083.8644	1.8281917
1103.7593	1.4417308
1124.4746	0.4704583
END IONS

BEGIN IONS
TITLE=37: Scan 956 (rt=1185.59) [E:\ORBITRAP\Laura\130118_OT_LB_Leaf\130116_OT_LB_wholeleaf_1.raw]
PEPMASS=436.23072 3667.168
CHARGE=3+
SCANS=956
RAWSCANS=sn956
RTINSECONDS=1185.5889
129.10716	2.2546083
131.94046	0.45640669
136.07948	0.47079568
145.88649	2.4808372
147.03177	0.80400594
152.98875	0.33264369
158.90956	0.41712462
165.215	0.62414882
165.93576	0.46418616
167.48456	0.37212216
169.84838	0.46178328
170.91886	0.98939134
171.99257	1.7511677
173.8523	0.65684063
175.05468	1.4820028
185.00701	1.1553998
186.80546	0.48554171
188.14102	0.23510614
191.02037	4.0442564
192.17922	0.17601456
200.06762	0.30362648
200.99875	5.6786489
207.05874	2.0369908
208.67411	0.6941737
212.94522	0.50164444
213.81259	1.4762508
216.05996	0.59697316
218.38512	1.2393124
219.01181	6.0244863
220.93598	1.3113669
224.87854	0.30600722
227.20412	0.44559152
228.78293	0.98688423
234.90262	0.44530069
239.60797	4.7553577
240.72542	1.5341011
245.04487	0.81316305
245.64851	0.44107294
246.04482	1.1235595
254.99365	0.97176722
262.2312	0.78826383
262.53177	3.8605582
276.13135	0.70335003
278.5371	0.74876166
281.10706	1.8460962
282.26516	0.30589853
283.28575	0.85727854
284.05168	0.52366078
290.76679	1.388231
293.1906	0.41416764
297.0026	1.1362474
297.94566	0.63793336
302.11593	0.80170519
305.83317	3.6860815
306.16682	1.1023499
308.50793	1.0589067
314.04522	1.142643
316.86592	1.0046459
318.65834	1.8212498
320.80697	3.5722926
322.70565	6.1033822
324.89043	2.8404622
328.91879	2.3289414
330.04427	0.36391771
335.35949	0.37874541
337.88613	1.7195188
339.53002	1.0784937
340.78903	0.591876
342.83162	1.2933952
343.70663	0.2116536
347.95355	0.48326371
352.2962	3.19697
355.83266	1.2135125
357.5047	16.25737
365.13813	1.4495457
367.98103	0.56874814
369.77036	1.192876
371.73419	1.1840333
373.12997	1.2707368
377.85218	6.3406729
378.88136	1.8452042
384.2884	1.6629554
385.93448	5.4367486
387.69728	0.75839204
388.99518	3.2305087
390.63308	3.6576285
394.31847	7.7551606
396.51764	2.2090021
397.91065	1.0380919
398.87736	2.1743558
400.68995	1.6289063
403.49653	3.0309984
405.844	5.8598634
407.604	0.79333017
409.41286	1.6012258
409.92841	3.0725474
410.64269	0.87090401
414.47194	10.971156
416.62013	1.8278508
417.80729	1.5770753
418.92787	4.7713436
420.6288	10.37872
424.02965	48.417173
426.55158	20.191583
427.38709	8.7597248
428.83799	23.601508
429.80014	18.938155
431.03469	5.9435196
432.39075	1.0643669
439.07117	1.7911127
444.71797	16.896844
449.32839	1.0134911
452.18067	0.37953714
453.06467	1.8846768
457.1405	4.4446834
460.51365	0.89631419
462.98566	0.96818532
465.87925	0.65478539
469.15448	0.71947873
472.25323	0.43654888
477.82297	1.603056
479.09274	2.945582
484.0764	0.91749592
486.3481	1.0239929
487.26442	0.99027547
488.24235	4.3680965
491.67148	3.2281592
492.51298	1.8460844
494.4029	4.5912639
499.12434	7.0649771
500.92621	6.6122801
501.26726	1.7751491
502.75276	0.99573399
505.55502	2.285128
505.9518	3.4049931
509.69018	2.2297541
511.50017	1.6809693
514.74146	4.9918224
516.22333	3.1354209
519.87452	3.2583047
522.89472	3.5726906
524.20054	5.4711271
526.70532	2.1306157
531.72572	13.614449
535.78204	27.329867
537.91714	5.9957241
540.33653	1.6786067
544.71938	63.48931
547.22722	1.9105904
547.93518	3.5776248
549.55604	4.5424546
555.2458	4.8393534
557.08539	4.0427463
558.73959	17.361944
559.6588	4.8747037
561.80563	3.9645372
562.72883	2.4699396
565.85495	8.0544616
570.34781	7.5636722
572.72973	1.9731681
574.97649	0.82176167
578.54074	1.1797775
584.50756	2.9668264
588.18305	114.58821
593.39703	11.730614
596.30877	1.6488314
597.28454	3.83295
602.26491	11.093624
602.83953	2.6026808
606.12205	2.8994474
607.82338	1.7872169
615.33196	2.3217348
616.09538	1.3347277
624.88079	1.0661797
626.43602	1.6872504
629.34712	1.2524696
632.21982	0.30098064
633.18646	0.74770396
637.29702	1.1115036
639.05687	0.62667273
643.36272	3.1542175
649.22686	0.63300339
654.1464	2.6242356
657.22329	0.90891363
659.14471	4.2511803
675.83044	1.7334372
691.62657	0.63905496
695.1933	2.5548503
697.36762	0.96527039
701.27972	0.62215351
716.18713	0.36303442
722.37799	0.51283899
730.29095	2.849699
742.31525	0.7453154
745.01886	1.2090987
748.51626	1.2170254
751.42303	1.723182
756.32218	1.1647891
760.21753	3.1724496
765.55943	1.6523894
769.38372	0.50960037
773.22362	0.72959284
774.98203	0.54693237
786.53927	4.8657437
787.42923	1.7433437
799.45025	1.0331697
826.30688	0.73179447
834.31006	0.49204652
844.06775	1.944005
853.48834	0.6786031
872.28607	0.71047291
888.44186	4.6462477
891.10843	0.90629198
898.24174	1.2291431
900.33215	0.95130595
956.3096	0.94581069
975.35113	1.0096854
984.19464	0.81424712
1012.4611	1.2216943
END IONS

BEGIN IONS
TITLE=38: Scan 958 (rt=1186.66) [E:\ORBITRAP\Laura\130118_OT_LB_Leaf\130116_OT_LB_wholeleaf_1.raw]
PEPMASS=453.72487 4458.5439
CHARGE=2+
SCANS=958
RAWSCANS=sn958
RTINSECONDS=1186.6567
137.12971	1.4833668
137.84875	0.70630313
138.96204	0.26175811
147.03635	0.8662659
151.22214	0.7588018
152.83685	0.86321142
165.00749	2.4062133
167.80582	0.47348855
171.14823	0.84606443
173.03991	0.93244002
174.23042	0.44032149
175.05153	2.0205989
177.21389	0.38789471
181.08015	0.38309516
181.98847	0.84645561
183.17722	0.4818637
186.0171	0.59608217
187.14265	1.2128235
195.0791	0.83396461
201.0243	0.52996068
201.78493	1.0431392
202.12496	0.29903979
202.77173	0.92074312
205.16688	0.35404458
209.96267	1.1319591
212.19023	0.40914834
213.10868	1.1097171
213.89367	0.39018034
214.39856	1.1159518
217.12704	0.30062294
221.90015	0.75744188
226.04383	0.70543815
226.96396	2.0918527
229.16878	2.8097737
229.98758	3.1869636
231.13302	1.1371617
232.50122	1.9323369
235.10302	1.5526462
235.72674	0.74998721
238.02637	0.59237314
239.19153	0.56215418
239.97729	2.7026572
242.13142	0.52049996
243.20131	0.62858282
244.6945	1.1323038
245.94937	3.3562874
252.91826	2.4262451
255.07142	0.65918996
255.91905	0.53129176
258.0159	1.9319685
261.02891	1.8269534
261.934	11.786864
268.02584	0.79898845
269.96138	0.38603773
274.90601	1.1797
275.37613	0.4215013
287.13431	1.4114705
297.59157	3.5081082
299.48943	0.90381709
301.68764	0.44218592
303.16442	15.773164
306.18406	0.661277
307.9035	0.34843775
308.88249	1.1719071
309.82038	0.6455767
313.39958	0.29179436
314.14566	0.73141167
319.64813	1.2581318
321.13694	0.92007474
322.13951	2.0565718
322.96776	2.9578834
325.34258	0.6738145
326.6553	1.6604837
328.14919	4.995711
330.12484	1.9822199
331.07261	1.5004381
333.46302	1.9559093
334.0429	3.036278
334.81388	1.3236768
335.42035	0.36956908
335.72475	0.8688251
338.19203	2.0235872
339.28501	3.8137201
341.14967	5.4814026
342.26243	4.1227896
342.91004	1.2033206
344.05576	0.51828605
352.78607	3.4453539
353.19483	4.5309257
357.02621	3.2695949
358.10606	3.8899412
360.96159	0.81920047
362.89712	1.3384338
364.92737	1.1219236
365.7366	2.1308907
366.82851	4.9421736
367.63251	0.9892194
370.66409	7.703653
372.63386	4.4041209
373.05287	1.1361455
374.19171	1.0179048
374.86033	2.2808109
376.24801	2.2348749
380.19747	2.5087685
381.82401	1.2543875
382.83602	1.134497
385.19733	1.7951913
385.94834	1.8790563
386.88851	3.0278551
388.07109	0.7452633
389.21852	2.5620708
390.93675	0.62901434
395.80837	5.0006884
396.66977	1.3419227
398.41533	1.2653704
401.4593	3.7595869
404.05681	4.4288512
405.1952	2.842259
407.54972	0.93688228
409.91199	3.2509258
410.27854	1.5174652
410.97686	0.43617921
411.2466	1.5325703
412.74404	0.64793041
416.2235	6.6813577
419.21443	4.3706924
420.62767	1.1440373
421.73551	1.6739319
422.89395	0.6914815
425.42431	1.7409802
427.14424	1.79173
427.58891	2.943345
428.34202	5.4289705
429.94458	3.6108808
436.08973	6.716981
436.67832	17.607674
439.04755	8.5167425
441.82303	8.4624863
443.36669	9.9944716
443.8041	29.238656
445.18928	31.822386
447.07804	90.399387
447.45684	22.395486
452.87024	0.74635174
453.90476	0.40427636
456.78502	2.0259348
464.0963	3.8689328
466.98235	0.56752288
471.09134	1.8353009
471.9745	2.848756
473.00403	2.8308468
474.10071	5.1813522
481.02878	1.6824103
484.91626	5.528181
490.18658	7.715841
491.12062	12.319107
495.83273	4.7696916
496.9525	5.5838409
501.38081	9.2511328
501.7361	2.8378396
504.12564	2.4547405
506.61501	3.9315778
508.51491	3.5127116
512.14069	15.820392
515.54282	6.0761233
516.94963	5.6698008
521.93967	21.644343
525.5779	3.5373318
527.65625	28.972232
531.24689	8.792847
533.33921	3.7947213
534.23763	1.8019084
538.50802	2.0110987
539.81899	1.4391518
544.1885	2.9107763
548.59657	3.1150972
549.75373	4.9827314
551.32008	2.4603256
555.24	10.089829
557.74134	4.5521793
558.70208	2.6124715
561.11278	6.8657775
566.59886	5.06441
567.11444	10.809908
574.72066	2.2913725
575.36337	5.7093505
576.46835	1.28512
579.13517	3.5694452
579.54823	1.057571
586.53552	7.0940615
589.38217	1.471389
590.50491	3.180698
592.77769	1.8505331
593.64418	0.82295677
596.42803	2.5573051
598.25215	0.96898786
599.28034	1.7393701
604.73061	6.1171142
605.66863	4.3716902
608.28946	1.7102305
610.04798	1.052779
612.28998	1.6831552
614.35389	2.6339677
614.83065	14.456599
615.24611	5.2631053
619.09299	1.786117
624.23332	3.1670837
624.82367	4.3293395
627.9744	3.9943301
628.38778	2.6100244
634.03692	4.2581812
645.23191	28.288954
651.01025	2.5473463
656.54105	0.90380913
660.27522	3.050474
661.15066	1.3922731
663.51983	1.3516601
668.3943	0.93898836
674.22256	18.69345
676.34733	2.6440998
678.53401	2.1877103
683.23446	3.3084715
688.96182	0.91924929
692.29628	1.5024515
693.10708	0.60584883
697.84509	3.4742258
702.21006	3.3334801
704.96996	5.3866117
709.10975	1.8267068
714.83088	6.1726669
719.25331	0.8517368
722.23557	0.39937291
729.07897	1.5904204
733.10661	2.1724433
734.28941	0.55498754
740.31821	0.73334223
745.64748	1.8808453
749.34565	1.2820321
759.19716	5.5758718
767.26055	1.1079149
769.95711	1.9448965
771.35358	0.83567987
774.65611	1.0508698
777.59753	1.4086446
788.4516	0.46401427
807.29993	0.66600169
810.34417	1.5257994
821.1398	0.60452268
825.02044	0.96144374
837.45666	3.0013008
855.34259	2.079036
862.47607	0.48778427
883.432	0.4393324
907.41626	0.87663027
END IONS

BEGIN IONS
TITLE=39: Scan 964 (rt=1192.37) [E:\ORBITRAP\Laura\130118_OT_LB_Leaf\130116_OT_LB_wholeleaf_1.raw]
PEPMASS=422.75718 1665.24
CHARGE=2+
SCANS=964
RAWSCANS=sn964
RTINSECONDS=1192.3659
129.03788	3.2071035
130.01001	0.85998561
147.01165	5.0718597
156.93116	0.31728528
158.00673	0.6186809
175.05136	1.3352469
182.02475	0.8007015
200.71143	1.351811
209.09912	1.6462433
213.67071	0.32745553
214.90185	1.1096214
215.70818	0.41478175
221.12341	0.49137861
226.08324	10.71654
228.19457	1.1326397
243.81574	2.9980379
244.11315	11.310581
249.06608	0.34585762
250.07616	0.29335286
252.20896	0.30615469
275.82147	2.1111524
283.9	0.61338742
286.02057	1.1916298
296.00116	0.32215492
300.23208	1.751674
303.0903	0.38847108
315.33651	0.37065569
316.04256	0.19775836
322.08612	0.99003781
323.15915	0.46677174
324.85602	0.9231532
337.80423	1.6120537
338.79452	0.54888891
343.80404	0.57448308
345.08738	1.0994612
347.83435	1.012172
350.15417	4.3145228
354.51225	1.4362792
356.03788	0.78011681
357.10457	1.7616417
360.22433	1.3937854
366.20376	0.24046004
372.77266	2.4862552
375.14632	1.2311821
376.00177	0.47070079
379.97498	1.1402724
381.59491	2.1478613
383.94746	3.1799523
388.10218	1.1743196
391.06229	0.75028058
392.93564	1.4298066
398.68144	0.32163046
403.56691	5.4712597
405.10035	1.7970315
407.81991	4.3413227
412.2281	8.7623063
414.20704	4.5051431
416.03582	8.8637931
417.53681	1.2731127
426.1443	1.24395
427.96039	1.0757654
431.82067	0.51529741
432.66874	1.1400278
436.27979	1.4303715
439.68221	0.53179538
440.28805	0.95154546
442.03862	1.3405135
443.30763	1.231069
444.9166	1.465279
448.62503	0.71866765
454.07156	2.2188669
459.61005	3.5845744
463.06442	2.2366591
464.28467	0.91566139
470.22258	10.954635
472.55802	2.3358341
481.73042	3.6915449
484.07064	0.47503263
486.71795	0.75349951
489.15073	0.57766714
495.17453	0.95035618
501.16713	2.8900363
501.79011	3.8286186
503.78736	0.90651191
506.2454	1.2504149
508.27741	1.2295341
511.99034	1.0200377
513.31328	0.2752004
526.09936	1.2209435
530.39367	0.77843833
531.66182	1.412113
532.15221	2.6701943
541.16467	0.28137447
546.22333	0.86013789
549.81628	0.78315166
553.32788	0.39625965
558.49209	0.85564725
559.31437	2.2721266
567.21637	2.4703203
569.27999	2.0163967
573.37396	10.714487
580.30071	1.5896991
584.22696	2.4987954
588.96692	0.60458664
601.32114	146.95111
613.36134	0.67579526
615.19575	1.5677377
617.98744	0.79842376
629.09034	3.3458748
637.95245	1.2865885
643.12476	2.9460456
647.23486	0.67913298
667.00958	1.0173244
675.15026	0.61785097
682.31158	0.98983453
684.59318	0.96937975
688.20654	3.0394985
694.28296	0.199605
706.37347	1.7951393
716.40027	9.2448053
727.7948	1.2829995
739.25785	0.66324546
750.34077	1.9588067
785.25519	3.2382856
822.5238	1.5508725
END IONS

BEGIN IONS
TITLE=40: Scan 966 (rt=1193.35) [E:\ORBITRAP\Laura\130118_OT_LB_Leaf\130116_OT_LB_wholeleaf_1.raw]
PEPMASS=620.0766 3757.946
CHARGE=2+
SCANS=966
RAWSCANS=sn966
RTINSECONDS=1193.3465
184.64095	0.76862749
186.9367	4.2576975
198.06445	0.34514773
202.88597	0.92520831
227.14722	1.3019018
229.09431	1.2743002
231.11293	1.2285318
242.11792	1.1402471
243.83584	0.315243
245.99048	0.36021831
255.97043	0.80781894
273.01033	0.76462913
284.91342	0.9825594
288.16663	0.84766957
291.96563	1.3607122
293.92404	2.0859783
296.87988	0.48148686
311.02014	0.32877115
324.89344	0.46557782
326.06972	0.66249347
339.12741	2.4306336
342.98809	6.5936147
362.07336	0.51077077
372.59924	0.35912218
378.4775	0.97514182
386.277	1.4547673
386.9559	0.52181107
407.04827	1.5615234
412.5402	2.2081863
412.95132	2.824538
429.04291	0.5037825
442.3338	0.37790514
447.64473	1.1071874
449.30463	2.221222
450.01346	2.8156745
451.71197	1.831307
458.98676	1.7091961
460.14396	0.76012369
461.59715	1.0489079
466.03058	1.262625
468.01948	1.8427289
472.05331	1.6575669
473.37263	0.48635988
477.21448	0.52176253
480.13984	0.94164042
484.39145	5.0784268
485.20836	1.4452581
487.716	2.3662393
493.1933	0.50352664
495.59882	0.52540513
498.91004	1.1196114
500.93655	5.1766776
501.81227	2.1723897
503.99735	1.6275838
504.86726	2.9974922
506.89627	1.6657173
508.77897	1.9994864
511.09137	0.71412391
514.61036	1.2373002
517.98088	3.9345832
520.76298	0.586693
523.39367	1.421457
528.08044	1.1409842
530.23404	3.3283025
530.93215	0.73783837
538.56914	1.6753169
541.86098	0.68693567
544.76679	0.59161258
545.10984	1.9282189
546.23044	0.39641274
548.51937	1.1371476
551.50531	2.4433387
553.41724	0.53520974
557.06775	0.75249678
564.56305	17.902024
568.77608	93.065472
573.69134	4.7282646
576.11199	0.88210812
576.7696	1.8834458
586.71631	3.7068442
588.85282	1.3634982
590.27929	2.2765391
594.91393	4.2102026
595.75376	9.3829189
602.77362	14.037263
607.18612	14.680779
610.61888	104.31035
620.81225	2.1446112
624.87873	0.970124
627.53033	1.0237182
639.74136	1.9178926
642.23299	1.081693
650.7677	1.5442114
655.21661	0.71243167
656.72937	0.99481432
659.25271	0.85563876
662.21248	0.47574166
666.14453	1.2731876
668.07526	2.7700629
673.03635	1.863235
676.27707	3.5927952
677.25335	1.2887522
680.68353	1.7367146
686.41485	0.92999707
699.10914	7.217344
700.26941	17.146936
706.32607	47.755109
706.7826	15.166331
712.52121	2.7817481
716.13584	0.45617616
723.39566	1.4161053
726.87598	2.0747402
730.64116	2.2496119
735.49328	14.070211
739.11811	2.7857619
747.5192	3.4227987
752.33979	9.2527275
758.26102	13.115246
764.21005	145.25077
771.20684	1.3429349
775.94522	1.6736321
781.33729	5.2402837
787.45959	4.2242568
793.05383	34.409361
796.36725	13.873276
801.2152	1.3570963
803.97351	1.768335
809.24826	2.6171354
813.38718	0.46208334
825.82992	0.81617202
829.18196	1.6866111
836.28483	0.80960246
837.43943	1.5493368
840.33746	0.78243796
845.75524	0.47247459
854.06477	3.9786842
861.89187	1.5477012
865.1625	0.67929155
879.48618	2.7478821
882.17881	2.5292197
890.33728	0.87755751
898.51946	1.3435349
902.44654	0.55413677
917.98144	1.2416002
938.50103	1.0192805
947.48169	1.2953288
950.56606	1.1990692
955.10357	1.8580513
964.15584	1.2757258
987.30798	2.5816497
992.70069	0.97021084
995.23498	3.3127058
998.38098	0.49764168
1009.5184	1.0940368
1015.51	0.47302308
1025.6191	3.3922413
1033.5826	1.2814218
1036.4074	1.7151735
1051.2061	1.5977916
1062.3463	1.7575278
1065.9122	0.70568147
1080.3731	1.1180502
1094.3835	0.71668665
1112.0276	1.7382447
1140.578	0.54581886
1175.7705	1.0769492
1216.2236	1.49867
1233.5874	0.82914343
1241.49	2.235015
1308.3044	1.0260912
1504.8975	2.582641
1549.7831	1.6864706
1578.6984	0.71964757
1671.2322	1.2393953
END IONS

BEGIN IONS
TITLE=41: Scan 967 (rt=1194.09) [E:\ORBITRAP\Laura\130118_OT_LB_Leaf\130116_OT_LB_wholeleaf_1.raw]
PEPMASS=508.59864 873.86169
CHARGE=3+
SCANS=967
RAWSCANS=sn967
RTINSECONDS=1194.0877
172.94208	0.39992645
174.03059	0.23203826
175.10571	1.6330881
194.28975	0.71435152
200.98712	0.32217336
213.05162	0.70934014
247.99177	0.3603116
271.2592	0.2528422
294.14508	0.65406444
295.22848	1.4625824
301.29431	1.1369772
316.76126	0.57697194
328.07989	1.3885162
332.96985	1.4011336
353.73098	0.89240351
370.54653	5.2822904
378.63681	1.0356345
386.67504	1.6653648
395.80894	3.7260967
404.63582	2.7657862
420.4543	0.67142747
422.25659	1.4356956
423.83402	2.2181204
424.21197	0.75278931
424.76188	1.2112284
426.9588	0.75714304
428.71527	1.167976
431.12829	1.9168069
446.20686	0.92400095
449.79009	0.71415507
450.24205	2.6614427
454.6622	0.693279
456.54245	1.0790252
457.67139	1.9248137
461.49284	2.0827135
464.3096	1.2295046
465.06207	0.68673099
465.94631	0.32206525
470.83842	0.27308494
472.20171	1.0187158
474.62082	0.54444003
476.76377	1.0352832
477.87658	0.36734214
484.16864	1.2138903
485.0338	0.51131263
486.44858	0.52123372
488.94292	3.4850944
489.73842	3.0993629
490.83367	1.3662389
494.40675	4.0678315
498.25391	4.0655343
499.74437	8.0713847
501.78856	6.9929284
506.78405	1.270983
514.05171	1.2761101
517.14608	4.1630074
518.16676	2.7158421
522.19122	2.0903784
525.77329	0.63806645
526.48809	1.4543926
527.58112	0.37188345
535.4119	1.3176335
536.29975	0.58039645
536.8634	1.1562074
546.05886	2.2940433
549.19653	1.5246549
556.29067	2.1911458
557.20768	1.0977037
557.7227	1.9762625
576.30255	0.50981229
580.47546	0.37376276
588.43434	1.6094767
590.87386	0.42714741
600.02063	2.1182893
605.76111	3.0523428
609.51682	7.586467
610.95671	3.9016784
615.9915	1.4958596
619.5935	0.8575213
630.83137	0.92921295
633.30347	0.86639965
636.07399	2.584343
637.65644	4.6097902
639.26767	5.3198619
642.74881	1.4520833
643.206	2.4384729
646.15549	2.5252337
647.56344	1.0575349
658.57386	1.587385
661.2587	14.665889
667.08874	1.2305707
677.67244	0.83204004
680.45429	0.45033833
685.27179	2.3240377
696.87037	1.1653521
699.74207	1.0207361
726.36377	1.0510715
730.82788	1.608919
740.22497	5.8308266
753.36767	1.5001264
767.32523	0.43970572
773.23223	0.98904293
778.85357	1.5286948
784.2689	7.4859932
787.49973	0.81300245
799.31078	3.3139174
829.24548	1.471776
842.57012	0.2894386
855.9508	1.5819607
869.02282	1.9814971
880.39544	0.57009021
886.38049	1.1216786
905.41815	0.55190116
1057.5247	1.0494972
1069.2748	1.2644854
END IONS

BEGIN IONS
TITLE=42: Scan 975 (rt=1202.26) [E:\ORBITRAP\Laura\130118_OT_LB_Leaf\130116_OT_LB_wholeleaf_1.raw]
PEPMASS=627.51081 4982.9551
CHARGE=5+
SCANS=975
RAWSCANS=sn975
RTINSECONDS=1202.2594
197.98614	0.41632987
213.09963	1.4874748
215.89777	0.49737538
222.2257	0.37435716
224.93183	2.7501173
225.00321	0.57971811
226.46365	2.1167191
237.09386	1.3643832
239.03343	2.3257281
239.66218	2.7453324
240.07274	0.78755393
240.94343	1.3886303
242.9621	0.36408588
248.91792	0.57511658
255.03872	2.2511384
257.04437	3.3128282
258.17514	10.517979
259.93787	0.28583331
271.22051	1.154643
272.15979	0.43529994
272.84332	0.27999383
275.09466	8.0725307
291.74453	0.44035355
294.98462	2.3474884
295.60228	0.3981006
295.99628	1.0549097
297.0278	0.34594113
297.82974	1.4884687
300.62313	0.45088577
302.67495	1.8154057
303.10751	0.1993198
308.18329	0.72683306
313.19542	2.702428
314.00167	1.0809544
317.18901	0.50069075
322.5328	0.36939192
331.18989	0.79996949
333.02118	0.2727529
342.54678	1.8153972
343.7875	1.0714502
352.16056	2.5487094
356.91707	0.98858034
361.08333	2.3572281
364.56665	1.0225964
368.78803	0.62247212
369.91785	2.8411309
371.08745	1.6035601
371.77185	7.1783767
380.53371	0.31894569
380.96954	0.81003483
390.5271	0.51762886
395.40587	1.3632815
397.83168	0.57486185
408.03966	1.2831546
409.22836	0.48787417
410.19776	0.79952955
411.17917	0.25031775
427.03293	1.003476
427.22808	0.31779313
429.98594	0.82672907
432.83661	0.90698809
439.31909	0.3056397
444.86126	0.4099622
449.9378	2.6017881
456.91485	1.0286355
461.95452	0.93742171
463.62304	1.2274449
463.83487	0.40697493
465.74401	0.99135114
477.99344	1.1591786
480.79018	0.46947714
484.14502	1.0047917
491.54131	0.52328495
498.17108	1.8229145
502.57911	5.3302626
506.9771	0.39865559
509.6754	1.4182382
513.10083	5.0318114
515.24762	1.357045
517.53189	2.3095535
518.67962	5.3812169
519.89473	1.6954664
522.92633	1.4839585
524.30702	1.4844741
526.34588	4.347211
528.77505	2.4023733
534.20517	2.3675076
536.79882	1.5731034
543.31281	1.6016598
544.77246	2.1532645
551.42174	1.6645844
552.38842	2.2701958
557.172	1.6362508
560.10903	4.6694748
563.09473	2.9414304
563.87468	4.4225648
567.13512	19.289649
570.17799	2.2140376
573.4325	5.501793
576.50778	1.5904498
577.27017	4.6812927
579.11022	1.5566387
580.71169	2.9452013
583.26909	5.0746146
584.63246	3.275238
586.26937	5.4364541
589.39947	9.0234983
592.90841	6.8601442
595.38138	7.8410734
599.5728	3.3056976
601.75117	12.275673
604.37696	14.661317
608.77721	27.158058
612.58314	7.2165609
613.21593	7.7848718
616.80103	13.636836
617.36862	21.081098
620.44058	14.255213
624.06896	0.62986903
628.95318	1.1781182
633.15013	2.5863574
634.41876	2.9422971
636.11201	6.6609744
639.78143	1.8626388
643.86784	6.0359862
647.47517	2.7231774
648.05821	3.661729
651.14677	1.2313453
651.69426	2.9487052
656.59399	0.50110152
660.50184	3.3557392
663.84047	1.7336659
666.71295	8.3237846
667.68071	2.3880922
668.93057	2.3206135
672.78124	1.7171485
678.18963	7.787038
683.77798	9.2297684
687.02742	4.7755786
689.52654	2.8257925
691.72953	4.3461875
693.0084	3.102374
697.4384	9.429999
700.10401	9.8831114
702.17064	16.83251
704.30532	28.467392
708.38515	44.880187
711.01491	67.889028
711.81449	13.065843
715.47125	130.76261
719.9329	2.2382718
720.35194	2.9268928
726.21731	5.4432626
729.97603	2.5224569
734.50011	11.51173
735.90857	16.265641
738.58409	5.0612791
740.58369	5.8469644
741.78171	10.560669
743.17447	4.3342971
748.10412	7.1996084
752.15488	13.552512
755.55124	3.5482947
761.2164	6.4882364
765.80117	2.8761939
770.17015	4.0542636
772.83056	7.9872619
778.39831	22.403032
783.94168	2.9471363
789.7182	2.8779078
798.31124	2.4108684
802.22168	4.5402664
805.47029	8.8593091
807.23913	2.0825689
811.84219	24.850171
816.51825	1.0267948
818.95919	1.0220256
825.62458	2.5779517
827.50473	1.4192362
832.2813	1.7059751
834.03325	1.2943965
836.69667	1.2077617
839.62399	5.7969792
841.49559	3.9605909
847.74025	19.00209
848.90377	8.0935347
853.32847	1.7504001
854.91411	3.4792
858.3295	0.61933889
859.12359	1.023822
867.16583	5.0187831
872.53968	3.339443
875.8774	1.6552926
876.4285	4.254581
884.68427	1.405922
889.49229	1.2509588
894.28088	14.730774
894.94721	4.7559753
898.88767	4.1781804
901.84838	3.2048602
910.47488	1.6834363
912.85566	1.6659727
915.83552	2.9604463
918.5148	0.90266355
925.01764	1.7837218
929.31673	1.0856432
933.38827	1.0957036
934.96924	1.1980366
949.50659	0.96609274
955.15347	0.71233214
958.51747	0.35621365
967.06183	1.8443124
995.5108	1.7011038
1004.7315	2.1792605
1008.2909	1.1113023
1010.4152	1.4995987
1021.7626	3.2936986
1033.9192	1.0219625
1049.5941	0.9032945
1068.2758	1.589872
1094.0384	1.0568963
1102.3136	5.6037952
1129.5975	0.38225645
1137.5564	2.1301721
1150.358	2.0383362
1173.4609	1.0397407
1179.667	0.48764331
1207.4279	1.4763536
1229.3452	0.95547383
1237.4009	0.3768576
1309.4717	1.1789661
1318.3553	0.75366811
1333.3501	0.53498694
1410.5467	0.74047395
1422.5752	2.6627273
1440.49	1.1778587
1507.3463	0.58041793
1595.5445	1.6773206
END IONS

BEGIN IONS
TITLE=43: Scan 982 (rt=1208.04) [E:\ORBITRAP\Laura\130118_OT_LB_Leaf\130116_OT_LB_wholeleaf_1.raw]
PEPMASS=410.89078 3128.0864
CHARGE=3+
SCANS=982
RAWSCANS=sn982
RTINSECONDS=1208.0415
129.056	2.0699044
130.15634	0.86456275
138.91139	0.51394065
144.97043	0.52322965
147.12904	0.53939469
148.13451	0.24035825
152.05301	0.38801763
170.15265	0.27397615
175.16334	1.1079039
177.11697	0.531157
181.22757	0.95995336
185.88837	0.29242657
186.8062	0.69618202
187.24537	0.99124893
193.95876	0.33701361
195.07333	1.3827321
200.228	0.27081393
201.12704	0.41883708
203.10514	0.56364473
209.69744	1.2791089
210.82633	5.7552801
211.09607	0.42320477
212.88834	0.3336579
214.59409	1.679151
215.15683	4.1729908
216.89841	0.82927947
217.78062	0.1720287
218.24407	0.46109398
222.92251	1.809684
226.91546	0.34015772
228.00449	2.4730484
228.87421	0.36734235
229.99019	0.52803234
233.17107	0.3301637
233.66825	0.50959111
235.11542	0.82227125
239.35324	0.79009042
241.34023	2.467287
243.13894	1.5216519
245.34395	0.59405647
249.13517	1.8657391
250.97378	0.32855459
252.01142	0.67242347
252.8627	1.1218576
254.29639	1.4163022
261.12205	0.48897364
262.89734	0.81785935
267.06228	0.46217886
268.08671	1.1477371
269.89698	0.95550101
272.04524	1.5033492
273.99548	0.93953685
275.93927	1.0832686
276.60469	0.80288671
276.98727	0.99424239
277.4361	1.7158623
279.07239	1.9600259
285.19848	1.1048323
288.20528	2.0263675
290.37998	0.37194656
291.85585	0.21629146
295.98627	0.61653915
297.10324	0.4023202
297.75203	0.47706801
303.06983	8.4223643
305.15618	2.6937221
307.21002	0.52946018
313.56199	1.8546488
314.21994	6.700191
316.61594	2.2032574
317.16899	5.8919534
317.78329	2.2916772
322.04878	1.4578019
324.343	0.93209969
325.6139	0.56907623
326.75904	3.0307994
328.02123	2.3009663
329.56248	0.86582949
331.98122	0.81218745
333.25528	1.0522831
333.82469	1.965637
334.93271	1.217792
335.29225	4.1258283
340.96513	9.3407123
342.76469	2.0507536
346.22075	3.8271162
347.52162	0.7730553
349.6232	2.4432228
350.37689	0.69480099
351.55022	1.5170699
352.84919	1.0230369
354.06257	1.6626888
356.41744	0.23369497
364.31432	3.1817244
367.3959	3.7058937
369.15259	12.366789
374.06852	0.65304065
375.25209	1.3008824
375.63892	2.4895789
376.09055	0.58116709
376.79471	1.3573223
383.02774	4.0274474
385.81001	2.6363159
387.57975	5.7719318
389.19235	3.7469911
392.93876	9.892428
395.09223	4.0590093
396.11425	13.154073
397.68965	7.013326
399.0883	15.19877
401.26125	17.002918
403.5348	72.893225
404.78595	75.007438
408.19399	0.53190686
410.18984	0.71205187
412.98909	1.0181098
415.87862	1.1767168
418.30948	10.308315
424.5408	4.936601
428.64961	2.6926669
429.66449	1.9235756
431.53028	0.85901408
433.06036	3.9156188
442.89885	1.5112313
446.99691	3.6092043
448.67337	4.8382901
450.55653	1.0536662
451.95466	1.163621
453.149	3.6119213
454.06214	4.3437602
454.9879	1.9979978
457.2253	4.767179
460.55428	0.71613646
462.63925	2.3460942
464.82758	1.1623352
465.67827	2.5280776
466.31453	5.6600247
471.02067	1.1800283
471.79325	1.0889385
474.31076	0.88825209
476.15103	1.2798601
477.34621	0.41959001
478.55649	0.65567731
479.82592	1.6607795
482.39085	2.3198932
484.37019	2.4243061
485.17615	1.606347
486.83873	1.3566734
488.53089	0.66636534
491.99805	6.5667778
493.16149	11.251399
495.25706	1.1516062
497.10964	3.5199443
501.95918	16.516736
502.75483	21.802268
507.90116	1.6606856
510.09707	5.2847007
512.42143	1.8005696
514.73379	1.5406136
519.72206	4.310106
521.0429	4.8474733
522.24766	1.6908411
524.50443	1.3666811
529.18183	3.1009648
531.75142	1.9161946
532.21021	3.428275
536.30904	2.1887578
536.96411	3.2251835
540.6925	1.3807026
541.21094	2.3548634
542.94377	5.3796573
543.84961	0.99363186
546.24989	9.4095386
547.12564	1.5457097
550.30792	3.5731736
550.71955	8.5811036
552.61038	3.3985159
555.53787	1.4613859
559.26158	14.268452
564.30138	1.6183201
565.947	3.3087301
567.93954	1.0163426
570.84259	1.8731854
577.22511	1.936729
579.97667	0.73251056
584.80578	1.780873
589.29895	0.86699616
590.32045	2.9595019
591.41431	0.60990396
592.31688	1.2621009
598.72754	0.96265336
604.36517	1.2110239
607.83443	1.348002
609.10669	3.0075212
625.10547	2.6397943
632.26782	2.309621
634.48428	0.32819886
638.41797	1.0631088
643.15673	0.46798362
647.3567	1.1181209
649.17456	1.4185658
661.13499	3.7489218
665.2558	0.3303872
673.85408	1.777143
674.90343	0.68968029
680.99938	2.5329071
686.47845	0.92484205
694.6331	0.47348538
698.08582	1.0117232
701.18046	1.9429156
705.33476	0.73711771
707.28295	1.2262201
721.00494	1.6597817
743.88607	2.6018082
756.31878	1.1489517
775.1206	1.1548195
788.24303	2.0006246
790.42413	2.3014577
799.23498	2.3625441
801.27115	1.1758795
810.2013	1.0935314
812.23944	1.8128536
831.28112	0.99511303
898.39495	0.35404605
934.5227	0.54139019
END IONS

BEGIN IONS
TITLE=44: Scan 984 (rt=1209.1) [E:\ORBITRAP\Laura\130118_OT_LB_Leaf\130116_OT_LB_wholeleaf_1.raw]
PEPMASS=419.31527 2689.5686
CHARGE=2+
SCANS=984
RAWSCANS=sn984
RTINSECONDS=1209.0982
123.97362	0.48464961
129.16948	0.46131333
129.93878	0.55780975
136.0319	0.47161212
137.9267	1.3884613
146.99586	1.8746933
156.9941	0.70164429
157.87734	0.28501683
159.98021	0.48406508
166.13777	0.46339963
175.17138	1.3735519
178.1422	1.2601193
178.61937	0.3717117
179.31449	0.56071735
186.91232	1.1958303
198.97292	0.37483927
200.19891	1.9739863
200.88453	0.4142232
201.59189	0.82035182
202.97834	1.5921145
204.88383	0.35783189
205.95582	0.52018827
206.92882	0.38992824
214.88489	0.7090933
217.22502	1.3229777
222.93966	13.3526
223.23652	1.9944338
224.73837	0.71344883
227.10448	0.8421992
228.99319	0.2671708
231.87824	0.245581
233.07204	4.3232238
233.9988	0.29188991
236.72441	0.30664539
237.94146	0.41691071
238.90073	0.63044378
243.44633	0.44783588
245.87976	2.8945653
248.99633	2.0408868
250.98499	18.766724
253.74271	1.2192318
254.70022	0.3488686
255.0615	0.63490915
256.50396	0.5063785
262.19821	3.536778
265.01501	0.51033258
268.47216	1.3966868
271.18997	0.65303296
273.9501	1.7675483
274.48955	3.7970648
278.06992	0.59167073
281.64888	0.79338137
281.97905	0.22602698
286.18471	1.0546758
288.31843	0.59951386
293.11485	2.0443783
295.04283	1.7056714
295.73567	0.76589407
297.18255	2.324717
298.00999	1.037742
299.41854	0.76476113
304.68961	0.9059938
306.07925	4.5430899
307.47245	1.1182438
311.4938	0.66307819
312.2305	1.4987657
312.94592	0.33011097
313.78296	0.38690608
318.94418	0.39293949
322.52506	2.9876425
324.14663	1.5066473
341.9503	1.058827
345.09426	2.2726858
346.25739	0.79314722
349.17045	1.2157117
351.72884	7.3026926
352.93185	2.3596076
355.26745	2.144622
358.09811	3.858375
359.01234	4.2611434
361.17716	7.0208356
361.62113	1.7213939
362.04977	4.0130411
365.65941	0.69345544
366.12067	1.0575928
368.01504	1.4840449
369.65747	3.5457809
371.12908	2.6329315
371.81297	3.2681051
373.94378	3.3367215
375.22268	1.7732674
376.54455	1.4199303
378.03371	2.3170229
378.99453	1.55016
381.21003	1.5514744
381.80695	3.7555058
383.11683	1.4831583
384.81004	2.5164373
386.1251	5.615866
389.69038	1.4625902
390.98283	1.7744725
391.36115	3.5671128
394.04276	7.7092724
397.20163	3.2247587
399.18421	17.585436
399.98702	5.9773601
401.14866	6.2780214
402.28777	3.0890686
405.72861	5.4849935
406.78699	11.535972
408.22855	10.645579
409.66344	6.897494
410.49971	7.0404314
412.02683	10.848244
412.65949	12.185245
415.51075	0.80201948
419.10278	0.32056446
423.06805	0.61858203
429.27645	7.9507065
432.23715	0.42174093
434.65389	2.3209834
435.89107	0.55420627
436.92908	1.2326608
440.02073	1.764038
443.18739	3.9581604
445.15373	2.3033976
448.20851	0.72714169
453.36046	1.3297377
457.9494	5.5481053
462.53829	6.9657488
464.58435	0.77505437
467.13456	1.0370098
469.91649	1.4833709
471.81939	2.7978496
474.99233	8.935731
477.17146	1.2839027
479.25261	2.5583486
482.54961	2.9299374
483.54014	1.2901235
486.07303	0.46317063
489.03953	1.2997757
491.96098	2.5901573
496.04785	2.963124
497.04563	6.3205583
502.13182	5.3525357
504.33993	1.4316028
506.33923	1.704754
507.43986	1.616025
508.20133	0.47622693
512.27207	3.5472765
513.09338	5.1286669
514.47734	1.4852236
516.29398	0.67704821
519.76055	9.4243398
525.22457	4.7090409
529.20022	0.59429044
531.66519	2.1537658
534.25239	2.6232784
535.78929	2.4237172
536.8049	0.81968425
540.98706	3.3046775
545.07911	1.6146453
547.15444	1.6641567
548.31546	2.0394497
555.32393	13.051747
559.11147	1.3409764
560.22392	0.65708799
563.21948	3.1488433
566.26776	0.54388773
568.45037	1.6167864
569.27457	3.0794139
571.32121	0.91942687
574.1004	2.166642
575.21561	4.3666718
586.35669	49.51664
590.16782	7.3052086
595.13573	0.61469674
595.99414	1.0865711
601.25858	9.9548042
601.99965	3.2803247
605.30924	0.54126021
608.46698	2.9053502
611.32486	2.0586417
613.39359	1.5442655
626.83194	1.4744634
627.27407	2.3649937
634.2738	0.49146023
642.39857	5.2083112
643.26892	7.2164238
647.33922	0.96875512
648.13158	1.9881604
661.1603	5.5792844
661.97328	3.1573709
669.12371	0.46133992
682.19647	0.98804749
687.19475	2.5184492
689.0257	0.99423783
691.44129	0.47150962
699.27933	15.00939
704.2702	1.1304428
706.14106	0.82394841
713.26128	0.90299981
715.05404	0.44934522
723.63122	0.50132295
741.32283	9.3339349
758.50591	0.64369691
780.26806	1.5578442
793.888	1.2852786
836.32465	2.5928257
END IONS

BEGIN IONS
TITLE=45: Scan 986 (rt=1210.07) [E:\ORBITRAP\Laura\130118_OT_LB_Leaf\130116_OT_LB_wholeleaf_1.raw]
PEPMASS=574.62651 3591.7039
CHARGE=3+
SCANS=986
RAWSCANS=sn986
RTINSECONDS=1210.0687
168.03581	0.74160145
185.0587	0.69456289
192.9088	0.88827442
195.20955	0.61007828
195.91828	0.80278206
200.10374	0.54401166
208.86949	0.42705142
216.91168	1.2658955
226.11355	0.63655256
228.067	0.46090996
228.95418	0.7316364
241.25912	0.39178816
242.21634	1.8263122
252.87277	0.3578129
258.06978	0.30673394
258.98181	1.0476804
269.15701	1.3455242
274.87708	3.3937564
275.88983	0.57909716
277.06993	0.66550259
279.94269	2.1663498
283.2371	0.93201992
284.00529	0.2276246
286.09045	0.44203955
289.16425	1.2284274
294.10326	0.38634139
294.79271	0.5620884
297.00433	0.50678576
308.15717	0.28985929
311.1773	0.46841841
316.18664	1.9408889
319.21963	1.0349946
322.22851	0.77986653
326.07519	0.64971623
329.86456	0.65624151
336.22416	1.0945978
338.20803	1.0924909
342.05922	0.53726336
344.78064	1.7201529
345.19709	0.32765335
353.04016	1.552688
356.06314	0.4270745
359.33153	0.86443668
362.02308	0.33829601
367.22034	0.90820562
370.71698	5.9603759
381.62494	0.27657668
383.31249	0.80643617
385.66925	1.0588317
387.91672	2.198239
389.15291	2.053663
395.40906	0.73545988
397.26279	0.43195509
398.66182	0.66439015
400.82501	1.056172
402.20869	5.7958122
405.83064	1.2042782
408.82173	2.1477035
409.79053	7.5247493
412.18851	4.0827951
413.45364	1.827259
416.17303	2.9091089
418.68409	0.8412308
424.11276	0.52372529
424.87063	0.81309169
427.05568	1.1833495
428.66799	0.60006271
432.0617	0.41191179
433.48006	1.370681
434.16396	2.5726792
435.32228	0.32792693
439.31083	0.58028057
450.5498	0.43803928
456.05846	3.2105994
458.12713	2.1637856
459.75806	1.3680773
460.52923	4.0500278
469.66827	1.6092466
471.24652	1.0497391
473.22254	9.0143448
474.70836	2.1423122
476.92912	1.1335521
482.81378	7.8656827
483.9286	3.6208728
486.30036	4.0757032
491.23673	1.453799
494.6034	1.3890571
497.05079	3.4472169
500.25157	3.1132008
503.29813	2.5181752
504.08185	1.1886648
505.6915	1.5450273
507.67688	2.308368
509.2035	2.2012139
513.03089	1.3332327
517.04179	7.6305189
517.49017	1.6937229
520.23392	2.4674629
521.66688	0.94493207
523.24538	2.4225126
527.34397	5.5448507
531.11931	2.2365888
532.75579	0.96965009
534.67118	2.5174984
536.6151	1.6570146
537.11763	3.5887656
539.25011	24.19314
540.18954	4.6296985
543.36951	2.4191488
546.24045	6.5693269
548.58821	0.92100827
551.80504	4.2059333
553.19049	3.4905253
555.81232	15.015218
557.5575	7.8168225
561.20432	17.92357
564.28049	96.171824
567.49892	4.6747257
568.61378	5.8089914
573.56831	3.6712075
577.87579	3.7897493
582.27207	7.0475898
583.98705	4.3722772
586.91654	4.3755991
590.17736	1.2511865
590.87293	0.40068938
594.64899	2.8922694
595.70601	4.9620646
599.78838	1.7097358
602.26825	5.731813
605.10846	5.4617307
607.22325	2.3161676
611.74303	2.3921024
614.03898	2.3044635
617.24259	1.7572774
619.76641	1.350452
621.3866	2.3891604
624.8272	6.0642957
628.14688	6.8052258
629.26056	2.5289802
630.96597	3.2845167
641.1193	1.7246646
642.53422	3.9193416
645.19376	10.563299
646.06632	3.0028972
648.18736	6.1429776
652.02355	2.6098169
656.73408	2.4573773
660.23187	6.1825995
667.72142	12.750014
668.79023	2.5944863
671.65168	8.0777401
676.09224	5.1480535
679.13677	1.60796
681.07976	1.3122055
685.83033	2.2427563
689.22815	28.532293
695.152	7.3908691
698.03333	2.2702007
703.62375	5.1530019
709.16346	6.9593379
710.01736	2.2718382
713.17929	3.9289892
715.47274	2.4779286
720.45114	2.3002749
724.27639	19.564414
727.98374	2.9779537
731.83651	3.2634346
732.74582	7.445526
736.64552	1.3089129
740.84542	4.215616
744.25096	3.0518164
746.32074	0.77433409
748.77495	2.83387
751.20802	3.0939366
756.39887	5.0379956
759.32001	4.3654429
767.06041	7.3255608
774.51712	1.6749439
778.29112	0.43101846
785.43627	2.5929102
788.34615	5.2900471
791.40821	5.7846201
796.81532	4.7881633
805.0575	2.2420077
818.80293	3.4066645
824.13004	0.57022139
828.71026	2.3273001
832.23407	1.3247321
834.86496	0.49223009
840.51556	0.99353869
845.29596	2.5744168
846.41586	1.098111
853.73035	2.4351452
856.18341	3.1756496
862.07829	0.61944914
863.33724	1.0008194
872.01629	2.7922037
874.97	1.7224211
884.96638	0.68195475
888.12589	2.2372585
891.2818	1.2193752
896.25103	0.58520679
905.18129	10.166754
922.04693	6.1745287
930.20642	0.38247443
936.432	1.6415428
946.35344	5.2908844
947.24116	1.426935
949.01714	0.56534284
952.95144	0.38206808
958.1358	0.76195279
964.35964	0.91300406
966.14294	1.3209372
980.77513	4.8820948
1001.324	1.6241043
1009.2981	1.9581798
1017.3542	3.2185518
1033.2357	2.6478372
1036.32	1.3707975
1046.1576	1.7852607
1050.3899	0.41474076
1054.4606	0.57253637
1077.6969	1.1597781
1103.4885	0.4085415
1160.5369	1.602911
1184.6801	1.0044739
1222.4641	1.5024068
1444.6555	0.85305536
END IONS

BEGIN IONS
TITLE=46: Scan 997 (rt=1221.82) [E:\ORBITRAP\Laura\130118_OT_LB_Leaf\130116_OT_LB_wholeleaf_1.raw]
PEPMASS=565.08115 5697.6382
CHARGE=5+
SCANS=997
RAWSCANS=sn997
RTINSECONDS=1221.8242
169.1503	1.3833635
183.08366	0.86817135
187.02831	0.2619807
194.06851	0.34610999
197.87162	1.0000119
199.9966	0.85560539
200.95972	2.9176248
210.11174	0.73754125
213.91211	0.48007361
220.02903	0.48681997
223.24664	1.0227307
225.12948	0.87352196
233.20656	1.0257699
234.30699	0.27317163
237.24259	0.35587783
238.11373	0.54650224
263.38147	0.484693
265.90439	2.2579166
268.14788	0.43236148
271.87047	0.55500035
273.9769	0.68886893
275.98282	0.84039164
281.97253	0.46463497
299.9901	0.63041729
302.75578	0.47601894
303.13982	0.96335155
309.96203	1.0384274
317.00952	0.62746263
318.14913	1.2378688
318.70486	0.67128302
324.32025	0.80126379
332.1333	0.79057708
333.1677	2.9005318
334.10902	1.4420012
336.01257	0.86398246
344.11502	1.1598055
346.77093	0.72839479
355.72296	0.51605799
361.28247	0.68546623
370.10675	0.48134515
380.70613	1.013092
383.9333	1.7736336
385.25625	0.91231939
386.89928	1.0752209
388.33884	0.77385576
393.1257	0.56303131
393.73637	1.0128864
397.04645	3.2845003
398.91054	0.82009319
401.85882	4.0444294
404.393	0.57423248
407.02198	0.61895642
409.77231	0.40304018
412.889	0.55707549
416.27032	1.0202567
423.94482	0.68709771
426.55614	0.32965978
430.79623	0.44169414
433.20502	3.0139652
435.29386	1.0590713
437.07932	1.528751
439.82108	2.3807793
447.53681	3.0733752
449.17949	7.9773829
450.29017	1.3637058
451.95473	0.48204618
452.25319	2.2101006
454.62184	2.4739933
457.55917	8.3970849
458.26954	1.9286641
461.26891	0.65613211
464.9611	2.2011069
467.86884	2.4368464
470.66842	1.6351686
475.40014	0.67367722
477.16401	0.66507833
480.5987	2.4628478
483.03662	3.7052054
484.97595	1.4803664
487.05857	3.3440472
489.83758	7.6909218
492.26958	1.8026659
493.50755	1.2100105
495.91441	6.8005069
498.65004	1.3993382
501.57508	5.0405267
502.42379	3.8733574
504.1755	2.8179061
507.80084	1.2720277
509.93584	0.85444621
511.85545	1.512634
514.25788	2.3868512
515.69331	2.8157671
518.41824	8.4631016
521.17984	1.5332162
522.1565	1.0735786
525.18291	2.0744331
526.13897	4.3917844
526.84246	1.7210877
528.67799	0.67163189
532.57299	1.3259205
535.13612	27.770404
538.59715	19.227854
540.46107	12.859012
541.76364	4.0564982
544.05361	3.7562828
547.78028	5.0255416
548.82239	9.787453
549.6448	4.7826133
554.992	23.913546
557.96528	35.584596
558.45176	60.510665
563.77569	0.92287601
567.0365	0.87291599
572.91782	3.9375806
574.44216	2.4960214
575.57752	2.5513798
577.10132	3.3146657
579.61518	0.79518804
582.17122	2.2832899
585.53784	4.656429
588.04577	1.8213949
589.23091	2.2730297
591.22659	9.4776501
592.38537	2.3954502
593.90921	1.2502425
599.38355	2.3713027
602.59	0.6642554
606.00368	0.96363887
609.28054	3.2039864
611.33598	3.7447108
612.7995	2.042123
616.98996	0.77990016
618.80605	1.3178234
620.79067	1.3445843
624.49064	4.0797582
627.16168	3.9751165
630.28053	10.691473
630.75031	28.027058
632.95639	4.1464938
636.5402	14.048975
636.91427	5.4647797
638.21022	5.6667441
640.99883	7.3690617
643.47363	7.0733023
647.82852	69.377889
649.92615	3.0332924
651.33468	5.8894614
652.99597	3.212631
656.24368	8.2254221
659.8268	19.875911
663.83188	18.552027
665.36657	7.1098106
668.65959	171.93759
673.098	245.59015
681.35318	2.272585
684.26013	3.9277005
685.6267	6.1756781
686.63104	2.4704967
688.53494	1.3310828
693.18197	4.7819165
695.34674	2.3409302
696.83463	1.8846247
702.12696	6.3948387
706.00659	7.244015
708.75085	4.5647065
712.4511	1.2646654
716.19068	2.820137
719.88413	2.9472353
724.25545	8.9768584
724.9749	4.8144515
727.22661	2.874236
729.54914	2.7308372
731.76499	2.7329507
732.21384	4.0425734
733.86035	2.3470703
740.04943	2.0749759
745.10874	6.3657342
748.42302	0.98778904
753.71826	1.2142003
756.15612	1.7829313
757.7785	2.3138796
764.65929	1.4180761
766.06616	2.6480881
767.23096	1.1196842
774.34665	2.2963545
776.10674	0.99654733
782.70699	0.89350426
785.2825	1.0366744
787.44685	0.95598767
787.82782	1.8260216
796.27908	1.2324947
801.33279	3.3250777
802.8903	1.9479142
806.0777	6.4845034
809.71158	3.4371682
811.24513	1.9509892
817.08747	2.8431577
819.9361	0.58191322
824.4784	1.4899454
827.35968	1.5500968
838.19285	3.4230556
845.45945	0.99375385
853.6215	1.1161887
858.40872	2.6717545
866.36522	1.2626283
867.49005	1.9428616
877.15051	2.8345689
886.44232	0.65438612
903.29456	1.0561392
911.07729	0.62341058
913.13968	0.87115302
920.9544	0.68368187
924.46286	0.91152456
926.37268	0.6345477
933.65999	0.80674882
938.48811	1.7668674
945.53204	1.3912268
966.28971	0.44407605
969.21381	0.52280971
971.30493	0.66821325
990.83447	3.0321182
1002.5712	0.97574642
1007.5403	2.2690958
1024.4313	1.4725232
1033.8179	2.4650942
1039.4005	1.8147056
1052.5597	1.2003482
1081.4999	1.1661332
1096.3658	1.4607784
1119.1988	0.68654757
1155.4748	1.3064746
1158.2704	2.1996823
1204.4481	2.2959736
1259.8423	2.3973801
1264.5804	1.7333129
1282.4864	3.033322
1324.6641	0.4631247
1331.6127	0.7048054
1343.633	2.6306841
1388.7719	1.1461435
1392.8186	2.2114631
1398.717	1.1771193
1416.4541	1.9109903
1497.6133	0.73308224
1544.5681	1.1525425
1559.1053	0.68725461
1619.6187	1.7137526
1650.581	1.8355754
1676.4947	2.7777815
1777.783	2.0737178
END IONS

BEGIN IONS
TITLE=47: Scan 999 (rt=1223.05) [E:\ORBITRAP\Laura\130118_OT_LB_Leaf\130116_OT_LB_wholeleaf_1.raw]
PEPMASS=510.7633 1348.5256
CHARGE=2+
SCANS=999
RAWSCANS=sn999
RTINSECONDS=1223.0519
156.99243	0.70075915
167.10485	1.2618492
169.22693	0.40240704
184.21741	0.26791916
185.87401	0.22098808
200.8729	0.90610898
201.93235	1.5144677
209.23003	0.29569538
215.23139	1.1196923
218.09195	0.50167341
242.07242	0.39280738
244.16168	0.35433835
244.95351	0.56170063
255.16189	0.65577755
268.15765	1.2965221
271.56781	2.0474072
277.23334	0.41443614
286.17511	0.69722981
292.11801	0.64736875
299.18595	0.46877165
300.0209	0.58492645
326.87054	0.89808072
327.99541	0.50566488
332.1557	0.78549703
344.11251	0.81850048
347.35187	0.45094097
351.01532	0.75239392
366.16257	1.0766477
370.82272	2.0402621
371.15791	0.54610357
371.60972	3.4369942
375.0379	1.3348428
381.15289	2.447441
382.11314	1.5831872
385.6809	0.53364937
390.41296	0.5138676
395.11494	0.5952897
398.05365	3.1000893
402.27417	0.8425641
411.2475	0.91716594
415.86078	0.23684
420.19371	1.0304785
421.9195	0.9021559
425.11104	1.5408121
426.96342	0.90739916
431.46449	0.47194153
432.3855	0.93105603
437.14312	0.94762849
438.53209	1.657277
440.10863	1.0545057
444.28928	0.92718082
446.02626	0.55446293
447.45758	1.1271214
450.00827	0.49733912
453.10634	1.5064906
454.61306	1.3133645
456.2551	2.1231234
458.2748	5.8260966
460.78114	1.1035376
467.18842	2.4252683
470.27248	1.4532547
470.66395	2.2592718
480.14878	1.2351825
482.50185	3.9979394
486.01882	4.9033314
489.38572	10.991664
492.57182	2.0810377
493.50987	2.2531082
497.58809	2.8125034
500.53875	8.0815841
502.13617	9.0004356
504.21158	2.8640983
504.64404	5.1562376
510.23614	2.0101898
515.17546	0.46285388
521.54028	2.7650446
526.46699	1.6193309
526.91176	2.7215301
528.25733	0.95273992
529.73212	2.5882977
534.62538	0.70633865
538.40845	2.1435709
539.74616	3.5363667
540.65176	1.1434905
543.67371	6.2234644
545.41407	2.0335708
546.25446	0.59295772
557.17213	1.2389581
557.7378	1.9351567
560.24329	3.4153244
564.43627	2.3750979
566.32379	3.0999622
569.39994	3.3592428
571.16628	3.4569705
572.12634	1.3090567
576.59765	0.8954154
579.51693	3.8263061
582.79324	1.6666962
586.39253	10.846108
588.99737	1.4794304
592.77708	1.541686
593.83043	2.7574341
597.8385	1.6463113
601.82187	2.2557613
610.18736	2.8022526
612.2956	2.0432569
616.27806	6.0883827
618.98209	3.363108
621.00419	3.4698681
636.03031	0.98302936
641.1805	1.7175755
643.01111	1.9425573
652.73571	1.1715981
658.82278	4.9104353
662.94561	0.45566789
666.90185	1.1832308
671.38488	0.69089521
676.35013	5.7375363
682.68298	2.0005211
691.39766	1.701355
694.67648	1.0516257
698.69757	1.0845389
701.19287	2.6209595
706.33764	1.9029947
713.23095	1.2965251
715.73876	2.2638023
722.55447	0.67657975
724.2779	0.60610268
727.56622	1.5443338
728.39039	0.6183345
732.88256	0.92319433
738.68573	0.79667315
743.33012	0.81012947
744.41085	0.27986404
761.20482	14.228676
775.17575	1.56076
776.38392	0.67110806
785.34263	9.0241976
786.28586	2.4419183
788.36319	0.94173578
793.44934	0.64497069
799.54913	0.67414698
817.48303	2.4415682
826.20495	0.6249753
837.58229	2.8721854
839.566	0.87964167
852.19404	1.9663424
857.11352	0.37772022
863.16644	1.2701977
871.28894	1.0691223
876.10449	1.3059307
877.4088	1.529666
908.2312	0.56669357
931.28696	0.47464803
932.7453	0.72016146
956.34667	1.0398797
964.59217	0.67897192
1012.1741	0.9967329
END IONS

BEGIN IONS
TITLE=48: Scan 1000 (rt=1223.61) [E:\ORBITRAP\Laura\130118_OT_LB_Leaf\130116_OT_LB_wholeleaf_1.raw]
PEPMASS=546.60956 2097.0476
CHARGE=3+
SCANS=1000
RAWSCANS=sn1000
RTINSECONDS=1223.6101
166.04858	0.99636134
176.00407	0.64721884
177.97412	0.26836516
185.9987	1.0061936
189.10062	0.7099678
190.89204	0.39590615
207.09008	0.63340401
215.21716	0.34427551
216.11014	0.68606425
216.76231	1.3512566
228.93537	1.1014782
229.88835	0.23671191
231.18012	0.37543809
237.85378	0.66348838
239.97778	1.1718688
250.56519	0.62349304
252.71666	0.92862256
274.84956	0.39184473
276.8663	3.2424562
278.11362	0.45390832
278.88942	0.6600746
281.01581	0.4335847
285.90056	1.0651873
288.10284	0.70394638
295.07919	0.80497718
304.00767	1.1333467
305.18625	0.86950179
313.22599	0.71938683
323.2065	0.68188999
323.80856	0.25410189
341.96746	0.91996416
360.08084	0.81367593
366.96596	0.40919185
370.81674	2.0538993
371.80854	0.38783988
376.21337	0.29087842
385.16791	0.46767428
386.70758	0.80621637
387.36493	1.2164634
388.09168	4.6558787
388.93945	1.9584091
389.67811	1.517309
394.30212	4.0956558
400.66612	0.62335443
401.08339	1.308583
401.51867	0.20232723
407.68798	3.3682917
417.03259	1.2494994
417.92512	1.9087193
422.00455	1.0132075
425.04516	0.35168858
426.37481	0.4635894
426.9637	0.76225956
428.79304	1.0192758
431.77783	1.7662714
435.38404	3.5366812
439.69758	2.9905787
442.07901	0.22291185
443.87439	0.3284723
449.05764	3.7149973
449.90054	1.696553
456.23042	0.26107124
457.12228	1.0524972
458.01067	0.31945169
462.69978	0.77743396
467.46977	6.6666555
468.16857	13.958837
469.5958	7.4698381
473.08821	0.50109839
475.41125	1.0123286
479.72789	6.8926786
482.43131	3.1294993
485.53567	7.7602432
486.6873	3.8429245
488.70448	0.8805703
491.52485	13.356299
493.89983	4.7936177
497.63584	0.83435099
500.23654	1.982237
501.96181	1.0981956
504.96637	0.66096329
506.6411	1.223663
508.91351	0.55017631
509.78012	0.34139755
513.71753	0.94164357
516.89154	1.5797536
520.18634	3.0319039
523.08063	1.9356429
527.42313	2.540478
528.73042	8.2898005
531.76019	2.9881062
534.11274	9.1408956
536.17884	15.198634
537.68916	11.728457
539.36575	8.0488303
545.90387	0.506032
553.17408	1.6350928
555.05825	2.9676308
558.09547	1.2764977
560.25485	1.1248559
564.78138	2.1229752
569.75254	0.86153569
570.75648	1.3505621
572.98435	0.81976713
576.54164	3.1349367
578.40595	1.8011523
581.98999	1.2506173
583.04174	1.1812755
583.70544	1.4518903
589.72858	3.3030904
591.38267	0.62684648
594.40667	6.5766821
599.20949	1.4503229
599.90041	0.73639299
600.97863	1.590051
604.54895	3.5416334
608.29275	2.7490548
609.85486	4.1968883
610.52457	2.36227
611.66451	1.3453378
615.23443	2.6860108
617.58011	2.1033648
618.81164	1.8238089
621.79688	1.3899545
623.0536	1.6510784
625.19054	0.91143618
626.58957	1.8262213
628.51297	3.4025644
633.22378	1.5432191
635.74649	2.7692428
636.61477	1.1682159
637.36298	0.80194704
640.07989	1.4223021
650.65884	4.5283342
652.16207	4.0585119
654.49163	5.0041116
656.53038	3.9800118
657.75343	5.8700531
658.30233	11.644716
663.34447	3.9413655
663.79423	1.9105757
666.31508	1.1709322
672.21374	27.368144
679.06524	0.8742838
680.38745	1.0292347
684.81659	2.6034521
689.31528	2.8352803
691.11033	4.0093215
694.83114	2.7858684
698.35498	2.946874
700.13008	2.3717053
703.8891	1.4217585
709.01487	1.8177683
714.15489	1.1121563
716.50678	0.72060959
720.23669	0.71686783
728.26818	3.2365923
736.75801	33.235541
744.27587	3.5914862
745.87263	2.8252222
747.14565	1.200586
750.41454	0.7572636
753.80453	1.8944991
755.33516	5.7483963
759.32347	1.9160619
761.40228	2.9415683
775.2716	2.1933772
779.76446	1.8346007
785.30653	1.6491651
786.48673	2.2473274
807.48346	1.1154524
814.27699	1.6101391
818.32763	0.25689615
823.94244	0.52169296
840.50469	1.928116
845.37118	1.8216438
850.33946	0.72220611
860.1631	1.5093398
863.29172	1.9564684
881.33825	1.0806036
887.8956	1.1198404
890.18691	1.1185653
898.24304	1.5608596
901.21968	0.2751122
917.32519	1.2596793
940.26613	0.66823154
945.23985	1.9843146
950.32751	0.35277681
971.46496	0.46358333
1028.5873	2.6678224
1034.3003	2.388256
1045.6234	2.3798802
1110.6036	0.96085904
1127.1573	1.5879219
1298.3186	1.4434415
END IONS

BEGIN IONS
TITLE=49: Scan 1010 (rt=1234.13) [E:\ORBITRAP\Laura\130118_OT_LB_Leaf\130116_OT_LB_wholeleaf_1.raw]
PEPMASS=522.94616 7143.9658
CHARGE=3+
SCANS=1010
RAWSCANS=sn1010
RTINSECONDS=1234.1314
157.0303	1.360993
169.07045	0.75121465
173.99441	0.4618306
181.03985	1.1345642
190.18632	1.0559778
198.00022	1.4847287
199.10204	0.39733621
209.06078	16.323623
216.07615	0.65691837
224.24103	0.92128621
225.01378	8.3544529
226.05879	18.191207
229.12197	0.81992945
230.0374	0.53165685
243.08504	24.849289
245.01399	1.0469194
250.14761	0.57969048
255.20093	0.78401164
257.96484	0.83729606
269.72861	2.3763548
270.03615	0.58402492
271.14508	0.91749738
272.04406	2.0322067
284.01819	0.48629906
288.10387	0.76911963
289.06008	1.2158111
296.86663	1.1089259
297.98401	0.93955534
300.86512	5.1808069
301.45831	1.1643144
302.71299	0.98452801
304.16072	2.6707527
305.98847	0.63779231
307.88042	2.2968524
308.31418	4.2649318
309.10491	7.5624715
310.26601	2.5540501
310.93282	0.59413039
314.17483	1.6208199
317.56102	2.0562288
321.15263	5.9130888
322.14801	1.1749912
323.0223	2.0198671
324.27096	0.89212239
326.26241	0.81131931
328.04153	1.5085891
331.1708	1.2198768
338.17423	7.4960739
339.2173	10.933177
341.27161	2.5258262
347.63553	1.6105837
353.56838	1.8551008
355.92472	2.5445116
356.24093	13.448759
360.13895	1.2986873
361.03835	0.95954985
366.99181	1.1413077
369.66917	38.987574
373.11824	0.67459709
377.00237	0.87948183
378.98684	1.3705556
382.6023	19.013105
383.20922	6.039227
385.02708	1.3298494
387.38856	1.6661234
390.2751	2.467041
391.20734	1.6284364
393.04747	3.0420517
395.15432	1.9032925
398.10102	3.2050437
398.77835	1.3583004
402.6548	1.7348448
403.13454	4.8367608
404.54638	2.8228882
409.7265	2.6658553
412.1841	1.4023767
413.11836	3.8989405
414.93797	2.7755904
416.29749	1.2444001
417.3725	0.89095741
418.08206	1.9423869
418.70673	2.2278241
419.62447	0.82626844
425.27093	2.7807642
427.05915	2.896438
427.85513	3.4366129
429.01598	1.0478618
430.14029	0.9200982
436.85664	3.017948
438.19037	1.470851
442.39501	16.522285
445.28755	3.2856121
446.87621	2.9834277
452.97909	0.64364735
453.89974	1.9909703
454.76604	0.57583844
458.63113	1.3139935
459.37587	3.7348972
462.26126	3.1486421
462.68271	5.8543216
465.7213	4.731105
468.7456	1.9020232
474.11072	4.0172715
478.84419	3.6486874
481.5482	1.6587616
484.83812	19.296816
485.79269	4.1633492
488.23652	7.5287861
489.19433	5.0094908
490.23067	3.0237381
491.03816	7.0478541
493.2081	1.0161007
495.30429	1.4518094
496.96597	1.2754477
499.88037	5.1574204
501.51988	6.4938517
504.68707	13.796529
505.69792	30.371453
506.84259	8.7179061
511.09245	28.961783
511.54847	62.496755
513.66973	30.83757
517.17416	83.308199
524.58219	1.346738
526.04186	1.3466844
530.28041	3.2018348
532.38254	1.3210429
537.27718	3.7657678
538.36302	1.199539
540.43307	3.4238633
542.13926	2.7653087
543.19973	4.3677204
545.15627	3.7918341
546.44641	1.6379312
549.32611	3.2020753
550.4792	3.5146917
553.33715	4.2427035
559.14419	3.2176089
559.764	5.2022743
562.60337	10.175537
563.2821	11.126697
567.11115	8.2397971
569.03402	3.1881651
572.22656	1.8338579
578.68117	2.8572541
580.17919	1.5583535
589.57644	11.397659
592.81947	22.362455
595.03148	5.8855873
597.98236	4.8507328
602.03212	7.2974954
606.22163	121.27085
608.91331	3.401224
609.92892	2.3484032
613.76309	1.3545863
614.4376	2.2254788
615.26495	2.860756
617.835	1.9615378
620.27465	3.4216827
622.07265	2.8062131
627.52656	31.992311
629.85341	3.5513906
633.96699	4.2603054
635.85565	5.7966951
638.08301	1.3847422
643.19289	10.682783
647.70892	10.735845
651.28231	10.065162
654.06799	11.140502
657.78684	5.4981924
662.75531	207.15674
663.73174	23.655703
667.14489	3.1648911
668.18704	1.3062562
672.33761	3.9399832
675.09138	1.8650279
676.99534	1.5836911
681.91609	5.9163414
683.99242	3.0675218
686.50881	1.7041452
692.39574	1.0953669
697.06967	1.6105075
700.30313	1.7508687
704.23269	2.9519375
710.74058	4.6430214
714.2802	2.4984927
716.78141	3.2290852
720.30932	3.5294169
726.33228	6.0116578
731.68199	2.6867004
732.43023	4.2887278
735.27819	4.2234946
738.33121	9.5320417
744.1379	1.0798156
746.28613	2.2476457
751.31105	1.5449224
756.87856	2.1287027
758.55321	1.8616631
764.4767	12.677678
777.27073	2.8140745
782.13865	0.75849066
784.39722	1.2012097
788.19793	1.5808455
792.50374	1.6918986
796.89472	2.5031868
800.335	1.9467166
803.27698	1.4072801
807.46661	1.4637389
812.2679	9.4351887
817.48833	0.90394752
819.12575	2.5438953
826.99013	3.2811299
829.23876	13.644514
836.36808	5.2139671
838.44221	0.88708263
844.27987	1.7788484
853.29313	4.2597661
854.43814	1.534639
859.28729	0.77052066
871.91483	3.3962436
877.1972	2.7835811
898.27945	0.86184574
913.48725	1.3772322
915.82378	1.2844209
924.40284	3.152344
940.54028	1.4992979
963.13856	1.7090884
965.0654	0.89182406
979.47702	1.4673924
982.36362	0.94843049
992.32058	0.98891467
996.52136	1.26474
1013.2344	1.7047089
1019.3088	1.6879011
1025.23	10.04247
1047.4282	2.0113883
1062.4956	1.8085562
1076.3557	1.3493012
1090.757	1.8287957
1102.3574	0.95464149
1118.22	1.7973066
1124.4902	1.4594465
1153.2208	1.3301347
1238.0377	1.9344042
END IONS

BEGIN IONS
TITLE=50: Scan 1011 (rt=1234.8) [E:\ORBITRAP\Laura\130118_OT_LB_Leaf\130116_OT_LB_wholeleaf_1.raw]
PEPMASS=491.76983 3976.3618
CHARGE=2+
SCANS=1011
RAWSCANS=sn1011
RTINSECONDS=1234.7968
147.04783	0.56965853
154.99397	0.67004961
159.04913	0.64277034
161.91104	0.46243014
168.94891	0.29046908
172.99764	1.3772769
175.17846	2.241587
177.83365	0.34726835
192.04358	0.35019583
197.06436	1.682965
198.99102	0.53065508
205.02988	0.45038389
210.10734	0.32670819
210.92317	0.8701692
213.06379	1.109422
214.67378	0.69213704
214.98094	3.6862761
216.95665	3.7532808
218.96277	0.87460576
220.09055	0.69109286
223.59703	0.29180887
224.42224	1.0336701
224.83286	0.31436331
225.76606	1.1059836
229.04036	2.4651082
229.91001	0.20055328
239.07902	0.99680642
243.14447	1.5928621
247.06172	2.3011873
250.11651	0.86908908
250.75709	2.1570878
256.16269	0.47081898
262.08866	2.6981274
262.84108	0.94255254
270.22296	0.47115389
272.25083	1.8758746
273.125	1.0535087
273.90099	0.5834358
275.30859	1.3952657
275.67774	0.32737937
276.39495	0.5468572
279.21863	0.87819024
284.35565	0.67081511
292.3219	0.28339888
293.62311	1.391175
297.19563	0.89426987
297.942	0.65760883
303.0903	2.6100098
306.09229	1.2761094
309.3369	1.632719
310.97703	1.0364144
315.02575	0.59999162
318.1442	0.91347122
319.09517	0.29797932
321.67743	1.0117261
327.98781	1.4276077
329.10711	2.0271381
342.0343	0.70981238
347.88166	0.74309898
348.97812	1.0417657
350.16619	0.68384797
351.62468	1.2714669
354.8722	1.0400863
356.05589	1.6711565
358.98106	0.74913356
361.58722	8.261418
362.17351	0.9097794
362.97921	0.68679761
368.93226	0.46799329
371.21385	1.0404093
371.67894	5.0270995
373.28245	5.290048
373.98795	1.235612
376.25497	0.75915376
380.93559	0.34876414
381.74013	0.8339819
388.09635	1.2740953
388.92646	0.24522104
391.02842	0.59171094
393.79839	0.35521236
399.21792	13.506417
402.23212	0.24590183
404.6365	0.32869507
408.23416	1.5064429
410.05384	2.8398148
412.39091	3.5938926
413.11505	1.5519349
415.81427	0.80454916
416.9312	0.32971381
419.04162	1.5385075
419.81057	1.0313681
421.84322	1.2569193
426.08408	1.9361082
426.81052	1.0085809
428.86425	3.4254256
430.72727	2.4410508
432.16656	1.255438
435.01754	1.2562032
437.77236	1.2558979
440.94154	3.3557484
445.09069	15.756142
447.35799	2.7714799
450.04112	0.8942322
453.01003	2.4480753
453.94016	6.1442473
457.25948	8.2523761
464.09568	4.1739627
465.86232	1.9927441
467.24893	1.6280594
468.75268	5.8928697
469.90314	3.5335551
473.19611	8.9967264
473.74622	29.005529
478.84479	8.9942962
482.70652	223.31579
485.9303	3.3124572
487.54926	0.76345978
490.85891	0.63117256
497.2021	3.0244052
499.85518	11.329826
502.77023	4.2728009
506.79686	4.237607
508.15243	2.7585807
512.12309	11.287363
513.29782	2.8399372
514.94964	5.1277493
516.28367	1.3080125
520.0753	1.8445411
520.71347	3.235637
521.84201	1.6687624
526.4759	0.7195505
527.20531	1.177422
530.14734	6.492668
532.80494	2.8498113
534.77702	0.76743216
539.19891	3.5421178
543.91833	5.2249313
548.39852	2.6969071
549.79792	2.3877117
550.63135	1.4028746
555.49751	5.6776732
558.63849	3.264212
563.70053	6.4838334
565.46483	4.1169471
566.56635	5.8484218
572.00641	3.8033763
575.22888	4.8686092
576.93524	3.4449837
579.11449	2.3550457
583.52816	8.247799
585.11172	13.403837
586.60041	7.7031369
588.53556	7.9563261
590.783	10.141952
594.06562	0.70973826
597.76477	1.6885855
598.41903	3.3191331
599.76913	2.8515438
605.74188	7.111528
608.34827	3.6962467
610.90277	4.2096273
611.38229	10.19799
614.41166	5.1408978
619.95569	8.0108704
620.84127	15.616698
624.40473	7.2411011
625.75089	3.4717912
627.2915	5.0180278
630.57051	2.6385793
634.46865	0.94278426
634.82963	1.6889174
637.99214	2.3648107
644.3205	0.90643521
646.51902	1.9299427
651.70587	1.8460243
653.66427	1.2202011
655.67517	2.5953499
658.2058	1.3047623
660.44352	1.0874038
668.31958	7.3291862
668.6454	3.0046776
670.83379	1.0732208
673.2836	2.6734541
677.2471	1.2691302
679.26452	2.8459862
686.35166	1.540168
688.10524	1.2900047
690.5238	1.105261
703.97188	4.8493727
707.03895	4.2588714
709.92787	5.7130652
712.16904	2.6326648
717.27171	0.92019405
722.00727	0.82326265
722.42704	1.4941841
726.47479	1.6521093
731.6161	1.0504219
732.31262	1.5385685
740.30395	5.6115787
740.83842	1.9423544
741.66715	2.2386226
748.11076	1.0766504
749.2666	2.96169
751.06552	0.78752418
754.28665	0.58590181
762.31148	3.6932909
765.30683	1.4111128
768.35912	1.1050976
768.71408	0.51029463
777.27154	1.1230125
786.39373	0.95135875
808.21167	1.9277197
817.21551	2.521428
820.83003	2.1065121
826.95178	0.52628602
835.40542	0.77135131
838.26629	0.58922763
844.44683	0.92946559
867.47351	2.0523757
973.42462	2.9737732
END IONS

BEGIN IONS
TITLE=51: Scan 1013 (rt=1235.79) [E:\ORBITRAP\Laura\130118_OT_LB_Leaf\130116_OT_LB_wholeleaf_1.raw]
PEPMASS=494.76453 9647.9141
CHARGE=2+
SCANS=1013
RAWSCANS=sn1013
RTINSECONDS=1235.7919
147.99504	1.1468329
162.02559	5.6520758
163.16872	0.56122785
173.16098	1.5732072
175.1064	8.2796594
178.11606	0.90777044
183.06675	2.8352569
186.8433	1.5702253
189.08821	6.1091735
190.1535	0.72617186
190.93735	1.3918184
200.02349	1.6724596
200.88882	4.2424871
202.07287	0.91279265
207.03817	6.1122067
213.02166	0.76859009
215.15859	1.8194714
215.97942	1.5614338
216.92225	2.5373067
223.18969	1.3150676
226.02164	0.98252979
228.04322	2.414524
235.01525	17.842546
235.88571	1.35216
239.16245	2.4731609
246.88417	2.4340384
251.28958	1.1240127
259.32788	2.7665588
262.11124	1.6884183
263.07724	3.9423745
272.10658	0.92725505
276.06982	1.6653842
277.12984	2.112513
277.54451	4.3220627
278.55579	1.2333499
280.3554	1.8298397
282.86508	1.7443583
285.20516	3.3743027
290.01904	2.9519048
296.16134	1.2569503
300.03094	5.5354636
301.31154	0.63372072
304.15849	14.024609
307.62491	1.2735226
310.87027	8.4354455
314.63389	1.2889172
315.11112	1.6617563
317.93723	32.184667
327.065	2.7226761
327.55639	4.8244184
333.28029	1.9072952
336.06914	3.5051936
347.15552	2.4003383
349.60761	1.0677789
353.17369	2.8591036
354.79309	2.5690034
357.01637	2.0487424
358.03063	3.3010123
359.81098	5.7371523
360.20003	1.6204456
363.863	1.8885768
368.66164	104.08119
374.22213	1.8133595
377.62232	73.154887
378.11266	4.9006927
379.87199	1.8567606
382.78469	13.364466
385.35476	2.9245292
386.7086	1.8308927
388.91706	14.144666
391.16859	5.9074997
394.41627	1.6021486
397.90122	5.7911151
398.75025	1.28311
399.62519	2.8169466
401.69922	1.6896178
402.97424	2.1574064
406.06874	2.6560622
406.99754	8.0574875
407.9152	2.4662639
409.03804	4.3262433
411.75099	4.4796806
412.28031	10.157925
414.02324	8.0487006
417.01676	33.307454
421.18766	36.534596
423.20009	11.133279
424.93869	4.5816654
426.00702	2.8203082
427.2307	1.2739086
427.77725	3.7092747
430.66201	1.4934766
434.96302	16.339559
436.20861	5.1946033
438.11275	1.409658
441.20325	86.536216
445.16259	5.9487344
446.08562	9.3538757
448.09107	6.9040442
449.44811	6.8724108
451.36263	1.9368902
453.16689	1.6724086
456.26075	6.8858277
458.59973	5.5351004
461.35636	3.4424579
463.32291	4.1173744
467.21581	12.875181
468.12481	18.230015
476.74285	150.30808
482.3548	24.816069
485.72712	256.88059
488.00276	28.259494
493.84254	2.2579335
494.54337	1.1710448
501.09976	11.38725
502.19807	4.9331367
503.24836	1.2253178
504.3011	2.8093794
510.58807	5.2737163
512.07691	10.516705
516.112	2.1175485
518.04197	5.5433697
519.98915	15.07087
529.43367	12.039954
530.13565	8.2127264
531.65009	3.8933366
533.81222	2.1156941
536.71244	2.0997224
537.21426	3.0267381
541.40208	3.7921276
543.12148	2.9116428
546.5093	5.5107783
548.0506	14.308238
550.23189	3.014821
554.26492	120.78524
557.69719	2.1089388
560.30026	1.8246882
563.9341	2.9093094
569.91454	2.1777113
572.43898	5.3375293
576.07735	1.5141388
578.29919	1.6694591
586.96678	6.1490821
588.27512	6.5124017
590.44411	3.8326591
591.1309	5.8829487
593.82774	2.4962032
596.49715	4.6239699
599.60915	1.3737241
600.2537	3.926569
603.55372	1.6841758
604.14402	2.3606868
606.9776	3.2131158
610.60966	1.9801121
615.07009	13.035326
621.82364	15.032426
623.20373	3.5240235
626.80002	4.5324022
629.14854	2.1813113
634.19153	26.238447
635.18777	9.2136958
636.43009	3.3272903
639.21146	10.390166
653.3201	66.962509
657.20098	3.1197786
658.44807	0.98134554
661.84598	1.2355114
666.16414	6.2112728
667.30442	7.0518216
668.18095	1.8929436
671.25829	2.9053325
675.27441	13.389814
677.16912	2.8740291
679.34891	2.258662
681.18845	1.4911974
685.15589	11.437651
686.1164	12.024623
690.0576	4.8263549
692.70271	4.1991069
695.1541	1.546534
696.21253	3.2063265
699.35448	2.1494134
705.52153	3.2844445
709.25145	2.7274984
719.63189	1.3630417
729.12438	2.4746918
736.23942	2.9656401
751.24023	7.7545467
754.36766	74.943099
758.2777	5.1432247
764.0646	5.4557757
764.35853	15.094824
779.00791	3.5552043
788.47851	1.5011817
789.28377	2.2171014
796.20971	2.8347272
805.45637	3.9015191
814.24804	16.665327
820.24175	3.5408782
824.80615	2.647592
826.23702	1.1376079
841.33426	15.060617
848.28019	2.4491149
851.36492	2.0045099
857.44071	2.7728139
860.25731	1.372062
885.07104	1.4508964
897.17785	1.3627575
END IONS

BEGIN IONS
TITLE=52: Scan 1016 (rt=1237.98) [E:\ORBITRAP\Laura\130118_OT_LB_Leaf\130116_OT_LB_wholeleaf_1.raw]
PEPMASS=600.30061 7389.999
CHARGE=6+
SCANS=1016
RAWSCANS=sn1016
RTINSECONDS=1237.9769
175.04663	0.4228065
185.09896	0.53782385
205.30025	0.83403507
207.13443	0.69946107
212.23727	0.4609753
217.01468	1.5235987
226.08004	3.3376915
237.10509	0.49396515
239.96567	0.86377631
242.1564	0.46485669
251.19986	0.95242435
262.02548	0.65785205
267.89007	1.2606521
286.10961	1.0951961
286.89984	0.51776336
290.87085	1.0056584
313.19638	1.7203735
317.67511	1.9531852
318.19626	3.4031274
321.6942	3.6930093
326.69436	2.1995919
327.18626	2.8498315
334.21713	1.9217845
342.05237	1.5910669
353.1976	0.71998139
355.01651	1.3333367
362.67736	1.1627301
363.25582	1.4076212
368.89416	0.85179512
373.13878	0.77189734
373.60039	1.1919239
386.09695	2.866716
386.41507	0.64281681
388.60176	0.45528883
396.16653	5.2232041
398.51909	2.4646813
401.74566	9.114361
402.98843	1.5048412
404.39486	1.4769328
405.16152	0.76725301
414.4182	0.4975205
415.32579	2.0737157
417.19082	1.1370795
418.68078	2.4402491
419.74606	1.1941183
425.87611	8.7428877
426.39444	1.9950136
428.29136	1.3806734
431.92421	8.3945303
432.51474	2.4238701
434.21941	4.4677892
435.0755	1.3464141
438.92541	1.2364337
443.72305	4.3309682
444.88803	2.7639024
447.20133	0.77898655
449.23457	1.3507749
452.27805	1.9245084
453.10905	1.2755406
454.06544	1.2458613
459.8571	4.4408252
461.64269	0.6371831
465.81396	7.5502974
468.02724	0.96138889
469.37098	1.5097298
472.67651	0.54492558
475.39956	4.7625318
478.1402	3.8669417
481.06218	3.0758648
483.17027	3.0609456
486.20205	2.0290639
490.00245	1.2119144
492.76357	3.8144289
493.89254	1.2275457
496.34862	10.923124
498.79536	2.606296
501.7589	1.0583511
505.3409	1.0112235
506.09747	1.1998931
510.51816	1.9942286
511.83163	3.7703356
515.3735	15.886931
516.80851	2.5137621
518.23801	2.0503064
519.54321	2.7303893
520.61582	3.8412128
521.33136	2.2960074
523.91644	2.8711093
524.88403	6.3177428
528.95913	1.3987616
530.83191	1.7328779
533.09988	0.73842445
535.35699	1.0442959
539.28741	6.6727393
542.51175	3.6662726
547.06681	14.01159
549.18958	4.6389598
551.83777	5.3078927
553.8264	6.7127509
555.19907	2.2708584
560.13376	9.5930394
563.10403	6.9794583
565.77351	3.3516125
567.58593	22.133368
569.35216	11.934333
571.63302	6.6843038
572.53994	9.9510944
573.17856	3.5859831
575.42438	6.147307
577.43919	4.0520858
579.05096	15.416441
581.25586	12.012438
582.43187	19.899887
586.67871	38.953315
588.02323	62.025908
591.26036	218.96375
597.03501	4.5204989
601.70877	2.6303176
605.28082	3.7841628
606.90913	1.4068945
607.87987	8.197959
610.60084	2.5145967
612.81531	0.89294044
617.5893	4.7372829
618.43093	1.5141434
626.38705	4.1893761
628.63521	9.9411366
632.90884	4.9210368
634.1459	6.139555
635.94939	6.9751084
637.31302	2.4216317
638.23488	8.2768476
640.24537	4.1589115
642.33302	3.76379
643.0619	9.4803523
644.35946	1.6082437
647.29295	35.090803
651.58573	9.0917271
654.25902	4.5694756
655.90036	1.3567285
657.97881	11.485293
658.28708	2.588393
661.85671	15.095009
668.00561	2.2535404
674.54053	3.5714013
676.96672	4.4800146
679.26834	2.4976225
681.76801	13.514512
683.23543	12.507979
686.5185	10.724383
689.39683	8.7193226
691.81227	4.3975259
694.06434	10.485139
695.95053	10.261759
697.59927	25.002386
701.51298	23.146836
705.39446	8.9800433
707.67341	7.5929228
710.55207	7.2991219
713.18759	5.8861895
718.00043	5.9210277
719.72668	2.5549997
723.05714	18.268582
724.42506	10.936306
727.34729	6.3574864
728.33383	11.254687
728.94598	27.553435
732.6867	6.4211664
734.87271	13.19425
736.79152	8.7760806
736.92449	26.508867
740.76876	2.7877343
745.45363	2.6725572
747.91554	7.6974819
750.41557	14.234017
753.7373	1.6710829
756.4231	20.246971
762.34139	31.322526
764.61451	5.3721068
767.81006	3.7827035
768.73042	6.5991636
770.36975	3.1468279
772.44976	1.0123931
774.67805	2.4487533
776.24869	1.2715716
780.45663	6.3207765
783.97833	2.0272171
787.2303	1.887057
789.17945	2.6778683
789.31485	1.1637195
792.8245	7.0481496
795.98823	2.4896046
799.2146	7.1234291
802.26725	3.079581
803.32105	1.5513316
807.1366	4.0942155
812.50194	3.4055791
815.39595	1.3460215
816.89511	1.3975258
821.46044	5.5760943
824.31352	3.422767
827.9185	2.398626
829.3196	4.8375166
831.37286	2.9336925
832.26191	1.2629137
837.2327	5.4714703
837.71165	1.7742697
840.74631	1.6908598
844.01782	1.8010883
844.68295	3.3279464
849.17934	3.5802383
850.42184	5.7336869
857.0528	2.9682003
859.67781	2.9623892
869.02353	3.9757499
872.34545	2.9660427
881.67163	1.1140437
884.85571	1.9877438
890.54438	4.6456682
895.63808	0.97584961
899.97057	1.8821845
901.85431	1.1754947
903.28953	3.0911674
918.33238	4.781272
919.76827	2.4922588
923.60438	0.74256193
930.27349	1.3066815
940.30798	2.416638
953.24322	1.2425903
964.8386	1.6489893
968.27993	1.1853339
970.83943	2.3666845
973.4035	1.8400859
991.30297	1.3242651
997.39829	1.8424798
1001.0295	1.2860492
1014.9402	0.96932281
1019.3735	1.7988321
1025.2828	0.89012732
1031.5392	0.93203311
1042.6245	1.8560253
1046.4753	5.2860262
1066.3137	2.2346308
1070.5291	1.6568547
1092.3474	1.2221269
1102.4867	1.3405139
1133.0331	2.0043322
1147.2461	1.8185969
1157.3096	1.0675439
1170.6311	1.3155155
1234.2727	1.2799325
1304.7557	1.6998402
1541.3666	0.96319392
1665.453	1.1054055
END IONS

BEGIN IONS
TITLE=53: Scan 1018 (rt=1239.19) [E:\ORBITRAP\Laura\130118_OT_LB_Leaf\130116_OT_LB_wholeleaf_1.raw]
PEPMASS=701.59379 4014.3071
CHARGE=4+
SCANS=1018
RAWSCANS=sn1018
RTINSECONDS=1239.1937
238.96637	0.84530181
296.01081	1.9172764
296.89321	2.3790172
307.82266	2.6670326
344.10887	0.6938591
360.71954	1.3430755
363.39749	0.6321943
372.45581	0.25908081
381.13596	0.92805943
382.92999	5.1844912
384.59267	1.2946929
385.97336	0.43694108
388.38501	1.1374386
403.32489	0.37879459
422.11481	1.008503
423.01612	1.9506038
426.23862	1.0536945
436.73905	2.1759662
439.92115	1.0247769
441.27491	1.4226508
445.62784	0.63479236
446.09361	1.6996205
459.80188	3.2906855
466.10455	1.0774724
476.2939	1.1502989
477.53083	1.575564
483.13549	2.955172
508.33075	0.81669591
518.95257	1.5793687
523.22906	0.66076866
528.45174	0.33766678
529.35754	0.63180054
533.9196	3.5859334
536.28498	1.6338798
539.28755	2.5062737
540.92632	4.7653612
545.74029	1.9479812
548.86676	1.5061905
554.41065	0.59777684
555.15405	0.88551211
558.07971	2.7871057
569.22975	0.4364705
571.16228	1.159301
573.57005	0.6236044
582.31638	2.638221
583.22505	0.9875042
587.62678	1.4094851
595.14752	1.5979253
599.31121	0.57944512
602.7211	2.4687259
604.2524	4.0417592
605.95219	1.1706558
607.70342	2.8325186
610.06445	1.1979179
623.7663	2.5335733
628.08312	6.4013474
630.3861	2.7544603
633.37236	3.7376311
634.91219	3.5303635
637.56732	7.2150854
642.31121	4.7059972
648.67533	3.9808382
650.00616	8.2731978
655.16308	2.9798116
656.88291	5.8341397
658.97088	0.46690874
662.7327	3.6257811
664.43579	3.082265
666.12492	2.9121615
667.07977	5.8544766
671.24049	12.677229
675.54644	24.327526
678.34719	28.511876
679.11425	10.999683
682.63847	139.52921
687.0744	3.9314075
687.70933	7.2655115
692.55183	49.169172
695.68062	2.2406063
700.5418	0.77021518
706.62154	1.1040258
708.24138	0.74758389
712.01876	0.67891751
715.41609	4.9636253
720.22765	3.3813328
721.99959	1.4645915
725.81615	2.4888968
728.86545	6.8474478
732.02736	1.7963121
734.83654	2.1735365
740.88034	4.5115728
743.70487	1.8438348
747.33878	5.4649193
749.20123	7.6497865
755.06268	6.4110929
760.99798	4.8201751
768.74762	2.1419101
770.70844	2.7017725
776.68186	4.6924382
782.9445	11.284342
788.47733	8.7457738
794.51257	3.3772956
798.12925	6.8939236
799.99661	3.6575473
807.6568	13.077377
808.283	22.734583
815.38525	2.1384225
818.64675	1.3897008
820.53518	2.1483096
828.96465	2.5890903
830.56805	6.3904063
836.83962	32.242805
842.32763	6.0481111
845.7427	1.054775
849.77797	19.98521
855.42863	128.5398
858.93843	1.6694652
864.90477	2.5982333
868.97887	0.85947944
872.49775	2.227768
874.36705	1.4534476
876.93987	2.4529153
884.24735	2.5913767
887.96783	2.954242
893.07567	2.1966706
896.24644	2.882021
903.83222	1.5512423
905.83961	1.4159338
911.1098	1.6140825
918.87103	1.4878709
926.83115	1.3299539
927.63389	2.7947866
932.57916	2.1136737
935.83162	3.4068988
936.39069	5.6335491
940.72256	1.4840187
943.07659	1.5646893
959.68438	3.2581467
965.34307	0.57897527
971.22338	3.6092868
977.47182	2.0425184
979.28828	2.6855128
982.27938	1.2939661
988.27472	2.8865611
998.24457	4.3908111
1001.1377	2.9169177
1011.4886	1.1658162
1014.9818	2.0653958
1028.4365	2.4821357
1035.8421	2.1037845
1055.3168	1.966204
1067.481	0.59086936
1080.7107	1.3852598
1084.4075	1.3073517
1100.3353	0.717927
1114.5319	1.1036452
1122.9769	1.3568349
1129.5805	0.75635805
1134.4159	2.736644
1151.6509	0.83903243
1158.2095	0.89856378
1163.0736	0.54881879
1171.6377	3.1952044
1201.654	1.2135791
1213.3112	2.6964679
1226.5018	1.3441476
1229.5194	0.4598509
1254.9846	1.0787759
1285.5747	2.2636339
1309.326	0.85697553
1329.6703	1.3126797
1345.4171	0.83753031
1362.2704	1.0123375
1370.1222	1.4067501
1418.74	1.3164578
1514.1663	0.76476006
1632.7419	0.62077925
END IONS

BEGIN IONS
TITLE=54: Scan 1019 (rt=1239.93) [E:\ORBITRAP\Laura\130118_OT_LB_Leaf\130116_OT_LB_wholeleaf_1.raw]
PEPMASS=512.53234 4584.0068
CHARGE=4+
SCANS=1019
RAWSCANS=sn1019
RTINSECONDS=1239.9278
163.99166	0.52894305
166.99363	0.78372974
167.99309	0.42788332
169.07706	0.65378189
175.17461	1.6450161
178.97775	0.55722873
194.87087	1.3517443
201.85492	1.1061256
210.84598	2.6696535
211.21709	0.71583184
213.1136	0.89826236
213.7017	0.30064035
214.98688	1.0767308
216.79289	0.42891869
225.02139	0.99522382
225.92752	4.5177593
226.3734	1.3276588
227.00954	2.3335046
228.14885	1.2938982
229.27607	0.90837418
231.06767	1.052362
234.76942	0.89986706
241.09024	0.58487942
243.79337	0.41047135
244.23666	0.84699216
251.36737	0.82516792
252.2926	0.48319015
254.19298	0.62636913
254.92649	0.42632331
257.35554	1.3891657
258.01113	0.66843464
259.00502	3.3333271
260.00374	0.71581233
261.85113	0.41713013
262.95352	1.1068867
264.87339	0.41156036
267.92755	0.43789157
270.58941	2.5036323
271.14611	3.0021955
281.05959	0.98221574
283.14477	0.42359424
284.07205	0.264047
287.49235	3.7533585
289.32471	0.36884241
292.18359	0.70176568
295.75582	0.58179729
296.92683	0.69733062
297.63661	1.1246247
299.37458	0.54072346
305.99669	1.0079399
307.49782	1.0821776
308.17682	0.99303483
310.18858	1.4745474
311.1541	3.6779841
312.92371	1.2167847
318.50054	0.69424745
319.92672	0.75231581
323.0323	1.6702694
323.97535	1.1405843
326.28664	6.7269268
327.98953	0.41431861
329.35232	1.0570705
330.03981	0.26638793
332.28856	0.67106965
335.1684	3.2002639
335.71898	0.5697121
339.2487	2.4758742
340.00076	2.6102626
341.11369	1.9101932
344.97613	0.60534413
349.07461	1.1640904
352.00036	1.616751
353.19724	0.6940351
357.00096	4.4606803
360.19679	0.57141533
371.1122	1.3128692
372.10755	1.0294153
374.92871	2.4706762
380.26509	1.6116465
383.28298	1.0145728
384.40355	1.8372038
387.50224	2.5874301
388.15423	0.59587291
390.58633	4.1485221
392.09763	1.2972135
393.15208	0.33697352
397.19071	2.0019654
399.60615	7.8959753
403.28034	1.1842502
405.66163	1.8175818
408.00157	1.4250548
410.02924	0.63390436
411.18127	4.0220792
417.17482	0.48736064
419.90167	0.86280468
424.06914	0.96859384
425.07421	1.3273186
428.18981	2.7003039
430.06943	2.9739298
433.41771	1.1794311
434.80619	1.753597
436.01138	0.62565835
439.84879	1.2190695
442.5684	1.3363399
443.9909	1.6824603
446.18248	0.60590577
446.73679	1.7120052
451.2301	2.5228083
455.26195	2.0834649
458.46233	2.4173325
459.55623	2.568837
460.53022	7.1515471
462.21482	1.4165915
464.31188	7.6047304
465.45728	26.139604
468.92078	8.6490624
469.27362	22.295829
474.68028	1.8111754
477.49674	1.5357309
481.3015	4.6498505
482.35476	3.5681209
483.12297	1.9951246
484.63589	3.927807
486.23116	2.8524615
488.17841	4.2271287
489.0312	1.9869968
490.08248	1.6134162
491.24061	7.3406976
493.15838	5.8418428
494.18953	8.337796
495.84667	5.6648424
496.96113	3.4120302
498.73524	2.918298
499.17921	5.77022
502.14975	19.341482
503.23552	27.249323
505.16531	6.4387042
506.19276	18.381637
511.01483	1.1364819
514.18941	0.74247733
517.15728	1.2812834
519.89235	0.57997034
522.24086	0.60267244
523.35386	0.89605027
525.91583	3.9417937
528.59478	1.9759981
529.57453	4.5610305
532.31928	1.6670558
534.09813	0.75368937
540.19339	13.08026
541.26065	2.6396956
546.11411	2.5429958
548.7254	1.7117266
552.23003	1.8702354
554.0669	0.73191459
556.49623	3.3223036
558.02065	3.3756584
560.70261	18.873485
564.1886	22.636842
567.27886	0.52590405
572.98496	1.1094591
576.38718	5.5573231
577.3459	1.9405441
578.98209	2.9370477
587.07579	2.4198729
588.53037	3.3133051
589.90607	2.9371752
595.74641	2.3556724
599.16455	3.2791274
601.03413	4.6848014
601.78	10.392836
607.19808	26.176362
611.33822	6.867443
613.15523	2.8814768
614.35433	2.435548
616.77248	15.981374
620.19959	1.2473186
620.98376	3.0462753
625.25578	18.588028
628.75319	4.3198212
631.16409	3.0432682
636.08306	4.0269382
640.22939	46.935802
648.99624	7.5691327
652.35506	10.419498
654.19557	3.6826782
661.78454	0.62281315
666.60686	1.9676985
669.21324	11.307432
672.02027	4.22428
675.23355	2.0477397
677.1136	3.2389792
681.27903	12.438348
681.77153	3.8817081
689.79413	26.365367
697.78708	31.637333
700.63855	5.3368236
715.38964	4.8290093
717.24417	1.7080722
725.42241	1.5081084
730.00862	0.69309071
731.93811	1.8304533
732.71045	2.1643001
740.79853	3.1167824
745.63244	8.0036141
746.19703	12.10506
754.28592	61.951498
761.95867	13.768477
764.21226	3.860787
768.72438	4.8083569
771.85278	6.3764785
781.44571	4.5251688
782.49021	1.9699294
789.73624	8.7911011
793.46297	1.089953
798.16596	7.0011423
801.23822	1.1297364
807.61155	1.6298058
809.99716	4.4848949
819.42145	0.95652782
822.26834	1.3775257
823.22077	0.53117212
835.24785	0.52919688
836.80001	0.76093479
838.79466	0.59675658
847.31768	1.6922382
854.36785	1.1773478
860.25146	2.1577525
864.24166	1.5200633
876.67009	1.4940633
878.45402	1.9257037
881.56567	2.1184738
888.00857	0.88778439
894.35445	2.9973212
902.28184	1.553773
905.35082	3.8032077
909.19012	2.9654536
927.44694	2.6696181
936.46136	4.2710802
952.49652	2.6263777
974.21685	4.0346801
982.36059	2.7523343
988.5191	1.5820533
1003.7231	0.59345632
1009.2371	1.4711162
1014.4044	0.7984598
1022.3599	2.4351751
1033.7537	0.9266172
1035.3523	1.3855473
1056.5529	1.5898672
1057.1285	0.77731202
1062.3657	1.4454032
1063.1359	2.2868789
1080.2335	3.8958203
1103.4334	1.4711052
1105.7272	1.7915787
1122.1367	2.5468145
1135.3872	1.6649885
1152.961	1.3692741
1156.4934	2.2412729
1193.6722	1.1128358
1222.5289	1.1915639
1248.2556	5.3054669
1261.9933	0.81737041
1278.7281	1.3734469
1283.4961	1.2441889
1288.7061	0.80319063
1352.3907	1.0145946
1366.8011	0.75326069
1389.6167	2.4764295
END IONS

BEGIN IONS
TITLE=55: Scan 1020 (rt=1240.67) [E:\ORBITRAP\Laura\130118_OT_LB_Leaf\130116_OT_LB_wholeleaf_1.raw]
PEPMASS=489.2453 4687.4697
CHARGE=3+
SCANS=1020
RAWSCANS=sn1020
RTINSECONDS=1240.6731
145.00354	0.36985
146.03881	1.1594597
146.89738	0.37829
154.00726	0.51956463
158.03819	0.67970804
169.11796	0.39852732
174.9938	0.85253662
176.87304	0.34452476
184.94558	2.0661104
186.92372	0.86219339
189.03403	0.73957311
191.05954	3.259448
201.115	3.0558791
202.90702	1.4447767
204.99618	1.7846099
207.07179	0.43282236
211.86747	0.32942882
213.381	0.57536327
213.7911	0.87624652
215.17347	1.1784912
216.16324	0.31995004
218.64434	1.546415
218.98286	4.5136046
220.16512	0.7650657
221.31226	1.2153614
226.00499	0.80618468
232.04372	0.82979473
233.10969	1.7000582
235.02213	1.0691263
240.28012	0.33562496
242.86374	1.4113854
252.1899	1.4581291
253.12205	0.43014911
254.02856	0.33557093
257.43727	1.3123169
258.13995	0.63493852
260.04971	4.3377177
263.2196	1.4014279
268.55452	1.5083552
270.03504	0.88948897
272.06748	0.94840191
273.90324	0.46572719
275.2756	2.4507343
278.04299	12.060314
280.20915	0.31149169
285.21791	1.0070312
285.6858	3.9180002
286.09246	0.513517
289.22722	0.67862913
289.95538	1.3854359
294.70485	0.74495493
295.89798	1.5160086
301.41736	0.75396955
302.01616	1.7149304
302.79529	0.76480207
305.0534	1.1416953
309.86953	0.91845089
313.15779	2.2193877
314.77	1.2341129
317.95231	0.8820917
318.7103	1.3744338
319.9067	0.38867803
325.08035	0.64546591
339.94589	2.6705984
341.17635	1.8739874
341.88919	0.60367653
345.17901	0.42727164
347.13619	0.83824806
348.17148	0.62512905
349.57832	0.91174592
351.80743	0.32726621
352.45672	1.0322793
356.27754	1.5052458
358.28733	0.66459666
359.2117	1.584242
366.03148	0.48955375
369.12252	0.77043768
372.08922	1.6859218
374.32832	5.8968435
376.19913	2.1899091
378.82877	1.7862803
384.10676	0.65866844
385.01238	1.328019
387.80843	1.4724233
388.35182	1.7207802
391.75312	1.1394781
393.87568	0.42560714
398.19125	0.61837298
399.76199	1.3834413
402.68209	1.091619
403.24312	1.7292156
405.84126	1.2352955
406.70111	0.58859297
407.35249	1.0430063
411.20195	1.0809401
411.95074	1.0244305
414.23615	0.72834316
415.02529	3.3466375
416.856	6.7695716
417.81007	5.2479847
419.71966	8.0026061
421.14748	1.3645646
421.56273	2.231564
425.81917	7.1604992
426.81018	13.37231
428.65838	5.1170141
430.52914	2.1182967
434.95205	3.2622421
438.65055	2.3179882
439.49672	4.4791724
441.85171	16.858507
442.80195	23.72282
445.39768	4.8358039
446.71572	3.0193587
448.08306	5.5128636
450.34198	4.1518315
451.52212	5.8351312
453.35977	3.0147069
455.16178	1.8876272
456.52783	2.5346576
458.18513	2.4750742
460.74627	3.1269934
461.20056	6.6113967
464.16225	4.6732223
466.86857	4.8497226
468.92337	2.8808108
469.91432	7.6504792
471.62465	9.0636679
473.0282	6.2009009
475.80636	6.4714955
480.85519	16.199701
482.97364	33.729213
488.26686	1.9321907
489.68486	0.44485452
490.08617	1.604315
496.87241	1.3021654
499.99961	1.8846731
503.34048	1.6953806
509.61791	5.0819617
511.7061	3.3281356
515.97035	8.1545057
521.30863	3.5272824
525.11078	3.5928793
527.81932	3.7527896
529.14268	2.9314167
532.21761	0.3903631
534.97271	3.2914021
536.19264	1.2993213
537.96685	0.61490726
543.26967	3.1142022
544.12414	1.3964649
546.19889	0.32752062
551.02367	11.880529
554.68188	5.4865516
560.56067	5.209895
565.14529	3.8592844
565.91297	2.2488544
568.2626	0.41573285
574.19458	3.8811596
576.02297	2.6041508
577.62436	3.6617526
578.48499	5.1283702
584.42562	12.54373
587.13162	5.1381335
592.30406	36.917336
595.89305	22.316551
599.95356	4.7201359
601.85636	3.6253284
603.17136	1.587793
606.12015	0.64366039
608.11841	1.2415014
608.97424	2.7927381
613.70365	1.3554096
615.77657	2.4877278
618.41187	6.9935666
620.23045	7.9333456
624.27428	103.03232
628.33282	7.1587516
632.29278	4.0207989
634.96178	2.3547854
636.27369	6.7696359
638.73264	2.5724521
642.77528	2.4930849
644.84229	4.3207724
650.19896	4.9506046
651.43846	5.212132
654.4199	3.2098005
658.71921	20.455086
667.74765	121.15163
672.7552	3.0771745
673.28121	6.4766633
680.14797	0.99761798
681.79545	1.5758721
682.72097	0.87892144
687.78879	11.161769
695.85675	0.80519472
697.55147	1.0534836
699.22162	1.3114647
702.61576	1.4184106
704.17386	2.183332
707.39672	4.1473612
711.06929	1.5693337
715.3092	3.3145047
729.04028	0.49797297
735.34128	0.59915594
741.34	3.1886368
747.315	1.160073
750.51541	2.3752831
753.67395	1.7380902
756.59219	2.6421554
763.16138	2.3823692
764.23006	4.2286618
768.20028	1.78258
771.10161	0.69556879
775.29756	1.5705789
778.11364	2.0304946
783.2076	5.2392935
787.25184	2.9776253
789.50212	1.474708
792.21561	0.30790925
809.34527	1.5101793
811.18464	0.6018066
820.35803	0.37932514
829.48437	2.7950979
831.40767	1.8332113
836.34035	0.73767209
842.37439	0.95683992
846.22843	1.2583165
852.31032	0.73320841
861.30957	2.4454194
877.81695	1.4294825
882.45208	1.3553477
892.59641	1.4473131
895.63618	0.66637265
904.39324	1.684547
935.00201	2.1712516
939.79874	0.50138597
940.31088	0.85146579
947.3625	1.9295814
961.20233	2.4752781
979.53775	2.965436
1014.559	1.8543015
1017.5203	0.8257258
1035.402	1.1413799
1042.5184	1.9967623
1048.5464	0.78505508
1067.5109	1.2684852
1083.3234	2.1892037
1130.5287	1.409058
1136.5111	1.9762333
1184.484	0.43369976
1201.8093	0.75054933
1211.5649	0.73106601
END IONS

BEGIN IONS
TITLE=56: Scan 1025 (rt=1243.55) [E:\ORBITRAP\Laura\130118_OT_LB_Leaf\130116_OT_LB_wholeleaf_1.raw]
PEPMASS=529.22684 3525.2319
CHARGE=4+
SCANS=1025
RAWSCANS=sn1025
RTINSECONDS=1243.5514
155.96667	1.6413848
158.25235	0.632825
167.04304	0.26170108
169.00321	1.2527552
170.29349	0.46570827
173.82421	0.43214411
175.0419	0.29826375
181.00858	0.34725937
185.89248	1.5940345
186.84682	0.34947994
193.90869	0.69516186
194.99448	0.97272485
200.09839	1.3470249
211.02813	1.1181558
223.76852	0.5603753
225.86814	1.2125119
227.95901	0.6144352
232.11401	0.69635963
237.01165	0.78443153
237.79359	1.0412434
238.298	3.4289543
238.98067	0.97362859
242.13748	0.47607905
245.33843	1.5362779
245.98705	0.1476925
254.04886	0.6473877
261.0485	0.49213976
261.91211	1.4075825
270.07061	0.83086583
277.09695	0.66559663
285.08606	1.2435015
290.03549	2.7553508
292.39801	0.47752485
294.88815	0.71105657
298.99779	1.7847689
300.00744	0.8279031
306.31606	1.3050287
309.4894	3.5302429
310.98307	0.89872661
311.65041	0.23126393
313.85671	0.45338771
314.61935	1.0517038
318.86093	4.3962693
319.67455	2.4700123
323.97997	1.3825033
326.20335	0.30722445
334.24154	1.1928738
341.13116	0.71912618
346.0868	0.35722546
346.68028	0.66694081
348.82582	0.3482147
350.92909	1.5173571
352.05415	0.43255338
354.64816	1.0061366
355.32138	1.4109082
357.05354	1.012992
359.11648	1.420965
363.94964	1.0413091
365.04421	1.4526166
366.04806	1.1393483
367.32077	0.75794197
368.01857	2.99984
368.60001	0.71443288
371.16764	4.3214151
374.11767	2.4083025
378.8347	1.4089513
380.84374	0.995331
383.07752	12.644258
385.93024	1.2285191
386.90963	0.57776376
389.38979	0.42359429
390.61523	1.4615935
392.4353	1.0259209
401.21732	2.0927957
404.93916	4.6324112
405.28098	1.0276658
406.08122	1.7740633
411.85388	1.6494095
412.63328	3.3328684
415.008	1.2051182
417.35955	0.50175651
422.69314	1.0236784
424.90224	1.5355727
427.38397	1.6997188
428.8192	2.7338462
429.19131	0.55008725
429.73454	0.75331847
436.09406	1.8293187
439.94039	2.7403372
441.05445	6.6478363
441.77176	3.7163404
442.62399	2.290485
444.92621	0.44573685
448.78847	7.8727479
450.57877	16.031611
455.33344	3.7726746
455.838	1.4559853
463.28201	3.1604697
465.45182	0.62309571
468.04069	1.5874512
468.89803	0.47131569
469.97276	1.4201761
472.83052	0.57222475
474.9748	2.8908506
476.14602	17.342974
480.25562	1.8246383
484.09341	1.5369013
484.95201	3.3458838
487.30179	1.7186022
487.55386	0.50642392
490.94777	2.5351948
493.65104	49.1578
495.11488	3.4665307
496.95365	5.2238701
500.07509	6.8228784
500.67441	1.646161
503.72259	3.0700132
506.12188	5.46863
507.06074	4.2084611
510.31062	4.7961123
512.25005	7.7798802
514.93697	11.763534
517.65646	4.1353794
518.66063	5.1351616
519.15686	19.349834
520.1813	5.7010168
520.63376	15.142974
522.54184	8.9175103
523.08386	1.9149353
530.48639	0.45320555
534.98715	0.96497072
537.21717	3.1905215
537.98855	1.8574739
540.16908	6.0279713
540.9649	2.0225435
546.92281	22.794528
552.15808	0.40137589
557.40594	1.8991632
559.99018	1.5930294
561.11679	3.088174
564.24518	0.9658333
566.2665	0.66218148
568.20821	0.73387122
570.55879	12.966203
570.9308	2.2353917
572.93562	3.015182
576.4045	3.9936786
579.53551	1.696717
587.74887	9.5704379
591.7193	4.4592303
595.19242	0.41680737
598.79281	1.9326299
599.85625	3.629966
603.07592	13.656609
608.94358	5.7790724
611.26201	5.1602039
613.31964	3.6422763
617.9565	6.4012184
619.214	3.0272226
621.7006	8.5028584
623.59716	1.84121
627.1525	2.6238866
630.68184	2.6190132
631.52711	1.10526
636.00731	15.903266
637.21261	4.7071536
641.07212	5.3143582
647.04081	2.7561288
650.35357	4.0973824
656.05709	6.8627014
659.09792	2.3605559
662.31322	1.6727318
666.27108	2.4061927
668.41008	0.93620216
675.28066	27.839939
678.15935	3.7170318
679.82211	1.3650171
685.6521	4.4582667
688.11869	2.6576927
690.2103	1.8325207
691.76202	3.5816284
694.37784	0.45085628
696.64211	0.74070593
698.28615	0.51909024
703.94296	0.47074606
706.2119	2.9608457
710.30783	0.97470545
712.99955	0.88436056
715.25283	4.3976265
716.30613	1.2517404
719.47764	1.4279758
724.12601	1.5833052
727.35437	3.1650067
728.24583	1.4574673
730.07177	0.44951623
732.52061	1.9825756
733.75266	8.5754704
739.70003	29.247708
745.107	4.4502416
746.79768	3.5277102
752.02273	1.886712
754.19356	4.7601957
755.90365	1.8758505
758.21083	14.43981
759.12183	1.9327036
765.2351	4.1656097
774.76849	1.4574476
780.45482	1.7274375
782.98023	0.62482335
799.29809	2.4016287
812.34882	2.1526247
817.07227	3.9535647
819.65486	6.7503656
820.35533	3.3786732
830.22485	5.7078606
840.23185	1.3214428
850.26501	1.694663
855.27389	1.6329693
859.52199	1.7467862
865.28613	0.37893498
871.4709	0.5688982
872.15991	1.0569109
876.73013	0.72144373
883.68025	1.3061423
884.29376	1.7982368
893.97988	2.0658072
902.3338	0.87690742
909.34299	3.6639415
911.99838	2.0561115
927.28699	5.7184352
939.39514	1.7363209
956.35723	2.00985
1009.0942	4.559655
1024.4319	1.2162243
1029.7115	0.82210053
1070.2057	0.9133055
1080.0356	0.77180907
1092.4309	1.04191
1113.8595	2.7488204
1197.4303	0.63217487
1241.5366	0.80341211
END IONS

BEGIN IONS
TITLE=57: Scan 1027 (rt=1244.77) [E:\ORBITRAP\Laura\130118_OT_LB_Leaf\130116_OT_LB_wholeleaf_1.raw]
PEPMASS=410.88327 3013.6892
CHARGE=4+
SCANS=1027
RAWSCANS=sn1027
RTINSECONDS=1244.773
120.08129	0.31269506
123.11298	0.42380656
124.9209	0.36064825
127.08517	0.6508518
129.05396	1.5972335
130.10907	0.71047766
131.03493	1.5161903
142.0715	0.2614347
148.90555	0.25967389
155.66462	0.25948972
156.95131	0.33732973
162.9353	0.90653456
166.1125	1.3466408
168.60366	0.35017623
169.31279	1.2028572
170.00967	0.63063425
171.95745	0.9294356
175.24318	2.3117004
176.88413	1.424043
183.0554	0.73354777
184.93028	0.85863789
186.88425	1.323409
187.94819	0.54860853
189.03121	0.84524631
190.04628	0.66471259
195.05724	0.42610056
196.96345	1.1622703
200.94137	0.8259354
208.96233	0.69237779
210.43279	0.57113869
212.96988	0.64459187
213.99233	1.5485406
214.70821	7.2967431
215.30145	2.1334344
217.02337	1.9136728
219.24166	2.406487
221.03831	0.3210818
224.83778	0.99351631
225.84286	2.768946
227.10644	1.5507011
227.93893	2.0764824
229.99282	2.3310228
230.5325	0.44249379
234.04541	1.2107975
236.04041	0.91193864
240.79964	2.0330282
242.82474	2.0825565
244.24452	0.93998531
244.86924	0.42779385
248.9898	0.67666981
250.03688	0.24886689
251.07814	0.9363564
251.81683	0.35434403
260.19562	0.42234224
262.92195	0.70916196
263.60915	0.40832937
266.07086	0.35911976
269.00655	0.51236009
270.27138	0.37662188
270.98861	0.68832675
272.10891	1.224339
272.71422	2.4215199
274.14731	3.6244803
275.96393	1.1651499
277.02197	0.40780976
277.72112	0.69434405
278.92984	1.1507391
281.59525	0.96587248
283.23547	1.4140328
286.26658	1.2283359
288.09164	1.2954251
293.1483	0.27825188
294.04827	0.62773684
295.08326	1.0567373
295.92857	0.61950582
297.03173	1.2808284
298.10787	2.1582817
301.04461	0.80737876
303.195	5.2857132
304.80983	2.8945112
306.25026	1.5114859
307.10662	2.0421626
307.65944	2.9457564
309.79518	1.1081867
310.24442	0.49828325
311.83358	1.1229506
315.68686	4.9938467
317.92798	0.84477604
319.14291	1.9440242
319.79318	0.85094187
322.26964	0.59217222
323.07118	0.79026803
323.81293	2.0994033
324.98926	2.7578944
327.11462	1.0829462
327.89807	2.3123731
328.3523	0.40560152
329.48434	1.312422
330.61915	0.89242264
331.81592	3.3507535
333.13944	0.48501127
333.7599	0.18444583
335.05726	0.24591801
337.73655	3.5406117
339.05623	5.6801388
341.01719	0.38015762
343.16026	3.5358142
344.25883	0.73333096
345.87007	3.5253334
347.55154	1.999043
351.39221	0.78508914
353.33449	2.6228027
355.6691	16.741885
356.09837	3.0639804
359.09586	4.4011218
361.65026	1.6412909
363.06091	2.0483714
363.5859	4.6896695
365.96883	2.5139109
368.89953	1.9296619
370.23781	2.0553759
371.83924	2.6251151
373.27045	1.5540422
373.83652	6.4428829
379.7869	1.4851867
381.15744	5.0871884
384.10755	1.1657056
386.23913	4.6678729
387.03935	2.2203143
388.92147	0.98856105
389.22775	3.8142316
391.13266	7.0081565
393.35358	3.5611704
394.95833	3.6000683
398.29455	8.7223325
400.10932	21.681998
401.36547	5.2447577
403.53277	28.325972
404.81905	32.587792
410.9478	3.1414103
412.96294	2.3907616
413.99232	3.3215188
415.79072	0.9922901
418.18216	2.8025162
419.38777	2.445643
419.9811	1.1417935
423.20615	1.2798408
424.91194	0.8066332
427.16287	3.6932702
428.11878	1.47197
430.48147	1.455247
431.9235	3.0027258
432.80589	1.8912526
434.31288	0.62417333
436.26092	2.7204236
437.20338	0.6062507
439.92974	1.5943894
441.36607	2.2838767
442.34975	5.1798121
444.51731	1.012047
449.01534	2.2849365
449.53009	3.2946251
452.80291	7.331288
454.09719	3.4698719
460.37045	2.2786582
461.21554	3.4983208
462.6495	6.1275766
465.39201	2.3088226
468.1007	2.2991321
470.22484	15.518315
474.36421	2.4370465
476.11413	0.72797255
477.81374	2.7205427
479.11191	1.6193792
483.35723	1.6637145
485.51529	1.5360875
486.94036	2.281191
488.46419	3.1749609
492.26719	32.482082
497.58851	0.95690249
502.05947	2.9914761
504.25156	1.907287
506.72228	0.87016554
508.22222	3.8827975
512.10209	1.7862123
514.1421	3.7401568
515.30725	0.68118489
517.09931	1.1294205
520.01811	2.3588331
525.32257	3.1748013
527.19069	7.6064598
528.34958	2.01999
528.94786	3.7210442
531.54375	1.0407766
533.44819	2.3477735
535.92277	1.1524667
537.73299	3.8228537
538.87016	2.5071074
543.38341	3.883294
546.27933	3.7716483
549.91685	1.2250113
550.3755	2.2798065
559.14324	2.1349169
562.2382	2.4849843
563.40576	4.5057435
565.81701	0.56258433
568.12428	0.99367201
570.1933	1.4757927
570.92879	0.57530418
573.24018	2.9239293
574.18447	3.7616284
576.40841	1.4119975
577.2833	0.8266687
578.07964	1.3174787
585.85957	2.4204519
588.38955	1.7319094
590.29613	2.0194925
591.08683	0.95931439
593.25301	1.9887997
594.3222	0.4067278
601.1851	36.905851
603.11483	7.2180115
604.91248	1.901939
607.13793	0.82667678
610.30157	0.7222872
615.89304	0.98332293
620.30389	3.6985033
629.0636	13.90822
630.32828	3.7517171
637.95538	0.46578476
643.05089	1.9405668
645.30401	2.7380455
648.0241	1.7474894
652.39752	0.86230217
654.18212	1.614719
658.7627	0.70307458
661.33187	0.60059236
664.32958	0.96248646
668.0731	2.1851649
671.39346	1.6442263
674.50193	0.60932257
686.29366	1.8713876
689.07092	0.56433973
702.50305	0.88828127
708.24628	2.4461163
709.03451	0.99973323
715.13232	0.45956709
723.28597	0.64015985
727.06391	0.33532202
742.2113	1.2676167
750.35656	1.7650443
760.54592	0.77146479
764.50275	1.2972152
788.36682	0.67375702
799.25312	1.7206658
800.01654	3.4913255
821.33654	0.63553566
867.26166	0.71832025
895.53558	1.5985709
900.24627	0.68480314
979.29028	0.54851551
996.34777	1.1066537
1074.4148	0.89548327
1084.6391	1.1258204
END IONS

BEGIN IONS
TITLE=58: Scan 1030 (rt=1247.02) [E:\ORBITRAP\Laura\130118_OT_LB_Leaf\130116_OT_LB_wholeleaf_1.raw]
PEPMASS=538.95928 3670.0208
CHARGE=2+
SCANS=1030
RAWSCANS=sn1030
RTINSECONDS=1247.0189
169.06807	1.3168676
173.15309	0.64807586
175.13458	0.68004356
181.19234	0.23132675
183.04357	1.8938934
186.06226	1.3394056
188.76846	1.0739667
190.08121	0.46728756
196.95505	0.55162408
200.14839	0.48773596
206.15821	0.74644972
209.18107	2.3573647
209.98521	1.7860698
212.1428	0.60431986
223.10957	0.65585806
226.80977	1.5257818
228.20157	0.65503158
228.82832	0.30810133
240.90738	0.273168
242.71201	0.41455568
243.09941	0.19855643
244.98546	0.56882874
247.04373	1.2045917
252.13201	1.0092556
257.0626	2.341016
257.86669	0.21245357
258.22928	0.61724443
262.70062	0.78963427
266.25318	0.87682892
279.77609	1.6381582
283.72626	0.97760222
289.17182	0.92106391
290.01097	0.48597201
291.18017	0.36770011
298.62426	1.217724
299.09056	2.8655111
300.8018	3.3624176
303.75308	0.74925053
307.14533	0.55430071
308.08289	1.9868615
309.19918	0.86948311
311.00912	0.48670957
311.85939	0.68969534
313.12208	0.35498357
319.26749	1.4764727
321.11147	1.2191917
321.9504	0.81094236
325.11385	0.72238474
326.91136	1.0054948
327.91823	0.52865333
336.64356	1.3831992
338.17918	25.970743
340.66491	1.8395527
346.82123	0.97977506
352.90229	1.5914152
355.29438	0.36863437
358.22426	0.48975815
359.08535	0.32355536
360.12533	2.5915199
360.81119	1.3939087
365.04302	1.1999627
365.51845	2.2673679
371.80932	0.78209926
372.75966	0.57285818
374.39679	2.7840645
376.96931	2.1214783
378.69002	0.69238395
386.64176	0.28493068
386.97674	0.85653082
388.04043	0.19092254
388.37999	0.38995228
392.06689	0.47065215
397.1236	2.5392611
402.84261	1.5145311
403.83264	0.73817365
409.10571	6.1480983
410.78347	1.7195851
412.63788	1.0037111
415.14191	0.51077086
416.71692	1.3810466
418.23547	1.6357353
423.84107	3.1908809
425.88506	1.7795162
427.183	2.0137175
428.18656	1.4529417
430.13176	0.54159074
432.35346	1.3457254
438.82842	0.51107074
439.30946	1.1569722
442.03607	0.59736783
444.35048	1.8886526
445.13476	2.5643726
445.69656	3.7040776
446.79546	1.4439691
450.94275	1.8425893
452.99623	2.8007205
454.01783	0.68437063
455.66535	1.1584117
460.39625	4.9250166
464.37606	4.3813306
468.66027	4.8467483
470.65128	2.1891255
473.21095	4.0522279
475.67002	0.81175072
476.3178	0.21759531
481.02069	0.44966826
483.99711	0.63308701
485.30962	0.97119449
487.64222	1.2604363
489.65504	2.2476226
492.9225	3.1141603
494.24002	1.730873
495.2473	2.6526525
501.12573	2.9721517
503.30374	2.7922876
503.83059	3.849632
504.75353	15.073899
505.22091	2.5293825
508.38197	3.8272422
510.24706	1.450129
511.09375	4.5367055
512.00494	1.0690875
515.75245	3.9632562
520.37465	17.619156
520.77634	48.733055
522.94344	5.0343069
524.17542	12.577862
526.20378	9.5644911
527.66739	6.9818323
528.83331	8.9532578
529.3762	19.613758
531.12881	15.68176
531.83375	17.742137
543.05701	1.1522036
545.76695	0.75592078
547.14399	0.45344811
549.93486	0.9626113
550.30206	1.8789128
554.21277	1.0406316
556.89037	1.0148491
558.07705	1.1373861
560.29616	0.78298288
563.59941	0.98788148
563.99388	1.9237929
568.40279	2.8310258
572.83354	2.7425468
573.99618	2.8718491
580.73041	6.4329968
581.72505	3.2477074
584.19124	0.446044
586.76632	1.0063998
587.93878	0.87721524
589.91486	6.5051211
594.3129	2.0384314
595.31746	3.9076835
597.59121	6.5881126
599.05189	4.6954705
602.09258	0.49760005
608.60271	8.5555897
612.26694	4.5821104
615.79071	1.1225311
621.25373	10.759048
623.7696	4.6932553
630.74305	7.8606954
631.20768	14.608884
639.27195	60.80612
643.231	2.2020205
644.70532	3.3869338
649.76638	3.3012125
652.8598	2.28841
656.35575	3.3543855
665.29166	12.619059
667.99139	2.3678268
668.76733	3.0955105
672.21411	3.3414588
674.6501	3.9922066
680.25509	4.3734872
681.11965	1.4005384
681.53557	1.9717956
685.63704	6.877108
690.29041	2.2883234
692.18117	3.3747825
693.74353	5.7495851
697.16214	1.7558703
699.32907	0.69246387
703.03862	5.6751606
705.82497	5.2814162
708.75857	6.0544995
716.23333	2.0771849
718.74414	2.8977392
722.00989	2.0362048
724.17693	1.8286043
728.70733	3.2046708
734.03666	5.1427091
739.22967	1.9702373
743.83616	20.288948
749.22479	2.2100193
750.04754	3.1116409
757.15278	1.7898686
761.80212	0.68180638
769.31471	2.9088585
771.30982	3.3352864
775.10598	1.2860207
782.01221	4.493119
786.34823	0.75191882
791.4019	3.3572646
793.25001	1.3701165
796.00643	1.505659
800.20385	2.4097616
819.46495	17.27439
826.44292	1.2091565
829.06001	2.2323383
830.16778	0.54971885
837.39501	1.6556651
846.38638	1.8221086
848.28716	2.3213464
870.08338	1.6460474
875.47198	0.74819139
889.5611	1.1472164
890.2677	4.9975725
891.31214	1.1407179
901.27236	2.56936
906.43005	1.6623783
914.34259	0.39937984
921.35193	0.90595498
926.3214	1.8651807
929.16204	2.7445674
951.0321	2.7450936
966.34381	0.90764312
980.42919	3.699832
1012.3294	0.87995574
1034.5356	2.7669393
1061.08	0.74068842
1068.4016	0.99484131
1101.7101	0.35852963
1132.681	1.1271813
1149.1988	1.2484806
1189.5206	0.82053107
1210.3909	2.0369805
1271.2241	1.3848357
END IONS

BEGIN IONS
TITLE=59: Scan 1031 (rt=1247.69) [E:\ORBITRAP\Laura\130118_OT_LB_Leaf\130116_OT_LB_wholeleaf_1.raw]
PEPMASS=580.32048 3056.4998
CHARGE=2+
SCANS=1031
RAWSCANS=sn1031
RTINSECONDS=1247.6874
173.13502	0.79942693
175.07777	1.3959389
182.95694	1.175085
184.83133	1.0551363
185.96036	0.36610042
193.29658	0.39317235
211.9978	0.59427082
214.99379	1.0310966
224.28626	0.63614432
227.12823	0.47945575
228.02992	0.32311742
242.09685	0.60370721
244.17761	1.233737
255.99799	2.0228788
257.02202	0.70344778
266.12339	0.65808585
268.02234	1.1681785
275.70682	0.58507932
279.28571	0.68829685
286.82726	1.6969879
294.04	0.77406405
295.67683	2.1955048
301.95815	0.73779875
304.19419	17.125018
304.80774	1.3679861
305.62122	1.7418718
313.76013	0.94588299
314.10381	2.5420497
315.06308	1.3366769
327.10059	0.63623217
327.93628	1.1959646
331.41809	1.478776
338.02378	1.4537549
340.05931	0.47764128
341.02685	0.76388101
341.90857	0.39538504
344.99624	0.73471537
349.99881	1.736839
350.61499	2.0956423
354.08326	1.5752306
355.13508	1.7397311
357.11528	2.1645542
358.93711	0.30158248
361.19928	0.58102537
366.37189	0.23423482
371.03283	1.0726162
375.65389	0.58926986
375.99687	2.4777618
377.15781	1.0713888
382.12611	1.0560389
384.83398	5.857598
385.18322	1.7856823
387.15576	0.43285157
389.20062	1.0985162
395.10253	0.28607795
398.07873	0.49652469
402.96139	0.8628219
405.05131	1.2716738
405.93416	0.370652
412.01008	0.88703745
414.60834	3.7971695
415.96421	2.9331631
419.04541	4.8185186
423.77116	7.3367697
432.24396	0.30505112
436.75872	0.82657878
438.76807	1.1694208
443.59492	1.5753925
447.30134	0.85008533
451.21294	3.8640044
453.11263	6.2476105
458.54842	0.75814487
461.9126	0.59259918
465.17097	1.9144912
465.80025	0.41225696
467.21199	0.26204315
469.95896	1.8620445
471.25929	2.9193832
474.98303	1.3133477
479.11498	1.8872462
479.69903	7.2221154
483.55548	0.70707791
487.8157	5.5877018
488.69424	1.9359948
489.72997	4.6619414
492.50742	2.9444422
495.21901	1.5303259
497.85786	1.9879915
498.28817	3.2144253
499.30475	1.7918389
502.135	1.9085473
502.94309	0.87061751
508.86618	2.733928
511.28072	0.88136924
512.23071	1.3944231
513.72131	0.82634049
516.0908	0.86326316
518.86866	5.8965178
519.81864	1.1426644
521.86881	0.52699998
526.15009	3.0811273
527.25531	1.509165
534.21973	27.553553
537.59049	2.9283688
540.80666	2.1417008
544.34688	4.6141182
547.41105	4.165325
550.22766	3.4016816
552.8185	2.6353168
553.751	3.5585214
557.59037	6.2223152
562.75522	28.614379
566.36168	10.848915
570.62565	34.570612
573.04193	40.771277
579.27211	2.3913302
581.80039	1.2887964
584.74979	3.3678175
585.72333	0.86250481
591.56945	0.6244787
600.25542	1.7896155
603.79415	1.4719443
605.62722	2.3560281
612.32361	3.2070313
618.01584	9.4422294
621.02839	3.3687365
623.07473	2.3296322
625.16248	2.0168856
629.475	2.8518673
634.84847	6.8233155
638.13112	1.2308634
639.49156	3.0101996
644.23284	2.470365
648.36955	6.269882
651.55332	1.7553678
654.26501	3.4858929
657.87385	3.5523945
662.3354	18.672138
664.27794	5.5339943
667.78364	3.3648214
672.0767	3.3479979
672.727	6.5221879
677.53584	1.2682125
680.44495	1.524856
681.88505	1.2770145
688.03888	3.7255774
696.12299	2.6281469
704.77384	17.567793
712.16733	6.0858929
715.10873	1.9465788
718.57206	2.496971
719.98089	2.869769
721.41999	2.6546491
727.50947	1.6279885
729.40356	4.5476408
733.37222	4.2675362
737.2002	1.0399305
742.08702	1.7183407
743.40284	0.66160213
744.79566	0.70738224
751.46287	3.29933
753.32634	4.8883606
755.38903	2.5846393
757.85061	1.6848843
761.70059	1.3354849
763.15502	0.61639
771.95581	1.8126427
775.5205	3.7588955
785.27702	2.0328764
787.09877	4.2548002
794.46039	1.5744743
795.87416	2.0751685
797.66913	1.1720521
802.32254	1.5985142
805.70573	2.5532629
811.74333	0.9128196
816.00833	0.9817466
820.41431	1.952938
827.20214	0.46918608
838.18315	5.9150678
846.50551	5.3701042
856.31046	18.103593
864.06427	2.0292817
879.16339	4.2493785
882.46428	0.55085944
940.92041	1.3562653
945.48083	1.0849703
958.18769	2.6008699
968.22918	1.2673344
975.37636	6.6570253
985.21328	4.8414022
998.30645	0.94089552
1003.595	0.95162389
1007.2167	1.4187361
1015.1478	4.1962185
1065.0652	0.9594221
1099.3511	1.0930899
1112.8644	0.5072438
1132.3174	1.9170454
1137.4076	0.67379645
1151.455	2.6624165
1167.0522	0.57078954
1173.1647	1.1746455
END IONS

BEGIN IONS
TITLE=60: Scan 1034 (rt=1249.9) [E:\ORBITRAP\Laura\130118_OT_LB_Leaf\130116_OT_LB_wholeleaf_1.raw]
PEPMASS=450.87764 3223.2522
CHARGE=3+
SCANS=1034
RAWSCANS=sn1034
RTINSECONDS=1249.8991
130.01498	0.64704496
134.05606	0.92541074
136.01663	1.9408327
144.08208	0.39104046
145.03887	0.24653185
147.13774	0.77407899
150.97351	11.822978
158.93237	1.112202
168.88396	3.3474923
170.9763	0.62805062
175.04043	0.72499004
184.93245	1.2239346
185.39688	1.7879284
195.07114	0.3172669
197.21588	0.52141721
204.21661	0.34325914
207.02688	0.77715315
212.93335	0.92677066
215.15806	0.35209752
217.18417	0.41434851
220.92623	0.5010574
222.92013	1.9175943
223.22231	0.20118097
234.21522	0.47399656
234.94898	1.6365244
236.14016	0.36962024
238.86067	0.49718644
241.10159	0.60961236
243.96598	0.63503889
245.02602	1.8121223
246.22204	1.2937993
247.02129	0.85330565
251.24033	0.54560714
252.13757	1.5082506
253.30494	0.39981213
262.0553	0.35214449
265.92401	0.28025732
275.23077	1.451298
279.13411	7.6083402
279.47498	1.610674
284.45846	0.38617596
286.68655	1.3297495
288.24312	0.50223804
292.12982	0.83165638
301.07348	1.9970544
302.95389	0.9254598
304.07736	0.33300017
307.10372	0.29878127
319.61354	1.3854168
320.07866	2.2307799
325.71419	0.84271522
328.75411	4.486734
331.25295	3.3440952
333.35933	5.4836399
334.11986	9.9845567
336.56424	1.9353627
339.04562	1.4278256
341.00675	0.56289797
343.11002	12.377572
346.12003	1.126369
348.06765	2.229626
349.41614	1.7550501
353.86221	0.36367569
354.76322	1.2247067
356.61408	1.4102754
357.63625	0.71701899
359.95355	0.93881961
362.64674	4.6674665
363.13317	0.85382789
364.00496	1.6717041
367.05776	0.38362188
371.75746	0.45873608
373.9737	7.3491829
375.11945	3.8334666
375.56692	1.0396236
377.08378	1.5775462
380.1725	1.8549256
381.44301	0.96716546
383.38897	3.653543
386.0963	0.57810239
388.23542	2.2682384
389.19005	5.4813079
390.06281	9.8107377
392.39132	3.5781579
394.16931	8.6421526
397.53174	43.581234
400.31517	0.58590467
401.93159	0.61542266
402.79001	0.84284237
403.96093	2.2742502
406.09358	3.1072762
410.76244	2.2055892
411.44186	1.8002017
412.40773	3.9370271
415.64492	1.923706
416.20934	4.6836634
417.94116	2.5078168
420.58825	2.9974024
423.08603	3.8820261
433.61609	22.553828
433.91217	5.729272
435.80057	2.0180752
438.22015	7.3838907
439.29811	5.0158154
440.75954	11.92595
441.66146	6.8581709
443.57087	20.786238
445.80761	2.2295633
447.13709	1.2258336
450.22486	1.4854091
451.83783	2.0300687
454.17	1.6062603
455.10175	0.98248481
459.46119	1.1475541
463.07033	0.81476132
464.91095	2.3124782
465.94364	1.6936413
470.48748	6.1223018
474.49296	3.7694445
479.0704	18.366934
481.01214	1.9771211
483.35176	2.8962188
485.0134	1.6338056
488.26444	3.7761872
492.56281	8.2376886
494.78646	2.6321918
496.22186	2.6140829
498.13434	6.8372065
501.15151	0.81287798
503.09493	26.126634
507.09224	3.8891005
508.61941	9.7719918
509.45985	3.4493658
511.31861	5.0831402
515.25984	7.9997994
517.24959	4.3073241
518.02103	6.5525177
522.77249	8.3380722
525.09655	1.3245405
526.23272	1.9412863
528.32318	2.7851195
529.13041	1.561319
531.63342	3.570487
533.93451	8.1523736
535.84716	6.4068144
537.2882	4.0402945
539.68686	1.3478286
541.32086	1.0981072
543.75261	4.6633432
544.33473	6.5408586
546.71842	0.91582195
553.58688	8.5548629
557.18596	35.274659
561.69844	0.94976396
567.26838	2.3198014
570.70063	0.82310041
573.05559	5.0397728
574.31951	1.9736533
577.00296	0.97519439
580.62575	0.86100674
581.35729	1.5208445
584.39282	3.0449083
585.92255	3.6384182
593.20133	1.0624137
595.89319	0.99288567
599.17993	1.1633085
605.1606	0.53283584
606.3399	1.4999628
611.98614	0.94549796
620.15069	1.3147578
624.79741	1.8257522
627.4022	3.1699679
628.21707	6.9868587
630.28651	3.0319995
633.42689	0.96931639
637.17169	3.5624495
639.73431	2.0834298
645.16789	2.0463217
648.28091	2.6432383
650.49927	1.4667117
654.11792	0.77351425
666.31073	18.07622
672.46716	1.0729779
680.9139	1.9828864
685.23608	14.524112
692.24487	1.7744448
701.0296	1.9276891
703.3919	2.3777873
709.94048	1.6623553
711.63317	2.3867178
726.67181	0.34471994
736.20019	0.65215225
749.32318	0.6679813
752.26425	4.6332865
753.10166	2.3054418
754.28531	1.406663
759.23215	1.5148819
763.47433	1.5279578
768.26099	3.5791267
772.4214	1.4505412
774.08044	1.6707334
784.49731	1.584566
794.28271	9.1952185
829.08117	2.0268553
831.46454	0.90956034
839.25689	2.1242896
844.09281	0.78826787
848.20421	0.39681324
864.45128	2.1749311
877.21307	0.46408697
904.37646	1.3500355
908.38985	0.45910246
913.52331	1.1810942
931.18548	0.88873999
962.42566	1.0145652
986.27154	0.46194505
1004.4961	1.9133861
END IONS

BEGIN IONS
TITLE=61: Scan 1038 (rt=1253.31) [E:\ORBITRAP\Laura\130118_OT_LB_Leaf\130116_OT_LB_wholeleaf_1.raw]
PEPMASS=422.75718 3242.2451
CHARGE=2+
SCANS=1038
RAWSCANS=sn1038
RTINSECONDS=1253.3117
123.93625	0.26652028
129.02459	7.7074237
130.08556	0.85181103
132.91129	2.7087925
142.40258	0.51000625
143.10759	0.68354869
146.8891	4.542593
147.20463	1.2064721
148.04281	0.47062645
157.8899	0.44687271
158.89463	0.72302259
160.99216	2.1038875
165.15448	0.63380703
175.11769	0.7413167
177.91217	1.2594154
184.87924	1.0665233
189.02248	0.55941377
193.01852	0.2467079
209.96428	4.8485846
210.92611	3.4608877
222.64111	5.1729472
223.08658	0.51354447
223.73911	0.57725362
224.3595	0.90531945
226.12791	11.74751
240.06944	0.51507649
242.05032	1.8021099
244.14542	27.797603
247.28532	1.9120488
248.68305	0.25375046
253.23304	1.3465287
254.07929	0.56699831
256.01006	0.74418902
259.06013	0.8823085
265.14694	0.62178812
269.61225	2.3805156
269.95486	0.59814501
271.99466	1.1529163
276.33847	1.1452412
277.23494	0.41437361
284.99526	2.0537602
285.87573	0.43269701
287.78786	0.26672972
288.69631	0.41009363
290.23525	1.418901
291.01575	1.8625581
296.44058	0.27069084
303.1987	0.36164457
307.08923	1.9330002
308.01989	2.9021036
312.04544	0.51924639
315.134	0.52869308
316.15792	0.98228857
318.0984	1.5301424
319.78432	1.1115968
327.04522	4.9338491
331.1658	1.4374219
335.91778	3.1451542
338.00822	1.0247296
341.1509	0.32843821
342.71154	0.57301823
344.06805	0.85937226
345.37741	0.94819336
347.05984	2.3664745
353.30938	0.76465877
355.03529	1.5857007
355.59171	1.8826124
357.15412	0.8790204
357.92966	0.94549411
360.47997	2.8441274
365.1942	3.7715262
367.27089	2.8356032
367.5863	1.2246786
368.43415	2.9993591
375.2267	2.6709899
375.5876	1.0873403
376.13245	2.6399835
379.84351	1.0527073
380.85192	1.2714708
382.77316	1.096214
383.95991	0.40812323
389.34333	7.2872728
392.54792	2.3254118
393.9042	1.3480088
395.45653	2.2433484
396.26221	1.385783
398.24099	2.2917661
399.40007	3.18017
400.99536	3.5968205
403.10701	4.0186347
403.79364	4.6088536
404.81544	8.2392152
407.1462	3.3212599
409.14929	3.2200497
409.99397	6.5192741
413.70243	24.068179
415.80293	18.332586
416.81922	7.4324007
426.16308	0.54291613
431.15558	0.5750894
435.4744	2.3469286
441.19993	9.593816
442.40883	2.6087421
444.34483	5.6596374
447.88723	2.7581152
451.49745	1.2065976
454.38256	1.7094565
455.77047	1.9592487
458.4391	1.1554997
459.04487	0.27396028
463.21579	1.1168216
467.11988	1.3839584
468.2722	1.8434363
470.15172	11.121976
470.57642	1.4127036
475.17771	4.9213853
477.70523	1.5800317
482.61811	2.8217017
485.82208	2.2897236
487.21598	1.6499924
488.26165	0.92390948
491.38103	6.7188505
495.35272	2.2220079
500.98606	5.4598201
502.89271	6.9938849
507.73349	8.2307131
509.98591	1.9070666
510.83753	4.4415546
512.82713	1.1136671
514.37975	2.0917253
519.39702	1.05069
523.98291	15.180259
526.24699	8.0597699
527.01842	3.9555252
528.11992	5.5375286
532.69872	2.9589118
533.05602	6.516854
535.27647	8.1413637
536.16323	1.8027727
538.37545	2.4667977
542.11143	0.91808319
548.16528	2.8595078
554.22601	5.892033
556.41188	3.8740431
558.29807	5.5723144
560.69773	1.1160881
565.14843	2.1182157
566.34006	3.8885821
572.95826	2.9116109
573.36731	7.885266
575.75193	3.4350577
577.25355	1.9405555
578.22819	1.1931505
583.38597	4.2895401
589.08191	0.60179265
596.21313	1.4647959
601.23039	198.80004
605.43023	1.1505122
611.81758	2.2449535
615.43445	0.42216302
620.25321	14.401289
620.69766	3.1781087
624.82779	2.4048015
626.62632	2.0251595
629.51637	0.69293621
637.19329	1.8752684
641.4418	0.77576329
648.27084	1.3761008
651.10539	1.8984677
653.29174	4.3573959
654.40678	0.44337803
664.02691	0.91958291
673.82027	0.75379747
675.21283	0.86405926
680.39459	0.54059031
689.58412	1.0268776
693.82283	1.344508
700.23759	2.1871952
705.47582	1.9996044
716.31746	8.1366788
729.39666	1.5922611
745.30069	0.88010771
747.43518	1.1243755
765.21771	0.76268888
771.44061	2.1317647
781.45793	0.66202433
785.38635	1.285713
839.70886	0.39550424
851.28002	0.37411266
END IONS

BEGIN IONS
TITLE=62: Scan 1040 (rt=1254.27) [E:\ORBITRAP\Laura\130118_OT_LB_Leaf\130116_OT_LB_wholeleaf_1.raw]
PEPMASS=469.02827 4655.3486
CHARGE=4+
SCANS=1040
RAWSCANS=sn1040
RTINSECONDS=1254.2681
156.09587	2.1234751
167.10681	1.0492009
175.13313	0.97017304
179.30743	0.46669964
183.05347	1.4149031
187.13925	1.8846288
196.86612	0.67847181
198.01913	0.53074976
199.75341	1.0433412
207.03749	0.6657531
209.01161	0.52772977
212.06452	0.97007968
217.08907	0.55014365
217.99137	0.30892659
220.88861	1.0470113
224.90495	1.5072001
225.96473	0.79664693
227.03203	1.1503214
228.72592	2.3238225
234.90497	1.2638418
240.12162	1.771983
241.92536	1.7268501
243.96964	2.4847073
244.29788	0.34082237
245.07237	0.70904413
252.9579	0.70626716
254.28827	1.9946225
261.10062	0.8402939
265.02143	0.61688188
268.02254	1.6520531
278.12243	0.5468584
280.84429	0.60307459
283.99525	0.67556729
285.21329	0.57748036
285.91816	0.39236961
286.81564	0.3658043
288.27991	0.52673842
292.97743	1.4485736
293.63724	0.71733661
296.04859	0.71464393
297.16576	1.2394634
298.70583	1.3383541
299.25769	3.6875216
300.09591	1.2352684
303.09011	0.53653799
306.72505	2.38561
307.13768	0.48385137
311.65049	0.6813487
312.45858	3.0847977
313.61297	1.6386284
314.22807	3.7974727
317.1361	0.4305252
318.03179	1.1525564
321.19861	1.4067136
323.68294	1.1667195
324.14118	5.1561009
332.56999	3.2896754
333.09923	10.153051
337.936	14.382647
338.64433	3.861542
343.21481	0.54632274
346.90276	1.6153996
347.24154	6.7170661
350.48296	0.98195592
353.25235	0.98658275
354.82351	0.89587213
355.87783	2.807156
362.44501	1.2234023
366.91711	3.154289
369.03534	2.63976
369.66298	4.321234
371.09471	0.97400792
372.79184	2.1514246
375.12595	0.78699866
377.54755	0.7978453
381.82798	2.4834393
384.88258	19.647935
386.26621	33.473436
387.63795	8.33018
390.07169	0.87647996
391.20138	1.5167908
392.38799	1.0444309
394.22465	4.8679701
395.45868	12.483041
395.88799	2.9472984
396.27582	1.1662451
401.32668	1.1654104
402.14102	1.7851575
404.09053	1.470936
408.18231	2.7447874
412.23736	9.6326002
415.03302	2.2292825
416.25461	1.9326965
416.94018	1.412918
420.54238	2.4115912
422.16721	1.8750188
422.94714	8.6108708
426.52073	116.98976
429.2061	2.6939797
430.87423	2.9447557
432.42158	1.916944
435.06819	1.84486
438.87018	3.4185577
440.22593	1.2792735
442.12877	4.5926112
443.83971	2.0163439
445.87869	5.5204424
450.13274	13.183994
453.74047	9.3923536
454.46464	3.6037818
459.94231	10.847339
461.37053	4.1496679
461.90659	11.139445
463.05499	2.674443
464.60955	0.58955757
466.02936	0.73147493
473.03381	1.0294154
478.20566	8.1916953
482.09684	6.2377742
487.79248	26.92875
491.0421	1.3546437
493.80556	3.6215458
496.27637	0.59117655
498.86166	1.1145243
503.25524	2.0686439
505.89677	7.7048672
509.21905	9.5798274
512.1757	5.3075429
513.88273	4.606661
516.6172	1.3118928
519.01114	1.2939145
520.22064	3.9043463
522.29872	1.2193391
525.18072	2.8556606
528.37903	1.4283083
530.52546	2.525871
532.60125	4.2872071
534.28961	4.4926697
537.77075	2.7724097
542.24429	48.811262
542.74944	10.390069
545.96384	3.5326121
548.87838	13.22692
549.27518	19.832884
552.29189	1.8152088
553.21644	0.78508376
556.8876	3.4606369
558.58355	9.9783563
564.03432	1.3033028
566.13851	6.3203827
568.28547	0.53753763
568.92826	1.1088851
575.67113	8.6233511
579.11813	3.1299843
579.60638	5.1856686
582.29602	2.8831572
586.36721	4.9101289
590.78881	104.22784
593.57179	5.2972203
596.21228	53.368237
596.82454	8.222411
599.17609	1.7039582
602.27268	1.9064899
603.08663	1.0592046
605.82459	3.4043541
609.00238	3.568236
611.10411	1.4460267
614.29561	11.789278
616.92575	1.6461685
618.99059	0.88197385
625.96673	0.99729561
627.35678	2.6381983
630.13167	1.8017109
632.44937	1.1431398
635.13445	3.7573797
639.28957	18.466806
642.01176	2.0371905
645.39471	1.8623509
650.31603	1.3081496
651.38747	0.75089897
653.08994	1.34561
661.95942	3.2413679
662.22863	1.3941776
665.54428	2.7031707
668.69059	1.5337691
669.52012	0.63063961
676.30676	1.7480902
682.62342	3.4819153
687.7743	10.209194
695.29187	4.0785384
697.83045	1.3665089
704.37032	4.6515458
708.06734	3.3501518
713.61901	0.65266343
719.31867	0.9303508
727.79744	4.1529301
731.88353	0.807197
734.27401	1.1078708
735.9671	1.9310395
740.22557	2.5821895
741.18991	1.1013323
752.17053	2.2724397
757.09203	1.5351967
757.85481	0.55051208
767.41427	2.3443739
770.15205	0.48460838
776.11505	2.5187753
781.41839	1.8270463
792.12324	1.3609238
795.56373	0.86601462
820.42675	0.94878986
833.11027	1.7833862
857.19409	0.58473557
884.93841	3.2803673
890.2619	1.2442089
895.38891	1.0305738
902.46411	0.76070099
907.22967	0.65726488
913.19647	0.6237593
1006.4467	1.1083385
1084.5625	1.4719694
1116.6637	1.7219774
1180.6083	0.99147091
END IONS

BEGIN IONS
TITLE=63: Scan 1042 (rt=1255.45) [E:\ORBITRAP\Laura\130118_OT_LB_Leaf\130116_OT_LB_wholeleaf_1.raw]
PEPMASS=489.24543 4133.9287
CHARGE=2+
SCANS=1042
RAWSCANS=sn1042
RTINSECONDS=1255.4511
145.94525	0.75040744
147.25332	1.6880825
153.7717	1.2101834
168.90747	0.92212303
170.50561	1.2757794
173.08964	1.610193
175.09357	2.503768
176.99958	0.37701243
178.14323	0.72119557
187.10245	0.63505263
190.80577	2.1252663
198.00384	1.3964331
198.95044	0.62592973
199.84562	0.80046125
200.98715	0.69356848
207.73082	0.47416582
215.88437	0.95027965
218.79719	4.8937926
219.11951	0.89544328
220.97897	0.99929574
229.97821	0.59728552
234.4046	0.38170338
243.11037	1.4858023
245.87829	0.39093032
250.9642	0.41972696
252.08582	0.65445758
257.68162	1.0388088
259.9583	0.57210825
261.30587	1.4820921
262.64789	1.0024952
263.57491	0.27550559
266.5856	0.3796581
271.85756	1.1620191
274.15946	0.45305589
275.89664	2.4326988
278.10573	4.3374749
279.11564	0.57839101
279.92589	0.39387196
281.48538	0.36382773
282.15412	0.66335435
282.73972	1.9738433
283.54962	0.77503523
292.06918	0.41300387
294.74376	0.62903665
295.27457	2.4527076
296.06041	0.72562014
300.8744	0.37104636
303.10803	0.36180508
305.21096	0.50392003
307.56586	0.85778443
308.24327	0.38435561
316.59456	2.0367976
318.09275	0.79726428
318.66034	2.4689466
321.08825	0.42829988
322.23347	0.48868279
326.43985	0.34184391
337.09171	1.220952
338.20673	0.91174655
341.97381	0.80461353
346.73864	1.8722692
348.55043	0.92193219
350.94699	0.45679664
353.15423	0.90310127
357.79239	1.0247091
358.24791	0.33131997
362.0899	3.8088327
362.82592	1.320711
367.15875	0.9417902
369.31749	1.5252993
372.12202	0.34582432
372.67682	2.4564799
373.236	0.54489249
375.16322	2.6951988
377.57795	0.70553163
380.27282	3.6951793
383.51296	2.8827698
387.2414	0.93034376
388.71514	2.8191603
392.28991	0.75267435
392.7479	1.1943637
395.22133	1.6380269
399.17909	1.2849501
401.64484	2.8135694
402.8624	0.68412482
403.6936	0.35619486
405.89731	0.41849719
409.57109	0.81241225
410.10963	1.8094198
413.44308	0.69377991
413.83232	1.4694386
416.58182	4.0157398
418.83958	10.279613
421.09851	2.0911848
422.91051	0.60091995
425.80642	10.988315
426.93033	17.925235
428.8243	2.9916333
431.10869	1.6015497
433.38532	1.7155643
434.08282	0.54465532
435.23004	1.0142847
438.83094	5.858066
439.9818	1.9094006
441.88396	7.0191859
442.7705	15.920355
444.9109	9.0069187
446.36734	4.7460121
447.47136	1.5343766
449.45405	2.7093292
453.02996	9.8216754
453.69295	2.6689095
456.32012	7.567904
458.61591	5.9335015
461.70022	2.2681102
462.41328	3.5314995
467.86076	5.0619516
469.86933	4.5926636
470.35204	7.3295942
475.88472	5.0840333
477.04237	18.053294
479.56658	21.552957
481.79605	4.1138142
482.38557	14.9678
483.2281	13.39127
495.81475	0.40974309
496.98233	2.3902027
499.23293	0.62616232
502.82154	3.3532037
504.67814	1.3062464
505.18252	1.7731724
507.56929	2.0197748
508.75925	3.3619528
510.07641	1.1950908
510.62444	3.2533684
514.81323	5.1640254
520.15068	5.454832
521.14504	5.6627721
525.12115	4.5176548
526.79505	2.1656741
530.29316	2.2547336
532.12699	3.7728584
534.90553	7.3442202
536.84567	7.7961332
541.15655	1.4359606
543.27713	1.127042
546.31246	1.841816
547.49164	6.1060162
551.02003	10.862818
552.41245	4.8190846
554.87914	3.4375765
557.5288	0.79893506
560.21133	3.2806654
562.40953	7.6383045
565.75036	2.9746286
566.55469	1.3312225
567.40438	1.4651092
570.78131	3.0552377
573.32735	2.4415036
573.9649	4.1683901
576.85688	2.4982693
577.90823	8.5674638
583.30605	7.9575894
586.82227	4.4307064
592.25185	27.861806
595.71025	15.529374
598.85838	4.2522639
600.6769	5.0960655
605.72961	3.2441222
608.00484	4.4834668
613.47275	3.4719194
615.32348	8.6089409
619.68053	16.050997
624.25571	56.282636
625.37502	12.591302
626.21982	6.7573806
628.73311	2.9311233
629.86367	3.5334309
631.42395	5.7544264
632.35618	6.585421
635.02643	0.38944945
639.81877	5.7770181
642.29629	2.2975061
650.52833	4.9221075
652.71495	2.9583157
657.78572	3.9821983
658.71099	14.945773
660.81135	3.2154204
667.75676	115.82101
672.7182	15.112488
680.33792	2.4131327
681.59956	2.7668138
687.98511	4.2511025
692.42118	0.94391342
696.48935	1.6012023
701.47615	0.4764005
702.23083	1.0510837
714.05419	1.6984876
715.7124	2.0403875
724.15674	1.7632339
726.20965	1.1777311
728.29527	1.3532521
732.39778	2.4214707
733.30129	1.1210558
736.19668	1.308724
742.11119	0.79157988
745.17369	1.5052905
747.60827	0.91166755
752.19323	0.72073007
763.89327	0.90094012
769.32004	1.3921883
773.17078	0.76420847
775.35346	0.75640873
776.52716	1.8021548
784.62829	4.3349159
787.96481	2.0534245
798.47365	0.66958525
800.29844	1.8517296
804.24212	0.43870043
812.18627	1.0151989
822.18286	0.86019788
828.15553	2.4142059
841.14784	0.90558568
842.06845	0.41105059
845.6467	0.5268387
846.32767	0.56701896
851.67248	0.44047096
860.20459	0.37936952
876.19909	0.6363951
900.4342	1.2066311
913.3532	0.33102764
915.35199	0.52482079
945.09221	2.3426445
948.00525	1.5166226
END IONS

BEGIN IONS
TITLE=64: Scan 1043 (rt=1256) [E:\ORBITRAP\Laura\130118_OT_LB_Leaf\130116_OT_LB_wholeleaf_1.raw]
PEPMASS=561.63315 3441.3225
CHARGE=3+
SCANS=1043
RAWSCANS=sn1043
RTINSECONDS=1255.9971
186.95492	1.8753655
195.24635	0.80990027
203.99621	0.6461762
211.02293	0.41645684
217.05331	0.36555169
221.73644	0.7773664
223.19636	0.32871336
226.8369	0.62884888
230.93582	0.55363075
238.85038	0.818407
241.13263	0.42784625
253.05966	0.75756235
253.91876	1.5866666
256.86523	0.34704454
260.05075	0.43803058
262.8283	0.61860086
271.05097	0.62601875
272.07378	0.74017765
273.16754	0.35161915
274.22867	0.26757989
278.55848	1.99452
279.06996	0.79213397
292.23477	0.66060051
296.20333	0.54329323
296.73207	1.059225
298.95022	2.3539091
303.93689	0.93650075
308.87606	0.7893616
311.84735	0.77641046
313.01512	1.0321378
314.13491	0.64731083
314.9266	0.42381449
326.92535	0.50876315
333.6814	0.37222286
338.13397	0.82434372
344.06958	7.0933991
348.97164	2.3132471
352.95608	2.0931698
357.86694	0.97726684
362.06552	1.54825
362.5616	2.6681994
365.96212	1.0768661
367.1817	2.7797807
368.00804	2.0719849
370.79327	1.0836081
372.67126	1.2953003
377.30779	1.5358949
377.89547	3.2089768
382.75527	0.41260232
383.18952	1.3694288
383.95895	0.45919178
385.34822	0.29909863
391.11407	0.79025281
396.92836	0.91227003
400.12545	11.773945
402.27079	2.961863
404.01792	2.6533509
406.37658	0.51533952
411.18883	2.5159717
413.03524	0.59076883
414.43329	1.2348831
416.1764	1.5785695
419.43085	0.70960185
422.44511	1.1008047
427.94574	1.8835319
429.6637	0.85907947
430.05382	1.0903155
435.05749	10.230846
435.75987	2.757281
440.31317	2.3541705
442.14288	1.9051183
444.12187	13.021181
444.46145	3.5268524
446.18539	2.1230279
448.31919	1.325729
451.01427	2.3942524
453.29601	2.1790616
454.22713	0.91125426
457.63592	2.6052538
458.75317	2.5308068
462.0108	0.94889198
463.28956	1.5363695
466.87804	2.4680275
470.68775	4.6464567
471.9011	1.0085563
473.16788	1.4522202
476.22381	2.0733321
479.7928	2.2779056
484.79288	19.849082
489.23824	0.60309581
490.5909	1.4167591
491.71623	3.3322607
496.51774	6.4413234
498.86812	5.3477015
501.24941	40.790462
502.0888	4.9808243
505.44253	1.9117552
509.1268	0.94900672
511.64529	5.9678922
513.09784	3.5538895
514.86873	14.981039
518.43404	5.069499
521.11684	7.0295664
522.2695	1.4494571
524.08649	2.8239716
525.22942	1.7888127
525.89578	0.46774312
529.39892	3.131067
531.78912	2.4886433
535.09187	13.635871
538.72475	3.6738963
540.85847	6.0570697
543.52436	4.3404401
544.79578	3.3270853
547.01827	9.8093421
550.08208	4.8326223
551.20898	8.5695166
552.45714	8.4638006
555.41566	7.2396613
555.83624	10.719354
561.06487	0.33299965
561.73827	0.86292985
569.13838	4.3277888
570.66187	5.5737771
571.61797	5.3221406
576.02179	3.1807369
577.87037	5.2158538
582.56156	6.6042979
583.2826	14.182186
586.6284	0.45637038
591.59423	26.297149
594.96032	0.8524813
598.63901	4.0400484
602.81911	2.4562796
603.38552	6.4228349
611.86159	3.6931
614.25548	19.931706
616.87711	4.7291667
620.23794	18.821219
622.49666	16.501254
625.25066	7.7991985
626.52353	4.449137
633.66735	1.5130179
635.2565	1.1957992
642.24776	16.649623
645.64893	4.2291928
646.99515	2.1317188
650.52586	4.6253566
656.20697	7.8332407
662.73991	2.7670682
663.75361	5.246362
667.30325	2.4354582
669.44261	1.0530282
670.9375	1.3802038
672.63891	4.314034
679.44115	3.0971863
680.37075	1.5736386
686.69468	3.0022921
693.19427	3.9303207
693.85712	1.5059916
699.57219	2.2562017
703.84173	6.4271169
706.23905	0.99100003
710.70396	1.8701081
715.30484	23.291142
719.2523	2.1704268
722.99078	2.3386593
724.34972	2.1971489
727.3694	1.1444506
731.37395	0.33760271
732.03387	0.49428274
742.47671	2.6027335
746.01214	0.44298508
747.83984	1.1047043
749.3577	1.1435714
754.03295	3.6232838
755.23758	1.4301827
762.39983	2.3995635
766.85265	4.5002007
781.14211	3.0144483
784.23724	1.7126335
785.44846	0.76864085
791.72637	1.7515084
793.28419	2.9127268
796.48132	0.84737904
803.24419	0.89991482
805.03502	0.36571979
811.365	3.1131638
814.42302	4.786905
825.17851	1.0597716
831.08138	1.0360378
840.21007	3.006958
845.27918	3.0965261
851.47247	1.5239384
857.44126	1.1073188
862.02152	1.3408965
865.21484	1.7648395
869.33194	1.9573079
883.11231	1.0332334
886.33025	0.90785414
893.19238	1.114037
903.44946	1.658934
908.46783	0.86972639
920.94597	1.0481189
924.40621	3.2849226
927.41563	1.2350158
929.48927	2.5515761
933.08434	1.2015097
938.42889	1.450967
949.44354	1.8333053
971.9732	3.7259046
976.84637	1.1949518
984.11311	2.0568321
985.01852	1.1855952
992.52196	1.6577153
994.49347	0.85173653
1017.2053	0.8971054
1025.4243	2.4568577
1051.608	1.0385554
1062.5047	1.0245997
1103.6527	1.1636524
1146.0105	1.1344988
1337.6477	2.0691394
1348.441	2.8954177
END IONS

BEGIN IONS
TITLE=65: Scan 1047 (rt=1259.45) [E:\ORBITRAP\Laura\130118_OT_LB_Leaf\130116_OT_LB_wholeleaf_1.raw]
PEPMASS=623.58078 5633.1094
CHARGE=4+
SCANS=1047
RAWSCANS=sn1047
RTINSECONDS=1259.4476
188.79611	0.32774772
195.08265	0.53266208
220.0992	0.31909676
222.91971	0.97726258
224.96239	1.921126
228.29697	1.4122421
229.00585	1.8589921
232.25891	1.2116681
238.52826	2.7460781
239.38557	0.2064209
242.00844	0.98482617
244.63541	1.7807994
244.94875	0.30162135
252.06859	1.5054159
267.84042	0.30342921
268.89696	0.28026639
269.1987	1.0408261
285.09802	0.35175122
294.90198	5.1557713
296.08724	1.3260032
312.07242	1.7391507
316.7944	0.71521067
321.63466	0.6443234
322.31915	0.71497971
326.90591	0.60248253
329.19507	1.4832807
337.3499	0.60048205
339.08557	1.5156087
340.24998	0.81495352
356.84965	8.4484843
357.16072	1.6427827
362.39394	0.51961667
364.10447	0.35050305
368.60576	9.8626731
368.91465	1.9337716
374.28063	1.1618611
375.15641	0.49073565
378.84366	1.216516
388.27231	0.70859532
390.74433	0.44366853
397.62118	1.2504869
405.62518	1.7633861
406.75027	1.0452021
409.06841	0.8432074
412.60148	4.0868517
432.49575	1.4227981
433.24085	0.5922808
440.65497	1.4334478
441.22517	4.1608164
442.26923	6.2015012
445.79145	0.88119157
449.08836	2.2632926
449.59879	3.8764749
453.26368	1.8018672
455.97047	2.0471289
458.23862	3.1705278
460.14346	1.0524642
465.19251	3.2371984
467.60818	0.4205654
471.49133	0.64144394
476.95965	1.4470836
481.41808	1.6438769
483.09924	0.77594873
485.23929	2.1452222
487.12855	1.4443763
488.84255	0.69534052
492.63248	0.83642247
493.12458	2.3755612
500.02082	0.60189902
502.10909	3.2659853
503.43605	0.81487467
508.31848	0.75628177
509.75244	0.80198875
514.17662	1.9555485
515.94278	0.68302321
516.17224	1.637873
519.27343	0.65003105
524.87571	2.2593751
527.42947	2.8379317
530.31047	5.2379746
532.01333	4.2527342
533.5015	5.1384549
537.47436	1.7464806
540.0578	3.2176535
543.05723	0.65968383
543.91473	1.0901201
552.508	1.7788967
553.04166	2.6468865
558.06349	2.2921537
564.93068	2.0359606
568.02003	20.148119
572.24582	175.93932
577.04097	17.864272
580.11902	7.5480707
580.84361	3.0695736
583.06236	2.281023
585.67582	7.5683307
587.60166	2.4648866
589.45529	9.28744
591.44197	4.1746368
592.43019	8.5988987
594.15328	10.505614
595.92549	6.474518
601.73021	6.9658337
606.45248	12.540073
614.25366	194.84473
618.26191	8.9886345
625.4563	1.6976491
632.75359	1.3105959
635.4309	3.7383317
641.10599	1.9012327
641.97892	0.72749753
646.49061	4.2649084
653.28111	4.0738366
656.14994	1.725873
660.04941	1.0523054
663.23355	2.4736796
664.51596	1.8575033
668.29852	1.9393806
669.63442	2.4039145
670.76746	1.0669658
673.97264	7.235658
682.11573	3.5760632
686.81905	1.8821869
688.36519	3.7963703
689.11299	0.79567646
694.74583	2.8919169
699.90426	12.498471
706.04384	72.145578
710.49497	2.360135
712.38784	3.9773333
714.84321	2.461991
717.87215	3.1716338
721.77673	5.0601776
726.16074	7.5088653
730.7559	5.6880258
735.13996	14.843145
742.04976	2.2631001
744.00933	1.3216921
746.27548	0.91723544
749.30833	7.1439322
751.69524	3.0407717
754.43432	2.7245458
758.10484	1.1670402
760.31258	3.5279765
762.70283	5.811451
765.54974	3.8243796
768.74583	92.757414
769.34053	35.27396
775.16092	1.4826027
780.7658	4.3801316
784.3066	2.2892182
785.93163	4.532756
791.94378	7.4498559
797.91263	28.197163
801.10712	8.9915528
803.97205	1.5952941
806.36904	4.7597559
814.01434	0.87815576
816.48031	0.89148638
822.34732	2.3849505
827.99392	4.5594891
831.33348	2.4160165
836.79419	1.6827927
844.96455	2.204765
849.41045	3.9351535
853.95004	7.1041662
862.86362	2.1705283
867.47676	1.7876497
872.8498	1.9308854
876.81662	2.0617711
883.53879	3.0027707
884.00234	2.1947849
886.43794	1.0455433
890.52958	0.97470978
897.06533	3.2634302
902.26605	2.8323703
906.3358	2.1579769
915.81915	1.0476353
923.20077	2.2480854
926.46297	1.8249014
932.27768	2.0747533
935.39662	0.99141765
940.63397	0.50370062
951.57126	2.7694918
957.22076	0.66179048
967.09774	1.8154045
969.06549	1.2958913
976.55351	1.4596549
988.27716	1.0886851
1003.4011	2.7031181
1015.3599	0.44544786
1030.431	0.82236388
1040.3545	0.49718504
1053.379	1.0199332
1059.503	2.1839003
1061.4464	3.0688729
1066.1333	1.7953072
1070.1845	0.89200724
1076.4163	0.50911656
1094.4706	1.0271672
1099.4786	0.53172043
1121.1979	0.94348042
1129.0372	1.2194013
1152.599	0.6236575
1172.0175	2.0762916
1176.3479	2.9425091
1181.0349	0.64782032
1183.4	0.73254111
1201.3254	1.8125161
1217.1124	2.2909123
1224.6135	2.1412367
1255.3147	3.8385363
1475.126	2.270108
1498.5741	0.56318862
1532.7245	1.0875546
1549.8072	0.72961634
1960.9193	1.1305035
END IONS

BEGIN IONS
TITLE=66: Scan 1049 (rt=1260.63) [E:\ORBITRAP\Laura\130118_OT_LB_Leaf\130116_OT_LB_wholeleaf_1.raw]
PEPMASS=602.53182 10876.662
CHARGE=4+
SCANS=1049
RAWSCANS=sn1049
RTINSECONDS=1260.6328
181.9801	1.0487616
185.80029	1.8277195
194.93075	1.8197607
213.97396	1.9416986
215.96475	1.4517185
225.02934	1.7401512
229.11702	1.0168999
241.94203	1.0797025
243.0698	1.542153
244.22009	1.618355
245.14372	1.1441159
253.09942	1.2760647
255.2105	1.1647754
256.35295	0.91333806
267.13035	1.0618012
271.91227	1.700606
284.95959	2.4695163
293.55868	2.3131994
308.3265	2.2404544
311.16272	1.2559151
329.02022	3.7487351
331.67663	3.933298
333.21714	3.087612
337.00179	1.8319813
340.96086	1.2937587
342.02123	4.2952606
342.99837	2.2752797
344.42907	0.87391001
350.65802	0.91413084
351.2444	1.6483209
351.70976	2.5803361
357.80254	1.882772
358.15305	4.4486554
360.15296	1.0126035
363.51933	1.9952723
364.30308	0.78606686
376.16407	2.9694475
379.25507	1.7584098
380.87352	2.94171
381.88952	2.0752366
386.83427	1.3680645
389.00216	3.3077587
390.56571	1.4090684
393.17491	1.4586226
394.0493	4.4711382
398.36185	1.1792133
400.15969	1.7885098
403.15954	2.4848934
405.8897	2.0114225
414.89614	1.2458969
417.72225	1.2410784
420.23601	1.6933547
422.02016	4.0112044
422.73235	1.0702208
426.34161	1.2804532
426.88511	6.0186371
431.76843	3.3442049
434.14501	2.9569277
434.74713	7.6474089
437.19359	1.3305405
440.42215	1.3507042
442.201	2.6736351
443.30372	4.181184
447.37369	13.448904
450.21029	5.5875221
452.26433	3.9886309
455.00336	2.3097387
460.29994	1.4932146
465.30286	1.9630698
467.22942	1.9799039
468.15578	5.0103043
469.06378	7.9147054
472.63726	3.9497873
473.46877	1.5030307
475.96314	1.9265822
476.47095	3.2418861
478.84213	4.6715407
481.20471	2.8389251
482.93075	5.4720331
486.21627	10.839795
488.2315	27.472217
491.13791	1.5331673
494.79232	2.6766016
496.21818	5.9928482
497.05558	3.3136604
498.65738	3.2057547
499.15679	16.254062
503.24119	36.849127
504.79996	26.7749
506.32364	2.8134848
509.14105	7.3092693
509.95014	3.241751
514.25865	5.7201719
515.88034	7.0554472
517.18185	4.4681847
520.93197	5.4190467
522.11827	9.881999
524.24825	7.2131632
526.39309	16.758215
529.5845	2.5806487
530.96403	4.7008301
532.19912	6.9905998
533.81392	4.2466738
535.26712	4.3802312
536.87067	6.0551416
540.3334	7.587473
542.93572	4.6947731
544.03324	8.1139714
545.13079	2.9645522
547.43268	6.264263
549.83899	6.0191284
551.68324	8.5676812
552.81977	12.18439
553.9243	7.5374088
556.27285	14.539757
558.45591	17.770226
559.8059	7.0825762
561.80197	5.3416003
564.33145	37.553916
567.20439	19.498083
568.89138	21.557479
571.13616	15.841445
572.35645	4.7596552
575.71675	23.117131
576.54502	36.509782
580.9961	46.707812
584.81414	61.79334
590.1242	86.675663
591.82327	50.070895
593.54769	173.68486
594.71729	61.899997
598.03446	2.0326343
608.50296	3.0829655
612.3302	5.5248616
614.99266	2.8121348
619.61347	5.2282968
620.6718	2.5700744
622.00512	2.6249275
625.99207	3.1842298
630.125	3.7987032
631.85384	3.0734506
632.69005	4.0895541
635.29567	9.341128
637.98634	4.2013101
640.80784	5.4459415
641.29829	12.51313
642.92992	4.3562127
647.72313	6.6693012
649.85266	5.9900079
651.05369	5.9086423
654.17144	2.816873
655.52744	8.9710534
657.08211	5.6106728
658.87984	2.8216867
661.69662	7.5158567
662.82115	9.0727922
664.08253	4.9173895
665.22572	18.482774
666.62044	2.656814
667.40412	4.3110268
673.03991	7.5020993
674.65818	6.3202154
675.51214	8.5337865
677.71557	3.5489607
682.30059	24.402805
683.42061	4.7259564
686.85835	4.4889891
687.65562	7.2243843
689.42105	3.593292
696.51629	22.414372
698.26154	8.0849174
702.43373	34.295875
705.65129	10.769329
707.85366	15.884501
707.96144	51.888725
713.38443	2.4281097
716.06293	15.350993
718.07437	5.8581386
722.04699	24.696914
724.39043	4.5280045
727.6725	8.3281189
728.72544	13.877903
731.76157	18.875568
735.37518	9.1442461
735.99061	20.981009
740.92141	35.160903
744.65852	1.8868773
746.30014	2.2727853
748.70983	7.5249903
757.47443	18.425045
761.28927	10.36071
765.52643	7.0893543
767.79461	8.6442967
769.47441	6.4700407
770.36449	3.8159994
777.18857	5.5077666
782.39588	10.397445
783.34258	4.3632087
789.97213	3.8780922
793.08879	4.9558854
795.52627	1.5277407
797.31291	4.2301572
802.40929	4.437798
805.01082	3.3489368
807.27514	2.2773686
810.67933	2.5579451
813.28633	6.4491209
814.88629	4.1982393
818.89505	4.9548216
822.07827	7.7590701
825.71756	2.910852
829.79549	14.303498
832.41023	5.4303363
837.24144	9.0619828
838.91646	6.0202837
844.37611	4.9002452
848.26387	2.690924
856.64768	3.6350975
864.05059	4.5738577
866.87333	3.3994533
871.96155	3.2213432
876.39386	4.6570394
882.46348	3.3203511
888.41499	3.2538331
894.27172	24.699041
903.36274	9.1538112
911.25833	7.1334842
914.3548	1.6156432
918.23947	2.5647762
925.68763	1.6825744
929.03891	2.3753857
940.39947	4.9654283
945.36819	3.6859705
951.93199	2.4682926
955.3561	4.975192
956.95654	3.228166
961.17902	6.8324432
967.42326	1.5061475
969.32384	1.805271
975.30715	7.1711175
990.71132	2.3642159
995.80696	1.4132734
999.18838	4.9571984
1008.9243	1.562616
1043.6767	4.2116865
1050.3069	1.7861352
1052.5404	2.8149348
1059.2591	2.9181744
1072.2781	2.6989607
1101.0685	1.8800366
1115.3518	2.7756366
1137.5526	1.9826826
1179.2674	3.6896166
1187.6249	1.6775217
1192.5028	2.7287881
1200.3204	2.0836241
1257.312	3.8310311
1275.0127	2.3608743
1293.502	1.9418106
1335.2649	4.2251587
1363.9122	1.8699608
1400.702	1.8229386
END IONS

BEGIN IONS
TITLE=67: Scan 1053 (rt=1264.17) [E:\ORBITRAP\Laura\130118_OT_LB_Leaf\130116_OT_LB_wholeleaf_1.raw]
PEPMASS=509.78908 1743.6145
CHARGE=4+
SCANS=1053
RAWSCANS=sn1053
RTINSECONDS=1264.1658
168.94041	0.3650902
170.70743	0.46685616
191.91391	0.94843664
201.06522	0.54246679
208.99519	0.74894037
226.01756	0.4125542
226.9554	0.80794846
227.83035	0.22177273
235.15739	3.0390822
236.82866	0.96324531
237.91402	1.9395392
242.02263	0.30633862
242.9321	2.2846303
247.19998	2.2323904
267.22595	0.53228675
284.28319	0.65617486
285.27236	0.30246386
285.99994	0.86220845
303.09637	1.9595185
313.68255	1.8652302
333.56106	0.71154912
337.07503	1.9251362
340.00458	1.2473187
351.20656	0.58200729
351.98435	0.32608993
357.13914	1.7680008
362.67775	1.1519062
365.56824	0.92741765
370.68577	25.648137
372.18938	2.8554168
379.08567	2.4016233
380.59389	1.1457825
381.99189	0.95399171
386.69969	0.86417652
390.45414	0.76079881
390.86394	0.95634777
392.59076	1.9249603
393.79064	0.68456213
395.58863	0.29694538
396.75293	1.1316186
404.26282	1.6351063
407.99048	0.67299185
416.13226	5.0206596
419.146	0.68042258
422.14507	1.2950366
422.72517	0.36659125
425.33118	2.3984121
428.78102	0.98440825
431.27819	3.1996611
437.40864	0.76484369
440.08858	1.3964064
441.74905	1.5365118
444.25103	1.240144
449.08605	0.67809152
451.28562	2.6026138
452.0361	0.50742659
456.18707	0.83216568
466.09234	9.2926387
468.81396	5.0233269
470.04363	7.5249349
471.83052	3.0275826
474.30405	4.1403651
475.64615	1.2684005
481.16529	1.1102478
484.03532	3.0151799
486.78869	5.5749369
489.59022	3.8269134
491.90719	5.6339061
494.25325	1.3946674
496.60562	6.905097
499.75581	15.135272
501.67786	4.5118772
502.30242	17.248171
503.21124	4.707175
509.89916	0.57697688
511.3022	0.4312162
521.5919	2.118161
525.02962	1.077082
525.38622	0.30263197
525.94273	0.65310199
526.86754	0.43849666
532.75089	1.9076337
535.60144	3.1972472
539.68762	0.33681297
545.27044	0.30904075
549.95148	0.72298281
559.01476	1.3762019
561.26123	2.1418624
565.20103	1.5596953
570.09979	0.83153813
572.36224	1.9041329
576.19809	5.2898867
578.21084	10.426475
578.58367	3.7793177
581.8611	1.8095661
582.79247	1.2836734
586.75654	1.5780514
588.34142	4.6103144
589.56859	1.9963382
591.86612	2.661982
593.87634	3.0321181
596.85164	0.51688558
597.98968	3.4604794
600.97862	0.8705758
602.59434	0.5664622
604.74738	1.3944051
606.79476	0.58684166
608.89205	0.93275176
611.11322	2.6380048
615.20007	1.3010345
620.20815	2.2787387
621.05371	4.1020093
622.86385	1.8838104
624.69261	1.5391091
626.82311	3.0278606
628.25561	6.4593604
629.33985	11.760133
633.20207	4.4820392
640.67437	3.1679126
641.34872	4.9373942
643.11959	5.4287323
646.46166	0.62764957
654.95553	4.4331527
656.33384	9.4337623
660.40018	1.5690346
663.24233	1.8845507
666.85178	3.7992386
668.56017	1.8122455
669.36311	0.65452758
680.15768	4.4815425
684.67435	3.3690428
685.74764	2.7698606
688.29012	2.0394921
689.66921	1.7207856
696.22748	2.4617652
697.92915	1.8987768
700.19964	1.8286737
703.27143	2.2952288
705.40178	1.2724776
705.77744	3.1808902
724.33449	1.3308685
728.74585	0.6078218
740.36856	4.6483713
741.45023	2.1476367
748.32952	1.1222404
753.16363	0.65188405
761.2161	1.440826
768.1065	1.0941128
772.11097	2.6523018
772.47289	0.82942865
784.22426	10.591198
785.37884	3.5165312
789.33874	4.1759541
801.88964	1.1298159
815.47857	0.53692271
823.78723	1.1600813
853.38077	0.85401083
854.21192	0.33993203
863.88641	1.8206026
867.1346	2.0785253
869.35689	0.97205038
873.88964	1.0357779
887.34112	0.37107932
908.51483	1.7931843
1006.3928	0.86698809
1012.4827	1.3938823
1080.3688	1.1313016
1103.8165	0.89854533
1120.9717	1.763504
END IONS

BEGIN IONS
TITLE=68: Scan 1056 (rt=1266.54) [E:\ORBITRAP\Laura\130118_OT_LB_Leaf\130116_OT_LB_wholeleaf_1.raw]
PEPMASS=429.92565 5242.7305
CHARGE=3+
SCANS=1056
RAWSCANS=sn1056
RTINSECONDS=1266.5389
128.97446	1.6687417
129.73605	0.45098091
147.03507	0.42757096
148.22004	1.0520981
148.87796	0.67423482
156.95604	0.67993857
161.14868	0.64674765
166.64414	5.0650877
169.94304	0.986952
173.10652	1.1390118
175.20581	0.53034275
195.04879	3.5043686
197.17719	1.0327959
200.18177	0.9601969
205.01044	0.68894311
208.98659	7.3516549
212.29433	0.99275921
212.88552	3.0801633
216.08066	1.0408925
220.76267	0.64614189
222.99138	0.74635142
224.86343	1.3388334
226.00419	8.6165227
226.55552	0.80663113
228.04742	1.7925783
230.8319	0.56243563
240.92425	1.1491217
242.56387	0.78294169
244.04591	2.4997011
246.17227	0.89958997
247.01985	0.54610758
249.12756	0.8864025
255.2159	1.204995
255.92959	0.5669603
258.17514	0.81881563
264.57145	1.7588196
265.2553	0.50202301
273.29506	2.0890014
274.18434	0.69279494
275.11159	0.78813847
276.04213	1.4487351
276.9924	1.0997621
278.36602	1.2736952
283.0506	1.1338354
287.10068	0.52781255
288.17803	1.5812525
289.24395	3.3525965
292.70038	0.53897062
295.94234	1.2015042
298.90854	5.4165898
299.6715	1.5034946
306.97134	0.88719834
307.8763	0.70726398
309.76103	3.9811759
312.82448	0.75561271
314.71732	1.9314352
316.66515	11.009695
318.49163	4.9571869
318.83559	31.884197
322.12034	0.81253008
325.02752	0.99724141
325.97201	0.9331436
328.38763	0.98890435
329.7509	0.87929806
332.9947	1.7524683
334.2046	3.3284985
335.62499	4.9324933
339.17982	2.7615634
340.89254	1.974388
341.79627	1.3067676
342.91808	3.3073703
346.11806	9.7697532
347.06134	1.8722876
348.92363	1.1100223
352.88216	4.7241268
358.78945	102.69954
359.61722	26.699267
360.7335	11.168405
362.07008	8.6178459
364.14808	1.539766
366.06864	9.9720334
368.87153	54.704649
369.74245	27.794316
372.82884	35.790276
373.67155	116.48841
379.23722	2.1987955
382.77737	6.8360247
384.77874	3.1931987
385.82523	12.294627
387.47675	1.2180048
391.49182	34.546104
391.99503	10.767153
395.20516	2.7217657
401.69266	3.3852954
403.25304	2.492529
405.29228	3.1876341
407.2877	2.1427734
410.87296	13.865926
412.17876	7.0737259
412.95652	18.702982
417.1788	13.677541
418.05774	26.81282
419.70793	5.4784064
420.12052	8.3971026
423.92853	51.01797
428.62067	0.60613007
430.73633	0.76566967
434.55938	3.056064
435.36507	1.2035404
437.82491	3.6737552
441.47418	0.7100305
444.12549	2.590598
444.95903	1.0912653
446.10092	2.1371584
447.69213	1.6197315
449.31576	3.2196471
451.80636	1.1319476
455.79562	2.3749155
457.15342	2.2117693
463.12927	3.3285217
466.19571	15.350113
469.53651	1.2788428
470.13988	1.5338693
471.34713	2.6315952
476.25616	2.90674
478.58004	5.3366603
482.82225	1.1954923
491.84153	3.2788373
495.36218	1.3098191
499.26143	3.3080612
500.53957	5.416657
504.29162	0.55605213
507.25659	0.75294834
511.17402	3.2508916
513.26026	4.9228566
514.1414	2.3663898
516.32747	1.6449438
518.51501	2.3930304
522.7788	50.853556
525.05939	5.533433
527.303	2.9591509
529.29442	4.8627369
531.99859	1.3105918
535.11835	0.61885136
535.60708	2.1249659
539.23109	4.5010428
542.75016	10.726328
545.21174	6.4221205
546.36638	1.8145574
547.54223	0.77168909
550.15396	1.5689718
551.76119	3.7699233
552.88147	0.52991229
555.99767	6.1712924
557.19317	14.665946
561.43683	2.9857619
570.0587	2.3047732
571.55853	3.2823522
574.88541	2.4481033
580.2861	6.6848315
582.34355	0.75017406
585.59827	2.8214076
586.40172	0.96129755
591.0556	1.9434072
591.80547	3.5339802
594.35884	6.1508164
597.05392	2.1946221
600.14919	2.046899
613.09313	3.5202183
614.13452	1.0846865
615.31618	4.9590337
621.40315	1.1917823
624.37946	3.6465667
625.24272	1.4882734
628.24041	1.0855527
632.23339	18.467315
634.10108	1.6678984
638.35594	3.1937759
645.39599	4.3721708
647.17809	1.9457741
656.30516	7.1264933
657.31431	4.3541569
672.19983	0.85778495
680.2055	0.69916293
690.16418	0.70630758
697.07082	3.2593247
700.0407	2.0337951
709.27557	1.4133909
713.44134	1.1321228
727.44021	2.0939851
731.06343	2.5068263
731.45468	3.8852061
738.86199	1.7956198
740.16698	2.0620558
742.16884	3.4385288
743.36152	1.1013545
761.25482	0.89720011
773.65557	0.57599495
803.1455	1.1866193
825.42889	0.85376184
844.34009	1.4872211
849.35735	1.3449999
855.22943	2.2020716
871.34382	2.7133694
872.20593	0.88397194
900.39526	1.9489811
996.42614	0.87357758
1013.3917	2.8149377
END IONS

BEGIN IONS
TITLE=69: Scan 1059 (rt=1268.81) [E:\ORBITRAP\Laura\130118_OT_LB_Leaf\130116_OT_LB_wholeleaf_1.raw]
PEPMASS=521.24682 9128.627
CHARGE=3+
SCANS=1059
RAWSCANS=sn1059
RTINSECONDS=1268.8107
156.12135	0.93900143
186.93343	1.3293152
191.99179	3.7414753
193.23283	0.8628528
200.73606	1.1575227
201.11957	1.9033888
214.9378	3.568221
216.03494	0.9285672
219.96595	2.0586864
222.73181	0.83252068
224.4081	1.8358479
225.24268	1.2419145
230.01151	1.5610636
231.81676	3.1370388
237.04672	15.006045
238.68185	4.729949
240.87481	1.963765
243.10823	1.0234855
244.19934	2.5018095
245.07412	1.1129573
272.10252	5.6288283
272.49741	1.1354859
291.46274	0.94152532
295.09655	3.6466015
298.74698	18.661225
299.79356	19.594844
300.45507	6.4197864
300.92848	12.388693
304.29767	2.0487474
306.56414	2.3760575
308.12838	12.589954
309.19805	31.330905
322.5946	3.4958657
327.10329	3.570252
330.66523	0.91779338
331.95742	1.1074396
334.80801	3.1359557
336.2943	3.5198409
336.81768	6.3344989
338.12837	3.502389
343.1722	1.3964831
347.16565	1.9291499
350.62759	3.8150415
352.14758	6.1553256
353.77936	4.5398191
358.13898	28.782205
359.80561	1.5691293
360.60951	6.4554784
361.06612	2.4207739
368.99863	2.3044398
372.23927	5.9953428
374.5	63.32523
376.64289	2.6659281
379.05877	0.92817307
382.93622	1.2104639
383.96121	1.7152317
385.4856	1.4498195
388.08045	1.6490023
391.82276	0.97536204
392.71504	1.4298018
402.253	2.4369668
408.19926	2.6763242
410.09772	31.148409
410.66149	7.1751557
415.08751	10.070478
417.64656	5.5123342
420.62841	2.5672156
424.11507	192.25328
427.15072	3.5161216
433.56354	1.0815723
437.76102	1.1594819
440.55222	1.4000543
446.7841	7.5987605
447.83021	3.0665162
449.53994	5.3396551
451.22364	4.5911292
454.49325	15.765678
458.30074	1.9152275
459.25916	3.3427918
460.87922	2.738767
463.34931	1.3194383
465.89831	2.0012427
468.28113	1.5584376
470.36104	2.1003818
472.20208	3.9341188
472.82312	11.439758
476.95878	4.2031549
480.96801	2.7997907
482.21986	5.0241663
486.35897	2.7724443
488.1988	38.132392
488.63858	9.4141588
495.97597	9.1391549
497.47777	12.507274
499.00716	7.6776478
503.78766	147.07845
504.78749	56.464216
507.0318	17.669835
511.43707	15.694131
511.76392	60.11607
514.70079	8.5885085
515.1665	13.007518
520.1356	1.030429
520.73141	2.7605248
528.92126	3.7512426
530.64748	1.8275391
540.10206	2.4338445
542.27175	1.0369855
546.20976	1.0875293
551.80588	3.3729653
555.23316	2.7879188
558.80605	3.3525017
560.75331	1.9339856
561.14512	4.0378054
567.09145	4.0536149
568.9206	8.9029597
571.30901	6.3921734
573.20507	4.1825742
575.24984	9.9691877
577.03877	3.4163164
578.94242	5.9348712
580.6626	1.292772
584.34352	2.3663859
587.72399	2.6860453
588.19916	5.6010864
592.74534	6.4108471
595.73454	24.346309
600.28378	1.4526306
603.63816	5.9993413
605.66736	5.1358772
606.89905	2.2368052
609.30776	3.044689
610.8879	4.6495559
617.21971	36.027119
621.02483	34.010002
625.76618	22.850328
626.96706	50.593848
628.7041	6.4649579
631.19187	7.690984
634.52335	1.9621338
635.77201	1.1549982
639.43377	2.3046549
640.23934	3.2476367
642.7714	4.9978796
644.9883	4.5154048
647.12113	4.9320495
649.99077	5.664618
651.15835	9.6945639
652.50448	6.1583936
659.75532	16.157688
663.19872	84.01674
670.41299	7.25854
672.31624	9.315779
674.24571	26.709915
681.5164	16.70106
686.18638	3.466034
690.25917	13.769493
690.78331	21.806593
700.24702	13.551595
701.44141	4.9293369
707.95376	3.7727636
710.5418	2.2363269
715.24129	204.0697
723.16357	3.9211427
730.27353	1.3908693
731.72619	2.4977453
736.91436	4.849117
748.19496	13.533331
754.89824	3.7385937
758.03179	2.8322056
768.09515	1.2303571
774.02687	4.8497217
777.25229	1.7143715
785.33554	1.6484142
787.07913	1.2868254
794.1067	1.2571609
799.27149	2.2243374
800.40831	3.9797386
806.18291	2.5275271
810.63771	2.7133019
814.18585	14.182252
814.54178	3.6386893
832.31772	1.3583317
841.34277	1.73868
847.24381	29.343818
861.17939	1.6520666
877.07222	6.0861719
878.3181	2.1899938
886.32482	1.5792674
892.47078	5.6365133
893.27991	2.8306771
946.34533	7.5809957
955.28051	1.7894474
1082.3003	3.4343749
1084.3728	1.8362395
1194.4532	2.5378477
END IONS

BEGIN IONS
TITLE=70: Scan 1062 (rt=1271.09) [E:\ORBITRAP\Laura\130118_OT_LB_Leaf\130116_OT_LB_wholeleaf_1.raw]
PEPMASS=473.58782 4251.6909
CHARGE=3+
SCANS=1062
RAWSCANS=sn1062
RTINSECONDS=1271.0888
135.99647	1.2461321
142.98833	0.21119965
147.10393	0.23640862
154.65794	0.81752394
157.12102	0.22126756
164.0254	0.82445734
171.00601	0.57861335
194.042	0.59497754
195.06158	4.4313517
199.00309	8.0437364
200.76677	0.46286588
202.13227	0.76637964
208.06122	0.61278537
208.90595	1.3574435
211.17343	0.67918803
216.96304	2.142509
218.1297	0.21025559
225.80589	1.7890345
226.79156	10.811848
228.86519	1.750663
233.65144	0.47955483
239.03015	1.8127943
242.20814	0.59827565
243.45484	2.684831
244.53818	0.38495045
246.10756	0.42577295
249.25977	1.251203
249.93635	0.36841909
252.05737	2.8649723
256.88338	0.39469795
257.91514	1.0316416
258.72324	0.8340234
262.25302	2.0319274
262.96416	0.62816193
269.7171	2.7449004
270.37266	0.42597678
273.83331	0.58562312
274.25501	1.8049347
276.19074	0.62601147
281.0565	0.77626287
282.43171	3.4873048
283.04842	0.91352794
288.07523	4.3811772
290.25402	0.69198316
291.2636	0.69257668
291.99742	0.41036126
294.72954	4.8047611
296.72708	5.6791462
299.14708	1.0568815
301.0105	0.2874977
306.15503	0.75899086
314.23026	0.52343889
320.15914	0.68507385
323.14951	1.9652253
325.2199	0.31945618
328.17263	1.2934443
331.469	2.1853576
333.38079	0.33756283
336.69592	1.3462651
337.89331	0.5809944
338.59128	4.6848347
341.01817	6.5754877
342.89319	1.8919503
344.29751	0.72171574
345.14866	0.86604067
345.94901	0.55334535
346.58291	1.372869
353.62313	0.56131046
354.24676	0.84474245
355.16183	0.30024223
355.91143	0.35100632
361.08245	0.42394282
361.49675	2.6575403
366.59175	4.5165829
368.07807	7.8507037
369.5845	16.293576
372.47807	1.3707558
375.26909	1.4424383
377.08678	0.97528979
378.16625	0.84906185
379.95936	2.2866306
381.02283	1.8177922
381.98134	4.2146123
382.81571	1.8047006
387.33335	3.8598916
389.12146	2.1475479
390.23819	3.166566
391.9637	1.0357497
393.10649	4.1522
395.24684	1.7756013
398.86766	0.69904867
399.16929	2.4864685
401.05775	0.85074749
406.31309	1.9037873
407.4735	0.2540265
410.56578	4.1733175
412.82182	1.59936
413.67241	1.2665779
415.46749	4.8255033
419.58406	3.3450171
420.31953	3.3620128
422.66519	5.5518257
424.76061	2.2761761
429.32254	12.749488
429.79352	16.404665
432.53891	2.7850949
433.42185	1.7840308
436.76908	25.185089
437.91402	3.157463
439.48722	4.7315293
441.79365	5.9948279
442.64769	1.8362023
444.11885	5.4142194
445.04283	2.0578032
446.71487	3.4900415
453.0269	3.7388081
453.41181	8.4990155
454.93305	9.2851677
457.48016	4.4027104
457.99321	14.803367
460.30198	6.6470433
461.39095	9.6147901
463.05754	10.83064
463.65004	17.42723
466.39918	10.391136
467.02667	23.648934
472.98463	2.8219336
475.03847	2.2905097
477.83299	3.7217918
479.96511	5.2349827
481.90195	1.6173068
482.26843	2.9653102
484.44679	2.1528938
489.27504	2.8936653
491.07163	1.1062043
492.29165	1.9322154
494.30581	3.3605166
497.17984	1.3044875
498.19075	1.9365165
499.52402	2.7342958
505.26379	0.86659291
508.98855	3.6559812
510.85995	7.0577614
513.13024	8.1322879
513.9047	3.6915654
515.87501	1.7997437
518.93226	1.1765522
520.20433	2.4741763
523.39205	0.61840653
525.15554	0.89386711
526.30467	2.6121078
528.56862	2.5687581
532.20216	0.49997203
535.43218	0.85807578
535.46212	2.5399028
538.14485	6.798966
538.88734	5.5308557
541.31818	5.4743255
543.24715	6.3173738
544.35813	3.7439603
548.14147	4.9906557
550.28322	2.6000877
551.65439	2.0790328
554.29068	4.3767709
558.23926	4.9591844
559.68338	2.5923374
562.2095	7.0188373
564.57489	8.5523263
566.35758	2.5079237
568.43728	5.3478665
569.8405	3.0502879
574.73809	10.772923
577.32074	1.7437321
579.32969	3.0031062
581.74615	0.981508
583.82546	2.1200872
585.39791	1.8317416
586.72862	4.6964733
587.37144	6.0565923
588.71965	1.6173017
596.75729	103.02664
600.07631	1.5162171
602.74473	1.9909473
607.25105	2.9039406
609.16511	5.6689416
613.11561	3.9200612
615.23935	7.0916293
618.66478	5.0014656
622.17541	5.1363304
625.24875	3.8456931
626.13252	1.6904351
627.75726	1.8657897
629.28626	1.2483861
633.92988	8.1373795
634.31193	2.0476495
635.67748	2.1923268
636.39808	1.375722
644.83946	7.409118
653.17438	10.275171
656.10719	2.2659206
661.29822	1.4527821
666.68568	2.6271682
667.36101	5.4352674
669.3074	1.5334839
672.91819	1.1550252
675.2918	0.78036944
681.41397	15.295901
682.18262	6.4490812
687.06863	0.57195416
691.41831	2.1900341
694.71519	4.2808497
698.26996	3.4336512
701.17651	4.4274177
705.38918	0.85282629
708.1859	1.0884581
712.42856	1.5282806
714.71769	1.5291695
716.28967	3.0517068
717.30463	5.8528902
720.63291	2.148735
722.95876	2.0771334
726.21431	2.7038955
730.06708	0.80466292
738.1779	3.0540751
739.56849	0.87706478
743.65617	0.42568137
746.96057	0.4726765
747.4456	1.9776111
748.51377	0.44361082
753.34011	0.72511677
756.32389	0.95450196
758.9079	1.5163939
760.24034	1.0794815
767.75301	2.8457506
769.83778	1.4568427
773.43364	0.54737759
774.15226	0.82055608
791.31282	3.872719
793.98337	1.127359
799.24477	3.1571069
812.41783	0.90216016
816.3098	1.2921778
820.12219	1.8045622
823.24838	0.77078694
832.13909	1.316698
838.22403	0.78138115
842.5017	1.3835327
848.40478	0.89659203
850.34899	1.548291
859.2926	0.67535523
864.28386	0.9654038
865.38877	0.41626219
874.20491	1.2495454
880.27771	1.4560363
887.41771	2.7144028
905.10069	1.666469
958.19433	0.37862749
964.18768	0.99729786
971.23982	1.419436
1001.535	2.4861598
1009.3681	1.1524833
1019.3083	1.1035812
1051.1819	0.44967528
1057.3772	0.57480571
1088.3607	1.2537759
1143.5869	0.60490716
1161.358	2.031207
1167.4347	1.1535804
END IONS

BEGIN IONS
TITLE=71: Scan 1064 (rt=1272.19) [E:\ORBITRAP\Laura\130118_OT_LB_Leaf\130116_OT_LB_wholeleaf_1.raw]
PEPMASS=437.24308 2804.7092
CHARGE=2+
SCANS=1064
RAWSCANS=sn1064
RTINSECONDS=1272.1895
129.0909	0.99560819
130.00302	0.41611468
131.09153	0.35837026
135.15577	0.26659453
135.85629	0.28385155
145.0665	0.49772228
145.95695	0.23917485
146.87944	1.0406647
149.11804	0.70083686
159.15988	0.27040796
166.15457	0.76353458
170.0068	0.31893678
172.01243	1.2599612
173.2731	0.3548713
174.9117	4.1732623
182.14615	1.3181185
187.67565	0.22509703
188.96814	0.29567793
191.93622	0.64592052
196.92681	0.5777154
199.00177	0.9528706
200.98561	0.5351925
213.07034	0.48609603
218.15833	0.25039275
220.84208	0.46661319
228.04616	0.58694856
228.60195	0.91869608
229.29944	0.17676703
234.91946	1.0238959
238.52841	0.80793133
242.05999	1.6895856
242.91273	0.19340178
245.91638	1.2177067
255.79859	0.84762183
257.67215	1.416684
262.02945	0.76876181
269.8874	5.8627031
271.83071	1.5255465
278.1581	0.61546947
285.92904	0.33728201
287.89497	3.4494555
289.16363	1.0767047
294.3251	1.166602
296.8761	1.1032366
297.98773	1.8552426
299.00801	1.46829
302.04939	1.4911847
302.56205	1.9993774
305.04922	0.42351066
306.34145	1.1398357
311.76977	0.34039943
314.77686	0.65183761
316.59826	1.5560604
320.90953	0.42712691
322.8102	2.4996305
324.73381	2.3900371
330.93751	0.67640762
333.98552	1.357713
337.03302	0.94551066
340.68796	1.5833425
342.09317	1.1710103
343.22666	1.9854131
345.2851	0.34953814
346.48253	0.47175183
350.09661	7.8553527
353.23189	0.6443026
357.52397	10.835169
358.243	3.5659172
360.2941	0.44724742
362.57444	0.64845297
365.12295	4.3792324
366.87593	3.0202395
368.0813	5.1032584
371.1653	1.547867
372.48958	2.517998
377.92075	4.7031468
379.80823	7.6104353
381.9845	2.493071
386.15355	25.254437
388.0651	7.8412404
389.02174	4.039085
390.50314	1.3255058
391.15014	1.2878525
394.79046	4.7098634
395.46304	6.3194723
395.82546	18.390069
399.65425	3.7163445
401.38461	1.0271008
403.83555	4.6405753
407.60569	1.5149903
408.87275	1.2864942
410.74169	0.30605116
412.04707	0.66750316
418.67963	6.9549826
419.71685	6.9755073
420.7414	3.6358919
424.06875	9.2701321
425.28938	14.056084
427.03826	11.345814
428.1273	34.932004
430.56349	22.348932
433.44775	1.8056014
436.03992	0.63930743
437.24645	1.2624836
438.28485	3.4057332
442.77095	1.1772449
443.16363	3.3382443
445.26554	1.4749351
446.46467	1.8023009
451.67226	5.5886055
456.24042	1.3985241
457.12035	2.8575736
457.8652	1.8369168
459.02123	0.7673398
459.93801	0.70523231
462.70366	1.2630233
464.12468	1.9619359
466.91278	0.87946722
469.98556	13.385222
474.50239	1.0070154
476.03759	0.73224341
477.78956	0.57693034
479.04813	0.93432733
481.68891	0.85369484
485.2986	12.724318
487.86936	17.320004
491.74127	1.2197295
492.25387	1.7213023
494.13915	0.72478159
496.66063	3.3100598
498.36644	1.0135272
500.86753	3.9207076
502.87342	2.1505293
506.06521	1.2661234
506.42255	3.3142141
510.07775	2.4457471
511.862	1.1098184
514.19195	2.4486706
515.88991	4.162134
516.86751	4.3131165
518.25902	7.195647
522.35996	1.8689365
523.2313	3.9891079
524.41125	3.3339005
528.01479	3.2762551
529.52678	2.4591051
532.26201	4.5744217
535.77861	4.6316911
538.29232	3.6730857
543.18641	2.4011752
544.61494	9.4133223
545.2311	13.001199
548.08771	1.0046868
549.74859	0.36709334
554.82305	5.3827009
556.47235	7.253214
560.62733	2.2206361
562.16313	1.9181897
566.48771	1.3077608
570.75446	3.7473276
574.30833	1.6845391
576.06029	3.3116521
577.05493	0.73835763
581.91471	4.8162553
586.22942	22.974937
588.20601	8.1428007
590.66607	3.5261576
591.64988	1.5528839
602.54361	2.717667
603.80174	4.5872648
612.12018	2.9538204
615.84099	4.5367296
617.15094	2.5303067
624.36163	0.40312664
630.42322	3.0655568
637.44195	1.5820232
644.30297	8.8007113
646.16862	2.5372163
657.35961	4.8469693
659.63313	0.95685393
665.1405	0.66434695
672.30519	3.22417
679.34277	2.4832994
689.35717	1.7152548
699.25607	6.1659798
704.91933	3.6158548
708.24107	0.47307957
712.31683	0.99579778
715.21502	2.2277326
724.96171	0.80101852
726.28505	0.2879803
739.45498	1.0375155
743.13755	0.77736833
746.45367	2.3259865
775.45361	0.52472177
788.41443	1.0837654
806.17193	0.72729093
824.3106	0.37636856
848.29962	1.3989221
871.63232	0.50785853
END IONS

BEGIN IONS
TITLE=72: Scan 1066 (rt=1273.2) [E:\ORBITRAP\Laura\130118_OT_LB_Leaf\130116_OT_LB_wholeleaf_1.raw]
PEPMASS=625.03582 7807.7007
CHARGE=3+
SCANS=1066
RAWSCANS=sn1066
RTINSECONDS=1273.1952
183.21275	1.7890453
198.82475	1.2783059
207.01623	0.97241956
210.14372	0.54601127
222.90834	6.3226049
223.98744	1.5384105
224.9676	2.7358415
226.09954	2.5834155
226.88862	2.1316785
227.97881	3.724896
228.39228	0.42599707
228.86246	1.0127382
229.87535	0.60132182
230.94156	0.81893117
234.31178	1.1885326
238.53249	6.4012197
238.91218	2.0655978
239.61829	3.3727482
242.08116	2.8013266
243.46963	0.90362885
244.8006	0.90443363
249.02791	0.95440466
277.80127	1.543178
282.16418	0.50115443
294.91218	15.262665
295.87808	6.7204727
297.03089	1.2794815
298.16031	0.74624275
298.61471	2.8426895
299.28445	1.1367244
299.93173	1.6520713
304.81864	2.1259859
306.16356	0.79027252
312.82156	5.5677393
314.05968	4.0068582
314.51572	1.2273185
319.92275	0.65703314
321.97213	1.1690338
323.17609	7.0958108
332.21106	0.48024669
340.95854	16.198922
342.05973	6.1043445
347.02852	0.43100604
349.01865	3.6384625
354.86676	1.219669
356.04434	0.68730267
356.75281	0.50106269
359.00572	0.45279821
361.39129	0.70448517
368.91902	24.765292
369.80412	16.766308
370.84242	4.6270823
374.28528	1.1860166
375.19011	0.64066038
378.32782	0.76460807
384.10053	1.1396355
386.42679	1.5799712
387.74359	2.6903121
395.17434	3.3097081
398.212	2.0751344
399.99195	1.1887534
404.19381	1.4476747
411.91862	5.7407476
412.26081	25.62357
423.55937	1.4692067
426.7338	1.7705957
429.16805	5.8231991
429.77446	1.2936577
432.27639	10.103318
432.76581	2.9211919
440.77585	5.7812782
442.46397	4.9406296
443.42032	8.6032167
444.59855	2.7166941
448.82354	2.4802358
451.3539	1.6521481
454.56701	1.9193059
455.13169	2.8115547
459.24615	1.448878
460.56978	2.2151132
461.3559	0.69885538
464.32735	0.79565888
467.27732	1.8639606
469.24012	4.9854103
473.2829	1.9096215
474.19159	1.3123094
474.96462	0.46518596
480.14474	0.62484744
482.83177	4.3652841
488.28278	1.1827742
493.24464	0.79629164
493.65688	1.1503991
497.09853	9.7117682
498.21287	3.7013967
500.71292	1.7820526
503.06973	0.9155748
503.59699	1.692619
504.88464	2.9084403
507.33692	0.77609946
508.04035	1.8896543
510.45733	3.1709639
514.24765	0.88666991
516.08885	3.1704079
517.03082	2.1754821
518.25796	10.582413
521.86611	3.8723156
525.53473	1.372772
528.57378	0.51232336
529.64937	1.5261786
531.49348	1.4840564
533.6948	2.4120049
534.70358	0.51469199
536.66829	0.80588687
541.01559	1.2068986
542.25611	1.3212362
544.15658	1.7414856
547.30271	7.2488067
550.69225	5.1196414
553.27155	3.2183894
556.03909	0.68775379
561.70451	42.063029
562.5975	10.014674
567.8058	4.6680265
570.15713	6.6827234
570.81233	2.2572128
572.81821	2.1634761
574.99786	5.5091072
575.7581	3.205662
576.37251	6.9594243
579.46713	2.4243252
581.06269	2.6606642
581.76127	4.5155048
582.21019	6.8362238
586.024	14.64538
586.78977	15.053648
590.2407	24.790693
591.39835	5.5050845
592.46972	11.148881
595.24168	1.7559064
596.32266	5.1701713
597.51526	1.6770524
598.93394	1.9667608
602.84161	4.6684356
606.70313	15.103
607.45693	41.927311
608.3776	8.5913303
610.36358	12.428413
615.46694	26.90999
617.72753	15.620267
618.77464	8.1233083
619.95757	3.1582681
625.56057	0.83044687
630.38752	1.2887214
633.63512	1.0934349
639.28664	28.835566
639.75279	4.4702814
642.11148	2.4950628
647.3835	5.8868641
650.64919	3.3637988
652.87184	4.3598385
654.72945	10.745734
657.53711	2.8598135
661.33546	57.376764
665.85494	1.7609447
667.00656	5.206752
671.13245	2.9887469
674.34967	10.271757
680.44772	13.149472
682.59316	4.5499581
683.39117	3.7310665
689.78097	56.006825
696.98769	15.881756
702.10878	9.6704813
706.84177	8.1820656
707.99924	3.3798238
711.2182	3.2274779
713.72335	1.1710028
717.33594	5.6424505
718.3699	4.2358046
722.88617	12.212488
731.27271	230.75951
734.62649	4.9718342
737.2367	10.400034
740.81357	2.6592925
746.34729	3.168103
749.31347	1.4995245
754.34764	12.39283
757.77603	3.3956105
766.78613	55.303375
774.43275	10.179912
778.07786	2.1848142
781.30225	8.784907
782.4104	3.4131058
789.42052	6.6481353
792.0994	5.0392581
798.85771	1.7490884
807.23817	24.080956
811.42077	3.5553559
814.28105	6.1210637
814.91089	3.8030654
823.31797	173.06765
829.52934	0.61112484
833.74737	1.1306931
837.29924	1.9696595
844.90734	3.6767434
849.24939	13.475491
855.34234	1.8315035
857.56434	1.0040909
864.35028	2.6974415
868.18839	1.3232183
870.04298	1.9930274
882.51641	1.259215
887.98109	1.1285658
894.25427	0.55013486
909.4762	1.9754255
918.43737	0.67333976
919.65099	0.94766685
928.12396	1.1099172
933.45136	1.3596438
937.50244	2.1552522
954.76678	0.70946868
965.48071	1.3831292
971.62027	3.3609422
974.52066	1.8611067
990.37628	3.0049021
992.41535	1.4108622
994.45227	1.9973833
998.23226	0.98558123
1001.4064	1.5979371
1016.2063	2.2365016
1018.2694	1.4384013
1057.2116	2.7170529
1083.5366	4.8404241
1090.2799	2.3131499
1103.3277	2.7710998
1111.494	1.7509013
1122.3192	2.1879508
1127.2629	0.65566758
1136.1784	1.9700935
1137.7244	2.2642326
1148.1085	1.4952128
1162.3426	1.0225751
1181.4534	7.2771545
1219.5423	1.0039657
1228.2847	0.7890697
1248.4736	0.67616411
1281.6167	1.0463036
1288.5858	1.0356969
1311.6798	1.539644
1383.55	0.74397953
1406.6095	0.89559297
1428.5782	1.6104455
1471.6088	1.7623655
1522.9156	1.3978793
END IONS

BEGIN IONS
TITLE=73: Scan 1067 (rt=1273.93) [E:\ORBITRAP\Laura\130118_OT_LB_Leaf\130116_OT_LB_wholeleaf_1.raw]
PEPMASS=529.47782 2922.0347
CHARGE=2+
SCANS=1067
RAWSCANS=sn1067
RTINSECONDS=1273.9323
155.16737	0.56663297
155.83683	0.24922333
164.94594	0.41577211
172.02523	0.49284812
174.99402	0.81297677
176.92105	0.6051405
178.90057	0.33249372
183.99753	0.48150507
198.01492	0.63038537
198.82888	0.26183951
199.23746	0.29114364
199.96394	0.46247497
227.84673	1.4184144
228.92937	0.7230533
242.20505	0.33356725
244.5075	1.4005168
249.16003	0.33770292
255.27832	0.98393878
257.0972	0.37111384
263.11529	0.74604659
269.97025	0.59720671
272.08887	0.63443043
280.81732	1.0834368
283.06897	0.28760281
290.14759	1.4754387
291.66456	0.97948265
295.82417	0.65532388
297.13671	0.23009097
298.8753	1.5467172
299.70286	0.60812661
309.09442	0.82072091
310.03081	0.46964717
315.06549	1.7524159
318.52845	1.6543418
319.02787	4.3402698
319.8389	2.2896018
328.09323	3.6034079
336.53522	2.0851014
345.87271	0.8172727
348.29751	0.95802278
349.08473	0.35297897
352.21689	0.36925985
355.2719	6.5507755
359.14451	0.94814036
360.02382	0.3138633
365.60859	1.962225
366.23793	0.27030635
368.93248	1.1153321
370.66377	0.72060097
372.66702	1.2498416
374.59168	1.8229218
378.69913	0.45869664
379.24103	0.62459585
382.23317	2.3527227
383.04405	4.6015478
384.63606	0.88924921
385.47972	0.4618741
390.29159	0.33116197
390.6961	0.4131805
394.22426	4.600497
394.59682	1.1942976
399.95018	0.59350591
401.27906	1.3155716
403.27176	2.773448
404.86504	2.1611379
405.12907	7.696632
408.46492	1.9094717
409.07075	0.49424341
411.83594	4.1665563
412.58505	2.3574453
415.63599	0.40295567
420.66839	0.43470925
423.58447	1.8723845
425.13871	1.4071829
426.63251	1.864595
427.72303	1.3425217
429.25099	0.94106011
429.7908	2.4705608
433.03746	0.47506214
436.87482	2.9138273
437.8873	1.0209063
439.79524	0.3732972
441.83617	0.9050252
443.62966	1.0222685
444.97181	1.9788558
447.13973	2.4934271
449.02425	3.593286
451.00035	12.72612
451.86753	2.3547593
455.62861	6.7705342
464.08784	3.1160761
467.36043	1.580872
469.15095	2.9901543
470.19265	1.1678155
471.8148	1.2760592
472.90411	0.85117664
475.92349	1.2994524
476.24267	6.0354338
477.15959	1.5863255
484.03034	3.9916938
485.21373	3.5575341
489.05141	4.3097299
493.35334	39.221681
495.99034	1.6763059
499.04951	1.7023633
500.95985	2.560023
501.76131	4.7110124
506.48895	8.1458163
509.12327	7.1912588
512.21675	11.13883
513.06431	3.4412889
514.89608	3.289813
515.54727	6.1855045
520.74586	22.039791
522.31455	16.380289
524.13107	4.2538372
529.15532	3.985313
530.73426	0.84364779
535.3833	0.45390304
538.01694	2.6798071
541.31032	1.9089449
542.47506	0.7356864
546.86524	15.702626
547.8306	4.3630717
550.71483	3.32934
552.63454	1.2044968
561.90631	0.85345747
570.90261	7.8987072
573.84867	4.5244619
575.12218	1.4961008
580.86667	0.3042598
582.3117	0.91971726
587.11989	3.2516304
588.21484	0.97568285
593.66682	3.4465985
595.2472	3.1006236
597.60817	2.1947758
602.30838	3.9250448
603.68137	7.4341815
609.0078	3.20154
610.59772	1.7292194
612.1895	0.66752934
613.58426	1.1898175
618.81984	8.6450325
623.2298	4.2082192
624.1674	1.7569888
627.54745	1.0847732
632.55011	3.358128
636.10003	17.422054
638.71732	7.5785342
641.60451	5.541265
643.79297	2.9701555
644.73763	2.0401032
651.52282	3.6334423
654.62577	2.1111661
656.98797	1.0078255
660.40516	0.51347044
663.36835	1.289053
666.31111	0.96336107
667.33026	1.9188872
675.25499	18.100745
677.0219	6.5027306
682.28747	0.6131751
683.19421	0.9788304
687.58049	0.75187
692.4389	2.8008159
697.38127	2.1352533
698.24452	3.1341051
701.26831	2.9145897
706.01108	3.9959228
708.80017	1.0589764
712.04719	1.5796078
712.47509	5.3341273
716.34857	2.7720533
718.78443	2.4134893
730.30511	2.2310747
731.2264	5.7327877
734.92458	1.2127087
736.09293	1.347016
739.80982	20.086107
747.38919	3.1507117
751.02719	1.8181847
758.24987	1.9834351
759.47036	0.96135322
765.2309	1.6713668
767.16547	0.73684877
775.84188	2.3148465
784.24401	7.8891986
787.35131	5.7502427
793.23474	0.92687747
801.41638	1.6266357
819.93096	1.6539957
829.86324	2.1407559
831.29375	2.1906549
834.5491	1.0769436
838.61087	0.7637835
842.33515	1.1764914
845.45701	0.79418438
849.96066	0.90225153
851.36894	1.5061831
856.25197	1.9964377
858.24237	2.4417065
859.56437	1.2287104
864.53283	1.9259129
869.32737	2.4723499
872.36929	1.0813842
882.42559	0.64796408
883.04315	0.91074482
889.18475	0.39483198
898.43627	0.68739074
906.35613	0.47744479
913.26159	1.5333511
921.01544	2.4234497
926.33548	4.8124784
930.8445	2.6911409
944.36012	0.69839715
955.17956	1.0820252
968.91754	1.0581249
982.34344	0.28348162
990.53442	1.53151
1000.2659	3.2393789
1035.3686	2.0003585
1068.3036	1.3572615
END IONS

BEGIN IONS
TITLE=74: Scan 1070 (rt=1276.16) [E:\ORBITRAP\Laura\130118_OT_LB_Leaf\130116_OT_LB_wholeleaf_1.raw]
PEPMASS=516.27041 7152.396
CHARGE=3+
SCANS=1070
RAWSCANS=sn1070
RTINSECONDS=1276.1628
150.27354	0.63323828
157.03529	1.6505706
170.14246	1.6467955
170.91178	1.1615446
175.11887	0.78912082
180.13458	1.680001
183.98791	0.47159667
184.90237	0.60419112
187.20829	1.1334906
189.00842	2.6281543
197.08982	0.47372313
199.19028	0.88301856
199.7364	0.48123967
200.82417	1.4062208
209.13477	0.51317009
210.88733	1.0511342
214.10767	1.2489249
216.99005	0.48009512
228.15376	1.0736747
228.90767	0.90400688
230.95936	1.9543608
235.12578	0.54660326
236.05933	0.74159426
240.99324	0.65102086
242.40804	1.2384816
242.98289	0.40227873
252.07062	1.2659262
252.84429	0.58961349
257.07941	2.7339505
258.04249	1.4073077
272.19131	0.939065
296.71304	0.58332968
298.68848	1.01034
303.42013	2.0187154
304.03315	0.48669032
309.95806	0.69442224
310.3367	1.9965604
311.05727	0.79921607
316.96548	1.0017713
319.83687	2.2456515
321.61332	2.8877631
323.05752	0.72904142
326.96412	2.7778876
327.98636	4.6757436
330.01267	0.76408797
331.89783	0.65400501
332.60047	1.600344
333.61291	0.57177649
336.68937	1.6238864
343.25081	0.55663721
344.91815	1.0485495
358.05855	0.75118636
361.05527	0.67286722
363.28787	2.3728482
366.14175	5.4629984
369.1532	1.6613148
369.8057	2.1290051
373.12074	3.0003227
376.02187	0.89492329
378.18792	3.4217489
382.27964	4.1905759
385.73639	1.9608276
386.70343	1.094665
387.18156	1.5803249
390.28288	0.95503425
391.12987	1.1535662
401.72147	1.5818339
402.27962	8.6865006
403.18905	2.5423679
405.49362	0.5649751
408.98688	0.81445693
411.63917	1.0585891
414.08776	3.2760823
416.65609	1.6677965
419.13164	1.8629618
421.71211	1.3028243
423.64517	2.4384605
424.13103	4.5135623
426.04334	3.7178305
428.01338	2.4292316
430.21448	7.1839447
431.20711	3.3644182
432.21187	3.6424675
435.29061	3.2673863
438.53455	1.2180985
441.4579	9.4872158
443.06234	3.1849985
444.16148	3.1546132
447.3066	3.8303984
448.06753	0.94368664
451.67894	3.4379707
454.20335	6.5889254
456.31198	2.4612124
459.04743	1.6538562
460.1411	2.9127215
461.13341	2.9678129
462.56577	1.1414856
466.55433	3.4930335
469.78447	8.0016508
470.58754	2.0393279
472.70692	2.185754
477.92086	6.190346
478.80738	2.7642569
480.57491	6.6399182
482.06836	4.7694636
483.63875	4.1570991
486.70283	199.54918
489.6968	5.6274636
494.15045	4.5683329
495.9522	6.1193337
497.15672	2.9518709
497.98192	2.5901083
499.90311	8.6283545
501.74932	15.946557
503.45404	10.691311
504.53081	21.021977
506.77057	29.830301
509.98132	21.700821
510.51559	48.964559
513.9495	0.84503517
515.00388	1.8036777
516.60983	1.6795592
520.47238	1.6700207
522.83477	2.6233031
527.91185	4.9951917
531.25196	6.1466672
534.55119	6.4453506
535.246	1.7449675
539.16736	1.82144
539.72666	4.3329871
542.59297	3.1026073
544.26174	16.4809
547.39353	3.8362489
549.37714	2.9101527
552.13616	3.0118248
553.92275	3.5049713
557.16117	14.278425
558.11851	8.3092693
559.74266	9.1027982
564.77858	2.6155058
566.18439	2.080522
567.05818	2.992604
568.19898	1.1045825
572.88834	5.4372532
575.16748	80.020828
579.87083	3.0611279
582.84839	11.348215
587.36918	5.3872988
590.12494	1.9532703
596.76484	9.9857085
597.37456	7.0591304
600.2181	4.4834032
601.60726	6.809796
602.12567	18.154945
603.05317	4.3833425
606.91869	12.156574
610.25358	2.9483955
612.2684	6.9416526
613.0137	6.088437
615.47994	12.299485
617.62618	2.4427107
619.95372	4.810661
621.79831	5.660229
624.22879	7.0539247
627.44168	3.465905
629.26718	2.4564548
629.75191	6.4034276
630.64358	1.813389
637.05216	7.283765
637.99929	2.5209156
642.26843	22.42966
645.10839	10.060593
648.42617	19.163863
648.95932	26.260695
652.27201	14.783569
654.47131	7.8041693
657.28028	9.1337124
660.14249	9.6669159
662.86107	3.0841577
665.75624	18.203738
666.79948	6.0624295
668.56434	2.006349
671.29956	5.5944576
673.16272	6.1314526
680.84244	12.613192
684.27192	7.585978
688.90212	7.9404281
692.40885	7.0872295
693.56664	2.4075889
694.85599	4.4227882
700.35158	11.597447
701.28063	5.1820345
703.15972	3.2251783
709.79116	120.38949
714.67141	4.7448787
716.39988	1.6831286
718.29074	2.1068568
731.16744	50.32718
734.5316	0.94469998
738.79847	1.7496681
745.40408	4.0699245
748.46079	0.99359273
756.44308	3.4596156
761.09936	2.0935342
766.25665	3.2269289
775.28699	2.8666326
782.43908	1.4955784
797.60884	1.3693999
799.2146	1.8576045
802.37508	2.9852751
816.18689	2.3645143
818.45243	2.5833079
826.26209	1.3569592
832.65595	3.5672243
839.17771	2.1414732
844.05253	3.4416956
846.19614	1.7219372
852.19514	2.0848696
855.27279	1.6859277
859.32735	3.9929603
866.95759	1.2049983
869.29616	1.6380049
871.45392	2.2589583
895.0011	4.1879325
902.45159	1.0660229
904.71142	1.6939642
910.32063	2.2892425
931.17604	1.4425638
938.51513	2.1382023
950.23315	0.77541575
959.31378	1.9794598
967.33857	1.6421664
973.18344	0.78403468
988.75378	1.2424047
1001.2398	1.1672023
1033.5587	1.306545
1064.5161	1.4127323
1157.3846	1.1107441
1177.3232	1.0138993
1225.2983	1.1334197
1246.6164	0.99103095
1270.5801	1.2575841
1272.2758	1.3143925
1449.4258	1.2174536
END IONS

BEGIN IONS
TITLE=75: Scan 1071 (rt=1276.82) [E:\ORBITRAP\Laura\130118_OT_LB_Leaf\130116_OT_LB_wholeleaf_1.raw]
PEPMASS=636.31581 7377.0757
CHARGE=6+
SCANS=1071
RAWSCANS=sn1071
RTINSECONDS=1276.8176
181.03542	0.50815549
198.93962	5.0519512
214.71983	2.6909681
224.83098	2.2733978
227.94022	0.83300478
230.04306	0.91712805
241.81769	1.5023377
254.01393	0.4899036
254.48123	0.71627833
264.82596	0.65059533
269.85806	3.9263013
270.19235	0.64162206
279.04931	1.2197426
289.02495	1.2112591
289.97307	0.48251149
294.07455	0.71319044
295.89029	0.47497691
298.06214	1.3812119
313.07431	3.3751458
321.21716	6.5711398
323.16543	1.7480227
336.94931	0.96706584
339.22621	2.8627923
341.13497	3.1863307
342.27672	0.83236056
343.13173	2.0856297
351.16032	4.0498301
354.08448	0.75224483
357.20479	2.2410455
360.08514	1.4682595
366.82214	0.58259865
368.86175	1.7140346
370.14983	1.2538851
378.71222	1.5892678
383.45917	2.6038732
393.8031	3.9562912
407.17913	0.73188373
410.95976	0.90038622
413.8352	1.7613151
419.08508	1.3280075
427.15439	1.9265558
428.19065	0.97273583
429.62703	1.2715389
437.25866	1.5199527
438.71031	0.66095407
442.95346	0.97391828
447.15356	2.5463916
454.60892	1.5534619
469.40167	0.83169213
470.49528	2.8358754
471.1535	0.96715389
476.21881	0.94931665
478.10547	1.5427606
483.64438	0.71902087
485.34727	0.83047919
487.28097	4.501565
492.54068	1.8218023
494.43594	2.5886065
495.13293	6.3389209
496.98646	4.3240103
501.36551	3.6141214
504.86138	1.007627
506.16452	3.5156196
508.72743	0.99022137
511.26353	5.7523727
514.20069	6.792358
516.94904	8.5278569
517.29884	2.2085749
527.67581	1.1448528
529.31635	1.1322082
531.83904	3.3934948
533.53088	14.7197
533.93558	3.4448629
536.03058	1.6217369
537.91978	1.4975059
538.97668	9.7332892
541.74383	2.8590759
549.73524	1.9841221
551.4025	14.933221
556.76173	1.8681319
559.81486	1.4565274
563.05866	8.6242847
564.72318	3.569739
567.02387	1.8895465
568.86216	6.812305
570.38792	5.2465714
572.5063	6.0147355
576.65965	8.4679538
579.69973	10.762594
581.89229	2.2513792
583.42701	8.3138557
585.91913	8.9919716
588.44425	6.6003476
589.67918	6.5035273
590.80872	13.633959
592.54856	5.7528354
595.20934	3.2436379
596.52335	1.5380869
598.1127	1.5634795
602.40277	9.1110377
603.43936	53.544419
605.11146	5.9656444
609.92733	3.8315041
610.81693	2.5645055
612.84549	14.793881
614.22741	6.6676236
615.8389	2.290523
617.54735	2.5475003
619.94187	17.536111
623.39778	12.999244
626.52397	23.943847
627.16627	9.1490933
628.41255	18.125272
629.32828	7.2783823
637.97198	1.6158637
642.35539	2.1638841
646.66178	1.5588656
647.58866	2.511299
651.65784	1.1437714
653.08295	3.0948106
655.0835	4.8464968
655.81328	1.5746244
659.96189	1.3332221
661.69137	5.5429836
662.55564	11.090936
665.45396	2.4283164
668.08241	11.526387
672.29031	1.918785
673.91544	2.3147892
675.38924	2.4156507
677.00701	3.1065045
679.56928	6.1351325
683.31193	2.9830845
683.6117	6.8507442
686.24391	4.8131395
688.58646	5.414263
691.16869	4.9970991
691.72638	11.254521
695.30846	117.54526
698.44873	6.1799276
700.60011	9.1648962
709.49648	25.638902
710.57312	56.20533
717.1468	8.1165082
719.98698	31.985999
723.82927	248.01458
726.89706	3.2966517
728.90553	5.8778074
730.28763	3.9156633
733.70425	3.0949064
734.66311	26.012849
736.85713	2.3124206
743.53704	10.337647
746.0322	2.6090245
748.6809	4.0346161
753.19405	7.5097484
756.59719	3.2110331
757.76574	3.7564415
759.82173	5.1467302
762.36559	8.933883
763.47082	5.5093214
767.82725	3.445788
771.63333	11.125735
774.32948	2.9861834
775.29067	13.894954
780.67452	8.1522475
784.50241	5.9087201
786.73401	12.36521
790.63179	3.4589107
793.6364	26.643469
797.89393	1.5191065
802.23232	0.96602953
804.24047	4.5524311
807.20452	9.489184
811.56841	4.2073701
816.14659	7.9702315
819.51289	1.4119486
824.77748	2.5248345
826.7493	3.8885527
829.36356	1.2037917
832.35642	2.0889407
836.21761	4.6374502
839.66088	2.2905598
841.78826	7.1844488
845.83331	10.64959
846.5669	3.7298805
853.43055	1.2075888
858.96869	3.9582391
862.71439	1.5647547
865.24621	7.2070105
869.14003	16.563238
871.22964	5.2199518
872.67582	2.3473554
879.46923	3.4202003
886.56711	3.6363738
887.22601	1.5012346
890.33318	2.3521423
901.35202	0.99930769
904.46208	2.5109225
906.28359	2.5453522
915.32307	2.5224683
928.21684	2.5775896
930.2732	4.9481629
933.75623	2.9537208
936.49411	2.7928471
939.76523	1.031887
944.79321	4.5762986
949.74506	1.1047616
953.90167	2.549516
957.38611	1.022553
962.04389	1.5909265
971.21782	1.4366974
974.04956	2.978154
979.79292	1.9765414
983.16641	1.8076134
987.54047	4.6495188
989.01651	1.7992284
993.34642	6.5827362
1000.999	1.3807734
1008.7574	2.1089996
1012.3418	4.3481198
1022.8137	1.2322917
1025.7299	1.0831058
1030.3124	1.2869942
1035.97	2.4262039
1047.7617	1.0165952
1049.2683	1.0354256
1065.3919	3.0736508
1072.9431	1.2661676
1076.2973	2.5657421
1079.113	1.3133914
1084.0102	4.0445007
1099.8825	1.7045169
1105.241	1.5741618
1111.3418	3.475428
1113.6092	1.7213943
1117.4664	1.5704813
1122.7059	1.1389505
1153.7886	1.7578522
1158.5649	1.0385138
1172.4507	1.6775449
1201.5165	1.4822929
1202.9782	2.0260931
1209.3392	1.1807841
1248.7502	2.8419324
1273.383	6.9201811
1282.5881	3.466793
1300.6577	1.6765396
1327.397	1.5589376
1343.2912	3.8355422
1348.7261	1.7592861
1375.3221	1.2360336
1388.5571	2.9522583
1397.6221	4.4065839
1433.4636	1.9085829
1444.8533	2.0260161
1481.7918	1.2469619
1560.5464	1.7210894
1669.6583	1.3886914
1810.6251	1.7511794
END IONS

BEGIN IONS
TITLE=76: Scan 1073 (rt=1278.02) [E:\ORBITRAP\Laura\130118_OT_LB_Leaf\130116_OT_LB_wholeleaf_1.raw]
PEPMASS=655.5896 19066.957
CHARGE=2+
SCANS=1073
RAWSCANS=sn1073
RTINSECONDS=1278.0185
196.16958	1.240836
200.07042	1.8925521
205.02071	0.97017624
211.72358	2.0049572
213.06302	1.7625984
214.06438	1.2028674
222.08442	1.4804199
226.97739	1.3330495
239.93005	1.1236861
240.92395	2.7335914
242.07394	1.4426529
244.909	0.98607759
254.04112	5.4542015
255.92147	2.6427953
257.09879	3.0673759
258.15923	8.2066907
266.04446	9.3407972
266.46748	1.5260471
272.11877	11.971933
276.13207	10.388091
285.15301	3.2884433
295.14111	1.2193286
297.13642	2.5742383
298.94097	1.3313404
304.53559	1.9472115
305.00366	2.6911725
311.12431	2.1901005
314.99907	4.8621124
315.80201	0.84649135
316.69835	2.3026916
320.98507	1.3813805
325.06161	11.276331
325.88893	2.6401279
326.94148	1.2469287
329.1742	1.2637586
331.26959	1.9814463
337.08711	19.48468
339.94844	15.489979
343.04569	56.91734
354.22223	5.2391656
356.14098	23.634556
363.02588	0.910473
368.00194	5.0992707
369.06411	2.4952575
372.23023	1.0638188
373.75118	1.1868939
384.08123	2.1464798
386.02078	3.6228927
386.78531	4.3684244
387.18659	6.6630129
388.0872	2.5133341
389.20881	1.1818515
389.8685	1.32653
396.01105	14.044906
406.35895	1.4841244
408.13639	2.8063402
413.87219	23.993995
414.19761	123.28693
417.80043	1.4793864
421.06511	5.1255029
421.84009	2.9794666
430.67823	4.6788431
432.16367	1.6819433
440.0474	1.358429
442.15512	1.8923588
444.61631	2.00684
445.50751	1.1340855
450.31097	2.3620922
452.10822	2.1129096
453.08336	4.3784596
454.47794	7.8300888
455.33705	2.6378072
459.37214	1.9424322
465.25023	6.1712948
467.13649	4.0620466
468.79936	8.1470405
475.72565	1.5937029
478.07734	2.7092033
478.68508	3.3944133
480.70503	6.7280105
481.72551	4.1098517
484.12416	3.3383186
487.46015	7.3435133
490.11891	1.556969
490.84093	1.7612571
493.33314	2.3037509
497.307	4.4109387
499.75533	31.392065
500.35324	6.9582418
504.27231	13.142951
504.83215	2.4767665
508.70665	38.958312
511.19722	33.154139
515.23298	9.2757195
515.73228	1.4925231
519.54692	3.0760206
522.39254	2.1017875
524.30661	1.583108
524.86756	2.7239535
529.09711	4.7857375
529.90427	8.4281847
533.20291	6.1088775
534.74973	10.476647
535.99091	4.0693228
541.1746	1.6399245
544.43883	15.295177
548.02606	6.3504012
552.2167	15.27095
555.72004	1.4841448
559.73153	3.3975051
560.50583	4.3638908
563.77362	2.0824023
568.69314	21.549847
571.31498	8.8985282
574.67866	3.820526
576.28795	2.2157068
579.76066	8.5604897
581.37448	6.6763678
586.29451	8.5434085
589.38335	1.1767172
591.06561	1.4643162
594.19778	7.068139
595.14905	10.11059
596.94006	4.4476893
604.73123	8.4945514
608.10235	6.1061573
609.14328	3.0793376
611.04316	10.486394
614.5872	8.2292597
616.38392	10.500808
623.66448	80.557785
629.07401	12.810227
632.63441	19.360116
633.34269	36.906308
636.68414	44.24062
640.85448	148.88373
643.38838	105.34072
645.45191	26.309474
646.41347	123.7306
647.84105	15.951222
656.0416	4.5322662
663.64534	12.651153
665.83111	9.8616614
668.63213	6.3046868
669.23268	8.7091158
669.9267	4.2750639
674.86264	5.1789956
677.82674	37.758468
679.28667	12.181646
683.22003	6.4187497
686.76799	5.6693017
692.0786	9.0103856
693.33787	4.6036538
697.30802	2.9465275
703.31084	21.861211
707.41178	5.3421099
709.93112	6.0399445
713.30255	8.0192055
716.91405	12.367632
722.90081	17.77184
724.526	6.8818016
729.61319	97.78386
735.63283	257.70515
738.64933	9.3575754
741.7687	25.970109
742.31627	36.886914
750.07789	34.942405
753.59163	34.744842
759.63227	66.322491
766.21305	23.109192
777.43602	67.69945
778.55515	32.740676
782.15181	109.64351
782.86602	43.954363
786.86815	10.555497
788.26654	4.8958091
790.35217	5.9147652
797.29911	20.777665
801.81148	9.9152196
806.29817	78.619142
811.95857	125.97512
821.06796	6.3011356
824.8903	25.463688
830.90364	87.017778
842.39251	1.4046045
851.29714	50.101986
852.84924	21.842215
855.45777	6.6348494
861.81979	105.04614
870.83112	137.53336
879.95193	6.6590354
888.29464	16.919081
894.44985	4.6031342
897.38035	2.2511818
901.37807	1.4880368
903.06439	2.5913773
910.31349	3.5502376
917.72425	11.347347
920.20961	7.8915626
923.39436	12.26382
925.93884	13.690254
934.997	12.438778
936.81182	4.9804201
948.14856	5.0228847
952.13305	3.1364778
956.91528	7.7191819
965.43049	19.664629
970.42112	13.65175
979.6728	5.1104355
998.43568	24.37565
1001.3712	6.3926955
1006.0584	4.8357222
1006.7679	7.6388914
1016.4142	94.907864
1021.2884	3.0977037
1030.3717	8.4701502
1032.2429	4.4818874
1038.9038	20.352778
1047.3896	18.270151
1054.5249	14.041353
1058.3787	2.7914212
1061.4441	8.2122903
1071.3836	4.6910418
1074.8019	4.2161235
1079.4586	7.1272677
1087.3673	13.443982
1092.331	3.9906586
1101.458	6.915871
1118.4634	28.017039
1136.4479	2.8421653
1138.514	3.7620882
1141.5972	2.7140364
1158.358	10.210711
1189.4195	49.371885
1208.3618	8.1009097
1226.3567	2.0227315
1246.1935	2.2826103
1251.6002	2.3488071
1264.4171	5.7830364
1286.4249	3.0912555
1318.7421	3.0076133
1355.3748	6.486279
1418.5491	2.5683604
1465.6865	7.8782251
1603.5534	3.5553997
1912.0244	3.5485343
END IONS

BEGIN IONS
TITLE=77: Scan 1075 (rt=1279.22) [E:\ORBITRAP\Laura\130118_OT_LB_Leaf\130116_OT_LB_wholeleaf_1.raw]
PEPMASS=541.26183 3548.2761
CHARGE=2+
SCANS=1075
RAWSCANS=sn1075
RTINSECONDS=1279.2185
169.18037	0.53440792
182.23112	0.29648893
185.10741	0.2623846
186.93033	0.39704295
198.95023	1.0335198
201.00791	0.62384135
209.06895	0.32537707
210.90571	0.42850098
214.99495	0.96398604
217.01199	2.9105024
225.17737	0.76837657
225.89281	0.99094409
226.88604	0.59987499
227.91571	1.2715178
229.08366	0.27189128
234.06613	1.090913
236.86044	0.40301502
241.77743	0.98839253
242.61209	0.81473696
244.98221	5.1269357
253.90454	0.87931613
257.8981	0.8697435
261.97998	12.978133
262.35669	2.3881121
275.46539	0.63737948
280.01895	0.41107577
281.52829	0.47286758
289.23629	1.4453515
292.42157	0.46773378
300.65763	1.3726295
309.24115	1.151469
310.00282	0.79850653
310.63464	0.36604405
321.84874	0.63203308
323.11178	0.57147435
324.205	0.39589019
329.01288	1.3168005
336.71716	2.2083583
338.13563	2.9597413
339.24986	0.96080155
344.96587	0.76491687
347.46352	2.5713264
348.149	2.5896108
353.33104	0.34404034
355.9629	1.3187923
357.33124	3.9959685
358.83325	1.1489378
359.72122	0.25094231
363.11866	2.5367756
363.45128	0.76209408
372.23964	2.3577353
374.10867	4.8339175
378.87036	2.0587601
379.62277	0.54754549
384.67363	0.62661336
387.00564	1.2215392
391.03546	10.060664
392.12634	1.0267386
394.32416	1.3222492
395.89272	0.95238764
398.17335	0.91785956
398.61814	1.3778209
402.33093	1.7052614
405.06033	4.2283838
405.84073	2.2647996
409.79668	1.0696348
412.67968	2.4585742
415.15986	2.5805399
421.03088	0.69789718
426.04593	1.72011
429.44997	5.5370527
429.82363	0.98980167
434.17842	1.3449014
436.93961	0.54727737
438.01799	0.94646631
439.56748	1.3145637
441.15781	1.0565927
441.9303	0.50304508
443.08817	1.0404527
444.15004	0.76818872
446.74135	1.0096275
447.73292	1.5997299
450.20287	0.79961037
451.19801	0.72074861
451.82781	0.20044361
459.10617	10.05524
461.79648	0.73135167
463.17103	0.88259175
464.56256	0.98800735
468.12876	3.1820936
469.62529	2.068677
472.84143	2.380746
474.01329	1.6037074
477.20868	7.8861164
479.8684	2.0639134
482.20735	1.8755541
483.26706	2.7402072
487.2406	4.9243461
489.85454	0.68255359
491.20061	2.3465017
493.10119	2.0696362
496.6206	0.98810585
499.99711	6.8151023
503.85401	17.688858
505.39316	4.9947737
506.53377	9.1073897
507.62852	9.307069
508.92921	5.5932086
512.05738	5.1865958
514.57435	1.91879
517.79959	2.2962851
522.74592	14.743451
526.14254	6.9415878
529.384	13.259048
532.48297	45.994884
533.97371	13.874228
540.55395	0.73124161
540.92836	0.24764013
550.59212	2.2983596
553.5546	0.73458884
556.97725	2.1648744
557.73278	3.3644282
559.45558	2.5001804
559.98903	3.7548294
569.07367	3.021393
573.8057	4.8869214
578.25348	44.65166
583.19493	3.6532716
585.0575	3.6182531
586.03318	1.9060001
589.38232	3.3832515
591.77803	1.2301824
593.43578	1.6550362
598.84975	3.6191443
602.37753	4.4052787
604.2481	3.6486195
609.27647	8.9562172
614.46022	1.8717726
616.26671	0.66646209
619.01961	2.6583605
621.52805	1.9342814
623.77635	4.4250496
626.88213	18.600142
631.09155	2.5145961
633.52635	3.108813
635.62689	5.8237565
640.30265	11.70829
643.10881	4.9595923
644.6075	1.7609546
647.77025	2.4772145
652.3886	7.8366204
655.01255	4.0849935
658.84395	4.9830113
661.15526	2.8713804
662.56546	2.3880121
665.55939	3.5377749
671.05043	3.7110193
677.19917	3.2214441
678.3315	8.1035263
681.78051	0.78540359
691.26149	32.669195
695.8732	2.3329999
697.94812	2.6030256
699.34717	1.4606812
705.47895	1.6365821
706.26411	0.56661367
710.39266	3.3145989
712.23067	1.8725831
715.93596	4.4044184
717.8106	2.4988879
718.72022	0.96977787
719.29992	2.8144543
726.80866	1.9919693
730.04426	2.1088311
731.33571	4.2916605
734.29782	2.3549403
739.15635	0.84745785
743.18148	1.1330601
747.27007	0.76428269
749.08589	1.6158816
752.07635	0.99092868
754.27448	1.9165239
757.00361	1.7273247
758.35424	2.7343916
765.42669	1.0528009
771.33939	0.85778189
772.14627	1.3218937
776.11121	0.37524143
785.44194	0.52661797
786.39405	0.96828069
788.00115	0.86630918
792.35029	1.3124332
794.24839	0.70025814
801.30808	5.1464467
802.29134	2.4047838
820.25762	43.418249
824.9522	4.2675046
831.38954	0.93541559
832.47894	1.8991943
838.10309	1.1054198
860.45489	1.301359
868.29038	3.6824169
870.21357	1.7964434
874.25524	0.97025644
882.24542	3.8185304
892.36281	1.2225748
895.36249	2.1703528
899.33021	0.61744532
908.37681	0.67461846
911.23712	1.1262092
928.2068	2.538183
933.59082	1.6149019
934.14375	2.540025
938.08383	0.76469031
947.33032	1.7769829
952.22411	0.60536276
966.31149	1.2203408
977.37127	1.6405286
986.45239	0.35073326
992.58911	1.8053723
996.07547	0.95309234
998.74743	1.3420836
1019.2815	0.50990232
1084.598	0.80041386
1087.5365	1.0482086
1094.3353	1.1937587
END IONS

BEGIN IONS
TITLE=78: Scan 1076 (rt=1279.78) [E:\ORBITRAP\Laura\130118_OT_LB_Leaf\130116_OT_LB_wholeleaf_1.raw]
PEPMASS=473.58577 3723.6133
CHARGE=2+
SCANS=1076
RAWSCANS=sn1076
RTINSECONDS=1279.7811
182.20736	0.50368712
195.17374	3.0944525
198.91024	5.3190741
200.05545	0.24563321
200.83427	1.1167278
221.05057	1.8029294
225.05703	1.0178086
227.01154	7.0674811
232.01591	0.99807237
233.1039	1.3979636
233.80933	0.53774301
240.19837	0.32247976
240.71099	0.53497444
242.05786	0.35553871
242.92508	0.88384523
246.0935	3.0743571
256.83896	0.31850734
258.07355	0.60614705
258.97223	0.39034819
260.17215	0.77067645
262.23813	0.45639741
264.64819	1.1868134
269.31084	1.3370779
270.95935	1.1149746
271.74074	0.39195557
274.23497	1.6683565
275.109	3.1225551
276.89131	1.3395763
277.87219	0.78455853
279.88409	3.0649769
288.0524	4.4899636
290.07403	0.53248195
296.72607	2.5969431
298.85305	1.5092023
300.0328	1.1740064
303.97604	0.37347459
305.16387	0.55240642
310.30618	0.77935555
314.18359	1.5423635
316.42871	2.2636259
324.5273	0.56135416
325.07189	2.7033289
327.52001	0.76701556
331.98757	1.1903672
335.68812	1.4716225
338.64465	8.4894154
341.1562	2.9185732
343.03843	2.4230678
343.86363	1.1682149
347.00081	0.42623333
348.06349	0.76555754
348.98434	0.37924939
351.64464	1.1734991
352.87745	0.5379187
353.23715	0.98422129
356.4952	2.2865225
358.29055	4.1239833
359.11414	1.9268658
359.84879	1.0603343
360.58017	0.53575866
365.65805	1.7866735
367.03954	3.3009915
369.67173	8.8586404
370.94422	1.8149524
377.88992	2.9266346
380.06021	1.3810599
381.67144	1.0536492
382.11735	2.4035101
387.37558	1.1741412
389.57757	2.0370434
391.30161	0.59612872
391.85227	0.81696797
395.02745	0.49475274
398.78269	0.40495474
399.40214	0.59888059
400.12338	1.3717615
403.51007	1.871849
405.21794	3.0775692
407.09545	1.8792908
409.07672	2.0245034
411.05151	1.2090878
411.95516	0.90764938
418.24877	4.4967271
419.15471	1.3611061
423.6404	3.5675993
424.60081	1.9369701
429.57741	21.375676
433.75685	5.9272629
436.49286	23.916598
436.88659	5.8428301
437.93946	5.7259343
438.5075	2.4052966
440.6515	1.3304057
441.38287	2.7037967
442.30465	1.9203356
445.44825	4.6249498
447.02436	4.9925747
448.39484	3.0405154
451.14826	2.7570384
453.24799	5.3366968
455.07869	8.489292
461.33674	17.407692
463.62484	15.981728
464.98164	22.232598
466.4739	5.9257921
467.15785	40.47241
468.48058	3.6987355
473.08894	1.1368967
480.5871	2.5879641
482.08363	3.4403626
484.4573	3.7500035
488.15769	6.8661939
491.19371	1.0594441
494.82496	1.4058392
497.12028	0.6240037
497.98737	1.5439075
499.27671	0.68305525
503.03719	2.5349713
504.39681	2.3208087
505.76518	1.8164181
509.06367	1.1766697
509.71942	2.9806898
513.17656	3.2538223
514.57597	3.0215537
515.72585	1.4266234
519.53718	4.5242706
521.31984	4.5008491
526.33085	5.2613357
529.55646	1.4821706
531.25572	1.1719099
536.56475	6.7600944
537.40838	2.8523472
538.24733	2.6379419
541.65107	0.85320969
543.7539	3.8121456
546.06077	1.5896984
547.29612	1.8369795
549.40079	1.1424158
552.88477	5.7129225
553.26868	11.294943
556.36523	2.0686634
558.7478	4.5996755
560.42782	3.9484824
564.7676	5.6354528
565.21812	9.6076325
567.50174	5.1096446
572.21304	4.3702115
575.29313	5.760749
576.42037	4.3483141
579.72703	3.6321675
582.09878	5.3320042
584.32885	1.9776054
586.28785	3.6496127
587.41847	5.5014097
588.59451	1.8577033
592.80202	3.3288566
596.77369	85.738714
602.19921	3.0015683
604.08985	2.6082106
609.56245	3.0993158
611.28708	1.3132063
613.41939	1.3810721
615.39889	3.032782
618.08983	1.5695856
620.4641	4.2554605
621.22582	1.9083244
624.88636	1.0698002
629.89599	7.6018659
634.19041	6.083778
635.72851	2.8690995
639.05254	1.803441
642.30715	5.2022859
644.61657	2.7904073
645.79448	1.0346627
653.19988	14.691274
659.66414	2.2682572
666.85954	7.493909
671.24792	0.95834284
672.87075	0.85267307
673.31475	1.2676019
676.3671	1.5132599
681.21045	14.33763
686.25264	0.57735681
689.19369	0.8668794
698.02256	5.5134389
702.57636	2.2004054
709.29337	3.5304506
713.38545	1.7514311
715.40795	3.1154264
717.2272	2.7169935
717.97745	1.3804388
730.3989	2.8016629
731.5401	0.71300334
736.27722	1.9632597
738.05722	3.503741
739.59371	2.8925331
746.34878	2.6160267
747.36003	3.8798886
752.25844	3.5601466
755.4681	0.99809103
765.91772	1.1332291
771.35569	1.5659805
773.1194	3.0566611
781.39476	2.6121593
785.44866	1.4385718
788.06381	2.1232293
791.11482	0.75517444
794.31875	1.1545737
799.18102	2.8005751
807.17464	2.4320875
808.3589	0.93084249
813.6134	1.6401386
819.44244	1.4951821
841.3143	1.1951965
844.33343	0.84253315
850.27014	3.1593037
859.23584	0.81784757
887.50421	1.8588423
903.35038	2.3987397
905.36664	2.1281791
909.12883	0.71380776
929.22148	1.8557454
931.36703	2.8659081
939.49603	0.89385329
940.27642	1.5413958
946.51075	0.43684509
947.13792	0.66639276
949.20058	0.47241716
959.1668	0.63000419
END IONS

BEGIN IONS
TITLE=79: Scan 1081 (rt=1284.37) [E:\ORBITRAP\Laura\130118_OT_LB_Leaf\130116_OT_LB_wholeleaf_1.raw]
PEPMASS=607.49768 12221.492
CHARGE=5+
SCANS=1081
RAWSCANS=sn1081
RTINSECONDS=1284.3687
197.80897	1.4891703
199.11286	1.6234204
211.05607	0.88675896
222.94426	2.3980967
224.9321	2.4804722
226.07014	6.3315849
226.6738	1.7577505
238.71206	8.6435389
239.9748	1.320873
242.76653	0.95264081
244.10584	2.2896357
258.05936	1.5237631
258.97659	4.9222625
267.95492	1.2891219
285.09855	1.0325779
288.13529	1.4701146
289.2558	1.0168405
294.84133	8.4121968
298.91515	2.5143255
302.24536	1.7262668
307.4945	2.4410725
314.14584	1.0318967
317.15822	1.3748029
323.42024	1.5438417
328.94479	2.1490421
342.19596	1.0071256
343.31312	5.0377013
345.14309	0.92644632
349.32632	6.5898005
351.1197	2.2175606
352.26732	6.0675823
354.11147	1.8262074
355.82201	2.5439995
357.63667	1.479306
359.75453	2.6925643
361.1238	2.5703909
364.1795	1.2669802
368.38578	3.9207913
368.84615	6.972519
373.91283	2.4648791
378.15849	1.3030711
384.75808	1.1892518
384.95823	2.4959925
387.47961	1.453986
389.32682	0.97500814
395.1265	2.4104712
397.88713	1.4183277
400.92855	1.3667174
407.7534	3.3739102
409.15928	1.587424
412.0998	2.4757971
413.19125	1.6302508
414.31934	1.8887799
416.71548	2.5161193
417.88204	0.95244352
422.12855	6.042956
428.4437	1.7133089
429.72199	2.3674535
431.29361	1.8192745
432.60781	1.6924677
434.99556	1.3911402
439.90535	2.4940936
442.20149	8.3506309
442.76289	2.3547431
443.79319	2.7719646
446.08013	6.8619421
451.88491	4.8750106
454.64372	2.1053727
455.87587	2.5151841
457.13076	8.102273
458.02972	1.6228956
459.88884	0.98038909
464.55844	2.16909
466.81878	1.224641
468.14428	3.5181087
469.12927	1.3659739
471.22194	3.2771662
472.07522	7.7760902
473.76922	1.5546733
478.53388	3.5308653
481.22453	7.1469751
482.08345	4.772856
483.84351	4.5455057
485.67734	3.3121875
486.70754	5.1140488
487.79875	3.214119
491.55397	2.6424748
492.94193	2.4923061
494.50283	3.1128245
495.4714	5.5107823
497.03997	4.1625276
497.90942	2.5019614
500.85973	13.909794
504.23972	5.3185992
505.72008	3.733368
506.99882	2.2200392
510.40014	2.1544986
512.99296	4.8982181
515.11432	89.045529
519.33717	10.647452
519.89953	3.3082722
522.88618	1.9887581
525.84548	3.7677491
528.4844	9.324601
529.1669	6.4733433
530.10475	3.9203501
531.45363	1.8218472
533.12332	2.8145202
535.82038	8.617674
537.21422	9.9859657
540.38265	5.3073122
544.32931	7.0226488
546.35699	5.5558458
548.103	3.0031746
550.85516	1.9115618
551.73942	5.8144922
553.14374	3.1639197
556.31896	1.8117377
559.15788	5.5069871
560.30203	7.9083654
561.21399	6.2304447
563.76174	7.7913166
565.7555	5.913467
566.40449	3.8900778
568.49594	11.764491
570.26285	7.2157329
572.85744	7.5969756
573.51986	12.906954
575.38796	16.037944
576.28723	6.9874493
579.26783	8.0937329
581.25559	14.318294
583.19697	12.362974
583.81936	32.150167
586.04297	16.388171
586.95551	10.086228
588.56432	14.54306
590.10217	16.423238
592.16419	46.616865
594.9186	40.317683
595.51045	98.380105
596.80861	33.153076
598.57968	126.30733
599.81814	53.762026
606.41138	2.4506762
610.91214	5.2109875
613.13663	8.3099337
615.64682	21.50747
621.62277	16.756039
625.89231	176.82973
630.3936	99.772742
633.22865	6.3303892
635.06182	2.0875335
636.06154	7.9771769
640.48054	10.233598
642.29753	12.093397
642.89226	5.8957062
644.0978	24.231707
647.56165	18.292387
648.62623	10.887475
650.28029	12.747827
652.6833	1.5690886
655.12088	9.0917052
658.02905	6.4905396
659.97665	15.697294
663.81296	3.9065812
666.93178	2.1600418
667.62803	3.8369568
674.54129	3.8952043
677.11544	7.771566
679.31197	7.6637022
682.77169	2.0183324
684.91884	3.0582502
688.90843	4.705857
691.06448	5.7818726
692.91516	4.0664293
697.78809	11.504141
698.46222	3.3330294
701.3877	4.6460993
703.51806	8.9513869
706.49833	5.7227826
709.33577	10.437553
715.59943	18.249186
717.4813	9.6234848
718.85432	19.58797
723.43785	75.773833
727.06387	23.946001
729.78219	12.25192
730.62288	23.707046
733.94673	5.6704538
735.5142	3.3415568
738.82579	8.3473678
742.45591	27.945656
744.71197	1.9386372
748.5604	16.977998
752.47842	9.1272262
754.36108	63.866451
758.99883	25.818722
762.98803	6.1433313
767.72564	9.9531889
773.11406	7.6907374
777.00367	12.864348
780.8668	4.1129171
783.84926	2.9152604
785.7102	8.3749144
788.5615	3.0392263
790.90522	2.4952472
794.51783	12.435821
797.24006	10.309401
803.35609	54.574827
810.04355	4.498887
812.8778	1.9557502
819.9473	6.1274237
822.25881	4.1840211
825.11115	5.1665704
827.98131	2.5518002
829.63799	1.4419432
832.31059	10.315008
832.58665	5.5812675
836.16794	3.1458007
839.82141	6.6768741
844.43184	4.0783522
851.45559	5.4605343
853.70474	5.0315467
857.9308	9.0684012
863.13092	6.3930196
866.8676	2.8925358
867.28055	8.5903503
868.23263	3.7377323
874.9044	2.4009971
878.76912	2.0451084
882.26337	6.6233046
883.28348	3.2820767
889.84044	3.6543721
892.19279	2.158062
893.85941	3.8425493
896.03115	2.2404616
898.37688	5.0022196
902.01043	4.5937313
908.58744	2.7399055
910.29348	3.1559088
914.4194	5.3424991
915.97011	6.1036032
918.64155	3.6961329
921.27093	9.0126218
924.89565	2.2759826
928.00829	1.7170833
933.75416	2.7790332
937.03462	3.5289903
943.51631	7.6829428
945.09445	4.0260244
948.00888	1.5314377
961.25908	23.015891
966.49288	1.711613
966.87412	2.408722
971.37037	3.0341865
982.92742	1.9402645
990.51726	3.9620761
995.31047	2.633967
1008.7268	1.9419127
1011.5504	1.6974547
1039.4609	2.3288684
1043.2854	3.3922101
1045.5329	1.5758128
1066.3155	2.9065777
1072.3066	2.9376607
1088.3206	2.5801202
1110.5264	2.8435372
1141.2728	2.5437587
1160.5099	1.6605411
1202.3186	4.9316005
1204.1055	2.6285311
1242.7166	2.591152
1273.4393	1.7884392
1317.2715	1.9056057
1318.5872	2.6610124
1327.1469	2.9762437
1363.4384	2.0656124
1477.7523	2.4232773
1591.7403	2.1416523
END IONS

BEGIN IONS
TITLE=80: Scan 1083 (rt=1285.59) [E:\ORBITRAP\Laura\130118_OT_LB_Leaf\130116_OT_LB_wholeleaf_1.raw]
PEPMASS=616.2992 5677.7383
CHARGE=2+
SCANS=1083
RAWSCANS=sn1083
RTINSECONDS=1285.5869
195.01409	1.541684
204.88949	0.94787887
212.95154	0.4444104
213.37082	0.87543689
214.98566	0.88396815
222.91803	0.83718138
226.81512	0.57037521
227.90589	0.41128782
229.15178	0.44534707
230.96903	0.39090163
234.19706	0.84955012
238.91957	0.71219126
240.78411	2.8571906
241.12028	0.55967029
242.90926	0.3862409
246.09631	0.43186131
253.77246	2.9814296
276.08811	0.55563417
277.98736	0.78553651
288.9553	1.6841591
291.11114	1.5601171
295.99378	2.1075695
297.96923	0.70847024
307.07968	1.2685936
309.02466	1.4508878
314.08699	1.2855329
314.8648	0.7921953
325.22795	0.40595133
326.20923	2.0952412
341.88988	0.56135846
344.74121	0.72379468
346.30828	0.99723129
350.54131	2.1471716
354.83118	1.36666
356.00053	0.54767311
357.86198	1.4585507
358.68807	0.57282734
363.67092	2.8146616
364.17029	4.4656131
382.14992	0.61678113
384.65525	1.5290467
388.00328	0.66707476
391.13763	1.0327504
395.12447	2.3767693
396.55899	3.2532643
398.04599	2.4861621
398.97465	4.9058463
401.94238	0.68671156
404.28174	1.2154758
406.72957	4.6722151
409.94627	2.0205572
411.26428	0.71058647
415.0804	0.99047476
421.36721	0.75553093
424.44951	2.1125639
426.22797	0.73183017
428.24005	1.0445023
430.80135	1.2932251
439.25347	1.2948834
440.84808	1.95533
443.46906	2.38014
446.00909	0.8394675
449.7602	2.4563709
452.34271	1.1582606
456.68276	4.0578609
458.3202	1.8826508
462.86421	5.2244402
465.782	6.5581858
466.65494	2.4346503
468.48981	3.9715083
469.05692	1.0269296
472.13181	0.6204073
476.55693	2.8216228
477.65655	5.3107724
480.7235	0.8917095
484.11738	7.0508595
489.48363	5.7694498
493.61474	4.3567377
495.84496	1.2093066
499.09453	8.2039657
500.81747	4.0584798
503.62428	3.2798681
504.51507	1.4513747
505.56028	4.0123561
508.37907	4.1181562
511.00432	2.492125
511.80402	7.4754056
513.3477	2.4525848
514.91066	1.3291681
517.34413	3.2654719
518.52895	1.7812879
519.47226	1.9760351
522.46888	2.8853613
525.18633	1.7534243
526.66753	2.5760424
528.36512	0.81960053
530.11897	1.1266281
534.05765	2.6371993
535.23725	10.205913
540.33485	3.9183288
541.07585	1.579775
542.33115	2.2427566
543.33525	1.5826037
546.7671	4.5114245
549.88148	7.4569593
555.33789	2.8040479
557.91754	3.0784742
560.8119	0.70943832
564.02173	6.3562518
567.26213	3.5418964
569.69491	4.7158866
571.18386	4.5554448
575.1846	2.1643428
576.226	7.1846392
577.27243	3.1832429
578.11448	4.5812143
579.74661	6.8192436
583.88134	19.221034
586.2522	11.782167
589.13399	9.4900083
591.34045	5.0046597
592.36041	10.620547
595.59069	5.9703801
602.50437	21.864884
606.2407	52.843631
607.0686	104.49119
610.41508	4.2566216
618.74763	0.72936389
620.79973	1.7791599
624.84905	13.419789
629.81225	0.90451293
631.08133	1.1442073
635.87511	7.903639
639.41657	8.7890612
640.19742	2.734608
645.01759	11.424498
647.85134	3.349513
651.33643	9.4537263
655.3892	2.5090658
657.38978	2.2863211
661.95074	3.1615115
662.60945	3.8489478
663.68169	5.6067697
667.36883	3.1132335
667.89212	4.4330431
672.0752	4.0519708
675.34334	3.2965246
676.2883	1.5914759
677.64853	2.4021186
682.14814	4.4659208
686.46226	3.2777811
688.08404	2.3975509
694.5883	5.7124583
696.42687	4.0112043
701.96206	7.5070351
705.36599	3.7807961
707.20053	4.9819385
715.26829	4.96787
716.17256	8.2327632
718.99663	9.3924083
720.91378	1.970413
726.30092	16.496046
729.27244	7.0365016
733.81301	10.232844
734.25625	20.511914
741.16452	43.077437
745.87439	2.0077163
747.67447	1.7622997
752.25935	3.4689067
753.29909	2.6535881
757.53384	6.2019408
761.3985	6.1360751
766.69117	21.809651
772.23269	4.3656807
775.96623	6.3719486
778.29019	4.2719644
785.88835	3.331781
788.83325	3.0612952
790.18216	1.5325562
791.54634	2.2712979
802.35944	13.459682
803.72324	3.9648718
807.88607	12.095707
810.30387	3.3250651
812.23517	4.4610911
818.23804	2.1899729
822.21486	3.6168449
824.8766	1.7531086
832.24218	2.7546652
834.2686	1.7714024
840.20539	2.9179469
845.38791	4.9142524
853.13969	1.6278669
859.22248	8.2036111
859.89459	4.0661669
862.44158	1.3786434
868.75035	5.0995378
881.89913	4.5863593
884.91074	5.6275385
893.19464	3.2510931
900.25398	4.0268001
907.0726	5.9704267
912.34988	9.063194
914.68793	4.1960867
925.88287	4.6787099
937.32957	3.9793853
949.64264	1.3505887
957.23005	1.3847358
969.86775	2.9303224
974.38595	3.031168
975.33824	6.8915429
986.48829	2.2191815
989.18891	1.708691
996.36155	2.8298748
1000.165	1.1939493
1007.2963	1.1899172
1013.2849	7.3357144
1017.3098	0.88010714
1028.5356	1.3575225
1040.4445	4.7420488
1046.764	3.0234749
1057.5047	0.86802268
1064.2485	0.71124163
1085.3599	1.4739796
1103.4492	1.1872204
1124.2692	1.4113623
1136.0976	0.95461783
1139.3026	0.77690385
1152.4332	1.465565
1171.0688	1.2774914
1208.4638	3.2594669
1248.5503	0.98318811
1270.4507	1.5707618
1281.2501	1.9201943
1308.2976	1.5133561
1327.5416	1.6947409
1354.8636	1.2490513
1447.826	1.9127394
END IONS

BEGIN IONS
TITLE=81: Scan 1085 (rt=1286.8) [E:\ORBITRAP\Laura\130118_OT_LB_Leaf\130116_OT_LB_wholeleaf_1.raw]
PEPMASS=422.22339 3030.5588
CHARGE=3+
SCANS=1085
RAWSCANS=sn1085
RTINSECONDS=1286.8011
123.89905	0.26003434
129.00016	3.523511
130.01787	1.8300828
146.99383	1.7816191
157.97238	0.53914287
159.03331	0.21247143
160.11229	1.1042406
171.13571	0.68093318
172.86083	0.37289905
174.99976	0.30550101
178.01288	2.1574929
182.18061	0.4499402
185.36786	0.32511136
186.92193	0.30189894
192.10851	0.45051545
196.9526	0.89937583
198.02447	1.7886806
200.68328	0.67598752
200.97047	3.9931218
202.04567	0.96492675
202.78366	1.5796885
209.04199	2.8168508
209.91084	31.669943
219.04856	1.225984
221.08335	1.2486835
222.75368	0.52476648
224.7901	1.5127557
226.13485	9.0795134
228.52163	0.8016087
230.10751	0.30164641
230.8488	0.36886228
239.59088	1.5714699
244.09129	11.646117
246.87639	1.2563154
247.92084	1.8722439
250.55707	0.52969353
251.10144	1.8839968
254.07276	0.52988522
265.27466	0.97080742
269.99197	4.0328199
279.15161	0.34198918
285.06451	0.32879183
290.42467	0.56572974
292.11187	1.391298
294.85763	0.88164192
297.60862	0.68708739
298.27676	0.81242217
299.3879	1.99035
310.07287	0.63972194
313.75708	1.1450706
317.20386	2.1085861
321.83889	0.27051885
325.6864	1.3710916
327.15062	2.4726881
327.58412	0.84920129
334.92241	0.92762158
337.2171	1.5084518
342.6217	1.0669343
343.58056	2.1226327
348.21959	0.54218779
350.18894	0.36187281
355.71134	2.5755753
357.98322	1.1728035
358.90256	0.37365511
361.10869	1.2049183
366.39256	2.5601264
369.12005	0.82217062
370.42595	1.5828612
375.0911	2.7691045
376.98408	0.71644965
378.92605	2.3576704
379.72684	1.3885401
381.5579	2.4603316
382.8156	1.0679513
386.01617	3.4178569
386.46128	0.75921956
388.00233	2.6002496
391.09948	1.412003
393.35309	2.630913
393.99098	0.94642537
395.17096	3.2346702
396.22998	1.0731678
399.86	2.4626921
400.84622	2.9686442
402.93371	14.493652
403.84812	20.738708
405.69554	2.6705785
407.65666	1.9631968
410.5176	5.2695074
412.59347	3.1961089
413.84853	6.2755016
416.02107	6.3805344
416.92629	8.4154989
426.35	0.38804145
428.16511	0.8224032
430.22946	1.4027999
435.15086	1.8844399
440.6886	2.6996076
442.12148	3.3595052
444.40566	0.33976456
450.13399	0.9996179
452.93605	1.7955998
454.11336	3.2243041
455.30374	4.334805
458.3141	1.134064
459.83089	0.78208259
460.77584	2.3515451
463.72666	0.8262773
466.33231	0.86692509
467.94908	1.2099213
470.26626	9.002201
473.12742	2.8690885
474.77938	2.2938576
476.22983	3.1942567
477.1068	5.7586384
481.56679	2.0624873
483.07205	0.4418935
485.08236	1.6138461
487.10747	1.366055
489.9855	11.371163
491.25955	2.9259637
494.2148	1.3417401
501.19653	3.6295064
502.42436	2.3932912
502.98969	3.8616162
507.20859	7.5250005
507.76543	14.51321
511.04844	1.2270831
511.80397	1.5983727
513.97299	2.9942541
516.87656	4.7824347
518.21445	4.1782449
520.55335	1.9193584
523.59541	7.9180217
526.30683	3.1588288
528.07516	2.8620724
532.68538	25.998609
533.68524	7.9452543
535.29556	3.1882752
538.20781	1.226579
545.79176	0.30916621
551.73098	3.8515774
552.50541	2.2260295
554.4107	3.1639281
559.12649	4.0780751
561.14469	4.1899984
567.30886	0.71464954
568.14202	2.0855096
569.52771	0.74860565
573.39973	4.9533545
576.2228	21.682161
577.29871	10.676368
581.14187	6.1151629
583.88828	1.5475793
585.17552	3.39718
587.54865	2.6199496
590.38482	3.7045902
595.14325	0.71183598
601.31203	134.38211
608.36425	0.82042983
612.15022	1.2805105
614.16439	0.93660011
620.1117	2.2136363
622.75395	4.1592264
629.48443	1.7957315
631.85174	5.0809861
640.00128	0.70873133
646.3792	1.2673083
648.37097	1.8726099
653.39003	0.92972105
656.32738	2.97168
662.16396	0.44279341
663.328	0.85798663
668.12015	1.698769
671.3711	0.39414206
688.46264	1.9930396
695.16346	1.7457706
698.49786	0.84596636
699.31994	2.120548
713.17951	3.2085898
716.34821	7.1022917
721.63409	1.1627385
737.29706	1.0131654
739.45245	1.1005372
746.32812	0.40662723
752.04901	0.71565314
766.30127	1.2780375
780.00372	0.32343792
797.3059	1.9569251
823.50976	1.4652237
850.31031	0.97769381
868.41314	0.58885757
898.53875	2.4157117
903.25701	1.8986627
934.44946	1.1067102
951.33898	0.891326
953.03668	1.4360938
968.39239	0.60068919
1175.5961	1.255625
END IONS

BEGIN IONS
TITLE=82: Scan 1091 (rt=1292.55) [E:\ORBITRAP\Laura\130118_OT_LB_Leaf\130116_OT_LB_wholeleaf_1.raw]
PEPMASS=745.01359 6659.6133
CHARGE=3+
SCANS=1091
RAWSCANS=sn1091
RTINSECONDS=1292.5543
233.77745	0.84017774
240.1725	0.53907121
241.80055	0.54149009
245.07962	0.39783905
256.47545	0.77035495
257.17342	0.79458434
268.02127	3.1643597
282.99017	1.093435
284.8997	6.0612014
286.3257	1.7874408
286.98396	0.64528729
293.20557	0.63821264
301.87426	0.42645365
303.21407	0.57096803
305.92114	0.4397428
308.96806	1.0565915
310.09719	0.77739527
311.1185	1.4548233
312.99406	0.49273335
318.1864	0.28280205
343.12133	0.5485856
353.88618	2.1455969
355.06912	3.8086709
359.08536	12.199856
362.09101	0.5235776
365.72823	0.52755202
368.12885	1.0083684
372.16421	3.128684
373.00699	0.74285927
374.21293	0.61832339
383.02789	1.6141947
388.30371	0.34358755
394.30878	0.3505589
400.79353	0.59371021
403.86156	1.0149005
406.38391	0.59146597
410.49267	1.0465603
415.14509	0.49328917
416.03722	1.2002763
420.74239	0.94891498
423.81372	1.4913289
430.09371	8.5840957
430.9377	2.4207479
433.29587	1.383559
436.28953	1.4432475
443.30261	0.88775988
455.21924	0.40811993
465.18443	5.3390344
466.30095	0.51916368
468.11399	1.0118723
471.2116	0.38559785
474.84265	1.6768708
482.11861	2.9798758
482.96921	2.654963
487.51007	1.7752993
492.68249	1.0365454
494.07769	0.38756282
501.03327	14.312515
503.03451	1.8750261
505.67501	0.54173318
506.22297	0.78377837
511.64425	3.8742285
514.84019	1.4470871
517.30932	1.4153274
524.39911	0.98711011
527.99666	2.5858372
530.1303	1.2725646
541.58653	2.9712492
547.99304	3.1329702
553.92652	2.3430781
559.08074	1.9834354
564.28649	2.3620912
567.24402	1.7785875
571.11234	2.2614647
572.61224	2.586669
575.5875	2.4347938
577.51022	0.97885557
581.39014	1.3001343
583.09326	1.8524238
585.16356	0.71034991
589.82206	0.44810745
594.29092	1.3336642
598.16168	4.7070445
601.1217	7.5306631
610.11173	0.5759694
611.85198	0.72090412
616.43145	1.2645067
618.8944	2.4911113
628.21906	2.0109388
629.25086	6.1103651
632.45655	3.7760576
635.07254	5.1628652
635.92803	1.0410975
639.2417	1.313612
643.12612	0.91679086
644.26692	2.1898912
647.76348	0.60957337
651.74169	11.095347
653.68719	3.248786
659.50199	2.5306844
665.45451	5.8566942
670.22144	4.4896337
672.25021	7.786486
673.65891	5.7696801
677.59627	21.432659
678.29078	6.6941298
683.16883	16.062289
688.29859	4.2632388
691.51073	4.9784687
692.21504	7.7031518
694.57501	2.6105551
701.19106	10.029857
712.79307	6.6289993
717.43593	7.0387926
727.54388	20.847896
728.48868	9.1886739
732.90452	21.790803
733.67757	56.234139
736.41427	10.041427
738.91999	2.7382451
757.19348	7.3321527
759.7633	2.8553864
763.2462	2.8592545
763.71239	3.9000416
773.38854	25.146197
777.31492	6.0300685
781.45746	6.5634746
787.08477	1.4506908
792.52248	4.2505008
800.03954	9.4574378
802.76359	7.0634444
803.71608	2.9350397
811.13989	1.7431964
814.07223	2.5543773
816.90818	32.008861
821.24983	2.9434573
823.631	4.2537469
825.43274	2.4956534
831.78912	4.8010259
835.5386	3.0857563
836.39059	2.3370204
841.66689	4.7379078
849.58165	1.5343733
858.31956	12.263283
861.38042	2.3024454
867.23216	83.967368
870.44332	4.5154704
874.26868	4.0051605
877.71062	1.593917
880.76218	1.412102
885.28296	4.9372573
886.8752	7.8863306
893.74946	25.310905
902.33727	27.056723
913.79529	10.928583
916.53727	5.8057256
919.29639	4.1138816
922.22803	9.179609
923.31692	14.573484
928.09655	36.395694
931.35873	33.35428
937.7124	38.403817
943.99426	3.994772
949.20331	2.6535752
949.77615	0.78264207
956.91042	3.9414479
965.85007	31.189355
974.85926	207.92591
986.52144	1.3670484
1001.8021	2.6900734
1015.0512	5.9640623
1015.9016	3.4234995
1018.3632	1.1716925
1024.4557	55.543635
1033.162	2.2084349
1046.2189	3.2645802
1053.4681	5.0440895
1064.3053	3.1544536
1078.3622	5.7964443
1086.3001	3.7920231
1087.9828	3.4426016
1092.4716	1.0368939
1097.6986	0.69555644
1117.4326	1.4510319
1137.5685	1.4624493
1147.8248	1.785635
1161.2308	0.97094594
1167.3999	2.8353147
1170.3711	0.72195531
1176.4484	1.6964838
1188.181	3.8890605
1197.15	1.0693426
1210.3015	1.4432279
1216.27	1.8408931
1222.453	0.86368313
1243.3086	1.7718495
1246.6483	0.68578477
1260.5022	3.9900085
1268.5879	1.3520355
1277.3899	3.3670912
1302.5115	1.1486415
1322.5793	0.7257001
1332.5189	1.0738305
1347.4756	1.4916997
1375.4636	0.87516686
1401.3944	1.5076736
1405.6967	0.94271885
1449.1394	1.1847511
1473.6487	0.6416307
1491.439	1.6888326
1499.9659	2.7482835
1586.3559	0.93310856
1641.2464	2.0808299
1722.6421	0.86841893
1732.6673	1.6697481
END IONS

BEGIN IONS
TITLE=83: Scan 1093 (rt=1293.74) [E:\ORBITRAP\Laura\130118_OT_LB_Leaf\130116_OT_LB_wholeleaf_1.raw]
PEPMASS=776.38825 4485.5293
CHARGE=3+
SCANS=1093
RAWSCANS=sn1093
RTINSECONDS=1293.7441
230.03196	1.0443917
239.71661	0.85001577
248.11483	1.1492635
248.84711	0.72908676
253.92889	1.3389964
280.76825	0.63358672
287.13647	0.88597492
294.91128	0.84421172
313.50172	0.48329523
314.23322	0.24117062
319.06597	1.1294352
322.00033	0.82289842
341.0379	2.7686934
353.1358	2.2515089
359.11179	2.9500587
371.13394	0.29235607
377.03488	3.3708295
378.1676	1.6652249
400.06805	0.37900345
404.31781	0.72647521
426.33325	3.3897208
427.50677	1.3320941
430.9936	1.1086876
435.15265	0.86774112
443.10196	1.2627501
448.09661	8.1453632
454.09253	0.92593014
461.41205	0.30205016
466.88476	0.33804226
470.94379	1.0224946
473.36529	1.037726
481.13517	0.95563681
482.01258	0.2615826
494.09961	0.64094906
497.6166	0.35622611
498.0657	0.67048981
505.79383	1.2822466
506.9231	0.85970577
509.74993	1.8436187
519.25887	4.9946438
526.03082	2.4099516
530.15203	0.66150954
542.25154	1.0424804
543.22388	0.31006546
546.20793	0.34309649
557.82336	0.71191445
561.3302	1.5595709
567.14517	1.7625025
569.11664	0.6958457
576.18106	0.43069381
578.1945	1.1533345
580.62901	1.0879963
583.15102	0.88706456
586.21977	2.9429301
587.5246	1.7542303
593.16487	2.1803054
600.26961	2.8368953
600.9866	3.9776958
606.25935	6.7373414
608.14826	16.817108
613.26165	0.91200967
617.36444	2.2700197
625.19	2.2818152
632.20276	0.96792465
637.92671	3.8572878
641.24474	4.6884986
645.19298	0.99055398
648.10448	1.0287944
653.23291	0.37652785
659.379	2.4597429
663.26328	10.545959
667.49528	4.0388131
668.21914	1.3936933
676.18229	17.637878
684.30191	2.7556529
687.712	1.3960133
689.61185	2.8513086
691.0132	2.246798
693.73196	2.8692063
696.11325	4.7697001
698.57169	6.7529016
702.33428	10.099726
708.97888	5.6082215
711.67395	20.45647
714.14171	11.95747
720.1874	42.017984
723.35217	2.5533979
725.77424	2.3431053
728.98823	0.91691725
733.25459	3.624721
737.14765	2.841026
739.7146	2.1844723
744.83996	1.698563
754.18292	15.689251
756.15915	6.0118259
757.98101	11.452627
761.17293	7.733459
764.55432	34.811989
767.42312	10.219392
776.63342	1.6756895
784.37884	1.5222096
791.2405	10.701421
795.17883	14.685257
798.3813	3.5475114
804.27044	89.261127
807.40349	4.2942132
811.26691	1.3925218
815.93394	3.1104895
817.23606	1.7963977
822.78049	2.4531839
823.43653	6.518794
832.76832	10.62471
836.23354	2.6368056
842.32561	1.0261413
843.95436	0.91924069
849.69261	4.2255543
852.36929	3.8982539
857.9546	2.6942797
861.24497	10.298432
865.66096	4.2433441
868.42748	3.0681022
873.49636	6.6911389
877.17741	4.0882086
882.20299	1.1037699
887.458	5.3973323
895.64294	8.4810239
899.90979	4.3246981
902.27952	4.9004317
905.30229	20.644881
905.77517	5.6662524
908.79097	1.7647849
916.34143	1.8928054
925.64769	3.5357467
931.2597	4.3586364
936.70256	0.87856373
940.24774	9.1600686
940.88244	12.139314
951.17543	1.1630791
952.64855	1.6201663
959.19276	3.3236634
967.4227	7.6264057
975.76789	51.229628
984.11458	2.4452922
986.85584	1.0607882
989.44782	1.3929672
992.7949	1.2686025
995.20472	2.089544
999.31056	2.0791469
1001.3242	3.1505945
1005.968	3.0068368
1010.307	5.1359701
1013.6007	2.0184004
1025.4363	1.2193072
1029.2958	3.9048039
1032.7349	2.8084112
1040.2983	53.274304
1047.2877	1.6246013
1048.5166	2.1518177
1056.8164	1.2800329
1062.5204	3.2862555
1072.9354	3.6208647
1082.1898	1.1387868
1090.5605	24.112924
1097.5185	0.69783477
1112.0389	14.214516
1118.827	4.1919385
1125.1492	2.4621069
1129.2623	0.76214713
1136.3538	1.6444052
1138.7526	0.67417676
1167.5147	0.85421765
1173.3083	0.78461032
1181.7225	3.5413044
1191.5131	0.40521596
1198.5319	1.0368701
1204.5002	3.5583071
1215.214	2.0639025
1230.9253	1.132587
1240.3282	0.49418546
1249.2299	2.0061763
1255.49	0.79241611
1281.3643	0.76022173
1294.4708	1.7601761
1310.2722	0.96223019
1323.9612	0.84388961
1333.5067	1.5101947
1351.5388	3.5015219
1367.1406	2.1206395
1387.4813	0.60148187
1394.3041	1.7958474
1422.6671	0.89229911
1427.6296	1.5403195
1464.569	3.1541211
1469.3555	0.61400866
1479.4331	1.5909151
1512.8197	2.1007704
1579.5203	1.0807839
1593.5448	1.5379432
1614.6665	1.7555493
1668.5514	0.94742493
1680.4535	4.7561586
1732.1232	0.93481926
END IONS

BEGIN IONS
TITLE=84: Scan 1095 (rt=1294.95) [E:\ORBITRAP\Laura\130118_OT_LB_Leaf\130116_OT_LB_wholeleaf_1.raw]
PEPMASS=637.2608 14832.762
CHARGE=4+
SCANS=1095
RAWSCANS=sn1095
RTINSECONDS=1294.9527
197.11506	1.1465943
199.26495	0.94569567
207.60249	1.8924766
216.8283	2.1446558
222.19405	1.6244544
226.12325	1.2990157
241.01919	1.8512211
241.92422	2.7379522
244.9488	5.4872938
259.05252	4.5821079
267.88241	2.86345
270.0375	4.1879942
271.09305	1.2382324
276.11993	0.90089797
279.88909	2.2023294
282.95729	1.5448964
283.89948	1.2218711
289.09741	1.0235268
293.04482	2.9279512
294.16814	1.5911596
302.07319	5.5715888
312.95382	2.8172494
317.09932	1.4340445
317.69299	4.0274383
321.23541	10.328489
324.92525	3.2601042
329.15069	1.16985
333.06508	1.8390097
337.32391	1.068767
338.67747	1.8754503
340.19659	2.6503278
340.91821	4.316655
353.11373	4.0763973
360.24754	1.239794
363.25308	1.9737855
364.07764	1.1937758
368.78929	5.9190264
370.93939	3.3358135
375.77755	2.4418408
378.54971	1.2987472
383.13021	2.917489
388.00734	1.5609944
390.60329	3.211945
400.34629	2.7088021
402.01643	4.7763983
402.72995	6.9728233
406.08373	3.1506732
408.8946	4.1782576
410.55103	4.5012293
411.12014	12.384647
413.01471	1.2746562
415.59273	1.268334
417.77221	2.0710523
420.11987	11.094793
425.18472	3.94701
428.12585	1.9813799
431.06153	4.1613524
432.27998	8.8351018
436.19736	3.0143748
436.88227	4.9190651
440.30413	8.6889596
442.10234	6.9900031
443.73198	3.5998704
447.23977	2.397858
448.49299	3.1598672
451.2355	2.2291888
454.02002	1.2831414
459.54102	1.8594489
462.12693	1.6846176
462.76559	5.2764359
464.84495	2.4439448
467.15436	3.9600118
468.45967	1.6038922
471.7019	10.811658
474.27629	11.777266
475.50477	8.3988397
477.85003	7.0218508
478.45491	10.167489
479.24048	2.7177862
483.15002	2.054411
484.5149	17.520202
484.937	5.458794
487.09181	2.9755801
488.03276	1.4586399
492.17895	2.9257858
494.4583	3.7174452
496.01567	2.4450628
499.08221	2.7280781
501.53296	3.74889
502.91512	1.7923677
504.98663	1.2470824
506.25601	2.5380849
511.08472	12.151058
515.06407	6.7940852
515.78407	8.1523702
520.8494	21.228293
526.56857	11.92827
531.13898	10.464607
532.81995	8.0055531
533.48612	12.48116
537.52393	3.0485604
540.11236	17.346376
542.30232	7.8908158
546.21639	2.5504198
549.16238	28.325761
552.70808	32.933153
553.8622	5.8065804
557.75157	11.497336
560.87701	5.4634049
564.03614	43.510111
564.45414	11.631828
566.68334	4.6926243
568.99031	7.0762361
569.70005	11.5375
572.23755	6.8740411
574.89382	2.6161866
577.43675	2.953059
580.25217	2.6897887
582.1289	3.5784321
587.19269	5.4748534
590.79214	25.656888
593.77784	19.810381
595.66805	5.6547008
598.21155	37.100176
599.11802	10.180719
603.43952	46.33834
608.30004	12.472795
609.86261	5.4094348
613.31648	23.673442
617.2019	41.154633
619.22878	41.845532
621.03273	18.245739
623.57709	27.545431
624.42726	41.629048
627.24166	69.004296
628.39545	114.00897
630.28897	8.2014598
643.23871	4.9782414
648.48334	5.7111475
651.68477	8.82504
654.53786	6.0802919
660.7591	133.20729
664.33545	5.4786033
667.08074	29.624463
668.24945	16.487646
670.84558	4.7174897
672.26277	2.9757903
675.16705	1.7470363
676.3133	3.8204082
680.67101	7.404166
681.73878	2.4294163
683.13599	8.2786493
688.65906	4.945785
691.36035	13.061437
692.20857	27.005733
695.42417	72.788409
698.19211	12.209628
699.00912	5.7983802
701.8383	4.5950629
707.26477	35.371826
709.60339	17.801206
710.40872	36.729597
712.54377	4.4133896
716.23031	54.43216
717.44243	11.52195
724.11227	234.91064
725.75059	87.060865
728.346	15.037303
732.32485	4.6310077
734.21704	18.33029
739.72316	15.3986
743.48331	15.106105
745.27956	5.7377959
748.22072	2.6297923
751.73159	15.850053
756.56466	2.7395878
758.0908	7.183883
761.71136	7.9113911
763.71844	5.6228502
766.72399	20.217381
771.77214	26.991955
777.81711	6.6028066
780.77279	34.500758
784.44439	15.282294
789.75149	47.850596
790.30225	69.783495
794.14172	21.760763
798.12878	23.70986
800.41757	8.6137425
805.07785	9.2859258
806.86898	14.524684
810.50764	4.619856
812.00948	3.8827734
816.38313	6.8595435
817.34148	4.2410321
821.26563	11.834889
826.93372	3.0100111
827.42819	6.0546876
839.14068	49.069543
845.24711	22.847072
845.70087	3.5172934
853.86317	7.0293815
854.33457	24.867529
858.45396	3.3880956
861.3059	6.2518093
864.11492	2.4273492
869.01392	11.576988
870.84862	10.787232
877.53345	2.5017307
878.92138	1.6019343
886.23976	7.0244046
892.11736	4.6135443
897.08753	2.3477862
901.29145	1.7153974
906.85218	7.9859521
911.83832	9.7114174
921.13197	15.606943
922.2603	16.791149
929.28937	3.297796
933.55048	3.5654713
934.32109	1.4829867
940.25413	5.9683949
952.3335	4.5133017
957.095	9.2092542
968.23021	46.621975
980.17723	4.0107592
984.58186	1.6039162
993.11819	8.7800716
1001.0159	5.58328
1009.2158	1.6273608
1030.381	6.9045172
1037.2521	4.9483831
1049.7467	5.0707149
1052.1704	2.9715385
1057.589	12.249676
1062.4044	5.381017
1067.4733	2.1474157
1070.3316	2.3749777
1079.2109	10.834668
1097.2502	27.090511
1103.9383	2.4807692
1108.2676	2.5987721
1122.7288	17.012359
1127.3535	2.2585291
1147.5067	2.7506222
1158.3241	2.6186943
1187.5802	2.7048737
1202.5433	1.9840783
1226.3682	4.4030355
1229.2462	5.1909203
1236.6527	2.0401284
1259.4294	2.6455334
1272.4003	8.8987163
1299.5367	3.1592028
1487.0328	2.4401256
1510.7632	2.483909
END IONS

BEGIN IONS
TITLE=85: Scan 1096 (rt=1295.63) [E:\ORBITRAP\Laura\130118_OT_LB_Leaf\130116_OT_LB_wholeleaf_1.raw]
PEPMASS=437.24037 4735.9312
CHARGE=3+
SCANS=1096
RAWSCANS=sn1096
RTINSECONDS=1295.6323
128.94383	3.14297
130.0233	2.5488076
136.98239	0.65109666
146.77779	3.9316799
147.07028	0.84497332
148.95831	0.58778789
156.9951	0.92764166
159.00885	7.4477343
170.9975	1.9430364
174.8305	1.152632
175.08036	5.4201628
182.94168	0.36842899
186.82516	5.4478483
187.10381	0.24390823
198.01139	1.495094
199.12242	0.79929707
200.86473	2.4126458
203.10254	0.69418947
205.06852	1.8889054
206.66529	0.36767513
207.95382	0.48702216
211.10503	2.0184783
212.76086	1.7774991
213.95691	2.4628907
215.89993	0.40150438
216.90945	0.99843861
218.04711	0.97977002
218.63187	2.0772612
219.05365	0.69655017
225.05326	1.4106904
226.88679	0.74545194
229.01019	0.46336884
232.89129	1.1528667
233.9186	0.49814113
234.79738	0.99617899
236.01121	1.0163066
239.12303	1.9740621
240.70573	1.9231191
241.93849	1.404407
243.07242	2.4479646
243.57252	0.5790694
244.65711	1.0475252
246.84461	0.77028881
248.12262	0.49103603
250.57117	1.2908861
253.97325	1.0468682
255.13878	1.7514359
258.0515	3.140457
259.18308	2.0778326
259.60755	0.25383552
261.01535	2.4459264
269.88043	6.477476
271.88585	2.4273592
276.47622	1.3499613
279.21627	0.64901775
285.11984	0.89862066
286.10447	1.2583112
287.90686	4.4975703
291.27356	0.53689442
294.93545	2.3121457
298.84045	0.39987664
300.51348	0.26609404
306.64899	0.90199687
309.23382	2.1216396
312.36905	1.6507132
316.62316	4.4011718
317.93127	1.0375595
319.98721	0.34736228
322.76561	4.6393139
325.05256	1.1646485
325.88515	0.26365412
329.27291	1.9737161
331.19287	0.48724977
333.23348	0.38110886
338.52585	1.8374042
340.04664	0.73271095
342.71514	2.9798748
344.1676	0.824711
345.44804	2.2338613
349.1442	0.68246552
350.1052	6.840857
350.5959	1.0425541
351.1125	2.2184023
353.14132	1.1629751
356.95529	2.7318607
360.24899	5.24719
363.14055	2.1092351
365.615	0.45481202
367.28627	0.85927035
367.68877	1.1280402
370.32469	2.3090531
373.00269	1.5918586
374.71649	0.57629887
375.14125	1.8082154
377.93977	9.1290131
379.74745	7.6564252
381.99909	0.46845259
386.20019	34.965335
389.03516	7.6643635
390.04451	4.2386426
393.17596	4.4511715
395.76543	27.791321
398.99588	25.314224
402.18829	1.2007927
403.73818	8.4092867
405.23871	3.5641155
407.10988	0.52672009
407.75511	1.9693404
410.10326	3.5348578
415.27979	6.4782891
418.25164	7.5708032
419.09259	2.4811861
419.73355	10.232607
420.72232	1.8683094
423.94321	6.5004072
424.90566	15.283467
427.70645	32.742071
430.05763	29.134095
431.17347	16.861876
431.67196	60.945498
437.04365	3.0263712
438.67286	1.329193
440.26852	0.55082572
441.87238	2.6704104
448.02162	2.5108224
449.67039	2.5186484
451.93819	7.2655329
452.44493	1.5884272
456.43531	1.0236219
458.32067	1.9679931
460.35134	2.9096901
464.92838	2.7314448
465.54157	4.4263131
467.3911	3.460333
469.97371	16.733247
474.62511	3.2369815
477.28085	1.6588788
478.12946	0.59749933
478.82726	1.0748276
481.28941	1.2472706
487.79542	22.123533
488.10643	4.8813401
489.29645	3.1278651
491.40675	3.4740329
494.28277	2.8429771
496.61616	1.3868344
497.11078	8.6538106
497.43651	2.4767771
505.68622	28.08063
508.22631	1.8121009
510.72409	5.2409526
514.67372	3.9500184
516.05929	6.4517326
517.82988	0.80659697
519.7417	2.2299109
523.75134	7.39799
524.7536	5.855943
526.9116	2.7612089
529.72606	3.007209
530.2997	5.0089246
532.0986	7.1190859
534.03107	3.6137257
536.1372	3.3774119
538.42625	8.2639724
538.76765	3.2387642
540.71755	1.4738218
543.76337	7.7578246
544.76084	11.800141
546.72107	3.6165922
547.1333	6.3162673
551.38425	1.2661775
553.3875	5.2072486
554.2181	8.9839229
562.24398	63.013149
565.32577	2.6617763
568.49492	0.71915613
569.09495	2.0347157
572.68242	2.2806015
573.72801	4.3652027
582.22782	7.6855699
586.31715	23.511576
588.10895	10.899165
591.20078	16.444266
594.242	2.0036953
598.17403	5.0078701
602.23109	4.1964372
605.23921	4.6999601
607.18656	6.4314849
611.38748	2.1370369
616.04053	1.9492415
618.40077	1.2656804
624.01412	3.0630882
625.31161	1.4857321
628.40038	1.5815321
632.71426	1.7000588
633.3042	4.7405255
638.28039	0.53300876
644.42248	2.0950695
645.44736	0.57366703
650.16696	1.3187708
653.18981	1.3599436
654.85511	1.2834041
658.23472	1.7846593
659.16744	0.67984119
665.11798	0.51213017
672.26208	4.3847776
677.42688	0.43402173
683.34387	0.63038349
695.21678	0.80681662
699.28284	5.2681743
706.14591	1.5698342
709.26779	5.3562639
715.2344	1.7389944
717.34516	0.83925826
724.19064	1.3033222
736.1637	4.9873847
737.09798	2.0532396
742.55862	1.6239145
744.42213	0.8600525
754.23173	1.6604937
757.10457	0.65542897
759.43959	1.5869592
763.11672	0.53615067
772.99631	0.63480895
776.42346	1.6629346
787.40945	1.0430964
793.1296	4.4522088
799.22372	1.3746524
830.27972	1.3058133
834.3608	1.1942545
844.43207	1.9855526
846.35392	1.9915293
848.22218	0.8173299
864.00676	4.9788436
882.15555	9.7852539
882.71156	5.1889542
927.52099	0.66315303
959.53467	2.6745473
977.37966	3.2715669
997.46372	0.83066812
999.25838	0.54238704
1011.2342	1.3774593
1019.58	1.791265
1051.2767	1.8458502
1058.4645	0.84006009
END IONS

BEGIN IONS
TITLE=86: Scan 1098 (rt=1296.7) [E:\ORBITRAP\Laura\130118_OT_LB_Leaf\130116_OT_LB_wholeleaf_1.raw]
PEPMASS=544.28183 7884.7271
CHARGE=4+
SCANS=1098
RAWSCANS=sn1098
RTINSECONDS=1296.7006
155.96062	0.83678355
183.12346	0.7407881
197.11502	2.3424568
199.00177	4.2983775
200.15489	1.8395662
211.23068	1.5549341
212.79008	0.74915248
216.09352	1.1992641
226.13562	0.88990746
226.91219	21.414322
235.03557	0.945756
237.6984	0.99601646
240.78673	0.57301317
244.06552	0.96074477
246.0765	1.3359427
248.11914	1.6064392
257.12673	0.55525127
263.9245	1.1377633
269.59662	1.195023
276.12301	0.49994997
277.18484	3.2194344
284.02899	1.2985142
287.94317	1.9058823
291.94675	0.58391461
295.32709	1.5702765
299.91416	0.3187868
300.66111	0.86831514
304.27893	0.92768488
309.952	0.39663464
310.94381	1.0371696
315.07361	1.6038648
322.15646	1.2913838
324.14319	0.6831066
325.62967	0.70114885
331.19797	3.4126073
333.65828	0.39787462
335.49371	2.0274461
340.09282	2.6947466
342.19504	0.82370662
343.15968	1.5995586
344.17942	0.5632569
347.09912	1.4739822
350.71412	2.7798269
355.88411	0.44702213
359.79485	1.2372329
363.52225	0.61030922
365.65941	0.46020917
366.15087	0.55981615
369.99674	1.2196752
370.77731	1.6536427
373.04534	1.7987962
375.04638	2.369829
377.24155	1.5587435
380.75427	2.0435964
382.79309	2.1070064
384.34859	3.7683677
386.04572	10.222089
386.47394	3.2935558
389.15823	4.6338427
389.85763	1.4395551
390.64715	0.78688958
398.21451	10.916925
399.69814	2.7622289
400.70139	4.3191365
403.13981	0.611994
403.87677	0.68880296
404.54918	2.6118446
407.23785	0.98465708
411.93348	2.115598
412.55552	0.49796408
416.42825	1.3530137
422.95415	1.095296
425.06775	5.0593658
428.89419	1.0594593
429.9466	0.36408592
435.99445	0.91458214
439.96182	4.5682372
443.77636	3.8507253
444.10145	0.99503193
450.141	0.91686889
453.70078	1.3170764
455.75076	0.72642483
457.24298	3.1322428
458.67364	9.1803537
461.99121	1.8535761
466.02325	34.160082
466.6995	8.7403614
467.46588	15.880931
470.2054	1.5553955
472.07317	1.9392861
474.10321	0.87994417
476.13305	0.49994405
478.95961	4.4758388
481.29043	2.383051
484.87839	10.200103
486.16156	3.7851503
488.24039	1.246567
489.43105	1.5817637
492.28029	5.1364777
492.99962	5.2237818
495.04403	1.5491597
495.83619	3.6321503
497.33446	8.7531919
499.08411	1.9907342
500.66059	4.258231
501.97145	1.095614
503.59184	2.6203946
505.32148	4.6963805
507.94722	3.4859616
511.29942	3.5944862
511.69593	10.492399
513.07636	2.4342142
514.36141	4.7227264
515.46758	1.8458417
517.61855	6.2453772
518.60289	12.212371
521.69975	8.3936808
525.30118	10.51666
526.95239	10.1054
528.89185	5.5429179
529.48579	10.938168
532.66483	11.417772
534.17987	17.958952
535.18313	31.428614
536.91269	11.281621
537.83416	7.285389
538.70152	9.3744634
544.156	1.3279778
549.1023	1.5659777
549.67154	2.3015994
550.78936	3.6638656
552.46536	1.5463968
553.56811	3.4659371
554.25185	4.2873924
557.53549	4.9436671
559.92374	0.86998944
560.89525	2.4510112
562.56515	1.4527904
565.16596	2.4336263
567.35316	1.4156499
569.49012	4.2801362
571.19461	1.9452084
571.72917	3.6226231
573.78701	5.4083991
578.88011	3.3399688
583.24963	7.7242187
586.83513	8.4657763
591.41036	2.9842434
591.93401	4.6498485
593.20774	6.6438723
600.34592	2.9852897
603.79033	6.1648844
605.85448	8.5057539
606.95906	16.057208
610.38125	9.3798538
613.62519	1.1699543
615.90573	3.1275511
621.00476	13.945744
622.63556	36.10314
625.1613	9.8964352
626.62293	9.4684331
628.01908	5.5642241
630.3628	2.2849111
631.18991	3.7394427
632.91382	1.0495187
637.39518	7.7345475
639.81211	6.949241
643.97904	33.420187
649.96185	575.23023
654.04518	6.0000225
656.74144	3.7998027
657.85429	3.6427391
659.50344	4.0305594
661.24768	7.0702486
662.33046	1.9363973
666.1679	5.6485459
667.74752	2.9165451
670.50097	4.8863572
671.46227	2.9423303
675.46092	6.6005679
678.26244	4.7277437
681.41836	32.023989
684.89843	5.2637291
687.56035	68.18102
691.04448	16.406972
696.87438	7.7408232
697.86599	4.1909103
700.93378	1.8624685
704.47216	2.8064703
706.3679	5.360769
713.17607	2.9014162
714.97811	1.5971627
717.75652	2.4016813
719.51645	5.9346913
726.03285	4.1245204
728.0271	3.701673
731.18042	3.9150802
733.02301	2.90517
737.52094	1.7297505
741.15739	3.4771561
744.89508	3.4443697
748.46494	0.50837925
753.24687	1.5121492
757.75427	3.9673102
762.93416	1.2361125
764.49793	4.4185435
768.37402	0.66730748
771.0451	4.4824579
776.37181	2.9289989
777.15717	7.8034786
778.29116	4.6849183
783.16291	2.2661152
789.46963	1.1646433
794.258	4.7371293
798.35884	1.8647097
799.01832	2.1303035
806.47844	2.6162522
809.05284	2.005877
812.99338	0.87020223
814.42564	2.7165191
822.34329	4.1662642
828.844	2.6661671
832.29314	5.072673
833.14837	1.9597815
844.3993	0.87708938
845.11651	1.2810961
863.35717	0.63193055
865.9094	0.89129272
871.474	0.80665954
876.95143	2.1305118
881.35858	2.2313609
891.13529	0.55750651
894.94462	0.95358042
898.34259	1.9675261
906.19023	0.88994471
921.66437	1.4857279
927.30884	2.1874918
932.40913	0.9810784
938.17584	0.70346248
956.47102	4.2405281
958.26128	1.5961711
975.41443	2.6024397
983.39148	1.2685525
990.20532	0.84651995
1001.7191	1.0003281
1012.3992	0.60076293
1023.5421	1.0216731
1026.3389	3.0589035
1029.1001	1.1919379
1047.3635	2.3115125
1066.4322	1.232139
1069.1523	0.62019647
1085.3848	2.3946082
1101.417	1.9044684
1127.2956	1.3472235
1139.5453	0.88515427
1158.6149	0.83865997
1172.5113	2.5634861
1191.326	1.8338393
1196.8009	1.0021719
1228.8861	0.73484962
1234.526	1.6808948
1275.3938	0.76055511
1301.5065	0.79816007
1312.271	1.264854
1329.2131	0.96660587
1382.3784	1.0827425
1580.4768	0.85816196
1635.7643	2.3762942
END IONS

BEGIN IONS
TITLE=87: Scan 1101 (rt=1299.07) [E:\ORBITRAP\Laura\130118_OT_LB_Leaf\130116_OT_LB_wholeleaf_1.raw]
PEPMASS=495.29829 9660.9688
CHARGE=2+
SCANS=1101
RAWSCANS=sn1101
RTINSECONDS=1299.0668
142.03682	0.60541213
158.11804	2.2448595
159.02711	3.5149685
161.94162	1.7646686
169.03288	1.0025541
171.18172	0.58961757
173.0531	3.4384383
175.08875	23.556575
182.81219	2.265243
184.93159	0.62085876
189.03202	2.6329694
191.14465	1.1181032
195.01279	1.2166502
197.07433	7.6430601
199.06985	2.8070652
199.91525	1.1111387
200.91551	1.7565278
204.06858	1.2427155
205.00624	0.54249755
207.00547	7.7047449
210.82202	1.4154943
214.05372	3.7648599
214.98309	1.0942131
216.98675	1.6970645
220.82257	0.83675653
222.07906	1.5534567
222.96477	1.1669273
226.00234	0.82489631
227.66541	0.56962572
234.68659	2.1177494
235.05738	5.6252231
241.07891	21.167702
246.00972	0.80543324
246.99069	1.7160449
248.78436	2.2619118
256.13832	1.1213123
257.22849	3.6978325
257.90513	1.0431884
258.1918	12.567203
259.14181	1.8204108
260.13472	3.6020059
261.04474	0.92569209
264.67364	1.2559373
269.86402	2.3658375
272.84759	2.6609121
274.12303	2.3853728
275.03002	5.7977566
277.61226	1.6571255
285.06235	2.1082822
285.55445	3.5173874
286.04041	5.1479466
289.16537	1.1825521
292.71849	2.6348669
295.08926	0.84523427
296.0196	0.56524366
297.99688	1.1377994
300.05735	1.9915912
304.07384	2.9600644
306.11134	2.0443297
310.82704	0.7481946
311.09929	3.8695628
312.19972	0.89189287
317.9308	16.860219
318.54642	3.4733853
320.01734	1.7580058
327.08605	3.8569692
329.27727	1.7064436
333.01951	1.1493357
335.61831	3.1999309
335.99982	5.6059378
343.27366	0.71333875
345.03292	1.7700241
347.93346	1.1487667
351.62139	0.83332759
356.37504	1.4793421
358.06932	1.6466205
360.09292	4.6912045
368.70597	40.965206
371.10533	4.4561649
374.23369	3.4542049
377.64373	27.832901
378.08539	5.4352964
378.78008	9.4854537
382.08173	1.6438847
382.76574	2.67116
384.73319	1.9037523
386.07725	3.3598062
388.57748	4.1467752
388.95667	1.0862652
391.26013	2.3599919
391.89202	0.72494415
393.20305	1.326764
395.09103	2.6352446
399.1521	4.681007
401.13628	1.9960269
405.14234	8.4192551
408.40062	3.0640875
410.08424	2.9485172
412.14796	8.2430873
417.0203	17.932218
420.25922	3.1521421
421.20929	14.39791
423.38378	4.5294958
426.13358	3.8186106
427.79251	1.0327389
429.61149	1.8726695
431.67343	2.6707076
433.45241	3.1625546
434.86285	5.3235863
436.01085	10.637688
437.46361	2.4075675
440.63489	10.178265
441.216	22.529064
444.28578	2.5734411
445.70607	3.7641437
446.26038	6.1698297
447.0435	10.392956
449.14422	5.78804
451.28827	2.70517
452.19317	1.9752314
454.77669	5.3920926
455.78481	2.2080625
456.33811	6.0488023
458.41209	3.8205591
460.28339	3.1232109
463.47211	6.6262816
464.29461	11.808217
467.78606	7.5543502
469.84576	11.493267
473.30094	70.826875
476.81958	68.880662
477.80596	16.156712
485.25042	49.815258
485.78281	204.48263
487.69886	17.888904
488.77098	19.928263
490.63092	2.132008
492.13403	1.0118102
494.69357	7.0375575
498.90517	1.1830945
501.06735	2.2316461
502.29816	3.1907323
504.60128	1.1161848
506.19561	0.97357697
508.07083	1.0977971
511.97577	7.8611724
514.47399	1.3718179
515.55701	2.1547609
520.21651	10.714956
523.3194	2.0800541
526.82702	2.5761038
529.69984	4.0513829
532.23752	9.9257082
533.27021	2.9217952
533.67744	6.8747141
537.22707	1.8927289
538.34342	2.9245454
541.10064	2.9119209
541.88505	6.2394177
546.33342	3.2676072
548.49319	4.4326556
554.26249	50.42431
558.16445	3.9627396
561.49985	8.3527213
565.14969	13.855496
569.27836	33.516083
573.35075	21.025364
574.73794	4.8879391
575.98469	10.002951
577.69711	6.3017431
579.36319	10.220555
582.98197	10.377139
585.32256	7.1879688
587.11321	6.7480889
590.38998	1.7935824
591.22156	1.0653012
594.38835	5.9398267
600.70137	5.4058836
603.23387	7.4929463
606.19193	4.3370108
607.14107	2.2052237
612.23494	14.296043
614.74482	4.4801033
617.22833	8.5757915
618.25884	14.017053
621.18106	5.7560337
625.28208	6.2315456
630.26211	5.8236385
630.91277	2.5642279
635.13772	7.0068011
635.83175	3.1571141
639.68342	11.04998
644.09494	3.4679717
647.24249	6.515249
649.13804	3.1311737
653.32224	30.614441
658.30778	1.7630779
661.14405	3.3177294
663.784	7.5661041
666.75458	3.7750844
668.49674	2.8906703
672.36962	6.092754
676.42832	7.9339205
677.90257	8.9394957
682.34986	2.4185739
683.86005	2.4877009
685.33494	6.0168896
688.30716	7.9102417
691.30407	6.7262501
700.17209	2.1890228
700.72348	3.452606
704.69161	5.2426082
706.14922	2.9365082
712.26757	2.5955818
716.40848	28.315047
718.25024	10.249861
721.14848	2.1031159
724.25417	4.3344517
732.12459	21.726601
732.46104	73.760429
738.38839	6.8901202
741.3049	7.3693854
743.43399	2.6225868
754.29768	29.450287
759.28107	6.6646322
762.36585	2.1926953
764.3141	7.4356176
770.28443	4.0948076
777.24341	9.9324269
784.60188	2.8588002
787.36713	30.545244
794.05916	5.8162959
798.20477	2.4759205
806.40012	0.89941533
815.31495	86.952169
827.14936	1.8238344
831.9475	2.3571579
833.43127	1.9661194
834.52697	3.4471901
842.43831	3.3257374
848.24984	5.2791046
851.41875	5.9520074
860.37115	2.4158268
871.27209	1.5614517
876.95092	1.9483806
882.21093	1.6379241
884.17378	1.2724444
891.18367	1.6925413
898.26401	3.0336613
901.15503	0.9671495
910.3692	0.81747108
949.59939	3.0908411
958.47912	1.4310892
968.0668	1.0497975
END IONS

BEGIN IONS
TITLE=88: Scan 1103 (rt=1300.03) [E:\ORBITRAP\Laura\130118_OT_LB_Leaf\130116_OT_LB_wholeleaf_1.raw]
PEPMASS=512.53246 10861.528
CHARGE=4+
SCANS=1103
RAWSCANS=sn1103
RTINSECONDS=1300.0273
176.18794	1.1306081
181.24428	1.0992666
183.31241	3.9497785
194.87534	1.6858399
196.23824	1.6173881
200.86363	1.1929109
208.90137	2.4670997
212.14126	1.2827309
212.98412	0.91680463
219.97958	1.6243545
226.06468	8.7873113
227.93054	9.6124272
228.2352	0.85906059
235.08655	2.9389509
239.63108	2.4347621
241.93616	2.1322145
243.08931	8.2266525
244.08952	3.8522141
246.31776	1.5656468
251.14305	5.3821507
251.89722	2.5990507
258.88807	5.4832264
262.08826	4.0998646
267.04751	0.62840219
270.49733	19.991152
286.27908	3.3853314
299.93811	4.1035678
301.09022	1.0218229
303.20471	1.5818579
308.8959	0.91969649
311.02971	1.9034703
313.30127	0.74960661
318.57096	6.3324897
319.11202	9.9613172
319.82901	4.372666
320.9845	1.9698871
322.05568	1.8125591
326.2047	31.060691
326.69262	7.5905309
330.18951	2.2955652
335.86397	4.0821808
339.10657	3.0717761
340.03215	6.5367448
340.36696	1.5054211
345.16223	1.9375802
349.01324	3.2501638
352.98211	4.5890119
357.09637	11.819063
368.21258	2.0529521
369.25275	1.1922402
369.96156	4.2613479
371.38223	2.6578581
372.28524	1.2036276
379.26884	6.4241579
380.64403	2.7428096
381.80503	1.2852191
383.14946	1.3350849
385.99334	3.2492482
388.15971	12.527749
390.56373	4.4145364
395.16184	1.8403757
396.99903	7.5614013
399.67263	11.641585
400.45265	2.5949108
401.03234	7.3855524
402.71578	2.9714813
404.45288	3.7721415
409.24266	5.9500432
410.97618	4.7088467
411.90062	15.364435
413.37431	2.7878975
416.54425	3.330363
418.04446	1.1321554
420.9673	7.0536644
424.21986	4.0096342
428.14076	13.87872
429.00669	6.0064751
429.3907	2.7975653
430.48093	4.3894155
437.36488	1.85246
440.14991	1.7978244
441.05763	3.7052784
443.8422	5.8548715
443.91256	2.0375709
446.13078	5.1657283
448.07087	7.9338301
451.3542	14.419925
452.37465	8.3275436
455.08337	10.312491
458.07442	1.7981234
460.79	8.8428405
465.50803	73.886357
468.17375	10.08463
469.17231	60.309511
477.06135	7.9109095
479.30595	19.071906
484.50008	4.3853261
487.15081	7.737944
488.25186	2.63596
490.1134	7.4326721
491.54786	3.6983685
493.47	15.267814
496.76662	22.802257
503.27903	44.44725
504.03336	23.239093
506.02992	27.3531
512.34832	4.6197884
517.14721	7.9024364
521.08866	6.1521062
523.12806	8.3378204
525.26638	3.8549561
527.9826	7.9629122
529.27693	14.866763
531.63645	2.681283
540.20945	42.091749
541.52524	9.3911861
543.94407	4.4014892
545.89815	2.3130204
549.60603	9.7579236
552.26233	6.9065086
552.76957	14.873716
555.89322	1.306013
558.01484	4.0471529
560.75701	38.405204
564.22712	59.175551
572.67095	4.8308022
573.49384	6.9056846
576.74086	3.3649711
580.08471	11.324634
588.70213	9.0951819
591.08874	6.1876658
595.82758	6.3465303
596.32677	10.596008
601.63493	61.988193
602.22907	20.589611
605.03623	5.4500968
607.2021	56.159271
610.9771	4.988246
613.19077	11.297044
614.07905	16.801467
616.76503	37.822144
623.3891	14.396311
625.23541	78.037978
625.76355	23.07359
628.56812	12.684796
631.23046	7.2690425
634.2961	11.683446
635.95485	10.847656
640.12321	97.30714
645.03975	11.043711
649.11651	35.878809
653.17596	33.406092
653.60852	11.455809
657.80874	5.6484463
658.31646	9.7056543
659.18602	2.6824249
667.40593	7.3160704
669.21526	27.36732
672.47027	5.7907717
674.33898	7.506537
677.20342	15.657908
680.74049	30.678439
681.53411	9.5929607
687.21088	15.515134
689.81295	68.25687
693.27217	4.6984187
697.79352	113.17908
701.34808	1.2410612
702.23932	3.0883456
707.90818	4.8775781
712.49408	4.4978203
723.3305	2.178678
726.18988	2.923772
736.76824	5.6396626
737.27075	8.7819387
739.15136	1.7036254
745.31296	68.964782
746.66906	10.165598
754.29864	99.006989
758.03319	3.3242858
761.44494	9.7295407
765.14035	2.4200699
775.79864	5.3647717
780.43519	6.6075364
782.94531	3.4536327
789.74979	25.052574
798.3499	8.9901044
802.35904	2.6822587
804.43509	5.6477863
810.41471	11.924037
815.35265	2.0954914
818.78972	6.8976723
822.29503	7.5836616
826.35923	4.8639039
828.75372	3.927633
833.35835	2.3831417
837.8584	7.2493932
847.04802	4.8306984
848.11135	2.1650509
855.4258	11.241263
856.37099	4.1426485
858.39785	5.5739437
863.21997	2.4992492
874.80802	6.762588
887.14779	1.405179
892.43555	9.2243554
896.92481	2.7553502
903.33801	4.5581404
907.15283	3.0671853
911.22653	1.9737742
915.34643	2.2129635
921.35638	1.8702136
927.3004	4.1921873
928.22943	1.8259587
951.0704	1.6781523
952.44405	2.6093329
959.32293	2.104987
979.62031	2.2005515
982.0528	3.4506906
984.7302	5.7978329
1015.895	1.8632247
1018.852	4.0959744
1022.2265	3.7030036
1039.4221	4.6460686
1056.5415	2.347297
1094.5041	4.2312875
1104.6354	2.9659606
1123.6166	2.7239904
1128.7324	1.0067489
1145.8113	2.5137462
1151.627	3.9936229
1176.5604	1.8671218
1223.1916	1.3506936
1241.6075	3.8429505
1250.443	1.4049752
1264.5531	2.5582583
1353.5071	1.0457898
1451.5017	5.5718951
END IONS

BEGIN IONS
TITLE=89: Scan 1104 (rt=1300.65) [E:\ORBITRAP\Laura\130118_OT_LB_Leaf\130116_OT_LB_wholeleaf_1.raw]
PEPMASS=644.81743 10043.938
CHARGE=4+
SCANS=1104
RAWSCANS=sn1104
RTINSECONDS=1300.6472
186.88389	0.82390422
198.14101	1.1959394
199.1256	1.1558633
201.1779	0.77970126
216.01858	7.5072786
218.81161	1.2898499
244.15789	1.3004175
257.87657	1.5601373
259.97372	1.2041283
269.90063	1.0973864
276.29166	1.0574001
281.89149	1.1192627
294.1831	2.5300235
299.00374	3.9718373
300.01532	2.1213198
302.02743	1.3061807
311.29186	2.4766161
312.34548	1.0444519
314.99248	0.79938032
329.01885	6.0606543
329.30229	0.88644731
330.32868	0.82812
333.74093	2.7371348
335.09348	1.6472385
348.55984	1.2644469
351.28535	1.5074171
353.10521	0.76808312
356.31531	1.5784885
357.99483	1.1690327
368.25354	0.7141929
374.02234	8.1677693
376.63022	0.8952209
385.2854	1.4536319
386.15786	4.6518789
390.06823	1.4163038
395.97797	1.0069879
397.70182	2.4187553
399.11146	1.7308076
403.0464	0.84124807
406.34535	1.3293287
409.09796	2.4689878
415.19026	7.6898719
422.77473	4.6007153
426.11319	1.7728601
429.97174	1.0615356
435.29034	2.6017695
436.58138	1.352842
440.72957	1.8069394
444.16618	2.4534785
444.89943	1.3350269
448.46582	0.97871939
454.07227	2.0083374
455.9888	1.4220772
457.48688	1.2124346
459.11654	4.94343
460.11706	7.366423
462.89881	2.1603056
469.18743	6.9903996
470.93925	1.6556928
472.17033	3.6481199
479.76242	7.3562192
485.0894	0.81224382
485.82896	3.6240917
489.21995	1.6821941
494.76122	2.2196382
497.84963	8.0207088
498.72115	2.6936499
508.28618	3.401543
510.94759	7.1750753
515.27626	5.3113115
515.81749	1.4341289
516.9157	2.3887657
518.26811	8.467997
522.55165	3.7333145
526.59115	5.0366723
529.14972	6.3919254
531.84616	4.3628148
536.84982	9.6887624
538.70269	2.6639763
541.08891	8.045154
542.40543	1.87587
545.702	62.039084
549.23758	3.8538458
552.30009	3.2481037
555.70654	4.7927771
557.48455	2.7717467
559.60347	17.543512
561.92275	3.479269
563.67599	5.4551918
568.10048	10.43643
568.96467	2.8877847
572.73222	5.9798652
573.98942	13.434558
577.43302	6.7207482
578.62763	6.6305692
579.23853	2.0136812
582.04607	3.225289
583.7883	6.9508267
586.95716	12.346068
587.98752	8.400654
590.98224	5.8460269
593.40738	21.580584
594.24988	9.8223294
597.59739	14.420612
600.01741	4.0162439
601.13057	7.4501119
602.75593	3.6820713
606.01812	8.5207204
611.28765	9.2327825
614.73597	18.500232
618.88244	18.217191
621.56542	35.440557
625.88556	73.53874
629.18814	14.271256
630.78881	17.588135
632.00482	20.803176
635.85493	129.71349
638.70744	9.8714746
644.67136	1.0646733
649.93936	1.6735246
651.36799	4.0550006
653.87109	8.5964816
657.29966	8.0570876
658.19885	1.3793702
663.17857	5.7638653
664.48961	8.0996792
669.26826	3.6902527
672.30749	5.6095118
674.90896	7.8022722
684.97565	6.9049454
687.06989	10.912998
687.98929	7.1698855
690.93501	2.5628575
694.18023	12.955831
695.86048	6.6016694
698.79974	6.1507592
702.30633	12.936366
705.92107	10.011204
706.84643	2.1702356
708.32531	2.5827304
711.15048	3.5952013
713.15154	4.9616914
715.72268	5.0371785
718.24485	9.2676081
719.43667	10.090321
722.61496	6.3025957
724.95303	15.91205
725.84962	26.366921
728.28069	8.6831207
730.30103	13.817969
731.40006	14.78991
734.9481	19.25719
736.30114	11.152305
738.18436	8.3291625
744.27191	38.203305
744.68332	19.536908
750.03245	81.43817
755.15363	17.940357
757.75383	12.753508
762.58715	3.4502944
764.67739	2.9846998
766.88051	5.9886383
773.3703	25.715206
782.05093	71.859782
787.59762	124.85466
791.76538	5.6028114
797.07746	14.473237
799.08464	4.650146
802.50298	6.577926
807.46999	9.2300653
811.61664	12.070097
816.78907	14.549237
822.16905	8.0675022
823.58057	2.9827769
827.17529	3.2113396
827.50092	10.005288
831.29162	3.940276
833.82914	5.3773232
834.69764	1.9443827
842.81325	12.053737
851.33523	18.617363
856.97157	10.589075
860.30198	46.853731
866.46842	1.6202991
867.93156	1.2905209
873.9027	4.2305394
877.23874	4.9801526
879.74361	1.8670191
886.84676	5.9807401
894.86774	1.3785292
899.16204	5.5107404
905.82822	3.6699255
908.82258	1.4842833
912.93118	2.8337849
916.87467	7.4583678
918.48813	3.2858788
925.66564	1.4123529
928.4451	2.5949468
931.33706	2.2352086
936.08785	9.2851159
938.36976	3.5398192
941.64098	1.5877279
945.39055	16.179485
949.37364	2.3141286
955.27394	8.9114695
957.39076	3.7095041
963.56695	1.9766488
966.44249	1.0750021
971.38486	2.5255463
986.46589	2.9028392
995.73312	4.6371078
1000.1141	1.3730278
1022.8629	4.6818202
1024.6176	1.402437
1031.0575	7.5120648
1032.389	6.9780941
1040.5606	3.4172211
1044.0513	1.2397249
1044.6686	1.9417559
1060.7073	1.2534794
1062.4207	1.6760225
1074.4534	1.780876
1085.5563	1.2115558
1089.4726	1.9776731
1092.4759	3.6435637
1107.085	1.7887301
1123.4175	1.7171891
1125.8353	2.9987385
1144.5165	3.2518055
1153.1576	2.2962195
1155.4568	1.6738289
1163.5896	1.8168973
1173.5976	2.1216355
1176.1778	1.3595328
1189.6259	2.3526192
1209.4614	2.3353549
1216.2599	1.3575394
1232.5818	1.4658135
1284.5961	1.412834
1306.5543	1.9427024
1329.2332	1.7220951
1349.3505	2.6255419
1375.8135	1.3075041
1426.2838	1.8381958
1465.7286	1.3680235
1490.5106	2.5518967
1535.2495	1.874489
1598.4629	1.3778299
1680.5433	2.2401006
END IONS

BEGIN IONS
TITLE=90: Scan 1106 (rt=1301.84) [E:\ORBITRAP\Laura\130118_OT_LB_Leaf\130116_OT_LB_wholeleaf_1.raw]
PEPMASS=815.3729 8122.9067
CHARGE=4+
SCANS=1106
RAWSCANS=sn1106
RTINSECONDS=1301.8369
287.27017	1.3594041
298.04321	1.0413036
330.95947	0.97857356
339.04473	0.77664279
342.1806	1.2720168
349.62525	1.9821916
351.83748	0.72113409
358.18663	4.2833318
358.60584	1.0529314
369.53044	1.5233174
374.14862	1.693798
386.16114	0.85245828
388.00909	1.23762
394.09701	1.9203608
400.078	0.70311266
405.03346	0.90317033
407.75394	2.5515312
410.21598	1.5246708
414.21047	2.0650003
416.15185	0.93298745
419.94547	1.3041576
423.15714	1.5432459
430.16182	1.3317592
431.10117	0.71642751
433.14905	1.1182063
441.94362	1.3845657
442.75776	2.705634
444.20585	2.0457966
448.02307	5.5803695
470.23356	2.0624057
481.73503	1.7444895
495.1562	2.708734
498.14156	1.1134249
509.23929	2.0739784
512.03884	1.2207558
514.05099	2.1311152
516.1423	1.7685749
517.33361	0.87768951
527.35724	0.80271957
536.33276	1.4341352
540.21484	1.9180202
543.85923	0.96237256
551.15085	5.8093244
551.83101	1.4731964
554.29534	1.8501939
564.05216	1.2350569
565.35095	0.95732993
568.12036	3.3875485
571.62591	1.0841158
578.64306	1.4005668
580.93226	0.96345028
583.62109	1.5434485
587.15798	9.4828241
588.91223	1.9026412
589.33867	3.6557272
599.21646	2.3423442
600.86334	1.3288439
604.2331	6.5292589
604.58568	1.6604732
609.27654	3.5953328
613.04702	3.6360408
613.77855	0.89368031
619.02741	1.4311135
620.18137	0.6519698
622.22032	1.0042905
624.45253	1.1859815
626.43093	2.0408177
630.38918	1.4178206
632.74508	6.3744922
634.30741	5.3047533
642.65967	2.3561254
645.33595	1.4396507
648.03092	3.1368648
649.75555	4.0085856
651.11989	6.3391445
654.34661	12.557947
659.66773	29.929323
663.87562	13.253411
665.98538	2.8388754
668.20038	5.0531915
671.23518	4.4288249
671.9744	7.2051266
674.31011	0.89516121
680.13535	1.1563286
682.92674	2.2883512
686.29313	11.503542
689.34316	2.4059767
696.30762	2.2347038
696.98406	2.9096545
699.24662	2.1938665
702.36772	5.1974602
704.58909	2.1673657
708.30521	1.9006848
709.94937	4.1796622
713.63995	1.1760165
719.4477	6.359355
722.22812	3.7432829
725.80528	9.5891366
729.28853	3.3513038
731.12904	3.3594644
732.63287	4.3022088
735.2198	2.927465
738.96452	2.759582
742.98381	4.4549517
748.59622	15.715404
749.39096	4.8030895
751.57783	4.1328312
754.56488	8.6466094
757.64303	1.818273
760.84346	11.487486
765.46706	3.587324
768.30661	2.4270227
770.83246	2.0790552
775.40533	8.3886642
779.19988	9.9613986
781.21217	9.5683297
785.04405	6.1317193
786.92867	17.070331
790.72058	8.8043269
792.2533	10.990035
799.15577	27.529655
805.96925	17.574662
806.87912	42.38534
811.541	1.7202026
815.33614	1.6638541
820.7695	1.8898988
827.97938	4.9811847
829.31262	2.2102363
835.1874	2.129778
838.84903	5.0251408
844.17883	3.4429101
845.96082	3.6240272
853.71366	12.257545
858.14286	10.251316
859.79811	14.327763
866.11762	14.160995
869.36698	4.2241324
871.87895	7.481697
879.87851	10.978975
882.31846	5.5231682
886.12695	3.0903992
889.41874	3.7521242
891.47124	2.6747867
903.17826	8.9193078
907.07002	2.3143784
910.91697	3.5926803
916.33224	8.501869
918.85055	2.1394974
922.69252	5.9710253
924.79552	11.965743
931.82543	7.6239082
936.27775	9.3057866
941.24667	9.2397255
944.12073	17.647364
947.37252	5.751784
949.49385	4.4079477
953.25841	4.144112
956.42184	6.8552831
958.96786	3.2143672
961.76789	3.9852783
964.67751	2.6058085
967.58944	7.743793
970.77973	6.6943689
976.07113	6.686729
980.07391	18.097765
985.61712	3.8197762
988.68971	12.516232
991.85252	14.849242
994.88708	3.0891882
999.23492	5.0493708
1004.0793	2.6568412
1008.1982	30.80473
1014.3595	79.502651
1017.5632	6.5736986
1020.4711	2.5971939
1024.061	3.8238059
1032.4604	20.639897
1038.3414	41.755277
1040.2509	6.2887352
1044.1348	201.8815
1048.2672	9.7626138
1054.4073	1.3768882
1059.0878	1.9849049
1067.2546	23.36338
1075.4302	1.8248028
1079.4017	1.7281118
1084.2696	1.9051004
1087.7361	5.5539708
1089.7621	4.1316743
1097.364	5.3413837
1103.4197	5.0979435
1113.5117	1.4817542
1121.8606	7.4704003
1128.1823	3.6292706
1131.3258	3.4936725
1136.4715	3.628435
1140.0226	1.4145499
1154.3242	25.852302
1170.8772	3.4712799
1179.3804	1.9204549
1187.635	2.411961
1190.4706	2.855868
1202.8932	5.6142405
1208.4606	8.3648658
1214.5147	1.5302602
1218.3125	2.5993726
1228.4077	3.4108997
1236.4433	12.875288
1246.2362	8.1214967
1254.8448	2.5966329
1265.2847	14.611067
1269.4643	2.7573407
1272.4732	3.6209989
1278.286	11.211923
1288.0804	10.411787
1295.7014	3.3263678
1302.6886	1.1872409
1312.6242	1.2513865
1331.4745	2.8359907
1336.6825	3.5481976
1348.5223	3.5685174
1371.8227	4.8884373
1374.4351	4.2633049
1377.2898	2.4783544
1397.369	1.6657404
1400.4336	1.7184787
1407.5078	1.6592811
1420.3352	1.8147259
1432.4808	2.2443405
1456.565	5.5531767
1466.0941	3.1288772
1475.5792	1.6376167
1493.9691	3.7872053
1504.7184	3.8180902
1541.4304	1.6337628
1577.2382	1.8732439
1590.6881	1.3928252
1624.3229	1.4903594
1809.7173	1.4646508
1922.1831	1.6022863
1994.9644	2.3600663
END IONS

BEGIN IONS
TITLE=91: Scan 1107 (rt=1302.56) [E:\ORBITRAP\Laura\130118_OT_LB_Leaf\130116_OT_LB_wholeleaf_1.raw]
PEPMASS=751.09176 10112.389
CHARGE=4+
SCANS=1107
RAWSCANS=sn1107
RTINSECONDS=1302.5611
230.04051	0.80696681
241.41376	0.93651148
244.10714	2.1989994
244.95967	4.3547614
254.99654	0.83092742
264.09944	1.0453556
266.93301	0.79560963
293.31029	0.9863471
298.26806	1.5046039
299.04182	0.6903068
316.0824	1.1142966
317.18797	0.70690142
323.36703	1.2435779
329.22488	1.1393064
332.01675	0.84541256
334.07336	2.0232554
338.80224	1.0273066
339.16859	2.3211955
340.0099	0.92756288
345.16858	2.5728232
359.06027	1.3928107
373.74852	11.407286
375.94948	2.1568174
377.27579	1.4887737
399.05321	2.3263497
399.73087	1.5679899
402.91058	0.86971058
424.07414	1.9166586
425.20454	0.80787388
426.90728	1.3204989
427.65958	0.98412903
429.16483	0.97581463
438.39935	1.555634
444.90432	29.889796
445.69526	8.3229969
454.02717	1.3362049
457.30854	0.90625354
457.87921	2.2985976
460.37806	1.1647082
464.16648	2.1020915
483.34442	1.6395807
488.14412	2.5384041
491.60335	6.5311606
492.99133	1.8589254
499.99213	2.0418546
505.25951	10.022049
509.10922	2.1143704
510.22017	2.7055961
512.88281	2.7338885
516.71387	10.628881
518.8136	1.0398053
523.48151	4.4332139
526.62027	13.186751
529.09913	1.0556521
532.12417	3.0325396
535.56943	1.2399361
537.06849	2.6378252
537.7345	8.3316638
543.13062	1.2591044
543.92858	10.506249
545.34609	2.3476735
559.80519	1.4368049
561.87348	0.87961683
569.62083	7.3672871
572.23041	1.7003358
575.19419	1.1037838
580.34922	1.8534523
583.26419	3.4379813
586.97539	1.2918319
587.39329	2.9042083
589.67379	4.37122
592.39241	1.0200748
594.37341	1.2536886
600.17871	2.7550005
603.79978	1.8009332
605.27262	1.7669355
608.23702	2.111803
609.2327	4.7649852
614.04411	1.1555658
615.95199	2.2623633
617.11731	4.2416119
618.20665	2.6604591
623.26547	4.2546194
624.88729	3.7387099
631.06002	2.6780323
631.84146	7.0164065
634.34806	23.218227
635.95397	10.095671
640.20805	51.539577
644.59175	4.7028046
645.18846	8.9206736
650.804	19.297206
651.56071	8.7406487
653.81628	3.5899881
655.39451	3.255702
657.24404	3.6867802
657.69946	11.774027
658.62163	4.3746745
663.66375	5.5845314
664.72501	10.171134
665.97752	4.7651783
668.67306	4.1329056
674.32113	22.314758
676.46198	3.6171271
679.21959	9.3705544
681.25482	1.7872876
685.59864	41.266636
690.35255	27.662789
693.53967	1.5425797
694.11415	2.3418542
696.65286	3.3294701
698.35781	3.4300102
701.12335	5.4013077
704.15267	2.2280921
705.66111	10.272332
708.25844	10.742126
709.25801	6.8623856
713.8206	11.32809
718.01344	10.547587
719.33191	32.536164
723.28114	41.544341
726.98156	6.1435403
737.61112	17.199621
740.01761	38.433471
742.00925	59.88882
746.62233	2.6374518
750.2602	1.3464138
753.08369	2.3341233
755.6937	2.2535102
765.4645	21.012627
768.09473	7.6039213
771.93924	7.9286688
778.15284	9.6324922
780.89169	9.6117647
781.72096	4.8261527
784.04154	15.82335
786.60237	2.5265964
790.52135	21.414123
794.89508	2.4502036
796.27215	5.7131439
797.57914	2.1777191
801.16537	6.360126
802.65628	5.9432091
807.06096	10.824846
813.93772	6.5249071
816.31719	13.165036
820.28292	62.27023
827.13081	6.9613227
829.43798	2.5561665
833.18066	11.772714
834.28617	26.031313
839.23178	5.496807
844.15837	12.034469
847.64687	7.4045311
853.15979	77.90208
858.62524	8.5524484
861.7845	69.49178
862.86087	17.769968
866.98222	4.2037753
870.81099	10.277676
876.72697	46.503784
881.94821	3.1099434
884.79221	4.2869663
887.80515	4.8221729
891.2211	5.6325926
898.47139	4.8494976
900.4533	6.9088535
903.75251	8.0884635
912.26897	34.44076
920.02573	8.8310023
924.19395	7.189804
927.08387	3.3569099
930.58238	10.957659
933.32748	5.1542731
936.89279	12.765653
938.77313	4.9760926
943.03967	17.064177
943.65476	28.354234
948.46098	7.4786528
949.28419	21.053935
952.79222	7.9125357
958.15386	11.802039
961.86714	2.3218124
966.4394	4.1066672
966.96083	11.654841
970.81622	1.5061839
975.46408	25.171808
976.35077	42.556971
981.203	20.295414
987.51915	1.9172376
991.03417	2.1131302
996.72309	10.62869
1005.4844	2.6324825
1008.2748	4.0546299
1012.8279	5.0455374
1014.495	4.9152506
1022.3115	2.9985148
1029.7529	4.243829
1032.3228	14.527567
1034.247	12.071849
1040.8741	2.9408625
1050.4316	26.576862
1052.2097	40.524015
1057.1568	3.6089842
1060.1767	2.7787641
1065.3603	3.0634282
1070.295	2.6083452
1074.1828	1.9345526
1079.1631	9.3495246
1081.0284	4.0099772
1084.9889	1.8358565
1097.9898	2.9488629
1099.436	2.4271752
1105.4489	6.8902246
1112.8882	3.4546066
1120.349	2.0484494
1136.0157	2.1990388
1143.193	2.1217751
1145.4274	3.4721231
1162.4657	3.5030269
1166.5056	2.5883149
1175.0922	2.7204909
1178.7168	2.720188
1184.5345	2.2648125
1212.1719	3.549441
1217.2809	2.2570797
1227.3313	2.2861966
1236.0022	4.2964281
1249.285	4.9015622
1256.4019	1.2931405
1262.6955	3.034711
1267.7037	1.4123573
1276.7468	3.1921207
1288.6037	2.0038172
1297.271	1.3517901
1316.2693	1.467795
1428.6745	2.3347359
1438.67	1.419448
1589.857	1.7354572
1790.9015	2.2153823
1846.8388	1.8072837
END IONS

BEGIN IONS
TITLE=92: Scan 1109 (rt=1303.74) [E:\ORBITRAP\Laura\130118_OT_LB_Leaf\130116_OT_LB_wholeleaf_1.raw]
PEPMASS=540.78184 27094.207
CHARGE=4+
SCANS=1109
RAWSCANS=sn1109
RTINSECONDS=1303.7383
171.85252	1.7999081
187.04502	1.5603945
199.91929	11.186326
201.12876	3.1470724
203.08188	2.4206178
209.857	1.970723
216.05846	4.6471863
228.52562	3.5821889
243.78543	2.5238131
245.14829	2.8205073
250.67508	1.6757244
258.08191	7.1090061
262.05643	9.9245904
262.60854	2.5576742
264.21743	11.059734
271.13482	1.9567637
277.98825	9.1086859
284.08373	4.5891018
292.24984	1.7363966
296.50436	4.6663838
298.76472	6.2927544
299.86435	1.9558714
301.03679	1.4620052
302.19103	3.2224058
306.62857	1.97586
311.13882	1.8371526
313.60036	25.110361
327.54706	39.985915
328.07246	60.811726
329.97757	3.5572107
333.62426	5.5606894
334.51848	2.0513278
334.87686	2.7801192
339.21726	3.7032046
340.76669	1.9089252
344.12238	3.0749261
347.25032	3.7460656
348.16944	5.4927529
349.11805	2.1317505
349.8305	2.357682
353.1186	3.1455136
355.89087	10.672369
356.66311	5.8755507
357.12826	2.1142603
364.13584	3.5819215
366.95545	4.5712424
368.99174	6.161998
372.3264	5.9267303
375.15477	4.3476139
381.90085	3.2545715
382.98085	2.6890058
386.03881	4.3262578
386.62748	2.5726695
391.05381	27.052906
392.16856	16.005347
394.78747	8.034705
395.19478	1.7640971
398.27498	24.072042
399.10737	16.560477
400.88408	2.4306324
402.2223	2.9010072
402.55615	11.202299
406.66273	3.5196122
408.04025	3.0751267
410.07664	17.217716
412.64798	32.467654
413.25613	4.969744
415.08711	12.158024
419.21852	3.200466
420.99698	4.7081351
421.80698	7.8856753
427.05019	48.374355
427.41364	5.0373021
429.09778	2.4310596
430.09108	6.401833
433.69452	5.3286511
438.00953	6.7050793
439.19537	21.60122
440.45978	13.542508
442.1884	21.474582
446.19588	69.517355
446.58286	12.593127
448.60257	3.7612456
450.26399	3.5577751
451.74388	6.9936278
456.18135	96.60142
458.98976	16.160981
459.97781	27.576306
463.08397	5.7828675
468.19588	2.3556275
468.93277	9.4317518
471.10898	2.535551
472.46849	2.0883116
475.70255	7.7169623
477.14739	11.876086
480.10647	6.2581404
483.04253	27.509034
485.37127	8.8172977
486.27184	7.4445075
488.80946	74.436573
491.49331	5.9938896
496.98855	31.087459
502.81729	80.972116
503.6951	19.310379
504.15733	37.65237
509.01619	52.991404
512.10344	2.9176581
512.93567	4.5516805
517.12595	6.7787885
520.03364	11.844657
522.13209	14.263953
525.95288	91.139751
530.22729	25.821815
531.88096	94.642697
533.20382	15.740561
533.70361	28.653975
539.62804	1.8067899
545.9932	5.9429573
550.76586	4.3934691
552.64083	3.7533669
555.02758	35.496502
555.358	154.43662
556.91649	11.152759
559.85386	5.7998809
565.11296	13.875756
566.14332	15.598749
568.90305	10.33208
570.94095	6.9567485
572.59713	38.657307
574.00353	5.8264264
578.2805	50.713415
578.95378	68.373976
583.17057	56.94638
585.31384	13.039855
586.2431	3.8445533
591.72711	5.8915196
594.23059	10.981767
596.74899	42.992322
597.18218	6.2017793
603.39318	31.263409
605.70174	26.465754
607.07688	8.9702841
608.43591	7.284739
611.6218	51.380186
616.16645	19.246181
618.4474	12.153359
619.21612	6.0474573
625.2491	479.22976
631.47449	7.8647011
635.92676	21.796233
637.49279	10.976357
642.41687	21.775111
644.31327	5.3951057
648.5039	32.927542
654.31232	146.25047
659.72604	19.809743
660.73777	58.053011
668.73827	416.24272
671.8879	16.745726
672.51485	25.549321
677.91315	59.101505
680.18841	27.477636
684.07382	3.3848481
689.28323	171.55011
691.24738	42.02848
696.21117	95.461098
696.8969	12.234693
696.92078	39.91042
702.37685	5.8735729
709.07931	7.1040931
711.25405	77.894285
715.97532	10.438376
718.8188	10.513114
723.45374	54.673646
725.22829	111.95445
732.80618	237.04903
738.09993	5.8792912
744.7804	68.972383
753.77226	611.72531
757.77193	2.480471
762.40143	3.781148
765.11712	6.1719789
780.31046	5.8410033
783.40387	4.6958739
790.84694	4.2604803
791.95506	2.0253214
794.33819	9.1956347
803.29043	50.250453
803.87387	19.007052
808.7878	18.697823
813.19286	15.737809
817.80198	107.71812
819.98517	39.083459
824.36046	48.574864
829.17629	5.0232529
837.02796	4.9066103
840.49787	2.9959546
852.91179	19.953307
867.42346	22.094504
867.824	5.9776864
880.94652	3.8098397
888.17797	2.4576708
908.38017	3.4729948
917.2337	6.7258779
931.29398	3.9397246
935.37006	5.608766
942.15857	3.4360476
955.23095	4.5526664
978.40549	3.0231423
994.3529	2.8931543
1031.579	4.7547279
1041.4304	4.2298645
1067.4432	3.5546308
1078.6199	3.6529124
1152.6564	2.7700942
1173.4631	3.7918596
1205.5978	4.8274546
1244.3055	3.8097933
1289.5345	4.193365
1336.5003	9.8437932
1378.4003	3.6281565
1466.6612	3.2849451
1489.4635	4.1553733
END IONS

BEGIN IONS
TITLE=93: Scan 1110 (rt=1304.4) [E:\ORBITRAP\Laura\130118_OT_LB_Leaf\130116_OT_LB_wholeleaf_1.raw]
PEPMASS=723.82187 7205.6787
CHARGE=4+
SCANS=1110
RAWSCANS=sn1110
RTINSECONDS=1304.4
223.15271	0.42122343
229.15262	1.8137654
240.95975	2.1029173
242.12387	0.79629993
251.09805	1.3167327
258.01462	5.1045208
258.85883	0.71691882
272.13122	0.63420005
294.78991	0.71937856
308.18127	0.36835492
315.62238	0.42460622
330.11786	1.630715
343.34894	5.2022746
370.20337	1.0852717
380.54939	1.3146731
382.30084	1.3872916
396.17668	0.30148745
399.26248	0.49000081
400.04638	0.65871003
409.18597	1.0924247
413.28221	0.61473691
414.62012	1.7112883
415.36799	0.55452445
420.98642	1.7258593
426.84592	26.1893
429.94094	0.29878607
432.7391	0.58535367
434.04721	2.1082903
437.18128	0.71584742
445.1383	2.2374776
452.08715	1.7381079
462.05609	0.33161481
470.22845	1.9366991
471.40654	0.74906466
472.07861	0.32747468
472.88875	0.22661912
478.1609	1.2467756
479.95101	3.8744537
481.97068	0.4141169
485.05358	1.6299231
487.80152	1.4895974
488.19605	4.574227
494.77745	1.0319329
497.96345	24.32148
501.17609	1.742096
[truncated: 26,453,811 more chars]
