# Supplementary material for: Proteomic analysis of the medicinal plant Artemisia annua: Data from leaf and trichome extracts
Source: Data Brief. 2016 Feb 23;7:325–31. doi: 10.1016/j.dib.2016.02.038 (PMC4781977; doi:10.1016/j.dib.2016.02.038)
Supplement: Supplementary file 2 — Supplementary material Data files Compressed data files of the three technical nanoHPLC-ESI MS/MS analysis replicates for each sample type (trichome-enriched, trichome-depleted and whole leaf sample). The data files are Mascot Generic Files (.mgf files) which were obtained by converting the raw MS/MS files using Mascot Distiller software (Version 2.3.2; Matrix Science, London, UK). [file mmc2.zip › MGF files + supplementary table/130123_OT_LB_wholeleaf_2.mgf]

# 
# MS.PreferredSpectrumFormat = 0
# MS.UncentroidingHalfWidth = 0.02
# MS.UncentroidingPointsPerDa = 400
# MS.AlwaysUncentroid = 1
# MS.RegriddingPointsPerDa = 400
# MS.AggregationMethod = 1
# MS.MinPeakCount = 1
# MS.MinPeakCharge = 1
# MS.MaxPeakCharge = 7
# MSMS.PreferredSpectrumFormat = 0
# MSMS.UncentroidingHalfWidth = 0.2
# MSMS.UncentroidingPointsPerDa = 20
# MSMS.AlwaysUncentroid = 1
# MSMS.RegriddingPointsPerDa = 20
# MSMS.AggregationMethod = 2
# MSMS.MinPeakCount = 10
# MSMS.MinPeakCharge = 1
# MSMS.MaxPeakCharge = 2
# MSMS.UsePrecursorAsMaxCharge = 1
# MSMS.PrecursorChargeSources = 1; 0
# MSMS.PrecursorDefaultCharges = 2; 3
# MSMS.RedeterminePrecursorMZ = 1
# MSMS.PrecursorMZTolerance = 1.2
# MSMS.IgnoreSingleChargedPrecursor = 0
# TimeDomain.MinPrecursorMass = 700
# TimeDomain.MaxPrecursorMass = 16000
# TimeDomain.PrecursorGroupingTolerance = 0.1
# TimeDomain.MaxIntermediateTime = 30
# TimeDomain.MaxIntermediateScans = 5
# TimeDomain.UseIntermediateScanCount = 1
# TimeDomain.MinScansInGroup = 1
# TimeDomain.CollapseMSn = 0
# PeakSelection.MS.FilteringThreshold = 0.6
# PeakSelection.MS.MinFilteringPeakMZ = 50
# PeakSelection.MS.MaxFilteringPeakMZ = 100000
# PeakSelection.MS.FilteringMinSNRatio = 2
# PeakSelection.MS.MinPeakWidth = 0.002
# PeakSelection.MS.ExpectedPeakWidth = 0.02
# PeakSelection.MS.MaxPeakWidth = 0.2
# PeakSelection.MS.MaxIterations = 500
# PeakSelection.MS.RejectWidthOutliers = 0
# PeakSelection.MS.BaselineCorrection = 0
# PeakSelection.MS.BaselineSubtractMethod = 0
# PeakSelection.MS.PeakFitMethod = 0
# PeakSelection.MS.IsotopeEnvelopeMode = 0
# PeakSelection.MS.IsotopePeakIntensities = 
# PeakSelection.MS.SinglePeakCharge = 1
# PeakSelection.MS.SinglePeakWindow = 0
# PeakSelection.MS.MinSglPeakWindowMZ = 112.5
# PeakSelection.MS.MaxSglPeakWindowMZ = 121.5
# PeakSelection.MSMS.FilteringThreshold = 0.6
# PeakSelection.MSMS.MinFilteringPeakMZ = 50
# PeakSelection.MSMS.MaxFilteringPeakMZ = 100000
# PeakSelection.MSMS.FilteringMinSNRatio = 2
# PeakSelection.MSMS.MinPeakWidth = 0.1
# PeakSelection.MSMS.ExpectedPeakWidth = 0.2
# PeakSelection.MSMS.MaxPeakWidth = 0.4
# PeakSelection.MSMS.MaxIterations = 500
# PeakSelection.MSMS.RejectWidthOutliers = 0
# PeakSelection.MSMS.BaselineCorrection = 0
# PeakSelection.MSMS.BaselineSubtractMethod = 0
# PeakSelection.MSMS.PeakFitMethod = 0
# PeakSelection.MSMS.IsotopeEnvelopeMode = 0
# PeakSelection.MSMS.IsotopePeakIntensities = 
# PeakSelection.MSMS.SinglePeakCharge = 1
# PeakSelection.MSMS.SinglePeakWindow = 0
# PeakSelection.MSMS.MinSglPeakWindowMZ = 112.5
# PeakSelection.MSMS.MaxSglPeakWindowMZ = 121.5
# 
_DISTILLER_MDRO_VERSION=2.4.3.0
_DISTILLER_RAWFILE={1}E:\ORBITRAP\Laura\130123_OT_LB_Leaf\130123_OT_LB_wholeleaf_1.raw

BEGIN IONS
TITLE=1: Scan 488 (rt=743.378) [E:\ORBITRAP\Laura\130123_OT_LB_Leaf\130123_OT_LB_wholeleaf_1.raw]
PEPMASS=562.30237 685.10278
CHARGE=2+
SCANS=488
RAWSCANS=sn488
RTINSECONDS=743.3777
158.86673	0.51758285
293.27978	0.29992616
303.99221	1.1286612
313.21692	0.2832969
322.12762	0.18294561
329.23626	0.84440491
331.08082	0.50351735
338.03751	1.2897879
340.89405	0.34140829
352.03729	0.92702351
365.19211	0.38324235
375.02533	0.87440935
396.70209	1.9015766
402.02838	0.49155729
420.77588	2.0308186
429.9671	0.76156233
435.32477	0.70632683
447.67036	1.287776
453.72296	0.27914143
465.84788	1.1793596
467.02809	0.56959374
471.03943	2.142417
475.03704	0.22136748
486.77496	0.45247921
491.05708	1.9507507
492.56114	0.85620915
498.87824	2.7639992
499.81032	1.086699
501.23151	1.7490056
501.85393	2.0729078
507.50055	1.1722684
511.02069	0.67478969
514.79562	4.3894668
515.98241	5.0536238
518.55304	1.800147
522.40222	2.0149595
532.05682	0.36072609
538.43905	4.8875466
547.23219	82.882582
553.34436	10.192656
556.40684	0.99944975
560.59067	1.5376296
567.99438	0.3456046
582.32586	2.649769
615.52136	0.38821476
636.21734	0.25188403
653.27984	1.0187032
666.1076	0.48490206
707.29608	0.32213447
733.34967	0.89212999
751.393	3.3359807
767.34607	0.79294294
795.11796	2.2893065
802.2492	0.59508725
807.37707	0.83417307
1066.3841	0.55571669
END IONS

BEGIN IONS
TITLE=2: Scan 669 (rt=941.717) [E:\ORBITRAP\Laura\130123_OT_LB_Leaf\130123_OT_LB_wholeleaf_1.raw]
PEPMASS=633.65836 2622.8433
CHARGE=3+
SCANS=669
RAWSCANS=sn669
RTINSECONDS=941.7171
202.51282	0.30960318
209.09875	0.65756888
213.96167	0.30894169
226.19135	0.30591332
228.01962	1.1742282
242.03073	1.084906
244.01794	2.6287195
245.11829	0.36955091
252.10184	0.69420173
253.02051	1.8549935
296.67096	1.3782336
308.11688	0.43699559
315.03986	4.2349081
332.96429	2.8179383
353.97128	0.57294292
368.12876	0.33831976
369.27096	3.6767781
370.06338	0.70713549
372.03746	0.49974669
377.90463	0.7293456
382.18699	1.3900582
386.25866	4.1621919
388.36904	0.70644414
396.07546	7.0145564
400.16797	0.41108934
405.21404	0.32688693
413.8863	4.4442674
415.01408	4.1296751
421.71087	4.370811
431.93628	4.1179451
442.62641	1.2411808
446.29257	1.0290174
453.28509	0.58555253
458.22601	0.44402506
465.19793	0.75856578
471.28908	0.78030353
473.26159	1.1241156
479.09008	1.5612347
479.80246	0.33968016
484.88037	0.3947674
489.85272	1.364265
498.52181	3.4132013
502.43341	2.2708366
510.75609	1.2724545
513.19167	3.2420544
517.15538	1.1757971
518.40512	0.77478375
521.74285	7.0592912
522.18041	1.6452453
526.32288	1.3328915
527.30991	3.1971048
528.11434	1.9351506
533.05016	1.2974794
534.59233	2.1267367
535.77515	1.0559999
538.67155	1.3112761
539.741	0.19585425
544.35331	0.9913104
544.98292	3.9663438
550.89258	1.0348327
556.94513	0.76778645
561.74993	3.8603532
565.6506	5.3221639
569.58517	16.611198
570.21544	3.9155883
575.47662	6.6588839
576.20716	1.7996702
578.33346	3.4482831
579.82554	2.8132139
589.11431	9.6914383
592.9434	5.3679481
595.0407	34.438196
600.91909	52.147707
604.43128	2.0213014
605.21173	0.76083682
605.57182	1.1418312
609.81342	5.8076235
611.15065	5.4964712
614.27546	10.586592
616.02941	4.7514792
617.43611	3.636268
618.14126	7.986298
621.6645	46.863795
627.47267	25.897884
633.60846	1.0642348
639.17846	2.5995239
642.07427	0.66468198
642.64206	2.7436734
646.1453	3.1328199
649.3926	0.27289144
661.79785	0.53670239
667.88002	4.2380778
672.19846	6.3348408
677.79695	23.813985
685.79269	5.3330378
700.17028	1.1298116
716.06775	1.0392117
721.466	4.7719082
725.21853	12.429083
734.24857	14.734598
734.81769	23.160116
741.11334	2.2869458
753.32812	2.2584348
759.26185	9.8937007
759.71971	1.6325383
761.85337	1.9380211
767.59171	2.3896245
771.19323	0.87933884
775.3031	2.5187279
779.40888	3.5901021
783.77685	16.891995
793.94842	2.9585623
800.4579	2.3145269
804.67401	0.80120004
811.7301	2.5243964
819.3303	1.3917005
821.59045	1.5013524
828.24075	7.9467351
834.39849	1.1767888
842.04571	5.8099842
843.37896	2.8098498
854.29948	3.3418021
863.31135	8.1784971
870.26453	3.392129
877.83532	4.4915993
897.18908	1.2020292
899.47106	1.7749055
906.9284	3.1923529
912.46112	0.4677406
939.24828	2.0222414
943.36535	2.2437733
953.38037	0.58856902
959.84009	4.5467777
993.18377	1.3644177
1004.4745	0.78503615
1010.1248	0.74854658
1014.5171	0.64992369
1041.3914	0.31943501
1050.256	1.9185662
1074.33	2.2601436
1111.5104	0.51054512
1143.5968	1.9337035
1207.4908	1.0629028
1255.2776	0.68818452
1366.7307	0.58966035
END IONS

BEGIN IONS
TITLE=3: Scan 695 (rt=969.759) [E:\ORBITRAP\Laura\130123_OT_LB_Leaf\130123_OT_LB_wholeleaf_1.raw]
PEPMASS=450.22247 1288.6136
CHARGE=2+
SCANS=695
RAWSCANS=sn695
RTINSECONDS=969.759
130.03105	1.7130047
136.08393	1.4168359
136.83805	0.38481406
147.9212	0.46703951
150.97871	17.536594
172.01565	0.4150128
176.10607	1.1873686
176.90033	0.38921411
181.06064	0.3165718
193.12332	0.22346929
204.12525	3.7119552
218.47886	1.7634375
221.07754	0.44792486
225.08362	0.15128962
242.95612	1.4012499
270.73526	0.35752326
277.96167	1.673497
286.52009	0.53293983
287.121	0.13259345
288.92091	0.43774597
291.263	1.1833591
294.71048	0.72141871
304.03601	0.43823877
308.62714	0.66174802
316.08682	0.43370221
322.08026	0.70342834
331.42754	0.87756786
332.89212	0.34965674
333.8842	1.0733516
334.4651	0.28705501
343.98841	1.0381777
347.40585	0.23083332
351.30916	0.73010773
355.14135	0.48239772
355.68075	1.0815339
361.90867	1.1364699
366.23334	0.74833242
368.51956	3.9528254
370.84942	4.3458235
373.83792	9.7468164
376.49477	0.33393127
387.11486	0.29588832
389.3667	1.4968945
394.15265	1.3344407
395.28162	0.91000775
397.47706	1.0264953
398.26671	2.2321963
400.62328	2.8931949
402.01059	1.1504285
404.14722	1.5984262
405.26223	0.37689741
406.75937	0.38839866
410.73132	0.78154241
419.11291	22.130122
422.64062	2.0797167
423.76377	2.8901739
426.58889	2.4546509
428.49862	3.422264
432.85107	58.048467
436.5189	1.7770494
439.65219	1.3083779
440.60103	5.432047
442.00913	4.9478063
443.40019	2.0412611
448.96005	2.3747427
449.77081	1.1689427
457.24835	0.24702352
464.30759	1.624096
466.76857	0.77639281
467.68859	0.39232296
468.21143	1.261653
470.33092	0.19064161
471.5029	0.34779604
475.52566	0.19416954
480.87347	2.5260154
481.20434	12.170092
485.96042	1.6269653
491.43527	0.81261865
493.7654	0.75710749
495.05482	0.48357583
498.26181	1.0716646
505.14923	1.2016214
510.55005	0.36316785
516.23321	1.9992771
533.16914	8.0123997
538.29895	0.24664604
554.70171	0.45323883
555.34857	0.94748843
566.07489	0.41113065
577.93835	0.31412451
588.75085	4.4135855
595.05059	4.8056375
604.09344	0.39674338
608.87963	1.3402355
634.16809	0.53381464
644.03912	1.7258498
652.1643	1.0429715
667.96143	0.49792751
669.37235	1.1859894
670.48111	0.49848411
679.1201	2.8797652
679.46221	0.84108497
680.1928	0.58362084
683.94799	0.96934078
696.19025	11.332192
697.30154	1.9146996
717.90326	0.64306757
743.15484	2.3182738
753.23797	14.708267
753.56556	4.2500098
762.44299	0.59894724
770.9698	1.4664031
771.60594	1.7271935
772.2736	2.5311905
799.05761	1.3675877
822.78302	0.22446149
839.92781	1.1743605
END IONS

BEGIN IONS
TITLE=4: Scan 703 (rt=977.189) [E:\ORBITRAP\Laura\130123_OT_LB_Leaf\130123_OT_LB_wholeleaf_1.raw]
PEPMASS=451.23497 1377.4559
CHARGE=2+
SCANS=703
RAWSCANS=sn703
RTINSECONDS=977.1891
129.06407	0.23789093
129.98592	0.30308051
136.10306	1.0595838
137.19887	0.19863874
147.01646	0.31082043
150.87983	6.5673482
152.10448	1.3416604
176.77251	0.78957828
186.03186	0.51796929
193.11511	0.8743705
199.07571	0.51604248
204.16003	2.5362414
225.01933	0.51207269
227.05973	0.86823022
227.91859	0.52509675
240.47421	0.85041414
262.02966	1.1326531
276.048	0.60876849
278.04706	1.4795034
281.96469	0.88427827
310.03875	0.38613047
315.13845	0.47597268
322.1012	1.7848884
323.30361	0.64873085
324.60072	0.43736181
335.95092	0.30219898
336.91338	0.394122
337.78029	0.51992916
347.81496	1.5995739
350.62243	1.7961415
352.64893	2.6749859
354.97313	0.2202363
355.86527	0.47604803
357.97556	0.62367536
358.72898	0.33073573
361.10594	0.40207702
362.94293	2.0269226
369.21315	2.2084333
369.90068	0.79479441
371.9481	0.41480743
373.0341	0.96258047
373.83917	3.3865847
380.16659	90.036394
396.79426	0.541517
398.55198	0.28069006
399.96636	0.64657184
401.27584	0.94950637
402.19621	1.4680436
404.93512	0.41253787
411.72313	0.80614133
413.12623	0.61470977
414.06188	0.3688977
414.79732	0.56349009
419.14106	17.476674
422.94399	1.504266
424.14489	5.1859415
427.61217	0.73277928
431.9848	4.8832764
433.32488	6.0616882
433.77054	12.573083
440.95234	3.8429571
441.6301	12.500139
442.13098	2.248585
446.12401	1.1734346
447.13107	0.50786831
449.63253	1.1623181
451.32293	0.69706895
453.3533	0.39290234
464.31607	0.7228637
470.79569	0.94089122
473.9729	0.5414436
474.67199	1.7028353
476.30328	0.30062658
480.94601	10.628603
484.35158	0.63080965
486.47296	0.7931568
491.42385	0.70098017
494.45825	1.2390333
505.1932	0.30963715
526.82256	0.45005169
529.16333	0.71444876
533.23203	7.1573734
537.19334	0.49629772
539.17911	2.81662
559.07239	0.37312865
561.13867	0.42131101
564.99316	0.9643888
571.23309	0.398879
578.25207	0.8406911
595.76793	0.8044019
599.35653	1.0917228
601.4421	0.70436553
614.36993	0.60789112
617.07403	2.802579
644.96855	2.1261998
645.71959	0.98782235
662.27301	2.5186046
668.10646	3.1616639
669.07405	1.8386791
680.46022	0.25280511
696.30556	4.9739337
698.35191	0.54047977
701.104	1.2604612
709.80267	1.7263437
737.13958	4.165845
743.16499	4.7541848
745.26976	1.2878482
753.33072	14.439526
754.16393	3.0517079
759.29805	15.983562
771.34493	4.7570289
812.05761	0.28731584
822.33618	1.0653059
837.04782	1.0267671
840.34476	0.37197812
END IONS

BEGIN IONS
TITLE=5: Scan 709 (rt=982.551) [E:\ORBITRAP\Laura\130123_OT_LB_Leaf\130123_OT_LB_wholeleaf_1.raw]
PEPMASS=513.2681 1068.9812
CHARGE=3+
SCANS=709
RAWSCANS=sn709
RTINSECONDS=982.5509
186.94741	0.98863618
192.01306	0.68471154
199.01631	0.3709447
203.1265	0.22631366
211.18823	1.5458584
217.69519	0.42514667
227.95071	0.6741269
234.11445	1.5537455
246.17639	0.19762553
255.89535	0.25190571
263.10919	0.57051633
295.15337	1.548797
295.82963	0.26351281
316.05895	0.14849358
322.26553	0.57385722
324.89344	1.4313868
326.69604	0.39590841
366.294	4.5996089
371.64602	1.6586313
373.10002	2.0393973
374.75039	2.4271005
375.26253	0.4737194
379.04148	0.47016386
384.41597	0.46918654
388.1571	0.38300101
398.28345	0.57461355
399.04339	0.94215781
407.82773	0.34158701
408.18004	0.69643326
415.2124	1.1602842
416.22813	0.81943403
419.95129	0.86478814
423.47538	1.5644169
425.10601	5.833238
426.23961	0.47915921
428.82861	0.67037014
434.22632	3.9583981
436.07949	0.46304231
439.39214	2.6833764
442.1745	2.3681177
454.4859	0.68666457
464.392	1.9648873
473.83378	1.4493298
474.96083	1.5162143
480.87319	1.2515304
482.70631	5.3842161
485.57555	0.36407567
490.0873	1.5330456
492.3049	3.5252671
494.10528	1.7369032
495.75691	3.0606075
501.60017	12.8047
503.7865	0.62172872
507.51902	19.400669
507.88214	7.2500092
512.96289	1.3004764
529.19231	0.42265917
536.63	1.5305281
539.14878	0.39971439
540.51801	0.3759404
543.22381	0.70993125
548.10678	0.36850286
552.88152	3.6640463
553.45855	0.63358571
554.21286	0.89462377
559.13733	0.85161418
562.29629	0.86556749
564.12518	1.0813418
568.48077	0.87895717
574.08526	4.6356761
587.26611	2.2050241
594.58288	2.2228513
598.92557	2.2775094
600.77386	0.58025618
613.49438	1.4623423
620.08388	12.004915
629.72817	0.60056427
632.07696	1.8809384
639.73468	2.6485011
642.03418	0.80825992
646.31805	5.4754298
655.71578	9.0862755
656.28411	16.144152
660.39183	1.1509456
663.58809	1.3194405
675.06945	0.25782237
682.17956	1.743431
690.44384	1.7625561
690.79514	0.69898061
697.05993	0.71926825
705.30823	24.503312
709.00782	1.7036143
720.95324	1.361963
748.25427	1.5076019
755.22589	2.0541812
760.35075	0.61025337
761.34153	0.19930843
773.19436	3.9200988
773.99012	1.6978432
790.24607	7.9594634
801.45471	0.65101192
818.93066	0.56311981
831.43975	0.99990207
849.34477	0.58731847
853.44384	0.25907047
862.14871	1.327788
863.31577	2.4931001
918.01489	0.28969027
949.23695	0.70218598
951.31219	1.0167943
964.17525	0.4250143
968.47149	1.2953118
1073.2513	1.5826457
1093.5218	1.349479
1164.1163	0.32255259
1262.2862	1.0536005
END IONS

BEGIN IONS
TITLE=6: Scan 718 (rt=991.118) [E:\ORBITRAP\Laura\130123_OT_LB_Leaf\130123_OT_LB_wholeleaf_1.raw]
PEPMASS=486.22518 1271.9218
CHARGE=3+
SCANS=718
RAWSCANS=sn718
RTINSECONDS=991.118
169.08558	0.53387108
175.27943	0.93140223
182.03683	0.63320539
183.03897	1.3400151
187.08713	0.30337759
202.87713	0.52193737
216.95598	0.64644271
241.02161	0.35706765
254.8375	0.58036712
272.65631	0.46864844
273.21236	0.76284339
280.78592	0.25234345
289.82912	0.65607441
290.28125	0.94951033
294.31409	0.26069234
297.00047	1.2686654
298.02379	1.9929637
312.86376	0.30750549
315.0144	1.5975427
321.65584	3.5119882
335.23085	0.54071029
337.26471	0.55886214
349.18425	2.1097959
353.21234	1.4554365
353.95298	2.436512
356.23875	0.48454022
363.83263	1.2593619
366.78888	0.81317348
371.089	12.516551
371.64003	3.0344298
378.81673	0.94024325
381.70831	2.4102333
393.06834	0.41549074
397.0351	1.2190887
398.97016	1.6470169
401.00841	0.89005708
402.58026	1.4648158
414.19848	1.5566812
416.07187	1.6591066
419.8743	4.5823197
422.34853	0.51949752
424.89389	2.0167686
427.73465	9.7950481
430.0451	4.2466554
438.94173	1.7968093
440.85476	4.8757255
443.21258	0.55434046
443.57705	1.6936119
448.04504	0.53597863
448.51857	1.4959294
456.1149	1.2311587
457.95114	2.3802726
458.77736	1.0687013
463.33796	1.4948482
463.89546	3.6315645
467.92232	4.8484518
468.82982	7.6366311
470.92405	0.31442064
474.62472	19.123344
477.10939	5.7583126
480.28384	73.174279
484.49456	2.3046309
485.27432	1.4145313
487.1761	1.0373263
491.57138	1.2764447
494.24141	1.3373196
494.94933	1.8328641
497.04947	0.81887295
498.7843	0.89995988
502.91588	1.817523
505.09278	1.4907562
505.87136	0.55032831
510.7916	1.5238523
513.25029	0.89702369
514.29153	0.38989744
531.81935	1.3258474
533.0727	0.66430519
541.34277	1.2968015
550.09033	0.4557343
562.33398	0.39816386
570.0417	1.4737106
571.59114	4.4353993
572.21825	1.6005026
585.95292	3.5523881
586.68403	5.9203578
595.87535	1.5722675
598.10088	1.9962169
602.20172	1.3872937
611.9031	0.66406157
615.05122	0.57523312
615.52846	0.94540732
620.26934	1.0339494
625.35412	1.0435852
629.34359	6.3280096
632.73036	4.720848
634.8888	0.74831838
635.45229	1.4014454
642.12143	2.8242611
643.28898	1.4956567
656.41344	1.2528668
658.43052	0.78053418
661.7138	1.3327619
666.2207	1.6351156
679.03448	0.62256581
694.30776	1.9756464
699.24104	3.0948206
721.31097	0.59177007
733.38829	0.34095159
742.32168	3.659913
797.26286	7.9715162
798.1208	1.9700206
798.90717	2.7179367
856.30682	2.6410246
1113.9202	2.2890407
END IONS

BEGIN IONS
TITLE=7: Scan 729 (rt=1001.79) [E:\ORBITRAP\Laura\130123_OT_LB_Leaf\130123_OT_LB_wholeleaf_1.raw]
PEPMASS=470.56964 2101.166
CHARGE=3+
SCANS=729
RAWSCANS=sn729
RTINSECONDS=1001.7936
137.05579	0.33357471
168.93069	0.95645559
178.15634	0.28303908
190.80897	1.7536742
191.11286	0.48547215
196.87543	1.9696532
213.96872	12.738536
214.77211	1.2798497
221.04178	0.4550756
222.3319	1.1512362
234.92981	0.38184579
245.48123	0.38635448
250.82609	0.30718949
252.82882	0.70420095
253.28046	0.79201105
253.79768	2.3958213
255.19083	1.7022765
268.14131	0.48789031
279.82583	0.19841646
285.84649	0.55763587
309.33465	0.93578978
310.71396	4.2560113
314.95722	1.2812655
316.10859	1.8229689
316.78185	0.84832871
321.29096	0.30820544
322.18493	0.25609405
325.13104	1.0912686
326.01633	1.49628
327.19387	2.2525536
333.37714	0.44462674
340.08014	0.69775199
344.07298	1.1998576
347.114	0.56160963
349.70459	1.2480605
355.31347	0.35418509
358.77481	1.2965864
366.19754	0.5114068
368.2015	1.3545241
369.94676	0.7636639
370.71706	1.7488091
374.694	1.5441597
377.00503	1.062769
377.55695	3.0887773
379.51526	1.3774723
384.68416	1.5641361
386.13733	2.8142262
387.62683	4.7760457
389.55301	1.9216808
393.6818	2.7690136
394.49088	3.5323417
399.42137	0.33611639
400.58299	0.49471558
402.07519	0.73234062
403.50721	0.68004767
407.67389	0.79817624
408.67881	0.39500065
410.51085	2.3334028
411.08985	0.41898915
418.83141	3.5123112
421.91341	0.73824266
424.68742	0.35505212
427.88231	2.3194047
429.33956	3.5317733
431.34758	0.67317001
434.05765	3.3754621
436.84656	2.631995
440.62508	0.61948251
442.0338	2.4623169
443.14735	0.461069
447.42022	3.1415715
447.9024	1.1493514
451.77159	3.0539539
452.80536	0.94352116
454.67127	2.093195
458.69226	25.855686
461.08136	6.806045
464.47034	106.94825
466.37556	4.2721433
471.20927	1.5279631
472.55476	1.2939977
476.34234	0.36883119
479.58877	0.73297554
482.6694	5.246004
483.53634	1.3212354
489.76428	2.485095
494.0365	0.36310381
495.608	0.44910937
502.70419	0.98450507
505.66886	1.4023939
512.37043	0.87125643
515.63476	3.0808497
528.0934	0.73695617
529.14575	1.2810601
537.6665	0.93208315
539.6289	2.6620545
548.19059	6.3891324
560.28479	1.1850733
571.19201	1.7346677
580.70697	1.9437903
585.66239	1.0530818
586.75611	0.31281659
589.75607	15.75899
590.56838	2.0279824
594.3197	1.731647
598.69475	55.297567
602.17613	1.6378405
603.7934	0.93645427
620.17573	5.1109698
621.23485	1.0272638
629.53784	5.1491224
633.38537	0.2739327
638.15797	3.0049607
641.15606	1.1639159
646.36921	8.6670117
647.19848	23.481254
652.23527	1.1170809
655.78482	21.979176
661.83245	0.96555093
663.31275	1.5479652
664.27485	0.64487496
673.37588	0.75195216
675.17121	0.55037162
686.39161	0.95109185
687.11332	1.5929996
689.19058	0.79298724
696.57312	2.6894436
705.40832	1.338417
715.92645	0.5308026
724.04165	0.66694863
736.35205	1.6032038
743.97207	1.2895259
747.0809	0.91366021
752.20416	0.90112385
774.32611	0.59336506
777.86315	0.34390132
806.05415	0.76644138
810.20526	1.2675175
840.19238	1.5366167
845.52053	2.3569754
848.29647	1.0821482
851.21616	0.94948015
859.35514	2.0379597
864.54091	0.9651895
896.15137	0.74664927
930.14623	1.4360694
940.19409	0.72256669
972.39532	0.88458497
977.4641	1.2442359
990.43689	0.93225957
1033.2272	0.60770134
1077.5608	0.47152209
1133.3949	2.1612189
1210.1899	0.54391336
END IONS

BEGIN IONS
TITLE=8: Scan 733 (rt=1005.14) [E:\ORBITRAP\Laura\130123_OT_LB_Leaf\130123_OT_LB_wholeleaf_1.raw]
PEPMASS=421.89767 792.72211
CHARGE=3+
SCANS=733
RAWSCANS=sn733
RTINSECONDS=1005.1424
126.19054	0.91572371
128.9871	0.18833641
136.01874	0.4512235
146.92465	0.37327009
159.10912	0.66606076
168.88368	1.7927491
172.65083	0.28786855
173.06812	1.4162147
173.95122	0.680036
200.89996	2.0801308
214.75427	0.84786905
225.77739	0.51861519
226.50678	0.58166599
234.91998	0.7560082
244.06946	3.029929
246.14288	2.3378529
253.19473	0.3975027
263.22096	0.43802724
264.42434	0.23934525
265.11795	1.0732001
276.03335	0.17476913
279.01043	0.22889935
283.73483	0.30671372
284.9451	1.0842879
292.11617	0.44373933
293.07565	1.1775394
293.90138	1.4172486
294.90075	1.0067571
305.23077	0.42230499
307.04647	0.47941338
315.96294	1.1837979
319.09594	2.0825361
322.07638	0.71625869
322.77103	1.7589469
331.9961	0.63035507
333.16112	1.677764
338.49319	0.6060397
341.11397	0.9527692
343.36475	1.4432133
344.98934	1.5469739
346.94189	0.76174795
349.29636	0.30707583
356.01169	1.7477685
356.99111	1.0822171
360.95721	0.65938327
368.75485	0.49502544
372.56213	1.5187407
378.61346	1.7155507
385.06524	2.1084845
390.12606	2.254914
396.05634	0.51349229
396.41224	1.4218577
397.74807	4.692198
403.05016	3.4408132
403.8942	1.9407421
409.73966	22.520071
411.58809	3.2602517
413.7438	1.2652086
415.26574	1.665679
415.88234	2.393751
418.0427	0.56852071
422.19395	3.2782115
422.68353	0.30180128
429.44458	0.61159721
436.17242	2.4051073
442.72362	1.2985443
446.06146	2.9155382
457.14972	1.014729
464.09597	0.69080575
469.15524	0.83636028
475.29219	0.52956583
479.23298	0.36077151
481.74779	1.4316813
483.86427	1.4521475
487.56073	1.8465412
488.80212	1.1321482
490.43219	0.47140035
499.7747	2.9721865
500.80098	1.1975029
502.94469	0.39966051
518.37011	1.5775913
522.06348	0.9085073
523.42439	1.7468822
532.12135	22.197075
549.3008	3.538631
556.39024	1.0966812
557.80285	1.8365194
562.9506	0.61373978
566.86997	2.6290643
575.76124	6.7419719
579.22741	3.5539955
580.743	11.11437
595.16075	0.87624718
599.19075	0.42454754
603.03289	1.8691966
623.29219	1.9059426
626.03731	0.76864897
632.15646	0.38142958
634.17761	1.0024993
646.3067	1.2548224
675.26361	0.63140591
732.21795	1.5039571
749.21514	3.3060231
810.19299	0.92093323
889.11956	1.7898486
916.84509	1.1254588
END IONS

BEGIN IONS
TITLE=9: Scan 735 (rt=1006.22) [E:\ORBITRAP\Laura\130123_OT_LB_Leaf\130123_OT_LB_wholeleaf_1.raw]
PEPMASS=453.71939 1651.6851
CHARGE=2+
SCANS=735
RAWSCANS=sn735
RTINSECONDS=1006.2188
148.97366	0.46631783
151.98675	1.1050327
156.73563	0.39731879
158.60766	0.54755662
166.92026	1.6720857
174.06759	0.96784479
181.83312	0.39832827
184.04058	1.1439009
185.00999	0.90167908
186.08287	0.46347613
194.05275	1.2404412
198.07878	0.46232862
201.85526	19.169809
202.18668	2.8209434
211.78087	0.42294662
214.95846	1.6005463
226.61789	0.43071196
237.0299	0.27794703
237.85147	0.47279853
240.1452	1.3843629
244.05538	2.0547675
244.77511	1.2782645
247.13025	0.41164754
255.02661	5.2006285
257.03995	0.54088446
262.19229	0.30520971
272.94505	16.704386
273.31322	1.829162
275.17123	1.544652
279.97146	0.46905525
282.86972	0.71849628
285.3306	0.4434456
291.92261	0.34157375
309.61996	0.67439366
318.06237	1.0790505
318.41457	0.28648783
324.15356	0.82804026
326.88675	2.6273579
330.28057	0.42174407
330.58927	1.0901938
336.84463	0.54014269
352.83705	1.6496238
357.00341	1.1117499
361.17482	0.72955793
363.87175	1.2178176
366.49407	1.662432
367.64326	2.1056412
370.05311	1.2327698
370.86259	4.0550554
371.2576	1.0239406
375.04681	0.67223834
375.97014	0.41556905
376.9358	1.2265347
383.16588	0.74538873
387.51259	1.0806289
389.25667	1.9500319
390.93292	0.44690798
392.66145	0.39966062
395.26268	0.39900891
396.88919	1.8565617
408.18005	0.90357593
410.23166	0.92930686
413.00614	1.2032398
414.69551	0.47970657
418.70678	1.9536989
421.57451	2.2101674
423.20417	1.0783887
428.06049	0.48881558
432.61925	1.3157509
436.34943	7.9210249
443.31465	24.830563
444.23872	10.453737
444.63094	72.80858
447.69912	1.9861551
448.54937	0.86747688
451.81654	1.8117044
453.90644	2.1856077
460.83911	2.2294705
471.17399	1.5967124
472.86285	1.1930813
485.24268	0.50640393
490.56921	4.7990302
497.06726	1.089502
502.44977	0.39098867
510.65335	1.2011229
520.12744	0.48370177
528.24261	0.33737457
546.54337	0.48789589
547.75404	2.2572176
551.43487	0.34862755
556.28255	2.9177172
556.98694	1.0868785
563.1656	1.8277727
572.39041	0.9791183
582.1213	2.2479382
584.23529	2.6346042
603.78297	1.2828379
613.44902	0.93435116
614.99515	0.58346882
619.15655	1.6150196
634.16836	63.536659
640.11035	0.48570683
658.83783	0.58477154
662.32495	1.3479631
678.15826	0.75631897
705.2565	32.966323
733.12252	0.97422499
734.21841	0.44957644
750.34271	0.87509925
760.20422	3.0281376
792.36077	1.2368801
802.25012	1.2631751
END IONS

BEGIN IONS
TITLE=10: Scan 736 (rt=1006.75) [E:\ORBITRAP\Laura\130123_OT_LB_Leaf\130123_OT_LB_wholeleaf_1.raw]
PEPMASS=489.25753 1161.9598
CHARGE=2+
SCANS=736
RAWSCANS=sn736
RTINSECONDS=1006.7547
173.07423	0.55123204
174.81373	0.59495045
200.97022	4.5799097
202.98223	0.83419587
210.11542	0.38343157
216.08933	1.0262584
216.5034	0.47167034
225.26179	0.47377199
233.81322	0.59887793
234.19139	1.1488888
235.00543	0.26490688
243.86077	0.56517929
245.95746	0.26887844
255.12103	1.1327135
263.75369	0.47818835
265.21832	0.61769753
274.97311	0.30297751
285.07345	0.5648398
287.07397	0.7498948
298.00177	0.91077189
308.30334	0.84317865
312.75403	1.0663001
323.00391	0.86942796
326.27115	1.4339958
330.24776	0.37610518
332.94931	0.70243838
342.87801	5.3728876
343.23205	1.2226674
344.04107	1.1286408
356.12444	1.0256895
356.86685	1.7270304
358.20602	0.78838963
360.62583	0.96608675
361.02495	1.4268846
363.42461	2.7211532
365.63272	1.2965749
374.90231	1.5641173
375.97556	1.5837849
377.59086	0.85818958
378.30783	0.32372482
385.18504	0.49143079
389.19582	22.361118
389.60116	2.9909741
393.74583	0.72409977
397.26922	0.32186161
398.01999	1.3305949
399.05479	0.16254207
405.99696	0.25850588
409.17044	1.0963043
410.45475	1.4290347
411.4782	1.4724254
413.15933	0.72330781
418.86401	2.7169228
419.59118	1.2527893
423.19873	1.2582398
425.99744	5.0080777
426.76303	1.4102481
432.78633	3.3811634
438.18569	1.9370628
442.32744	3.0236606
443.98754	3.1145346
448.20422	1.0766244
453.27224	1.658297
457.10883	1.8944289
460.14583	0.45432762
460.53625	0.86328155
470.95114	9.2993222
472.09641	1.4037212
473.46699	2.4188536
477.00463	3.5005377
480.18721	20.667173
482.04794	5.9301977
488.90139	0.31095401
490.83188	0.65294619
496.91333	0.58926971
500.61762	2.1479558
506.43865	2.1881062
507.87191	1.2669897
509.27481	2.9503072
517.45617	0.21360777
523.09813	1.4523914
524.00983	0.48730304
526.67029	0.94752606
534.74779	1.5305616
536.31213	1.4354505
541.97296	0.30121169
546.02984	1.2941151
556.43272	0.86613803
556.89892	1.7554558
563.72261	3.7515533
567.8753	2.1917603
571.84188	0.90186135
574.38671	1.2988038
617.1957	7.2473608
628.10487	1.7594078
631.16405	0.69137405
632.62957	1.5840321
637.63311	1.159881
645.20864	3.5719251
650.21509	0.64851079
652.24176	1.0566678
665.55465	1.0773975
667.73703	0.90444761
674.27362	2.1971767
709.23488	1.252266
710.16175	0.40881564
714.29431	0.79056655
726.12426	1.8656853
732.22784	0.60590398
743.95405	8.0325993
777.02229	31.834727
794.24902	2.1693544
801.09188	1.2463788
822.28583	0.88270974
830.96533	0.32083086
843.93933	2.0219169
848.47036	2.3807757
849.88431	1.3501322
864.17696	7.3482036
865.1274	3.2107965
874.25922	3.5291314
END IONS

BEGIN IONS
TITLE=11: Scan 778 (rt=1054.89) [E:\ORBITRAP\Laura\130123_OT_LB_Leaf\130123_OT_LB_wholeleaf_1.raw]
PEPMASS=465.23497 2569.0405
CHARGE=2+
SCANS=778
RAWSCANS=sn778
RTINSECONDS=1054.8948
140.69765	2.3170616
141.0152	0.25324647
147.91031	0.49110344
152.98793	0.45895696
162.88962	0.26246253
167.60907	1.2334329
169.10189	0.2351643
175.13713	2.524698
181.06995	1.2720441
185.62196	0.82248563
197.23272	0.95143606
197.99066	1.0462272
201.95535	0.40230992
209.00724	8.394712
213.92209	0.71863634
221.01172	1.3734172
224.95377	1.5372427
225.88251	2.972353
226.20324	0.49018373
227.05799	0.80578777
240.22541	0.4931624
242.64204	0.2444147
244.84762	0.43517372
260.06665	2.3759325
266.90093	3.5529941
267.59938	0.84252743
268.04647	1.0446135
273.24529	0.31233668
275.1503	0.4098656
279.1473	0.85425651
279.89419	9.5341032
284.22379	0.32756239
285.89328	1.7125801
289.96954	1.0633665
294.58078	2.0197005
294.99507	4.0767487
298.04458	0.72719727
298.80863	0.43402649
299.7394	1.1761086
303.10891	1.0733848
304.9859	1.626253
307.14319	1.4122881
307.80041	4.3312397
309.00955	0.80676023
314.11565	0.54778389
316.98038	0.86859726
324.67513	11.913293
325.09101	2.4409776
326.14335	1.6900153
332.2291	0.68452623
333.97928	1.09338
342.51114	1.0854897
344.27395	0.29870175
347.39438	2.4921788
352.64251	2.3442638
353.12551	0.70922863
356.86316	0.67334532
358.03548	1.5501402
363.06271	1.505403
364.9012	3.5158775
365.86971	4.1672662
367.49746	1.4180494
367.8943	3.4714135
373.70573	6.3457054
374.90591	2.0640986
377.10452	1.8386402
377.80201	0.50102371
382.13714	6.28922
382.71527	1.7558416
386.11055	1.62842
387.81824	1.174509
390.65068	3.2914257
392.03945	2.4060167
392.69597	0.68403874
396.72193	0.46573358
397.95014	1.119751
400.95897	5.9574413
403.11394	4.5764074
404.21638	3.0010543
407.59061	1.2240635
410.23571	1.4364029
410.86734	2.527242
414.7618	1.2849849
416.21117	1.1707782
420.15881	9.7033821
421.08632	2.5427006
422.02481	1.6548351
425.81696	2.6624366
427.09246	4.745328
428.29036	2.4318935
430.81519	1.7230008
433.38878	1.1996992
433.8025	1.5651552
436.49315	1.5616165
437.2422	1.9531553
439.70586	1.3805443
440.1701	3.4091773
446.85243	89.517499
447.77804	24.022715
450.65231	2.3578484
455.77022	19.966703
456.73101	31.953548
457.90579	9.8188388
461.10537	0.57280188
464.14393	0.54456979
465.55314	1.4276805
470.20811	2.6066541
472.77751	0.7542401
476.10144	0.5163877
486.31885	2.9523352
487.01447	0.53964615
488.26497	0.60115669
490.28951	3.3132711
492.40324	0.81028583
493.0161	1.8139606
496.09324	2.9784279
500.089	1.0119403
502.01708	1.3559434
505.30757	0.33606688
508.7342	0.57663697
510.3138	0.57912944
511.20624	1.5343961
516.39074	1.3399803
524.09176	1.8382186
526.2233	3.2991707
529.51771	1.052941
531.1895	3.105271
533.15862	1.2358724
539.177	2.1726766
548.21478	2.9877152
549.11244	0.68684765
554.00555	0.57265069
559.03313	2.0701279
564.08007	1.8421769
569.48345	0.58964037
576.05512	1.2266304
576.75622	1.4481055
582.35443	0.52950348
585.66436	3.3050649
588.2038	10.316119
605.21844	44.619212
614.27149	2.1501768
618.19336	1.7877022
623.63771	1.5960782
625.93019	1.4648018
629.60078	0.96089612
633.25385	17.915261
633.92387	2.589252
639.45331	1.22074
652.27996	1.3664356
654.8519	1.3010101
656.01777	0.31337002
669.25448	12.988076
676.21002	0.42544793
682.17553	0.77027552
686.40368	1.0392271
699.23588	1.5564516
704.21417	12.80559
710.38751	0.56836228
715.43444	1.9435559
721.36303	2.1969442
728.10783	1.120127
739.36049	0.98535724
744.33136	0.42933976
755.33553	3.5628314
758.18293	1.1060234
761.44897	1.6868314
766.39141	0.37576318
779.51328	4.1091892
782.3652	1.5092159
801.52166	0.40929274
817.93985	0.85093622
857.30225	2.185369
872.24755	2.1550589
END IONS

BEGIN IONS
TITLE=12: Scan 780 (rt=1055.92) [E:\ORBITRAP\Laura\130123_OT_LB_Leaf\130123_OT_LB_wholeleaf_1.raw]
PEPMASS=581.77868 2452.634
CHARGE=2+
SCANS=780
RAWSCANS=sn780
RTINSECONDS=1055.9187
171.94914	0.97828734
173.09061	0.37508169
175.14941	0.51647496
186.19435	0.53736766
186.68299	1.3760505
198.84151	1.7261647
201.98386	0.70038212
207.08762	0.84682567
212.16324	0.55836554
225.22033	0.52454276
226.15987	0.76929785
226.88432	0.30449815
240.07197	1.1585006
240.99324	4.3363044
242.18384	0.57135121
246.02929	1.0690128
266.89971	1.5927786
268.2547	1.0436021
279.22479	1.2561543
285.90265	2.535033
302.3254	0.27653542
305.20401	0.92170531
330.93313	0.90560224
342.9255	1.8926758
343.40184	2.2560835
346.92331	1.0319789
360.9027	0.88246879
363.12814	0.7244157
368.78538	1.8082916
369.1468	0.40149627
379.28851	0.9618256
383.19916	1.3055298
384.19749	0.5287767
386.93739	5.2705864
388.83409	2.2369712
399.24648	0.47438612
400.24594	1.1690537
403.92511	1.3805316
411.71661	0.85774898
415.83872	1.9585572
416.9721	0.9213168
418.95544	1.3883785
428.94801	0.9994545
430.73469	2.212155
433.01442	2.370204
439.17236	14.172802
439.55132	3.1764231
448.25024	0.31991383
452.50568	1.8810725
458.18132	0.52440792
458.99916	0.30139215
461.87807	0.69257396
463.91876	1.1211513
464.84572	0.72575038
466.98167	1.6290219
467.92599	0.39906138
469.19623	0.5522134
474.78993	0.61959657
476.94696	0.75712362
479.64522	3.1335941
480.27676	0.58073996
488.60252	7.044091
488.96088	3.5379696
490.87867	1.4562024
491.7391	0.96476143
499.18197	1.0705545
499.83481	2.1363032
504.95253	2.2680696
508.55276	3.1526516
512.19375	7.038108
513.02648	1.7086428
515.27526	0.44024128
516.86037	0.57655392
520.64092	4.381681
524.15973	11.263666
525.79029	1.5773011
528.70082	1.9543779
531.84398	3.695083
533.6905	2.9144505
534.97667	1.8509225
536.08182	3.7524507
538.25412	0.25344195
544.6115	1.8393588
546.88966	1.7785725
550.56492	3.8867684
551.99137	2.7418971
555.05018	8.5735512
557.98188	2.8383221
563.01375	4.7287229
564.81388	13.986142
566.83974	9.9773425
569.20835	1.7785775
572.69987	32.876627
573.61829	18.4999
575.09578	5.006058
581.14973	1.9192003
583.55389	1.6523879
587.41663	0.50747762
589.69349	0.90936293
594.64055	3.9887491
595.30528	1.2916543
599.87049	2.5023198
605.18121	0.53937602
607.2193	0.88714521
613.26409	15.795991
617.4299	2.0374938
620.18531	1.8439397
622.6262	2.0342009
628.37867	3.035325
633.26523	1.7618197
638.27333	5.3189538
641.4462	1.5324178
644.16678	6.8946431
647.27109	4.0910482
655.18205	1.7928441
656.28842	1.1063247
657.57485	2.6583481
663.14378	5.2802241
666.12652	3.2669614
671.71249	16.29335
676.22958	16.157216
676.94487	8.5916625
681.18894	0.89295278
692.20953	1.5380854
699.78504	13.465007
704.12452	9.2338616
707.79281	1.9635665
715.52353	1.0734477
716.85908	0.39471722
721.89939	0.57948707
722.88415	1.5003927
729.33442	1.5674661
729.99865	2.048382
732.55415	0.66160231
737.06433	2.5942686
749.20623	15.380648
753.2541	4.6360188
755.29713	2.6497982
758.24517	2.0582462
763.22598	4.8217178
770.86832	2.6874653
772.77236	1.8057947
776.32473	30.672006
782.82915	1.7227379
790.00735	2.2615685
790.87008	0.62779292
802.38555	2.2198532
813.24005	1.4588216
824.62982	0.52046367
833.36453	1.4551855
841.20184	0.69255981
860.104	2.7942504
877.28076	28.97027
917.13294	6.0681623
927.48474	0.87627283
940.29407	1.4526759
944.53224	3.0275215
971.52508	1.9129703
976.43565	2.9498626
989.13598	3.7175602
1000.4245	0.98443388
1009.1796	1.9334387
1017.0725	1.3477583
1033.3849	3.3577062
1097.2403	0.63099865
1107.7093	0.77975236
1114.7342	2.5491374
1126.2036	1.2315051
1151.633	1.2584073
1155.1604	0.31244114
END IONS

BEGIN IONS
TITLE=13: Scan 788 (rt=1063.98) [E:\ORBITRAP\Laura\130123_OT_LB_Leaf\130123_OT_LB_wholeleaf_1.raw]
PEPMASS=508.5987 736.27264
CHARGE=3+
SCANS=788
RAWSCANS=sn788
RTINSECONDS=1063.9774
158.08922	0.36334597
239.84772	1.348973
260.5246	1.4481416
260.94622	0.18246655
264.12536	0.79070651
270.05127	1.3596454
279.12204	0.52681917
282.82364	0.84665857
335.08539	0.94874649
341.07907	0.41515564
341.44451	0.76117821
351.65031	1.2326212
352.0557	0.18104479
362.16056	0.56771198
370.62711	36.433246
383.15954	0.29695283
385.20047	0.40279742
392.54247	2.2215501
395.77777	2.2069563
396.6397	0.50705489
397.07598	0.95732669
402.22582	0.77863802
403.95525	0.28763477
416.99261	0.69225657
421.20953	0.31879029
427.20641	1.0282789
429.79255	2.1106707
431.19086	1.6383099
433.21383	0.87935872
437.51097	0.5487331
452.52441	0.84143058
461.09265	0.32197142
466.27169	0.73882446
468.51178	3.2903913
472.03883	0.4381963
474.97771	1.5753373
478.33037	2.3085894
479.928	0.79315913
480.86722	1.8939674
482.22416	1.1720065
484.49215	2.1334374
487.51228	2.2100001
488.9562	1.9296006
490.7066	2.214545
495.69805	2.2763159
496.29175	2.5441322
500.01119	2.0123295
527.16211	0.78828709
543.04809	2.6636856
546.98542	0.56841624
547.62914	1.7551967
548.84467	1.0384201
551.99133	1.5594987
557.05993	1.1777347
562.86999	1.723549
564.52895	4.4423603
566.93414	4.409175
576.60339	1.4392126
581.78448	1.412096
583.53496	1.8138218
587.29352	1.459221
598.73633	0.3553812
616.38173	1.0658277
618.66134	0.5168669
641.78412	3.4259704
643.23332	7.0927975
647.91328	0.63161998
656.16626	0.96669441
673.30911	0.48128839
683.25238	0.74788776
700.55517	1.0090736
707.29284	0.48577703
725.16949	2.5906345
740.17795	6.7731145
768.26037	2.1732591
784.26182	34.912374
832.35854	1.9250531
838.50995	0.33861438
951.23278	0.3103207
END IONS

BEGIN IONS
TITLE=14: Scan 795 (rt=1071) [E:\ORBITRAP\Laura\130123_OT_LB_Leaf\130123_OT_LB_wholeleaf_1.raw]
PEPMASS=421.89715 472.06689
CHARGE=3+
SCANS=795
RAWSCANS=sn795
RTINSECONDS=1071.0004
135.95174	0.26097592
147.11485	0.19828055
149.97897	0.17954675
157.98797	0.23160364
171.01572	0.91416317
181.15782	0.56246084
185.06602	0.23533075
185.83542	0.54346919
186.95795	0.32381195
188.05697	0.84843433
196.77966	0.31344297
213.07828	0.76556367
217.99443	0.95792
244.11737	0.35676176
248.77169	0.37273896
253.89328	0.58740234
258.97144	0.61332296
266.99865	1.0632745
271.74161	0.39906428
275.13977	0.55797595
276.61123	0.42898469
280.74983	1.7442717
282.0349	0.30321443
285.10806	1.315423
294.76013	0.2839092
301.23114	0.65189314
306.9929	3.1425749
314.70483	0.24047489
317.80614	1.9026151
320.94916	0.87706149
322.01476	1.6304217
324.60994	0.81007303
328.07831	0.67102567
339.27037	0.70292998
341.19493	0.59357067
344.47708	0.95227629
345.01155	1.3085234
347.05378	1.066479
348.03868	1.6429821
348.92257	2.0243444
352.13623	0.71215091
359.91306	0.8268138
360.86686	0.64342461
363.07284	1.5633403
376.20759	2.5268274
376.9697	0.56908903
387.13641	0.50225294
389.35019	0.55701475
399.5211	1.2638449
402.64184	1.5061851
403.16775	3.1690121
406.65981	2.1038879
409.68201	4.8629089
412.51601	6.9805988
415.19206	4.5077753
420.99775	1.165787
422.15977	1.2361957
437.20998	3.3422715
440.26572	1.3267958
441.53034	3.7666383
458.86954	0.62985704
461.63279	0.4406715
462.00252	0.94533158
479.18006	2.6943501
488.15765	0.35561913
495.55981	2.7056756
499.11953	0.97633473
500.83221	1.694122
509.87358	0.43639925
511.21564	0.90025118
514.23321	1.4465162
523.23437	0.38357425
523.63262	0.53921816
525.82812	2.2536698
532.19305	3.5812119
537.19471	1.3538898
538.12697	0.79998017
538.64191	1.7544379
544.25079	1.2041272
545.79083	1.4482574
558.56567	1.6461082
563.84332	0.83470871
575.45963	2.4519038
576.32397	0.2949387
579.23348	0.38932636
581.63613	0.27342663
586.24481	0.68920926
602.76837	0.53975973
627.3589	1.9987687
628.13274	2.3602983
642.13067	0.35916407
667.90905	0.30084769
687.36175	0.63029895
692.2276	0.71592045
731.2633	0.71186316
1012.5142	1.6225238
END IONS

BEGIN IONS
TITLE=15: Scan 797 (rt=1072.08) [E:\ORBITRAP\Laura\130123_OT_LB_Leaf\130123_OT_LB_wholeleaf_1.raw]
PEPMASS=453.71956 1315.6034
CHARGE=2+
SCANS=797
RAWSCANS=sn797
RTINSECONDS=1072.0811
130.14955	0.58145133
145.0296	0.38536116
170.88009	0.24064889
173.93838	3.5862025
201.93575	18.027817
217.96582	0.40257517
227.84854	1.4016267
230.60819	0.31994071
237.12073	1.6247646
244.10528	1.4944931
244.82025	2.2172386
245.911	0.55554723
250.24455	0.41226444
250.92565	1.7130211
255.01239	0.72519449
256.08999	0.40171422
257.76813	0.67470188
260.08185	1.6049946
273.08595	15.473637
280.06833	1.0889906
283.1164	0.19636096
285.54385	0.61645108
293.93438	0.79294033
294.78003	0.29467568
312.08154	2.0796474
312.35283	0.50530079
315.81278	1.475945
317.74383	2.3327529
322.02176	1.5426077
329.01959	1.280809
334.72766	0.227599
341.8351	1.215602
345.11303	0.96999534
351.03	0.89030114
357.09395	1.4374352
361.01229	1.4477977
364.07878	1.1543198
367.17405	2.383043
370.31289	3.4234877
374.64006	0.61512598
374.98411	2.0630086
379.9277	1.9127735
382.03861	2.0491376
383.15388	2.1651446
386.18525	3.5943887
388.39389	0.41946938
393.1577	0.39010147
396.78273	2.9276732
398.98384	0.40323004
404.58096	1.4073488
408.74705	4.3971157
411.26376	4.1514288
417.90053	1.84329
419.98027	0.95782422
421.80915	2.1491978
422.46891	3.5289926
423.94911	1.0433193
425.71596	1.3814846
427.27551	1.2336803
428.23307	1.2683581
429.9372	1.9335003
431.2719	1.5432278
434.97106	3.3154258
435.68365	7.4391428
436.10551	1.7478406
439.82935	3.2170496
444.52808	41.90361
445.20298	9.7987149
447.25425	0.99354915
448.37757	0.372013
453.04472	1.0633081
453.4355	3.8079444
460.28707	1.7561353
464.78289	0.71155016
465.23558	0.92220266
467.21678	0.5927791
470.09015	0.52186355
476.97297	0.45557615
479.9305	1.0650646
482.52291	0.98002752
485.86715	0.77842214
496.14739	0.8162207
497.33751	1.3145739
498.20132	1.908561
507.93643	1.4254019
516.51416	0.50710295
520.07238	0.94074041
526.75006	1.7748585
539.19336	0.29889037
544.89429	1.2254324
548.18109	1.3319709
554.30731	0.36805125
555.08007	1.200554
564.92095	1.0949129
568.73217	1.0538649
575.7334	3.1745893
582.26233	3.2338545
586.38031	0.94308482
588.09075	0.40655441
600.9433	0.44212837
616.08087	1.0432356
621.67798	0.99565427
628.16116	0.99140468
634.16814	36.719947
646.18762	6.1808101
686.96939	1.0071625
689.14239	1.069735
705.13244	15.621596
725.43461	1.2495606
726.12212	2.1302887
743.21697	1.0601535
745.34796	2.9211375
760.02435	1.0152283
775.28746	3.7976552
776.47104	1.7243046
786.29913	1.61516
792.22839	1.7056953
802.16528	2.8041959
808.91223	0.85772476
END IONS

BEGIN IONS
TITLE=16: Scan 806 (rt=1080.73) [E:\ORBITRAP\Laura\130123_OT_LB_Leaf\130123_OT_LB_wholeleaf_1.raw]
PEPMASS=583.03695 5913.019
CHARGE=4+
SCANS=806
RAWSCANS=sn806
RTINSECONDS=1080.7326
166.92616	0.69051491
169.02315	0.47893379
174.99257	1.4999845
175.85385	0.8326796
186.2836	1.180926
186.91201	3.9828146
191.51588	1.2451896
199.55012	0.67771006
200.77655	1.2143035
209.12555	0.7949614
226.1311	3.5894405
236.93838	2.3647459
240.70865	8.0325472
241.95044	2.2417666
243.07608	0.40753269
245.97068	1.7254807
246.3535	0.30538755
247.15625	0.70575434
249.03396	0.5992341
257.81068	1.4620364
259.85471	1.2920145
264.73406	2.7585395
268.27243	1.1896426
270.00902	1.0342707
271.94248	0.70551368
281.81619	0.46874032
284.14287	3.1032771
285.93043	7.8342603
287.99272	10.308221
330.19812	0.58023702
332.98208	0.52702286
336.16882	1.0393002
342.91662	8.6687588
344.11234	1.9779773
344.9456	1.1829989
350.06335	2.5918322
352.07882	0.95334839
359.03158	1.1336223
360.73394	3.7871564
361.05809	23.907375
362.92133	4.085686
369.00557	2.3824177
370.85938	4.0044962
371.22582	0.57684889
373.05481	0.78012965
377.06236	1.7449362
380.11772	2.178684
383.16599	3.306973
385.55784	4.8929964
386.9035	7.6664382
388.66951	17.912673
390.03787	3.5641924
390.90272	1.0342881
392.82312	0.61657005
394.96087	0.5446246
404.9451	1.259267
406.95901	1.5963026
407.92536	0.90183634
412.49685	1.4398792
417.86887	1.4712961
422.06649	1.2750638
423.10793	5.6214466
430.13551	10.116107
432.80126	4.8581298
433.16013	1.3249722
439.02566	13.449698
440.37764	4.3504196
443.06848	2.5942448
446.01225	18.113261
448.06316	1.595358
451.86682	0.95568413
452.72509	1.4033336
458.20391	7.5898738
460.74754	0.71645971
463.08892	0.52840212
467.14565	0.95870861
468.27863	1.17241
479.57626	1.9169853
480.02846	2.4687633
481.96506	1.1901625
483.12952	1.6123806
485.80282	1.3848839
488.69949	32.540403
491.07881	2.4493605
492.09628	1.2385004
500.19011	2.0289179
500.6466	5.4514345
504.18626	1.0656849
505.69421	0.96003343
508.17334	7.6828145
511.9647	10.638379
514.16317	13.277797
515.21792	5.0624535
516.15209	2.2630025
518.91077	3.4788564
520.75727	1.4053817
524.37128	24.197275
528.99839	3.7687763
531.97955	9.8832858
535.91419	2.6629763
538.30445	2.6031421
542.60666	3.760841
546.94031	11.036533
548.62951	2.4362904
551.13637	14.003811
553.43712	4.6266164
557.29423	8.6498616
558.58694	12.017774
561.3014	2.9838524
562.636	9.0958315
564.06568	14.752375
565.75125	3.9427394
567.29219	13.877227
569.13151	7.4838823
572.69161	41.122176
573.86581	67.946809
578.16304	1.1224547
586.97874	2.3897234
588.04939	1.0574486
588.51896	2.1368122
590.1369	1.4405678
592.73587	2.3951121
594.70666	16.191861
599.58988	0.59124071
605.12202	2.6209069
607.36615	3.1269211
610.6827	1.8730824
613.2713	45.541052
614.85282	5.0436403
618.64088	4.0573489
620.87317	1.8610275
622.87762	5.801454
628.31643	27.466947
635.09247	5.6634484
635.61328	10.431131
641.25884	104.89018
647.2131	78.809988
651.25182	2.0813087
653.08134	0.60088244
656.24385	2.3623866
657.93622	0.73710396
658.70345	1.8451615
664.71682	1.3790956
665.25589	3.5539801
666.4207	0.96980326
666.80255	5.7640398
670.26453	1.8982996
672.21491	1.6967484
676.98133	2.891874
681.17677	5.2816695
682.4874	2.7648559
687.40428	0.7384355
691.54323	2.6176903
698.3125	3.5063139
700.50803	1.1100401
703.78193	0.88317527
704.36222	1.4380463
710.31664	6.7806807
713.74748	3.0865025
715.90003	3.4388296
721.91302	8.0193932
723.7007	10.373719
727.89427	5.6991694
730.91476	3.2305398
733.30205	1.2657032
733.93923	6.5882786
734.94886	1.5527163
738.28601	2.1354852
743.65621	3.0852874
745.195	2.7971128
752.85468	3.1226544
758.06309	0.74296947
761.93171	8.2147441
763.29329	4.1149898
770.75573	38.875136
776.28461	32.956419
780.21073	5.9889441
786.31351	4.0651613
788.36339	3.2206294
793.7661	2.513136
799.73199	2.5543978
806.44027	3.1525842
807.8177	2.4737297
810.99707	1.6147725
818.26554	2.5102014
822.46948	2.2324024
839.24204	1.0079191
841.26964	1.4921709
859.42048	3.1180789
870.48135	2.2467118
877.29915	87.069203
886.31201	2.3435428
888.72159	5.3300455
897.47454	0.53716963
917.0302	5.2261358
918.21213	1.5534625
932.39318	1.2079304
937.10095	0.54077662
959.51946	0.95486724
976.33602	7.2350288
983.03523	1.1615329
988.20053	13.84608
993.39134	2.6079798
996.36177	1.489551
1001.5934	1.9364244
1014.2702	0.70508739
1027.6266	0.68099334
1030.947	0.78408255
1036.1409	1.1944041
1041.4977	0.77517917
1044.2139	0.81597218
1065.3661	1.7508915
1067.4042	1.1957695
1083.4107	2.1474049
1132.4988	0.73932391
1206.4172	0.94181813
1223.2964	1.033168
1462.5507	1.1615082
1540.1315	1.3941015
END IONS

BEGIN IONS
TITLE=17: Scan 818 (rt=1093.33) [E:\ORBITRAP\Laura\130123_OT_LB_Leaf\130123_OT_LB_wholeleaf_1.raw]
PEPMASS=428.57333 2334.0432
CHARGE=3+
SCANS=818
RAWSCANS=sn818
RTINSECONDS=1093.3278
129.84972	0.50337944
135.91372	0.66716833
142.85983	0.18039097
147.04217	1.2626308
156.10565	0.48805232
159.05853	0.85115334
166.74224	3.0220579
169.15196	0.23060009
171.22915	0.31450927
173.1233	0.96191634
174.94333	0.22845954
181.86945	0.89131543
185.01181	1.5489885
190.22869	0.58804525
190.98293	0.16856552
194.98499	0.99677947
200.15757	1.0082515
200.99041	0.19062863
207.07084	0.21556733
208.89291	7.2745465
211.95725	0.69389717
214.10245	1.2759445
218.84807	0.41766547
219.93592	1.1864303
220.68627	0.41353708
222.59076	1.3550215
223.97742	1.6644964
225.69332	0.2969201
226.0334	0.95925918
226.88711	0.60743486
228.18006	1.5693735
229.98891	2.9144585
234.95667	0.24588182
236.04337	1.1958614
236.93021	1.8072012
245.01062	0.21787678
250.87717	1.1917568
254.08294	0.3372806
254.9755	0.22082138
255.63031	0.58834747
258.02739	0.47066552
258.41898	0.57226013
260.82422	0.39855565
265.3133	1.2756541
267.01331	0.93281363
267.98282	1.1985242
273.19253	1.2323088
278.51675	1.3867699
284.65974	0.24146019
286.94001	0.75987865
287.65012	0.79848053
288.20103	2.8517442
291.74929	0.62819048
293.74505	0.7962138
297.02705	0.91219326
298.38552	2.3297343
298.83416	1.0686419
300.00558	0.43120609
303.00014	0.22002597
305.09084	2.6056827
307.92615	1.1262226
309.16326	0.86421546
312.20875	1.007764
314.08017	1.415488
315.1972	1.0695076
318.78796	19.315526
320.76533	0.73222709
321.78534	2.1322881
322.89246	4.1342325
323.56453	0.84345714
325.90937	0.71644202
327.05416	0.9557834
328.67342	0.71598663
330.15685	0.35287374
331.19352	2.5677441
334.90264	1.1498066
337.88833	5.1425629
339.87194	0.73375355
341.10961	0.30091264
342.59188	1.6372293
343.34689	3.3523478
355.52202	10.499017
358.88491	20.672203
359.91209	4.1197966
361.03134	1.204733
363.7947	1.3088751
367.08242	1.9093102
368.83833	50.161333
373.634	22.904574
374.07096	3.4966354
376.57796	0.39139639
377.49855	0.68307103
383.13266	2.1002338
384.63942	0.62638441
387.16476	1.1855659
388.58911	1.1273752
390.95619	0.93593319
392.24849	1.4821604
393.44553	1.5307567
395.28399	0.70698047
399.626	3.0576333
400.15021	8.3191853
402.16504	1.9553919
404.78526	1.4464974
405.23265	3.0001429
408.15638	2.637108
409.83939	3.5273177
411.13309	6.8532337
417.07407	8.6096288
419.44416	24.276247
422.57358	19.390467
423.36537	3.0146991
427.72161	2.6143979
428.87989	0.27732697
432.2906	0.77819141
435.80639	0.95861644
445.6083	3.1964989
446.22555	9.0180625
447.3205	3.7972331
449.77991	5.1172364
454.3043	1.5827089
455.54194	0.60794646
460.25638	0.61350561
461.59989	0.4921006
463.5942	1.8447921
467.3117	2.3668035
468.77676	5.1619955
470.0421	1.5102541
477.15412	16.734289
481.41717	0.52316939
485.18402	0.85561251
486.14652	1.3939167
489.81378	0.81075956
491.31586	2.2064183
498.81233	0.70378484
500.11055	0.93416342
501.5346	0.477259
506.14945	1.1313202
506.67775	1.7165589
508.14534	1.3963453
511.19256	0.52434594
511.57971	0.71526388
512.66479	1.3651039
514.72046	1.2437653
518.75219	2.3542201
518.76158	5.8037535
521.16744	4.273807
523.36874	0.90967852
527.72707	19.092834
531.96533	1.9920711
533.67071	3.3616759
536.26089	0.72088575
537.59828	0.74023587
538.20387	1.3846013
539.05457	0.80345335
542.27681	2.3528757
546.16252	0.28194422
550.36138	0.2759228
555.75394	2.0179651
558.06267	0.4726056
564.00702	2.8357674
568.85461	3.4672418
574.34808	1.0323458
581.10496	1.0180526
582.16047	0.52896317
586.73974	2.6803505
587.42482	0.91296408
590.7857	3.8448666
591.7478	6.5516121
602.82291	2.1023207
605.32882	4.0995208
610.0207	2.9504436
612.95929	1.7490784
618.16121	2.1874261
621.43702	0.72645744
630.01648	0.30173266
635.21783	2.1229478
639.26983	1.6575175
640.18225	4.6552235
645.3194	4.3629485
685.26757	0.81621649
689.08951	1.3842069
693.32187	0.78488852
702.35681	3.58439
706.99084	0.36855979
710.20598	1.8115196
717.84256	2.9410015
726.40416	2.2540942
727.24125	1.0950672
738.96137	1.0786761
741.17288	0.85842607
779.1781	1.0715579
799.53198	3.2327731
843.28338	0.62721996
857.46425	4.1916988
896.49883	0.9259301
974.43701	0.75432873
END IONS

BEGIN IONS
TITLE=18: Scan 830 (rt=1105.92) [E:\ORBITRAP\Laura\130123_OT_LB_Leaf\130123_OT_LB_wholeleaf_1.raw]
PEPMASS=456.73987 2381.3772
CHARGE=4+
SCANS=830
RAWSCANS=sn830
RTINSECONDS=1105.9247
137.88984	0.22918878
139.07097	0.48871657
144.98297	0.74985183
151.8437	0.33843173
155.0739	1.9495837
157.04876	0.65423816
157.92364	1.0866655
170.961	0.40549657
175.03186	7.532613
177.05151	2.376132
181.02542	1.3585768
184.96021	0.34651746
192.75752	1.0159739
193.38651	0.1484989
197.90671	0.21221514
203.00414	1.8786143
205.06475	0.51541951
209.03197	4.3969772
211.08477	0.80021685
212.20214	0.59205445
216.06933	0.47545958
221.00502	0.37612053
224.93849	1.3588078
229.77179	1.0333252
232.11542	4.2199042
238.43747	0.77687251
240.09219	1.547769
240.65124	0.57119853
242.08992	1.2326438
249.27517	1.5996917
270.50514	0.52744092
271.99826	0.66963664
273.20106	0.93508456
274.50212	0.37653882
276.72726	1.5152195
279.1456	2.6239859
283.60995	1.616077
288.22653	0.69556476
289.2261	1.197013
290.21154	0.72773121
294.97559	1.8662902
295.61679	1.1972996
296.03715	0.35395346
299.06155	0.52970921
302.05173	0.46196165
307.57323	0.58084237
308.04504	0.82220004
317.99213	1.6456441
322.1284	4.9818617
327.72919	1.0509446
331.81509	1.8986074
336.65014	2.5263257
338.30236	0.66162998
340.01313	18.135064
342.03754	2.2906221
342.89107	0.93975467
344.71899	0.76378318
346.69574	1.2103887
347.1927	3.1836924
355.68509	73.518378
356.13807	5.9391712
360.77557	0.81183667
365.96889	2.9440809
368.07081	1.1217395
370.69734	0.51211531
374.25524	1.5488289
374.94417	1.5600381
375.89903	0.37972046
377.17252	0.94071757
383.14953	2.7279381
385.67209	1.2492389
387.1797	0.31314659
390.54554	1.0152011
393.09623	0.89171418
395.10344	2.1310783
398.12401	2.0421274
399.26581	0.86225108
401.08736	0.56836626
402.78796	2.856799
403.36856	7.037305
405.07485	3.5093616
407.47046	2.2883511
411.10207	13.690316
412.11275	3.4579569
413.77712	1.9461485
414.21769	4.434401
418.61113	3.1061399
421.13044	3.3782612
423.97332	1.2698591
426.78168	4.203311
429.14056	3.2617326
431.13353	1.8885
436.14396	1.9298597
439.10161	28.775889
439.97344	8.7715744
441.92825	1.3433657
446.93803	8.4916449
448.21219	15.093818
450.77652	8.2670856
453.88606	1.1104187
456.80426	0.46328808
457.18721	0.71882512
470.18171	0.35731899
471.06956	0.54778937
473.7272	0.79217965
474.26328	2.2454503
476.21924	0.39356742
480.20833	2.6619255
481.66234	1.8013747
483.86578	2.7708086
491.93822	4.9481743
493.99002	1.6380897
496.23517	0.52803377
499.8486	4.1122856
502.31744	10.193796
503.28439	5.4295112
506.62287	4.6389795
510.16004	15.811407
520.64367	0.41963288
527.30481	2.838306
532.33831	0.79989443
535.87628	5.9192138
537.74368	0.72942184
539.09135	0.926818
540.02923	1.254376
548.23303	0.44656317
554.13377	2.2644392
556.25347	1.6475491
558.22796	0.42000416
562.27331	1.6795345
567.70622	1.9566867
568.54218	0.80920822
573.29863	22.796832
576.65561	6.3467013
579.19815	0.867893
581.43353	1.0978768
585.2157	1.936594
589.59472	1.4081014
596.12024	2.0171114
599.60931	0.89464077
601.0384	2.8364898
604.02769	0.53939544
609.30604	1.4492896
612.11977	0.62986905
617.97362	0.82685502
620.71942	0.74223184
623.16647	4.8283265
624.33811	2.2952624
626.36577	1.6318595
633.24457	3.5194984
634.36526	0.98095106
637.74444	1.115051
656.58991	1.0825818
659.71658	1.5904694
663.35534	1.8024316
673.37178	5.0645861
683.093	14.777712
697.02784	1.452097
699.11777	0.71211494
702.73413	0.60804105
707.79617	1.3527452
710.33541	15.545419
715.44894	0.55324013
726.31205	3.0451553
730.09776	12.309586
738.17713	8.1304219
740.32608	0.7006969
745.90928	1.3469153
747.35856	1.9380972
765.13104	0.97287238
772.46521	1.174107
794.33379	0.7336091
797.30725	0.36126517
807.25962	1.430235
827.52001	0.82020217
END IONS

BEGIN IONS
TITLE=19: Scan 834 (rt=1109.26) [E:\ORBITRAP\Laura\130123_OT_LB_Leaf\130123_OT_LB_wholeleaf_1.raw]
PEPMASS=440.19953 1722.4318
CHARGE=3+
SCANS=834
RAWSCANS=sn834
RTINSECONDS=1109.2623
136.10704	1.6579282
142.19831	0.81841192
144.97685	0.60681019
158.96075	0.26518731
169.90025	0.55652813
179.03064	0.47184463
187.02093	0.28732429
190.8992	0.23332989
200.5553	1.4968555
201.14797	0.15915877
207.00278	0.40752871
209.53466	0.59975034
215.16716	1.6064732
227.82586	0.89251404
229.03597	1.1983453
235.06363	0.77064043
238.14993	0.45451343
246.01638	5.2195233
249.7443	0.389325
251.18753	1.5149516
253.84591	0.6010722
265.77695	0.38288044
267.92539	0.22467389
269.84521	0.38544676
274.9324	0.4359631
282.0643	4.129325
289.96878	0.31091353
291.02124	4.2759482
294.79188	0.4460643
301.9501	0.73930482
315.19134	0.400376
317.87265	1.2577943
324.79587	1.2428185
326.504	2.3530782
328.12915	1.0202694
330.1282	1.4334186
339.85696	1.8912428
343.03801	0.8999266
345.79666	3.2687713
347.15901	12.851296
348.35638	2.7314353
349.85918	1.1488078
352.8789	0.45337674
354.92999	1.1393812
355.61989	1.3329586
357.74542	0.54181918
358.9262	0.84640572
359.93191	0.37430526
362.78968	0.48503194
363.56774	1.4950759
364.47587	2.3942824
365.37398	0.87713297
367.30542	0.26498786
369.4996	22.34153
372.79369	0.94066549
374.10748	0.18022168
381.39794	1.2913033
381.92962	1.6561541
383.02582	2.9953
396.8667	2.8957799
397.70813	10.997672
400.21116	4.0838536
402.64752	4.1880318
405.06597	0.68506665
407.0327	0.98554557
408.03151	2.9078569
411.20631	2.033524
411.78351	4.8292462
412.57068	2.6816637
414.0361	1.5503888
416.18166	3.59234
418.20443	19.119726
419.74734	3.2112042
421.20956	12.36194
422.07015	3.3481639
422.79507	6.3097166
424.8609	4.4317108
428.08496	13.15107
430.43734	8.4591486
434.06887	33.388836
435.87669	4.5676796
442.78947	1.8928854
446.62711	1.4727114
448.87256	0.24683076
450.9814	4.5017379
451.6295	5.2062789
457.92292	1.6191064
461.05396	3.0466835
464.91717	2.4928193
465.78926	0.34865447
472.74403	0.95895454
476.135	2.0818529
477.63133	0.60878235
481.76614	2.4866859
486.60806	6.6832037
490.30292	0.74386041
500.7485	0.61010595
508.75783	0.95900631
523.52544	0.68287132
526.19641	0.90136524
529.03173	0.88093934
532.3022	1.2558176
533.15584	0.33653913
537.09548	6.0776378
542.05267	0.69124562
546.24765	5.0977516
548.33819	1.6607039
551.24343	2.1800878
551.76385	5.1022157
554.2525	1.6592838
563.15594	0.83795478
564.34962	2.2366501
567.25938	1.1866938
574.70239	0.41469296
577.26379	0.29892123
581.11798	7.7674223
585.14525	2.0802206
593.19295	2.4838973
594.28043	1.434964
598.03823	0.38142887
603.35847	1.9593164
607.88141	0.44773216
612.45251	1.1572772
613.18812	0.43938099
617.26101	0.85660999
619.32641	1.8231407
630.02226	4.6655911
632.25165	0.46005363
641.79711	3.6159076
659.06811	0.42309186
663.1651	1.5730465
667.27978	0.97999942
686.33038	0.96690495
695.25006	1.48028
705.19793	0.82042659
711.14855	2.3331965
720.0144	1.1711351
728.01318	0.46215382
738.12354	21.112717
743.64282	0.86900272
745.88355	0.71976399
755.4569	0.96345362
770.18676	2.486798
809.22162	0.8114259
841.34583	0.60957532
845.26434	1.1685556
864.23107	0.775742
883.23748	1.0624578
901.15051	3.1334296
972.36907	2.5722146
984.15527	0.50048425
END IONS

BEGIN IONS
TITLE=20: Scan 846 (rt=1121.82) [E:\ORBITRAP\Laura\130123_OT_LB_Leaf\130123_OT_LB_wholeleaf_1.raw]
PEPMASS=423.88159 708.89948
CHARGE=2+
SCANS=846
RAWSCANS=sn846
RTINSECONDS=1121.8171
141.02648	1.1077927
148.95532	0.27568916
152.23317	0.41902487
159.1583	0.26451511
180.12274	1.1116921
185.1122	1.1069341
186.97142	0.84197419
196.97186	0.73090489
226.78821	0.26395716
238.01044	0.45764077
246.26617	0.50567446
250.94974	0.69951702
271.07815	0.42090542
272.97027	1.2950609
277.79645	0.3831592
278.79867	1.1108759
279.45656	0.42711522
285.99419	1.4434259
286.86705	0.16974396
291.09127	0.3333544
293.71047	0.79874051
295.90991	1.8301385
304.49829	0.48524444
309.1207	0.43561341
310.14992	0.19141867
315.08865	0.74906506
325.10997	0.69324794
325.80523	0.97186238
329.89605	0.39024881
337.31777	0.31432461
339.83087	6.1952052
342.10642	1.4451915
347.1868	1.7634805
352.82455	0.60911774
359.54931	0.72637113
367.73205	6.2590592
387.14798	0.68048709
393.26559	2.5121019
397.60494	1.4924419
399.78792	1.7588439
400.63585	0.94462458
401.54589	0.63570587
405.07425	1.8615118
405.68288	4.3585419
408.86531	3.9484619
410.85074	0.73771899
414.20393	9.2368694
415.21951	6.6248416
416.80794	2.4802686
417.32064	5.0660246
418.20652	1.2881626
418.58816	2.8924334
422.77373	0.94260556
423.55841	0.417661
426.99813	1.9480808
430.24338	0.45104797
434.27603	0.99886066
443.09492	3.0755968
448.55848	0.75703988
451.27927	0.37868798
460.57472	0.7492915
464.33146	0.34796889
465.36758	0.71629933
467.42599	0.27886178
472.29429	2.4066877
474.98434	1.2186154
476.11615	2.1912906
479.65058	0.7069922
481.80092	0.65288902
493.00001	9.6628709
498.11401	0.88923131
504.34815	1.1729148
506.84954	1.336507
519.86664	0.98247908
530.03901	2.3461905
542.19261	11.854568
548.79099	2.2271909
559.06373	0.98058659
569.8714	0.80415276
575.76593	1.0499579
597.52032	0.43054274
603.25234	0.84185713
604.26983	2.0264638
613.99126	0.66605326
618.36941	2.5454052
621.1281	2.5442318
632.09848	0.8162003
633.18306	2.0234457
636.42236	0.62303703
645.48858	1.1769317
655.1029	0.94664649
663.28235	0.25331756
672.42486	2.5519756
684.06571	0.33210664
685.43109	0.49214167
696.17956	1.367602
701.53057	0.49382819
716.11449	3.0330615
717.29868	4.5873614
755.26233	0.81237144
859.27191	3.5998942
942.30658	1.3252081
END IONS

BEGIN IONS
TITLE=21: Scan 850 (rt=1125.23) [E:\ORBITRAP\Laura\130123_OT_LB_Leaf\130123_OT_LB_wholeleaf_1.raw]
PEPMASS=508.59896 1204.958
CHARGE=3+
SCANS=850
RAWSCANS=sn850
RTINSECONDS=1125.2264
167.01387	0.34125229
209.15656	0.50797245
212.98247	0.29200944
214.72671	0.51053158
224.95805	0.23056266
225.99643	0.8743769
228.97833	1.3440604
241.99775	0.51702145
247.8817	0.80816292
250.75984	0.19783779
262.20027	0.29515145
262.97935	0.35656679
278.38507	0.90172449
281.94094	0.37775556
301.27597	0.25627911
319.12921	2.0253021
322.28128	1.3641645
333.22181	2.8553614
336.10382	0.3624462
352.0343	1.016696
370.62595	65.798941
374.12676	2.2153846
375.62714	1.4834122
378.64234	1.3221218
381.13856	1.2919921
383.62574	3.2895719
384.40515	0.58648791
390.04557	1.4926281
392.53205	2.4933784
395.78381	4.9661551
407.17016	0.55797722
409.12201	1.1327814
413.08291	1.9956732
413.93686	0.86302849
415.73821	0.74256721
418.73372	0.28675537
427.13701	4.5231276
428.07572	0.3516407
429.74821	0.94235412
431.14482	0.39546487
431.8175	1.3933142
436.03093	0.27399136
437.72705	0.88018355
442.4118	0.87768665
443.55161	0.35900189
452.55251	0.51735515
455.15137	1.317376
457.63414	2.3131496
458.44727	0.90276619
466.91688	0.5624972
470.54614	5.0088879
473.06177	2.9280812
477.18042	5.506198
483.37896	0.37738898
488.76119	6.613822
489.45959	3.3660341
493.25857	4.4460985
495.6376	0.4610978
499.73555	6.3405306
502.08545	6.6369891
509.87684	1.7400123
511.37236	1.0186575
524.17225	2.21866
524.80819	2.5896186
525.85759	0.49442052
529.63922	2.4162146
531.66155	1.3918562
536.1771	1.3719691
539.26522	0.84569
540.80277	0.94148433
542.28229	1.2611261
543.43758	0.48731945
548.75904	0.45493308
553.1455	0.52813032
559.14074	0.32632061
566.1743	0.82968112
567.06324	0.47222394
570.9522	1.9027911
584.04705	3.6652323
603.31061	2.8579983
604.25687	1.3163485
610.59207	3.6518382
612.26381	4.2490777
618.87872	2.3806376
630.41717	0.4248724
641.84828	5.4602588
643.13518	2.3750241
653.27935	2.3160259
658.33276	0.835399
664.03039	1.1714994
679.06903	2.2117774
687.20636	0.88680277
696.26713	1.5182834
697.75274	0.97019383
704.26249	5.4188674
705.92949	2.2785451
723.96505	0.93853445
724.2996	0.4169316
729.44445	0.76795967
740.21576	6.3552376
752.17944	1.8090398
753.77091	0.91013497
766.13328	1.5853592
784.17875	46.510637
811.27826	1.0004151
816.25763	1.5333937
837.30108	2.9396838
885.88372	0.62133602
965.31439	1.1820016
END IONS

BEGIN IONS
TITLE=22: Scan 853 (rt=1127.5) [E:\ORBITRAP\Laura\130123_OT_LB_Leaf\130123_OT_LB_wholeleaf_1.raw]
PEPMASS=539.27026 2486.1448
CHARGE=2+
SCANS=853
RAWSCANS=sn853
RTINSECONDS=1127.4966
177.93707	0.74069514
184.0864	1.4062933
184.98601	0.35331049
191.98131	0.36937491
209.12323	0.58725232
212.01801	0.72498674
212.8967	0.2797233
229.91636	2.0007338
230.24869	0.43537965
238.8006	0.81662336
245.18865	0.55913591
248.09372	0.71754972
251.9267	0.97282909
270.02015	4.0524503
271.88484	1.3542471
272.24621	0.41108143
274.03717	0.90126216
282.98871	0.67404342
296.83735	0.57708619
298.77099	3.0031381
300.044	4.3703571
300.80304	6.5073499
304.9978	2.0857393
307.70098	2.6195579
308.41583	1.0711767
309.86058	0.99643152
310.23982	0.39296666
314.04368	2.3570053
316.3061	0.47055058
317.06561	0.62532789
328.86944	0.68313975
329.42147	1.1921334
330.16101	2.9871131
337.89618	0.63504987
341.97937	0.66195996
351.33472	0.52770489
358.5579	0.59774914
360.98687	2.1472067
361.5005	0.70450674
364.95355	0.76467492
373.19409	3.7702023
374.32495	0.32518413
375.94354	2.264948
376.883	0.75215769
378.06376	0.34903511
384.36925	0.73651054
385.71728	3.0765809
387.83511	0.52039006
390.0897	0.46024637
393.18592	2.6668504
401.44387	0.73623749
402.85755	3.216727
408.66796	0.3733547
421.5569	0.75957382
424.58295	10.845815
428.31839	0.85070449
430.26191	6.6549299
432.83447	4.4928152
443.80482	2.3943616
446.36575	1.3412627
462.97461	0.72203066
463.59611	1.6690413
465.91822	0.41872682
466.60571	1.3399376
473.34056	0.91399629
475.16158	1.4517315
478.79516	0.42061409
484.22987	1.7245428
485.29192	0.98196259
491.24338	1.789146
494.22592	0.40930025
501.26194	8.4410639
504.29317	5.3182533
504.76348	16.804743
506.00976	5.805886
509.8678	1.3524986
512.58625	3.7496674
516.60426	2.0341855
520.76947	48.602998
521.61879	85.03606
530.25746	143.49721
542.16418	0.48113138
551.8562	0.69384021
555.72146	2.6874793
561.02727	0.92163196
562.74416	0.83721218
569.2602	2.752328
571.0474	4.6944111
571.72187	1.4311942
581.33922	1.6329592
590.60015	0.58201669
592.9005	1.7796541
593.67663	2.6642097
599.64709	1.1045146
604.03528	2.0381121
610.09472	1.6518323
613.1179	0.75522558
620.0386	1.1479286
628.1631	4.9082424
630.97652	7.9800407
638.95595	1.8832933
641.63683	3.8176444
644.71692	1.3578317
649.28003	1.7036159
649.65793	3.7232223
657.19357	2.5302597
670.22731	8.514129
685.22832	9.0819877
696.36353	1.1439584
705.05702	1.1321369
707.47473	1.5321095
720.84869	2.680712
725.72428	2.4584104
729.49701	1.1400386
743.31202	1.7244118
756.21948	0.60174765
770.55493	3.6122594
789.15325	3.7440359
793.38342	0.60513588
818.22351	1.179782
822.30074	0.79200739
830.27838	0.79142371
848.3216	12.145654
860.24001	1.1539915
872.27545	1.8394544
887.54486	1.4793115
909.2926	0.58542066
931.50354	0.9891693
END IONS

BEGIN IONS
TITLE=23: Scan 864 (rt=1139.05) [E:\ORBITRAP\Laura\130123_OT_LB_Leaf\130123_OT_LB_wholeleaf_1.raw]
PEPMASS=581.77867 1992.2777
CHARGE=2+
SCANS=864
RAWSCANS=sn864
RTINSECONDS=1139.0525
175.08063	0.49707524
183.10937	1.2559147
186.98277	2.4043043
189.04801	1.6425134
196.0593	0.82163044
196.99272	0.70558394
201.01377	2.0449576
204.20994	0.73563924
209.19452	0.35048318
239.2523	1.2181402
243.15776	0.43546204
246.14387	2.0066021
248.98092	2.3785154
251.11612	0.42664927
251.64418	0.7071781
257.96088	0.88856215
270.13353	2.0237547
285.63072	2.5028548
286.02289	0.65929348
287.35334	0.52648531
289.88885	0.30492557
300.00757	0.30787296
322.82047	0.62218322
330.60702	2.5176648
339.97675	0.41954838
343.23255	0.4341591
345.32949	0.30296873
346.88457	1.4200409
348.22124	2.447221
356.97289	0.77596981
358.83594	0.67436318
369.22004	0.64182226
370.67795	0.54689249
383.3434	0.36399819
384.67458	0.46970189
387.02409	1.5387082
387.83758	2.9360562
396.97136	0.99272775
398.10502	0.6325551
410.13993	2.1605637
414.8861	0.37610473
416.85382	3.7681566
421.63257	1.001149
430.04444	1.1034372
432.92174	0.92126061
433.89796	1.9634921
439.14502	13.948097
442.03493	0.9251112
446.12283	1.1089573
447.95544	1.1520665
448.99659	1.6889534
454.20186	0.51301913
455.71444	0.74245956
456.88866	0.30921257
459.2732	2.1106608
460.16734	0.50366288
461.04521	1.2940107
468.65749	1.8232562
470.44666	0.86186942
475.51418	1.5397574
477.13586	2.4946489
479.64547	4.8434371
481.74729	1.4598016
487.15669	5.04247
488.66166	10.668333
490.76472	2.2043694
491.71714	0.57096162
493.02476	1.1156201
504.82626	1.9308696
512.25745	4.2787385
513.04508	1.3612705
514.48143	1.294327
518.67505	1.2358136
520.09395	3.0909429
524.22718	11.626382
524.73562	3.5284567
531.63751	5.5159072
533.98174	2.8464441
539.97106	0.97574987
540.8126	0.39793804
543.73956	2.5951238
545.30864	1.9180566
547.4023	4.562302
550.17602	7.3601818
554.91728	1.2961702
555.38829	2.724375
563.91743	6.8214161
565.09399	2.833045
566.86813	2.2239734
569.57751	3.6976041
572.52992	26.431004
575.62745	2.7394707
577.33747	0.98078708
580.73066	1.8550837
583.88233	1.6759998
586.72273	1.3598898
587.73843	0.2882906
597.79027	1.3579642
605.11981	0.90092327
609.12994	3.2637144
613.30392	14.523813
614.16734	2.6046328
618.721	1.2325041
620.27143	0.45180079
622.89234	0.53926371
627.27444	1.2807112
629.31219	0.84135743
633.28737	0.51806838
637.20457	1.0736883
638.03307	2.322744
638.8156	1.1552589
647.40997	2.1754791
651.06209	2.8687006
654.07353	1.7186443
656.61492	0.45496798
658.03017	0.36324438
661.31164	0.9769408
664.2277	0.2665316
669.827	4.1773009
671.99571	2.1631955
678.98202	3.8739594
681.00932	4.7618479
683.61225	1.6146365
684.93438	2.0664065
690.61943	0.76902106
694.49121	4.9615906
699.32604	2.4395195
700.75256	5.0230956
711.2575	5.7757439
714.1776	0.64676775
719.5672	1.4968603
726.23273	1.758202
729.33244	0.55463982
737.7927	0.86641735
742.09851	2.173836
749.88049	0.77842354
752.40753	1.2009773
762.3149	4.9870765
769.31743	3.2490886
772.04998	4.216267
772.89086	2.0870584
776.29809	11.51925
779.80213	1.5480281
789.88592	2.8184456
799.78444	1.1345884
800.57159	0.44061845
807.3043	4.0221061
807.81642	10.18466
821.07098	1.492549
832.20129	3.2982091
840.25227	2.4916209
843.21522	1.0243571
846.79681	0.57648574
860.11027	1.7625774
861.56876	0.9487488
871.83141	1.0293337
877.24534	32.227854
890.34942	1.4862327
900.30377	0.54574554
908.27199	1.524521
912.48455	1.8516407
919.20396	12.419634
926.39684	0.87326841
934.37487	1.2333866
944.37372	0.61265173
960.25097	1.2798682
968.05407	2.110133
975.60235	1.1141883
976.35152	2.2677456
988.13791	6.0208809
989.38387	2.1692025
999.43518	0.96112983
1043.2566	1.8906938
1073.4562	0.83841631
1084.5074	2.1237203
1089.2812	2.3803009
END IONS

BEGIN IONS
TITLE=24: Scan 867 (rt=1141.26) [E:\ORBITRAP\Laura\130123_OT_LB_Leaf\130123_OT_LB_wholeleaf_1.raw]
PEPMASS=440.88984 3870.4946
CHARGE=3+
SCANS=867
RAWSCANS=sn867
RTINSECONDS=1141.2609
134.06633	0.40431149
136.037	0.6781574
142.14052	0.48069925
147.06866	1.7769938
154.84709	0.44029191
159.05556	1.6212255
160.14133	0.50057294
161.9866	4.9596451
172.20836	0.7793971
178.03736	0.35722117
183.95023	0.41384896
185.88565	0.84218191
187.83806	0.72354819
188.98475	2.2977266
196.09593	0.51830291
198.20587	0.58858702
200.98636	0.6223825
206.95845	11.97261
208.10009	0.54693685
209.42814	0.43786179
209.88507	0.57648782
211.20461	0.50503762
217.0159	7.36409
234.98765	20.031963
235.75909	1.735862
242.88599	0.37959194
244.12427	1.1022921
246.24635	0.55884895
247.59626	0.51935653
252.27179	0.91318822
261.08716	9.0775652
266.99618	0.3617235
267.7218	0.71722018
281.5141	4.4373493
288.89059	0.94145659
291.24797	0.48067413
293.1651	1.5126598
297.74612	0.78339061
304.14978	1.3645612
309.99936	1.4468226
314.79703	0.62076702
322.0371	0.43308156
325.7202	37.236895
326.00269	5.7046675
337.87548	0.77063579
341.11129	2.1604849
342.95017	1.9077189
343.89633	0.89514237
345.95858	1.757786
347.1521	10.397526
349.19001	4.5507455
351.2587	4.3961786
355.32552	2.3934521
356.91491	21.915174
361.59405	1.0510514
365.85055	1.1840986
368.0678	1.8875661
369.4252	2.6824162
371.06479	1.6961937
373.1222	1.2369978
375.67819	0.69532656
379.16957	3.0105493
382.00741	3.9106229
383.31637	2.3342858
383.97563	0.96308348
386.86071	0.53067392
388.99417	1.1643882
393.61601	0.93305526
393.98546	1.3829635
397.7281	7.4533985
400.40263	2.6564474
402.07301	0.93370216
405.03446	0.64337888
405.80506	2.7527128
412.28265	1.9617514
414.5529	1.6030767
415.3882	1.0974438
418.12437	6.552945
421.96204	5.2712602
422.88241	10.814157
424.9842	8.5661126
428.71651	81.173396
429.11769	15.566913
431.65508	2.3905672
434.04715	21.344317
434.77515	25.095328
435.88011	8.6986787
439.92568	5.9967772
440.82702	0.94054146
442.94914	2.6293477
445.22358	2.9307344
448.13392	1.6567844
451.10696	9.4319901
455.1813	2.8334848
456.16083	1.076647
457.29134	0.69482816
457.99273	1.2485662
461.13648	0.6916115
463.04274	0.71242654
464.35407	0.53117918
465.1914	0.8447328
472.74658	2.1493943
473.18666	3.5674359
477.71938	3.1613975
478.16233	0.80231035
480.41477	0.94519389
483.27631	5.6260632
486.08477	2.6452911
486.58154	9.4074907
487.45404	1.6582842
490.02643	0.53212894
491.11103	1.2041894
495.03743	1.7659204
500.20961	7.4246978
503.9628	1.7586279
508.87671	1.1496633
513.83103	0.96683772
515.40188	0.78405308
517.23704	1.5425383
519.27356	2.6975956
522.14662	7.0845659
530.59613	16.223056
534.70142	27.754066
537.32965	2.5982987
543.73851	132.71979
548.53737	1.0195908
552.23724	6.2839391
555.10967	1.7870482
558.39995	0.88092311
561.26753	6.1262054
564.18821	2.8449021
566.01692	1.3221678
567.16694	2.9054717
569.75229	4.8135193
572.8387	1.1813898
578.93292	6.1054679
581.37468	4.7908086
587.24969	41.044424
592.31258	6.7892433
592.85284	10.983206
596.37606	1.4251248
599.44878	0.95972856
601.18071	1.9304618
602.18985	1.0132445
610.37375	2.5867327
611.95269	5.0038296
618.13184	0.57098729
627.11202	1.3578066
629.35956	3.5810117
630.22711	0.91034645
631.49032	0.64874622
644.43609	0.55202996
649.03611	1.4819819
651.18893	3.7478582
653.32081	2.8295996
665.19811	1.004499
666.30761	2.1197843
671.14105	1.4618908
680.38706	2.719951
681.26092	0.73942572
694.17477	3.3633587
704.25812	1.0646568
712.43485	0.74585076
715.18798	1.0240903
721.24584	2.2225894
725.19087	1.4404113
728.23399	1.1211771
734.23264	0.83255463
738.04472	8.8719186
739.34796	6.0216652
757.53058	0.52074892
764.24714	0.85354065
766.48309	1.0057512
779.95056	1.2669169
794.26605	0.84500371
808.22753	1.0252704
826.24842	2.3546733
832.4311	0.75863112
834.33651	1.1888665
837.28973	1.1946818
842.11584	2.8076147
854.47802	0.93666285
870.36338	4.0739523
877.18646	0.72841124
884.13465	0.72912581
888.47985	1.1053285
901.36847	9.2003444
973.04962	2.0942114
979.013	1.2386025
991.3626	1.3769215
1068.5706	1.0072826
END IONS

BEGIN IONS
TITLE=25: Scan 877 (rt=1151.8) [E:\ORBITRAP\Laura\130123_OT_LB_Leaf\130123_OT_LB_wholeleaf_1.raw]
PEPMASS=472.50617 2573.5879
CHARGE=2+
SCANS=877
RAWSCANS=sn877
RTINSECONDS=1151.795
169.05346	0.89043125
169.94989	0.41424471
185.23553	1.1113637
196.88697	0.76375909
215.03763	3.0214665
225.85623	1.9634912
226.9469	0.35462069
233.06654	0.51993858
233.95386	1.3031166
237.99594	1.1518629
239.72751	1.3342075
243.01935	1.0839673
243.87468	0.32146094
244.44984	2.4732278
248.9483	1.1310608
259.08964	1.555659
259.80962	0.29894475
261.1706	0.54810591
262.0711	2.0258
266.04152	0.6494341
266.34511	0.16000494
267.01287	0.4694877
271.92673	0.43978228
276.86969	0.25352879
281.81302	0.91577453
287.02109	0.61851807
292.62698	0.82953339
296.48104	0.91339411
298.45544	2.1260497
304.57324	1.7299859
311.39566	0.56671905
315.17096	2.098353
324.79726	2.5438738
339.09921	3.2762659
339.58333	1.0497709
343.20615	0.49765764
344.07177	0.81093707
346.54617	1.5883691
348.13063	14.854246
348.64705	3.1874959
353.78704	1.2311801
357.17296	0.65312957
357.66517	2.0577357
359.31463	0.46173237
362.0014	0.9210312
367.56212	0.92205239
368.35803	1.3226512
371.01655	3.1721305
372.76428	1.4907334
374.62203	1.4928692
376.18706	0.67227751
379.01855	0.51053142
380.18137	1.095042
385.82813	1.8182494
387.16307	5.6415149
388.08546	3.7506127
389.06993	2.3111177
389.78059	1.0073372
391.13544	3.2138606
393.21419	1.6736614
394.93435	3.6975231
397.85162	37.582699
401.8241	2.747851
404.58154	2.3958463
405.12705	2.8539968
408.14923	1.6878952
410.15307	0.95344163
412.07435	6.8436587
414.25263	6.3564082
414.58693	1.8903107
415.70605	1.3116253
416.40384	0.60488257
422.26069	1.6773912
425.93435	2.4410474
429.59123	3.1626131
432.16006	0.91575424
435.03835	3.9883593
436.66955	8.1209399
441.0134	0.91005884
442.43919	1.8304263
443.17027	3.3872043
445.2839	0.90136421
447.74281	2.4314927
451.89303	4.6199797
452.69595	2.4288274
453.48546	8.401945
455.13487	5.3140123
456.62412	2.7147776
458.14764	3.7352644
459.32619	8.6602439
461.15528	7.4379469
463.14086	12.704607
463.74579	15.628986
465.05732	6.6926954
466.57544	6.2253666
472.12075	0.72308539
472.94375	1.696667
481.10192	0.92566698
481.45209	1.7580697
483.06287	2.5824296
484.60658	1.262717
487.20529	0.84465502
490.09274	0.72728701
492.30555	1.2241274
495.39104	0.49646072
505.27377	3.895534
509.06228	4.1597476
511.01856	2.1112569
511.46011	4.9222062
517.12936	4.223958
518.40713	2.905671
518.76329	6.1264546
523.16257	1.7913019
526.15092	1.2536714
527.44638	4.3995576
528.53604	1.5223484
532.86863	3.5176057
536.18917	0.7019647
539.38866	2.1867123
544.18808	1.8243805
546.25805	3.5391183
547.58844	1.7278256
549.18182	2.907797
551.86109	12.063424
552.33048	17.790883
557.88943	11.716243
562.16253	0.57241281
570.02917	5.6252093
573.26655	1.348427
574.27939	0.57400603
577.17486	0.5596847
584.42752	1.633636
586.07749	1.4466238
590.12636	9.8802676
590.52435	14.128619
590.89757	19.064406
596.28123	58.506495
601.46567	0.42196908
605.21923	1.3280639
607.10993	0.67319887
608.6909	2.1822653
609.6052	0.77726567
621.3645	0.91381401
626.20282	0.59243718
630.82978	0.930375
636.25086	2.356839
637.04064	4.0145402
639.68939	1.5403679
640.50083	3.5166749
644.75327	2.2177083
647.57443	0.78771785
651.25268	0.33744414
658.5011	2.1765921
659.43678	3.8849777
665.11919	0.75589233
668.1613	0.62906669
677.18546	2.1428231
678.73637	7.6705399
688.91833	0.94093149
695.18009	12.977981
700.40804	2.3922326
705.21472	0.48102583
714.76088	0.78889419
715.1132	2.1260017
726.24334	0.86106917
732.42724	0.68811442
744.35528	3.3779988
755.39996	3.5624652
763.4311	10.729746
766.22402	2.423649
775.13954	1.7000198
777.34324	0.5301837
790.22882	1.3642087
798.1961	0.98662637
811.30911	5.8403466
814.02721	0.58942515
842.03826	1.6053552
867.43139	0.88821957
876.53054	1.5461376
END IONS

BEGIN IONS
TITLE=26: Scan 880 (rt=1153.94) [E:\ORBITRAP\Laura\130123_OT_LB_Leaf\130123_OT_LB_wholeleaf_1.raw]
PEPMASS=472.25563 2591.2354
CHARGE=4+
SCANS=880
RAWSCANS=sn880
RTINSECONDS=1153.9435
147.08644	0.99807638
153.12872	1.1464743
183.18072	0.2597117
186.8943	1.0165112
193.00303	0.67754446
194.9154	0.24346906
197.76626	0.78698159
206.67862	0.59077178
210.00699	0.24356924
214.771	2.0404733
226.14033	0.49703258
226.89274	1.2649634
228.97186	0.48041202
241.97682	0.48694246
243.99565	1.7897431
253.26019	0.34552297
259.05417	1.0331234
265.95906	0.6450576
273.59558	0.63269914
276.41424	0.51468412
277.22955	0.7181497
277.58543	2.5885966
280.46719	0.66273895
282.14906	0.97171956
284.5618	0.77947697
291.76205	0.33685413
304.69768	1.6585772
305.53226	1.0923735
307.17539	0.9482865
313.01713	1.0204911
314.1395	0.3411702
315.27118	0.62363532
319.17757	0.79622047
323.04121	0.62588623
325.01452	2.1736133
325.70231	0.47759007
326.13939	0.60598936
330.83241	0.43605761
332.06669	0.38062003
336.51809	0.96223481
339.03238	11.823902
340.2413	0.58308712
343.03346	2.3844491
343.93766	1.645906
348.06737	16.440395
350.85335	0.44681806
352.22988	1.3766951
354.12346	0.75322143
357.90008	1.106271
361.19753	1.3116865
365.15544	0.84968391
366.02582	1.1241079
367.93044	0.69180767
368.58726	1.364394
369.98805	0.87006533
372.10466	0.71084414
374.79527	1.9520671
377.87246	1.13482
378.61715	0.18745692
383.15106	1.1228891
385.68505	2.3569403
386.9747	2.2855726
387.75117	3.1549247
388.61411	1.8927143
391.27915	1.1936512
394.38682	2.9655183
397.85133	36.930384
399.7393	2.4416447
407.23037	0.93924636
409.18971	1.2500782
411.9744	0.51444357
412.62167	0.73013455
421.4311	1.0978008
424.46252	2.4836027
425.84868	1.1988049
426.75676	1.3367898
429.19665	3.5856491
429.99888	1.4056016
430.97562	0.98522378
435.16671	3.1632694
436.22208	5.3003592
436.77331	7.4091843
439.53196	2.9578499
442.8751	1.027908
443.74491	1.8989771
444.30589	3.0512621
449.98686	4.4170556
453.19117	8.7197242
454.03877	2.3804169
455.07046	2.5967
457.07888	3.1890406
459.24776	6.0553076
460.08252	6.8221979
463.1904	15.230859
465.3047	13.995927
466.41255	2.9162472
467.49547	1.3790713
472.72727	2.3400755
473.22986	0.66728366
476.34491	1.1563026
481.04758	2.7326223
483.23397	1.9538566
493.23284	0.96213197
496.67108	1.5312425
497.13638	0.27806706
507.62332	0.46218496
509.27133	2.8093922
511.20453	4.0848211
513.36681	1.0483576
515.53206	1.1057045
516.49208	0.64007378
521.55957	1.3559244
523.43128	1.4573165
525.0162	1.3753524
525.79716	0.8597365
529.12812	2.8706826
532.90704	0.90072374
536.82005	1.0426216
539.27501	2.3746161
539.79903	0.92409961
542.19018	1.3235455
547.63504	2.2277638
549.06042	2.6904512
552.03011	22.667085
557.94633	5.5990667
558.49335	9.1154268
561.23706	5.0043009
563.16427	2.5758188
569.5992	1.0168793
571.37014	2.6804324
572.62853	0.7432827
578.16608	3.9658678
581.22336	1.4531457
584.3568	2.3459048
587.23354	7.06788
590.39324	28.561722
596.24437	76.716875
605.96777	0.82867796
608.17918	3.2328073
609.47329	2.1428206
616.33641	1.2601224
619.83801	1.8528729
624.1864	1.2681635
624.59057	3.3558569
628.5955	0.50265059
630.69682	1.3039473
633.38587	0.99547007
637.52751	1.2931011
640.3641	3.9325301
644.73828	9.3783904
645.82662	2.8076964
652.18573	0.44090054
656.13117	0.95709931
659.58985	4.4964138
667.15916	2.316367
669.36216	0.41325604
677.44555	1.8599569
679.29947	0.52638498
681.90454	0.74525067
695.18516	21.61033
698.32202	0.69665611
699.18115	2.727529
705.34759	2.1461311
710.0719	1.3838338
716.31939	0.46363797
725.90917	0.94855909
728.37533	1.6825903
731.98529	1.0444366
740.66196	0.59163993
744.34405	1.4526034
749.3955	2.6343286
754.87402	1.4234004
763.28717	6.0234421
766.34034	8.6737031
772.62523	2.3868712
780.15228	1.0408343
785.7455	1.7786356
788.01906	1.3924627
790.81884	1.2499031
814.58178	0.99045868
825.69464	2.7698844
841.37048	2.8561417
851.34295	1.7898723
852.30311	0.71625749
859.4519	0.4333504
876.23491	1.2192595
947.80263	0.72611248
952.30542	2.4376479
966.19708	1.4544714
1003.5847	1.7287898
1043.4286	0.36170475
1059.6877	1.5763627
1061.1261	1.7113227
1097.1255	1.8808584
1102.405	0.47086078
END IONS

BEGIN IONS
TITLE=27: Scan 887 (rt=1161.03) [E:\ORBITRAP\Laura\130123_OT_LB_Leaf\130123_OT_LB_wholeleaf_1.raw]
PEPMASS=566.29191 1480.5172
CHARGE=2+
SCANS=887
RAWSCANS=sn887
RTINSECONDS=1161.0253
199.91193	3.0263778
200.23942	0.26053206
201.90601	0.54270884
210.96097	0.32261052
226.1528	0.35067405
227.72778	1.2424714
228.04597	6.5675412
244.10961	0.42359639
244.56369	1.442681
246.26119	1.0212283
250.11006	0.40869948
262.10748	0.51262125
268.98973	0.43167858
271.9792	2.2403734
273.75055	0.94486945
296.72851	1.4271832
310.413	1.6954937
310.72934	0.29609483
323.97525	1.4890356
329.05054	1.2907044
349.14422	0.88289171
359.46601	1.1902692
360.24902	1.404454
373.65619	1.3058412
382.93769	0.41556656
390.24904	1.1391502
393.04266	1.9668403
409.93757	9.5642002
414.68445	0.41342811
421.00154	0.86275413
424.24067	1.6127983
428.03209	2.9396518
444.15368	0.96323949
452.78813	2.9935377
455.91466	0.48800456
461.24563	2.1221654
463.12987	1.5507014
465.5969	2.6521087
470.09103	0.33985701
472.23626	1.3960991
475.83893	1.5432612
477.07294	2.1877589
484.85824	2.0855477
489.63984	0.49045275
501.75138	3.1133372
503.05717	6.3241792
503.87458	3.1451717
506.66662	4.9377299
511.30997	1.4485561
514.56926	2.5335982
518.79957	4.2506108
519.87274	1.233292
521.66079	3.0844728
527.65168	1.4787452
533.88675	3.4169353
534.56633	1.6033564
540.01941	3.7946506
543.6444	4.0252838
548.47419	9.4287755
551.0624	6.4759034
552.86131	5.8712318
557.01292	26.196283
560.05574	1.7430871
565.24865	0.41643529
574.17315	0.59410658
585.53351	2.6068914
593.195	1.9471155
601.76391	3.1552537
607.33172	3.2746478
611.12042	1.7693505
613.83202	0.5077569
621.14776	1.2386622
629.58566	0.50981414
631.30294	1.4448553
633.01179	1.3279747
636.6117	2.7939925
639.10203	4.846724
646.04301	1.4662379
648.68634	2.5015653
654.3634	4.68197
655.13617	2.2695082
659.77349	0.63145319
668.44904	1.0602627
670.97326	3.2214239
674.53198	0.97154938
680.93908	0.33456086
681.41404	0.77267726
689.30962	1.9443411
691.32622	0.69983885
697.88312	2.1015082
701.66588	2.4314769
704.18018	10.008053
714.2063	1.3064924
720.35722	2.9431791
725.19669	1.3276733
728.88269	1.607968
731.42203	3.3240176
735.75132	1.5117679
742.19895	2.3823597
764.52948	1.1824346
782.86969	0.37327473
787.60868	0.67055083
791.52184	0.93252604
793.82513	0.6165308
803.35861	9.8350936
809.40496	2.2915732
817.91772	0.47067952
842.43121	0.40099133
857.26275	2.6899417
870.1606	9.8815235
886.40468	1.7289963
887.36633	4.2981977
904.37489	48.795994
984.24761	2.1856442
998.00872	4.0983311
1028.2639	0.84510098
1048.0217	2.1601386
1073.5097	1.2071814
1085.2006	0.72742603
END IONS

BEGIN IONS
TITLE=28: Scan 893 (rt=1166.79) [E:\ORBITRAP\Laura\130123_OT_LB_Leaf\130123_OT_LB_wholeleaf_1.raw]
PEPMASS=456.74007 2020.3016
CHARGE=4+
SCANS=893
RAWSCANS=sn893
RTINSECONDS=1166.7854
141.14058	0.37686971
143.07792	0.41360906
145.84698	0.26101105
156.91367	0.64643514
171.88805	0.44469991
175.03248	1.9489526
177.02383	0.755069
185.12467	0.60248255
185.81694	0.50282695
187.00941	1.344505
202.62305	2.4543198
209.1662	0.53350554
215.97339	1.0421895
218.90285	1.4098984
232.20381	0.90970162
234.1953	1.3882915
234.93394	0.42652678
237.15777	0.62453552
244.22418	0.73591554
249.03043	0.89657123
249.98609	0.42600131
258.97504	0.58021966
260.75052	0.95675137
276.58364	1.1056883
277.91488	0.98629013
279.11589	0.34879769
282.20971	0.79642747
289.97332	0.83344203
294.02694	0.56591853
298.8418	0.87778648
305.0762	1.0281567
307.67485	0.75153739
308.07309	0.95145717
309.19641	2.8853481
315.06296	0.54348117
322.13976	5.3661572
325.30054	2.1680995
327.28046	1.7628537
327.78254	0.50689391
330.76547	0.53195244
337.93647	0.39100897
340.12674	10.963233
346.08832	3.4021363
349.15883	2.7859688
353.0339	1.531239
355.63973	35.795345
364.26738	0.46085614
366.02851	3.7938858
367.26336	1.0003491
368.02745	1.7767779
370.22669	1.6977338
371.86823	0.96598486
374.67754	0.75130334
379.52784	1.6742387
381.8419	1.8837602
382.77612	5.4107723
390.23662	0.40759552
391.81288	0.64974681
394.09809	0.89981521
395.50986	1.4205835
396.94872	2.3043406
398.75716	2.0049632
400.94273	3.4899793
403.0147	2.4842053
405.09611	2.466271
407.94628	1.7021975
410.263	2.4932865
410.93706	2.071171
412.90588	8.1031682
415.315	1.6101307
418.56676	2.0645441
419.97877	0.99694404
424.86061	3.4786582
427.15754	0.8312863
427.74215	3.4135499
428.53004	1.5930828
429.75608	0.41910852
432.61433	1.9450304
433.30409	2.0856349
434.16029	3.3397059
439.06596	17.480836
441.12531	4.8479734
444.66934	2.1069743
446.39618	6.5820342
446.90411	11.601152
448.08629	6.403484
449.49405	11.273421
450.43459	11.317331
450.93106	16.038827
456.10624	4.4434332
460.28656	1.2128077
469.28984	0.4302529
470.30626	0.90159626
471.41673	0.31835424
474.45224	1.7189884
476.01656	0.48615689
480.52662	1.2417338
481.77565	2.8421281
491.61992	1.7723069
494.6162	1.2034287
496.51756	0.4741353
499.42103	1.533416
500.26305	3.7732916
501.17998	3.1689935
502.05873	9.056562
503.49623	0.74289037
506.32159	1.5218314
510.12411	13.415528
513.16937	2.9655016
516.18688	2.0440692
524.96793	2.6318138
529.00399	8.6099969
533.2716	3.1405584
536.23392	3.7435764
550.24387	1.7073437
551.55992	1.0260001
557.28107	1.6078046
560.2516	2.4792027
562.67806	4.2739491
566.8597	5.3277003
569.60998	2.6161453
573.20732	13.934165
575.65808	25.986694
578.60412	3.7549145
581.68325	4.8798888
582.92784	1.3219979
584.64134	2.2679392
601.10113	0.32566
607.46696	1.4922174
611.9757	0.85727942
615.43669	1.9558439
617.1933	4.4531631
621.20444	0.45264303
625.63776	1.4842304
626.39212	0.85650301
628.0901	0.85263283
633.19334	3.1516944
634.29184	0.92844486
636.41412	1.9431184
643.42444	3.2941156
656.88577	0.74452712
660.21522	3.7015938
667.1499	1.0112966
672.11669	2.1796023
673.19451	4.073398
679.31494	0.43216836
688.32788	0.75847973
694.14996	2.9444984
701.40572	1.8737715
704.08549	0.58295295
710.22333	2.1691767
711.3657	5.4465138
727.33364	1.3424235
728.39085	0.3422566
730.27504	0.41920397
738.05054	9.038698
752.43324	1.0782614
755.61011	0.8118934
761.20647	0.77051154
763.12787	0.53977587
766.10507	0.44401624
777.14441	1.7714381
781.01819	2.4407224
807.21022	0.76638662
821.26348	1.2286712
832.1015	0.9635951
END IONS

BEGIN IONS
TITLE=29: Scan 898 (rt=1171.28) [E:\ORBITRAP\Laura\130123_OT_LB_Leaf\130123_OT_LB_wholeleaf_1.raw]
PEPMASS=411.72695 2509.334
CHARGE=2+
SCANS=898
RAWSCANS=sn898
RTINSECONDS=1171.2771
129.01205	0.57672508
130.93822	0.79475795
136.10839	1.5150272
136.91878	0.16749677
145.0583	1.6013139
156.97449	1.7551212
170.90413	0.43168084
172.89083	6.3663943
173.93685	1.4691759
174.90541	0.65700312
183.04623	0.6782622
186.989	1.716251
188.14304	0.35813814
197.97867	1.4923669
201.20743	1.2382035
201.89328	3.1862573
211.13964	1.0403506
212.22822	0.90732674
213.05975	0.70973317
215.03511	0.35002988
215.75813	0.58408541
218.9037	0.80361765
221.12669	0.4024484
230.00645	1.0696508
232.09049	4.7579385
233.23275	1.5466828
235.26356	1.2086092
242.0662	0.77953863
242.95563	0.61398776
246.17377	1.0293026
246.54084	0.33373141
253.19525	0.50909362
255.91196	1.7309548
258.91455	1.1122296
264.0931	0.53809692
264.97248	0.41779553
268.27163	0.62578066
268.98602	1.1697658
272.88901	2.7397757
274.87094	0.49879966
276.21201	2.6067913
276.59703	0.27897481
276.95129	0.68805781
277.90237	0.61589045
283.09144	2.08609
289.13998	11.367795
298.72971	1.6992174
301.04644	17.504375
301.67671	2.6484679
305.22083	2.8453198
306.97958	0.68423453
307.89274	0.54223782
310.15098	0.33042472
313.24456	0.39430892
317.74014	5.9033366
325.55677	9.3788203
329.04203	0.76887828
330.42493	2.2034421
332.66704	0.41437453
336.00357	0.7490368
337.21711	1.5998242
339.34555	1.3743635
340.03266	0.40939732
340.87723	0.88995492
348.82882	1.9379887
349.94595	0.87966573
350.65209	1.6269012
351.81169	0.4064342
357.89845	1.500549
358.40727	3.2250462
361.73849	2.5068794
365.97222	4.8730403
369.02355	5.891666
373.6818	13.579442
374.08494	4.6526052
375.92386	4.466199
379.66845	1.3911909
381.00613	5.8530723
382.28786	2.2211119
382.89354	0.99841986
383.25705	0.5593049
384.00358	1.1116386
388.13809	21.122701
393.09809	9.3694199
394.92601	3.6803849
395.81282	1.8036839
396.8842	3.8806009
402.15458	21.493925
402.60577	46.928695
405.20422	5.4865092
406.34081	4.0983106
410.62832	4.4189965
412.8079	0.68244933
414.01452	1.2765963
415.29803	0.71552031
416.85304	2.021777
419.84639	2.1724823
420.43471	0.57987341
422.14771	1.2387683
427.69329	2.0987595
429.65882	1.613938
430.78442	1.6637033
434.81461	14.323114
435.12332	3.6720336
438.2445	0.53479228
438.74662	2.5896595
439.74425	0.51212089
444.76961	2.6295203
448.00693	3.2024902
448.89333	1.5917904
450.12766	3.6661773
451.17417	2.0896531
452.90247	1.712186
454.88098	3.3392466
457.04035	0.95959633
461.34872	1.1706005
471.43687	6.765885
473.21542	2.0821104
475.16415	0.75384864
477.95105	1.482981
480.19119	0.70156794
485.13028	4.5414682
487.22444	6.0846899
490.44238	1.9369462
492.30735	0.92572387
494.55321	3.1515643
500.17711	4.955466
502.25217	4.4399909
505.66308	3.5803574
506.02176	0.92696988
510.16809	1.2243104
510.65189	1.7397002
515.86669	3.2919146
518.84202	2.4120634
521.24477	24.478757
523.08834	3.3258031
530.63258	1.9575453
534.01249	32.788105
536.72529	1.8906022
541.10248	4.0562018
543.18671	1.8363118
547.99818	1.9017307
550.12406	0.71207225
551.23822	1.3410247
555.99237	0.73406265
560.23906	1.5716551
564.95948	0.89508822
565.69717	1.8866411
566.84971	1.0357725
578.68064	1.492053
580.33211	0.37070056
582.89257	1.2304047
590.89369	5.86058
593.04989	1.1841327
605.49975	0.40766251
609.41626	1.7602928
617.08474	2.5295256
620.19546	7.7563786
622.0855	1.1535886
633.18969	6.5805005
635.41059	0.57103407
650.33006	23.778202
657.27798	1.245423
658.28894	2.4852988
677.51812	1.0216242
690.41451	2.8694173
701.31536	2.2028555
708.20038	1.4243067
715.43363	0.75093394
718.20655	1.3502761
719.35117	0.54703982
733.32258	0.41007549
734.38409	0.86756404
743.11353	1.2735438
767.30066	1.5086845
END IONS

BEGIN IONS
TITLE=30: Scan 907 (rt=1180.2) [E:\ORBITRAP\Laura\130123_OT_LB_Leaf\130123_OT_LB_wholeleaf_1.raw]
PEPMASS=603.29548 1980.6509
CHARGE=2+
SCANS=907
RAWSCANS=sn907
RTINSECONDS=1180.1997
195.18372	0.33707483
197.18069	0.74891986
201.17308	0.7248968
226.22941	0.5186353
228.05054	1.9313162
245.91272	0.85703864
268.78497	2.1359426
283.1145	1.0573846
284.96713	0.77353113
299.94167	1.2289695
323.25177	0.46714977
326.03814	0.62550339
337.03515	0.45789603
340.7741	0.30540158
343.63556	0.48327722
350.76294	1.0584407
352.22056	0.76673934
356.15564	0.8136925
367.04262	0.65737134
368.45209	0.64528778
368.95411	1.1782405
370.93432	5.9764157
391.19333	0.9872609
395.62854	1.8754796
400.1167	0.44353495
405.66742	0.50700069
410.79746	0.52019914
412.13655	0.6581729
427.83563	0.44023035
438.07846	0.49371429
439.90265	0.64818132
448.72216	1.1643536
450.49902	1.9865076
451.51723	1.4365024
454.28991	2.0037085
455.87497	0.80550469
456.89167	1.1797961
465.55807	0.28646811
467.5263	2.8590695
470.96279	1.1056312
475.13538	1.0037044
477.27295	1.8696441
482.54419	0.36243024
485.99867	2.7843702
487.2858	1.731612
488.85571	3.3412026
494.1568	5.4507096
503.14386	170.9635
507.30961	1.6466265
510.20509	0.95946167
512.28954	0.20998574
516.49103	2.9996893
518.65374	0.47984306
521.24178	0.66134097
527.85482	0.65401954
528.82253	1.3467631
530.07351	0.73373366
532.94536	0.42733537
542.966	3.2959597
546.67322	5.9805692
546.97794	1.8864635
550.23851	1.5916855
551.80016	0.78134652
555.07094	5.2057764
555.81772	6.2270614
558.28883	2.8898495
570.84379	3.5366204
576.07645	2.7857739
577.21448	8.2023787
581.89014	2.6270789
582.55085	3.046686
584.82888	1.645799
589.29885	6.5054768
591.27573	7.646855
593.33314	10.689597
594.1267	4.7054761
594.60879	13.103529
607.06706	3.1833241
609.20126	0.67913662
611.08111	0.38697041
613.96093	2.0233457
618.3526	2.9436405
624.08856	0.68620087
629.16491	1.0397348
630.21926	1.7535182
632.42047	0.66859985
635.24686	2.1650725
640.44845	1.1242395
640.83629	1.449473
652.28546	0.85730172
658.51867	1.2916355
662.02259	0.41555369
668.92753	2.3194059
674.2279	1.0930447
679.72542	2.1803781
680.41912	4.4198796
684.25572	0.54234015
688.86319	0.91002272
690.78106	0.63687115
693.40933	1.2118018
696.01021	1.3801462
701.49309	2.6736224
704.6548	2.5571336
708.38411	0.69767396
712.00146	1.6463631
718.70824	2.2399176
721.98419	2.6310942
723.90998	0.61985158
726.91977	1.1116232
727.57592	1.1930935
741.51599	1.9804735
749.99105	2.7466337
753.70611	1.7444398
760.23769	0.94687096
763.78948	0.49235625
764.44494	0.97946947
772.91278	3.1028713
788.40509	1.3168593
801.1054	0.2712606
810.40488	2.1158071
814.35069	1.0757303
822.25049	2.1445379
832.2731	2.6675263
837.36	1.5374506
845.23217	1.5465931
851.31322	1.7264736
855.42974	0.36588113
859.40186	2.7435489
877.14655	2.5640337
880.32953	0.97595742
903.10284	1.5522146
933.03704	2.5488108
960.16935	4.5326017
988.07775	0.46293005
1005.2288	13.037416
1032.3948	1.2565519
1042.3707	1.2208763
1059.3845	17.470871
1075.0294	1.258153
1208.2565	1.227828
END IONS

BEGIN IONS
TITLE=31: Scan 912 (rt=1184.72) [E:\ORBITRAP\Laura\130123_OT_LB_Leaf\130123_OT_LB_wholeleaf_1.raw]
PEPMASS=438.24508 2237.4595
CHARGE=2+
SCANS=912
RAWSCANS=sn912
RTINSECONDS=1184.7219
136.16971	0.53307273
137.89732	0.83874779
146.90682	2.0084129
148.02806	1.2429776
156.20558	0.65208027
157.02938	0.53379742
174.90672	6.6994682
183.05361	2.410576
184.87624	0.84002023
185.12864	0.15744678
194.15875	0.29192027
202.07419	0.46292666
205.02814	0.3125281
209.02792	0.38534326
212.91024	1.589377
213.67959	0.41150826
214.03509	0.18177439
226.33133	0.80284828
227.84541	6.6256644
230.11589	0.30233912
232.92591	0.26868791
234.67325	0.40054837
235.80211	1.6294487
241.47828	2.6061208
244.08222	14.630605
245.66414	2.1187533
246.00562	4.8819189
250.11612	1.159454
261.133	0.86466048
263.01766	0.44151545
264.11465	0.86240757
264.92091	0.35036621
270.15582	0.43611463
281.17236	0.48332819
285.97653	0.90093449
287.95673	1.2891901
289.99376	0.38781902
291.09936	0.91887916
291.82201	0.44978315
296.16069	0.66247945
298.18073	0.33933396
299.8786	0.86046808
300.58633	0.30757652
304.25948	0.2721153
306.20596	0.4171616
309.58849	0.89240434
314.07806	1.5742473
321.10865	1.8850195
321.88432	1.1296123
324.04931	0.63321052
324.58033	1.3359995
324.95354	2.8070845
330.9919	3.0668594
334.89013	1.6940849
337.55219	0.96978317
340.45088	1.9837048
342.23582	1.5403198
343.2427	6.0994808
345.15418	2.3824766
349.56582	1.8333892
351.08209	4.3051814
354.53231	1.1234367
355.21469	0.38221165
357.78206	3.4075386
358.64101	5.3999946
359.06236	8.0210247
362.7651	1.0361335
364.82802	0.97554821
367.60772	0.59154901
368.00225	1.2685414
370.47403	0.3030623
373.16351	1.3784672
377.99439	2.5650955
379.9631	5.7002711
380.57275	1.4941045
382.20037	1.7022593
385.00389	1.1336326
386.09449	1.9943764
389.1215	0.44767692
391.70412	8.3160214
394.45427	5.1169185
395.78422	10.443366
400.01925	0.81025606
403.86594	3.6210349
406.63511	0.34426763
407.10097	0.59181448
410.10799	7.0038421
413.31839	1.5277675
414.81072	1.5033007
416.05194	3.0877419
418.81867	6.686268
420.01182	7.061133
423.13601	4.523285
424.3976	3.3750618
426.46904	6.0082446
429.16721	61.477676
430.86864	5.3832366
431.78056	3.7069618
432.66837	1.5387012
437.96012	1.8971421
439.14647	0.31261499
440.10301	0.73522891
445.43789	1.3517183
446.67092	0.74856673
452.34663	0.76514051
454.5456	0.70915098
457.29021	2.1485644
461.88962	0.52139256
467.39656	1.0522005
470.20774	0.93960511
473.62926	0.68021402
474.48216	0.86676304
476.71403	0.38370418
479.74476	2.7082109
481.57494	0.85235023
487.92234	1.9475058
497.04925	4.7749893
499.44925	0.86326251
500.23952	3.6175499
507.55255	1.252227
508.14086	4.767047
513.27461	2.7789671
517.14419	18.915492
520.56612	1.9977398
521.9531	1.4644635
523.67459	4.0310869
525.33301	1.1448197
527.92547	2.256844
533.07507	0.60117637
541.88531	2.0685095
544.58798	1.5443925
548.34378	1.1698392
549.89912	1.8781147
550.88281	2.7228271
552.4967	2.9148842
554.71063	1.5461881
556.25305	4.9720869
565.31182	1.7701746
566.14106	2.5283804
570.61932	2.5982442
582.0414	1.5454614
582.81093	3.1381516
587.14178	0.98659557
590.592	1.1044049
592.48023	0.44937613
596.133	5.2963624
603.15664	0.89380112
606.36346	1.9405439
610.76881	2.9208815
614.07403	12.922688
614.99696	3.4375768
620.25991	0.68575156
630.1678	27.454788
631.87328	11.322983
639.25427	0.91382211
645.19995	1.7659948
660.75635	2.3182647
662.59939	1.2261112
672.34857	3.0839372
682.27803	0.84131629
683.23677	1.8198855
689.28585	2.0846273
690.26242	1.0932238
691.36306	0.26390446
701.25572	29.199762
707.13494	2.126468
710.81573	2.3503633
716.32708	5.5144295
737.09631	0.42421117
752.10278	1.3090412
768.43662	1.2899451
770.11983	0.48607134
795.19075	0.70346485
799.17334	1.0258189
816.28826	1.39638
865.65783	0.51425513
889.32885	0.8260972
END IONS

BEGIN IONS
TITLE=32: Scan 915 (rt=1186.87) [E:\ORBITRAP\Laura\130123_OT_LB_Leaf\130123_OT_LB_wholeleaf_1.raw]
PEPMASS=508.59862 799.81757
CHARGE=3+
SCANS=915
RAWSCANS=sn915
RTINSECONDS=1186.8718
166.01683	1.3132821
190.9171	0.7864899
200.7756	0.62104162
206.04844	1.3014638
245.86716	0.78858663
260.13257	0.71270081
264.04291	0.76884572
289.9525	1.1406489
291.09938	1.6831678
294.21213	0.29825233
309.98915	0.40399575
316.21811	0.92183174
328.19061	0.19628868
335.02056	0.29366473
336.64896	0.55452648
337.1073	1.292356
338.15233	0.92542076
351.31758	0.6492739
354.11582	0.3104907
360.04858	2.045225
361.13976	0.26001571
370.59576	21.196549
371.02176	4.8051344
374.27811	0.90189429
378.53298	0.49925617
384.19317	2.1618796
392.47027	1.6328797
395.02034	2.836932
395.869	0.85851953
396.80988	0.55630543
404.95459	0.93423071
413.14238	1.6933454
415.28717	2.004859
425.59039	1.9312007
430.03399	0.98100693
432.57782	0.77582305
437.8023	1.0806578
443.30731	0.69074758
444.2198	1.0341474
444.79658	1.3717958
446.8245	1.6543095
448.59517	1.5998041
450.94994	1.8158437
452.05844	1.1010218
458.20491	1.4339363
462.15714	1.4599995
463.7493	0.65954528
470.25971	1.2772722
471.00853	0.44848177
474.19772	0.40784242
476.16934	0.27506172
479.70447	0.43042756
483.98788	2.9140389
486.8813	2.1116093
490.21826	5.044786
496.30457	2.1288877
498.70146	5.1043703
499.66741	8.3773206
501.25312	2.1348197
505.99854	0.59126176
507.73466	0.86438808
508.88183	1.8034821
516.14257	1.3672574
521.15143	0.93199525
525.74572	0.36045751
527.50978	1.6091153
529.78487	0.62717285
535.03332	1.1247027
537.00457	0.76066463
538.12531	1.5988822
539.78982	1.0811126
543.24347	0.88746902
552.21447	0.8114411
555.78638	1.3348859
558.58038	1.7543964
566.85101	5.8998976
574.48663	2.3082501
578.39446	0.75593202
584.2352	2.1370891
595.37554	0.84776816
600.28552	0.33606093
622.17693	0.29693404
626.21002	2.6720476
639.29536	0.86851106
643.27179	6.9274214
646.97338	2.1272155
660.26728	3.347121
663.24568	0.4191751
667.27233	0.79494959
683.38293	0.64726407
688.846	1.2719344
698.31068	1.0238058
699.52541	1.4662188
713.23846	0.76062331
730.99099	1.553319
740.28116	1.8121619
742.22234	2.1556032
749.10508	0.59448578
750.30859	0.8994849
753.53648	0.97778218
755.72002	0.81404922
757.1358	0.30079636
779.42415	0.85298246
784.24027	25.946215
826.40329	0.9582017
947.34664	0.78954949
1020.465	1.1332676
END IONS

BEGIN IONS
TITLE=33: Scan 917 (rt=1188) [E:\ORBITRAP\Laura\130123_OT_LB_Leaf\130123_OT_LB_wholeleaf_1.raw]
PEPMASS=539.27004 3540.2568
CHARGE=2+
SCANS=917
RAWSCANS=sn917
RTINSECONDS=1188.0041
156.83139	0.55970834
167.23028	1.3980131
175.04239	1.2774613
199.00205	0.46041265
202.03671	0.61923831
209.97601	11.928749
212.07279	0.31723963
213.07134	0.51154109
227.7891	0.45897449
229.87479	2.9843391
237.26857	0.8612705
239.24231	0.37353942
241.94611	0.45836911
245.29145	0.26610353
245.99887	0.83556081
254.14222	1.6187646
262.04093	1.4158963
267.70224	1.3726533
269.41275	0.65156071
269.82716	1.0025436
272.0668	5.6303137
272.5178	0.69529386
272.94825	0.82548019
285.39191	1.1576255
286.10272	0.52967606
294.95715	0.30998694
298.72103	4.0871732
299.93346	3.0851864
300.54732	0.77797974
300.84211	3.3404146
306.8638	0.48960376
307.58846	1.2834418
308.99782	3.2645077
310.26171	3.9548306
311.15338	1.0918665
313.94358	1.594213
314.61119	0.42849856
316.16497	0.30851897
316.74917	0.68753287
322.88966	0.87828651
323.82679	0.43926524
325.66678	0.54297318
340.0081	2.5519191
343.20049	1.8164844
343.87896	0.35665041
344.36288	0.72790833
346.90155	0.19451553
354.70373	1.599873
356.11844	0.80677727
356.90106	1.2827663
357.94905	0.39679735
362.16978	0.80850902
364.8814	0.65994375
366.63208	0.87124084
371.64553	7.9873121
373.10958	3.7660199
374.17284	0.78046096
375.09024	1.851904
378.2221	1.7433647
380.69363	16.619343
381.26818	3.1100068
386.95024	0.71020286
387.63085	0.87455809
390.26244	0.3579158
393.34611	2.0007308
394.19364	0.68046059
402.85233	7.6326625
404.13526	2.0788559
406.94754	0.23644654
408.92085	1.684817
412.02988	0.5634734
419.80261	0.37341593
424.55567	8.3746901
424.88991	2.0026055
430.0897	5.3761989
432.88086	4.9418463
434.85733	0.52065868
436.14574	0.70881344
438.19574	1.1512336
442.75877	0.35472802
443.90784	0.69960233
447.00185	0.64180123
450.18702	0.97882061
453.19918	0.72409664
455.95631	1.2299915
460.12586	1.2565664
462.99402	4.5285484
466.00802	0.67730409
471.15436	0.90940981
473.63802	1.9970894
475.16238	1.5321621
475.97075	2.9612432
477.25294	0.8955111
480.26673	1.3443638
483.70103	2.5394339
484.65845	1.7979234
490.24452	2.4600567
492.72982	1.3869666
495.65274	0.47242907
499.57955	3.1347066
500.36067	1.7138346
504.65215	22.074688
504.95142	5.6037703
505.63415	3.6777563
512.15558	3.5771675
512.71182	9.6863878
516.34117	4.5012371
520.79543	55.044493
521.60178	103.94374
526.30052	7.0654
530.22237	219.74403
548.66375	1.7027872
551.2874	1.2214888
552.04504	1.9760414
554.40169	1.9292377
556.80498	1.2454097
557.67873	1.5166842
561.58738	2.917778
562.68139	1.5044574
565.61991	0.81403119
567.32728	1.0469092
569.3044	0.87058285
571.8382	1.0686324
576.47119	0.38506001
583.27634	4.6037143
589.28673	0.81935103
592.00216	2.2884183
594.48129	0.99343751
595.405	0.47404002
602.26106	4.405631
606.56073	0.69712933
607.55885	1.9224218
610.10526	1.2450078
616.69537	4.5865614
620.49432	1.409103
628.18371	9.1144968
631.06037	12.655999
635.23718	1.0029508
642.61631	2.6860756
646.2972	0.87961294
649.33256	1.9457844
650.0354	1.4352485
653.81872	3.1480255
657.59865	1.0206783
659.43186	1.6705565
661.36828	3.2376882
669.94119	4.2650689
674.16406	4.3010675
681.28027	2.0692763
685.37874	14.337068
687.95825	2.0645517
699.7185	0.56012751
705.09735	0.8322773
712.13993	0.7502379
713.2795	1.6097398
714.41704	0.52283233
723.42712	3.3076658
730.47619	1.1299074
740.31357	1.239859
742.24833	1.4161052
748.19303	0.42913348
752.12085	1.9285424
761.31476	1.6425306
766.07218	0.97502977
770.41028	3.8222689
771.18689	4.161496
788.61458	2.8226216
789.97509	5.3149927
801.42895	1.3279565
806.31897	1.3585417
816.06286	0.84299058
830.27765	1.9960421
841.31579	2.2161907
848.27198	17.061534
858.38999	0.75313268
866.17651	1.0137358
873.52728	1.2020487
880.0476	0.27690281
890.46368	0.56677065
901.25363	3.0061328
906.21386	0.30493243
913.84113	0.25354875
921.25506	0.78067689
928.18047	1.8050226
945.44511	0.90363481
958.40362	0.34453992
963.02087	0.48228511
976.19384	0.54970092
1032.4092	0.64159769
END IONS

BEGIN IONS
TITLE=34: Scan 919 (rt=1189.03) [E:\ORBITRAP\Laura\130123_OT_LB_Leaf\130123_OT_LB_wholeleaf_1.raw]
PEPMASS=425.90659 2131.3992
CHARGE=3+
SCANS=919
RAWSCANS=sn919
RTINSECONDS=1189.0301
124.05919	0.22577529
128.08558	1.0483592
129.13583	0.54628335
147.08043	0.18414764
149.91376	1.2321052
155.0957	0.3052946
158.93193	3.5079648
162.4667	0.93464127
162.84798	0.11824852
165.13493	0.17864586
166.01763	0.42460634
169.03467	0.39374737
173.08392	12.531367
184.99502	0.95802946
186.09041	0.33783168
186.79794	1.1528437
191.05319	0.79462352
200.9229	4.8884774
202.08341	0.32724012
202.92982	0.53746663
209.11963	0.9922667
209.93474	0.14488108
211.99207	4.8881211
212.80886	0.49173167
214.94515	0.28398699
216.15749	0.63426513
218.78339	1.522795
220.07876	0.27447844
221.07968	0.22699156
227.03199	1.0982175
228.91882	0.92714673
230.01731	0.59986321
231.0552	1.1179559
233.05163	1.4532529
235.31305	0.33470787
236.15631	0.25605468
241.51102	1.0653188
243.86713	0.46353231
245.9838	1.187993
249.24853	0.43760931
255.94068	0.44214908
259.82358	0.21337636
263.99762	0.38200018
272.02026	2.2143873
279.23721	1.7323171
280.45026	5.8807467
280.81615	0.5118225
286.19059	2.1869897
287.49419	0.88674903
291.07522	0.45852942
292.99802	1.5799396
297.77908	0.95829387
301.97565	0.29955202
305.0882	0.42484897
307.71588	0.79003702
308.86022	1.8228268
310.98487	0.65905563
311.66947	2.8503787
312.07053	0.30503727
320.29885	1.1753664
321.92416	0.67901566
324.21979	0.50813225
325.926	1.2380734
326.89943	2.4637131
328.8102	0.80509856
330.08891	0.72741656
331.18579	1.1148149
331.94052	1.4955409
335.22284	0.81378189
339.72927	0.6590685
340.589	0.72899219
343.06373	0.63934572
346.51631	3.6161233
347.30125	2.6412927
353.13352	2.0390774
354.36924	2.5576368
356.45709	1.1718161
357.84496	3.3399033
360.05746	1.0407167
363.48617	1.3672805
364.92466	3.7170854
368.06932	2.9617877
368.68645	7.8662003
375.17771	1.5942166
377.52175	0.96714238
378.33146	0.86265775
382.13681	4.5640351
385.28428	0.41933468
385.91545	4.0942356
386.87098	0.78612972
389.81856	0.48960222
392.23928	10.019632
392.69878	13.940127
396.56038	3.3080558
398.9939	1.2257733
400.63529	3.4505712
403.2181	6.665649
405.05217	2.6512123
407.17328	14.430666
407.90316	6.405859
409.0975	5.487626
410.94893	5.4756693
412.65847	1.1735658
416.15062	14.039832
417.01897	6.062634
418.3515	3.1174223
419.81928	6.3341259
424.80085	1.8726119
425.84882	0.64568896
426.94532	0.41239646
430.19514	1.1298503
432.52564	1.3011575
442.13292	0.61113852
443.75647	1.014737
444.51715	1.5623821
448.09172	4.9809746
452.10351	0.24454709
454.06941	1.8358924
457.19661	0.63883665
461.61519	1.95394
462.24628	0.32501867
470.11626	0.93774627
471.2325	0.66138335
473.6955	2.4928672
475.27968	2.9282345
480.54799	0.63462064
484.51773	2.6609065
487.03421	1.7273051
487.52657	3.3218527
489.2599	1.001978
493.60283	26.597198
497.37113	3.0975526
500.57559	2.3223691
506.10097	1.1496189
508.29421	0.47819055
509.26487	2.5035992
511.50766	1.3694447
515.72018	5.3785944
517.2837	0.81675656
519.05172	0.25012804
523.6065	0.47698212
529.2999	2.110785
531.20097	1.2584437
533.22679	0.70586418
538.23443	77.232726
541.85445	1.3811193
543.87498	1.6130437
545.09909	2.5247527
548.2288	0.46488265
552.19128	1.2779487
553.12817	0.45315837
554.17574	0.98716909
556.28035	0.60126075
565.89966	2.0454923
567.73581	1.4663317
570.53307	3.5238357
572.34345	2.7997063
574.03986	1.8804557
578.99724	3.7855448
584.30159	0.75220721
587.2184	0.98631709
587.72972	2.6050011
589.25397	1.1947819
593.22031	0.50430713
593.69408	1.2106779
596.1556	0.79177553
607.30704	4.0243266
608.20805	1.8923815
609.12896	0.7501066
619.4306	1.3489799
620.24531	3.088716
622.33803	2.5278046
623.43024	1.4395465
623.75269	0.49644263
627.15826	1.6700773
628.72571	0.93023338
631.19789	0.81521827
634.45376	0.29684113
637.00235	0.90287827
646.28346	1.4534766
649.30959	5.8475996
650.26997	1.4969456
653.25334	0.94786566
655.9464	1.402521
659.28522	0.84706805
664.46374	3.8449893
674.35941	1.6385781
677.2564	0.73771194
680.72384	1.6788261
681.44201	0.88369586
688.29692	1.4648804
692.26361	3.6112209
702.00115	0.8957815
704.20452	0.32454361
716.18799	1.9432859
720.48919	2.6188095
722.3588	3.3734484
734.26593	1.6232987
735.44296	0.82495043
741.55615	1.6456017
766.31683	0.37059001
802.31212	3.2600213
806.31851	1.3774656
841.34216	0.30480919
917.48174	1.1022966
982.59985	1.7517235
END IONS

BEGIN IONS
TITLE=35: Scan 926 (rt=1195.94) [E:\ORBITRAP\Laura\130123_OT_LB_Leaf\130123_OT_LB_wholeleaf_1.raw]
PEPMASS=439.5906 2714.3499
CHARGE=3+
SCANS=926
RAWSCANS=sn926
RTINSECONDS=1195.9388
128.94319	0.76291754
133.16655	1.3276653
144.11241	0.36578622
146.95771	2.1412941
152.85933	0.21079518
153.20807	0.41799077
156.73951	1.5557564
157.22559	0.994668
166.73035	0.31089448
172.19839	0.34180091
174.90166	4.1536441
181.11167	0.49196814
182.92771	1.6287991
185.10261	1.8130413
186.17615	0.87389742
186.92275	1.592377
198.02417	1.1266148
202.96289	0.26923786
216.71991	0.19844266
220.82989	0.68465961
226.89593	0.35180626
227.91161	3.0273465
228.68737	0.29043802
232.20743	0.74616342
234.93506	0.34468441
240.88895	0.5525838
243.10919	1.100069
243.93576	5.3933661
244.25715	1.6487814
245.9085	2.2001564
247.03525	1.8570194
250.00403	0.78342971
258.1312	0.61660415
261.01625	0.68316494
261.92736	0.39810736
264.91977	0.66129368
270.55606	1.2266325
290.98855	0.99284141
294.3127	1.6205951
296.16003	1.6513727
296.90659	0.56006808
298.15823	0.66085171
300.95382	0.43264714
302.96352	1.6433737
311.92092	0.60742584
313.96338	2.466842
316.08328	0.57075437
322.72762	0.82840242
325.60222	15.787717
325.95481	34.043463
327.96027	1.7670031
330.68027	2.5256816
331.68671	1.6058088
335.02455	1.1703433
337.21454	3.1499113
338.60532	1.1509318
340.06885	0.69130146
340.69388	3.2343249
341.82131	1.835012
343.34899	1.1055746
345.20603	3.2566382
345.98292	2.0862236
347.20223	1.3563476
347.65132	1.8696127
351.16554	0.88962499
353.10054	7.581547
354.20206	2.1696275
357.419	3.8244817
358.9343	9.2536404
360.11006	4.082355
362.95853	0.49995276
367.01849	0.5814122
368.3989	0.2643061
368.81758	0.38303595
372.1445	1.0982252
374.73318	0.55021894
375.71944	0.30091804
380.72478	1.2773543
381.77782	1.5121938
382.51394	3.7959863
384.94142	3.9872208
387.04917	0.9658636
389.1662	2.226113
393.14866	0.89314356
396.74124	5.8960978
397.81286	2.4738875
400.17533	0.36291576
402.63321	2.4702344
404.01018	1.0219173
405.86911	1.006904
407.16913	0.41913241
408.01809	0.7845782
411.83067	4.3201917
413.07825	3.7573855
414.82557	3.7247456
416.42115	3.3159642
418.67267	2.2007819
420.10801	1.6732301
420.84021	4.1137872
422.15503	4.3633541
424.34309	1.4721017
426.25671	3.7660743
429.16414	14.695409
429.63831	24.925172
433.52721	160.74828
436.36359	1.3549982
438.8194	2.4715997
439.71788	0.53106748
442.30238	1.1618168
445.86242	2.9024403
446.16212	0.51005098
451.69777	1.9502376
455.91611	1.5467222
459.94883	0.80921529
462.16977	0.8368833
462.60672	1.2712705
465.97135	0.87497451
470.07088	0.52684734
470.40641	1.61172
471.5134	0.28919711
477.42979	0.94351883
479.82075	1.9312184
482.70974	2.6419641
488.37811	1.1596907
494.51209	0.59365575
497.33123	1.2376614
497.96469	2.0756242
501.35291	2.8279941
504.61648	2.3168819
508.26559	0.98624845
509.71088	2.2376571
511.40451	1.0940674
512.63904	0.5052111
517.22574	16.408161
518.10827	3.7267573
521.72406	0.48270548
527.10026	2.0348729
531.04083	0.91074532
531.80168	1.0270967
533.84942	2.6855545
546.25507	1.6808744
552.69879	6.786623
556.15406	1.7989003
557.113	0.96383935
559.34628	0.99575772
560.04035	0.34779498
565.71654	8.5474035
567.84154	1.6896162
569.88397	4.036182
576.59586	6.4848464
580.229	0.82905192
585.39916	0.78564867
587.79215	0.48219735
596.14752	1.7110892
598.5107	1.3192093
600.32667	0.56882147
609.20948	12.953472
614.176	9.4434068
618.39247	0.23905671
630.30876	10.437237
631.37576	3.8847178
632.14312	5.9614676
633.1963	3.689901
633.99613	2.6338706
639.36083	0.6744241
639.90306	1.2092112
644.18536	0.61519674
648.44751	1.182611
653.18658	0.90789892
660.21153	0.94360658
665.33466	0.73129628
666.19769	1.5401835
685.55028	2.4101055
689.43364	2.421645
692.87579	0.9292134
701.1885	17.494678
702.37144	5.6084796
705.41836	2.5058099
706.60791	1.0312928
717.43432	1.8302942
767.45777	1.3465565
772.15313	3.0720893
788.50207	0.66351543
856.6018	0.87673376
928.03442	0.89600297
943.29027	0.94971804
994.55853	0.55512301
END IONS

BEGIN IONS
TITLE=36: Scan 931 (rt=1200.38) [E:\ORBITRAP\Laura\130123_OT_LB_Leaf\130123_OT_LB_wholeleaf_1.raw]
PEPMASS=626.00297 4739.0469
CHARGE=3+
SCANS=931
RAWSCANS=sn931
RTINSECONDS=1200.375
200.2829	0.45756012
213.7614	0.49192537
222.12225	2.2079012
223.12612	2.0787288
224.95851	6.5002775
225.62684	3.2728369
227.70527	1.0883733
228.83991	0.8098427
238.63664	14.974594
239.54331	7.909385
240.06778	11.845658
240.67577	1.2069356
241.6461	2.2985081
242.22205	1.1065883
243.40611	0.55541152
252.87442	0.67310073
264.89429	0.41137959
267.03549	0.88968787
269.87042	0.35474276
282.87853	8.8700767
283.24921	1.7205878
294.9199	16.438296
295.99171	7.3343551
299.8829	1.3112555
311.01359	21.647827
312.14079	3.108617
313.85349	2.633006
314.2731	0.42487357
327.95909	1.1764861
351.07236	0.6178653
352.79229	1.0575943
368.86846	14.799102
369.87826	20.542544
380.22556	2.3192199
381.06372	4.7680515
381.9431	2.8197014
385.27905	0.82558376
410.90121	0.99947567
418.07898	1.4355195
422.14118	1.4691417
424.12734	2.6753845
426.22438	0.71673803
427.95551	1.1235193
429.00489	0.73720911
431.09314	0.82203319
435.764	1.8960491
436.53391	1.0286907
439.06138	2.5959726
440.03841	5.2975464
442.59629	3.1110725
443.443	6.5883284
444.58075	1.8149052
459.66729	3.0951127
464.18985	1.2218226
473.98346	4.5207947
478.2304	2.6043039
479.2643	6.4490748
481.59213	1.256866
483.36268	0.61725364
485.27008	0.89735875
491.54338	1.6606643
494.82477	5.6234451
498.08582	0.77183151
500.60229	1.6680344
506.3117	2.1454132
516.36456	6.4002197
517.32382	7.177673
522.60991	15.081679
522.96542	4.7306765
526.55621	1.0989737
532.43041	1.722699
537.75683	1.2500438
543.10708	1.3894318
545.15976	1.1573088
546.21833	2.7115632
547.8103	1.8655125
550.27138	4.1708131
551.71504	1.7228691
555.66728	1.4073635
556.31497	0.4011457
560.76915	1.1332733
563.80708	7.8843702
574.36046	11.23175
582.16143	1.416308
585.77606	2.2934758
587.54796	3.3859909
590.83301	1.8636664
593.87907	4.3622662
596.45208	3.7119048
602.18079	50.13131
607.12062	11.891631
607.43682	42.702545
612.16071	2.1853459
614.96404	5.5852604
616.28538	2.9104087
617.00325	5.8926315
620.5119	1.1339966
625.54004	0.50642014
636.05255	1.9167227
644.377	1.4899146
646.0293	3.057015
653.76355	0.36897695
661.5319	2.0291437
663.69179	7.5346812
667.28008	2.6093441
671.99414	2.5884202
679.22675	3.9021066
680.28937	2.088498
682.86398	1.7210081
686.19784	2.910101
688.05618	1.3224274
696.24339	2.6194583
699.40738	1.8925912
699.88487	4.1637731
705.47734	4.8602621
715.49638	0.7091323
720.42197	2.7884326
724.60182	3.8288927
732.35799	2.1215443
734.77687	4.2411367
740.71775	5.4956296
750.0799	3.4822003
759.25637	18.799927
767.04717	5.2982867
774.26163	1.9922028
774.81539	5.3882251
783.30158	283.3567
791.83007	1.321155
798.87805	2.6423959
807.49121	3.2853366
818.79061	37.557997
829.47096	2.1338645
835.68909	0.43398268
839.18341	0.57415146
847.34819	8.1187346
854.29598	85.345635
859.46301	1.6580818
871.69294	1.0109543
878.19573	0.9602929
887.23925	1.4202991
895.42779	0.66829059
918.27463	11.48023
923.20715	1.7494587
933.19818	0.60396924
982.28564	2.4823548
989.19716	8.188616
998.11572	2.8483216
1029.2715	1.305036
1030.4581	1.6369309
1046.5358	4.3916832
1051.03	0.82758971
1108.2592	2.7693249
1117.2696	6.0422157
1126.3941	17.653022
1134.1754	1.0428464
1180.3086	1.139576
1197.6367	3.4884172
1291.3924	1.5884601
1327.5168	1.0388314
END IONS

BEGIN IONS
TITLE=37: Scan 933 (rt=1201.53) [E:\ORBITRAP\Laura\130123_OT_LB_Leaf\130123_OT_LB_wholeleaf_1.raw]
PEPMASS=604.61597 4173.1436
CHARGE=3+
SCANS=933
RAWSCANS=sn933
RTINSECONDS=1201.5341
173.01118	0.82777172
200.96506	4.2067177
223.02152	0.31174419
225.92453	0.52635544
229.00332	0.35532174
237.73022	1.2644368
257.10474	1.9133324
258.28436	0.73355355
268.13467	1.5876456
274.90187	3.3302278
275.21681	0.43492297
276.02929	0.71654409
276.97079	0.96871574
284.05331	0.56542577
298.82141	0.37998799
303.11712	0.48050032
310.68771	3.0338917
313.07974	0.98134877
316.22665	0.59825404
322.86981	0.51754739
323.23979	1.1691797
337.91064	4.3045876
341.73376	0.77304956
353.65985	1.285693
355.70064	2.1589542
358.88222	0.33972773
368.86618	1.332274
369.82138	0.78970144
371.06428	1.5974391
375.2377	1.9789255
379.95376	1.0674375
381.91424	0.52193595
386.71765	0.76507253
388.19382	1.5920863
395.04576	0.80322323
397.86799	0.42547509
398.89223	0.78529751
406.7476	2.7279129
414.64706	3.8590434
417.84622	0.7808006
426.54822	0.43474605
431.18622	5.5415404
446.27076	1.4919832
449.68664	1.0208708
457.09151	1.6061043
472.79221	0.86234344
475.29203	2.3801074
476.96221	0.61024289
483.13556	1.8184916
486.14912	0.74102307
489.20555	1.4196281
490.78691	0.95333504
494.64587	1.0589897
496.08127	0.82547956
497.80223	0.64056091
503.20114	100.08775
506.57893	0.67856885
508.46949	0.486203
509.15514	1.4675889
519.93681	1.8994461
522.59429	0.67272034
526.14845	4.4366201
531.50538	35.16432
532.26043	8.7624873
537.59292	43.863071
541.25876	1.1228261
544.07505	1.6144993
544.75044	3.0676526
546.62045	2.0554887
547.26551	4.7567189
548.86458	1.4156021
558.46226	1.927899
563.89696	3.2357405
566.53055	10.665722
569.9945	10.929366
574.07823	0.62717492
574.62478	1.1485863
576.68457	0.75062148
581.19486	2.4866661
585.17592	6.8982819
587.32881	7.338074
590.01784	11.455291
592.13218	34.814378
592.9316	15.701167
594.19116	8.962053
594.69736	14.423731
595.97501	4.8864365
598.08528	5.3407855
603.15944	0.95673862
615.15729	1.8794894
616.68235	1.8277057
618.24649	0.91638077
629.03405	2.3469802
631.99027	0.57642183
635.42217	3.6137836
637.75299	1.2740517
640.72175	17.893525
641.3388	6.2093798
643.06021	2.9995886
647.26952	0.56401518
651.37863	2.2302528
654.36525	3.5204648
658.85713	4.478297
660.14918	3.044981
663.49039	1.7832022
674.26287	0.94103307
678.61535	1.7639077
680.74023	1.0189726
681.9964	0.4803416
686.69785	5.6296892
690.45651	0.77158897
698.14724	25.027494
699.79104	3.5322104
704.34021	5.0462693
712.16867	3.5768872
714.21145	1.6970275
716.22387	2.9138198
723.01227	1.2006772
731.03107	4.1702092
732.74181	7.3316487
734.6753	1.3455245
741.73614	78.13305
751.04152	5.4987582
753.47274	0.97482745
759.70844	15.057241
763.33664	2.8421616
768.65335	18.887793
775.26269	3.6627239
776.35758	2.8883408
780.23413	2.9426076
784.74871	0.76241661
789.30684	2.3497327
796.4901	7.8085936
797.34144	19.183101
798.32774	4.6404444
805.75746	68.626538
807.43901	8.6961993
818.14899	2.0944023
823.31637	4.0070252
832.34227	3.9659265
838.0929	2.3996814
840.60807	11.507361
845.73074	1.1491574
849.26495	28.495738
854.17542	5.9366364
854.72034	14.977165
873.78867	1.5133177
876.85107	3.7623013
910.31646	1.4542305
915.06842	1.4372595
937.19805	2.1015727
947.33001	0.70433497
959.96386	3.2350236
975.22607	3.4862606
987.15359	1.4291179
991.38564	1.0071691
1006.4111	5.6373662
1019.6915	3.9760074
1024.2493	0.83097302
1025.3983	1.2942309
1031.3088	0.78393758
1037.1008	0.80691506
1059.4464	4.7093709
1061.2781	1.1292986
1074.4083	3.5312195
1106.1123	0.4932328
1121.1852	1.9993069
1133.5571	0.79856796
1144.3644	1.2536554
1180.5303	0.78032004
1189.5977	1.1525978
1208.4862	1.1537514
1245.5477	0.88213466
1275.4833	1.0344548
1319.6698	0.93606503
1423.3866	1.0233618
1486.6641	1.1474874
END IONS

BEGIN IONS
TITLE=38: Scan 939 (rt=1207.22) [E:\ORBITRAP\Laura\130123_OT_LB_Leaf\130123_OT_LB_wholeleaf_1.raw]
PEPMASS=654.82486 4931.8271
CHARGE=4+
SCANS=939
RAWSCANS=sn939
RTINSECONDS=1207.2151
200.94581	4.242294
218.8837	0.27128712
229.37834	0.6005593
245.22821	0.76461931
259.01532	1.711784
263.85141	0.53779831
265.81763	0.90167237
270.77783	0.61304017
271.96638	1.0772302
274.07413	0.78714925
283.05328	1.7819303
297.8747	0.77370003
314.15116	1.0175743
315.23036	0.48481516
317.01343	1.4076483
322.8765	0.23215003
330.76257	1.2854724
339.39953	0.58917953
343.21591	1.0854524
356.82464	0.52130353
365.04983	0.23042086
369.66226	0.74132395
387.88647	0.76653974
405.09296	0.96119016
406.13524	1.7753725
415.78467	1.2063334
426.22437	1.02174
428.85264	1.2329816
429.05449	0.46030722
430.95061	1.0301851
433.13271	0.43890609
439.15393	0.73484187
454.12693	9.075719
457.67268	1.6044345
459.11582	0.59985842
460.04416	1.0857464
474.93897	0.52802504
476.2429	5.3030937
477.15277	0.72075489
481.99176	0.5507756
486.25043	1.0040996
489.87031	0.29761789
491.2182	0.48499527
497.13906	3.0083981
499.65048	1.8952379
505.89398	1.4828837
510.51452	0.5997262
514.62237	0.93817459
526.31216	1.9045112
526.9248	0.96884686
528.58291	1.1008191
532.44125	0.89724138
534.57836	4.6413558
537.00978	1.2904725
540.69086	2.9778674
541.20121	5.2325003
542.25277	1.1643398
548.90269	1.2846243
552.29615	20.439538
554.17838	2.3399806
562.05303	1.2136069
563.9612	1.047179
565.60302	1.4755837
567.9997	0.48232242
568.89472	0.58381956
569.9002	1.2459665
577.3118	3.1757667
580.30626	1.4186519
583.25661	4.773893
584.32742	1.9159907
587.31274	3.7132926
592.08973	0.75835937
592.34405	2.5756741
596.77476	0.72431788
598.36293	1.258824
600.1159	2.3097811
601.91013	1.0537996
604.75638	75.369339
607.67794	16.468747
609.90433	5.9951285
611.28994	4.0790982
613.3188	0.75885687
615.76155	3.300446
616.79226	1.7141663
619.11819	1.8568061
621.34925	2.8548368
628.62046	14.116308
629.68232	8.4984458
632.75471	3.3220453
635.79801	2.7400465
638.56093	2.8464569
641.05655	2.7041003
645.29313	26.435044
648.09459	2.3316188
661.9636	1.9147275
664.28138	1.0715922
666.31883	1.1675044
668.9747	1.4512606
671.86647	7.2926466
672.78547	5.0536029
680.78966	27.33928
681.90396	4.1477187
685.29785	2.3451636
691.00163	4.6668926
692.08357	1.9103102
697.08164	1.4994099
699.13178	3.3394692
702.1859	1.8577971
705.54199	2.5400522
708.95003	2.175762
711.43347	1.0380744
714.88753	14.076705
715.74704	3.0289967
718.08927	2.3998341
721.43821	2.0898359
727.56148	6.8974595
731.6621	4.5797654
733.96104	2.6805104
736.32129	7.1624057
738.90809	1.9421269
745.3416	15.475754
747.11263	4.7285111
753.51449	12.06705
757.14901	2.4273564
757.64434	4.3226575
764.30051	1.2610294
766.27397	1.6504499
770.31885	3.3853266
776.33308	2.4942402
776.78537	6.136722
782.31797	38.544642
785.85791	1.4216964
790.48231	2.419535
794.20516	4.4950281
800.09261	69.429491
805.9927	287.0561
809.67994	12.039884
814.88991	6.2850684
825.23663	3.8521186
831.62811	1.572261
838.95058	4.1780131
847.21288	1.764277
849.23688	0.96158126
855.98059	0.42413536
862.52599	0.8630226
869.26805	3.7660083
874.41068	4.3034231
880.12878	0.76810739
897.46133	0.58970923
899.25598	0.89915556
910.88196	5.4330941
913.88609	3.7926404
918.53192	2.6858158
928.43655	3.5257985
951.80421	0.62897596
955.86425	1.0231095
959.96269	1.9797762
962.79693	3.8682409
969.10841	1.032919
970.81278	0.76155844
979.32873	2.1689126
985.01659	1.293623
998.33235	8.3207659
999.04574	4.4801701
1003.6782	1.1868929
1007.9076	24.009064
1016.2294	1.3571263
1029.0267	1.3362549
1037.499	3.412646
1040.0942	0.75565441
1051.0156	0.96822258
1056.1006	4.8210751
1061.2405	1.4781704
1065.6885	1.0937216
1072.4526	1.503926
1098.0405	2.746732
1103.4288	8.6274629
1111.2693	0.51354103
1122.3309	0.83121625
1127.2695	7.7941779
1129.7517	3.4953664
1135.483	1.1887102
1156.0689	0.43040529
1157.3859	0.56817951
1198.3385	0.92333922
1201.5569	0.6136197
1210.0006	1.8388395
1240.629	1.4723664
1256.1841	2.3095551
1271.5422	0.55500507
1289.1577	1.8560085
1292.5863	2.8624408
1314.4456	5.4050253
1327.8011	0.71130485
1370.6058	0.93654504
1429.6991	2.0241006
1499.5355	0.4774469
1513.374	4.3880717
1684.7026	1.473191
1801.5268	2.02661
1818.8084	0.74808319
END IONS

BEGIN IONS
TITLE=39: Scan 942 (rt=1209.61) [E:\ORBITRAP\Laura\130123_OT_LB_Leaf\130123_OT_LB_wholeleaf_1.raw]
PEPMASS=645.58125 1864.2521
CHARGE=4+
SCANS=942
RAWSCANS=sn942
RTINSECONDS=1209.6063
181.82576	0.55398325
183.94415	0.38721087
196.15962	0.77092741
212.15492	0.79847531
214.27599	0.43608739
216.02921	0.71215517
231.8115	0.63278993
258.00857	0.19208932
266.23114	0.30462015
283.12878	1.1142159
302.80417	1.4726266
310.03373	1.1255907
310.99845	0.33056672
320.83093	0.76769231
341.93432	1.5295884
355.94285	4.1824889
374.04184	1.9442104
374.86941	3.2917715
395.79315	1.0492958
397.2233	0.66937351
411.71216	0.91769285
440.02704	0.73028023
452.20033	1.0475275
452.89011	2.4814864
459.8786	0.26695297
473.22827	0.32309745
479.91367	0.45112298
498.64195	0.95893135
513.74261	1.5942773
531.18365	0.72043782
539.80255	1.3655326
543.51477	1.1039439
548.91082	2.1035722
552.15757	24.644037
556.43672	0.44394447
557.99749	2.3909524
569.90343	0.42356366
571.16293	1.2077092
572.17886	2.1735939
578.67188	4.0081752
579.43341	1.5510683
580.68507	1.2005898
582.77569	1.7309553
587.43066	0.59015099
592.30926	0.50447708
599.74432	4.1444684
604.94751	50.110604
609.50995	8.838897
616.65588	0.32682921
622.42119	2.5071533
626.74795	4.4964737
630.71874	3.3782186
632.15686	2.3657292
633.49672	4.6242365
635.19122	3.1784854
636.3482	7.0630028
642.9293	1.1676706
645.29434	0.5334373
654.71648	2.4517924
655.86125	2.7614446
658.8739	4.2303159
664.90974	0.84135183
666.28747	1.8786579
678.37243	4.8089142
687.21289	0.98526896
698.60351	0.64390724
701.11671	5.7800964
703.34739	1.815473
709.75354	0.76814291
714.98026	1.1546645
719.43182	1.200487
727.85868	1.7263178
731.33789	7.3178154
735.47159	78.487851
735.9599	21.235621
737.91586	3.977062
741.14636	2.5456808
742.02623	5.6063969
746.54034	1.2473525
754.50523	0.44445097
759.29668	12.361211
768.22332	3.2225567
768.83659	1.768799
773.53338	7.2261833
777.09631	10.260721
782.87728	19.580899
783.94376	7.655956
788.85588	0.79319032
789.74181	0.17882005
800.43408	1.4860022
806.37568	2.23638
812.09542	10.935304
817.50935	0.43222868
824.9826	2.3642703
831.23933	3.1409508
836.20123	2.0654092
845.80566	0.89173454
886.38568	3.2721706
891.53607	1.8400811
902.91894	3.2870214
911.58691	1.5082351
923.47631	0.53539568
946.26519	2.0048269
956.21078	3.1845417
997.48919	3.5843889
1016.5376	1.5213887
1054.4282	2.5700344
1085.7758	4.3541092
1119.2411	1.2542046
1160.3195	0.74658601
1189.3445	0.65387083
1224.2286	0.45329477
1244.1888	1.1742148
1257.417	1.6610413
END IONS

BEGIN IONS
TITLE=40: Scan 953 (rt=1221.25) [E:\ORBITRAP\Laura\130123_OT_LB_Leaf\130123_OT_LB_wholeleaf_1.raw]
PEPMASS=494.57658 3220.2373
CHARGE=3+
SCANS=953
RAWSCANS=sn953
RTINSECONDS=1221.2486
200.91966	4.1485376
417.72545	8.8886137
422.55007	23.037768
439.78369	10.209076
453.79696	8.4612057
457.99632	26.531716
461.04556	6.8884091
463.12462	9.3727195
467.50324	11.821993
473.172	18.908524
475.79168	6.4767546
478.70384	22.114003
482.66969	21.193806
487.49126	13.017639
488.46666	54.250558
561.19197	8.2998553
624.22885	29.629859
630.78791	6.0744825
634.17857	33.734694
639.28435	17.964282
667.72484	13.249828
672.74782	12.137283
761.21801	7.686968
END IONS

BEGIN IONS
TITLE=41: Scan 956 (rt=1223.5) [E:\ORBITRAP\Laura\130123_OT_LB_Leaf\130123_OT_LB_wholeleaf_1.raw]
PEPMASS=426.90646 2374.6345
CHARGE=3+
SCANS=956
RAWSCANS=sn956
RTINSECONDS=1223.5011
126.96059	0.38799832
136.08624	0.23656219
158.98944	1.3539279
162.98325	0.729795
165.28927	0.69999262
168.94862	1.5479928
170.66349	0.47168019
172.54096	0.76989227
173.99737	0.39400492
182.95057	2.0566564
185.07621	0.55812637
190.25832	1.2526143
193.0036	2.4990701
200.93021	3.6365186
202.94716	1.3805292
204.98255	0.96378633
206.80303	1.1583709
208.02722	0.38887562
211.07398	0.27073476
212.99743	0.4230812
213.97931	1.0355092
215.95332	0.98311502
216.90451	0.48294107
225.03601	0.49208063
226.45303	2.0113157
230.91351	0.43338014
235.01916	5.9077343
245.63851	0.81138431
251.27382	0.44606746
253.0876	0.26978453
258.05152	0.2687072
258.83996	0.8629334
260.0847	0.34306204
262.97552	5.9106176
269.4794	0.64510744
271.90329	3.4195539
275.98302	3.8246279
278.12334	0.71619287
279.84158	2.8402651
280.97361	1.9910408
281.96307	1.1379903
282.86273	3.2609143
288.26434	0.32814225
293.29301	0.3632092
295.14397	0.93203672
296.68994	1.2064634
297.98777	0.69314527
298.87943	2.4530149
299.44945	0.5905745
301.19187	1.5047009
301.94734	0.46259188
306.61709	0.39286455
310.78895	0.45837031
311.31537	0.63918284
312.09686	3.8453272
314.28955	1.5232842
320.74399	0.64880106
325.75017	0.98081577
326.70307	4.1611582
333.06456	0.51086884
335.8295	1.4817221
337.49746	3.8245079
338.212	1.1183654
340.91563	1.200663
342.07408	2.4720688
344.90697	1.0150609
346.40058	1.0938792
347.15378	1.4365688
349.65376	8.852893
353.55392	0.9763543
357.15557	2.1425089
357.89103	0.95691365
360.15247	83.56171
362.79699	1.1978865
364.42553	0.67427662
366.26698	2.852777
366.89953	3.9199072
368.19981	2.4015614
369.6153	1.9703158
376.09515	0.8724257
376.50695	4.1373716
379.13644	1.1260859
382.0153	2.6098124
385.10844	0.95250232
387.669	2.4511291
389.02711	0.42303426
391.00955	1.8312346
392.54005	0.76987037
393.93518	1.5832063
394.47725	3.3191681
396.82656	2.8352048
397.70172	1.0214182
398.74876	3.3548245
399.71277	1.1398774
400.2621	2.5192
404.01971	1.3997915
405.28279	3.6137387
407.12504	0.46041888
407.86162	4.8141191
412.01071	2.0527672
413.77562	1.168443
414.6508	10.545231
416.80306	10.653294
418.15891	9.2078298
419.65515	7.8979611
420.1904	21.139494
420.80735	3.4312899
425.75637	1.4719411
427.35923	1.7350526
428.56913	0.52579771
434.11869	3.1784695
436.0424	1.2199954
439.13444	0.93794823
442.71701	4.4311806
444.0842	1.9793649
446.31083	0.75011724
447.09653	2.4055546
447.95701	1.0296437
452.44208	2.0179469
453.95207	1.4892149
458.24851	1.7030192
459.09707	3.2147608
460.83769	1.26414
463.80153	1.4725185
466.11811	1.0145692
467.20691	2.9840217
467.87111	0.98635969
469.20663	1.9834105
474.16377	2.2425638
476.30769	2.8234051
480.44203	0.82311317
481.00717	1.1906271
483.50451	5.7177276
485.30517	2.8961023
491.21399	51.528869
493.53867	6.3492938
497.24585	0.3910545
501.56583	1.0968294
502.2362	1.4537416
511.00674	1.7812292
511.80181	0.83728071
513.8582	0.46232253
517.27349	0.43265569
520.65601	2.0692482
523.7963	5.7132548
530.23431	2.4776261
531.76699	2.8058727
533.03306	0.90656723
538.39994	22.872898
539.67119	19.489087
544.21604	2.8836587
546.28513	0.87644581
547.93499	1.1989298
549.6306	0.71057719
551.27911	1.7284013
560.16926	0.90519759
560.97679	1.3193256
562.80746	1.5601277
563.18008	2.4322259
570.25958	1.6605919
573.42101	1.3601233
574.14622	0.37419327
578.42656	0.91699503
580.62482	0.41000997
582.38075	1.7427801
588.20061	10.88701
590.21519	0.78011546
595.29096	2.2686124
602.3592	0.71063394
605.94106	0.51828239
611.69854	0.47520434
614.28558	0.48655734
629.35595	0.67461611
637.2492	3.4157857
640.2269	0.52841441
644.22845	0.56876692
650.21487	7.1736779
678.0003	1.1420303
687.1007	0.36129843
692.29456	1.5063935
694.33962	0.81617937
697.26605	2.8848725
718.07133	0.47176271
721.84393	1.693826
735.37258	0.54010738
737.40131	0.40148516
787.03491	0.55496965
791.05065	0.61461044
800.35138	0.31279796
833.37442	1.6334579
835.45513	2.1295867
895.06872	0.94093557
924.04034	1.4919233
981.4002	0.83351485
END IONS

BEGIN IONS
TITLE=42: Scan 962 (rt=1228.16) [E:\ORBITRAP\Laura\130123_OT_LB_Leaf\130123_OT_LB_wholeleaf_1.raw]
PEPMASS=424.22136 1541.1228
CHARGE=2+
SCANS=962
RAWSCANS=sn962
RTINSECONDS=1228.1611
129.02127	0.93292557
141.83114	0.24260708
154.21119	1.2156236
156.75654	0.82946985
157.08427	0.22927089
158.16354	0.70184526
171.83223	0.25816772
173.89322	0.47008649
175.12308	0.69708798
175.58321	0.11583291
175.99785	0.38236212
178.16073	0.37436644
183.08296	0.41771678
185.16316	0.78794199
190.73681	0.58971042
203.95441	0.66155895
209.99323	7.2476651
210.80478	0.73619394
211.95828	7.1435053
213.03417	0.88031311
221.10153	0.27121046
227.01988	0.83201078
230.84982	0.29730508
236.1413	0.83813322
238.43841	1.864066
240.02845	0.34131054
241.14795	1.0819992
243.81392	0.6400462
244.26002	0.19695378
247.65777	0.8519979
249.7738	0.23328859
260.9835	0.27343863
262.12895	2.1216677
263.28342	0.48424996
265.78903	1.9385237
269.66772	0.60225739
270.76358	1.390567
271.03499	0.35289766
274.38534	0.62470342
277.09579	0.7983224
285.93991	0.32862676
288.3751	1.2250253
289.26342	0.97441973
289.93484	1.0837033
292.19322	0.55715279
294.19263	0.36503685
296.29216	0.57666807
303.11899	0.51802349
307.91791	0.94928325
309.44347	0.96520339
310.02913	1.2021963
325.16131	0.81155583
326.0051	2.9947874
326.69286	0.98417384
331.38635	0.63587202
335.61822	1.051908
337.15566	1.4706916
339.84992	5.9989854
345.41233	2.2767314
346.30663	1.1899608
347.7565	2.3253388
353.01876	1.393344
357.34306	1.3474429
357.93351	0.49541476
359.98873	0.69463502
363.78432	1.1566315
367.58562	20.738409
370.00092	1.3052932
370.85657	0.8068502
372.2031	0.45307616
374.16008	4.1084392
374.83554	4.3988764
378.54002	5.5507465
380.90611	1.664303
381.79361	2.4220898
383.27042	3.651448
387.0047	0.54827321
392.1655	62.270788
392.71206	13.035013
396.44588	0.67606256
397.55368	0.63298241
399.19779	1.1417869
402.14603	1.5168641
405.78241	18.020954
406.83304	5.4450624
408.75446	4.8042851
413.61386	7.0806735
414.18317	9.2023359
414.69271	21.662932
417.68468	2.3389769
418.47585	0.59532471
423.47402	0.21505867
424.2405	0.3584582
426.90957	0.60181035
431.86783	0.42766772
435.41103	2.2221164
436.95748	2.1524341
441.10774	1.3847384
443.2644	1.2774681
449.25229	2.5790405
453.52232	1.562386
453.94377	2.9952855
455.25353	1.5438129
456.36859	0.50858453
458.71454	2.4619195
459.85729	0.90664044
461.13448	1.2756752
466.02958	4.1930203
469.02772	1.2264782
469.7153	1.3526041
472.28015	0.45980295
475.75817	1.6020091
478.70377	0.22185233
481.60879	1.3417277
483.69329	1.1977931
483.97893	0.36766928
487.10031	1.4857168
488.2519	0.53473768
492.98358	0.79499864
493.66471	0.99358271
494.26448	1.9505716
496.20861	3.0101107
508.19802	2.3264719
510.32263	2.0236711
511.20096	0.77555352
512.7407	0.92542894
515.30517	0.2696315
533.48817	0.56777887
534.66778	0.72586946
538.92126	0.78430974
544.13824	1.3645393
549.43615	0.59123676
555.18919	1.1564721
556.34308	0.54796513
558.76367	1.73857
562.9837	0.38761275
568.78783	0.66297152
571.94037	1.0096148
572.71773	0.70950607
577.78314	1.4984545
578.90295	1.7719234
587.72872	2.2987605
591.00207	0.96931381
603.35551	1.0823418
605.22587	1.2638833
610.29364	0.63369251
617.9352	0.30283948
619.14402	0.73221232
625.03836	0.68321143
627.23563	0.21709674
629.95276	0.82957376
632.43731	1.3829486
637.51794	0.71349358
641.22341	0.34115634
642.44433	0.64670463
655.12567	4.2338146
661.32188	2.3888708
673.19322	0.38468887
675.34857	1.0826781
694.19249	0.67280681
700.41162	1.0925192
717.37866	1.9141828
733.99176	0.58966223
748.91272	1.3350673
750.40729	1.7359892
821.34222	2.2479098
828.39971	0.23081659
END IONS

BEGIN IONS
TITLE=43: Scan 963 (rt=1228.69) [E:\ORBITRAP\Laura\130123_OT_LB_Leaf\130123_OT_LB_wholeleaf_1.raw]
PEPMASS=431.73154 3034.541
CHARGE=4+
SCANS=963
RAWSCANS=sn963
RTINSECONDS=1228.688
129.01515	0.57981439
129.93051	0.35757942
138.2115	0.30645857
139.97925	0.86777552
146.9846	0.33045592
153.24448	1.5141468
157.03217	1.14435
158.33591	0.42227606
168.84142	0.60334732
175.12967	0.88369921
176.23134	0.41959001
183.06846	1.2677088
185.02746	3.4494772
191.02911	1.514466
193.14995	1.0196782
196.98741	0.32799943
198.96942	0.86456447
200.01799	1.2161607
200.55589	0.59334234
207.10681	1.1975206
208.89061	1.8798843
209.68578	0.32180035
210.84115	1.940353
215.00857	0.43771726
216.87454	1.6289767
225.03448	1.7657247
226.08994	0.45684984
226.71821	2.7718159
233.89534	1.0693241
236.03522	0.88221502
238.7204	1.2118272
242.01853	0.6229124
243.93667	5.5853224
244.27049	1.5133497
246.01904	1.6789826
246.83767	0.32373136
250.89609	0.46860194
252.06241	1.3500242
257.03318	0.4807377
258.04782	0.39276
260.94256	0.27046924
265.76431	1.4076312
268.83478	0.52545488
270.09786	0.66901006
271.05021	0.35432424
272.1387	1.316317
276.96845	2.2962795
277.30513	0.53736
282.86559	0.96503823
285.27948	0.79349343
286.26796	0.96962794
288.10629	2.1500067
289.15042	3.2175805
290.63042	0.80170173
291.4263	1.2243247
294.07189	5.1591287
298.26566	1.0872165
299.33194	0.41592231
302.83575	0.38144649
305.32519	0.97872685
308.1226	14.848981
308.70644	3.7447674
310.07827	0.89779916
312.82721	0.39326788
313.7495	1.1865426
315.1577	0.47749864
316.84184	1.6337032
318.73271	13.397906
320.72537	34.040899
325.17358	1.3427826
327.10489	0.55091268
327.74279	0.81106278
328.66814	0.2874403
331.73377	3.4476662
333.03212	1.4264031
337.60055	44.475359
340.74504	0.89891476
341.63587	1.6143171
343.09293	0.87400739
350.81269	0.68242988
353.03358	2.4663763
355.18629	1.6543505
356.13592	3.8724604
357.79553	2.5376624
360.63998	17.275397
362.29503	2.4727808
364.14908	1.1577346
366.13795	2.5653102
370.52436	19.029648
371.83864	4.8449282
373.94295	4.4499336
375.04364	9.3447355
375.65013	16.022711
377.15676	1.1358334
379.48487	3.465409
380.36788	0.65417977
382.35561	1.5801463
385.05365	2.9562251
386.30853	0.92556929
387.69655	1.0123045
388.72261	4.1239877
389.7561	1.1260116
392.24442	1.7242757
395.32508	5.264192
398.67799	3.882879
400.09827	1.7535935
402.00753	3.6915421
405.11572	3.7309645
407.46134	3.8298079
409.67398	2.2126189
413.15133	17.937008
414.59105	9.2502354
416.80936	8.0380343
418.60265	6.5024963
422.32109	9.433489
422.69266	24.75499
425.09257	7.0231993
427.69991	1.2622417
431.49232	0.89294699
432.85272	1.1374496
438.26838	2.9897761
442.25304	3.1095211
442.54794	0.57884912
448.68073	0.49529959
450.52476	1.281796
455.60316	5.216853
459.06114	1.5841146
461.90789	2.3860191
464.2882	3.4759988
468.06674	0.81080624
471.22439	2.8250078
473.46208	1.592592
474.12633	1.8425078
476.63678	1.4801194
479.9986	1.6851473
481.7121	2.4133162
483.81781	6.659931
484.65747	2.8505177
486.68733	2.514344
487.42182	0.79419439
492.1187	10.698839
494.94501	2.7507701
497.87006	2.1534657
501.32009	0.5933767
502.38529	1.1861745
505.51269	1.3617922
506.63639	5.6866671
509.69191	0.96540225
511.07258	0.6641733
513.10093	3.6574098
516.5918	1.1112163
518.23293	4.5462795
519.88614	2.1255627
521.18315	1.2650407
523.96315	2.9874967
524.61467	6.2685542
526.3622	3.101776
527.11927	1.18157
527.6698	2.0170549
530.67195	1.752282
532.20624	3.4227964
533.08112	0.41654847
538.15499	10.751019
539.39581	3.2884904
540.65056	5.5840174
546.26823	16.565951
550.30859	2.2118538
555.2643	23.336561
558.45333	4.9295427
559.07523	0.65513682
564.09814	0.88077439
569.44477	2.514716
570.25699	0.62968338
576.29637	1.0805979
577.26878	2.6690571
579.79632	4.7698651
583.78558	1.6141277
588.97789	2.4640565
589.42097	0.68649218
593.15577	1.7490288
595.4874	3.0409005
597.97017	1.0448787
601.15341	0.36876519
604.02606	0.44892134
612.60069	0.59038931
615.19054	4.6438526
616.24241	2.247242
617.24069	0.80907547
620.55386	0.43805801
625.3707	4.5154139
628.00573	1.4935593
636.19242	2.0935065
639.2361	0.28962885
646.76844	2.6214901
650.44104	1.129818
661.00148	0.65296719
663.22874	0.88386298
663.92786	0.28596048
675.99386	3.5939562
679.14591	7.6352055
682.35062	2.5038906
683.1473	1.2666445
691.91553	1.535676
698.79423	1.8078471
703.33044	1.5836797
716.91991	3.0949492
732.02236	1.9235093
733.27406	3.2517001
741.20945	1.1017037
749.26813	1.8178121
750.3877	0.83025804
756.35189	0.48428527
760.40452	0.7845583
764.41218	4.9554996
783.82971	0.4976697
802.182	1.6170365
807.70298	1.2099682
812.28284	0.92017639
822.36706	0.37750608
844.25348	0.87707768
855.30512	0.40699685
856.24701	0.77499575
887.45207	2.1851765
889.3739	0.91665464
941.17333	2.1837132
948.4754	0.80994822
967.41583	0.8417211
END IONS

BEGIN IONS
TITLE=44: Scan 966 (rt=1230.99) [E:\ORBITRAP\Laura\130123_OT_LB_Leaf\130123_OT_LB_wholeleaf_1.raw]
PEPMASS=454.7638 4542.5645
CHARGE=2+
SCANS=966
RAWSCANS=sn966
RTINSECONDS=1230.9934
129.03472	3.8802633
129.96331	1.6556187
156.97545	0.71738338
162.23198	0.59993199
170.96765	0.76688032
175.01502	3.3254229
186.2124	0.48692297
187.18615	0.8595676
197.16489	7.121832
201.99821	5.1529491
202.70882	0.54038583
207.91591	3.3824489
210.89477	1.7181155
212.94811	1.2891622
218.91227	0.60148328
220.23252	0.6112664
224.21873	5.0723119
225.15196	2.0024646
233.06501	2.2354694
234.24478	0.52778948
242.06946	28.098164
244.28383	0.61838266
245.04491	1.6861346
245.81077	2.4792897
246.16417	0.39578245
247.12361	0.75127539
256.11098	2.0723823
260.97231	0.66431794
262.00467	4.6743982
268.07376	1.0332814
270.08228	1.4353286
273.08297	11.92721
274.0913	1.5412591
286.15524	1.3265422
288.12445	1.5030365
288.98817	0.49064664
292.98609	0.7234473
296.27228	0.875113
300.95562	3.3787848
303.11781	10.846097
303.45825	1.8071172
311.16486	6.5365446
315.98754	1.0927925
319.04284	4.3503288
320.1844	2.7399506
321.75695	2.0482405
324.02848	0.70476901
325.00754	1.3309883
326.93808	0.98638449
329.2034	0.81764453
338.23214	0.65271008
341.08871	0.98881386
343.03448	0.67116488
343.89507	1.3541963
345.07479	3.6672234
346.72107	1.4368244
355.02546	1.0759829
355.93189	1.7693407
367.36449	2.0885402
369.97751	1.8280565
371.53988	1.9585506
372.62882	4.8241656
376.04862	2.5964885
378.04261	1.5253841
378.85007	0.7049969
380.12057	0.66784472
386.93992	1.0622637
389.15228	2.5112265
389.75594	3.5786306
393.03215	1.3182893
393.77675	2.0969447
396.19586	2.1862035
398.171	20.632107
400.0978	1.7706132
402.84635	11.413683
407.14809	1.0350133
408.15215	0.84455728
410.23698	2.4558599
412.1476	6.7495941
413.29012	3.1994768
416.36168	8.0631657
420.10464	4.6608153
423.24912	8.2597631
426.71302	5.4231043
428.71674	12.007064
431.61649	1.1439595
436.13079	24.610608
437.07763	14.337014
437.81946	11.736402
439.76222	4.2189202
445.7861	126.33124
446.18986	20.997269
449.49202	4.4655763
451.38628	2.9425576
454.23768	1.3402616
455.76058	0.60075881
462.9773	1.9349513
466.26886	1.1273973
468.56224	0.88556972
470.71994	0.90650694
472.90987	1.2610715
475.13734	2.0800227
476.00173	0.9179535
486.7969	3.3393903
489.87033	2.7166362
491.29224	0.94065823
492.33593	1.8254516
499.52153	2.8816511
500.21918	1.2291562
501.97761	0.6597614
504.21054	1.0007188
509.14136	6.1741592
514.16991	3.0706926
517.11217	1.7540897
519.27572	1.0497838
519.78581	1.7411556
528.57515	4.616486
531.38313	5.9238679
533.88943	0.93653087
542.47352	6.4530564
549.17529	4.0763925
552.10378	4.767772
553.82687	1.3016455
555.10418	2.2618929
560.91174	0.86125888
561.54431	2.279628
568.28416	1.6773158
570.11532	1.3965552
576.19615	2.7963434
580.0469	6.3647787
581.21378	8.359715
587.01702	4.0550922
592.17937	3.069248
594.78464	3.0460248
603.26529	4.2299294
604.45288	5.4901765
609.1983	9.1464264
617.29007	0.73815864
620.93099	3.073352
623.08897	1.7918884
626.33185	1.5846292
627.10425	2.4786148
634.10127	20.664875
645.20688	24.766234
646.25648	4.3421912
649.11988	6.9818327
649.54967	1.397449
660.81116	2.7852802
662.12049	1.9634965
667.0081	36.849165
667.34827	184.85388
668.25723	18.310942
671.65354	1.3477266
688.89688	5.6722223
690.36592	2.1325746
694.03178	1.8879718
694.4333	2.8159138
705.23963	9.5393756
707.17925	3.8115755
709.31311	1.3086447
715.34179	1.3030995
724.21875	13.323084
734.22171	9.4696581
735.23597	1.6060522
736.99433	1.7414505
748.36779	1.3519164
755.295	0.95162905
759.4118	2.5890077
762.25604	1.8227254
770.53192	0.84980513
777.26075	4.0677621
789.30059	0.76930831
795.66198	0.70889108
802.23375	1.1000938
805.166	2.3620457
END IONS

BEGIN IONS
TITLE=45: Scan 969 (rt=1233.11) [E:\ORBITRAP\Laura\130123_OT_LB_Leaf\130123_OT_LB_wholeleaf_1.raw]
PEPMASS=440.47455 3081.8096
CHARGE=2+
SCANS=969
RAWSCANS=sn969
RTINSECONDS=1233.113
132.89038	0.78575148
145.0121	0.4975039
146.75026	1.018287
166.95832	0.37216978
170.94821	0.74535291
183.03475	0.91957709
183.88775	0.664698
186.98786	1.5115038
187.85245	0.24816323
189.10008	0.77061936
200.51047	1.0777743
223.1247	0.45733426
226.91104	0.51439198
232.17374	0.37269895
235.28204	1.3224999
236.19196	1.7592217
239.86406	0.75600087
242.11915	2.3274981
243.05044	1.7547955
243.75461	0.3702656
245.99154	2.0508461
247.97186	1.6897001
249.95091	0.70109505
254.90838	0.45873528
258.00801	0.49551916
261.59866	0.41237837
267.05884	0.87005225
267.82569	1.1334618
269.91666	0.6861343
273.11282	0.9281721
274.26649	0.94021812
275.0321	1.4079753
277.63599	0.78996829
278.99382	1.4852816
279.67539	0.30262451
282.98582	0.68366591
285.21826	0.49641003
287.12378	0.53275113
291.19955	0.44474776
293.0256	0.43419493
301.3521	1.130966
303.58397	2.6864913
306.98248	1.6124218
308.85666	1.7787991
310.08365	2.641089
311.10944	1.5497937
317.50667	8.9196083
318.06113	3.0726573
325.87166	50.237958
330.94738	0.51266802
335.0455	2.4920919
336.27658	0.91818992
338.02086	1.8037217
341.31903	0.86180286
342.23052	2.4287131
344.60353	1.5290394
345.78271	0.53922731
346.79457	1.4834294
347.58923	0.34177791
348.89392	0.63587929
352.10757	3.473646
356.88144	1.4306265
357.51892	4.4673927
361.24588	0.90494498
363.72881	2.5847272
366.00929	11.058481
369.81772	16.768451
373.7579	2.5340883
375.90918	39.930008
383.13125	5.9966714
385.14079	4.4133683
388.59432	2.3867743
391.11547	3.7839001
391.87341	4.2714411
394.96287	2.5438798
395.62918	3.7890242
397.80948	11.96441
400.03706	1.1791419
401.41715	3.4047878
402.66473	3.5885974
403.90972	3.8529126
405.93627	4.5098545
408.7803	1.3907325
409.92361	1.1384619
411.10028	1.5028834
412.40907	0.87087827
413.21759	2.0530027
414.90526	5.8558747
416.30336	10.003145
418.19596	2.1249143
419.34521	1.7878182
421.01982	3.909243
421.76742	9.5479203
424.85535	12.205961
430.12119	6.627165
433.50509	73.304806
433.89832	20.948398
434.75457	9.5554085
439.73094	0.59013556
440.99946	1.5657271
443.19647	1.9525277
448.97925	0.91522787
449.93264	1.9023749
451.80687	3.987746
455.31271	2.9899935
458.00121	2.8722584
460.80963	1.8966
461.65026	0.33986176
462.20225	0.72777398
468.24514	2.8736765
470.75687	1.1769337
471.78318	1.814169
473.27842	1.3762262
475.52808	3.2951187
476.98722	1.6107253
478.78556	1.3644115
480.7171	0.79576011
483.00413	0.71609761
486.62423	0.69037212
487.4654	1.1990504
488.98867	0.7482482
490.32405	0.48435451
500.69712	1.8028644
505.72998	4.4554302
514.74541	36.910747
517.34324	2.5283055
520.0095	1.361215
521.06232	0.58725801
523.99078	0.47473245
529.36674	1.2446939
534.66066	2.9015441
537.37718	2.4652851
540.42777	4.3300457
541.56817	2.1286359
543.81653	10.194589
552.1937	3.4667307
554.19493	2.6858742
556.07279	1.5639052
558.04118	1.960166
563.20291	50.905103
565.75069	6.454822
568.31628	4.8272381
574.91729	1.0369283
587.28351	2.3819673
593.15334	1.5918293
595.59837	1.4209723
598.39642	1.6481012
604.31042	0.77689234
609.60052	3.6441223
611.75638	1.8712832
614.54477	0.59469582
616.08389	0.48420434
620.27911	1.0033393
634.11462	30.165963
639.15424	0.55953835
639.88624	0.77089499
641.27329	0.46658055
652.06469	1.0293355
661.35846	0.8836839
668.31707	2.6013373
691.40689	0.98025548
697.48491	3.2676658
708.90988	3.9149512
711.1113	0.72150986
721.35437	2.1384096
724.43027	2.8958238
731.5017	1.6027277
735.25665	1.8172924
738.18856	1.1818698
742.29537	0.66284307
747.30459	1.315908
759.39734	1.8610236
765.05139	2.3708788
770.36627	0.74275072
775.40722	0.74489988
786.23162	1.12932
811.42443	2.9894313
828.31908	1.5158146
838.22082	0.57698329
857.37591	1.0303805
877.47583	1.2675547
882.3659	1.3049731
END IONS

BEGIN IONS
TITLE=46: Scan 971 (rt=1234.13) [E:\ORBITRAP\Laura\130123_OT_LB_Leaf\130123_OT_LB_wholeleaf_1.raw]
PEPMASS=493.24757 2941.5408
CHARGE=3+
SCANS=971
RAWSCANS=sn971
RTINSECONDS=1234.1252
142.28014	0.34311231
146.57024	0.62547688
147.00535	0.27400453
154.9759	1.5538349
158.20963	0.69546835
173.03904	2.0286134
174.11441	0.69579034
177.20104	0.73617452
188.67821	0.72941666
198.15168	0.96571409
200.98723	3.9989886
204.67035	0.48067299
212.96969	0.41549479
213.67781	1.5683886
216.1678	3.4230523
226.59339	0.41503063
227.67766	0.2869064
228.80745	0.41724783
230.06876	1.5235408
234.23697	0.58130176
241.16666	0.30445332
241.95787	0.35287946
250.32489	0.581715
255.09707	0.33329859
257.9827	2.4239723
260.12726	0.56457595
264.59546	0.50115947
273.13379	1.2832326
283.12218	1.1910679
285.03331	0.54469933
293.9715	2.0271231
295.28693	1.2436424
303.03039	2.9651291
310.05848	0.3002792
311.12176	0.70152409
314.83788	1.1129828
317.68482	6.9986746
318.18022	1.3084969
318.7023	2.0372621
321.05087	0.21791305
328.50859	0.31604473
328.90934	0.46139548
332.69845	0.82454544
337.73114	0.25987042
343.0852	0.28823529
344.11559	0.59548185
352.02943	1.1958099
353.27902	0.39546631
354.91646	0.68396711
356.87524	3.5121712
357.89467	1.5696404
361.83496	0.4385604
362.8332	0.24149883
365.81157	0.34823522
367.14129	0.78382686
373.23094	1.2243078
374.75203	2.7505489
377.8175	1.4874987
382.87872	0.40425357
384.90422	1.5760988
387.04448	0.42078003
388.73772	0.87095498
390.74082	0.72647171
391.3119	1.8301999
392.7911	0.50774526
396.21161	0.40468522
398.02528	1.3957868
398.76709	0.53743223
399.66598	0.28401532
404.98051	5.9186541
408.64965	4.1612593
413.48522	13.288392
414.20597	15.076869
416.75674	1.3494825
418.86161	0.29520318
422.51894	38.377639
423.12454	4.5619927
426.00525	1.5091957
427.09759	0.93023334
429.71233	1.9322269
431.26663	1.3777175
432.72129	1.0242911
435.7778	2.4277784
444.1941	1.9159228
445.9441	1.4966666
447.67559	1.6214356
448.53429	2.43907
449.24779	1.1263229
453.24013	2.648927
454.92485	1.7025563
458.96884	2.9035668
460.18516	3.830532
460.74926	7.5287704
461.63627	2.2356968
462.7188	1.1393605
463.62969	1.6415139
464.85619	2.1948806
467.27082	4.7896741
471.23059	19.90759
474.80476	10.889553
478.25531	14.731624
481.05407	16.598485
483.8214	5.6199862
485.69036	4.155047
486.73909	6.8658378
487.36335	1.6454639
489.4567	2.1566204
492.28077	2.1915142
492.7767	0.70911612
496.67228	0.68773219
500.08744	1.990838
502.07007	3.6757249
503.67358	2.6725948
508.46576	1.1524252
512.54436	3.1020153
512.86391	7.3334616
518.40922	2.9661599
528.72914	6.5207212
529.79653	2.3861552
531.17452	1.1502054
534.55026	1.240252
537.32801	1.4627816
540.3877	1.5585533
545.02445	5.6933011
548.27237	0.9285003
554.25357	5.6538166
561.35672	6.775778
563.15745	2.2994388
563.76935	5.15753
567.51758	3.4436653
572.07159	2.9597184
573.59096	1.0813533
576.55513	1.7283735
578.80374	1.392062
579.43102	3.5013789
581.77122	3.6937684
582.7064	1.9250107
583.50643	5.3971497
586.16113	4.2645102
591.75046	15.976845
592.89547	8.4670957
595.90214	5.3963985
599.14242	1.0950146
600.94723	1.4459226
602.2516	4.029701
604.13457	1.3149226
605.95441	1.8812857
610.70415	5.0136656
614.87454	4.2983425
620.28879	2.1201813
624.17023	3.1114798
625.69166	2.2510303
630.24558	19.206382
634.20314	67.970253
639.24402	48.612968
644.35913	6.4924238
648.63726	1.7057373
652.90571	2.5027204
657.15575	4.5329868
658.06002	0.75005565
663.73787	0.42298512
665.33152	1.0087068
670.7525	0.9524146
675.29412	2.7267509
680.67837	2.4583805
688.18463	2.7275148
703.73468	2.3548551
711.18796	1.4583092
716.08225	1.6478475
722.5842	1.0130791
726.28051	2.7605426
734.39541	1.877351
740.27098	1.2784862
742.14836	0.57676837
744.17899	1.4695825
745.19554	0.30440989
753.38216	1.3648725
758.46691	4.0019865
768.14386	1.7544388
782.19384	1.201509
792.06091	1.3462643
799.26092	1.4713082
804.02941	0.8165916
813.20697	2.2281992
819.19549	1.3404337
837.24368	1.6480258
844.28633	11.733216
856.67514	1.6568436
867.69776	2.3211022
878.7948	0.3576829
915.29205	0.46608357
921.41082	1.3713275
951.0299	0.43835337
978.34401	0.42004932
988.79498	0.66080522
1016.194	2.3649574
1059.3667	0.58839968
END IONS

BEGIN IONS
TITLE=47: Scan 972 (rt=1234.77) [E:\ORBITRAP\Laura\130123_OT_LB_Leaf\130123_OT_LB_wholeleaf_1.raw]
PEPMASS=440.47419 2974.334
CHARGE=4+
SCANS=972
RAWSCANS=sn972
RTINSECONDS=1234.7691
129.10904	0.43325932
133.86311	0.42388674
138.95837	0.92556411
147.03207	0.34769765
175.2068	0.50903746
180.82943	0.7620091
184.03259	0.68797991
188.97084	1.3504704
189.69695	0.45949292
197.1105	0.27373066
204.67014	1.5617017
205.98123	0.70393336
207.09478	2.5676893
209.55017	1.1035507
214.08001	1.104978
216.87057	2.1809811
225.12125	0.43427669
228.09923	1.4718496
228.84746	1.5695019
234.88589	1.0600509
240.5718	0.97723274
242.90581	1.0832502
243.25909	0.33227254
245.19015	0.69326258
247.0722	0.82615926
248.87156	0.97396067
249.75891	2.2358718
251.19716	1.4710608
252.18595	0.31981008
260.15368	0.7052431
261.08909	0.77822033
262.05768	0.68156631
262.60127	0.33550409
264.58281	1.5539439
266.54193	0.99881899
267.50672	2.4447564
268.03734	1.0725967
274.92792	1.5324926
278.8894	0.33787708
284.76959	0.8707254
288.17325	1.518519
291.59977	0.75153912
292.25915	0.87436514
292.76666	5.1496023
295.1748	1.4559222
298.17786	0.65353743
300.58263	1.3361839
303.48462	6.7296471
308.54817	1.89593
308.9615	3.2769026
317.43653	14.30512
320.18597	2.6848753
320.65087	0.71647057
321.74366	1.8449214
325.55639	4.1774881
325.89782	45.155683
329.6515	0.60084088
332.22818	1.5762389
340.08154	0.67141813
341.1111	1.2141538
343.75134	0.52847993
345.67433	1.4473543
347.20947	4.3976745
347.53228	0.79567153
351.79756	1.1265818
353.15945	2.8784013
356.14994	1.0645116
357.23786	2.4291259
358.59861	0.99734575
359.24564	0.25393356
362.16624	1.134138
363.84377	2.1917156
366.12339	16.581496
366.74203	1.635815
368.93809	0.59339356
369.95767	2.0547189
372.71823	0.94230078
375.87257	45.746691
379.02436	0.94384781
381.76258	1.489362
383.02218	0.58240654
384.07469	1.0284057
385.04929	0.46469236
385.36713	0.94963949
386.67296	2.8393
389.44698	1.3610957
390.97632	0.69279454
392.05216	0.55772581
393.21657	0.97525007
393.95483	0.32669894
396.08491	2.1191451
397.75889	4.6647472
399.06953	1.0017719
401.60721	1.458006
402.24326	2.2777849
405.00005	0.60903933
408.64811	2.5423901
411.2731	3.4916257
412.89894	1.1454999
414.46328	1.6771006
418.12244	1.6087948
421.21668	6.2534057
422.12061	7.4443228
423.95934	3.0126738
424.58893	15.856683
428.95582	6.052499
430.06216	11.757094
431.19494	14.882034
433.63553	48.241002
434.50436	10.8618
436.18317	2.3133664
439.80239	3.3547218
441.26293	0.68600947
442.98185	0.99974192
447.1942	0.51240766
447.82468	0.65994781
451.12648	1.8179561
452.24521	0.65026399
455.26267	4.3155547
457.82757	3.853954
459.69237	1.5509202
462.7206	0.69779699
463.26011	2.4025474
466.09127	4.4945685
470.32109	1.5530468
475.39923	1.2298842
480.57205	1.1718016
483.57252	3.9141296
485.96628	1.7337218
487.01728	0.86048639
492.41787	0.72263182
496.81622	2.5605216
500.19994	1.355061
501.29174	1.0914179
506.22387	8.5753978
508.20543	2.1477203
509.87209	0.62492788
514.71219	40.530452
517.12328	0.80795968
519.34104	0.60939714
522.26369	0.4291483
524.2503	1.0292381
530.28698	2.0957945
532.00493	1.0219183
535.02647	3.6093093
539.74527	0.7483472
541.01929	1.1711102
543.75814	8.3329849
545.80157	0.61658299
549.54502	2.2151882
552.06417	1.6784798
554.20714	3.7446693
558.1486	1.2548624
560.63426	4.8943048
563.264	35.365728
565.78938	9.9357144
566.76701	2.0966411
569.44455	0.66834345
573.26803	1.8195118
574.28033	3.2862187
577.23374	0.34870502
581.36041	0.48822932
587.29528	6.4550667
592.19807	2.3712625
595.35632	1.1737989
596.70814	1.2697509
599.33527	2.1195559
600.10392	0.8656102
601.5048	0.79478301
603.39029	1.1047583
609.17936	8.3829954
610.78606	4.3640995
613.18908	1.3596175
617.43606	7.6447454
620.25063	0.80060602
627.15338	1.9072588
630.2422	4.4286126
634.2331	20.0128
636.30633	2.1006046
651.17492	2.6316703
654.25155	1.526974
655.18324	0.37159883
667.91504	0.65012443
681.29132	1.4416788
685.14295	1.0861544
691.20892	3.2619852
703.3131	1.1922712
709.76477	0.65741963
714.21614	1.3283268
717.36084	0.42364108
739.23029	5.1251168
744.97082	0.407307
777.84277	1.5069572
823.35883	0.75381579
826.45861	1.1035778
882.34107	3.0787135
900.84448	0.75367755
917.27032	0.52590275
972.38587	1.2591144
END IONS

BEGIN IONS
TITLE=48: Scan 982 (rt=1245.24) [E:\ORBITRAP\Laura\130123_OT_LB_Leaf\130123_OT_LB_wholeleaf_1.raw]
PEPMASS=572.82006 3183.2258
CHARGE=2+
SCANS=982
RAWSCANS=sn982
RTINSECONDS=1245.2358
166.09702	1.9889616
167.13702	0.18614457
183.05486	0.6171039
199.89584	4.717771
201.06861	1.8445831
211.10839	0.52831512
215.11221	0.66273984
226.16879	0.50436093
228.94543	0.40538118
230.0158	0.58285207
232.22821	1.4631911
246.05322	0.6998772
253.92728	2.2551074
261.97528	0.73469026
266.10448	0.39047792
267.0242	0.50237698
275.06946	0.41869454
285.88663	0.4813193
294.77884	1.6422769
300.79431	0.31240318
309.96267	0.6099484
313.16328	0.20790972
322.43323	1.0547862
326.90051	2.3071856
330.96344	0.74827431
337.14534	0.67063067
337.91684	0.3466337
341.86809	0.86414286
343.91014	0.53510796
345.02565	0.39413755
350.78491	0.64765627
354.9143	3.3525359
356.73957	2.0651131
360.13688	0.84221298
362.10647	9.2126582
369.70119	2.3584777
372.96591	0.72019645
381.88175	3.2560616
385.24298	0.85147602
391.73819	2.9370195
393.67123	0.61260005
398.67217	0.4739286
399.02827	0.86291594
399.50088	1.5122412
414.32055	1.0327471
416.00958	4.1083092
420.13318	0.78099201
424.23462	0.84609136
433.23308	12.722662
441.57133	0.47762262
441.99511	0.78895279
444.0814	0.65594563
446.13097	1.6784275
447.09173	1.0329064
454.0645	0.37316653
458.79888	14.097632
461.27937	0.86707096
462.82453	0.9888371
463.27479	1.8607678
465.12165	1.3165442
466.99558	1.1245014
473.12466	1.937813
474.99845	0.63384643
480.58765	1.9988823
482.9094	3.8677357
483.66445	1.3448189
486.14342	0.66172908
498.77221	1.2488521
506.26429	7.6829506
511.98926	1.4725846
514.7417	2.6993417
517.48585	3.7393829
520.23119	1.3909062
523.09299	2.7988134
524.69193	1.8837582
526.43629	0.57553641
527.20003	0.64081661
528.22762	1.3283128
530.26786	0.74954012
536.80277	3.2638373
539.32825	1.8758335
540.60052	2.1457453
540.97172	3.32108
546.20474	21.391723
553.91635	9.6001677
555.16921	18.969796
560.32301	9.4027433
563.71482	167.61917
582.1079	23.05915
586.89446	1.0561712
589.35147	1.620362
589.77254	3.6473132
590.73564	2.2272592
605.14034	0.63549325
606.3443	1.630036
608.22767	0.76508565
615.40361	4.1465186
617.79068	3.7983773
620.1391	1.5754497
626.88741	3.9211645
627.76775	6.0712017
632.46514	0.36183764
639.31244	8.0847422
643.7836	6.3621139
645.23886	10.594363
646.13394	2.8638981
647.67361	4.6991607
652.89385	1.9197719
653.23834	5.3109012
655.69534	1.0794941
657.62727	0.63523839
665.37346	4.0295428
665.96618	9.1193966
671.33279	0.57648318
674.54815	1.4838089
677.29559	3.5878136
682.93522	2.7002509
687.94468	1.7106917
690.57847	0.69878253
695.07359	11.930457
696.46218	5.536555
700.81203	0.30983694
701.86682	0.57895182
709.86779	2.5606887
712.10044	3.2695999
717.80621	4.0689588
719.5284	6.4441867
725.08283	1.5501124
727.22223	3.6399567
731.25457	1.8631955
733.45286	1.6053803
738.87086	1.6672702
740.24363	1.4552189
743.44599	2.6073656
747.18746	2.6130174
750.44271	3.8358899
758.87136	51.949771
766.14863	18.39062
773.74389	4.3451246
774.8414	1.0934067
782.26407	2.6412724
783.25914	6.6394656
786.72367	0.53262749
802.9992	0.74457552
816.37323	1.4206448
826.51262	1.7285698
833.41112	2.0021113
835.33113	1.406512
837.19448	0.48160945
844.21359	4.2738265
853.08923	1.4465912
863.3565	0.87744076
870.32937	4.6716754
878.27824	2.7247774
883.51686	3.088576
891.74603	1.605805
908.32775	1.2949751
914.49725	0.87286795
923.43752	0.75494877
927.41054	0.98563145
928.19964	1.3818948
945.34963	12.70807
960.90793	1.4935451
979.25804	1.1958591
981.42266	1.6481084
987.16192	0.69922296
998.35729	1.6627856
1007.2409	0.50500875
1015.3913	1.4395295
1016.1168	1.9861598
1027.9235	1.0409389
1033.528	1.3180102
1059.3092	1.5616589
1121.5502	0.54986397
END IONS

BEGIN IONS
TITLE=49: Scan 987 (rt=1249.78) [E:\ORBITRAP\Laura\130123_OT_LB_Leaf\130123_OT_LB_wholeleaf_1.raw]
PEPMASS=524.76194 2954.0891
CHARGE=2+
SCANS=987
RAWSCANS=sn987
RTINSECONDS=1249.7757
166.12511	1.6319983
172.73622	1.1655831
173.16563	0.27757961
175.08145	1.1763897
178.10223	0.46893244
183.98222	2.0579192
184.86338	0.98589008
200.84355	3.0746025
201.97008	0.9803304
215.07579	0.3577338
216.28351	0.61570993
226.91762	0.68419218
227.80206	0.55865208
229.06206	0.94708562
239.75398	0.48017136
240.99655	1.9662737
244.25145	0.38686914
246.07034	0.35785624
255.90822	0.49036334
267.77301	0.30353755
276.17212	0.33743024
281.19287	1.1191462
286.17495	0.44694386
289.28525	0.23128813
300.54048	1.1120133
310.39704	0.67602961
311.19736	1.2016702
313.15569	1.4652696
314.17375	0.53229051
315.63971	0.96441229
319.19711	2.770544
322.88907	0.43888312
325.67376	2.0834977
328.87862	1.2799049
331.21445	0.61446857
334.61368	0.19462347
336.73407	1.6098657
343.1969	1.0540275
349.0072	1.2565387
350.30082	2.4321705
352.30803	1.4865119
355.76952	0.34474981
359.10596	1.8429475
360.72265	1.1895833
361.76933	0.86921621
372.72027	1.2930304
377.98905	0.92782906
379.32008	0.57207189
380.57421	0.93422169
389.34528	1.7643781
392.59202	0.26460287
398.04577	0.49424766
409.03989	1.1775382
410.92561	0.93896777
411.86933	0.59830931
415.16748	3.1858375
418.56576	0.63973658
422.89412	1.0407015
423.79674	1.9570077
425.23755	1.5451548
428.86865	1.8024868
435.13099	1.6548421
439.25721	1.3549986
443.06254	3.9787283
446.36749	3.4853093
447.6311	1.8816864
449.51636	4.0275927
452.95987	2.1610282
454.31809	1.0059862
457.31006	0.5572733
460.21058	1.234967
460.79043	0.29707615
466.61604	4.0381711
468.54348	7.7494079
468.89599	2.0190605
472.25664	4.3049403
473.53963	1.1061674
474.9629	0.5443833
477.27862	0.74101438
479.84142	2.2649354
480.4817	7.5366486
481.80824	3.7308586
485.36061	2.2361639
487.56555	1.8150268
492.54321	2.9327376
495.1809	0.33158113
499.00882	2.0282599
499.79562	2.6277265
500.9249	3.6592489
502.95362	4.1789464
507.78754	9.4065207
510.95025	17.661808
513.16699	5.265804
514.58436	11.354494
515.43256	17.863841
516.06008	28.141221
517.41875	6.6449795
518.26342	2.7850899
519.072	4.6426221
525.78552	1.701065
529.27247	0.90881609
531.02257	0.46595238
534.54855	1.8536185
536.66247	2.8663512
540.61293	1.8030996
542.91906	2.381983
548.24257	1.0332796
549.47835	0.48077516
554.33961	0.77487157
556.46726	4.2215301
556.90493	0.89736385
561.18872	0.39340271
565.69683	1.1971125
569.16511	3.9587733
571.23366	4.7951015
574.73649	3.4957959
575.52178	0.74119644
576.88446	1.3087896
582.82269	5.8631532
583.78971	6.9118891
586.81976	2.5765644
587.24188	4.7508668
593.30548	3.2395395
595.28957	1.7471523
600.2032	8.9243121
604.78967	147.79034
607.78117	2.0113465
612.88601	1.6670053
615.45404	2.5676071
620.45045	5.3728128
624.75275	4.5034053
626.32076	7.0270839
632.70679	24.974333
633.14914	6.870534
634.59446	4.542226
639.2036	0.88697974
643.22921	4.6276614
644.36869	2.3786126
648.06747	1.0207649
650.65565	1.8768435
652.11423	2.7235482
656.31067	2.2449392
657.33246	0.81535724
662.87635	5.5105701
663.55105	2.3905387
669.965	4.0724431
675.18475	4.8901789
680.73757	5.890714
684.54909	0.58394715
692.29905	3.9860502
693.84082	3.3448142
698.71885	13.368973
700.22995	2.9109502
706.41467	0.96537042
712.9282	2.9131998
717.56485	1.806057
720.33982	2.2127687
728.14186	0.51919624
739.10107	0.52066446
745.78118	1.7776869
753.31225	4.3603806
755.70574	4.6545612
758.08918	2.459658
762.10663	1.7101959
765.34307	0.34266286
772.26428	0.22058099
780.73724	0.63580962
784.2072	0.692721
785.30047	1.1964021
789.94581	2.4173075
793.36453	1.4792188
800.86247	4.5922631
805.11767	1.8873837
813.92987	0.65502157
820.48741	1.6082007
824.67626	1.9485035
829.28723	1.3370938
846.155	1.7790155
848.24776	0.54193508
873.34083	0.58240348
882.3997	1.325663
884.52056	0.57895665
901.39863	1.7179358
918.18076	1.1853149
922.32602	1.1132555
930.49542	1.3914221
939.36781	1.0471526
1013.0129	2.4246914
1052.4027	0.99375556
1142.6501	2.0006983
1203.2903	0.72897475
1239.157	2.0367516
1244.2724	0.61138231
END IONS

BEGIN IONS
TITLE=50: Scan 990 (rt=1252.18) [E:\ORBITRAP\Laura\130123_OT_LB_Leaf\130123_OT_LB_wholeleaf_1.raw]
PEPMASS=508.59866 777.59875
CHARGE=3+
SCANS=990
RAWSCANS=sn990
RTINSECONDS=1252.178
166.3013	0.21144936
168.83093	0.24318754
196.49685	0.32255932
200.03522	2.1548302
234.04545	0.42356863
235.13127	1.9203879
242.04097	0.25546138
247.21847	0.97193527
257.15401	1.1742857
258.02112	0.13709704
260.22827	0.27614227
268.16308	0.25799765
271.82977	1.0770173
274.9165	0.23069702
281.0745	0.78649423
284.98982	1.174896
286.10174	0.42140557
289.77856	1.2923291
294.00125	0.2911257
295.30426	0.6518823
300.11576	1.5070571
302.36289	1.3294781
307.15912	0.18020268
314.94793	1.1146119
331.41415	1.7235859
335.10446	0.55981316
349.88617	0.21033266
361.89062	1.7496806
370.57779	18.220605
372.43859	1.5227292
375.02695	0.43132473
377.05821	1.8218344
378.65178	2.7507488
381.8563	0.33758186
385.71222	2.249767
393.65539	0.28953734
393.97833	1.2065218
395.84514	3.7051107
402.73327	0.657706
407.35254	0.27165117
409.9134	0.44117386
413.03797	0.46143856
414.10016	1.0031977
420.42108	2.7207895
421.87626	0.69041944
423.50604	0.73846587
427.05847	0.29839986
427.95675	0.1520635
431.23028	1.6354083
441.12501	0.96771512
441.97144	1.373648
445.68234	0.44855787
447.22733	0.69809121
448.79325	0.6750653
456.05007	2.7713747
459.14613	0.87466948
466.11511	1.4357737
470.2669	0.51118949
472.23141	0.98042909
472.89711	2.8717797
473.83693	1.2798095
478.03561	0.91861345
479.19351	0.48177496
481.2425	0.32346404
482.12909	0.62398354
486.95705	1.46076
487.40355	3.5931908
488.98274	3.3270352
490.08942	6.1852153
493.82246	0.46372465
498.03482	2.8772651
501.84055	1.7690699
502.59665	4.0912977
503.20913	0.81187468
507.43526	1.0027104
511.6333	2.1266117
516.42559	0.91263779
517.21838	1.2404891
520.2615	0.37737212
531.90578	1.850496
533.84565	2.2561113
536.29771	1.9249311
539.86364	1.2532345
541.3324	2.7025178
544.74176	1.214821
547.44274	0.97020092
557.00987	0.8908778
558.003	1.6791132
561.37385	1.288726
562.15629	1.4707032
563.30188	1.7105105
570.22558	1.1244639
576.1928	0.46566455
581.8849	1.3834123
584.24711	2.6455472
588.19045	0.59149426
591.36554	1.4125817
597.04718	0.90580971
600.92364	1.0562474
610.35321	2.2189792
618.07153	0.25563318
628.21196	0.7403517
632.06329	0.68777602
639.1629	2.3830313
641.70121	3.4076097
649.72334	5.3192551
651.32713	1.8397817
660.82524	2.162125
661.67658	0.77556958
664.19632	0.41968266
669.35681	0.41020279
679.18276	0.37765519
680.1663	1.0892552
683.42408	0.75247302
684.71655	1.6346388
699.51983	1.2397324
727.14819	0.43239888
740.09066	1.0697265
742.08318	0.77471991
756.23138	2.4228974
784.26901	15.651942
825.66729	2.6864171
902.46331	0.8544425
982.59753	2.5339019
END IONS

BEGIN IONS
TITLE=51: Scan 993 (rt=1254.46) [E:\ORBITRAP\Laura\130123_OT_LB_Leaf\130123_OT_LB_wholeleaf_1.raw]
PEPMASS=541.88187 4891
CHARGE=5+
SCANS=993
RAWSCANS=sn993
RTINSECONDS=1254.4599
173.22928	0.91587844
177.98189	0.84774501
186.95615	13.026278
187.29711	0.43869238
187.84754	1.1380294
199.12228	1.635499
210.05533	0.24355493
214.72008	2.6283781
214.99865	14.467128
242.1738	1.359998
244.17627	0.8402486
273.3562	0.34335325
295.45669	0.85811953
297.91742	1.1682098
299.0958	0.21822117
301.11892	1.4177197
304.25328	0.94281161
305.4693	0.70089433
311.09555	1.6110998
319.71451	0.36965936
327.11353	0.67603142
327.24619	0.18620826
328.78625	0.45616341
335.99881	0.21155675
343.10754	0.39754244
348.24204	2.0616893
350.35675	0.47096637
354.01012	0.85252111
355.79654	1.0343656
362.1129	0.36238345
362.81684	0.17340444
368.92617	2.6122198
369.08824	0.77191282
370.806	1.7223376
377.57619	0.40005134
379.00578	0.54812718
379.9301	0.78423952
381.97557	0.7691282
383.5997	1.4361279
386.13505	2.5822959
386.43289	0.39159177
395.74987	0.49792053
404.82879	1.6895537
406.07054	1.0599366
425.17116	1.9909271
426.61717	0.71912082
433.40057	0.86804645
442.08402	1.6366435
446.30153	0.52369283
448.32544	3.3089026
451.21931	2.2465936
452.27987	3.4372198
456.66844	0.71797175
457.11126	1.8903718
462.13679	0.58522705
466.05156	6.0249387
471.21026	1.6999399
472.94505	2.2846384
473.74381	0.51162773
474.61137	1.3252861
478.15581	0.30408092
481.14251	0.32864815
486.36828	0.45146347
487.24286	1.1675856
495.35157	6.8940198
498.78253	18.662038
499.67227	3.8110908
501.19923	5.1461824
502.34321	2.6895081
507.67342	3.6724343
508.70837	1.9719266
509.56201	0.92142315
512.04014	1.1473791
513.99492	1.2642646
517.04184	0.68003776
519.14859	1.682887
521.62327	6.5941528
523.08924	8.780287
526.10675	3.2368629
530.04779	7.3490107
530.82019	5.7766469
533.08072	4.4476425
533.96958	17.834022
534.87972	12.118281
539.66925	0.35193247
543.01703	1.6179486
553.33429	1.2687519
559.58592	5.9666501
563.03014	1.3272955
567.12871	1.009647
570.27283	3.0393579
574.70749	3.9461188
577.5255	1.3945611
579.13569	2.84419
580.90251	1.180046
587.13722	4.8316952
587.87894	12.014125
591.28021	44.06215
594.50534	2.4965987
596.91772	2.145022
597.42124	5.887375
598.88769	2.5333725
602.21186	3.2286003
604.02197	1.2398284
608.52624	3.1895012
610.11081	2.1059003
614.57279	15.38301
618.90998	202.65871
623.36253	392.89363
628.61058	1.9458231
631.84663	4.2227946
633.60995	2.0799868
635.19435	1.1466386
639.98223	1.0993374
651.56531	4.1138767
658.02144	4.3761808
662.45833	2.9395275
664.00725	3.3383062
665.35634	1.4839292
669.62417	2.3579717
674.29172	2.1089001
680.62042	2.8999671
682.86965	0.44324289
685.46202	3.7328342
686.92612	2.5363177
689.93171	0.68983831
692.64357	0.6638163
695.24912	1.6937584
698.58404	1.5389798
700.59101	4.9127641
703.70735	3.4668915
710.73977	5.1765862
715.41345	1.3008307
720.48065	1.478955
726.95341	2.1929516
728.49954	1.1941559
735.27472	0.99563098
739.43973	0.7741794
741.8576	0.91865449
746.14686	5.7368281
750.11219	0.69572933
752.32202	1.0806711
758.1524	0.65365787
764.02862	0.91799022
773.36175	0.89531624
779.3108	0.9941364
782.19503	0.60872753
793.40761	0.90714126
796.07665	1.1195495
800.93194	2.3912067
817.19157	1.9074075
829.18785	1.4200267
831.52809	0.69919196
837.42279	0.60430551
845.33514	1.2179814
850.13442	0.61549966
853.01761	0.67758964
855.36094	0.47627143
861.49676	0.91620273
862.37719	1.606459
871.44896	0.5720007
874.03027	2.7037347
882.46273	1.986628
884.2918	1.1217439
888.14233	0.33758673
906.33964	0.82685466
908.34271	1.2929875
922.34725	0.81489878
926.4002	1.3627248
932.61108	1.9078327
938.60028	1.2678774
948.44683	1.2358701
955.52145	1.790533
966.60774	1.1861483
969.51446	1.38246
972.2066	4.7877488
1004.0492	0.60376893
1018.376	2.6624037
1061.3995	0.94727587
1067.4406	2.1224693
1127.2737	1.4089586
1134.5339	2.731441
1160.5763	2.5392484
1167.2952	1.6266442
1179.5221	1.0359336
1197.3209	2.2102148
1219.236	1.4028286
1228.4761	1.4063125
1246.3243	1.7342994
1254.2668	0.28030666
1281.5356	0.27631738
1307.4275	2.8769534
1326.2443	1.1796032
1345.4504	1.3281521
1415.6421	1.401701
1452.7375	0.7404222
END IONS

BEGIN IONS
TITLE=52: Scan 997 (rt=1257.97) [E:\ORBITRAP\Laura\130123_OT_LB_Leaf\130123_OT_LB_wholeleaf_1.raw]
PEPMASS=641.33274 2049.0083
CHARGE=2+
SCANS=997
RAWSCANS=sn997
RTINSECONDS=1257.973
223.88144	0.74476592
230.35733	0.28002965
241.84924	0.81292197
243.09491	0.58930293
246.17447	0.84866622
268.74379	1.8810246
269.11944	0.49455023
276.20891	0.36509454
276.98418	0.65721361
278.92362	0.63898516
286.96353	1.7057738
288.09201	0.64558292
314.08453	1.0302969
333.1886	2.2808831
338.06328	1.0699123
340.04804	6.8973305
340.83542	1.6931176
357.90869	6.4698573
358.84648	4.1322753
364.11032	0.94629104
368.95654	0.83915249
383.25924	1.1831099
389.2057	2.0206062
389.81565	0.67479439
400.16052	1.2871927
410.08006	2.3826753
411.58569	2.2598624
414.26644	1.2377899
423.13775	0.63332375
426.90638	0.28491472
429.92598	0.73980067
430.55952	0.20938525
441.75726	0.96771238
446.23432	1.8199554
449.677	1.7264072
453.78344	0.57828198
469.20556	1.2298314
476.51838	0.38297356
478.96905	3.1272006
496.10166	0.43665126
498.04027	0.41302615
500.75801	0.57849518
506.07794	0.97598889
509.04563	0.63540697
510.69464	0.6799071
522.58988	3.0277197
523.9146	1.8651085
526.30254	1.5017572
532.85937	0.34544519
535.78442	0.64386547
540.20865	5.209011
540.67304	1.2999208
541.24225	2.8208533
552.29101	0.97283804
557.37437	1.7146853
558.17171	0.50262742
561.68478	1.121257
564.97542	1.5092106
567.072	1.5711928
569.86584	2.6141766
575.81864	3.9388102
576.64351	1.0784361
579.93274	0.97597933
583.78484	0.30898673
587.41872	2.6471007
589.96728	1.2513982
590.84532	0.1446373
597.34322	0.84886305
598.13667	1.3757864
601.46308	1.1363751
604.75832	1.878193
605.47113	3.0207946
609.90903	3.8824287
613.30686	4.3518544
614.11803	1.3178849
617.97522	0.39487147
623.13728	2.2725187
624.24874	4.5307122
628.98049	11.359846
632.04835	22.686605
632.7796	6.4626869
635.47093	1.3282349
642.27869	2.7165181
645.68979	1.2144043
656.35028	0.57541692
660.26892	2.2902465
663.7359	1.6545353
667.88959	1.7745983
669.87079	2.5549076
678.90028	1.5915077
682.10914	2.2022734
683.97246	1.2664175
689.46812	0.98912034
693.77574	2.1116874
696.68088	6.5919128
698.77774	1.0178218
704.56674	2.9215465
707.15778	3.003232
712.84595	1.5274189
714.72961	3.1680698
718.36057	1.6305624
722.13377	2.6030566
724.41747	2.27757
724.8469	4.0413903
728.21545	5.7619627
730.93999	2.2038586
735.71463	94.807659
743.02196	6.2226172
746.36808	1.4888935
750.89918	1.6527092
753.64983	3.0305568
759.34818	35.244987
765.89891	4.3843897
775.64605	2.9089663
782.86121	30.025249
788.61138	1.129426
801.0917	1.0512512
807.77708	10.257517
811.63045	2.8895019
816.43803	1.4774622
819.49833	1.3128195
828.8316	1.4379611
851.26147	1.9733011
861.4334	5.3249999
871.21026	1.8737107
877.88915	2.689469
887.73789	9.1636705
893.70465	2.3118806
914.36706	0.4758256
920.72137	0.62989518
944.35883	1.4971433
953.38073	0.87055201
969.46973	3.696036
976.12353	0.74637024
982.38275	2.3147593
1016.3973	2.4689359
1036.2193	1.4103779
1036.8884	0.84181571
1079.3497	0.59525761
1103.9958	1.0543133
1121.5557	0.40632598
1137.2286	1.7774089
1151.5178	1.2496527
1158.676	0.40695875
1202.8899	1.5230207
1241.3614	1.5423204
END IONS

BEGIN IONS
TITLE=53: Scan 1002 (rt=1262.54) [E:\ORBITRAP\Laura\130123_OT_LB_Leaf\130123_OT_LB_wholeleaf_1.raw]
PEPMASS=619.33971 3545.9089
CHARGE=3+
SCANS=1002
RAWSCANS=sn1002
RTINSECONDS=1262.5387
184.13672	0.5484776
194.1103	0.54099411
212.5659	0.27570016
222.11261	0.36158573
240.04508	4.8579706
257.50568	1.668735
260.57416	1.0174367
266.01669	1.8340814
283.16235	4.8351214
283.96712	1.1823642
284.9502	0.3728692
296.92129	0.25964989
311.09233	5.7701285
313.36926	1.1690403
337.08144	3.5539053
338.88185	1.186675
345.86123	0.77534032
352.20394	0.88331441
354.16969	5.1808356
363.92139	2.253257
365.21534	1.6646764
367.88962	1.4752535
370.03831	1.7068314
370.63568	2.8439966
378.71687	0.86429852
382.02502	19.512974
383.20191	4.4950922
386.6994	0.6345551
388.78151	0.68127338
400.41569	0.43857483
402.30979	1.0386885
406.87985	0.44731137
414.93041	1.0602051
416.12771	1.723693
418.77065	1.2063968
423.8867	0.64635979
425.26392	0.59723865
429.06794	1.6450992
434.28785	0.56271274
437.09741	0.42722576
437.97284	1.2509938
439.20137	0.8132889
444.07841	1.1596375
445.62383	0.97727346
448.00843	1.0186571
451.15051	0.94957945
456.34941	0.7629484
459.52221	7.1179292
463.43185	2.4018326
466.58529	1.4617329
467.20783	1.9353172
469.58832	0.93755596
476.73872	0.89684563
479.03634	0.4691764
481.70129	1.6275273
486.17145	1.4736355
492.15264	4.468946
494.89366	6.0461436
500.85328	0.37207939
504.72376	3.899293
513.15373	2.7219997
516.26927	1.4297321
520.94876	1.656319
522.71049	0.85736944
528.14113	0.64131692
529.23203	0.35221996
531.04298	0.57021114
537.59195	0.98058697
542.13202	2.8105183
542.96233	0.65564916
545.62689	0.93601557
548.04273	1.0861674
549.92661	2.147615
554.27526	1.7244009
557.7287	2.5885679
560.88207	0.78032108
562.98881	3.1403918
566.21828	1.0471179
567.453	1.767984
572.15165	2.1316184
575.1762	1.1388502
576.2935	1.8539077
576.891	4.0570305
578.52805	2.442452
582.84797	0.76678173
585.22589	5.4736036
587.06778	2.7099876
589.17964	10.867688
593.26728	3.604584
595.47502	37.013511
595.99315	10.805794
598.71729	4.5637467
601.07115	3.7559273
603.86684	2.8747399
605.58882	2.563274
607.66659	7.691802
608.27236	13.002889
610.0569	5.3496783
613.04649	8.2494973
616.48535	1.3339625
621.9732	1.1906914
630.28936	0.70247437
635.03302	1.5040692
637.40455	1.1365483
638.04805	2.2505866
639.483	0.8888262
642.87845	1.221031
643.44787	1.8341553
646.32003	0.36638267
653.83796	3.0992887
655.40288	2.0681401
656.23712	5.1587844
658.62141	2.3285917
670.72929	1.4647881
674.77472	1.2858279
678.73748	0.55817701
679.69282	1.1983873
683.05984	1.5384545
689.61644	2.2966281
695.14616	5.8964284
698.30139	2.4687523
701.65742	1.7315525
704.3619	0.97602762
710.00272	1.5080228
710.83664	3.3705634
715.67625	2.5048683
719.63456	6.9088421
726.92043	2.6040575
729.25245	5.2276364
737.76165	142.6138
739.34432	32.878952
742.7266	1.1920556
748.26083	2.7528669
750.13334	8.2294904
751.3727	3.9206686
753.33512	0.65892306
765.24466	1.5377627
766.89099	1.8155372
773.32746	48.079309
789.76001	1.1281399
799.23665	1.8775071
800.31429	0.91585074
805.36172	1.6904196
808.6721	35.423345
809.60935	9.0888872
819.7156	2.0273774
835.29962	1.845743
836.54753	4.3556113
844.25024	89.437758
845.37552	10.676023
851.49709	0.84004949
852.54943	1.862904
858.27026	0.53515207
867.00382	1.7886715
870.18658	1.4394301
893.43902	1.0837446
906.45055	1.252526
918.16947	6.17111
939.4415	2.4779112
960.24194	1.6031611
972.30957	0.67028528
978.4812	0.79860274
989.19176	0.71266766
996.38458	0.94384228
1005.3967	1.8284568
1010.2803	1.9761874
1031.4935	1.3918925
1042.5986	0.89084971
1052.1824	3.3991231
1084.2781	1.3382664
1106.4118	3.9257324
1117.5474	4.6470665
1120.3047	2.676191
1177.4699	2.5032207
1196.2482	1.2119641
1214.1228	0.55499306
1307.5952	1.0717582
1378.7355	3.6525605
END IONS

BEGIN IONS
TITLE=54: Scan 1008 (rt=1268.34) [E:\ORBITRAP\Laura\130123_OT_LB_Leaf\130123_OT_LB_wholeleaf_1.raw]
PEPMASS=524.50999 2737.8752
CHARGE=4+
SCANS=1008
RAWSCANS=sn1008
RTINSECONDS=1268.339
162.89694	0.41582606
165.92488	0.53388314
168.9906	0.95145066
172.92493	1.4661445
174.15193	0.43227336
200.88511	3.4425221
206.03348	1.2942623
220.93712	0.26887914
233.93527	0.96773118
249.11865	0.44922357
269.67981	0.3100479
272.09853	1.4047445
272.96367	0.31983277
284.6965	0.49516589
293.78937	1.5191295
295.99145	1.0032887
299.72414	0.32801526
300.2734	0.607801
301.84068	0.98695786
302.8702	2.029416
304.83047	2.5362927
307.52559	0.79016936
312.75616	1.4923158
317.31595	1.1570522
325.24821	0.63083001
325.83997	1.587896
327.52826	2.0059577
328.09555	4.6529406
328.78792	0.74789716
336.76845	2.6935944
338.15887	0.46754338
340.96412	1.8603538
348.74437	1.5337672
350.47365	1.0977484
351.28129	0.23200106
351.87539	0.54455777
354.92537	2.0546976
355.8586	0.79554365
357.07734	0.51328947
358.04508	1.0375841
360.18304	1.2516719
361.42089	1.7436203
364.99337	0.61479289
366.18301	0.32652349
367.58574	1.5769191
368.47181	2.7854461
369.99369	0.42677857
373.87348	2.3215381
375.03708	0.51929759
376.9639	1.0177373
379.98145	0.50652184
381.87366	0.68579408
386.75801	1.2008251
389.73231	2.4759543
391.95979	0.62085745
393.97334	1.2449654
396.79204	0.78897031
398.10005	0.3764799
406.2223	1.4507592
409.03854	3.2495061
411.76685	1.7482427
415.22924	3.6107734
418.15516	1.1378842
425.42231	1.1385479
428.28976	0.24007825
428.88999	0.6651052
435.28681	1.3771406
436.92967	0.74340855
443.64324	1.3273772
444.64533	0.63858857
449.72711	1.0153946
450.40923	2.0174127
453.02959	1.6516631
454.31381	1.2775262
456.13384	0.75251024
460.02375	5.1183065
461.76075	3.8107265
465.95368	1.0564922
468.30191	2.4053103
474.69303	1.9185469
476.88934	3.8798879
478.00286	2.6201882
479.6004	1.5912224
480.7058	3.0715563
486.73227	1.1960454
488.95122	1.2772737
490.77525	5.6584081
492.5398	9.82284
493.13385	2.5665387
497.20809	4.6661345
499.57529	2.2227797
501.91797	5.0909106
503.14662	7.3333952
504.85831	8.2030494
506.52674	4.4025901
507.66061	5.749315
512.06431	7.8900409
514.57434	13.964258
515.49722	48.793026
517.09211	7.2965252
517.67262	2.9308557
519.64015	0.46355325
524.07825	3.3191547
527.8205	0.97107143
528.87977	3.1428613
532.79191	4.1501724
539.50946	0.50891938
543.086	0.68110972
544.51078	2.1624207
546.70867	0.90595988
549.8615	1.2612549
554.27579	1.2586792
556.97131	4.5111022
557.31264	1.4105565
562.33671	0.65611094
565.33484	3.9819443
568.73619	1.0231349
571.24309	3.9620851
572.47234	1.7113006
576.82631	1.5526648
578.41399	3.389278
580.22009	2.145302
583.34014	13.195473
587.22084	6.8294455
589.47219	0.93757757
593.15069	2.3703709
604.84923	72.835414
607.62395	2.2280408
611.29559	5.945132
613.79647	2.0747432
617.57004	0.88692586
618.64808	1.9992019
619.28325	2.5666086
623.94291	3.3209299
626.3512	16.097679
626.73622	5.261394
632.30673	9.0345411
633.76338	20.919687
635.8536	4.4548195
637.18763	3.2485144
639.28909	0.67552119
643.35119	0.3980214
649.64528	5.2074629
650.54611	1.8321889
654.81843	3.6216695
655.62576	1.7922211
657.03162	1.7568377
660.71815	0.62494984
663.3778	3.9317693
664.24099	0.9495825
666.60308	3.5949799
669.03467	7.6350732
672.22707	4.5014078
675.85033	4.5712041
676.63525	1.6575416
679.63963	3.7668358
683.04815	1.7505609
689.28679	11.881902
698.30032	23.597042
700.2782	10.499558
702.19233	3.4193451
706.9121	5.7242649
711.35137	3.2071647
716.03408	0.66912787
719.29221	1.0723216
720.9609	1.0088463
721.70837	1.3293117
728.39084	0.62020555
730.54455	0.78606779
736.43251	1.2168258
738.0643	1.9485956
740.51369	1.3224792
744.82352	0.89886261
745.83209	2.1448068
753.34187	2.8899137
754.30017	1.2355717
762.93022	1.7511926
767.35071	1.6587501
771.31006	1.6626741
778.18579	1.153667
784.14874	2.4972685
799.12407	1.0207774
803.30212	1.3459629
810.69739	1.7303972
822.24167	1.3549588
865.87549	0.5925717
873.69124	1.7241063
884.15479	2.0462559
889.53902	1.1294247
902.14005	2.309589
909.59041	1.0144463
917.80621	0.9407907
921.39313	2.903315
935.27971	1.2073644
948.38525	1.6344533
955.28094	1.1350934
967.31347	1.2094071
991.3872	0.60943133
1007.4749	1.1513508
1009.4039	0.90894718
1042.3068	2.211334
END IONS

BEGIN IONS
TITLE=55: Scan 1013 (rt=1272.86) [E:\ORBITRAP\Laura\130123_OT_LB_Leaf\130123_OT_LB_wholeleaf_1.raw]
PEPMASS=579.33398 4754.062
CHARGE=4+
SCANS=1013
RAWSCANS=sn1013
RTINSECONDS=1272.8613
171.07301	0.78125646
174.9901	0.39182606
187.0386	0.5843464
200.17924	0.36668377
201.15223	1.336098
201.90893	0.63344031
212.09378	0.26812227
226.12081	4.0695963
227.01296	0.98064557
234.10777	0.21768319
239.80316	0.40629448
241.11212	1.2417175
241.85607	2.178264
244.04867	0.62673986
270.64598	2.2719676
271.90494	0.73188296
281.8893	0.86080974
289.10863	1.2699673
290.21163	0.74257682
297.16033	1.7403799
299.95858	4.731445
302.95291	2.4206483
305.59241	1.2401153
323.09101	2.9983899
327.02887	0.34049935
334.76681	0.46134306
337.05105	1.3247242
340.92733	0.7328479
344.82777	0.51796642
347.24686	2.0826785
350.0772	0.9119458
352.70448	2.9382371
354.01498	1.7420902
355.7435	2.8838596
358.16474	0.48132307
358.94152	0.82161055
368.1187	0.86375559
369.30814	5.157472
370.00368	1.3490251
371.95886	1.3227389
373.04879	0.408742
375.30177	0.61740987
376.97912	1.1805182
381.04526	0.31864802
383.1143	0.63616221
386.6018	1.5177462
396.19031	1.7007427
405.09824	3.1644355
405.73596	1.0771801
409.40534	4.9550265
411.75075	3.0215732
413.8381	2.7794344
414.93304	3.7163184
415.87939	4.7126378
419.4548	1.1524971
420.17837	2.9435221
420.87956	0.83543586
423.05389	0.34676779
438.82179	2.3154285
439.65183	0.88087721
441.88402	4.4131496
445.07818	0.82822307
451.24927	3.6687922
454.59906	0.66012069
455.10656	1.379337
459.68311	10.166073
460.91444	2.1785591
461.98904	0.57178952
464.12263	1.2121405
467.43922	1.2019348
469.22074	13.332863
472.9096	0.43567479
474.47314	0.5919893
480.69767	1.0159815
482.88679	3.1308274
486.59392	2.702628
488.80091	1.9492158
489.85633	2.2797677
491.68344	1.9339621
496.48686	3.5966672
499.22796	2.951318
501.10507	1.3710232
502.83561	0.66516119
507.77512	0.6638173
509.70301	1.6136495
511.01165	1.012958
511.4449	2.3835762
512.46081	3.147485
514.46812	1.0860022
518.75437	0.93124337
520.56032	1.9689644
525.80454	5.0051966
530.66731	3.5538687
532.12026	5.3329557
534.99246	1.6716883
536.98302	3.9917934
539.63237	29.70102
543.77154	20.095055
546.81027	7.9983241
547.79104	4.6580665
549.061	5.2479931
550.67619	2.8059067
552.61937	5.7000508
554.90701	1.6951668
557.56208	5.2137376
561.31688	13.497675
561.84545	24.493512
562.83584	9.0326498
565.32528	6.5112689
568.17174	8.6912383
569.74347	45.620769
570.89698	6.3036799
572.0979	6.528726
573.78438	2.6167535
579.62766	3.4136608
580.73473	1.2902768
582.33845	1.2953435
584.61832	2.8988922
588.99245	4.4818922
592.66915	11.572512
594.6233	1.9689388
600.86554	4.373939
604.3161	3.1223662
606.59082	0.66912341
610.38077	3.3866779
614.31673	7.398123
616.23186	13.507269
619.05313	5.0868593
624.8591	16.342638
626.11874	4.1869019
632.2505	1.6564601
635.77697	2.6412904
646.94106	2.0804902
649.33491	5.2638921
652.45396	3.6922755
656.07784	3.722725
660.00616	4.4431298
661.6019	1.9784914
665.6742	4.8726856
667.21795	8.0383271
671.60965	3.7871601
675.71884	3.6294346
678.0224	2.3918793
681.67445	29.726751
682.41216	5.2590961
689.73755	6.9656452
693.00069	1.6906084
695.48048	2.1832919
697.16615	4.7343521
701.30145	2.3163722
703.24117	3.3061559
710.23211	6.0451539
713.29636	4.0557294
718.59293	38.582979
719.43253	9.4637297
724.63714	95.350216
729.34919	9.2736684
734.79035	3.085787
738.26658	8.3157926
748.38238	15.391603
753.01911	9.2386342
757.05316	2.379452
758.75159	1.2168639
760.38568	1.9025695
768.00172	5.2314465
778.27116	2.5405635
784.69592	4.1762071
788.48384	8.4540779
799.15683	3.8171397
802.88693	5.0919053
803.90755	6.0939364
809.25755	8.0871389
811.31212	20.065898
815.57563	1.8402247
817.51387	2.7262852
825.93608	3.1257128
828.5989	0.85527932
837.3353	2.7428423
843.36327	3.1139918
846.79172	2.0312829
852.19546	2.1071696
857.17193	0.94792842
864.04166	0.92777415
872.91925	1.9701654
873.39215	5.1031138
887.74687	19.074776
899.79058	1.2008288
901.68824	0.58303515
910.51207	1.5093111
913.21239	0.81864741
922.90249	7.0476434
933.73893	0.78514516
937.78634	1.6680947
938.36715	6.4584823
944.37834	1.6387426
948.40931	4.3298504
951.31942	1.3839383
957.40416	2.3682756
963.25891	1.7567991
966.64167	1.0083079
972.60315	0.79585824
981.19732	1.0828482
988.20813	0.67963267
1009.1645	0.86850332
1023.6314	2.1858908
1026.3279	0.88108412
1036.4424	5.8582205
1053.4419	0.70612084
1060.1342	1.0567725
1073.6953	0.67796649
1078.6034	4.9134912
1081.5366	1.8987012
1087.4562	1.0029436
1095.6847	2.926653
1108.3352	5.9601124
1141.3471	1.9252178
1154.3393	0.51068066
1181.3973	1.379679
1202.5416	0.89314252
1205.7614	1.0554347
1206.5082	1.2324686
1234.5198	3.2408602
1261.5229	1.8812829
1278.1569	0.84104845
1293.3837	2.2052597
1370.5066	1.6882922
1405.4383	1.761463
END IONS

BEGIN IONS
TITLE=56: Scan 1016 (rt=1275.19) [E:\ORBITRAP\Laura\130123_OT_LB_Leaf\130123_OT_LB_wholeleaf_1.raw]
PEPMASS=647.00266 3377.488
CHARGE=3+
SCANS=1016
RAWSCANS=sn1016
RTINSECONDS=1275.1912
214.99161	2.3763049
242.92012	0.92560625
244.05247	0.47293693
246.99603	0.39461041
254.76419	0.76121289
262.99887	1.2954746
272.28911	0.95074278
291.10666	0.48870529
296.92096	0.33729213
308.89285	0.62269427
311.90389	0.882153
315.02883	1.1435574
318.13959	0.78694932
327.01849	0.66042413
337.13009	1.6674995
341.04272	1.0887751
345.2592	0.41658459
347.76269	0.51558565
355.1249	3.0362402
363.85853	1.768063
373.02985	6.3321656
387.94717	0.75657462
396.15554	0.73188025
402.99395	0.7112148
411.31099	0.28272859
414.08304	0.61691576
420.0434	2.3194415
423.03656	1.2168728
427.97198	0.97355161
431.97228	0.2938692
436.13531	0.86835849
438.1523	0.3787848
453.85022	2.3155421
457.33868	1.9150622
469.72109	1.9521624
472.08734	6.3061967
485.22101	0.66287435
500.22322	4.9779529
500.84282	1.2844884
503.79479	0.87575328
507.85594	1.3280874
508.82147	0.63612256
509.46396	0.75006433
519.62445	0.35270992
526.82022	3.0632214
528.28962	1.1167034
531.0846	1.3588902
532.75256	4.8533769
534.74754	15.799965
539.17413	2.8577499
542.33892	2.670238
548.72255	0.57028207
549.28526	0.11437152
556.28568	0.34156568
558.23553	0.60485001
564.12569	0.90406774
566.94287	1.720596
568.29086	1.5676829
575.65881	5.7388535
580.3863	2.6469688
581.79889	1.7598419
585.26128	6.9510218
591.15453	4.6219647
596.71426	4.7341004
598.1629	7.223703
599.53708	4.0311611
604.5938	8.0362475
608.23338	30.658454
614.16478	57.340328
615.03238	13.380402
617.94239	2.6206399
623.76227	3.8255066
626.4032	6.9666838
631.40036	17.811292
635.10357	22.109893
636.95374	83.531963
640.89424	13.265386
650.15594	1.5852029
657.75542	1.0539015
658.54706	1.6704178
662.73616	3.8410276
665.2539	1.8417799
669.12974	2.0753582
671.2677	1.6290923
673.35528	1.3795549
675.19403	2.6732227
676.7218	2.9599468
682.88622	4.8382586
684.91327	5.9868085
691.18317	3.2120058
701.01502	3.6673099
707.22954	0.55509429
708.09891	0.9270268
715.31537	5.2732926
720.04309	6.2526672
724.50305	1.3374002
725.23041	1.9315906
734.21451	11.891689
737.5805	2.8913097
741.23486	2.8909876
743.09927	3.4745904
747.23047	1.7131341
748.66104	2.4744837
753.25384	4.4427283
754.94466	5.3384361
759.22284	9.5291281
764.26015	3.3288099
770.85727	3.792817
776.26222	3.0761933
777.2458	0.96851617
783.71996	3.9627818
784.31682	7.5301602
790.90979	7.543879
799.26508	10.238056
805.43296	9.8859467
806.49118	2.9062972
812.86563	7.3637026
819.31915	3.3283114
823.04952	2.7979333
823.99654	1.6211326
829.64725	1.2890648
833.50977	2.718475
841.39878	2.5931491
842.01686	3.7629463
848.22032	6.245977
852.80143	3.6528318
853.81991	8.9159937
857.43635	0.62468494
862.83205	15.112198
863.48024	4.9544497
871.21752	3.7951714
874.92579	1.353809
884.4176	4.6076097
889.77068	6.3166669
894.47827	1.5593429
898.27928	2.3524722
906.82504	5.0595328
913.24267	1.4697617
930.36431	1.8683083
940.0419	0.99964707
945.03491	2.5943671
954.89587	2.2527735
969.16469	3.0423819
976.06421	2.7811683
987.37659	2.6571423
994.35076	0.82680872
1005.2553	1.2829244
1007.521	1.4555609
1011.9883	1.54322
1013.6196	1.6308878
1018.3705	1.4009632
1032.3774	0.27748839
1040.6294	0.8220936
1050.2833	0.62867833
1061.6731	1.2483028
1072.3169	1.3197206
1077.8016	0.31589279
1084.4816	0.64743478
1117.561	1.4354778
1128.4459	1.6834639
1180.4293	1.5668268
1193.4596	1.950352
1206.2679	0.53390408
1217.5001	2.7255037
1225.4475	2.2571189
1239.5266	0.72398247
1290.6677	0.29884487
1313.8268	0.87970763
1337.8106	0.53047504
1366.1702	0.29989814
1452.4799	2.368847
1462.675	0.78344851
1470.797	1.3112779
1567.6105	0.50121243
END IONS

BEGIN IONS
TITLE=57: Scan 1020 (rt=1278.73) [E:\ORBITRAP\Laura\130123_OT_LB_Leaf\130123_OT_LB_wholeleaf_1.raw]
PEPMASS=494.25864 4083.1353
CHARGE=2+
SCANS=1020
RAWSCANS=sn1020
RTINSECONDS=1278.735
147.03067	3.2847743
152.92418	0.58352092
154.86838	3.1316095
162.85647	0.31071712
173.07705	0.64287188
175.01062	0.82187415
182.56081	1.5588003
184.08554	0.29619627
185.90874	0.26436407
198.11643	0.6795941
200.20223	1.3201935
200.96255	2.6537643
206.88564	0.21955931
210.91126	2.1799592
212.04835	0.65959563
216.07742	1.8926164
217.03014	0.44979853
218.88791	0.69655453
224.27345	0.59211682
230.034	0.69327676
234.8871	0.64172872
235.98899	0.60600967
239.19049	0.70942375
240.14912	0.41218784
244.98584	0.71639149
250.99536	0.24855518
252.96176	0.36921928
254.99307	1.4912544
258.27857	1.755406
262.21106	2.2370005
267.18847	0.60008443
270.08026	1.7217145
275.23142	0.93995606
276.0621	3.0096903
283.08884	3.4695181
283.87516	1.7160488
287.99555	0.99475486
288.845	0.28961792
294.30849	1.439688
294.82159	0.65477254
298.05886	3.1922555
301.04851	1.3489304
302.95279	0.46181798
307.66845	1.0683721
310.97854	4.2751998
311.80153	1.7761308
313.08218	0.74523249
317.57079	1.7816717
318.245	0.31152586
328.71499	1.2334351
330.97388	0.76904296
331.76195	0.5062697
337.97868	1.2014885
340.94369	0.35563463
343.77882	1.3654257
345.96736	0.40014369
349.03387	0.43181415
355.03133	2.7499526
358.0912	2.3457378
359.13254	1.4557855
364.66594	2.7476052
367.01697	5.1022598
371.03625	1.8349686
371.69955	4.6000271
373.1596	2.0862327
376.21575	13.412466
379.74638	0.71389591
383.87757	3.2262154
384.72013	6.1289598
389.75215	0.34603576
392.63988	0.86342442
393.29855	1.5135924
394.17154	2.045961
395.78433	0.51612963
399.05199	0.9983965
402.09955	2.2350501
402.87287	0.59147236
405.08119	0.82567138
408.99528	1.1167744
412.92925	3.1230968
414.10609	4.6683849
416.74606	1.9204216
417.54646	3.98485
419.86092	1.5071918
422.56875	4.0158806
423.10409	5.8913068
424.15648	3.3263495
428.16106	2.5585602
432.51494	7.2982175
435.78948	3.3431399
437.74944	1.836804
438.53456	0.87854272
439.56	2.1988733
441.44722	4.7346284
444.2279	6.1547947
445.23243	3.0126187
446.80603	2.8930835
447.17817	10.401772
447.90725	1.6350795
450.09605	3.155948
452.68567	3.0882398
453.26636	4.5272911
453.97008	10.402365
454.93411	4.1303315
458.11362	2.6485917
459.21426	5.6421846
461.42022	7.8395387
464.24639	10.087897
465.97527	8.2066171
467.44621	12.98929
470.63821	19.710269
472.73443	3.1811798
473.21905	13.830493
476.1153	15.905625
476.80115	4.2093509
478.54353	8.1068417
480.6927	6.4621613
481.60915	10.137562
484.21393	18.111932
485.18812	64.860225
487.63033	18.277748
488.54412	12.070555
493.50317	0.44716141
493.93194	1.4485379
494.79425	0.73424337
497.38544	0.63339062
499.03132	1.361996
501.26777	2.0687057
503.57583	0.69003173
508.85471	0.33962785
512.88565	7.5726246
514.14786	5.3568877
517.20538	7.7028573
521.36	4.0973027
523.25629	2.3148711
525.66095	3.7891215
531.38086	2.7833974
537.47607	1.3867049
540.57797	6.3495968
541.00701	18.295444
541.85871	2.8465427
546.31315	8.4742605
550.29691	1.203178
553.08703	5.5468833
557.20991	1.0329848
559.40606	2.6190655
562.03912	2.3634628
564.17599	0.75553346
570.28744	1.7835856
570.99312	1.942549
572.14941	3.165058
575.92969	0.57843634
577.39373	0.78000899
578.84396	0.73131514
579.7655	1.7431969
585.25167	0.46957561
591.34032	12.206017
594.96857	1.2036742
596.99634	3.2180022
603.28291	17.971896
612.11134	29.115473
616.96534	2.1804777
619.64446	3.8063592
622.43842	2.1902594
624.30244	6.3917315
629.25143	5.4303746
630.86279	7.193695
634.13714	18.854064
639.72211	21.507857
645.4529	2.7617144
648.30873	8.5736257
650.93048	1.1591723
652.85222	3.8072277
654.35983	3.936501
660.20468	3.1930879
661.01645	1.4531468
661.76789	1.142061
666.15223	1.2902727
667.69837	2.9267821
673.22191	8.4605669
675.06717	14.412234
678.24283	2.4142115
681.23048	1.8762855
683.16454	0.43101389
690.39312	7.3745385
699.05581	3.973462
704.62743	3.9030585
705.42545	2.0902749
707.18213	1.0542529
713.10378	6.7958342
716.40798	1.7992521
722.44381	2.7337764
724.04588	4.0406539
731.11504	2.6147307
732.49426	0.77031671
742.37879	1.4163061
743.26501	3.0194778
750.41876	1.0730907
755.5828	0.79826489
758.50533	3.339016
760.33509	5.6867314
763.77139	2.8308422
766.22537	2.6473675
770.18168	1.5270137
772.3916	2.132277
777.14606	5.4082284
778.27232	1.5573416
783.31439	0.54183547
789.23986	2.6555772
822.27708	3.4077691
830.30585	5.08566
834.90075	3.9331148
839.37225	3.1157967
840.83872	3.6258441
842.13766	1.2384746
848.11831	1.7796808
855.52921	2.3349324
859.28357	0.46894042
871.21417	2.4157999
895.42126	0.69485554
928.28393	0.99625299
954.08074	0.98680969
996.67156	0.65217599
END IONS

BEGIN IONS
TITLE=58: Scan 1024 (rt=1282.08) [E:\ORBITRAP\Laura\130123_OT_LB_Leaf\130123_OT_LB_wholeleaf_1.raw]
PEPMASS=686.98298 2836.0337
CHARGE=3+
SCANS=1024
RAWSCANS=sn1024
RTINSECONDS=1282.0825
195.93397	0.42293405
199.11749	0.69310137
202.87343	0.32389159
203.32744	0.79498994
212.95128	0.61513527
227.06366	0.44722909
230.57382	0.8312249
230.96488	3.9619867
232.1384	0.57994229
256.06024	0.37245419
260.92413	0.27850052
266.13949	0.50684256
271.81519	1.1457136
282.03607	0.60953592
285.78393	0.58909914
286.85882	1.2146097
309.91219	0.7516644
312.15382	0.29231488
314.03192	0.3656
328.15372	3.2280705
337.63663	0.85204786
342.96584	0.94325112
346.00893	9.8399832
347.16375	1.3275642
354.79393	1.7960109
356.83646	0.93522098
360.92687	0.77100247
362.3058	0.8401776
365.39993	1.0939271
373.59308	1.0003213
374.19597	0.20452404
389.45498	0.59022487
401.17157	0.79383992
413.19262	1.1316891
414.38207	0.41358616
415.21692	1.2718083
425.01578	3.8874833
430.87689	7.7763097
431.64881	1.7228904
460.08947	0.44035096
474.12037	0.30735052
476.9541	1.021582
482.2146	1.2019824
490.91388	0.88440641
494.29402	1.3459677
495.96954	2.1795218
500.69116	1.9382729
502.42872	1.221621
511.37978	1.5172614
531.0739	0.54606524
533.35432	0.35714978
536.96368	0.4616422
541.99627	1.0511369
548.12904	2.0146071
548.92515	0.87984923
551.65465	0.63840157
556.54161	0.23926072
572.34713	13.174448
582.85315	0.6254798
590.69868	0.94899268
592.75489	3.3426178
604.64441	0.55394274
610.15867	17.487786
610.70787	4.0534662
625.19543	1.1995866
629.47318	1.6645966
631.19241	2.2463108
636.03167	4.2881333
639.55558	1.6238533
643.36793	5.8711778
644.78943	5.3561815
649.75896	1.4056906
650.17858	2.0892804
655.39878	5.3238843
657.27973	1.7781804
660.69845	3.7579642
664.10125	1.3685041
665.08971	1.6033986
668.79282	9.1177163
669.92985	3.3499818
674.98514	13.22853
678.65863	28.680121
689.43615	0.89196029
695.76526	0.9426122
700.15248	1.6532413
702.23729	2.1286903
708.83208	4.7335193
709.25451	6.4255112
717.49058	2.4625322
718.05171	3.203189
720.33689	3.6453163
727.04602	1.0002284
732.62879	2.937277
737.2992	0.66679395
741.55407	0.70438255
750.47057	7.4592688
755.08921	5.2866018
759.42951	7.8166653
761.12902	2.4833316
766.93956	8.2007134
767.66508	3.0822255
771.2149	1.9640632
775.66312	3.7498185
779.19387	0.76466378
781.7625	2.1111648
783.27146	1.7652804
792.37309	1.1724261
795.63077	0.6689893
797.21228	1.0916427
808.76476	9.6353677
812.64474	2.8926455
829.82366	1.1340812
835.19156	0.94920159
843.2044	1.5753782
847.9718	0.62286603
851.88654	2.910921
857.2608	82.352503
860.67294	2.0608872
865.20751	2.2661158
873.28723	1.6387604
885.47368	1.7220038
889.39305	1.9069464
896.15428	4.7839157
900.45504	2.8166057
906.32275	5.4944251
914.8135	118.55334
919.59353	2.3482339
934.94335	2.8361119
939.81152	1.2901086
941.33191	0.76028994
950.08658	2.0719283
953.04473	2.6037693
957.42291	0.81490444
963.03475	0.91734172
966.98185	1.7338229
978.19375	0.85254322
980.85285	1.1571567
987.34491	1.0796711
1012.2717	2.486705
1024.6079	1.462014
1032.1257	1.5693238
1040.2323	3.7404648
1053.9441	0.87105888
1072.0918	1.2601328
1102.4387	1.0604182
1115.5238	1.3307839
1134.1777	2.4311589
1153.1476	0.60053873
1160.2106	1.6791244
1212.2062	0.46118756
1219.5221	0.92885012
1234.0325	0.92991199
1253.3553	1.8056375
1272.4661	1.959702
1321.3561	0.63808748
1336.1368	1.5582599
1372.4457	1.6689515
1399.4761	0.5718448
1447.8492	2.0151958
1458.5529	0.69708481
1486.1781	1.0918888
1498.823	0.59048024
1547.2156	0.74296939
1568.7548	0.65606633
1722.4684	1.412377
END IONS

BEGIN IONS
TITLE=59: Scan 1025 (rt=1282.82) [E:\ORBITRAP\Laura\130123_OT_LB_Leaf\130123_OT_LB_wholeleaf_1.raw]
PEPMASS=466.25111 3044.8655
CHARGE=4+
SCANS=1025
RAWSCANS=sn1025
RTINSECONDS=1282.8244
143.06946	0.33670534
146.98465	0.33141604
172.90971	1.1520596
174.94971	0.47714017
177.42419	1.4867616
187.86933	0.22013785
188.18873	1.2114301
199.04907	1.6577974
200.99116	2.158853
203.16784	0.44648818
204.09216	0.74366972
204.88214	1.7055815
208.89076	1.1134388
210.97635	1.2288855
211.83965	1.8530062
214.74285	4.0441696
215.19728	1.9098815
218.92402	2.3408574
221.19485	0.70386565
224.28492	0.78944635
234.22994	0.60334242
236.27161	1.469179
238.94393	0.83227715
241.97619	0.43055882
244.97247	1.2794389
246.96637	1.3051516
248.99255	1.3808199
260.95373	0.52033478
267.15359	1.2187468
269.67851	0.76862665
270.78891	0.91351135
271.98205	1.0819599
279.86473	1.2899972
281.9801	1.4101448
288.18452	1.1579562
288.7091	1.839375
293.02612	0.73300827
298.05411	1.192287
301.99208	0.90676922
302.78379	0.30744778
303.64265	0.67390156
306.08803	0.66073032
307.74824	1.0017234
310.44436	0.77365206
313.22217	0.51995873
317.04591	1.4467746
318.77708	1.5355838
321.57476	0.25041587
326.87869	0.37015269
331.01601	0.93946919
332.04214	0.44564768
333.06724	1.2555071
334.95559	0.53607002
337.93674	0.75494425
339.16795	0.25210709
342.29584	2.4261974
343.00432	2.8241211
345.1924	0.75235231
350.98012	0.69504851
352.11233	0.49382709
354.76559	0.7943972
355.68509	3.8631573
358.16411	1.9673703
359.36725	1.2285252
363.16149	2.3298866
365.16058	1.8157911
367.32006	1.3928924
368.67654	3.9789195
371.12533	1.4654874
372.19176	2.2836541
373.87797	0.95863048
375.29827	0.45124125
378.82045	0.58267991
380.33519	1.206594
384.02224	0.59130982
384.74378	2.0059879
385.93295	0.45690307
388.61471	2.4231729
390.78209	0.75877598
391.83345	0.66930334
393.02788	1.2161014
394.5299	0.76652267
394.99907	1.5384237
397.72599	1.7901342
399.60231	1.4605308
401.26908	2.9033331
402.82267	1.1803236
404.28488	1.0811251
406.61039	4.2508418
407.28079	1.0694804
408.67217	0.61936621
411.10443	1.8968333
414.01124	1.1556465
415.44124	1.9393152
416.71712	1.2111731
418.7725	3.6040368
419.9412	2.3274529
422.41339	1.5056996
426.78722	17.703859
428.36348	5.1198202
430.21233	0.89439341
432.55785	2.665936
433.8542	2.9913053
436.23868	4.4304481
437.37195	0.77600359
438.63474	1.0790078
441.87801	1.3249753
446.50376	7.5559574
447.72731	24.656184
448.7302	10.685665
450.31014	17.19955
451.93252	4.5433169
454.32363	6.7565555
455.7113	10.82601
456.24299	14.970226
457.18095	21.901201
459.00008	17.086365
459.81332	6.2339345
460.9035	2.377925
462.41397	1.5453926
464.78957	3.2554957
466.00273	1.1519586
475.69965	1.5171286
476.82593	1.492933
478.27677	1.0790347
483.34284	2.5304241
485.68927	3.3698354
487.2254	1.566182
490.12588	0.97158395
492.91541	5.3626576
501.53564	7.429344
503.97802	5.0177852
504.927	13.910965
507.1602	1.4237581
508.7519	0.7988937
511.05886	1.9236174
511.87462	1.1741914
512.96917	2.9088835
522.17567	1.2656331
525.97191	102.80366
530.34983	6.7562251
532.70417	2.4288115
535.27737	5.0275208
537.25987	0.86701415
539.3373	1.8888041
545.05281	6.6112081
548.5586	3.6259219
553.45493	3.3486515
558.30328	2.3979958
562.42576	3.3726826
563.28046	5.1104796
565.77018	1.1928972
569.37319	2.4153989
570.48225	1.6404036
571.95639	5.5366493
576.79041	4.855851
583.24828	0.60361408
585.24525	2.6694408
587.94673	0.85245222
593.4246	4.2060923
596.18759	6.0589512
597.2051	10.740094
600.27535	1.1001015
605.24406	3.5989721
605.99538	1.1621646
615.44944	2.6255137
618.25118	1.7262345
619.05161	0.79710474
622.26812	2.014057
626.385	0.96683617
629.07286	0.52763717
633.32299	6.1610595
634.34539	3.0704878
635.50476	3.1506208
638.75105	3.2417556
641.15869	2.9812133
646.15778	1.4153657
650.1875	2.0957408
651.74941	2.0080871
652.89509	0.70294575
656.41008	1.5557171
660.60532	1.4868802
663.2915	1.133122
674.29919	1.3836356
680.39273	2.9784798
683.30785	2.1375132
684.45916	0.39718055
689.22633	2.1760852
692.06005	1.8532522
693.21785	0.52646022
699.04278	5.6114578
704.29034	5.1486847
707.28746	1.7506622
710.36955	2.2065267
712.2635	1.3114715
723.25566	6.1750882
728.16897	1.3118679
729.14922	3.5226491
731.33391	0.5770329
738.90259	2.0671949
740.75293	3.526227
746.34759	0.45489257
758.64833	1.5734911
765.39689	0.82194507
776.294	1.5725162
782.16544	3.7632688
789.35792	2.0456143
792.31811	1.8431604
799.51456	1.0221274
801.53366	0.85596256
805.45715	1.3437749
810.43731	1.6917113
815.79681	0.37993772
827.74701	1.7069816
829.12402	0.86398468
849.04172	1.433115
857.13664	1.1717811
861.32367	0.80345961
890.42089	0.54573856
END IONS

BEGIN IONS
TITLE=60: Scan 1028 (rt=1284.98) [E:\ORBITRAP\Laura\130123_OT_LB_Leaf\130123_OT_LB_wholeleaf_1.raw]
PEPMASS=436.23196 2029.0259
CHARGE=3+
SCANS=1028
RAWSCANS=sn1028
RTINSECONDS=1284.9829
127.12433	1.2073403
129.13727	2.2347032
132.80575	2.4154095
136.07388	0.28631406
145.99285	0.52493499
147.14254	0.17560796
150.92169	1.671332
157.0745	1.1253232
159.01681	0.21691718
173.09222	1.127116
175.14255	0.82163814
186.92174	0.62324194
189.001	1.6922491
191.087	1.2100851
192.26923	2.0370709
197.07486	0.67244373
200.91324	0.37592862
205.17418	0.37062349
210.77695	1.067033
214.98096	0.44475823
218.94197	2.6321091
226.21613	1.3505786
232.99371	0.86138417
237.1035	0.72621499
238.48589	0.68866853
239.08418	0.38361874
239.59061	1.0356624
241.06266	1.3133331
242.75806	0.77390836
251.09634	0.45230498
256.15348	1.6230188
257.42095	0.45080947
261.99396	0.97323562
265.00455	1.1404237
269.79499	0.87827845
272.09885	1.198188
279.77954	0.24597662
287.13803	1.7356937
292.13496	0.36404585
293.10622	2.0950926
294.56094	0.70288347
297.85036	0.76973632
300.10183	0.95098957
301.20327	1.6913401
304.07373	0.3880543
309.66821	0.75763725
313.33953	0.30269832
315.77774	3.2914031
320.77498	2.2644014
322.88631	3.8722686
324.7559	1.9296268
326.10721	0.21756264
328.32833	0.67420201
331.17814	1.5748601
332.08191	0.77371386
333.31174	0.73201338
334.77864	0.94082505
335.16293	2.949942
338.34518	1.3392891
340.02204	0.76205061
341.48579	2.5426465
343.10673	0.80349353
346.01639	0.52946002
351.0133	0.20308567
355.89734	0.82710769
357.49902	9.4751253
361.02096	1.759111
363.16982	1.3986872
366.36431	1.1545223
368.12332	3.8839815
368.8531	1.4874911
371.13139	0.31701056
372.7899	2.9636506
374.35015	8.7057586
375.79448	1.8811304
378.88019	0.53313254
379.24213	0.66606679
380.47321	0.999592
381.03227	0.24374946
383.95195	0.5087719
384.60426	0.70655749
386.56657	4.3769905
391.11661	0.45874721
391.82539	0.59144329
392.88894	0.88803611
394.20431	1.0209402
395.22706	2.2828731
398.58896	0.93352488
400.19873	0.93828088
400.85784	0.55979525
402.78213	1.6021272
404.90424	1.5683389
406.81157	1.1088897
407.15155	2.7836295
408.28799	0.90847663
410.6933	0.4435599
411.10125	0.63652846
412.79134	0.43162495
416.20951	3.7115798
417.10029	4.1014116
417.95287	2.3306752
419.56688	2.0219
420.20875	8.2739887
423.62102	5.3898613
424.16184	14.335733
426.68478	5.570598
427.1431	8.0049593
430.02433	27.667471
430.43444	3.3891151
435.80532	3.0265787
442.16233	0.36417436
444.67572	1.7098675
445.83359	6.5017883
449.26312	1.1939793
453.51972	1.2517454
456.19254	1.2939188
456.95085	5.5119956
460.20684	2.3688794
461.7959	0.74637278
466.22137	1.3958982
468.32792	0.3532985
469.33504	0.28719099
471.9404	2.3614627
473.07712	1.4953312
474.63358	0.35313201
477.73662	1.1392944
479.04384	0.82940399
482.81667	0.82195478
485.39489	0.23623618
488.02938	1.8861512
489.90323	2.4081754
494.80369	4.8619319
496.23835	3.8072641
497.05494	2.3655318
501.61019	0.28222324
503.99118	3.2557424
509.5828	0.26722518
511.67346	0.42184049
516.27881	3.4032832
517.14238	1.3220316
520.68308	0.5667439
522.01465	1.1855543
527.24147	1.3739612
535.71805	4.4518837
536.19489	6.7655034
538.23328	11.437737
544.67769	38.462782
548.98321	2.1496795
555.04364	1.7760311
557.75325	1.7581763
558.80146	6.196352
561.35771	1.4704762
563.86188	3.8434896
568.62613	3.0545267
570.31287	3.3386824
572.55106	1.498077
576.20098	0.46305606
579.27334	0.97800787
583.04048	1.6976475
588.18842	35.474096
589.2961	5.6702807
591.57522	3.1782025
593.29946	1.0637779
596.07504	2.5196233
597.1429	0.65230631
601.34179	0.97104148
602.70647	3.4716503
605.13192	1.3639873
607.24432	2.8002989
613.96361	1.0120916
616.82326	0.61508933
620.17602	1.3841553
635.62645	1.4980449
637.75388	2.3625517
641.90945	0.9035794
642.42343	1.5395193
659.24219	3.2451456
667.22445	2.2671696
669.04138	1.0861277
671.23105	0.80914141
672.01941	1.450526
686.22985	0.31223041
694.98614	0.94426747
700.35935	1.7502511
704.18927	0.80240362
724.41522	2.6918975
730.42889	0.59768754
750.36584	3.3646996
760.38719	2.3062264
761.27434	0.84229279
788.07415	0.68589773
808.30444	1.5057493
843.23529	0.68639337
888.62838	1.6600933
894.5841	0.7923731
929.19008	0.79703421
944.27307	0.59253389
951.46057	1.5924172
1021.3085	0.244308
1046.6013	0.47236172
1085.301	1.634588
1221.5303	1.132312
END IONS

BEGIN IONS
TITLE=61: Scan 1032 (rt=1287.92) [E:\ORBITRAP\Laura\130123_OT_LB_Leaf\130123_OT_LB_wholeleaf_1.raw]
PEPMASS=466.50117 3127.0044
CHARGE=4+
SCANS=1032
RAWSCANS=sn1032
RTINSECONDS=1287.919
137.91209	1.2720154
147.07287	1.0232582
151.15936	0.2916803
151.99385	0.4378034
155.0397	0.48506551
158.22549	1.6966546
158.9508	1.1492278
170.22667	0.41378293
174.96876	2.0110202
175.94219	1.0309831
183.18073	0.26153455
184.16094	1.2726313
184.93759	0.963908
187.8369	2.4519951
201.14914	0.29229807
204.91331	1.8288258
205.62682	0.66939294
208.31572	0.94672192
209.05821	0.18022458
211.07243	0.64271815
214.76001	3.2750232
215.18108	0.52393348
217.68477	1.8784411
219.16312	1.2753853
224.15026	1.1487719
226.37102	0.9263238
226.9025	1.7121987
228.97526	0.63614462
232.04309	0.88416528
239.94416	3.5243156
242.29725	0.66363034
244.00506	1.0696458
254.13951	2.863103
255.27844	0.39401579
259.11154	0.38461135
269.10591	0.75638972
270.07859	0.49357727
273.23159	1.1485783
276.08041	0.57848494
277.52295	0.58600355
283.16974	0.98322273
284.03529	1.9097252
286.82972	0.48821698
287.15237	1.8178544
288.1958	0.47712251
289.74898	0.78719569
290.1595	0.15731496
298.20478	1.6797656
299.92497	1.0898642
301.12791	0.85800913
305.15882	1.3795088
306.86275	0.98419804
307.87515	0.21650076
311.03066	0.30673283
312.71348	0.93125463
313.55094	1.2656593
320.74567	0.77425334
321.25361	1.0387972
324.43224	2.0038785
326.06578	1.1905304
327.21802	2.9855324
328.04698	0.9816135
335.45633	1.7948446
335.55388	0.58051051
337.41472	1.3096047
338.3513	0.72236604
338.97018	1.1251669
340.17414	0.32435441
349.43766	1.5769266
353.12486	0.30680661
355.40251	0.89521078
356.2301	1.1744689
358.32018	1.7660225
359.2552	0.8304993
361.00373	0.98373317
362.57371	1.2088142
363.8524	0.74828503
364.3784	2.1975449
367.77384	1.1642575
369.75217	2.9849418
370.95816	1.0300109
373.56979	2.5627573
374.11119	1.3511128
375.00158	0.5555156
375.86187	1.0756407
376.71066	0.50127083
377.42241	1.5309117
379.51825	0.63397718
379.97082	1.7581564
382.13215	0.69765038
384.78099	5.078285
386.27462	2.4198046
388.80996	1.4034386
390.78971	2.9361244
393.62992	1.3177008
395.00098	0.90294942
395.68571	1.0533396
397.62247	0.69863958
399.5508	2.3623874
402.08532	1.9966743
404.50409	2.338402
410.94375	2.3570179
413.91014	1.6381696
415.09757	2.1155897
417.92015	3.8866504
419.89225	1.3984019
420.21601	2.7315516
422.42704	8.1865439
424.49156	1.3104648
426.81821	17.670401
428.2034	5.7447973
428.98591	2.0304368
430.28639	1.6406977
434.43569	1.7575718
435.32019	0.39354529
435.87751	1.4009893
440.50966	0.9592475
443.91194	6.1526757
448.5929	13.739328
450.29453	10.043505
452.07893	7.111444
454.26828	11.906519
456.94537	22.075795
459.16954	6.8977027
459.80251	17.807542
460.6996	5.9197292
464.65853	1.2396198
466.00878	4.6010714
469.18525	0.3254368
472.97888	1.206436
475.61948	8.9784076
477.58728	2.5895928
479.43073	0.66550418
485.73372	1.4128546
486.90075	0.87328576
493.97864	3.6555537
497.39055	2.7598326
500.83738	2.1252299
504.57575	14.453767
510.94231	0.83784099
511.12868	2.8742745
514.62393	2.8356088
519.78559	1.6427286
520.3137	6.7521775
522.92346	1.5748429
525.93154	122.96876
526.47345	13.630468
530.31463	2.007585
531.50943	0.96022267
533.47676	4.8149257
535.70993	2.7332316
536.01981	0.87605675
537.78934	0.72406891
539.63867	1.8823535
544.8275	5.3402287
552.69335	3.0408785
554.27908	2.4561413
557.9509	4.0108853
559.20305	1.9215888
562.85338	2.2069575
565.24588	1.8554082
568.91132	10.245281
573.52119	2.9674174
575.47384	5.0875606
576.94596	2.5490553
577.73959	1.2186711
583.04317	3.5860773
589.07673	3.6149666
591.17743	3.1669284
594.13619	2.930924
597.06506	10.620247
598.20076	3.0620497
600.30221	0.33206404
605.25441	6.0415562
605.76908	5.0927068
607.60738	2.798792
610.22961	0.39878449
614.0498	0.93196957
616.31208	1.4118363
621.28424	1.5808079
625.46063	4.4663227
630.41053	4.0278225
632.81998	5.9031583
633.77353	10.398672
643.18321	0.5872629
646.89325	3.3354293
649.27632	1.0363313
655.4856	1.4785518
656.2049	0.724152
662.84275	5.9060843
668.90952	1.5393749
671.01879	0.71778089
674.5028	0.4516373
684.95354	1.8437629
686.40024	3.0367629
688.25673	2.000132
692.09785	0.65740333
697.3242	0.53331551
702.30811	2.8007591
703.17083	1.7656657
706.15504	1.7899896
711.27532	0.94855753
713.43957	0.78839557
717.24648	1.6643247
717.85131	4.2049379
724.08073	2.7216794
728.06244	2.8046441
741.48465	0.9730383
745.92924	3.7117208
749.92761	0.36789955
759.0471	1.3076754
766.0924	0.22255111
775.16934	0.29232462
775.9649	0.44038596
784.30038	1.719444
786.09064	0.56067214
787.28386	0.20340698
794.38592	0.60372131
799.0568	1.0858085
803.57104	0.49180789
819.11932	1.8056964
822.36334	3.5075759
833.29136	1.1578697
864.27858	1.1020785
868.305	0.36486537
908.58013	0.66249441
922.49061	0.74058178
989.36004	1.4503654
1013.3287	0.58832684
1030.3839	0.83896164
1051.7593	0.80144207
1071.5298	0.84947162
1083.5366	0.87427694
1148.4498	1.6278944
END IONS

BEGIN IONS
TITLE=62: Scan 1036 (rt=1291.46) [E:\ORBITRAP\Laura\130123_OT_LB_Leaf\130123_OT_LB_wholeleaf_1.raw]
PEPMASS=571.57574 5368.0166
CHARGE=3+
SCANS=1036
RAWSCANS=sn1036
RTINSECONDS=1291.4627
170.90411	1.4043487
207.01312	9.0130328
210.11261	0.8241175
216.96345	1.7232226
227.01532	1.704647
234.86845	13.491102
236.063	0.96684563
241.29629	0.63033152
250.95232	0.86193969
254.84672	0.75318425
256.0886	3.0316988
266.08169	0.56674686
268.02531	0.68014223
272.16753	1.7848773
274.2334	0.92734206
276.17187	0.91574106
282.90311	1.2159076
292.01745	1.3387143
295.03131	1.4119119
301.19737	3.5514416
301.92586	1.5372863
303.78627	3.5577461
305.14413	1.1737546
314.6916	0.64493295
336.71294	1.3057639
339.8433	0.61641529
341.21395	1.011656
357.89227	0.99833681
369.087	0.9857072
374.07799	0.83815687
374.82458	0.54367807
378.96078	0.80847813
382.42459	0.70011786
384.70564	0.91376392
387.8995	1.5440668
396.10997	0.79052978
397.19253	0.57490253
407.31439	2.1372796
411.77679	0.73311124
415.24824	3.6301138
421.14048	2.3311851
423.88707	0.91910566
426.05617	0.79909782
436.31093	1.3613731
445.60353	1.3610071
450.2158	1.450417
456.60968	1.1219726
458.34631	1.3618327
462.19707	0.68832165
464.90374	0.91670803
471.94745	3.140375
474.35801	1.236841
480.05626	2.7039544
481.4847	5.9662104
487.47652	107.96137
489.85398	3.9350834
493.4107	4.9195108
496.45678	1.7098731
497.36423	1.4186989
499.06929	2.0069385
501.51065	1.1706574
508.24467	3.692633
509.95361	2.0618258
515.8529	1.3797619
516.27004	4.0911236
520.1097	1.9508121
521.692	5.0456228
523.69315	6.8499845
526.86009	2.5574407
531.40469	5.2209058
534.23859	2.3618752
535.62721	4.0989672
539.52548	1.5777796
541.33438	4.407326
543.43822	3.3903286
544.81748	0.89713626
548.71858	4.5537507
551.75665	6.1108641
553.83999	8.210293
555.21021	4.7858539
559.34034	203.95209
561.2324	12.14243
562.31399	27.928415
564.71543	5.7705426
565.49972	1.6644058
570.64431	3.3360133
577.96322	7.8209324
581.28389	2.9524605
582.4838	3.9806161
585.91754	0.89423
591.13185	3.4325656
595.20587	3.864687
603.24288	31.214999
609.58277	2.0919351
612.55701	2.6573306
615.41392	1.4558352
619.36534	3.0745944
620.62715	1.5178681
627.28187	3.1711765
627.82354	6.2275179
639.37836	5.3131956
641.89261	3.324646
642.91813	1.3131968
647.24703	1.5998398
649.72754	4.0573362
652.55534	3.7006535
656.68426	6.8077757
658.25678	5.3456402
661.22779	1.6341933
662.3762	0.6362753
667.67479	7.6515844
671.26151	3.6851365
671.90981	1.2563564
680.37821	8.8924688
683.02893	4.1252878
684.8867	1.8133358
688.3106	0.72162637
696.17181	40.039204
700.1411	1.3045652
701.3633	4.1102578
705.74655	1.6873884
709.82616	3.1154351
712.8376	1.3836715
718.16337	1.562304
722.05384	1.5721027
730.84617	22.679041
739.71049	196.34628
744.83427	44.398241
749.88126	1.4712952
756.77338	2.9668524
758.14333	7.9066463
765.34103	14.735296
774.7842	7.9221102
779.38755	5.3429848
783.13996	20.725471
788.22511	12.646766
793.95136	1.5777193
801.34967	6.7486183
808.09716	0.80869354
818.24194	1.3233716
823.15049	3.0200813
830.25004	1.3382205
841.36277	21.600733
846.23282	2.2331336
848.35808	1.3205891
858.19389	0.91952862
859.55884	2.0015146
871.34556	0.85160433
875.62628	1.5284553
886.20796	1.8625738
940.4648	1.6002657
972.43408	1.18514
982.23986	0.92660485
993.26557	2.1339347
996.26592	1.757563
1003.6727	1.4378697
1008.3705	1.4616391
1031.2453	2.9425652
1061.3568	1.1838431
1090.4095	1.0914341
1101.5281	2.9871471
1124.2932	1.3760706
1294.7743	2.8176325
1301.4763	3.3530901
1390.4363	1.4384844
END IONS

BEGIN IONS
TITLE=63: Scan 1037 (rt=1292.15) [E:\ORBITRAP\Laura\130123_OT_LB_Leaf\130123_OT_LB_wholeleaf_1.raw]
PEPMASS=586.87065 3879.606
CHARGE=5+
SCANS=1037
RAWSCANS=sn1037
RTINSECONDS=1292.1524
173.18552	0.69530305
183.11104	0.68457911
192.95549	0.61100132
198.05557	0.4607866
199.98205	0.21386684
202.0294	1.1196806
203.12646	0.31091292
209.00953	0.99427816
210.80768	0.84614211
213.83594	0.76390818
221.99957	2.6464096
224.96889	0.42702384
226.20026	0.1965126
242.95126	0.43061188
255.07047	0.27599665
258.0166	0.45951449
267.07801	0.75756366
268.87065	0.43936539
272.93	1.8609451
276.16846	0.60287124
296.82855	0.70951541
298.9904	0.35562602
301.01311	0.23024349
301.99679	0.34978148
308.7519	0.61871099
316.1477	1.1755552
325.07378	2.1472969
329.1006	1.007478
332.52261	0.82149413
342.27416	0.76643586
343.8926	1.1377419
350.60787	0.51101869
354.16458	0.94028793
359.24626	1.1425143
360.29763	0.41088335
373.11013	0.34344637
381.16092	0.40414217
382.76477	0.5508244
397.15088	1.1799451
404.66439	3.2947367
405.0793	0.89471692
409.274	1.2818018
411.96442	1.8999912
413.97285	5.4325317
415.76126	1.1136111
418.639	3.3228917
421.76475	1.8966152
423.55638	1.2184417
425.30517	1.8083598
431.12265	0.70623895
431.85276	1.0280703
432.61791	2.5426254
437.26407	1.2996094
439.83728	2.3867758
441.28808	0.69750519
446.20815	2.6129838
454.77071	2.5843148
455.73068	1.6302302
456.61136	0.82521743
460.51956	7.1043578
464.3565	1.2568802
472.55345	2.4491666
473.57028	0.88920893
474.50778	1.6599323
478.27964	0.73545053
479.09468	1.1981489
481.53622	0.78089306
484.1872	2.4848755
487.35177	2.1160245
490.8348	1.0638811
492.12421	3.6268482
493.2121	0.82135392
495.18101	1.6061083
499.50143	4.4529533
502.20733	2.4633496
504.37568	0.38371921
505.02765	1.3324165
508.99456	5.5759489
513.43924	3.4686738
513.80459	5.841264
515.77165	2.4564341
516.71289	1.007224
519.39801	1.4897311
523.13682	3.3571419
525.56214	0.32067132
529.58789	1.8888983
532.6034	3.5537467
536.15856	4.4527309
539.62904	3.3805567
540.86322	5.5575842
543.18402	0.49662288
545.03811	0.89157247
546.96626	1.6790936
549.84366	3.1516054
552.22877	1.1802301
554.07383	2.4226293
556.93819	8.0162292
558.32616	11.246384
560.37947	14.161472
561.22525	7.7779652
564.19317	16.44453
566.5397	8.2777672
567.52811	6.0008395
568.24648	3.1600948
570.10278	8.4595833
573.2786	7.5066699
576.67462	24.453779
577.81788	18.680059
579.50419	26.162236
580.35799	4.8838035
581.18407	2.1635649
587.07741	0.61232755
591.87478	2.2929501
592.16301	0.87761131
594.09971	1.9598008
597.67724	1.1019103
601.91848	2.1880715
603.66744	2.5700747
604.28455	1.421894
610.49222	9.8979557
613.13751	1.434811
615.77147	2.0710949
616.64654	2.7168578
618.13074	2.1653262
624.7234	0.58792536
627.14287	2.5834354
630.02028	2.7120692
631.7159	3.1951893
632.88034	2.5743709
634.49661	1.6114129
637.3089	2.2139657
641.58671	4.3213948
644.25235	2.294706
645.34877	7.0050388
646.3989	2.8485244
649.48579	6.314328
652.7782	9.1110034
654.87115	2.2598501
656.6628	0.82810462
664.98214	9.0361343
667.87424	6.4586861
670.68744	1.5278152
671.67139	1.7247161
672.3739	0.87271945
675.93176	10.008659
678.14657	5.3655821
680.73381	24.314723
684.54735	9.9495371
689.38845	6.4162523
695.60018	10.012833
696.63198	6.4137086
699.97729	23.969694
700.22385	8.7255358
704.75514	124.35774
709.34037	5.4715666
709.71016	10.560883
713.26955	0.63225595
719.09426	1.2064161
721.09826	0.50144501
723.50596	1.4106292
725.9043	1.5711234
727.68555	1.9302032
730.24582	1.4077187
731.92362	0.88762006
734.82655	2.6380167
737.40286	3.9419232
744.37407	1.762302
746.31739	0.80751935
749.84296	7.6144544
750.87863	1.1434332
758.80694	8.2921941
759.72974	3.773922
764.48396	1.9329038
767.47985	2.0871183
772.71592	7.9949489
778.22647	1.8448976
782.78473	4.0000137
785.79683	0.49154632
788.34287	0.89304201
790.03366	1.1685122
791.78932	1.5766668
794.31154	4.2894664
795.66329	3.8288925
803.76086	1.1372755
807.27377	3.3032738
814.03448	5.795613
816.35631	3.3580221
818.84288	1.7137124
823.09067	2.9750288
826.23162	2.7271342
832.80712	2.5863329
840.00323	0.65023119
848.14192	1.0187724
852.15417	1.9930817
858.97229	0.50250652
862.5065	3.2787007
863.15572	1.8186538
873.44762	2.9470847
878.49914	2.0600315
881.90328	3.685017
890.2012	1.7956873
895.24651	0.65874316
905.24902	0.65316362
912.45106	2.6658784
916.43277	3.0507959
920.1848	2.5060245
921.49237	3.6892242
931.33986	1.8808143
933.77633	2.2170119
944.85685	1.094837
947.3399	4.3703648
953.91344	5.2642861
956.59142	1.3867855
959.09213	0.43751232
962.44775	0.61613059
969.80415	2.6180081
979.94036	1.3837438
992.35363	2.8383211
1021.1177	2.9798031
1028.1135	3.9632685
1032.5369	1.121574
1035.3989	1.2421053
1046.2637	3.4564722
1064.4674	6.5175873
1066.3073	2.7874727
1086.7513	1.621099
1089.9574	1.19744
1107.9693	0.54284545
1112.4902	1.8916606
1152.4204	0.4559195
1157.3101	0.51800074
1165.477	3.4300502
1174.3798	0.93987168
1184.4144	1.12605
1203.3147	0.92688238
1213.3052	0.73829299
1228.6053	1.2783416
1287.5887	0.44556437
1324.7972	1.1961309
1354.532	0.35771107
1390.3896	0.82563328
1712.9191	1.5087146
1731.7015	1.0142129
1869.4596	0.81845573
END IONS

BEGIN IONS
TITLE=64: Scan 1038 (rt=1292.9) [E:\ORBITRAP\Laura\130123_OT_LB_Leaf\130123_OT_LB_wholeleaf_1.raw]
PEPMASS=505.2832 1263.6509
CHARGE=2+
SCANS=1038
RAWSCANS=sn1038
RTINSECONDS=1292.8992
148.79681	0.21417962
158.99895	0.4466572
172.88389	0.30240272
173.86807	0.88228625
175.88573	0.35330282
176.97446	0.53267987
182.96554	0.99400583
186.95932	0.22139955
189.92383	0.29867093
198.76789	0.57083846
199.69343	0.29449057
200.98236	1.7746997
208.94586	0.65216261
221.75473	0.3287603
226.08391	1.1375898
227.11904	0.95777179
228.15025	0.24562425
240.73016	0.83391657
243.07023	0.46568727
244.96593	0.29471757
265.04428	0.39203283
270.10126	2.359623
284.15861	0.41868464
294.01087	2.3905501
297.74368	0.53128842
299.65289	0.32150388
303.23349	0.28299898
310.31713	3.4309914
310.94857	0.45824439
314.14942	0.36754045
314.83801	1.8040095
322.61108	1.6089125
326.97301	1.1782931
327.77279	0.65013983
333.06952	0.66276993
341.11425	0.56048217
342.11053	2.0595771
349.96274	0.46461554
358.79049	3.2088316
372.18517	1.0628903
373.12288	1.4464608
374.02247	0.72277622
375.89868	2.2629903
381.07962	0.69932998
386.92401	0.62900297
391.98511	2.0131011
393.21116	2.0699825
397.62393	0.64887477
400.20138	0.41113833
405.30522	1.5325597
405.76327	0.41822868
407.757	0.36087704
410.64448	1.1691485
413.17885	3.2020098
414.91161	5.3859428
416.9868	1.1616975
423.84138	1.9341803
425.8959	1.3973803
426.6255	2.8577616
427.55218	0.72581186
427.96548	0.8317306
428.84658	1.5034397
435.12832	0.93985788
438.59286	2.3869723
442.26856	0.73226394
444.27495	0.36439453
445.30964	0.73933465
447.17239	1.3103729
451.24563	0.58704978
461.84315	2.5411936
462.25519	0.6673834
464.5873	0.51812527
467.0751	3.4056014
468.17065	0.78066096
471.16811	2.4348152
472.5319	3.0148948
475.68653	1.780921
477.64136	1.6695817
480.28388	2.969666
482.87795	1.7749888
484.97914	1.8387675
487.60805	3.5260751
488.82637	4.1985376
490.05809	2.3655322
494.44428	9.4681852
495.83677	10.180328
496.80798	6.3887723
498.51527	5.5780428
500.42094	2.4202779
502.87431	1.2656658
506.51852	1.4983044
509.70342	1.2827407
511.00037	0.51909616
513.12432	1.3786717
514.42608	1.6712132
516.12388	2.5281476
516.5145	3.1708131
525.2334	1.8173855
533.01001	0.40065547
536.17321	0.35595269
538.71315	0.65436872
540.14265	1.4197105
544.17219	1.7800442
545.9406	1.0972761
547.42408	0.40781598
552.77224	1.3868053
553.80393	0.37877673
554.3934	1.100528
557.18516	0.65381553
559.42065	4.4533077
561.96324	0.47136394
564.10732	2.1811461
566.12874	2.5806783
570.458	0.51235797
573.34756	1.479584
576.96347	2.476128
579.10731	1.4165403
580.73792	4.14895
586.20147	5.2033439
588.33742	1.0100332
597.88574	2.4518427
604.63915	2.6367295
605.52086	10.759158
611.38492	1.4314114
612.12043	2.1146777
614.07374	1.0087589
615.72949	0.65391402
617.23945	1.1155256
619.89772	1.0599567
635.63857	0.60298918
637.47869	1.4356715
642.419	5.3208637
650.39689	1.1571101
657.73978	1.5851097
659.67627	2.6497746
663.85012	0.92411834
664.69289	1.2214781
669.31213	1.8771597
671.32566	2.8903047
680.33044	0.8176236
684.45027	1.5596221
688.21985	3.8690106
693.24969	1.8089683
701.03405	2.8252868
707.16882	0.85211115
714.35319	0.73056273
718.88793	0.60660492
723.1828	3.4182163
731.32145	1.0176184
735.29328	2.2935907
756.27728	0.31333915
766.27336	2.1578519
776.25963	0.91934029
781.37342	2.1046313
799.51796	0.59139034
800.23535	0.91241499
809.14056	9.3126287
816.53861	1.3378091
824.40886	1.7573178
827.29093	1.4699298
836.23621	0.2865765
842.38304	3.5222834
845.437	0.79476752
852.32721	2.4812379
853.96551	3.2979675
863.21213	3.833666
864.62996	3.100427
870.23516	1.1171266
881.27832	0.34701679
887.37701	0.79095142
896.1648	3.0915012
898.86884	0.97664134
906.29669	1.4206657
921.13842	0.63523346
932.38958	0.94784083
END IONS

BEGIN IONS
TITLE=65: Scan 1040 (rt=1293.9) [E:\ORBITRAP\Laura\130123_OT_LB_Leaf\130123_OT_LB_wholeleaf_1.raw]
PEPMASS=454.76375 5457.0015
CHARGE=2+
SCANS=1040
RAWSCANS=sn1040
RTINSECONDS=1293.9024
130.0728	0.97868941
147.11105	0.99333143
174.06327	0.59006708
174.99134	1.1687697
181.83457	1.202499
186.98926	0.75950279
195.30835	0.67470211
197.08829	9.7411312
199.12295	1.2029298
201.03108	1.822112
201.98283	2.8339855
209.04751	2.0438912
213.93507	6.8673205
214.79382	1.3322957
216.19396	0.75690251
216.98477	0.81269201
224.14878	3.3864123
225.18677	2.3551589
233.00679	2.6987725
234.10965	0.51662122
242.0463	19.494146
247.26258	1.0715291
247.99523	0.74796326
249.13674	2.8545617
250.16303	2.1001245
256.75766	0.84514956
260.13549	2.8162005
261.01737	1.0444506
261.4556	2.051203
271.88443	1.6925499
272.97771	4.0955789
274.08583	1.0943744
277.09025	0.88481161
278.10892	0.74305967
283.07029	1.0438443
302.55282	0.70425698
303.09128	4.089517
309.96236	0.84337334
310.87041	1.9102627
311.95665	1.7585538
313.42051	1.0936435
327.34272	1.2999145
329.21908	6.0070868
329.6274	1.3076613
337.00292	1.3937479
343.05047	1.1755993
346.55311	3.175156
346.9567	1.1835634
352.96152	2.1782801
355.22567	2.2332381
356.83988	1.2936223
358.16671	2.4674217
359.74217	0.84160398
362.3504	1.2647418
364.30822	1.5347001
367.03881	2.3600328
368.56128	3.5936713
370.18589	3.8046898
371.23503	3.4280786
373.13392	4.320178
374.74805	3.2578288
375.83671	2.1538492
380.08325	1.9493663
382.68608	1.4091669
386.20793	4.1625256
387.51984	6.6905128
389.10165	3.8834565
389.70843	1.920349
394.4669	3.0677713
395.87715	3.2675491
397.05918	3.6084543
398.15269	25.56386
400.27238	2.2494238
401.99484	1.731945
402.83191	4.1832063
409.46713	2.0259893
410.76877	5.11866
413.16539	5.915407
416.0122	5.3290174
417.19031	2.0277323
418.71689	2.999152
420.56441	2.849408
421.20527	4.7202779
425.59163	6.2286457
425.93979	12.856935
428.14913	1.6346123
429.32965	2.2312217
433.24891	9.6133431
435.58798	10.88505
437.17275	16.984865
438.28566	3.4152149
443.05586	5.6581076
444.63277	28.705886
445.72113	117.14033
447.16276	20.022015
447.49223	121.12904
453.80267	1.5982332
456.40721	0.87182805
464.38678	1.1549339
467.14492	1.8350033
468.54932	1.785688
470.43054	2.0321553
472.53953	1.1165047
474.0667	1.3454979
476.20526	1.4077719
477.64094	1.2166789
478.27973	1.563066
481.54139	1.8651297
485.55213	1.4506853
491.1304	4.7645855
493.88457	1.8973127
498.10282	1.7222004
498.45827	3.8885158
500.09823	3.0004613
505.38211	10.879606
507.27521	9.0274886
508.57899	2.6573035
510.61001	2.0486232
514.46773	1.3104651
515.16018	2.6531209
520.23503	2.4022504
524.11222	3.8673662
526.88651	8.1120372
528.86592	6.3779203
530.39341	3.4953624
534.27358	78.603074
534.854	7.5016196
536.58228	4.7853136
543.83185	13.068367
546.38602	3.1627283
550.7847	2.7236887
552.75587	3.7070943
556.99479	1.9330551
561.29885	3.8228433
561.72032	7.9165353
563.27968	6.2366616
567.11506	12.261434
570.5554	2.1460004
575.15467	1.3847632
576.37475	2.3996711
580.27222	19.442246
583.72134	2.8041552
586.98614	3.9063811
590.18552	1.4794836
593.08423	1.6776261
597.24836	1.8703642
600.20609	3.7677034
605.14167	2.0289912
606.19797	1.2242812
609.17396	1.7920528
611.33864	1.1214364
614.04477	3.2389254
617.19265	2.4289641
620.71733	2.558806
623.34338	2.5451982
628.32895	2.179912
634.19859	11.188389
635.28013	4.3615434
636.31845	2.5817909
639.03212	1.0286914
646.2578	8.4351021
649.15162	8.4793909
650.44217	1.6665618
651.44669	0.91052342
654.32306	1.0994907
658.43908	0.89774581
662.26803	4.8756772
667.27776	182.83356
673.23336	3.2313819
679.21002	2.1134779
694.2844	3.1422179
696.41159	2.3741375
705.18758	3.7067862
709.1861	5.0326658
719.21637	1.1948541
724.21075	1.8602211
731.95955	0.90104054
733.29826	1.4329835
738.0531	2.515578
760.96313	1.0776188
765.34422	1.8534399
775.96215	3.777425
783.28797	2.0788807
786.32715	2.6780377
790.12276	1.3190443
792.093	1.6553864
802.12838	3.0556115
810.60583	2.5623842
839.28178	0.963931
842.35138	1.105412
890.59137	1.1108312
END IONS

BEGIN IONS
TITLE=66: Scan 1042 (rt=1294.88) [E:\ORBITRAP\Laura\130123_OT_LB_Leaf\130123_OT_LB_wholeleaf_1.raw]
PEPMASS=443.93457 18207
CHARGE=3+
SCANS=1042
RAWSCANS=sn1042
RTINSECONDS=1294.8807
129.00166	31.088144
155.99758	2.649601
181.07191	5.0377398
182.90712	2.7328344
199.88308	3.0466163
209.08958	3.2746092
221.93647	2.2755536
226.1342	54.817209
227.00305	2.6427935
238.45276	24.02969
238.78594	88.493197
239.72358	23.160961
241.08006	9.3976548
241.9876	9.4704206
242.57851	3.548661
243.87692	5.1387195
258.12691	17.313944
259.38143	2.3323671
264.74095	3.5163078
265.97638	11.309912
268.18222	3.4097518
281.3313	3.0476476
282.91834	3.6608518
288.50781	4.331057
296.19427	2.986309
297.11389	8.6635201
298.7216	24.646825
299.53214	3.8602895
299.89245	7.1574711
300.89226	8.9278779
304.47656	36.507764
305.05946	16.036756
307.28242	8.5746267
307.99069	16.43055
308.46629	3.585828
309.29468	4.252371
311.09428	6.6242804
312.72148	3.3409393
313.14362	18.438105
317.26287	5.8224591
322.78361	3.3445121
329.13797	9.4745217
329.8332	4.4074268
337.05471	5.2973262
344.19068	4.9127152
347.72482	4.8496788
353.15981	613.46699
354.87642	32.493779
356.0386	10.971196
361.64159	49.932896
371.69045	5.1260603
379.0907	3.6140164
379.78283	3.854145
382.17069	7.2567165
383.05721	48.602579
395.47431	4.8649115
399.87678	16.617952
400.215	54.211047
401.77089	12.942328
408.66324	3.7765619
410.06659	17.526108
413.90691	3.4137762
417.98667	2.7135627
420.69099	9.1208659
421.54381	4.7997671
425.13463	6.1985
425.77155	20.727085
432.20925	34.076751
433.44394	15.057082
434.11487	28.324637
438.1264	495.67947
452.24253	3.8880359
462.26321	12.577006
464.33375	3.572552
465.72784	5.498209
469.23831	4.9695928
479.34172	9.5082178
480.1105	26.331444
481.12101	5.4074475
487.27026	5.0778921
492.50436	11.301974
497.13422	61.195217
499.33582	3.3664652
501.1849	5.2730638
505.07653	5.5731952
508.89057	4.0425314
510.91741	7.6616837
511.26768	28.051126
515.28569	8.2897199
524.31882	3.0313912
525.88361	5.5721013
536.73603	103.3464
543.77438	13.349072
550.24726	9.9091572
558.18773	4.2941982
563.69418	3.6192902
564.47113	5.3913721
574.77245	6.3987399
577.16734	11.884528
580.3217	4.3919714
581.45135	2.3682023
584.30541	4.0378113
590.34701	27.305166
592.29797	44.739568
594.28119	7.4797912
601.27743	345.13641
608.28492	231.91883
624.99956	42.21517
625.31759	170.46341
651.3564	5.7612893
669.55325	3.4635255
687.26693	17.906497
688.18961	4.277056
696.0692	7.6668905
705.36573	396.95189
738.23476	5.0681669
758.46552	3.8502412
END IONS

BEGIN IONS
TITLE=67: Scan 1043 (rt=1295.45) [E:\ORBITRAP\Laura\130123_OT_LB_Leaf\130123_OT_LB_wholeleaf_1.raw]
PEPMASS=542.62209 9838.5889
CHARGE=3+
SCANS=1043
RAWSCANS=sn1043
RTINSECONDS=1295.4451
166.98456	0.95178661
175.0793	1.7437111
183.04152	1.8421972
184.09275	5.1793204
186.0384	2.2657366
186.92231	1.5099361
195.12031	1.8169031
197.69692	1.1369857
210.9971	2.7145179
211.73737	1.9302538
212.07754	6.7518597
212.94376	2.4198039
213.75262	0.9194028
214.88061	8.2915819
229.013	12.230246
240.04063	1.643041
253.20729	1.2813882
257.02701	5.1398663
258.19708	0.78662488
261.97146	1.7798968
265.15393	2.3959005
282.85622	5.7989767
292.67792	2.0131387
293.34399	2.3025141
324.02941	1.9781485
328.92781	1.3807431
332.27773	1.2899877
338.88387	1.6110143
339.9562	2.9267312
345.21737	1.5829939
346.20687	1.223338
346.79928	3.1314699
348.19146	1.3498929
349.49053	2.1009574
352.83029	1.1667081
354.31898	1.2033116
358.75805	1.9538278
359.1542	3.8125495
364.99741	1.5418388
369.3099	1.4203058
371.1185	1.9956085
373.7918	1.4662494
374.21607	2.8859555
374.99933	6.5202058
375.7401	1.535846
381.1999	2.4696941
382.30833	0.95070217
384.80884	2.1090425
386.34684	1.5266227
386.77204	3.2190019
389.30001	1.5293194
389.78832	5.4725101
391.1299	2.8462054
392.12623	11.538294
393.26893	1.4660434
398.16151	278.0066
398.76809	17.661955
399.73723	9.732677
403.59976	5.1899818
404.80629	2.3349981
407.61498	12.071066
409.06219	1.2904522
413.88373	2.9313696
415.92659	10.083513
418.09367	1.3656558
421.95773	1.269741
422.5511	3.0124518
425.19775	2.5534843
426.28826	3.7569505
427.17819	1.1816843
429.26841	2.8147624
436.98781	1.1340086
437.45089	3.8085469
440.20354	6.2366432
441.36206	1.4361145
442.95024	1.3725169
446.20761	1.9883622
447.23438	4.1439802
450.12514	1.2426818
450.76679	2.0312361
455.55904	2.4539421
458.94392	3.6252693
460.8476	3.2927308
465.49667	13.945284
466.02838	27.06569
471.14377	3.1770974
477.20934	2.7195107
479.07671	4.4143403
481.18538	1.0844507
485.3725	10.062487
487.01322	2.4006381
492.83269	3.9264972
495.29152	8.9251832
499.23858	10.347784
501.28311	7.4625663
502.16824	13.666928
504.61626	22.324946
507.58455	4.1718623
508.21864	5.9556967
511.09908	3.3105024
513.05957	17.808281
513.45779	29.196906
516.65636	9.8892987
520.20472	10.582654
521.86074	13.071879
524.8139	8.5274099
525.29628	18.493114
527.3192	8.0319833
528.73705	12.323763
531.01202	30.068865
531.60503	51.535149
534.18439	13.533409
534.6239	20.433899
537.00688	2.845475
537.46535	5.4844225
541.78528	1.6419968
551.69008	4.1258068
555.38656	6.4895524
557.10082	17.600959
570.27123	1.9837733
574.12806	2.2044907
576.26254	5.7409411
577.19596	3.6620718
578.49013	4.2040021
582.29366	18.190959
584.36813	18.149587
587.777	5.5380333
588.63629	2.3628733
591.50835	13.113927
594.18739	3.3687081
596.10549	1.4625633
597.04625	1.7675446
598.85617	1.6103431
603.26379	9.6496464
606.48566	1.5189647
609.27167	4.015034
609.83076	6.3482092
613.48394	8.5165064
617.86356	74.004414
619.55308	72.206735
623.60366	101.36732
629.29968	5.8098282
630.4096	2.8954182
631.27263	1.6029938
636.88843	1.7576546
639.10529	2.4409154
642.86346	4.6172087
644.84346	5.6336725
652.47962	4.7658361
653.35217	5.0208933
656.29659	7.0358694
660.16637	1.9625272
665.55888	4.9466624
668.29996	2.5601595
672.11145	15.278094
674.42375	3.9284452
676.23522	6.4204881
679.73985	2.0520428
680.20763	4.8970525
681.55077	1.2672573
690.38452	6.8631913
694.22567	3.33291
699.34178	127.99549
701.73716	3.8717533
706.65829	5.1993218
709.28396	4.0911463
712.1682	2.088076
712.63666	3.8947216
714.29792	2.1627577
718.07517	3.0412771
726.42727	4.6276228
727.94857	2.6017444
743.43103	3.5021497
747.39702	5.0087844
748.04331	3.7189889
752.91659	2.4621186
756.3948	10.692582
761.29725	14.147713
768.15765	1.5184023
778.14407	3.0203459
782.10541	4.1369418
783.11894	1.8875123
795.40964	27.787334
797.16117	12.70675
805.38131	2.3734126
808.97381	2.2976053
814.28081	63.797172
820.29259	7.1233793
826.82835	3.0058414
831.2858	222.53441
858.32166	2.5790478
859.39666	4.107042
882.34889	9.238454
885.50775	2.2377845
887.63498	1.6857057
901.37156	2.3853083
910.27814	2.4705105
911.03193	3.3637816
928.52191	2.1842653
956.52559	6.1397085
972.35076	2.2824755
980.9284	1.4778565
1005.1293	1.5986123
1019.71	2.0616619
1051.1515	2.2525561
1068.2064	1.6720782
1096.4015	3.3249988
1113.5084	9.3265052
1178.1549	1.5834513
1204.3165	2.150655
1223.5336	3.1360729
END IONS

BEGIN IONS
TITLE=68: Scan 1047 (rt=1298.93) [E:\ORBITRAP\Laura\130123_OT_LB_Leaf\130123_OT_LB_wholeleaf_1.raw]
PEPMASS=538.92954 3534.5198
CHARGE=3+
SCANS=1047
RAWSCANS=sn1047
RTINSECONDS=1298.9267
159.74518	0.86311342
170.81668	0.72807522
171.63561	0.35082261
178.11194	0.39225325
186.00524	2.9234319
187.05908	0.26547825
194.07118	0.53203012
200.02188	2.0171053
201.04311	1.119207
209.99695	1.1685014
212.91321	1.2395206
225.15799	1.9176048
226.90176	0.37660204
227.56608	1.9053851
228.70608	2.2863673
229.88543	0.49120181
234.00266	1.0513467
235.19765	0.75659296
238.67855	1.2593641
243.04883	0.32620768
253.13733	1.8276004
255.12509	0.56993813
257.02106	3.5923187
264.87959	1.3841604
266.12521	0.3034795
268.67247	0.81312928
269.87666	0.38944188
272.07985	0.74653402
272.55488	0.92011172
274.10361	1.0932956
274.46864	0.14105122
288.90207	0.83166256
294.99007	1.0768259
296.91726	0.98675647
297.71171	1.3694177
299.03105	3.1437907
299.89837	0.47967908
300.88058	2.4417881
302.74808	1.4188239
307.56984	3.3603574
308.32098	2.1127514
310.57429	1.2617766
310.94318	2.0799174
313.57543	2.799556
315.00709	0.90004404
316.87853	1.3829755
321.33468	0.38084686
328.16629	2.8432236
330.68356	1.2725988
333.2503	0.66259232
333.90795	0.69630404
334.89847	1.1594966
338.92432	0.81628251
344.92343	3.1928959
347.8482	0.55933457
360.90869	1.1281889
365.77832	1.0059263
370.03186	1.333354
371.84977	6.4029069
373.62338	2.3267536
375.02791	1.1044966
377.22984	0.93580129
381.3078	4.0257777
382.00746	5.2681442
385.7455	1.3981615
386.92892	0.46760034
387.74515	0.27426264
391.18228	1.81198
393.12309	0.80588219
397.75689	1.9750904
398.36852	2.9946587
399.83079	1.280451
402.99257	1.0425983
404.21474	0.39174186
405.84088	0.83922518
408.58824	0.54933579
409.24558	1.3965295
410.05864	6.4625428
417.52657	3.2421124
418.41931	0.80995186
420.99599	1.3900975
424.5181	3.4192553
426.96914	4.2886816
427.7371	1.2231955
429.51975	1.1583659
430.23185	1.6832201
431.58252	3.5021766
432.77071	2.1852731
435.44143	1.0796603
437.7219	3.0857593
439.23543	3.9644097
443.79741	1.1999792
445.67811	3.0343283
451.70349	1.1158582
456.69136	1.2552257
460.32918	9.1554671
462.15113	0.98650116
466.32537	1.2054439
468.02537	3.5256575
470.34183	1.1911621
474.06184	1.6999356
477.13203	3.3084817
478.54501	1.1726407
481.79178	0.54349208
482.12046	1.1418935
484.45027	0.48176871
485.20182	0.81277375
486.17713	1.1693755
489.52862	1.256249
490.27726	3.2181464
491.88569	1.8677641
493.88484	1.4663758
496.20417	9.3993318
498.36052	0.8374167
504.68053	28.160419
505.04215	6.5631769
507.60246	2.5337738
509.58378	3.282751
512.30751	2.5260762
513.81263	6.8307171
515.77544	1.9174668
520.48039	56.237854
521.67072	17.408253
523.56557	7.2698521
526.11889	19.929407
530.18484	37.064433
532.14419	7.1296859
538.28539	0.53598395
540.31894	0.65494587
542.13527	0.69741458
545.28271	5.6442566
548.26149	0.65148837
548.61835	1.4278671
549.62798	0.80087585
557.263	2.1485386
561.12365	1.2297856
566.46539	2.5521884
569.6849	1.4298343
571.25509	1.0097383
573.17948	1.6050774
577.05294	1.5409518
577.8161	0.73602346
583.17596	1.3625607
587.17972	3.2165502
588.7631	3.8467467
590.13594	2.5185232
594.66664	36.779826
598.83755	4.2941957
602.30913	11.044375
605.402	3.9684485
609.02128	0.67109597
610.12002	0.92247335
612.99592	5.6462236
614.84963	1.6963914
617.65197	1.240308
619.19536	3.5509274
621.53949	2.8816569
627.26367	3.3171057
628.2868	4.8226019
630.87069	1.4479125
632.58361	4.0174293
635.78238	2.3676222
636.7473	2.58042
640.97478	2.047311
644.05853	28.594422
644.76275	14.134381
649.22199	2.1261815
651.15115	5.3783826
653.90915	1.1749667
659.28588	0.99705056
661.76556	0.91319842
665.20147	1.216533
668.24054	1.8043702
668.89404	2.4477444
669.82153	1.2533272
673.16595	0.56990591
675.16664	0.53513078
675.61615	0.89324043
678.25441	1.6231936
682.23056	3.9100417
684.75897	2.9859058
685.68914	2.9546316
688.19125	3.1939721
691.99814	1.6303976
697.84294	3.9833623
699.24704	5.4454305
708.19188	17.041593
708.70131	4.9709659
712.22911	1.9824376
713.38444	2.0969513
717.24517	1.3122211
725.75504	8.5691102
730.30762	0.78905574
734.8484	6.3649022
743.84555	6.1327943
745.32065	3.7574669
748.2575	0.69341429
751.89158	0.59410019
755.85662	1.3503513
760.46946	0.51363963
764.17426	4.1399745
772.26816	12.683484
779.6286	0.37092353
789.27456	3.2574257
790.45546	1.2503349
795.18176	1.4540682
802.33022	0.560182
802.98948	0.7316291
819.2384	7.9514392
820.41584	2.7549283
823.80741	1.2337428
825.22909	0.6867967
832.11242	6.3960831
848.05315	4.2744989
852.5733	2.3006847
860.36114	0.57408353
873.83378	1.3376902
878.16986	1.1865569
884.09997	0.94047765
890.12178	0.53500821
891.29328	2.665712
901.09049	2.0319976
908.12872	2.7596969
919.22973	5.0680198
925.35107	0.6129848
943.30665	1.1475725
945.20826	0.48670964
953.31198	0.72443659
956.05922	1.1174495
965.57859	1.3198511
967.19982	2.0342182
989.95526	1.0052489
1005.5582	0.6216353
1042.2633	1.9173344
1188.5863	1.748318
1271.464	0.52784584
1295.1426	1.1617555
1511.563	0.75271019
END IONS

BEGIN IONS
TITLE=69: Scan 1049 (rt=1300.05) [E:\ORBITRAP\Laura\130123_OT_LB_Leaf\130123_OT_LB_wholeleaf_1.raw]
PEPMASS=507.93082 828.4483
CHARGE=3+
SCANS=1049
RAWSCANS=sn1049
RTINSECONDS=1300.0458
158.92087	0.54741374
166.96765	0.2655868
173.07997	2.1773079
175.2446	0.33692418
200.81051	2.2190856
218.72525	0.7234838
243.73253	0.22137896
246.10199	0.87458745
259.67774	0.32348228
260.21853	2.023217
277.16797	0.53002218
284.29028	0.74425852
287.10745	0.56553218
294.3091	0.69972125
298.09086	2.3591671
299.90639	0.33147059
301.03994	0.83779282
309.32443	1.8125191
315.03323	1.1164013
326.94513	1.563132
339.21899	0.36176021
352.91544	1.2536281
355.7801	0.49139862
360.02374	0.82670545
370.6051	1.4104308
389.04306	0.51931672
393.92135	0.34971735
395.77843	1.1232203
396.1945	1.8574092
400.7265	0.43992395
406.75177	2.8533325
416.93521	0.70627335
424.22488	1.8103527
430.81448	0.80405685
432.49091	0.4956949
434.23718	2.0477683
444.17659	1.1339621
444.87256	1.3857986
452.09567	0.3191796
453.06092	0.85065421
459.20298	15.702169
465.01854	2.3842186
466.91751	0.30985791
470.23464	2.6019479
473.00408	0.90013291
473.39698	1.2047847
475.55118	1.3185212
479.05368	2.5828204
486.56721	2.2003468
488.92882	4.6183795
490.18024	2.499898
497.65559	3.9615365
498.19225	10.826312
500.50103	1.8545714
502.46697	0.44056071
505.71557	0.9489868
508.2916	1.1418503
516.47125	4.8466627
525.33382	0.84624576
526.54801	2.354782
528.20373	3.6701754
529.07288	1.087221
541.88733	0.45448254
545.10235	0.75612172
552.05957	3.4279612
556.58221	0.97716957
560.09788	1.0687
561.74388	1.1179113
562.58362	3.3863201
566.52966	1.8602477
569.89082	1.5289903
571.20202	1.9083843
576.76429	0.60882308
577.18853	1.2935851
578.68924	1.3696243
580.17913	2.1543151
584.19934	1.0408473
587.86818	2.0190927
589.23779	2.6468049
592.01524	1.4605775
602.81004	1.8877968
609.09338	3.052952
609.76202	5.6612642
620.75085	2.0044757
633.29254	0.97196152
637.67505	1.2162772
650.74654	2.25777
652.31039	1.9376707
661.03004	4.6840555
661.37601	13.38952
674.11175	0.64694996
679.00299	1.7067427
683.48737	1.2895628
686.44092	1.2299826
686.87712	1.8791644
689.40617	0.91223491
692.51313	0.75193337
697.82928	1.6869421
715.4201	0.63502108
723.28466	0.80072186
740.29312	1.9002389
743.35017	0.36063361
756.37384	3.1163695
768.31	0.77232014
771.51312	0.8682152
785.30271	1.5512921
788.30176	1.0622598
795.28447	0.81387742
798.10924	1.0386142
806.10577	0.72886606
840.40942	1.9328307
932.47284	2.25371
1070.4542	0.75261673
1078.4882	0.6151111
1445.4828	0.78750412
END IONS

BEGIN IONS
TITLE=70: Scan 1054 (rt=1304.66) [E:\ORBITRAP\Laura\130123_OT_LB_Leaf\130123_OT_LB_wholeleaf_1.raw]
PEPMASS=640.31426 2952.4199
CHARGE=3+
SCANS=1054
RAWSCANS=sn1054
RTINSECONDS=1304.661
210.97622	0.57433756
229.90793	0.37571634
240.17309	1.2330918
240.61611	0.40501328
253.201	0.2244872
271.01321	1.1832819
284.48059	0.85457357
286.00391	0.69767494
298.19604	0.29038077
302.9192	1.0907986
304.10877	0.7858081
310.07693	0.76011464
312.92885	6.9876669
313.323	1.0280749
323.90796	0.17291052
329.18729	1.3999865
331.00574	4.1746895
339.07181	0.28541602
343.85607	0.66271499
348.10757	0.25138124
354.83173	0.3575515
363.45974	0.55071537
364.06745	0.18908375
374.13965	1.1276248
383.23198	0.5355921
385.08788	2.9061754
387.87366	1.1175922
396.31888	0.88404553
397.90399	5.2561522
408.10803	0.37782642
413.89947	1.0124451
416.44067	0.98556707
418.02914	1.3340742
425.86578	10.874544
427.14478	4.0457891
433.09618	0.84130458
434.03101	1.185031
437.03637	1.2350843
444.07683	3.5620795
445.00962	0.99983585
460.7228	4.7680868
467.06872	1.1619776
479.76708	0.77277494
482.96558	0.33257327
484.32245	0.93930106
496.25476	2.0401682
500.18512	0.95827821
504.44745	0.50461761
506.66063	3.132912
510.79339	1.2344238
518.05324	6.1169433
521.21593	0.83551041
523.11743	0.56030596
524.84046	0.42084799
525.22837	0.64270058
534.42163	0.32571444
539.65463	2.8836074
541.03728	1.2476523
547.84816	0.89479294
551.26048	2.4673498
554.98381	6.0843118
556.40707	2.9725425
558.97929	1.1526671
561.45142	1.5049511
562.13305	2.1953825
568.78826	0.38438287
573.67175	15.430073
574.97228	3.277649
576.14279	3.3159064
581.57298	9.9536591
582.23134	3.5396833
588.10389	2.3670798
590.12547	4.2254659
590.92913	2.2678189
592.9354	3.8976344
594.52816	2.4685654
598.84441	0.93713082
603.41452	4.7022734
604.77641	3.1585776
609.22219	25.916104
616.61544	2.5703511
618.1713	3.0005948
620.98293	4.7964989
624.39299	2.5248792
627.15762	10.1248
628.19298	13.180613
631.35926	8.944369
633.15255	5.2784319
634.29953	1.4743189
653.16478	1.2773506
656.32129	2.2819939
659.265	0.78702119
664.78636	7.118208
666.90525	5.2328184
669.10807	1.8179629
673.71675	30.267461
676.95053	1.4575346
684.05316	5.9042646
688.32661	0.94624678
689.12298	1.3618062
693.76055	1.5459
698.42049	3.5470346
702.06796	4.8308457
706.32628	1.2938135
712.75767	1.2267188
717.78411	3.9182492
719.75962	2.801292
722.2628	2.2603478
725.79343	2.6916309
728.09934	4.7405424
729.07023	2.2678143
730.35316	3.9598335
738.2051	84.38374
743.50885	2.9841111
748.00537	2.1817765
755.06965	4.0130531
759.74506	2.1410609
761.22942	2.4509002
773.05057	10.004412
775.78502	1.7391124
779.43775	0.6314263
782.1668	0.62209495
783.67598	1.1211598
786.92499	1.9004566
789.47607	2.5701231
794.84595	37.766898
795.24657	11.333264
798.66218	1.9050281
801.44914	2.4176508
804.80668	0.71385042
808.35261	2.7532233
811.79393	0.98546189
819.62507	0.69661504
823.35217	3.067027
824.87063	1.6139554
828.16104	0.48578593
838.25231	2.3640351
839.31434	1.0307753
845.24025	19.509191
845.77744	33.781243
851.63112	4.5009593
855.34415	2.0758671
865.20321	0.75571287
867.46526	1.0552291
871.75075	10.000596
876.88548	0.93492432
880.85059	11.143396
881.40257	19.282088
886.97366	0.79819371
892.14664	2.2456497
895.82501	1.2008684
900.84316	1.3976786
909.33629	6.6719693
913.54675	0.72559483
925.97137	1.2254516
929.53692	0.33751658
940.39404	1.9438635
963.15661	0.29523698
972.42425	0.84279597
978.15731	0.72463739
981.44292	1.255952
993.39232	0.62394829
999.22694	1.5779997
1019.5686	1.0179883
1027.3568	2.1603882
1037.3121	0.61287847
1042.4306	0.6023781
1044.6632	0.36060647
1076.7114	1.3287395
1082.1846	0.8043516
1088.9106	0.85496981
1105.8859	1.7331667
1113.3393	1.7011873
1116.0621	0.9929098
1127.9831	3.2094447
1134.5146	0.42062025
1178.4239	0.35966861
1200.2341	0.69686841
1246.5472	3.2976445
1330.2538	0.82671172
1358.8343	1.3692527
1587.9009	1.0303018
END IONS

BEGIN IONS
TITLE=71: Scan 1056 (rt=1305.87) [E:\ORBITRAP\Laura\130123_OT_LB_Leaf\130123_OT_LB_wholeleaf_1.raw]
PEPMASS=572.30804 7634.0347
CHARGE=3+
SCANS=1056
RAWSCANS=sn1056
RTINSECONDS=1305.8667
175.24567	0.55475228
189.0321	1.2217979
198.97128	6.2858154
203.09631	0.57450735
207.06801	4.1455644
207.88303	1.7006948
215.1857	0.88328973
216.83147	2.4397184
220.68747	1.0127152
226.66317	0.72757408
227.01157	4.7811733
228.05432	3.1134493
234.94774	6.0449843
235.82478	4.1356617
242.88876	1.1600132
243.26902	2.9192543
250.04501	0.63832971
251.63092	1.0451371
261.27191	1.2925198
281.60767	1.2805601
283.95025	1.30405
301.17935	3.1364523
303.8869	3.4907969
310.03332	2.0425596
314.63843	0.86551818
321.00577	1.2841314
322.19264	1.0145679
332.18795	0.90482174
342.18463	2.3411241
357.14753	1.0496624
357.90126	0.76018597
360.97285	1.2090161
362.19477	3.3905192
370.17663	0.98694636
387.41462	0.97675524
389.08729	0.80047201
399.08921	1.2005934
408.98844	1.1986102
410.90661	2.900086
415.35099	6.4035891
421.67648	1.2867101
425.03522	1.6175685
427.15158	1.4254739
432.29315	0.65954087
439.99926	0.84498885
443.35498	2.1051316
452.13806	1.3340999
458.9868	8.8953801
465.33836	1.0318569
466.66007	2.7144965
470.80089	1.476851
473.36627	3.7694899
479.29323	3.1665034
481.53258	6.0493837
487.47886	74.501047
488.02883	12.716083
489.91116	7.105956
490.9314	5.6477754
493.16957	6.5763329
493.97544	7.6889511
497.06699	4.1909675
500.01061	2.2193502
501.10509	1.058284
501.51844	3.6737554
502.54592	1.247759
507.86157	1.036147
510.32654	1.7050111
515.18916	1.9875889
516.55299	3.5440208
517.16564	1.3619002
519.24473	1.9474572
524.17038	9.8294426
527.82638	1.8187191
529.55348	4.4929923
530.1547	9.749198
534.51731	0.82862591
539.65024	1.0319483
541.34474	1.6542969
544.87123	2.7355008
545.64719	0.63121247
546.43458	2.1894684
550.33536	6.1414773
553.5395	12.971144
555.27481	20.232171
556.47016	6.3240903
559.42196	205.77365
559.9358	32.74294
563.2163	26.105977
563.77723	44.314306
565.70346	17.344152
571.57628	3.5887485
573.21152	3.0274058
581.81055	4.0795747
595.32006	1.6289792
598.43793	2.4869056
603.75526	11.012014
606.93549	5.077652
608.9666	2.368713
622.85282	1.172756
624.07494	1.5110723
627.4178	8.048653
636.80356	6.2867725
639.15607	14.342831
643.08513	1.6188886
645.68061	3.3513024
647.22339	1.1181404
649.34867	2.0968181
652.94488	3.1808749
657.67974	1.6088072
661.63339	3.5689644
664.76423	3.9246682
667.63831	10.031167
671.32075	6.4902057
673.52058	7.9406292
675.24474	4.7541054
680.30432	55.859095
680.82155	9.0478992
687.86813	6.4502252
688.23134	3.2734896
695.58383	16.201362
696.34221	36.951804
701.10803	1.2972958
704.22301	2.0978078
707.87347	1.3546853
710.92477	1.2807888
713.26002	0.8174822
719.53867	5.3957017
720.45785	1.6895769
730.68279	31.976632
735.82128	40.491905
739.73001	163.19235
744.80039	320.89532
756.53737	2.1127686
758.22651	5.1193215
759.16347	1.4161195
765.44382	7.6562371
766.09566	3.7196106
769.74645	1.8398023
771.61616	2.4424475
774.59665	2.8817364
783.2325	22.374651
788.58841	11.140466
793.97046	7.9906519
801.34033	22.041072
806.38291	2.661328
829.46645	2.4746218
839.91148	2.5878562
841.35606	9.3811365
846.2735	2.5557106
854.29212	1.460446
867.15826	1.7007253
871.07138	1.6730978
874.41657	1.3586631
881.15444	3.8266649
886.23043	3.2810512
887.39699	1.0205817
900.31728	3.9237979
912.20391	2.3841764
929.37947	1.0426276
935.53088	2.3073423
944.29335	3.7844336
945.19681	1.4649047
956.53261	2.4999873
960.72096	1.0332169
970.13729	1.9564246
988.29202	3.2716962
994.07659	1.1232817
998.27117	1.6045014
1102.0842	2.2527636
1118.3405	3.3454624
1188.2869	1.7978118
1214.3425	3.291145
1243.5428	3.1444451
END IONS

BEGIN IONS
TITLE=72: Scan 1058 (rt=1307.23) [E:\ORBITRAP\Laura\130123_OT_LB_Leaf\130123_OT_LB_wholeleaf_1.raw]
PEPMASS=497.25481 5545.7783
CHARGE=3+
SCANS=1058
RAWSCANS=sn1058
RTINSECONDS=1307.2255
143.05363	2.6924306
147.14021	0.75857354
164.04561	1.1915284
168.23739	1.5300815
170.90351	17.341088
171.79504	5.3192218
175.24046	0.46457922
181.94603	0.54546825
195.40361	0.3015063
199.97429	1.6823223
209.18345	1.1851474
210.4978	0.50984411
217.07333	1.996926
226.90878	0.63708056
229.86977	0.9020822
230.75476	1.0664048
231.11594	0.31100047
251.91934	1.4321562
258.12188	2.9007582
259.96488	0.86314834
262.89	0.53869234
268.57455	0.72753538
272.25561	2.0283126
276.26609	0.48382054
276.94439	1.0779256
277.27374	2.7681162
282.96906	0.69325029
284.86755	0.97671345
287.48447	0.51067924
295.74823	0.47125543
300.82532	0.60004581
304.25379	0.54757582
306.09163	0.90352981
314.07623	2.4987907
320.2361	0.34382696
321.72716	0.47594313
322.13131	1.7857141
324.34866	1.1592429
327.39553	0.46907777
329.82159	0.85309949
331.06165	0.35674902
332.06829	0.72278015
333.40719	1.9741249
347.11638	0.65510862
350.56302	2.0052652
351.01957	0.56974418
355.44042	1.8106148
357.16271	0.60090339
359.94015	0.51927766
362.99851	2.8864012
365.77242	2.7824016
369.15282	2.4007738
369.69933	1.2190838
375.19929	0.4243158
375.74174	0.90852686
378.91795	0.90905457
382.95683	1.0253764
384.1704	0.28037914
387.06239	4.7436936
390.11183	0.631322
392.08454	1.0319189
393.42088	1.5702668
394.02594	0.37411429
396.15558	0.86928178
396.54974	1.1426253
397.15506	1.6345107
402.08374	5.075911
403.2049	3.415342
404.43247	1.0371504
405.3266	1.6330357
408.61	3.8470817
409.30326	1.5470486
415.26726	2.2869354
417.68315	2.5556694
418.92994	2.9507418
419.7861	0.72690067
422.02633	0.97518068
423.49366	1.1286338
428.43804	3.9834222
429.61288	1.5692661
430.20633	5.0831434
431.53557	3.4149167
434.55136	18.763827
435.75391	4.6019586
440.63687	19.006081
441.24017	5.1626083
444.21528	3.420853
445.86549	0.95543887
447.02098	0.56222905
448.29667	2.0549599
450.95088	1.0481331
456.76154	3.0853415
459.32224	6.644951
461.01289	2.02401
461.89641	3.814051
462.87022	5.2950028
464.68191	2.4895075
467.54998	16.196002
469.95133	6.7492394
472.57077	5.9250708
473.98241	5.4599046
476.89241	16.023103
478.26039	6.5935106
479.60392	6.8057344
485.30063	11.266457
485.76288	25.608391
487.67029	18.162005
488.6518	12.620355
491.17656	69.595428
493.60303	3.0845732
496.74263	1.6921522
498.23195	0.73507311
499.21247	1.1326204
505.36432	0.48215024
509.87664	1.8243771
513.60702	4.853714
515.27222	3.8936614
517.27799	0.78370903
520.25304	2.4818163
523.19045	1.0492734
529.35086	4.0361703
532.21432	4.2340687
534.66806	0.93061199
535.33136	1.0342544
539.14281	0.45615137
543.25229	2.8270847
544.88063	4.0852079
552.15863	15.391895
555.42762	3.6640008
558.68279	1.8540391
561.4528	2.6192165
563.78772	5.1217331
567.74259	1.9173243
569.3828	2.1809781
570.66672	0.83652121
572.24232	1.079298
574.4024	1.6554422
577.18089	1.07904
578.2421	1.7781453
580.91246	1.5923953
584.85969	6.0587019
587.62554	1.797331
588.59684	2.5666625
590.30917	2.0408387
591.26714	0.65956981
591.95983	0.82954846
594.78894	0.8722767
595.52581	1.671881
596.75992	0.61556103
599.78266	1.8396852
600.87306	1.0626907
608.24698	9.0639537
616.74819	16.275218
620.27217	2.660876
621.22337	1.1413732
621.78547	2.7101398
623.36812	3.5022367
628.34381	3.4484658
630.25111	7.2140347
634.23391	2.2934858
635.83594	4.4345243
637.17502	3.2756437
641.15992	0.81372283
643.02298	1.5276941
645.24263	3.2408446
646.61849	2.9197368
650.44057	3.6634017
651.22824	10.125336
660.25469	526.58302
663.29069	6.1271575
664.83908	3.7784272
665.94305	1.9416923
669.63525	2.0436
671.68539	1.7516749
676.2379	4.1405915
679.0569	3.3452307
681.56921	8.0608479
686.62829	1.2265513
690.26359	0.51656289
700.44624	9.3834135
701.64454	3.1758582
705.20172	2.4272312
709.78287	3.7767894
711.47914	2.0041733
714.6282	2.9067317
717.27042	0.60879874
719.23489	1.0008903
729.3281	3.0855686
731.16298	1.5228247
745.12916	3.0584863
749.24217	1.3961436
752.37962	0.38844697
762.18554	0.75405756
763.43057	0.88130853
767.33551	0.72661401
772.32653	1.509811
773.367	0.64260501
778.2254	0.87178946
780.31167	1.9148997
785.13244	1.3923258
796.91403	1.8939339
797.7904	0.97285579
801.23303	1.7917528
816.31102	0.64166374
818.15891	1.0321184
832.02185	1.1654015
853.66497	1.1477634
859.035	1.5441121
863.65349	2.1254268
866.26694	3.0861696
888.05981	1.541796
942.34737	3.2629377
960.26129	0.85756726
970.52869	0.8655776
988.59552	1.6537844
1103.5376	3.3401908
1157.2361	1.0750927
1165.3181	0.89288838
1276.8154	0.84862782
END IONS

BEGIN IONS
TITLE=73: Scan 1064 (rt=1313.05) [E:\ORBITRAP\Laura\130123_OT_LB_Leaf\130123_OT_LB_wholeleaf_1.raw]
PEPMASS=566.59974 6210.9497
CHARGE=3+
SCANS=1064
RAWSCANS=sn1064
RTINSECONDS=1313.0524
182.11627	0.44828155
195.13443	0.63390289
199.13453	2.1449151
201.11465	2.3560047
203.01475	3.1746621
203.86447	0.95017108
205.0727	2.7165463
210.00241	1.1346982
210.48317	2.167316
212.94019	1.0520513
215.1685	0.60781311
220.79116	2.6969602
227.84621	1.2902771
229.08009	2.2908231
229.73217	2.2873234
230.92924	1.4749208
242.91304	1.0313975
248.96713	15.06204
263.04409	1.4549911
264.12811	0.68602562
265.57166	0.7834179
266.01587	0.34777999
266.9451	0.96098236
270.92215	0.54501377
273.40249	1.2030942
280.03113	0.98990408
286.06338	2.2014744
300.49006	0.59617988
301.88118	7.0573038
303.0168	0.78629422
303.88437	0.44449713
306.10259	1.1873444
307.68224	0.43792407
313.90713	2.3254057
317.9586	2.8184813
320.00815	5.3837762
321.12622	0.66397023
336.76379	1.6230315
341.79797	5.1467365
356.64682	1.5199233
358.79358	1.3494328
364.12769	1.0808953
370.26501	0.38558394
374.10614	0.96629095
380.12335	1.462604
381.63825	2.0361233
382.94511	0.8727091
384.79086	3.2165643
386.9134	0.85990726
387.91105	0.91361279
392.01478	0.83598006
395.3211	6.0758154
398.88222	2.8432439
402.9331	1.564569
409.6158	2.1228442
413.32465	1.2162378
421.37439	1.6656204
425.97748	3.7822362
433.018	8.1225975
438.17091	1.9071425
440.07336	6.9420521
446.04221	1.461307
447.308	2.8806192
447.90226	4.9916219
450.52507	3.5718145
451.0049	0.68871723
452.5956	0.91431199
456.85699	2.5529033
458.07937	3.805053
460.20357	0.65014922
465.79165	0.8978737
465.82583	3.2059054
468.50944	1.8144084
470.75171	2.1689411
473.87641	4.4103245
477.76316	1.4070878
478.68426	0.6894808
479.4295	1.5525433
484.11129	2.1678373
484.54012	2.9189854
485.62707	1.502591
489.06964	3.0902919
492.72431	3.8149503
494.8788	1.7152854
497.1562	1.926232
499.45862	5.9854776
500.89538	2.9486857
502.35689	5.8879879
503.58278	3.7623904
505.12013	5.8006623
506.0137	12.571179
511.53056	16.166515
513.81574	2.3934449
519.20138	6.4547037
520.87742	2.9176385
522.78904	2.6022639
524.12484	1.2814182
529.77742	63.340335
532.64925	1.8409665
533.37594	5.8341474
536.15526	4.1856345
539.12752	72.659366
545.08098	22.392882
545.47393	33.1658
547.94713	8.0875123
548.97759	3.5902174
550.86938	2.8457854
554.64851	72.292942
557.57728	41.02434
560.49794	88.661868
566.43505	1.092769
568.07782	2.9476359
572.51562	3.2821011
582.70182	1.7654204
585.79964	1.0165244
587.22025	2.6957538
592.18878	0.67415229
595.75337	1.3873685
601.3275	9.5893457
603.31842	3.7171595
604.44482	1.7278067
611.21539	0.76851614
615.64701	3.9976305
618.65416	2.7521165
620.34842	4.4797054
624.27162	58.168203
629.84467	6.3380676
631.76059	7.2467812
632.68424	3.4136746
633.69862	1.1688693
638.67754	6.2471147
642.16534	1.2214406
645.29702	4.9453321
648.17126	5.5235786
652.24674	9.4075461
656.18788	5.5584051
658.08986	4.7071492
660.06703	0.98099711
661.10413	2.0209267
663.71341	2.8462199
666.81506	4.2416417
675.15056	5.7093257
676.24163	5.2222307
679.11193	6.0268862
680.10991	2.0332882
681.36618	3.9017592
689.73018	93.264258
691.71597	10.966191
696.62974	9.6982209
697.70951	11.623967
702.68396	9.1954251
711.81501	1.2948924
713.08082	2.3315461
717.043	1.2058244
718.91675	1.9805727
719.94395	2.7404432
725.25999	80.540964
731.24769	5.5844214
733.42102	6.3754605
734.28903	2.5740695
737.1322	2.0974756
746.85226	10.734409
749.37378	4.5523777
753.30224	4.6969118
758.74755	2.1275419
762.29034	0.80144429
766.69844	3.2022469
767.36954	5.4939077
774.14902	6.7213884
775.96418	11.554181
780.68974	85.996939
783.69265	17.272568
789.27159	10.192391
789.71192	2.7888957
802.27346	5.1326008
804.28723	0.89492054
810.41119	2.690782
815.13244	0.68959174
837.36266	1.2621267
842.21351	1.6303183
843.47995	4.8886639
847.28167	0.56654487
861.24389	1.5884542
870.91817	0.69510679
873.05644	0.53592526
887.26385	3.5881312
890.2696	5.188905
904.29279	13.180922
909.17874	0.96484375
925.43511	1.5396238
931.17749	3.4333621
936.93169	3.3541958
961.03617	2.625653
965.30169	4.1674666
966.65349	2.4762019
972.38134	1.8841006
977.26434	2.4758949
982.21911	2.9679626
998.05535	1.4826653
1006.5017	4.7611915
1064.4763	1.0577328
1068.3901	0.78747669
1076.4453	2.7416755
1101.1472	4.5790606
1121.2511	0.69540352
1151.4857	1.1461806
1190.3819	3.4105679
1233.2848	3.2648435
1248.5553	5.7206227
1293.5073	1.8912679
1405.2572	1.4071159
1423.3257	2.1485268
END IONS

BEGIN IONS
TITLE=74: Scan 1065 (rt=1313.68) [E:\ORBITRAP\Laura\130123_OT_LB_Leaf\130123_OT_LB_wholeleaf_1.raw]
PEPMASS=645.81046 1994.861
CHARGE=2+
SCANS=1065
RAWSCANS=sn1065
RTINSECONDS=1313.6764
212.23346	0.24800985
225.98894	0.51148147
242.12268	0.28005649
245.07049	0.40863968
290.07751	1.6406954
297.59952	0.55872754
327.96866	1.002566
353.75519	0.4073463
358.08722	0.54821951
382.12719	0.40392759
393.99475	2.2439321
399.09472	0.26245209
417.19697	0.68726283
421.2582	0.3379583
422.36969	1.1468397
427.17451	0.25439658
429.97741	0.87787157
435.1792	1.9858452
441.23904	0.58860184
453.69183	1.0433185
459.09332	0.44422911
465.17048	1.9368425
470.1038	0.96188721
470.68054	2.0505892
489.15021	1.3401857
496.16266	0.30821254
505.58509	1.7158904
506.20445	2.7227967
507.73139	1.379894
510.20371	0.22509567
513.23755	0.56084553
517.47064	0.18759468
527.68436	3.1131247
529.03786	0.94267747
530.13701	2.4276054
537.59571	16.803131
541.6701	0.91181722
545.69855	110.25289
549.14916	1.8283392
550.50643	0.83381182
557.05931	1.2061409
561.46624	2.9716555
562.29013	1.1381287
565.02258	0.83709932
567.32171	1.4021738
568.15283	2.0092468
569.59014	1.5530839
572.84613	1.8234065
576.62048	0.79754056
580.98702	1.2335819
584.1608	0.73490755
586.61461	3.1968423
588.62062	1.387648
589.1785	4.6254125
591.56979	2.4447114
596.40433	2.1162262
598.22121	4.4045765
601.09971	3.2120607
605.24374	1.1923489
606.41118	1.4663361
609.25136	2.4462136
610.17896	1.4369353
613.6148	6.6395153
614.28778	2.4292651
618.08268	5.0034103
619.19781	4.8648814
626.80986	4.933216
627.58229	15.183038
633.20805	7.7269173
636.69295	26.362143
645.23816	2.3083064
649.54366	1.6547934
651.17602	2.3523905
653.99474	1.2874952
656.2752	0.4124925
660.72848	4.7459196
663.90385	1.5500711
669.07196	2.0428475
673.40877	3.2607998
674.6192	1.522094
682.76068	0.85665025
690.20532	8.6870614
696.63438	0.43295641
700.4797	1.7382294
701.58319	0.79766333
704.02	1.317589
708.80615	2.217885
716.81211	7.1662879
718.79426	1.0666734
719.49279	2.164645
724.07006	1.281929
733.21363	5.5963815
736.60116	7.0414293
742.49496	1.688881
743.59695	2.3687657
747.00977	1.545842
750.32121	0.63133426
751.23651	1.097218
755.83092	1.3316267
759.60318	0.95842465
767.19017	1.6351422
770.18844	1.3826192
772.97863	0.58043319
774.03696	1.1896294
788.44598	3.1507723
793.63956	5.7560579
797.80523	3.022245
800.43631	1.5352147
805.33468	5.3957644
815.46725	1.1509008
818.94018	0.48146336
821.427	0.80160929
830.14789	0.76839197
839.29547	1.9339861
841.95459	0.82808145
848.16192	1.5826745
864.96979	1.5251732
871.12108	1.5456748
873.7958	0.97534354
877.88229	0.87743722
890.31327	2.7841699
893.94133	3.1256346
907.34027	2.752558
911.12832	1.6827921
916.19738	0.38862945
927.16253	1.1436114
933.269	2.4578815
935.58679	0.8764737
948.15596	2.2848146
954.64831	0.56434469
960.49981	2.4745843
988.37207	1.6961885
993.30583	3.6818336
1015.5478	1.308201
1031.2909	1.6388786
1043.0421	0.71848408
1086.0283	1.6579345
1090.3605	4.8474273
1095.1995	1.1461221
1127.2866	0.6819885
1144.1001	20.081144
1156.4247	4.1684442
1177.1358	3.4993468
1218.3934	0.96293524
1238.4053	0.85884259
1268.4469	0.75533322
END IONS

BEGIN IONS
TITLE=75: Scan 1067 (rt=1314.72) [E:\ORBITRAP\Laura\130123_OT_LB_Leaf\130123_OT_LB_wholeleaf_1.raw]
PEPMASS=440.92196 4117.7539
CHARGE=3+
SCANS=1067
RAWSCANS=sn1067
RTINSECONDS=1314.7227
128.87999	0.26036234
129.93891	0.21363799
135.92889	0.44309142
139.00126	0.69127795
141.91796	0.29468982
142.8065	0.66088592
155.03852	1.2161154
157.16685	0.25803656
168.95605	2.1230862
169.2091	0.3072845
172.90927	0.2682102
179.97766	0.29377779
184.07151	0.26451
186.62271	0.35201409
187.13889	1.3875983
187.90576	0.51268469
188.82453	1.9049014
191.13318	0.42258497
197.11053	3.6338572
200.9761	4.8959248
207.04649	1.1400542
209.69853	1.0616855
210.12373	0.1805173
214.83132	1.0140543
218.04416	0.63650321
220.63881	0.89148799
226.21512	1.3229104
230.68466	1.4700073
235.74706	1.0323035
237.70326	0.61872737
238.66418	0.99919196
239.0766	1.4431448
239.83908	0.32371723
242.99192	0.91277009
245.23961	0.35244925
245.65803	0.67544441
250.03051	1.0646603
251.20733	0.31101047
257.2507	0.59361483
259.86796	0.31523685
260.71746	0.43986702
261.04576	1.7251137
261.85319	0.18943519
265.00827	0.77762993
267.8374	0.60729626
269.03985	0.77190042
273.61625	0.53027891
273.96463	1.1277754
275.10388	3.4991172
277.89711	0.88562766
281.00277	1.0900597
285.06201	1.3387848
294.74496	1.0336677
299.32117	1.4980373
305.98876	1.3639718
308.15856	0.94967562
308.85187	3.0316203
311.14342	0.67260525
312.05354	0.39785015
312.86084	2.6313306
313.73683	0.20158046
314.99206	0.46519755
319.14372	1.4292097
322.07808	1.8743892
323.48399	1.0487212
325.90058	17.057608
326.61775	2.7165966
329.0902	4.4903283
333.34323	1.134189
334.83043	1.7022915
339.12852	2.2415695
339.54545	3.2568389
342.90185	1.5621664
343.76411	2.060813
345.91271	3.1198745
348.89037	0.75659097
351.1286	2.2321696
356.67082	1.4801984
357.17668	2.9301948
358.99741	1.1206481
361.37013	0.71779388
363.31706	0.74335172
363.9397	1.5059824
364.81841	1.8691602
366.01697	2.2956399
368.99889	1.3358584
369.48283	1.8131156
370.29479	2.2809257
372.35192	3.6470134
373.82277	0.99926054
375.39902	2.0049406
376.82574	2.743141
378.15888	2.0364991
379.32082	1.2185467
381.5558	1.3303786
382.46187	1.7248294
383.99343	0.65673553
386.28448	0.81989455
387.74795	0.80533352
390.65696	1.327252
391.80673	1.2860195
392.96758	8.1740747
393.32164	2.0112395
397.47588	7.7776255
401.91	18.815366
404.27117	5.1878803
407.88244	75.760329
410.55425	5.2743641
412.15243	2.8809832
413.24348	2.1346331
414.65272	4.7201919
418.41624	8.8227335
420.4553	2.1181612
421.83799	6.6509471
422.85662	3.3772202
423.77622	7.8224928
424.97767	21.11197
426.08687	5.3958109
428.43614	4.2302206
431.0871	13.594619
433.80621	43.24436
434.67418	29.398146
435.28229	6.705948
437.83246	1.446336
440.46561	4.6229158
443.21258	1.6415848
444.03081	0.49916284
448.38047	0.49690016
449.88341	3.2868078
452.21372	0.79404983
460.26786	8.0758968
463.01121	0.41061293
463.45228	0.86877413
464.87795	0.79657019
467.43484	1.7360043
468.51084	1.2509894
471.62029	2.314204
472.18066	5.1381784
474.7864	1.7902411
475.22421	4.2567759
477.15374	1.6228212
478.55212	2.9017094
482.0433	9.900421
483.84107	12.193401
486.3353	0.82827597
486.80234	1.9887094
489.22174	0.58696915
492.21318	2.1725644
493.44973	1.2935122
494.90861	3.1304434
495.97253	1.2851818
498.21417	2.0381607
501.36636	3.4267744
503.76758	4.8163601
507.31676	7.1306111
510.45915	3.1119668
511.32089	1.4773612
515.61922	2.6506917
515.98758	7.7985121
518.80684	0.90688407
519.79193	1.7357122
522.27748	0.4136174
524.07817	1.7731104
527.16991	15.794323
533.7106	3.2509918
534.72018	1.1905434
538.72111	4.2142716
539.41222	8.0048079
543.89421	4.8157
547.3054	1.5252389
552.28475	8.0637449
553.74032	10.586663
560.17934	12.928336
562.61891	44.656904
565.81231	15.308243
567.75595	1.9307255
575.98535	1.2045462
577.51792	1.2773193
579.71522	1.9182483
588.71488	42.933537
592.12877	3.3535012
592.73149	5.6466037
597.23566	3.9709249
600.33587	2.259114
602.31828	6.4123049
604.27216	1.5034543
609.72052	7.4987176
611.18724	32.640631
614.44903	3.9460028
617.25393	1.3912151
620.27663	3.1084602
624.39015	3.944593
625.13461	2.2246486
629.05919	1.1238594
630.23302	1.1638726
634.06647	2.2148499
637.1256	3.748263
647.29831	0.69897618
649.14304	1.1608894
652.31769	2.3692053
659.30139	1.9542043
660.98272	1.4578975
665.90464	2.4221663
666.36458	4.5761923
669.3116	1.8857207
672.22851	1.01479
675.25173	0.54194672
676.36067	1.3630885
686.37042	2.3597678
691.40358	0.90162293
693.18847	2.0621523
698.15199	1.49983
701.55455	1.1024997
704.23087	0.38204607
714.87486	0.55870634
715.28432	0.87487114
722.12199	0.63787708
723.31198	4.5589829
732.11853	0.55228632
738.26432	0.95024792
743.33251	1.7445522
748.24075	1.6958005
752.25396	1.0669297
754.39571	2.1759751
755.48719	0.623193
764.58616	0.93399691
772.34487	2.0943914
820.40936	2.0474452
828.22314	0.46197294
846.29579	3.6749566
849.46563	0.76660071
851.2099	0.3241764
861.95514	1.1956346
894.16693	0.57324176
902.27423	2.087487
908.64355	2.5051955
948.46118	0.96284351
962.47454	1.5053031
999.21404	0.89109615
1047.2831	1.3264353
1053.2899	1.8280788
1108.6808	1.1258524
END IONS

BEGIN IONS
TITLE=76: Scan 1069 (rt=1315.8) [E:\ORBITRAP\Laura\130123_OT_LB_Leaf\130123_OT_LB_wholeleaf_1.raw]
PEPMASS=538.63641 6051.0352
CHARGE=3+
SCANS=1069
RAWSCANS=sn1069
RTINSECONDS=1315.7996
163.15503	0.464327
167.04128	0.93212188
169.13746	1.0251875
172.99245	0.62813424
178.15637	1.1797771
182.15097	0.49107972
185.81648	0.55533115
186.23709	0.88693676
195.20827	0.3508986
199.55362	0.65179546
199.86693	2.9783839
201.16132	0.53449854
202.06736	0.73885517
208.91142	1.3161489
215.19263	2.0615146
216.96115	1.8228861
225.14406	0.95504416
226.12093	0.81157687
227.06574	0.46775079
227.94037	0.79542705
230.00177	1.9497408
235.03665	0.57271984
238.68286	0.73404656
239.19554	1.4085447
240.66878	0.72044446
241.67957	0.4276401
243.06345	0.63613102
248.06494	12.766733
248.3926	0.72296558
249.16565	0.43787115
252.73271	1.5545355
257.04405	2.4284311
258.94296	0.41902301
260.0716	2.0996182
269.03102	1.255129
270.49123	0.92356881
279.07067	0.81018835
282.80229	1.9233293
283.12793	0.46768465
284.05402	0.28783992
289.0977	1.1001246
290.7587	0.96201187
292.59347	0.77452977
295.80255	1.5313789
298.77495	3.8770426
299.23043	1.7927687
299.84065	5.8796398
300.75886	0.77196713
301.17632	1.9621539
304.75989	0.90825742
305.10336	2.2404882
307.62532	1.1207708
308.75177	0.57981627
310.33923	3.2193941
311.90393	0.55100968
312.86815	0.85978811
313.64293	2.9244642
315.93124	0.93069357
321.6903	3.231783
323.27474	0.72937431
327.96493	2.313233
331.33225	0.63275523
333.14726	2.5844636
337.03686	0.97303332
344.82187	3.072091
348.11542	0.34929879
353.1817	0.86253088
357.24692	1.5269456
359.02428	0.44773243
362.10202	3.0008428
365.67767	0.75176673
366.76254	1.0035287
368.08955	1.6546173
370.79024	3.2923355
372.17524	0.94144551
373.19969	3.229762
373.83111	1.0065252
377.09786	2.6499808
380.66786	6.4993855
382.65885	2.9586538
384.05036	2.3225378
385.3215	1.2945242
386.47469	1.6875476
388.7797	3.4488439
393.15407	1.0923951
397.63287	13.567774
401.54641	1.5924235
402.70856	2.7865374
404.89774	0.72150593
406.91162	0.46768295
410.15002	7.1570008
411.19183	2.105768
417.71088	0.9220201
423.70386	1.8332279
427.18129	6.5473636
428.57044	2.8096059
430.76214	1.2292566
434.46808	0.6802767
438.73896	4.5097295
441.38986	1.5934138
446.12236	11.992821
451.59774	1.0353868
452.12853	2.3251159
454.65814	8.2033199
455.21962	2.2561615
460.08208	8.3982165
464.23949	2.5549654
466.6684	3.4919249
467.8713	0.9640025
470.84591	4.053312
472.47752	5.0835716
474.18171	1.5063315
477.68461	2.0251532
478.22865	3.1604471
479.32168	6.5289396
480.23862	1.8574947
483.75261	2.4849271
485.33932	1.4328191
485.73536	3.9311701
490.37311	4.1145846
494.23943	29.048534
495.69662	7.0811669
496.22899	19.309322
497.10846	5.768131
501.23829	3.5966558
502.70509	17.112363
503.78111	6.3510554
504.46651	9.706765
504.95232	15.174465
505.73556	4.4306389
509.66724	7.2482622
511.31224	26.530579
513.30266	3.8894396
514.70473	3.4146579
519.73321	32.959246
520.75361	63.722422
525.74741	30.225659
526.61206	11.221657
531.16773	27.338975
532.17475	79.141743
537.80541	1.3908286
538.19414	2.7923574
546.21082	3.660819
547.15445	1.2888582
550.34825	4.661725
553.43551	4.2388114
554.0786	1.2994751
559.1851	2.3472022
561.02292	0.67307185
565.02227	2.6323162
568.91898	1.5990831
574.18819	4.7065639
575.24482	7.9765198
578.31149	2.2158495
585.11728	2.7593913
589.44454	1.7201491
592.1889	17.75685
594.70601	15.171111
599.24962	0.85704283
601.47531	1.0214775
609.62262	10.190064
612.5916	5.9576815
615.22061	7.7089301
615.24349	3.0335299
618.66389	6.9622716
620.49805	1.5728835
626.23246	25.232477
628.3073	7.6734933
633.70909	5.1933196
636.28175	3.1958667
639.29462	4.8326285
644.17032	20.0219
644.88363	5.5967754
649.097	12.142447
651.01678	7.7248735
654.79262	1.0643031
661.20538	5.0741216
665.13034	1.8193353
665.82647	4.5680015
669.89929	5.918415
674.36109	18.775011
678.69199	1.6756665
683.27709	90.115928
686.96529	10.245708
689.30326	2.80564
692.29256	2.034456
696.32839	3.8046143
697.69078	1.4405378
698.34415	2.4643375
700.26976	3.1797628
704.19187	5.1957059
705.31372	8.7162641
708.17489	8.234667
712.01211	5.4370557
715.82759	4.9883603
718.72455	1.517543
722.8774	8.8897606
725.40418	7.1418023
725.95516	12.217872
734.08669	22.614018
742.73718	36.77257
749.33782	5.9054219
752.51187	0.78696921
755.15625	1.1876231
760.30825	2.1935879
763.77301	2.7789144
768.79732	2.1819456
772.27184	3.5186753
777.23313	0.93559969
781.3444	0.99458378
784.26357	0.46854362
789.85712	2.4349225
794.24153	5.043268
801.3603	10.311644
806.12155	1.4289581
819.23288	18.672194
823.86542	1.1668455
830.43104	3.6772811
834.28405	1.0104617
841.35732	3.250073
844.18392	1.9758949
845.43586	1.5580279
852.50106	1.7912645
856.33261	1.2561473
859.07958	0.96428732
869.31636	1.6405568
878.02421	1.246727
881.30333	1.1823361
890.37085	4.7110241
902.40798	3.0130258
908.27241	2.1496306
910.39855	2.5392907
919.09384	3.6883331
929.92871	1.4434774
943.34833	1.2670065
947.50067	1.1732847
950.98681	1.2769901
969.23671	5.4857629
970.59267	1.5419113
987.30482	10.999662
988.18439	2.8914186
1004.213	4.7500393
1021.2947	1.9875793
1089.1751	2.4127479
1092.7244	0.88343564
1109.4758	2.2383637
1197.4042	0.62809959
1221.3213	1.0381464
1236.6658	0.85060135
END IONS

BEGIN IONS
TITLE=77: Scan 1071 (rt=1316.92) [E:\ORBITRAP\Laura\130123_OT_LB_Leaf\130123_OT_LB_wholeleaf_1.raw]
PEPMASS=587.29961 5268.1724
CHARGE=3+
SCANS=1071
RAWSCANS=sn1071
RTINSECONDS=1316.9186
170.95202	1.3865886
199.05241	0.63531542
203.00433	0.56812683
209.10841	0.80121769
212.09478	0.60015631
218.23189	1.290453
226.87628	1.6955704
228.13157	2.3873235
229.29306	0.45249293
232.20149	0.39058569
236.71429	1.2800232
240.1499	0.40813031
246.11752	4.2791766
246.91809	0.47660242
254.02904	0.84553373
254.78149	0.27848685
267.67209	1.9693874
271.04146	3.0286728
271.9647	0.96056163
273.06571	2.1408415
282.03177	0.79026051
285.07633	0.39218693
286.08291	1.047814
296.96638	0.43174322
298.83941	1.0847429
299.21583	1.3830718
301.09063	1.6472477
306.07998	0.95307718
307.27717	0.58809578
309.39296	1.1652236
311.11237	0.63933506
315.05118	0.72239614
324.81071	0.57640601
326.91222	0.53861202
329.18101	1.0770298
342.1253	0.41706967
350.43103	1.2305623
352.90043	0.61392188
359.1051	1.6308729
367.90967	0.82084281
377.03639	0.58522466
380.12731	2.2448171
384.02464	2.3511046
385.19349	4.8447719
394.96167	0.55722754
404.28203	0.89305207
405.06259	1.1504816
412.10749	1.8515021
414.061	1.7336801
420.97738	1.159262
429.66049	15.043642
435.33778	1.2912699
439.4324	0.67381355
440.14922	0.94287397
441.07151	0.45066416
443.3924	2.0376911
450.67366	1.3935705
451.40881	1.5239403
454.9202	4.5909032
455.77486	2.5921674
458.18824	3.4085843
466.99646	1.6930231
472.85046	0.93530706
477.20812	0.9710324
478.20582	1.4821552
481.08093	4.0305132
486.64099	0.39386437
490.11715	2.6702655
492.18349	0.7031731
493.04725	1.4723023
498.28655	1.8010365
499.25226	2.0329754
504.64651	1.8653671
506.0741	2.3411881
508.85448	2.9271185
510.98687	0.87311966
512.52955	2.4536564
513.97138	1.8739117
517.18447	2.0440504
518.94713	4.9903928
521.51814	1.2969321
524.6338	29.015869
530.52907	81.571067
533.0628	1.0751775
533.43663	2.0873144
536.6968	2.3261743
538.3733	1.212699
539.9843	1.498871
542.28295	5.1109947
544.21381	4.3181828
545.51975	3.3963012
549.18503	2.3161232
551.04644	2.0717541
551.63039	3.7689222
557.4909	33.759403
560.74805	18.477454
564.09804	7.8935395
564.56836	14.85258
568.06207	6.0350364
575.34316	11.435353
576.0491	20.712509
579.76717	30.320385
581.1902	32.249313
594.3255	2.006267
598.00729	3.0775579
599.16146	1.7921387
600.85346	1.0415594
603.91479	1.7959674
610.56843	7.5349104
611.88287	4.4065361
615.26989	1.1895835
619.82129	1.6289214
622.15738	1.1878703
624.43597	2.7075109
626.31736	2.4367005
630.56867	11.201422
632.2474	4.8231802
634.73068	0.75408421
639.00895	1.7846471
643.40972	1.831216
647.02129	1.1341653
651.74809	28.752509
655.06681	12.092503
658.68317	3.0776159
661.42296	9.0020518
663.17088	4.0847959
665.08049	6.2344425
667.9983	1.4957926
670.67522	2.2375244
671.51163	3.6531491
674.63229	0.95070219
679.87191	5.6345739
680.83871	21.053018
684.59129	4.2454307
687.62225	3.2537993
688.66631	1.2818412
700.336	24.541258
704.79658	46.103349
707.25468	4.2535787
708.93984	6.0376263
710.27521	1.7150245
716.32584	9.4413764
718.69568	0.77662142
728.88682	3.6258357
732.74801	2.0128934
733.87296	2.8367244
737.05559	3.1242371
739.94489	2.4265938
744.76832	34.150635
748.70586	22.804123
751.25439	5.604753
752.37538	1.5198193
760.23595	6.7566764
769.80936	1.4982371
786.24824	8.3487823
795.29479	231.35554
800.30506	1.8036676
802.24568	1.2549238
807.95092	2.1971504
815.08081	1.2060852
823.88104	1.6780451
832.47325	1.1007228
835.91308	5.4822392
841.40722	1.2395151
843.25777	2.0189467
853.52218	2.7856244
858.47143	2.5481024
867.01658	2.3529601
873.45727	1.0045656
874.17936	0.45860752
884.088	11.532297
886.89533	1.6713246
893.58884	2.381474
897.52388	2.473082
906.44622	1.3535083
918.42735	5.8258016
943.01704	3.5805219
952.92461	1.3686961
961.00593	1.524553
965.47996	1.0991899
969.05432	1.1691443
983.65579	5.0487076
1000.5504	3.7554027
1004.2606	1.0831059
1012.5669	1.6150332
1033.2479	2.222234
1034.9651	2.292719
1047.5081	7.9482752
1056.2317	0.87221007
1064.2403	0.89052202
1127.6291	1.4001762
1149.2126	2.0083176
1156.3271	0.58891452
1175.2608	1.1418997
1179.2016	0.81478707
1203.4481	1.1226872
1243.286	0.93151633
1313.6035	1.4190941
1348.4391	0.85031794
1370.7606	2.0525131
1419.4104	0.98770686
END IONS

BEGIN IONS
TITLE=78: Scan 1076 (rt=1321.61) [E:\ORBITRAP\Laura\130123_OT_LB_Leaf\130123_OT_LB_wholeleaf_1.raw]
PEPMASS=1216.1988 2885.1743
CHARGE=3+
SCANS=1076
RAWSCANS=sn1076
RTINSECONDS=1321.615
365.74673	1.6872478
386.20392	0.82849774
387.17125	1.5758822
390.27054	1.2373328
498.15643	0.22785637
511.93957	8.988962
527.94156	0.594758
538.1781	1.1165396
658.89539	2.6831894
673.96496	0.35024534
805.86633	0.28721508
828.91534	7.8019964
858.8923	1.0452878
901.8671	8.3155907
931.43591	3.1127606
966.96594	1.5237256
975.42346	1.2183438
999.19611	4.0404023
1003.3107	6.6059214
1010.0699	2.1784081
1092.3874	3.0475875
1100.4742	0.95935029
1113.4783	7.7693197
1118.6217	3.4772168
1125.1377	2.5765997
1140.6903	1.0120487
1155.5431	1.7714415
1162.4793	4.8448299
1167.2207	14.223674
1171.5504	6.0561876
1200.6363	0.91076607
1207.3301	1.2129395
1222.9916	2.4493338
1232.1113	1.6328567
1238.3857	2.5479265
1255.043	1.8298145
1274.874	0.59174006
1281.2316	2.5860962
1308.2162	1.1548518
1312.1629	2.1340085
1318.2007	1.3963409
1333.4943	4.6596825
1341.1131	7.6891787
1347.4639	2.9793079
1356.0078	2.489524
1393.6737	1.1931291
1405.5075	1.1557671
1413.946	17.127726
1421.4285	17.681325
1428.9044	6.2319943
1435.2195	0.35337906
1466.9519	1.5420705
1486.9002	53.908164
1494.9212	65.127895
1501.999	20.57811
1510.4473	0.66931417
1550.1	1.9397939
1560.5782	18.849944
1567.4514	209.94761
1575.4857	14.68949
1596.4831	5.2970687
1630.0456	4.9704954
1640.9897	66.715723
1649.334	5.2489799
1669.5998	2.5757957
1677.0138	6.2147742
1721.1105	11.472136
1730.5706	0.77325699
1750.2768	5.9439646
1772.4766	1.5541736
1845.151	1.5473516
END IONS

BEGIN IONS
TITLE=79: Scan 1082 (rt=1327.47) [E:\ORBITRAP\Laura\130123_OT_LB_Leaf\130123_OT_LB_wholeleaf_1.raw]
PEPMASS=509.92741 1814.3661
CHARGE=3+
SCANS=1082
RAWSCANS=sn1082
RTINSECONDS=1327.4701
169.10561	1.4229652
170.29559	0.19777824
172.89203	1.1323421
196.68769	1.5110374
196.99976	7.1211424
197.8176	0.55419452
198.89598	0.31188624
202.0499	0.44407755
204.04565	0.88600362
217.02181	2.7218635
237.08158	0.34105058
242.07567	0.28882073
246.17126	0.69975968
251.90222	0.45417153
262.85706	1.2477563
264.68222	0.96826101
268.15457	0.39305398
279.29632	0.44870509
282.06671	0.66460812
295.16225	1.2695186
297.03279	0.55935668
306.60125	0.40444846
312.11716	1.3523305
314.01758	0.87721521
333.55786	0.98661842
351.24237	1.1126238
352.14912	0.69250355
365.27426	0.85794184
370.66046	5.313862
371.09614	13.34698
379.16871	2.2037145
393.05216	2.8017222
396.83239	2.0171174
398.2494	0.4949006
411.23375	0.44998806
413.09354	1.4273095
415.3611	0.46538147
419.21234	1.1636627
427.68995	0.64821267
430.16792	0.30473503
432.73407	0.33023721
439.20997	0.44967099
439.96085	1.5645285
440.9623	0.52851652
443.7422	4.3188396
444.49699	3.6697873
447.52734	0.62333336
452.63373	1.0855363
456.86792	0.75722111
463.66447	7.2162464
464.27636	4.1082009
464.98988	1.2674634
466.18226	1.8054872
471.23799	2.5829612
476.85463	44.409913
478.48127	4.5005571
481.50933	1.3049725
482.51199	2.8002583
486.04566	1.1211676
488.96634	0.70043271
490.5523	0.97277821
492.065	4.09643
494.11623	0.77128587
494.60135	1.0119433
500.19779	15.727366
502.84926	6.616875
503.73464	2.7649346
504.22745	6.0998659
509.1086	0.33601149
509.76051	0.67159537
510.94638	0.2631599
523.23102	1.0223934
526.38141	1.0847219
527.95295	1.5333002
528.93468	2.3650633
533.22541	1.535999
535.28393	0.91478068
540.23991	0.69782228
541.26208	1.2467774
547.04718	0.57775333
553.87524	0.46649475
561.01861	0.94637017
563.93702	1.3334365
565.29168	0.46716569
577.43389	1.0720164
580.77212	0.74161994
582.77466	3.0669649
584.11519	2.1713701
586.88211	5.7679232
589.33882	8.3671817
599.0409	2.6316203
601.36165	10.407167
605.70129	1.3621534
610.30585	2.1926833
617.76918	11.954155
620.67955	0.93861421
622.85607	0.68616901
627.82259	6.8150755
631.13459	2.3853319
631.9355	1.0087527
635.65999	0.71435098
639.05722	3.6493159
642.14932	4.3293822
643.3255	2.3377293
648.20477	0.86333769
657.68985	7.5389931
661.65102	2.6919596
662.81676	2.3511372
666.29901	77.91193
682.12335	0.80543112
689.20926	0.58551489
694.80981	3.4076088
697.18404	4.4662845
699.21286	0.48757414
715.41086	3.8123274
729.17129	0.88180766
731.11448	0.40918009
740.19085	7.5643048
768.61636	1.4922524
770.96635	0.65994632
784.21794	14.642899
785.37481	4.5362462
788.16881	1.0095227
790.30801	1.508054
817.25751	0.98530714
819.46329	0.50810127
837.58575	0.55985134
842.48584	1.2388377
843.10308	1.8926921
860.33569	1.3805323
873.32318	0.95527371
879.46783	0.59134391
886.21193	2.0035138
888.15839	0.94770083
895.01269	0.31918728
900.97756	0.42872561
904.21301	1.4115959
912.11352	0.51365912
957.32714	0.72792668
1032.4641	0.82198443
1175.557	0.79274487
END IONS

BEGIN IONS
TITLE=80: Scan 1084 (rt=1328.58) [E:\ORBITRAP\Laura\130123_OT_LB_Leaf\130123_OT_LB_wholeleaf_1.raw]
PEPMASS=522.58619 4691.042
CHARGE=3+
SCANS=1084
RAWSCANS=sn1084
RTINSECONDS=1328.579
180.96237	0.94781664
195.11509	1.3887337
197.9709	0.33744821
199.01002	0.83971679
200.93513	0.99878923
207.05173	0.50315711
210.08445	1.1565036
212.93691	2.2716912
213.17451	0.39609677
224.03688	0.30396318
226.10836	1.5563623
226.72927	0.683157
227.95468	0.78908223
229.78637	1.7693067
236.80829	0.51073085
239.83432	1.4307205
240.34975	0.76850496
241.12352	0.42090809
242.78566	0.56824748
244.02485	0.28299269
245.00638	0.9328274
249.05652	0.20282813
252.07879	0.37920751
255.94799	0.46895408
259.00488	3.8287738
263.01276	1.4181743
285.19074	0.83508031
287.09952	1.1170747
295.88571	0.48189432
298.34785	0.84367513
298.80526	1.1974157
300.84807	6.441357
302.02848	5.5590141
303.13976	1.3355347
309.31526	2.1152089
310.0362	5.9465641
311.12131	1.0206586
312.04044	0.84650413
314.36418	0.64588201
315.67187	0.85750834
323.72027	0.4438464
324.03462	1.8891762
330.64035	0.46401097
336.52513	0.96852389
337.62824	1.6722715
341.81907	6.1428837
342.18579	2.3325462
347.09631	2.6216667
353.11407	1.7942991
359.13827	0.87612785
359.87828	0.56118006
360.94594	1.5476467
364.47175	1.3427578
365.62475	0.53985293
369.11928	1.1135233
371.89605	0.79958996
374.16936	0.233222
378.19458	1.8822128
380.07022	1.6907996
382.13516	0.43167197
386.89531	1.2748606
388.13939	0.30262931
389.1451	0.54766568
391.28956	0.39066392
393.16024	3.0679589
395.44952	3.4875663
401.09714	1.1076308
401.484	5.027469
401.80865	0.6724667
406.29579	0.52694458
409.16846	1.1372646
410.02622	2.7746359
412.1241	0.44459286
418.3061	0.44106003
422.87218	2.5150288
424.13238	3.4564076
426.98878	1.4962072
428.73804	1.5580376
429.64602	0.54392563
431.92698	0.55777613
442.84093	2.3837468
444.82578	0.74004209
445.18273	2.5616998
446.26491	0.78235816
449.49797	5.2326264
450.57655	2.1434179
453.23002	3.4360313
456.20203	1.5216567
456.60069	2.1534942
459.06787	2.7141693
464.60044	2.0454679
466.41985	1.2031673
470.18977	5.488926
470.95089	18.371623
474.01105	2.9113807
476.20235	2.6162018
477.3293	1.2985188
478.15924	1.7820406
479.74196	1.0528969
480.15019	1.5981984
480.60887	3.37982
483.33771	1.6777747
484.73045	1.8789891
488.05046	2.7404462
489.67665	4.9033057
492.14611	8.90644
493.66243	5.9460575
496.56121	0.9138843
497.28577	2.7057991
499.44987	4.6589184
505.38833	11.291876
505.92711	37.837894
509.71792	17.564476
510.70124	34.517817
512.752	16.010854
516.53579	264.12636
522.44175	0.915582
523.51044	1.3057756
527.17938	0.8985199
530.77641	0.85629629
531.16947	1.3651702
533.64532	1.475651
539.66444	112.29252
540.26666	17.783611
542.18665	2.3949219
545.1979	0.95074199
546.99466	0.95115366
551.25503	1.2924526
552.11475	3.5236755
554.17055	0.25664275
558.1287	1.2070092
558.80844	1.5187035
560.81087	1.2315069
563.00982	0.49725574
564.34406	1.1780945
566.62614	1.6879102
569.0084	1.5070581
569.80755	0.49628847
571.13818	1.3621011
573.29392	4.1618644
575.76602	0.35601095
577.19711	1.0333013
584.49064	0.55979685
587.8786	2.1964354
592.3762	1.4102357
595.1074	5.3903159
596.87969	2.5262355
601.18274	14.244796
604.20527	11.872623
607.44442	1.8219537
608.1154	2.8522374
609.97291	5.9525984
612.44676	3.1874268
614.7789	0.89879031
618.50262	1.4263241
622.69769	3.5367848
627.2621	0.95307482
630.33104	2.2499518
632.73883	2.7401413
634.35528	3.0255898
636.61029	1.6699717
638.21909	2.0323235
640.31527	0.72172885
643.30089	1.291108
644.84118	2.157806
649.85534	2.532674
651.19442	2.8919605
652.42274	3.9395378
656.30584	5.1838501
658.2997	8.3523706
659.5194	6.1066695
663.33495	0.93803817
664.93943	1.0757523
668.6151	7.5640265
669.15919	12.472982
671.72488	2.4280821
674.76741	3.3625742
676.35051	1.4746441
679.41688	1.2493182
683.3605	1.7012354
687.76166	3.9827896
690.90302	2.4070548
692.70013	2.3807394
696.58305	2.6977062
697.52514	1.1168242
701.20331	2.7844344
705.31681	6.3067314
707.74958	4.7358286
710.57638	1.0170283
717.33829	1.7123036
719.15158	2.4141746
721.82404	0.93582551
726.19651	3.1430056
731.13213	4.6343677
732.18733	6.541153
734.86273	3.9569688
747.35392	1.5572976
751.11499	1.4849556
760.37967	2.9157897
763.26546	0.76382526
766.27535	0.31671294
770.55861	2.6513392
775.27605	4.3568633
780.90212	1.5607541
786.11981	1.3626492
797.4733	0.98510449
802.23367	3.3841003
810.10504	0.67794735
816.20186	1.4128493
817.28361	0.26390392
828.10138	1.6943841
836.03012	1.6991478
837.81524	1.2477444
843.53784	1.1846025
868.16932	1.0306872
871.50219	1.6694739
900.08742	2.3459683
917.55237	3.1437932
932.39611	1.0321288
944.50265	2.686086
945.18027	1.3948055
951.35131	0.84754776
953.2886	0.54993705
958.27831	0.92211385
991.95938	0.62846225
1014.3165	2.3414634
1060.1555	1.32641
1066.3149	2.0196583
1100.7435	2.2691833
1202.151	0.94943019
END IONS

BEGIN IONS
TITLE=81: Scan 1086 (rt=1329.69) [E:\ORBITRAP\Laura\130123_OT_LB_Leaf\130123_OT_LB_wholeleaf_1.raw]
PEPMASS=547.28976 6333.1543
CHARGE=3+
SCANS=1086
RAWSCANS=sn1086
RTINSECONDS=1329.694
171.06311	5.2212527
216.9729	1.3698901
226.23007	1.6886509
242.98981	0.74878513
259.11722	1.4077871
263.07623	1.593725
271.91115	2.7709969
272.65106	0.6867281
296.79294	0.56183417
299.96121	1.0381105
302.33008	0.69830032
316.58431	1.0107517
320.08026	1.2967977
327.08796	7.0000003
327.58233	0.75422772
336.25412	8.7995812
358.75586	0.81100801
369.12952	6.0796969
369.88022	2.3658917
372.0748	1.2537067
382.80657	2.0745216
383.95305	0.72263209
386.90004	3.7423236
388.63764	1.263172
389.21368	1.5569836
390.91433	2.4743155
392.15179	0.6282382
395.082	0.78353506
409.03254	1.332016
412.09689	4.4461778
415.13274	3.519796
415.61328	0.98805566
416.22347	1.6198084
418.99638	2.6733776
420.26514	1.3779984
422.14848	1.0321533
424.66932	0.77472082
425.75038	1.1157648
428.35922	1.1071035
434.11933	1.1894139
437.71742	5.6478612
440.59364	4.4795899
442.0333	2.2511139
442.68043	1.2593286
446.32093	0.78944974
449.64555	1.8627655
455.54059	0.75464168
460.23788	2.6918276
461.26505	1.168802
468.73596	32.305065
470.21156	6.7148285
470.75741	1.1095511
472.88769	2.2770121
475.94569	5.3329621
476.84305	0.6970092
478.68288	2.5635889
484.48927	83.407766
484.88586	19.845326
488.21062	4.4987744
490.45344	7.3371788
491.6289	2.0061868
496.2235	1.0211129
498.06848	0.91465602
500.08775	1.2520479
502.04267	2.414911
503.14379	4.3273046
508.11534	24.386024
508.49862	6.4336456
513.33781	8.7212857
514.20564	1.9612976
519.20099	126.57633
526.48786	31.200719
530.14559	5.3712564
535.20585	116.65154
537.02252	14.50075
538.1725	5.9583703
540.84574	19.035717
541.14699	64.925571
544.39382	0.81754706
547.80426	1.8076071
551.22931	1.8906067
558.40472	3.1591059
560.71445	2.5888225
564.27414	1.9831088
567.12385	2.7527393
567.84642	4.1965046
570.26051	1.0105847
573.98046	2.1226465
576.6311	13.148641
579.55977	0.8947376
585.05295	46.29687
589.15423	2.387858
591.74481	1.5226014
603.12938	10.695259
607.74692	2.0597159
609.42836	1.3542635
618.15984	5.4641912
620.65893	0.96894927
621.22741	2.8214655
627.19847	31.769682
629.89237	2.6464288
631.49995	2.7601338
634.50309	1.6457665
642.77717	2.0060912
645.50394	2.0141269
650.07596	2.7042869
653.23144	3.2662692
656.88934	1.5450149
658.35418	1.2934813
660.60366	2.2570325
661.45161	3.5113908
663.5783	3.4254571
664.22571	4.0697872
668.18714	9.347394
671.23076	20.877896
676.32265	6.2287941
678.87962	1.9056229
679.88559	3.6888489
685.27969	38.792915
688.23582	4.7648459
698.95342	1.5115673
702.31469	3.1828235
704.78585	1.4842033
711.4342	2.5310872
713.46201	3.1198027
717.27457	2.8125685
726.30514	8.1157356
726.75721	15.242504
735.2604	232.56191
738.33265	2.8775589
740.68216	8.0144455
742.24263	7.6848183
745.31242	1.4255507
751.28607	4.5993364
753.39065	2.2528393
755.30901	2.9216426
761.74216	38.55562
770.76518	19.919699
776.07462	1.7825401
784.18365	1.3206237
788.36914	2.2925611
803.31391	1.5417913
806.34962	1.0954732
814.35058	1.9268454
821.24566	3.7952015
827.39935	2.3878003
839.29702	16.027458
845.31436	2.9610173
848.88665	1.0100573
854.33154	2.591495
864.98692	2.086747
878.34582	0.95495661
884.20054	1.0923127
888.36932	1.5126079
918.12979	1.5388309
936.38342	5.8922669
951.21789	8.5951531
969.11352	1.9049073
976.31823	1.0503608
1037.3165	1.3441385
1180.3776	1.511894
1272.3951	2.1055749
END IONS

BEGIN IONS
TITLE=82: Scan 1087 (rt=1330.37) [E:\ORBITRAP\Laura\130123_OT_LB_Leaf\130123_OT_LB_wholeleaf_1.raw]
PEPMASS=745.01411 5782.6763
CHARGE=3+
SCANS=1087
RAWSCANS=sn1087
RTINSECONDS=1330.3668
213.10764	0.56304707
242.01773	0.33360417
256.85132	1.0884124
261.58325	0.38645466
262.27365	0.46334637
268.0188	1.8278049
275.2284	1.1336249
282.11599	0.29174955
284.78248	2.4320995
285.24912	0.87171249
285.93269	1.1664442
300.1138	0.51233966
304.90399	0.85164719
309.12188	1.1854238
314.17523	0.3169336
324.3957	0.70654307
326.60337	0.43388704
327.0034	1.5521507
328.13104	0.36499338
338.0373	0.33852931
338.92998	0.64586213
341.02628	1.0445272
343.22306	0.62995568
348.72998	0.47157602
351.91404	0.58196417
353.13416	0.58355823
353.91657	2.6929661
354.76168	0.99017891
359.05682	10.069891
360.22438	1.8754165
371.98338	2.9722257
386.05866	0.34075593
387.05936	0.88418567
399.78113	1.0967849
409.13495	0.35250256
413.32363	1.0762166
416.13776	0.24035825
421.84918	0.33242822
430.18962	9.4631843
439.08744	1.2227645
442.31036	1.0961418
444.30229	1.0552052
445.23054	1.5168546
455.94818	0.76535213
465.01806	1.3593757
473.09283	0.67292682
482.90106	3.2102422
484.15179	3.1469698
500.10567	5.2485444
501.14284	11.951228
504.88374	1.1315807
505.34242	3.3050241
511.11505	0.34443264
518.05822	2.1118293
519.14443	1.1630898
523.12621	0.75913136
528.41713	0.77497181
530.59588	2.4858794
533.17466	0.67958514
539.29305	0.89259441
540.04095	0.3069669
556.04376	0.47987814
559.80421	0.6498945
562.21643	0.57757288
565.80167	0.98307013
566.34346	1.8633815
573.04315	1.1242588
577.9541	1.4118438
583.12764	0.29492771
584.19144	1.633284
585.3015	0.2964895
587.24196	0.51623695
594.30129	4.4094702
595.01986	2.2433009
598.94773	2.1340201
601.1338	5.9387241
607.48883	2.24608
612.31868	0.65533729
612.8428	1.5015445
615.6139	1.3567726
617.10632	1.5116202
620.52054	1.8505334
623.23059	2.0285302
629.09955	1.6858066
629.54834	0.43495046
635.14571	0.40193888
636.02874	0.82768122
644.28056	1.4983102
644.74999	2.9591287
651.92994	9.0608707
654.42345	0.87194521
659.51819	3.7724043
660.35408	1.1556451
665.92418	3.6345379
668.7072	3.3198138
673.69839	13.405741
677.45595	9.5218818
683.20545	10.128917
683.92979	13.849309
687.24043	2.9311639
689.20775	2.0827417
695.80552	4.262896
701.23663	10.707026
702.42115	3.2214416
708.88412	7.0161469
727.52062	19.595387
732.98775	38.865283
733.95891	14.001444
734.55184	3.6022059
735.89629	3.6619504
736.29979	10.716592
745.55823	0.6352354
752.13134	0.97812977
759.08573	5.1403998
762.11075	2.1351999
764.33861	2.0688866
769.8849	3.6753243
773.26336	24.761454
773.79514	5.860222
776.68304	3.6306903
778.62023	2.1345793
787.92162	3.5704952
791.27607	1.7796392
793.86007	1.0269135
796.45945	0.73902618
800.28975	6.5841512
803.32611	12.202883
809.38076	3.3045666
810.93274	4.4622991
816.80448	21.485078
817.27614	31.358947
827.60463	5.1445721
832.45966	2.3381274
836.02136	3.5718426
838.19634	3.9206984
841.43036	1.1561557
843.04729	0.75896
849.34276	3.6686948
853.1308	1.0116226
858.28807	13.243307
862.07052	2.6736534
867.33125	53.064248
870.87873	2.5011946
872.23375	1.789549
876.36064	2.2109097
881.28506	2.7407714
885.13319	6.4692843
887.35797	8.9413932
892.97152	3.6548768
894.0565	5.9119506
902.3197	19.183886
913.82748	6.9661074
920.34415	8.3399758
922.26406	13.855695
923.37224	23.468232
927.31825	13.678212
928.76608	23.357786
931.28029	39.634456
937.74983	43.235591
941.83853	5.1547205
949.41924	6.7295798
957.98608	1.3911151
965.88686	31.4127
974.8501	200.40451
985.3895	1.6004396
989.6858	2.2006179
1007.3649	1.9617066
1015.2799	9.0604979
1020.295	7.6672491
1024.363	47.58747
1028.113	3.6951189
1035.3445	1.1029223
1048.2846	4.1099233
1082.2263	3.8143084
1086.8028	7.4853166
1089.3194	3.0069453
1103.3676	1.4939773
1113.3066	1.0023766
1118.3054	0.85435808
1123.4455	1.022879
1130.0631	1.8508754
1153.4335	0.71780251
1183.1102	1.5420422
1188.5583	5.2476538
1245.3037	1.0217982
1285.8293	2.0633361
1302.6394	1.5862774
1305.4655	0.81204252
1316.0775	1.0561801
1321.3635	0.55318818
1333.3849	1.2638385
1346.6165	1.4288882
1355.4012	0.49256508
1375.3114	1.4053905
1380.5649	0.63695115
1418.2797	0.48368673
1431.2484	2.2513825
1448.5467	1.4487313
1488.4751	0.90279802
1503.5168	1.9603842
1531.7898	1.0261529
1571.5543	0.91903096
1590.2519	1.7782851
1716.4637	1.1144236
END IONS

BEGIN IONS
TITLE=83: Scan 1088 (rt=1331.1) [E:\ORBITRAP\Laura\130123_OT_LB_Leaf\130123_OT_LB_wholeleaf_1.raw]
PEPMASS=437.24298 2626.8547
CHARGE=2+
SCANS=1088
RAWSCANS=sn1088
RTINSECONDS=1331.0971
129.23479	0.37402429
134.9599	0.32726042
146.07928	0.24271225
147.11588	2.3981118
156.86493	0.31956677
159.83943	0.83416371
173.87534	0.49907149
174.91454	1.0197046
176.11719	0.66420105
180.90352	0.32287267
184.9084	0.60050806
185.77442	0.37976474
186.89802	0.23423229
197.00563	1.3641052
201.15171	1.1780994
203.81373	0.65472553
204.96497	0.3203899
206.95679	0.57118921
210.79785	0.4242371
212.94135	1.1930533
215.10257	0.23428014
216.95508	0.28406534
218.87469	1.5085929
221.09161	1.0333781
225.74331	0.30020132
228.92014	0.63200578
229.8916	0.49368732
233.89438	1.2685002
237.90575	2.3017371
239.14164	1.4573128
239.81756	1.5875733
240.69082	0.4459842
241.58706	0.83659319
248.8901	1.0674053
257.5549	0.42181062
267.71063	1.3150646
269.88391	3.7528369
272.21832	1.4920916
278.65472	0.81505853
279.133	2.5419484
282.11987	0.77775349
283.66485	0.25855196
287.1029	0.6560223
288.01275	6.9713472
290.95356	0.53825956
295.01266	1.0699549
299.87335	0.3206043
302.28585	1.0891799
306.06182	0.69416643
309.04233	0.48757536
314.06725	0.89906168
316.20547	1.0472389
318.58893	0.85556088
321.00934	1.2663
322.74625	5.2201412
323.86261	1.1241517
324.69619	1.6605627
325.77805	2.8145838
327.61991	1.4184248
327.96873	0.35737253
330.11598	4.3762885
331.29326	1.0697927
331.67626	2.854358
339.11987	1.1154942
341.0258	1.737044
341.67697	0.35602544
343.93439	1.2321607
345.24872	0.68301005
350.05419	2.5328023
350.46528	0.53274108
351.17039	0.39584874
351.92567	1.4701492
357.59536	3.4723276
361.60113	1.3799622
363.30338	1.2435798
364.93659	0.50902703
369.52933	5.9049117
370.82771	1.825249
373.16228	1.2570224
374.48395	1.059959
376.853	0.51492427
378.04145	3.3170141
378.96595	1.9336244
379.84371	4.5847702
381.7968	2.1328388
382.88651	0.96708528
384.11007	1.9102711
386.21806	30.881873
389.13695	8.5418871
392.3648	2.068801
395.83785	15.457203
400.14121	0.76862156
403.06992	7.8241437
406.10367	2.4128415
406.95015	4.4059662
407.65938	1.79936
410.52855	3.4796217
412.85988	4.6007249
415.40128	5.6415717
418.12488	2.1544645
418.87602	6.8198081
420.17664	2.6083654
424.0624	16.232047
428.15693	24.10203
430.01388	28.098693
430.37479	4.8291636
432.60407	0.79611065
435.40008	0.33418359
437.0283	0.97786792
437.6982	1.0760335
444.6318	6.6617226
446.20634	3.6036323
448.06245	0.91196722
451.88926	2.0284025
453.95652	0.97757642
455.50358	0.96310561
457.04748	2.1599029
457.94101	0.86223016
460.01922	0.76454631
460.78677	0.82414682
466.29371	0.89186135
469.98506	15.109471
472.13651	3.2033673
474.86396	2.2334961
479.32048	2.5968175
482.10549	1.039252
485.24104	10.246366
488.04664	16.754771
491.12618	0.31745952
493.52191	3.7375126
495.93201	0.40419723
496.52541	1.0295217
499.15497	0.70285836
501.62804	2.7579987
505.51551	3.1319488
506.28357	5.4532369
511.46189	2.5474869
512.87247	4.4244995
514.10981	3.14791
515.93382	1.7569591
517.18073	2.0299252
520.42002	1.1146645
521.61777	0.31552153
523.65714	4.4548893
527.15783	2.0147753
534.12252	2.0056746
538.3329	4.677863
539.36602	2.967849
541.204	1.074717
544.79309	7.2100255
545.20201	9.567494
547.2357	3.0926716
549.2639	4.6642774
555.29796	2.2156083
555.95465	3.5986267
559.96618	0.65576529
563.05529	3.4892894
569.15056	4.7379275
571.92757	3.5971888
575.36539	0.55687584
580.19263	1.5292602
582.19236	1.0504795
586.24482	26.590623
588.15213	16.423588
589.15809	1.7945341
593.46215	0.54952746
597.17559	0.85114517
601.018	2.0602078
604.43566	1.6512501
605.25274	3.6752033
616.05139	6.3424662
621.28308	0.82925123
628.56902	1.8116997
629.10994	4.4701106
634.16095	0.86194417
639.88311	0.85386056
641.42376	2.1664579
645.23459	1.5864706
646.48388	1.1611983
654.4457	3.1518372
655.26684	1.1112063
658.09742	2.0860135
659.19723	4.1141407
664.25757	1.3178502
672.28965	6.0738749
676.08265	0.39875048
678.25888	0.43582723
681.08374	0.49046695
690.92331	1.0373315
693.39786	2.8886563
695.32322	1.5251696
698.78914	3.7018831
704.22831	0.61180371
708.23053	0.97602364
716.45123	0.56673222
723.14715	0.50510567
725.04595	1.0592148
730.05572	1.7606735
730.45461	0.67033566
736.28827	1.5196159
736.91816	3.4318045
740.22109	1.271694
741.41126	0.60451201
752.98516	1.4852917
760.26184	0.94409045
769.78099	0.97943932
772.43638	1.0719282
774.29877	1.5076231
776.3667	2.0021689
805.48394	0.56235508
847.37066	0.90747896
870.32189	0.46415125
END IONS

BEGIN IONS
TITLE=84: Scan 1090 (rt=1332.06) [E:\ORBITRAP\Laura\130123_OT_LB_Leaf\130123_OT_LB_wholeleaf_1.raw]
PEPMASS=456.53356 4644.4063
CHARGE=3+
SCANS=1090
RAWSCANS=sn1090
RTINSECONDS=1332.06
142.0498	0.49506187
154.76686	0.73451312
157.15507	1.1578788
158.12268	0.66353454
166.81901	0.97015921
168.23437	0.46104566
169.22585	0.59279467
173.01552	6.2640415
175.0464	3.7759729
177.02722	2.874623
181.11327	0.61739744
186.94255	1.6346754
193.69309	0.65618489
194.89333	0.99737656
195.34581	0.46478861
196.89201	0.48290974
197.21443	2.272287
198.15224	0.4374154
200.92509	14.832075
202.81975	0.34075543
210.44205	0.83442573
214.70873	1.3722605
225.08618	0.47179082
226.36418	1.7438658
226.91628	0.61671653
229.22486	0.51752666
230.00229	1.2645782
231.1951	0.31949608
233.31755	1.5372272
242.17663	2.4707685
242.97792	3.196904
249.20331	0.91873953
250.03488	1.3894208
251.02406	0.56452631
255.30886	0.97297805
259.27691	0.71242107
276.26052	0.47820581
277.02023	3.1731353
285.12484	0.40356775
294.22699	0.86756124
296.06173	0.9361942
298.44125	4.4852535
302.5718	2.2840178
305.3262	0.85485311
318.83832	0.86781621
319.9777	1.9157213
322.10395	1.2728189
323.32122	0.94375355
325.91655	0.55863258
327.062	0.93438737
331.35235	0.63181542
334.00963	2.8910887
337.61661	1.4661592
338.14841	2.6645013
340.0899	2.3406666
347.87413	4.0707025
348.5244	1.3270345
350.04494	1.6229125
353.0818	0.73977647
355.52593	5.2686088
355.87316	0.80018986
356.733	1.3193438
359.25512	1.8382942
365.99921	1.259426
366.47333	2.8781877
367.92387	2.188743
371.29699	4.5372436
371.6587	1.5899033
372.75418	1.0199011
373.17602	1.3348455
376.58974	1.9344678
378.41783	1.6992213
381.57383	3.8028709
384.05493	3.1577082
385.16373	1.4857186
389.70113	83.421878
390.1432	19.918654
393.85663	3.7020704
395.29304	1.5241114
398.70742	9.7106721
401.3266	2.9113437
403.17983	8.5087691
403.59981	1.5635809
405.46782	2.3861292
407.02813	1.1545753
409.00162	0.62374528
411.06343	3.906851
411.45185	1.7640543
413.13075	3.3456307
415.98471	9.5300304
416.67031	2.8683292
419.18824	0.71410728
424.33821	3.0140876
425.6728	5.7943857
427.7522	4.8145685
430.29253	4.394455
435.55273	7.1661084
437.44473	6.8039783
438.05597	7.85861
439.07263	5.2884251
440.35902	6.5555197
443.82043	7.7096453
446.24253	29.634127
446.78974	8.9982226
448.14875	6.3348221
450.17991	14.031307
450.62258	3.2020269
452.88289	3.2521689
455.72912	6.0068288
459.93104	3.7340586
466.27666	1.9281161
468.45838	1.4490932
470.28793	1.9392676
471.14759	0.84115853
476.65346	2.4767995
477.3638	3.4981266
480.96118	0.55038068
483.03545	1.1568463
487.15127	1.6178513
488.36223	0.96646291
491.68999	1.5552311
492.86886	2.3212696
494.11484	5.1700025
495.28824	1.4242549
498.25989	1.4687499
499.49203	1.0155774
501.48965	1.1600446
502.17341	1.3672427
507.22138	2.2536512
509.58785	2.7853539
512.57372	24.859611
514.39891	3.3871777
519.91205	0.60612821
522.90865	1.3026157
527.96192	14.337874
529.30235	2.0053071
531.08854	3.4649322
532.2613	2.0205285
537.78718	1.4081719
539.11438	2.2016512
543.14452	5.0156977
548.15964	1.2987042
549.38133	1.3835597
551.25074	1.9326722
553.2927	1.3072976
556.01881	1.5142529
558.42607	4.0270743
561.22757	4.4864639
569.17717	17.827214
570.66836	2.7074736
573.49245	1.84274
574.25494	2.1405203
575.1747	6.5824046
580.26372	3.3043047
584.13739	264.39054
590.74206	4.6872415
592.70071	1.39687
595.24696	2.5589109
596.72625	3.1631493
598.29813	2.5091839
602.31835	1.1350253
602.86407	4.2451188
603.9588	1.7826046
606.86781	1.0958969
610.14052	3.6698805
610.82395	1.6916073
614.08796	3.8259625
618.82092	2.7853248
619.70403	5.7740035
624.00954	3.4462269
627.69821	19.6312
632.91976	13.997991
636.16127	5.5247925
638.15511	0.66212737
646.5171	0.51709456
649.26096	4.0135277
655.1224	1.2811238
661.02014	1.8493824
668.26934	46.048425
671.25743	1.7977889
698.25396	3.2680613
703.44396	1.0903077
708.13548	2.2711008
710.3958	5.1179463
711.10317	1.6996673
717.17823	1.351909
718.83393	1.5465802
725.86877	0.65085674
735.57724	1.9465488
737.94247	2.0803731
743.35	1.984907
745.3081	1.4254123
747.70779	0.91297992
752.15982	0.99989441
756.30543	0.94706532
760.12854	1.8504138
765.4142	1.0852532
767.13751	1.6284905
775.14426	0.77105868
778.44702	1.4886731
788.30316	1.4414341
805.45844	5.3022015
809.96818	1.2199571
812.34948	1.8402388
826.31824	3.3066169
835.28993	3.9880709
838.43118	2.1492407
849.30536	1.8642995
859.05389	0.83914026
885.39221	0.88974038
902.23114	0.57876401
910.19885	0.60826129
991.20834	1.2318218
993.31707	0.95309516
999.54669	1.1762398
1033.589	0.59231784
1039.9977	0.84590844
1056.2591	0.65271534
1082.395	0.70983645
1093.653	1.1595217
1097.3322	0.95191265
1150.2766	0.98309195
END IONS

BEGIN IONS
TITLE=85: Scan 1096 (rt=1337.84) [E:\ORBITRAP\Laura\130123_OT_LB_Leaf\130123_OT_LB_wholeleaf_1.raw]
PEPMASS=776.38881 3818.6003
CHARGE=3+
SCANS=1096
RAWSCANS=sn1096
RTINSECONDS=1337.8446
239.89041	0.78952448
248.12688	4.3248155
254.71325	0.58889686
287.01621	1.5159435
297.14406	0.3169296
299.16131	0.24024638
308.13291	0.96468959
308.91647	0.78908849
328.19485	1.1680237
341.18887	0.35334182
358.97454	4.2724362
364.91049	0.39119907
370.20907	0.52443232
376.85069	0.63456113
377.18493	3.5900931
382.0946	0.77138547
396.33442	1.0969788
398.95877	2.143879
402.3871	0.35640218
426.18475	0.99821318
429.90841	1.3030016
431.41272	1.6885439
441.26571	1.6374574
443.36679	0.93824111
447.88295	4.886776
449.14767	1.0655532
456.29608	1.214249
464.54736	3.625196
473.23322	0.79115478
477.30605	0.62955615
480.56451	1.014582
482.11908	1.5135938
512.30225	1.1839675
515.14679	2.3077354
519.22668	5.2978876
521.14306	0.90876361
526.23965	1.0867936
527.33564	0.60925453
529.91078	0.39687538
530.30252	1.1635902
535.97987	0.88607203
538.21136	1.3376945
549.08716	0.43463267
567.12838	2.6929573
570.22992	1.7241753
572.63104	2.6328875
580.23937	1.1943191
582.76383	1.8764103
586.24105	1.44445
587.26517	0.7784815
588.91453	0.48342106
599.64997	3.6233708
600.83837	0.99006144
606.17931	4.4874983
607.20906	8.7741079
608.23064	2.5748878
608.76455	5.4457016
611.90897	1.2545993
617.21876	0.95887429
619.6278	1.5330013
632.46429	5.1152785
641.02258	3.4450769
643.18584	1.5566129
645.31262	4.1742137
650.23984	2.3745437
656.21456	0.63280968
659.62535	1.8342951
663.18426	12.30899
667.35712	4.001056
667.87302	6.6896333
676.23968	5.4762386
676.71294	9.3669588
681.24853	1.3062274
685.21002	5.2650777
690.64495	2.7254638
695.47821	1.2355358
696.72069	1.8282389
702.04886	13.516125
703.31684	11.587403
711.65586	14.987697
715.27759	7.8476658
720.2456	32.3142
721.33236	5.62315
724.17936	2.1159533
731.63708	3.6679214
737.24306	1.6806736
739.59907	1.4099669
740.46959	2.1060236
744.16444	1.0020281
746.9821	0.62090222
750.31795	1.9560122
751.23323	4.307933
758.89113	8.3536465
760.18922	5.4797242
764.57849	26.1345
765.58253	8.5593594
790.93124	2.8324968
792.23505	5.2001896
795.20241	5.149081
795.79634	5.3780547
799.97289	1.4828229
804.22224	78.995429
807.92961	4.366347
811.8256	3.6113055
813.85594	2.1075649
816.45476	2.7408277
824.88153	7.947853
832.69933	20.079142
836.52731	2.7567035
843.35714	1.1883318
846.90748	0.46955433
850.62174	3.2040827
852.26143	7.1034079
852.70062	2.4815721
856.55356	2.7003943
861.24409	12.49706
863.94076	3.8884454
866.46892	4.2192541
870.42502	3.336049
873.13237	2.5700857
879.77892	1.1172192
882.38555	1.8996148
887.25682	5.3024739
890.76634	4.5038667
895.80198	2.6662467
896.37316	4.4192683
904.75878	6.3369266
905.32695	14.982155
912.17626	2.5158974
922.53785	3.8733406
926.2403	2.5712638
931.24737	6.901248
932.32366	1.7542615
939.67814	4.2879786
940.23054	6.0026766
941.8773	2.5552236
945.07736	3.4793832
948.60484	2.3739761
952.27721	1.3082938
953.58536	1.1625652
958.23486	4.0639869
967.13869	6.4794726
968.70057	3.4835455
975.84925	14.82186
976.36356	28.141702
985.46772	3.2791627
989.18512	1.5707922
991.075	2.8677801
992.89829	1.668954
995.50862	1.0202123
998.31121	1.0324148
1006.8993	3.029226
1011.44	3.7363771
1015.8121	1.3443141
1023.7388	2.266973
1031.2083	6.5008727
1032.7146	2.8434892
1040.2576	46.708797
1046.9289	4.8050788
1051.9192	1.0367112
1059.1029	4.0991033
1064.4776	2.6092794
1069.19	1.8348159
1076.5089	2.6603614
1082.282	5.5864561
1090.7436	27.984202
1094.3663	2.7439634
1100.1488	0.76224139
1101.4363	0.80424214
1112.297	24.76935
1117.3273	2.8440326
1136.0939	5.9926313
1151.1083	1.4810395
1166.1448	1.4073393
1174.3808	2.0511898
1183.0478	1.7926965
1197.2229	2.54328
1216.4752	5.3480761
1223.0677	0.90284088
1238.4953	2.3277521
1242.2242	1.1423748
1282.6581	0.8968485
1294.4365	3.4354968
1300.3142	0.72381327
1318.2353	1.1179464
1325.3816	1.5596095
1352.0285	1.5931685
1366.5321	2.501389
1373.5347	0.50696859
1384.125	1.2719056
1396.6243	1.2132502
1435.0388	1.4680771
1452.0773	0.9099299
1462.1345	1.2885751
1465.7171	0.46553548
1479.2677	1.3072462
1519.3677	1.0898375
1554.6793	2.0792861
1559.9159	0.78228021
1608.5155	2.7159602
1635.9081	1.3097374
1651.6641	0.79518976
1656.116	0.70298131
1662.363	0.71713035
1704.6882	0.46473324
1807.7649	1.079707
1880.5785	1.9197705
END IONS

BEGIN IONS
TITLE=86: Scan 1101 (rt=1341.36) [E:\ORBITRAP\Laura\130123_OT_LB_Leaf\130123_OT_LB_wholeleaf_1.raw]
PEPMASS=468.50763 3413.5862
CHARGE=4+
SCANS=1101
RAWSCANS=sn1101
RTINSECONDS=1341.3556
157.81394	0.51050917
159.02884	0.42109479
167.28944	1.4300007
175.1096	2.1555632
184.55344	0.67516378
195.0597	0.8358731
196.17145	1.4532123
199.05164	5.1560816
200.15996	0.29524518
202.84065	0.61028542
209.97507	1.3130487
213.0993	0.39215196
214.55678	0.61010992
215.19451	0.77520598
225.25035	2.253975
226.93696	10.495803
228.06092	0.3074067
230.99131	0.99775853
242.74093	0.25520457
248.90591	2.0237222
252.67773	0.4567497
257.98394	1.1210285
263.21786	0.3632042
268.08194	1.2954789
269.98076	0.26996294
274.11702	1.3910091
276.16216	0.72581793
277.08532	0.51932891
283.1365	1.5341215
295.22753	1.5085036
298.46284	1.6792906
300.03573	0.48450414
300.91848	0.58048984
307.92349	0.80538395
312.39958	0.61488925
312.93496	0.25835716
316.56914	0.95566808
318.41758	0.40636235
319.08878	1.6874494
320.52642	1.004767
323.98421	0.49469244
326.72143	1.9682303
330.857	1.3748519
332.17795	4.0686198
337.19377	0.77472812
342.0682	0.63059328
343.15509	1.3344344
343.54567	2.485899
346.00094	0.48468413
346.70217	0.70177224
348.90688	0.85232585
352.74478	1.345591
355.16932	0.84774129
356.15122	1.9982702
356.96515	0.55904719
358.19019	0.55087846
360.69731	1.4799266
361.19244	2.3243198
363.61984	2.8212023
365.16879	2.4500798
367.76983	2.9923611
369.72525	0.70607901
371.15396	0.6003882
371.54105	1.7114781
372.57104	0.85056048
373.8849	1.5770189
375.12619	0.5857092
376.08682	2.9691387
378.5709	1.5852674
382.51498	2.7310087
385.70611	5.6381845
386.21192	11.69235
386.95837	3.4843726
391.40304	0.52065904
391.55689	0.18641294
393.55431	0.47777
395.15602	0.52973775
396.19231	1.5033266
397.72997	1.0118051
401.41023	1.3598618
403.20274	1.5921362
403.99791	0.62402725
405.16888	0.34531193
406.29249	1.1181877
407.44447	2.4627928
409.06533	1.3883714
417.10578	0.64313148
418.3007	3.8816765
418.7988	1.0524785
420.65302	1.3867482
421.8891	0.83326068
422.68655	1.7211049
425.0471	0.40945088
428.03843	1.5382402
430.54827	0.96386043
432.10456	1.6686689
433.10948	0.87159966
435.68396	4.3000854
437.63259	6.1362508
441.38663	9.0724704
445.30912	3.5272776
446.18854	2.0076844
447.51752	3.8867153
449.43314	2.507389
451.18038	6.1990189
453.62173	1.3003173
456.21051	7.4078193
458.09816	6.7120085
459.30454	14.284963
460.15476	6.119223
461.13239	9.7654088
461.65486	13.857488
463.86137	2.105677
467.74545	2.0238955
468.83762	1.1792535
470.44224	0.86957115
473.38899	0.69552269
476.2793	0.6008695
478.19258	1.1320487
479.59719	2.0439054
488.01329	1.1487147
489.80172	0.53163902
491.72889	3.6534084
493.76236	6.6725384
495.42976	2.6360839
496.75157	1.4221491
499.65943	0.51854947
503.69092	2.1309663
506.03284	24.036497
506.50415	5.2836524
513.03177	4.2687634
514.62317	3.6173218
519.62573	10.615977
521.7748	1.9353175
524.36978	5.0298207
525.39154	4.2633814
526.88175	3.8594641
527.45903	0.70990433
532.09527	5.7534865
534.19581	0.65251008
536.20188	4.2713415
539.13091	2.7683617
540.26862	1.4263865
543.09338	23.31592
548.9821	225.27605
552.89191	3.2579415
556.3265	3.6447656
557.14745	1.1378389
559.91742	2.378004
563.14253	2.239508
565.39115	2.0529767
566.09674	0.74341555
571.74239	6.5090972
573.34507	2.8839976
574.63053	2.2288737
577.2451	1.4772575
579.3024	1.8345427
584.4912	3.1344707
586.64603	11.579229
587.32646	6.1996781
589.30792	4.0458927
590.18931	0.76262926
593.3114	0.25695141
596.25041	1.3359862
601.18291	3.2196774
602.35995	4.7358556
604.89201	1.5141981
608.16302	4.978749
611.74977	2.4377613
612.99763	1.0851575
615.25998	0.88258356
616.3537	1.9229535
618.9721	0.76984329
620.31174	1.9588483
622.26987	0.70939019
623.48628	0.54843719
627.70687	2.420163
628.13384	3.6669044
635.18649	0.96995853
638.09686	1.5724637
638.82071	2.7607887
642.26895	0.53179866
649.80932	3.0938828
659.62152	3.2450088
662.29015	2.3227326
666.53134	1.6813581
669.7423	1.4651872
672.66676	0.29174251
678.91075	0.42575318
679.65157	0.60916319
681.34609	1.0687022
683.24975	1.8509909
688.23671	2.0884377
692.22657	1.0505255
698.30205	0.56201383
702.02368	1.5225943
706.54167	0.40892131
714.82924	1.7900634
718.26255	0.98924372
721.87383	1.11955
723.25771	2.2179031
724.30034	1.2717501
728.9728	0.38851384
731.69596	1.3837422
734.84469	3.0877008
736.24742	4.9512234
738.04998	1.6002353
739.0579	3.4170401
745.00984	3.8399729
752.38547	0.46854362
755.86041	1.9469596
765.32607	0.98961561
767.39099	2.1138815
778.51696	0.43799934
787.82763	0.66217842
790.3349	1.6031818
791.35001	3.4955089
805.31457	0.38092857
843.24621	1.2496843
959.74352	0.74069466
964.38494	0.71236813
1010.5038	0.4413675
1012.4727	0.56793266
1041.9154	2.1836029
1162.2637	0.46697073
1194.7372	1.3711211
1221.2765	0.6114994
1239.5293	1.616025
1332.2812	0.34913098
END IONS

BEGIN IONS
TITLE=87: Scan 1103 (rt=1342.55) [E:\ORBITRAP\Laura\130123_OT_LB_Leaf\130123_OT_LB_wholeleaf_1.raw]
PEPMASS=503.24906 5641.3188
CHARGE=3+
SCANS=1103
RAWSCANS=sn1103
RTINSECONDS=1342.5457
146.92987	0.43421868
158.00208	0.75570496
159.07375	0.66221875
176.0258	2.8437746
184.86456	0.47689978
188.99947	0.49479561
191.04022	1.1921854
198.97014	2.035938
201.11106	3.3797625
203.01906	10.85266
207.40506	1.2717761
215.97856	0.69096965
216.9339	2.5824102
224.85663	0.88717491
228.08644	1.2395697
230.63215	2.5992432
230.97764	24.098091
234.90356	0.34984418
238.78371	2.3258718
239.96769	1.0067558
243.92391	3.0774167
244.83914	1.2560588
272.04904	0.5978781
276.16	7.3163751
278.1146	0.99099796
282.95392	2.0608633
285.84063	0.6509949
297.07207	0.50478302
298.75634	2.5846953
299.91385	0.94062214
306.82888	1.3657796
310.89194	0.86296349
312.16918	0.75036289
313.02268	0.55353979
318.25851	0.96681997
329.02602	1.0217127
331.63197	3.2025843
336.2989	1.6373459
338.89466	1.4899357
340.68793	1.5262501
342.17115	2.5887665
343.00265	4.564754
347.56355	1.47326
349.95831	0.41235187
352.05423	0.70434314
352.61846	1.2781931
356.02292	2.1078538
361.407	1.4637338
365.06859	0.94835438
365.66885	1.0883743
370.16812	0.62040812
380.1192	0.62773013
391.21322	0.71754066
397.10396	3.4238581
398.95499	1.9073176
402.12882	3.936987
405.67412	6.4843025
408.62441	3.1986581
412.05118	31.154716
412.81946	18.767336
414.50323	17.497082
416.0102	1.861324
418.20431	2.1253107
420.17706	1.5465289
423.11353	8.5680596
425.53322	8.687428
426.4405	5.4408408
428.10731	3.9213971
429.83535	1.3046742
432.1621	2.0936977
434.70173	2.1839042
438.97425	45.54794
439.25513	8.2005716
441.01177	2.7843191
446.35361	0.54577813
455.62662	5.4900288
456.07373	15.34396
461.48816	2.3335256
464.60359	7.2687477
467.7272	2.2045527
469.82111	12.902515
472.22886	3.8888377
474.98124	4.6747331
476.3624	5.8594276
478.53475	5.2666161
481.67143	8.9995437
485.27892	12.364867
493.16497	66.397595
493.78947	17.10227
495.80036	6.6092631
497.62334	7.630418
499.35817	3.5857634
512.93485	6.2909742
515.7432	5.9570412
518.1867	2.7228258
521.16813	14.936146
526.14431	10.470603
530.81792	0.92651903
535.06593	48.509098
538.46167	1.754659
547.19616	6.0780684
552.23948	20.029721
554.19749	6.4975299
554.59069	7.6524825
559.15369	4.4491255
559.92189	2.9216414
567.94854	0.80449881
572.71936	3.0189439
581.30133	8.9928239
582.12497	4.3816937
583.25538	5.5076687
589.17222	3.529366
590.12913	1.6085762
591.73712	3.218831
595.76346	4.7132384
597.35159	17.44253
600.33056	3.1910894
606.79798	2.0776507
607.65692	2.618797
610.18927	0.68903205
613.06678	1.8050575
616.61926	7.1059921
618.67033	4.1485903
622.75927	0.71813375
630.70658	49.689889
639.21879	241.73256
642.31378	4.3885532
646.3681	1.023106
652.20319	4.8426076
654.44847	4.3738415
657.1103	7.0919232
659.82912	6.6332816
663.30479	1.7216144
666.32427	2.6206165
671.15	2.6131586
672.21017	5.0044204
675.48167	5.5573344
680.1855	29.79118
688.75896	49.078994
692.13744	7.1688767
696.23416	4.6908358
700.18296	3.2642101
702.99567	2.7388544
708.0793	7.1828263
721.72967	4.034346
726.12351	6.4783783
729.15997	5.64979
731.55178	1.0642802
745.11866	6.5039729
747.44827	2.6592516
754.23455	2.2301268
759.24421	1.722801
760.39727	2.5925797
770.11036	4.9363775
776.3624	9.2963601
777.33943	4.7223653
784.34739	2.6778698
786.33306	3.2379
803.06432	6.341594
807.07984	2.4751273
811.06045	1.4123215
812.39186	1.7754774
815.43151	2.0033083
821.19614	1.321937
824.95839	3.4316251
828.31833	9.425
833.52337	1.092049
839.23333	4.0528601
843.95705	1.4792043
848.10979	1.9461158
857.27259	5.1529723
858.37468	1.6294417
874.29907	0.73066312
880.31536	1.2663116
890.35315	1.2324894
895.34771	4.6948731
927.68017	1.7067064
939.54516	3.2541636
956.22998	13.903571
982.45519	0.92671266
1066.3553	2.0233937
1085.1289	1.8782277
1108.3025	1.2282496
1414.4665	2.0898902
END IONS

BEGIN IONS
TITLE=88: Scan 1108 (rt=1347.07) [E:\ORBITRAP\Laura\130123_OT_LB_Leaf\130123_OT_LB_wholeleaf_1.raw]
PEPMASS=422.22371 1733.9291
CHARGE=3+
SCANS=1108
RAWSCANS=sn1108
RTINSECONDS=1347.0675
128.97976	0.55091581
130.10843	0.48167499
132.90263	0.31392972
136.03253	0.47633258
146.17554	0.39613068
146.9846	1.1061375
155.03287	0.63681436
162.1443	0.27618163
169.092	0.75860025
181.60104	0.24712139
184.99132	0.25539494
185.81465	0.71348875
191.87737	0.44552934
192.95834	2.347356
198.8952	0.59242959
204.98565	0.51598942
205.59314	1.0446121
208.03997	1.4407369
209.2018	0.54432164
209.92331	1.9651825
226.10789	2.8329881
227.10801	0.56144236
230.0952	1.0414105
232.11287	1.2747258
241.92725	0.89161464
243.98834	4.5834663
244.73633	0.62441383
249.11711	0.47957907
250.90082	0.51598532
255.23676	0.97801327
257.59297	1.9956406
258.96571	0.30808349
261.04054	1.4798572
262.19741	0.95280331
265.22946	1.0475887
275.83642	1.0847669
276.57985	1.7255567
283.89738	0.63546017
285.25399	0.48503273
288.12106	0.2131537
294.49917	1.4799104
300.7101	1.7428269
307.15505	0.97997228
311.15572	1.6436909
314.18237	2.7291025
316.06809	1.2853927
318.11877	3.2222329
318.96045	1.3650587
324.96686	0.79849364
329.10065	1.4300379
333.70515	2.4889978
344.91138	0.69178096
346.19549	0.93684492
355.52317	0.75619706
357.22008	1.5734495
359.24042	0.6476362
362.87104	1.3100336
364.29075	0.4778381
365.83744	1.3095387
368.88463	3.0983975
369.32082	0.46933324
371.27589	2.1500759
375.08654	2.578697
376.99145	0.41278764
378.74028	0.53266353
379.21361	1.5293694
380.62997	0.5973286
385.07756	3.8600001
386.58103	2.3505799
389.03401	2.7059247
391.18068	1.1943099
394.72297	0.80671428
395.25247	1.1822148
398.52181	3.1430775
400.97186	1.1798065
403.04548	1.8365086
403.79535	5.4475167
405.2063	3.1738507
405.8049	0.96409997
409.69749	8.9166363
412.00009	10.415316
413.82645	12.048009
416.22137	2.5488604
417.04491	1.4907288
417.76774	0.65461063
421.57289	2.159229
422.17393	0.58811588
423.46526	0.29418284
430.40639	0.72412857
433.2048	0.95585746
439.80578	2.1448809
440.66482	4.1261198
442.01807	1.3025703
443.27869	0.96394352
448.55341	1.0606686
453.03593	1.8668693
456.31019	1.2120678
459.59858	2.9804696
460.94261	2.0123104
462.29537	1.0481333
463.59909	0.54698983
468.0909	0.87282542
469.77957	0.90198841
470.28295	4.1455116
471.16346	0.47561884
474.45225	0.91684406
476.45583	3.8678563
477.21303	2.8509403
482.69647	0.9981955
484.0388	0.99231745
487.89682	2.9143764
489.01279	1.7375817
491.64408	1.2971366
492.60825	2.7730859
495.51895	2.095576
499.73977	5.5064502
501.98522	4.8624778
504.32715	3.2217277
505.4075	1.7593671
512.75066	8.381188
514.3477	2.1140767
517.09168	2.77188
520.11609	2.7491618
524.31584	1.6711422
526.33456	1.1730355
526.80282	2.0216988
529.77502	1.576199
532.77538	7.3534444
533.41311	3.1187847
540.92627	3.5132956
542.29574	1.4721063
551.38745	0.47145784
556.70258	6.6967656
558.29468	3.376364
559.17243	1.1889741
562.49962	1.9657311
565.18015	3.2471201
566.26447	2.0516543
573.80467	7.0836349
576.65031	5.0638736
577.16829	8.5827496
582.29633	4.6711189
583.00487	1.2652226
584.18357	1.1071667
588.7821	2.3651086
593.32893	1.5735116
595.33104	2.5749939
601.31381	40.834914
602.20544	11.071162
613.25752	1.9208871
613.89755	3.8627151
619.42206	0.90921275
624.31707	0.23724237
627.18896	0.78733883
636.32031	0.64937606
646.15776	2.2544873
650.39544	0.7588196
657.79342	1.2304205
658.24647	2.7337617
674.27593	2.8893384
688.25566	1.9467602
694.17083	1.0708426
700.2572	0.76253915
707.28118	0.62762161
713.08819	1.2293518
717.58439	0.47272843
722.94991	3.2336996
727.31854	1.6849971
752.19452	2.5613805
756.3639	1.1829257
771.31775	0.30730882
784.30682	1.6776171
874.22643	3.0060081
926.06658	1.4177021
953.34912	1.0142794
983.12896	1.1208049
1030.338	0.38154317
END IONS

BEGIN IONS
TITLE=89: Scan 1110 (rt=1348.13) [E:\ORBITRAP\Laura\130123_OT_LB_Leaf\130123_OT_LB_wholeleaf_1.raw]
PEPMASS=412.48779 11669.558
CHARGE=2+
SCANS=1110
RAWSCANS=sn1110
RTINSECONDS=1348.1284
127.14143	1.1938303
129.03442	4.1632231
129.90328	1.2038251
131.13997	1.536993
135.99208	1.2140575
137.10148	6.2476166
145.07611	1.4714324
147.00095	4.8617308
156.99362	13.003635
171.98296	1.4372311
173.14384	1.0674452
174.07783	4.9087009
174.82447	1.7378938
182.99226	3.472719
184.97395	47.884424
188.94491	2.1642371
193.05739	0.82318765
199.94179	3.0247802
201.04924	2.0342822
203.0964	5.9010414
207.00314	2.0765439
207.86763	1.7747248
209.29589	3.3672452
210.04389	0.98488546
210.92888	2.6796367
211.56925	5.8123066
213.03575	1.8263889
215.3157	2.9514083
218.27361	1.6071323
219.48274	8.2914775
225.23212	0.72665719
228.00053	2.3386092
228.93488	8.18683
234.83464	7.4665741
235.17286	1.9809492
236.07984	1.4910799
238.62223	1.0559811
239.11681	1.3251781
241.97082	1.6547663
247.54912	11.33935
248.13583	1.6878491
250.2113	1.3787765
253.09442	2.8044932
259.21455	1.5078851
259.93976	0.8737
273.19173	0.86906869
277.95381	1.918662
279.37802	6.1643904
281.89287	33.355139
282.56528	6.5529457
283.04989	10.741115
286.63699	2.7698561
288.17948	5.5886452
289.18156	3.1473458
290.01658	2.0683883
292.84383	3.2550265
294.53054	1.583999
294.94842	3.9055837
297.12592	25.480358
297.70269	3.5584412
301.09631	11.286595
303.81402	1.0303731
310.67071	7.6731193
311.05151	1.7085145
317.80209	1.4533122
319.19137	2.5653186
320.00713	1.1493269
321.47182	5.3480838
322.09673	0.87801633
331.11258	2.3273688
335.13714	3.234713
336.65422	3.0291787
338.63548	9.5360305
340.02769	1.8362642
342.39056	2.7326373
343.49341	7.5182747
345.75714	3.2112237
347.56989	2.2716286
350.61114	1.9166605
352.96145	4.8193529
355.41865	8.5697971
359.11714	5.6626174
361.65514	46.264389
366.21042	134.18758
369.48812	27.059284
370.00348	8.5297927
372.30951	4.4941717
374.15259	1.8154757
375.96421	3.4308267
379.20768	4.3004658
380.764	0.79197491
381.08978	6.8856004
382.06822	2.0556567
382.97896	1.516626
383.91907	1.1112578
385.91463	4.155702
386.93988	5.9755375
387.85927	10.438147
394.11539	11.976368
394.56385	15.654038
395.96753	12.97828
396.98592	9.7906096
399.23161	6.8582328
399.70668	11.76806
400.83326	7.2262611
402.15983	32.56924
405.3641	89.301457
406.85452	20.21621
411.30339	7.8016476
411.99791	3.4331327
412.63888	4.0664642
414.1691	3.2097322
420.33635	0.77036055
420.66459	3.6035984
426.13233	12.00984
429.13036	5.5175785
430.38517	2.5583302
431.50287	0.85442868
432.30417	1.8554163
434.90153	1.2351447
437.06985	3.2736936
441.97577	2.3372212
445.51493	2.412933
447.96015	7.7209202
450.13253	8.1837153
452.96711	2.6125289
455.85717	4.0518996
457.78051	2.6790128
458.68844	0.9843973
459.27929	3.3025796
466.12471	54.948514
467.21295	9.1898734
469.65137	3.7176161
473.6756	10.133068
474.88149	4.2115707
476.25739	22.962177
477.25378	10.230352
480.10798	13.050486
482.42022	10.830643
487.86221	642.72031
488.17924	89.594609
493.31692	22.983421
494.044	60.027535
495.70719	27.309873
498.69862	3.7616547
502.12678	47.570312
502.8836	4.7823726
503.76075	6.4020212
507.82619	3.8683311
510.15364	19.566174
511.19664	2.8080251
511.56691	6.6710598
514.20858	4.7418732
517.12494	6.9386373
518.06308	3.0266847
521.35272	12.389954
525.31274	7.3270943
529.03963	2.5339765
533.14271	8.8729585
536.24208	6.0287286
542.2603	182.46876
543.63076	26.698401
546.24701	1.3843202
548.34585	1.8664156
550.86544	5.9863006
552.10783	10.758923
554.37806	3.5558159
559.69755	28.12972
560.78937	10.20875
563.26725	6.275358
564.8625	2.3352323
565.23348	4.1314172
567.32529	3.0018122
575.05777	2.9603357
577.2242	1.4596849
582.31744	2.149241
590.7461	19.586844
594.11878	2.2840274
595.08805	1.3999585
597.42256	1.4781638
599.18908	1.2532738
603.17452	4.9019164
604.08283	1.8496476
609.42671	2.4072497
612.34574	1.785017
613.12464	3.8301375
614.26715	1.9829238
622.29257	8.303947
624.1517	8.907884
627.41113	12.43737
628.53067	5.3592782
631.80297	1.6223246
639.17226	53.886008
639.85068	11.233027
650.34583	2.1783838
651.21606	3.8553707
676.99578	3.0909825
690.07017	2.6822302
692.63172	2.6949169
706.14499	1.932651
714.41748	1.928039
720.17547	2.3804023
726.39599	2.0321288
738.19435	9.4782572
740.94092	2.4479176
752.26782	1.1716025
757.61655	1.5525104
760.43799	1.9085865
767.43542	5.8563856
773.25396	1.4360119
783.62506	2.3768682
788.28806	8.2296392
797.92712	2.4936438
804.44317	1.2418518
810.45288	3.4399841
835.56134	1.8224588
840.43176	6.2058293
857.41323	3.0811878
862.45585	3.2384017
939.50207	2.4594522
968.75213	2.7686875
972.12606	1.462354
986.49421	2.2787941
1083.4206	7.5790985
1181.6185	6.2354149
END IONS

BEGIN IONS
TITLE=90: Scan 1112 (rt=1349.16) [E:\ORBITRAP\Laura\130123_OT_LB_Leaf\130123_OT_LB_wholeleaf_1.raw]
PEPMASS=422.75715 3185.8982
CHARGE=2+
SCANS=1112
RAWSCANS=sn1112
RTINSECONDS=1349.161
128.89458	3.1592333
130.05396	0.42160587
147.03287	4.7589807
156.86521	1.0717567
159.06235	0.97403672
163.19198	0.73154121
170.11656	0.5796343
172.87894	4.7559942
173.19078	0.91661156
174.97314	0.76514355
186.93951	4.4517606
191.41342	0.87795043
197.06848	0.88898084
200.95322	7.4656856
201.74787	1.4130232
226.16738	9.931479
227.01867	2.7818085
232.75567	0.40874745
244.08418	22.767361
251.26385	1.2028474
256.12161	0.84038212
260.15173	0.65906665
265.19527	1.9891382
267.08056	0.49746825
271.06467	0.76248866
275.97269	0.50656202
287.43726	0.72279465
295.85726	2.3499115
296.16511	0.3708918
300.57712	0.72162202
304.14856	0.91516556
312.29396	0.76087969
314.30076	0.65469108
318.58633	1.0907979
324.18217	0.87328909
324.64155	1.4255066
327.15563	0.74835312
329.24254	0.92918575
331.73376	1.5203403
341.10198	1.3683532
341.93067	1.2449858
342.4307	2.0140539
350.31934	2.5272798
356.75371	0.72747028
357.23588	2.3837051
358.11527	0.39404254
358.97082	1.1431396
366.52538	0.99168861
367.04167	3.1282412
369.09176	1.0585709
373.84124	2.3701664
374.6995	1.3767371
375.45622	3.1745913
376.1617	0.8703978
377.56613	0.63571973
381.56939	0.98681149
382.87295	2.4377851
389.04398	2.576539
391.07938	3.2523019
395.10352	4.6169486
395.86245	2.4998395
399.13283	3.1666793
400.23723	1.6007582
400.82037	0.49655055
404.92327	4.5494266
405.61795	1.3058009
409.83345	2.5449689
410.68953	6.2505846
414.2153	13.133709
416.17647	24.655172
416.93411	6.5163028
421.56809	2.6158239
427.31371	4.3139734
431.73063	0.75532321
440.06241	8.3998469
440.66553	1.6345794
442.83392	0.81722144
443.27919	1.1243752
449.08883	0.57413319
454.15449	0.79238512
457.76351	1.7946262
458.21114	0.44056609
459.01901	0.85360399
459.87266	1.4100979
463.62853	2.1452342
465.75164	0.63791609
470.25881	13.44159
473.1284	1.9972953
476.1523	18.14513
480.49562	2.1294785
485.46496	4.1358932
486.43159	2.7426705
491.21654	11.48581
491.61038	2.3856603
493.15938	5.7215208
494.82937	1.2070218
495.58006	1.6434629
501.55501	2.4438847
502.24821	3.5273257
502.9816	3.6365837
504.64414	0.61665911
507.08303	2.0495906
511.31878	2.6321283
512.21902	6.0844244
514.81253	2.5623385
517.86501	3.3422086
518.20931	1.1088245
523.68052	1.233453
524.45539	0.79330028
528.16333	2.8546505
532.67893	63.409777
537.83836	1.2395508
539.72029	1.100221
541.97325	2.6146523
545.10588	1.4912085
556.35489	0.88762448
557.03976	3.1430093
566.68806	0.98744839
567.92956	1.7868146
573.26486	12.576024
576.17134	75.132067
582.29454	5.0624184
584.35254	2.45271
595.54562	3.8535034
601.28242	139.3598
603.32178	5.8579708
613.17168	1.397103
615.25384	1.0059068
617.10185	0.57731509
625.31103	1.214589
633.2326	1.0595977
641.24886	2.2404551
644.28154	0.90739431
648.42144	2.2625879
657.17354	1.9871319
659.21928	1.1084483
688.56439	0.64036719
690.41577	1.3844309
700.40693	1.3964487
703.46366	0.66008139
716.21013	15.365459
718.35064	2.0461109
739.32158	1.0820419
770.63315	0.8535304
785.31251	1.1441824
805.26092	1.1658036
842.2912	0.59753579
854.43432	1.2025776
END IONS

BEGIN IONS
TITLE=91: Scan 1113 (rt=1349.68) [E:\ORBITRAP\Laura\130123_OT_LB_Leaf\130123_OT_LB_wholeleaf_1.raw]
PEPMASS=712.02001 3864.8494
CHARGE=3+
SCANS=1113
RAWSCANS=sn1113
RTINSECONDS=1349.681
201.008	0.83157269
222.17447	0.28292185
230.12048	0.3976411
240.03589	0.34538832
242.08497	0.37879206
246.74783	0.87131272
266.09338	1.306419
287.9096	0.5093517
311.09493	1.5107901
312.91864	1.2754195
323.01202	0.24145148
329.07178	2.9498652
333.11962	0.60322971
341.14648	1.8428607
342.39271	0.90286599
344.07397	0.34974189
344.95534	0.6923678
357.65388	1.0220145
358.20185	1.7114351
361.32245	2.3487296
362.08712	0.82527468
366.78093	5.7543072
370.15182	0.56955419
371.02317	0.89726048
381.92553	0.22820654
387.05179	0.80525442
397.06637	0.4986493
401.49993	0.43702897
406.86651	0.27924683
419.10773	0.53795504
420.1789	0.83717063
424.33008	0.35651866
426.17188	0.6278947
428.17167	0.33420871
440.28426	3.7806736
443.06246	0.79952406
444.68695	0.39736618
458.0746	7.6527207
459.2413	2.9557723
460.10004	1.4087079
462.21474	1.2507913
474.64778	1.9499956
475.97584	0.71916624
478.01129	2.1402708
482.41068	1.9308777
485.18971	0.90575691
489.20789	9.1827999
498.80623	0.8012761
500.09198	0.96369234
507.24725	0.5501236
509.82477	1.3682786
512.26307	0.22338002
522.19263	0.46657227
524.02087	0.58772426
530.19206	2.9389292
539.22015	2.0905968
544.1244	0.56636286
545.11554	1.0696138
548.85934	0.62484743
552.98722	2.4149012
563.75038	1.2720868
564.76537	4.0482913
567.13571	3.1798178
570.73289	6.1292491
573.39639	1.1921851
587.35567	5.5758308
588.15563	2.1598204
591.45228	1.3541905
598.06889	1.1791408
602.78687	2.7547332
604.36835	0.93229102
607.70244	0.86827759
611.26062	0.86466848
612.52746	1.5753118
618.54657	2.4900881
624.56817	3.2181289
627.46584	2.5427324
628.28791	0.69151711
639.23885	26.784092
640.07625	6.9413018
645.57733	47.640336
647.87367	2.0499363
653.29792	4.6533777
653.79919	12.042883
658.31206	0.57074094
663.0578	4.1618493
663.6851	10.665532
669.17039	11.591052
669.71389	30.820137
673.25409	3.0660136
677.46821	3.6293789
678.30139	1.3368768
680.24878	1.3115614
681.18222	3.4861741
682.10372	8.4916127
688.13542	11.034785
690.1649	4.6966189
694.89814	4.2142048
699.94595	10.633684
700.33765	22.243529
703.71138	5.1676288
705.92041	6.049693
717.87731	7.0406304
728.42622	3.0024285
732.3655	5.4824112
737.12609	0.59079311
743.05205	1.8869181
747.19845	1.9546737
752.67236	3.1150742
758.30046	3.8136838
762.77356	3.6324548
765.11508	4.4954016
765.93235	1.1362523
773.47514	8.8122133
774.62873	4.0162115
782.27168	26.815449
788.79783	1.5278232
793.91319	3.841934
798.19511	2.5175774
802.60213	2.4012885
805.7683	1.0959278
811.62364	3.2674489
814.33907	5.5794467
817.10636	1.1040263
823.31297	11.052216
829.83794	16.384694
830.88168	5.5049154
838.82374	57.939751
841.91779	3.1616797
857.07764	0.35335445
859.00366	1.1285698
877.71863	5.3295997
879.75313	4.9023531
885.52904	10.628905
887.10077	4.4452109
894.38218	34.168175
903.39333	75.402425
911.70304	2.4164503
912.60238	0.91051497
913.24677	1.3978387
920.22345	0.80096801
930.18985	6.8727607
943.80307	0.95456251
948.40835	3.1732233
950.53662	3.3278621
957.92813	6.3916654
967.43376	22.511862
968.82977	3.7074459
978.93418	0.56693917
987.41967	0.48074644
994.96734	9.5230487
1003.3897	19.609761
1008.4544	1.0521065
1024.4203	0.59365831
1037.2202	0.89979713
1039.9854	0.57759831
1058.4737	1.0592413
1068.7903	2.4061582
1074.4432	0.92524919
1076.1266	0.51637866
1111.28	1.2120665
1154.5233	3.0109827
1164.4366	1.1984519
1170.1923	2.4656641
1179.3208	0.89349324
1188.2041	3.4504724
1203.4651	0.32284322
1233.1172	1.5858062
1253.1623	0.61183524
1276.2497	0.93207807
1292.5492	0.89539552
1300.5216	0.90947207
1318.3378	4.5344872
1345.3989	1.6339999
1402.3525	3.9293549
1409.5952	1.2308513
1428.559	2.9132401
1434.7184	2.1804304
1447.3523	0.78078657
1486.6301	1.7743238
1492.5813	0.72320736
1516.114	0.47505498
1530.6578	0.74443449
1805.7344	2.1330365
END IONS

BEGIN IONS
TITLE=92: Scan 1115 (rt=1350.86) [E:\ORBITRAP\Laura\130123_OT_LB_Leaf\130123_OT_LB_wholeleaf_1.raw]
PEPMASS=630.31036 4347.5425
CHARGE=3+
SCANS=1115
RAWSCANS=sn1115
RTINSECONDS=1350.857
186.07767	0.9028373
201.11758	0.53386318
215.1835	1.894999
224.94806	0.41222433
244.01866	2.5139578
279.02247	0.77401654
279.72464	2.9067405
283.69093	1.102551
288.23321	0.46574119
290.84341	1.1035931
293.70026	0.84683218
299.77998	1.0589139
315.24562	1.1296531
316.22278	0.69672918
319.11084	0.37711317
322.85539	1.0052983
323.92321	0.53575413
339.14938	1.0724821
340.05928	1.4767516
344.06747	1.0260276
351.0079	0.96020333
353.31627	1.9797014
354.07036	1.5862027
358.03743	0.96258813
367.92975	0.5598898
370.87365	1.0536916
372.79055	1.5321028
376.96019	1.401696
386.9624	1.1033729
399.70453	1.8202078
406.28137	3.5546178
408.74592	3.2951064
412.00713	0.65442
413.06219	2.9866986
419.93323	0.41931466
430.55572	0.98683629
434.04797	3.4711912
440.80028	1.1514028
443.08091	0.50288715
448.30323	0.62034651
452.20457	0.74059883
453.73296	2.467773
455.04965	1.5831292
459.14221	1.4390416
467.06072	4.1302329
467.84376	5.1327935
471.30059	0.50828814
474.99242	2.0720263
482.29684	2.3400254
485.1169	1.4415747
485.78781	0.74339137
487.06108	1.0905778
490.63202	1.6313372
498.92828	0.8724218
503.05549	1.4905596
505.07055	2.9700839
507.07573	1.3335103
512.95854	1.3655761
514.4028	3.7221397
515.99413	4.3970611
516.89813	1.448357
519.50013	2.7773272
528.1705	3.2052075
531.98564	3.7351149
532.87562	1.3373627
534.89613	1.6011998
536.16592	2.5362442
540.12475	0.9423015
542.13067	1.1851249
548.19987	2.6281959
549.85983	1.8306714
552.39319	2.0382471
557.19973	102.2469
560.54964	2.2385124
562.04315	4.1028736
563.5769	1.1798495
567.2548	2.5303239
570.06799	11.107891
573.05188	1.5401046
574.60391	4.4666839
578.5433	11.782312
581.81339	6.6750726
582.93836	3.1207156
587.70082	6.7862481
589.06106	1.4350348
593.11146	2.4332832
595.28057	9.4741745
598.07569	3.4426081
599.79627	3.477908
603.20936	5.2228846
603.866	14.879507
612.23547	37.016581
613.92757	8.6143567
614.84193	2.8366756
618.16993	100.35619
620.51536	11.554872
621.79622	27.783385
622.63319	5.8750274
624.91738	1.8731593
630.13929	2.0872835
633.26797	1.774891
636.49602	2.5026886
637.16898	3.4381527
639.70066	7.8072184
644.64469	7.9546057
648.60338	53.288154
648.75835	9.8238787
657.63162	28.884236
659.80552	3.9206695
666.66874	56.927394
671.17816	2.3533555
676.66858	4.08225
681.80491	9.3618588
684.85052	2.3158198
690.34333	2.2046679
693.79822	5.1136631
700.01888	7.8533862
702.72743	4.2730403
708.87993	4.4469658
711.38926	2.0244982
715.22569	33.168123
720.19909	1.9138894
721.65094	3.1993081
726.19495	1.9318614
729.48486	2.6834742
731.85944	4.6696939
737.30035	0.91939981
740.14682	2.8139187
742.88746	6.2496172
750.01168	0.72190217
751.23233	0.72772131
756.29061	5.0101267
766.9869	4.1237308
771.83938	1.8577938
778.293	1.858856
783.50847	1.3895907
786.91684	4.1707844
789.6297	2.6118526
793.09934	2.900448
799.70269	1.4236632
801.11279	1.3706661
806.71658	1.0687915
809.34009	0.52629868
816.15427	9.3113254
821.68803	6.7761067
824.35707	8.1182473
832.01966	3.7134211
837.01054	1.74839
840.3857	1.6342321
842.10441	2.3021693
847.10274	3.3757287
850.13146	0.97710443
857.36085	4.6864083
859.22045	3.7567583
868.04919	1.6693204
869.13845	0.72990178
879.14295	0.62852124
880.19702	0.76873459
885.19482	3.6617826
889.03478	1.1038207
897.25732	0.77375671
906.13202	2.502428
909.89926	0.67778456
917.31482	2.2033824
935.365	2.0510902
942.21303	3.8544516
947.49667	0.70913478
950.36379	0.56714583
955.31917	0.88753209
958.01196	1.0068681
973.42387	3.6470166
979.95513	0.83581806
987.32207	1.0264065
989.19924	0.68264468
1004.515	1.1512717
1026.0446	0.8210635
1039.28	1.4601348
1048.1137	1.6015155
1055.3068	2.0867667
1073.5974	2.0912265
1075.2891	1.8424388
1081.4818	0.59431687
1084.4068	2.2715862
1111.253	1.2856768
1129.4476	1.3843489
1138.462	1.731812
1187.6271	1.5189885
1203.4652	1.1419186
1207.0573	3.6995399
1213.5546	1.082462
1226.1477	1.1749237
1314.4422	3.1272407
END IONS

BEGIN IONS
TITLE=93: Scan 1117 (rt=1352.03) [E:\ORBITRAP\Laura\130123_OT_LB_Leaf\130123_OT_LB_wholeleaf_1.raw]
PEPMASS=466.25039 3246.29
CHARGE=2+
SCANS=1117
RAWSCANS=sn1117
RTINSECONDS=1352.0252
135.94049	0.44078805
151.09115	0.82597102
155.0517	0.78399861
157.97114	0.35640648
160.00192	0.78122404
166.1327	0.53553557
170.74072	0.65450297
171.1793	0.73635807
172.05403	0.88793885
174.99864	2.7803678
180.83298	0.38195787
187.25632	0.24914785
191.9938	0.46198552
194.17162	1.0423559
194.48923	0.18189112
198.95101	3.1233639
200.1212	0.49223543
200.85718	0.96318225
202.00243	0.42134925
206.9231	0.63511468
210.88129	0.39218584
214.75075	5.3148139
218.98159	0.90424079
221.15338	0.42606832
226.06924	0.52541153
228.19642	0.76670438
232.74243	0.46670832
239.03262	1.2052454
240.08882	1.6489951
241.81829	1.6394901
245.23042	0.97377627
246.11477	1.2796711
247.30506	0.68750932
250.06793	0.36401473
253.20229	0.49252481
254.30456	0.32330384
258.96588	0.43382303
261.79611	1.1630103
263.95691	1.226689
266.91754	0.29525375
269.19022	2.6904088
270.76624	1.0941967
273.70324	0.71586866
274.95471	0.82972916
279.77955	0.8801357
282.10028	1.7507386
287.06348	1.2227135
287.8369	0.44856167
289.05006	1.3428693
295.87521	0.69843696
297.02831	1.0816004
300.28491	0.79889686
304.98685	1.087217
306.04413	0.66875567
308.95071	0.45110128
312.5566	2.4452889
316.80731	1.4652999
318.94578	0.55356976
320.6315	1.139656
321.3929	0.87809978
326.61672	0.75366295
330.2143	1.279082
331.45999	2.3256797
332.10971	0.60710401
334.64716	2.7035467
337.87085	0.68454461
339.19418	0.48885981
343.04416	0.79560101
351.06737	2.5262689
353.45291	0.66413934
354.86525	0.78246399
356.17351	0.66254087
358.91716	0.98906895
361.40038	0.87475116
361.78419	0.28398448
364.60533	1.6633888
367.00336	0.3764005
368.95287	0.84857556
372.5905	0.96240521
376.27471	0.5152135
377.92595	0.90165659
380.88039	1.9042692
384.1028	0.83477178
386.99153	0.9391701
391.34325	2.0063204
392.07761	2.3235355
394.02588	1.4416382
396.71568	0.28999994
397.10234	0.4860183
399.15299	1.5459505
400.22036	1.2532339
401.38452	1.8919332
404.91787	4.289795
406.32354	1.5257713
407.84429	1.37172
408.67264	2.076779
413.3152	3.167441
413.81569	4.3116266
415.99863	6.1322797
417.95445	4.2377133
419.67952	2.5733948
421.47172	3.853157
423.26889	3.7748818
426.55834	10.230228
428.51379	4.4793766
429.73273	1.2781596
431.80068	2.3748537
433.85105	1.2227737
434.65402	3.0923146
437.43622	1.7605145
440.34233	1.6350071
443.29719	2.8270912
447.80626	35.089514
450.18508	7.384922
451.40824	3.7360828
453.41591	5.8331053
456.11019	9.7701467
457.225	19.218147
458.95493	28.855322
460.37553	8.568814
461.4659	2.018261
465.79475	1.3514107
466.44337	3.0410247
468.52173	0.33441652
472.28171	0.97300289
475.4964	4.377659
476.71508	1.9207221
477.47171	0.92776612
480.0066	2.0358383
483.23654	1.7481685
484.6978	2.1408563
491.79077	1.5116051
495.49056	1.3884404
496.19575	2.3726131
498.91558	3.0723565
501.79508	6.9144485
504.71862	9.108436
505.33547	3.0797067
507.69373	1.3996729
511.50161	2.1232647
513.26593	2.3689388
516.35284	1.7701779
518.56957	2.5576656
520.28948	0.68437726
526.00075	92.35671
534.52778	0.85171163
535.99931	0.85165615
539.67088	0.94089036
540.34911	2.8437697
543.79466	4.4293546
544.62235	10.391438
549.22611	2.0108235
549.72754	4.9347423
552.85606	1.7404446
554.28223	5.5506982
555.16082	2.2717032
558.39235	2.1365548
559.18852	6.0924864
561.20367	5.0915441
562.33132	2.3968777
562.94658	7.7184525
568.12823	8.323879
570.15308	5.3370279
571.0727	2.8204595
573.17459	0.66457
577.05306	5.4984017
582.36398	1.1399121
585.68396	1.1493572
587.25777	0.47076245
588.64761	0.94546166
589.80242	0.18330743
597.7845	28.473208
600.18402	5.1287841
602.3107	3.5549796
605.24938	1.371892
606.69533	2.6097234
609.14011	1.4164845
613.40126	3.9328353
617.32769	0.7743708
623.74285	5.8904865
625.45268	2.8548839
628.33283	1.935519
629.34774	0.91461526
634.00314	5.472153
636.1944	5.6614102
640.25531	9.6704391
641.80823	2.3965352
646.10188	2.1878309
648.14904	3.3303029
653.46018	0.91672815
655.30938	1.3503157
663.73474	5.7924122
669.55572	1.2420418
670.18244	1.630232
671.2454	3.1339067
674.35987	2.0984419
679.2304	1.0719836
683.28208	2.4935641
686.38871	2.1988841
689.26283	5.1822791
697.23432	1.8035045
698.64132	2.001339
701.00547	1.2174476
702.1967	3.5012376
706.30964	0.73827753
710.41128	1.5851174
717.66993	3.512971
721.1393	2.2063949
723.23044	1.5261179
726.53271	0.73228249
730.23553	0.58540223
736.30511	6.9220786
741.99171	4.5221942
747.49841	0.64503834
752.36541	1.0187307
754.54973	0.70208769
757.36021	1.0147408
760.23853	0.67583621
769.47019	0.66297684
773.15027	2.6174266
779.73856	1.8249268
781.111	1.9340118
783.29064	0.90017592
787.28136	4.4567624
788.43139	1.7418838
800.20514	2.3457378
807.4522	1.0954416
809.75628	1.3891275
817.20241	1.568901
820.15438	2.5046185
824.44172	1.11804
827.2493	0.72071489
835.0725	0.40170646
848.36511	2.0362983
854.43961	0.86060757
866.4317	1.1404563
889.49194	0.59344926
900.25347	1.2575424
935.18848	1.1945213
941.29424	0.75345099
END IONS

BEGIN IONS
TITLE=94: Scan 1121 (rt=1355.33) [E:\ORBITRAP\Laura\130123_OT_LB_Leaf\130123_OT_LB_wholeleaf_1.raw]
PEPMASS=454.76372 3414.8569
CHARGE=2+
SCANS=1121
RAWSCANS=sn1121
RTINSECONDS=1355.3275
129.0213	1.56628
129.82295	0.61083948
134.99668	0.24980266
135.79478	0.29357331
146.86201	0.39334539
151.01706	0.44277557
157.04106	1.534319
169.18033	0.44999385
178.09029	0.6852542
180.07418	0.3806831
185.01912	1.4895208
186.9919	0.80465372
189.11253	1.8120697
191.91681	0.67463176
195.99344	0.9194675
196.82444	0.59961597
197.22666	1.457421
199.11764	0.67517537
200.91656	2.3593858
201.90174	2.0373561
207.06584	1.6177069
210.96024	1.0069552
212.02259	0.32722219
214.15246	0.68375737
214.7549	0.76617512
218.09177	0.30745198
224.35204	0.66327005
224.82199	0.81339209
226.00646	0.56513005
226.94472	1.4113913
228.03408	0.52897749
228.78593	1.0493482
233.08087	0.61784819
236.55463	0.67771647
239.62708	1.1411815
242.01053	4.9858015
243.13929	1.2243183
244.88232	2.3319238
249.40987	0.95677801
255.03322	0.317696
255.71744	1.0818941
256.12526	1.3407619
270.25627	0.70460027
272.97425	3.5242718
274.18032	1.2421865
276.04089	1.2366446
277.67584	0.37280313
282.75741	0.96306218
284.20122	0.29320419
286.22674	0.40216605
288.22617	1.4221177
289.57574	1.8459714
291.72572	1.0003263
293.50921	0.42802574
299.01909	0.60245601
299.9509	1.5784999
301.09419	2.0004314
303.24235	4.0119503
304.00005	0.92848483
311.06956	5.2774318
312.01989	0.89120408
314.20331	0.49877395
315.30496	0.66831095
316.89041	0.81951832
322.0207	2.8664403
322.62657	1.094343
323.42382	0.46375167
326.21274	0.47385468
330.37573	1.4807952
334.71204	0.43432946
338.02909	1.0859527
341.13678	1.8010091
342.0449	2.6775099
342.87667	1.0034636
348.89599	0.61137412
351.11526	0.97730493
353.14196	0.35316265
356.06916	0.59503283
356.92157	1.6709443
358.12267	1.5983517
361.08412	1.4059625
362.87143	0.87444029
366.59746	5.1205943
369.46954	2.4069836
371.29554	1.6032383
371.77562	5.0732122
372.57305	1.8843181
373.37967	2.7186865
374.46645	0.52867869
379.10833	3.6063112
382.95325	2.5950438
385.93977	2.2225674
387.16355	0.93673514
389.18553	3.665567
390.19348	0.95461688
394.72865	3.2219665
398.1569	11.309026
400.16821	1.1383353
402.71889	1.8480795
403.0701	0.55445833
405.37372	1.6413556
408.07626	1.3101699
409.64145	0.62425369
410.53584	1.4335809
411.80521	0.76883103
412.80199	2.4389915
416.75668	23.141561
420.11399	1.6745996
422.74519	2.3126129
424.88413	5.636019
425.92368	2.266058
428.68893	4.3999367
429.28089	1.3857132
431.21552	4.2796273
435.97329	5.2498476
437.14214	10.659954
438.29084	2.7216255
441.6133	7.5174137
444.54224	14.623896
445.6204	47.767622
447.34912	63.542497
448.16208	14.787592
449.21913	6.692658
451.34195	1.474516
453.58197	6.1081479
454.84425	4.7077775
457.17273	0.79907466
459.26953	0.66818936
460.39819	0.38856833
465.4187	0.87408771
472.3859	2.8187641
474.1648	4.4256998
475.59318	1.3373474
478.67519	1.2646307
481.47767	1.5920502
484.59651	3.6362078
487.52216	2.878801
490.32084	1.8223928
491.55865	1.9383269
492.67733	1.4802292
494.0784	2.1699584
496.21353	1.7067194
496.8803	3.4998279
497.61844	1.2061169
500.78619	0.92856219
501.67486	1.2710642
503.34855	0.85712461
505.242	3.1569518
512.04153	5.6131621
516.85479	5.1463379
517.92565	7.8292815
519.16223	3.8035533
521.21237	0.93131164
523.78869	1.2663278
526.65352	9.1282104
528.21241	5.2003918
530.79552	1.0895915
533.94849	3.4908609
534.68514	2.1929046
536.33466	2.775404
538.21164	3.1546698
542.89134	8.0539153
546.23201	1.277076
547.68309	1.2451124
549.59906	8.4531157
552.3943	3.1853264
554.6135	1.8379823
556.86331	7.1482121
558.69369	6.160746
559.19567	14.815946
562.2995	1.1914381
565.30847	0.62580894
567.15743	1.1619205
567.54337	2.4630624
569.29992	1.309813
573.28083	6.5913029
575.25687	2.6706034
576.83424	1.9943853
577.64603	3.185651
579.20937	4.5305389
580.26234	3.9769332
582.20331	1.8017204
587.6809	4.374911
588.26405	5.3259696
597.09697	5.2107522
600.80732	0.96877637
602.26636	1.2635499
605.19553	2.4243456
606.87308	1.5627761
608.73823	1.422879
610.39191	1.703422
615.7041	12.858947
620.06385	5.1864803
623.31343	4.6966254
623.97139	4.0874533
624.76086	3.1614463
631.16182	1.2889433
634.23377	10.763712
640.30942	1.0236897
646.11538	7.8752474
649.11515	6.6063686
653.5107	1.7917398
655.39568	2.2683995
657.84961	1.4654643
659.09552	3.3967761
667.30089	68.318534
673.85443	1.0088416
678.03036	0.74976119
681.22143	0.82787881
687.29955	3.1079812
695.27948	2.6308758
705.2438	9.0700362
713.40244	0.54558184
716.48562	1.1276501
725.08873	0.75285829
727.28421	0.98191674
732.31808	2.2423667
734.2918	2.8508463
747.35931	0.40447786
761.33368	0.5591724
770.43193	0.77783259
771.42777	0.9686563
775.37745	1.577091
776.13629	0.57884411
778.38235	0.65322804
780.95543	0.84907175
785.06407	2.0768541
788.31447	3.3073245
795.26575	2.7368957
809.42088	1.7614858
811.40194	0.95970964
841.36325	0.94822331
844.06161	0.4763176
849.19512	0.52724767
855.4527	0.65232265
874.04272	0.51628761
886.52227	2.3355108
898.5136	0.49865699
END IONS

BEGIN IONS
TITLE=95: Scan 1125 (rt=1358.65) [E:\ORBITRAP\Laura\130123_OT_LB_Leaf\130123_OT_LB_wholeleaf_1.raw]
PEPMASS=435.55758 3593.5366
CHARGE=3+
SCANS=1125
RAWSCANS=sn1125
RTINSECONDS=1358.652
129.12476	0.74055374
131.0311	1.2718391
144.95564	0.22706613
150.84807	0.24807417
156.08038	0.59079867
172.8094	0.44969229
175.03854	0.25620116
178.03313	0.56232355
184.83212	0.45775646
186.2077	0.79109613
186.93118	0.24878216
189.1027	0.35144822
191.57839	2.5913609
192.0029	0.27511793
198.79832	1.6042268
200.05386	0.98565675
201.09556	0.66150702
209.05042	1.3840685
211.01274	0.3143507
211.939	0.83170998
212.80505	1.6214018
215.0296	0.91390244
216.92555	0.68772227
221.67114	0.50073926
226.10243	0.30367388
227.04639	4.1297202
228.16933	1.2089493
232.22438	1.7432888
232.92127	0.24782297
238.93901	3.2132498
239.67233	0.84949151
242.13617	1.5119916
242.9264	1.7581841
244.16684	1.1559724
245.0751	0.72099729
249.7977	1.2356004
251.00678	0.45899433
252.50822	4.212408
253.87084	0.83908944
256.62567	2.6132421
257.41753	0.67418965
257.94115	0.31225299
260.31357	0.94614663
260.97491	2.3931503
262.85851	2.4499567
263.98443	0.52226272
271.66589	4.1330228
271.99224	17.857506
280.0043	1.725312
284.19699	0.49161105
285.99527	0.65381262
289.06968	1.5223277
290.03404	1.2666011
290.69136	0.18801363
294.94643	0.32277191
297.07025	1.5357092
300.17032	0.5855787
303.25314	2.0862454
304.81691	0.96590235
305.91147	0.47786768
310.5797	0.52026443
313.02813	0.37593912
316.27426	0.91621402
320.70088	6.9947174
322.83017	12.491946
324.6603	4.1430326
329.22963	0.7784556
331.12902	1.9848367
331.75165	2.3443009
333.2206	1.6096326
334.16243	2.1884433
335.60693	1.2186833
336.97267	1.0878648
338.07917	1.3076915
339.167	3.1671275
340.97347	0.62107806
341.34328	1.6752154
348.16207	0.54157581
349.85394	0.78049999
351.41374	3.3993674
354.58166	3.3292486
356.23055	1.244876
357.9018	5.7595264
358.76187	1.1211413
360.20541	2.4741741
362.51411	0.31362053
365.74832	4.2641851
366.54746	1.4738263
368.66891	0.88000549
370.75415	0.60952314
371.61738	0.72321111
373.17925	1.0683265
374.62247	1.7781748
376.20545	1.9879894
378.45927	0.780543
380.00151	1.0166542
382.22221	0.74076152
384.2129	0.89250464
388.30052	2.8143697
388.96301	5.4337433
389.93746	5.4294742
392.69752	10.30614
396.33245	1.1766284
398.77809	2.0310013
401.15739	1.1687681
402.26433	1.8279627
404.59073	1.457457
406.08963	2.4341111
406.74205	10.052402
408.49966	4.1251641
409.98681	2.7788399
411.83641	6.0661128
412.96113	3.4707694
414.84177	3.4716603
416.30683	3.2423054
417.00156	16.058302
419.63507	5.6742301
423.25696	8.3411422
425.70396	22.320462
427.18369	8.1286074
428.22904	17.303349
428.63307	44.076661
429.60449	5.1203798
430.21434	2.0415823
431.0596	0.79032596
435.07563	1.1594625
435.82555	0.64463483
436.94224	1.0113228
442.3972	1.1003047
444.71396	3.3932124
446.68629	3.1605158
449.00147	1.1755146
450.79295	0.61594052
452.3687	6.1752673
454.319	4.0417758
455.16123	2.5751852
457.07987	0.73164222
465.34565	0.96949488
466.76599	0.90321423
468.26145	2.0358669
471.04974	3.3965804
474.1508	4.9750238
476.01504	2.6739975
477.61182	2.9887613
480.84373	4.7702632
483.86327	1.7547593
486.75719	1.6504578
488.43671	0.88445948
489.76205	1.0660691
492.20291	6.8930922
494.17815	4.5327157
495.35218	1.2609288
496.42871	3.341064
497.53504	2.1275751
498.78343	1.8022034
501.63286	2.6352162
503.69781	2.4403481
506.95898	2.8989515
517.18352	133.67007
521.89941	3.198274
524.91058	3.5132355
526.6101	1.9150835
528.39508	2.5819409
529.26248	4.3603583
530.25944	6.9288038
533.56428	4.2034913
536.31896	8.2033926
537.94236	8.1054812
539.30652	4.9812806
541.92167	4.9808532
543.45532	5.9467159
546.05623	3.091185
546.65425	5.0510858
552.23136	3.643142
553.81184	1.1236301
555.11665	1.2929643
558.79563	6.8563053
559.15325	2.6523608
559.85566	1.3187714
566.62813	9.4517827
568.28049	13.708123
573.03444	1.5580602
575.71036	1.0565711
580.12407	0.54403469
581.5354	0.96329148
585.83775	0.74251846
587.14201	1.0205777
589.46621	0.70393262
590.6917	1.2675549
594.70954	1.3347364
600.2227	7.1333584
601.2899	2.7597663
602.14267	1.3085826
607.31573	2.9824642
610.42398	0.72737171
612.01758	1.6931552
616.68499	2.4473637
621.27535	2.328932
625.24176	5.5202809
626.47877	2.9786678
639.37157	2.1106505
642.07589	3.6565207
644.40721	11.014771
649.21847	1.0353754
652.13933	0.56572395
656.38195	1.5634215
658.95743	0.37525135
664.1257	2.6197694
669.16785	1.0014694
672.20356	0.91289406
674.28687	0.52966224
684.05256	0.98137343
691.189	0.54117662
698.29243	3.4069067
703.12037	2.2477988
703.97819	0.8358871
717.18451	1.063389
724.1261	1.5544764
727.40478	2.0023501
732.79219	1.3650629
737.2403	1.4997061
740.18541	1.1522765
741.34812	1.718797
742.42282	0.53079901
748.15116	3.1306019
755.27823	1.4562911
757.23714	1.8502966
766.30725	0.50147453
773.39453	3.2407989
783.36895	1.4204869
820.3243	2.8110383
823.46791	0.72652377
839.2016	0.59573046
851.09612	1.1055042
878.18603	0.54533355
889.51088	0.94326232
931.22922	1.9067738
933.86592	0.44371474
END IONS

BEGIN IONS
TITLE=96: Scan 1126 (rt=1359.27) [E:\ORBITRAP\Laura\130123_OT_LB_Leaf\130123_OT_LB_wholeleaf_1.raw]
PEPMASS=491.76932 4052.5535
CHARGE=2+
SCANS=1126
RAWSCANS=sn1126
RTINSECONDS=1359.2685
146.65361	0.44723822
148.18223	1.016451
172.93527	1.197716
186.95911	0.55392409
188.81902	0.47462386
191.98703	0.53275417
198.83823	1.4972047
201.12003	0.61956718
202.89918	1.3024715
204.12828	0.38130279
210.99851	0.76821009
211.92774	1.1635432
213.80661	0.71511039
215.06829	5.6249989
215.9894	0.76383378
216.32306	0.14457938
225.16632	0.23689404
226.00626	0.72324949
228.66077	0.59389284
229.0755	0.69271769
230.05438	0.45475786
231.87759	0.70894226
236.11111	0.28791939
240.12791	1.2396321
241.13403	0.8943467
242.93023	4.2382185
244.22887	0.82814897
245.12291	0.64569658
261.91779	2.6844679
262.24217	0.37437154
264.54739	0.53218868
271.11428	2.3918518
272.2984	0.82092692
273.78555	1.45606
276.85999	2.1948053
278.13562	0.7256394
283.12985	1.8323529
287.26364	0.31823063
295.0888	0.91566007
297.74505	0.66593224
300.04634	1.5893552
301.09356	0.45063556
305.95492	1.9645037
306.71565	0.8689445
307.09219	0.98152126
310.96075	0.32903803
311.616	0.96345493
315.23998	0.38544459
318.07259	1.0694807
321.91776	0.7354208
326.939	0.37564183
329.04229	1.1104562
331.64627	1.4330517
339.56718	4.3849895
343.24434	2.5404347
345.14053	0.35396556
348.0678	1.0222719
350.55767	1.5627125
351.52013	0.94693147
353.0677	0.60445491
353.86036	1.3914564
355.16071	0.84455152
357.11206	1.6819229
361.61996	0.28756109
362.12361	1.1463307
369.11771	0.73937975
370.7022	0.96972687
371.7252	2.0019918
372.16997	2.3052768
373.10087	3.191079
376.64511	4.8084965
378.6459	0.34771638
383.51079	1.007415
385.41939	1.1932906
387.63981	0.84798955
389.24255	2.6303468
395.969	1.9642601
396.74311	0.72022421
399.17564	13.645379
400.94232	1.3553381
402.02575	3.4515982
404.22114	0.9638719
406.84394	0.88867342
409.50197	1.2182928
410.21669	0.68816663
414.97012	4.0335153
417.65534	0.4457073
423.46752	9.394036
425.98021	8.8962085
428.99335	2.0916437
431.05616	2.2737454
434.44316	2.6209361
435.97798	0.66676484
437.49804	1.7251246
439.06066	0.95383716
440.98324	2.0409599
443.89115	6.3247753
444.63565	3.4484461
446.29784	0.56772107
449.34167	0.68189629
452.16684	2.6768437
453.15891	2.5265223
453.93596	3.5047246
455.05777	1.531691
459.71029	2.5752269
460.68931	3.4930852
464.00878	2.5837065
465.28146	2.8690784
469.52722	5.1428636
473.2107	10.417358
474.20824	20.385113
479.40616	61.576402
481.92001	35.087128
482.71666	209.61094
486.08379	3.889503
490.86119	2.7228742
493.01513	1.6227841
494.36326	1.8888332
497.6394	1.8060347
500.9886	3.491699
503.76356	0.83422606
506.20885	1.6219603
506.78015	1.9823438
511.31583	2.8209259
512.2187	8.231107
514.76659	0.99121748
518.22905	2.0932833
519.28098	0.95122067
527.53138	2.8019178
528.92378	3.6872478
532.55139	0.92630515
537.08945	4.3942953
537.98147	1.5075126
540.30997	1.4639016
541.29075	0.79276917
548.27544	2.4573726
548.89682	2.7915253
552.311	1.184147
558.18288	2.6656598
559.07703	1.5311635
561.15542	1.318459
561.59301	3.5874111
564.35453	2.1809945
566.02726	2.8207631
568.29153	3.7468051
572.00416	6.5993604
577.0756	4.0905617
582.16296	2.5348428
583.56814	2.6306643
584.10053	3.6596635
585.01561	5.5363861
591.065	7.9115631
591.60458	10.977748
594.02969	2.3195322
594.83519	3.0258459
599.15807	4.204309
602.33285	1.7929676
605.13213	1.4380881
611.33287	7.9498322
615.3424	2.1536399
620.09067	18.529785
623.01901	0.87063949
624.365	1.5579164
628.29147	3.3084365
630.58413	5.1508771
634.59209	2.6624081
636.84244	4.0270377
637.32125	6.5270509
642.83842	1.9181846
644.11212	3.1547644
649.32604	1.2025678
650.17074	1.5836578
651.89534	0.6706364
655.40426	1.1793929
656.2328	0.48560672
660.67541	2.2803952
663.40333	0.55263731
666.26535	1.5517907
667.13078	0.5948933
667.49462	0.63723305
673.45342	3.6550711
676.32948	0.61984174
678.38154	0.49956211
686.85078	5.8995612
689.92023	4.083507
692.78101	1.5097639
698.27386	1.9520302
702.22988	2.2158266
703.36853	0.69315353
704.93408	0.54490223
711.24487	0.38940463
717.14269	3.3183466
721.22449	6.6347119
726.46164	2.1582037
729.38988	1.843229
734.25845	0.51720463
740.31834	15.88027
746.25494	2.4139259
751.76213	0.55279289
755.06787	0.71550011
766.36124	0.84309742
772.20809	4.7217862
781.28491	10.808397
791.01287	4.3921416
796.24277	2.729406
801.69262	2.3846026
808.17141	1.6183807
809.12277	0.81442028
826.31762	0.5791421
832.25102	1.1601804
838.49957	3.0672327
849.45324	0.666415
855.52069	2.8221955
866.15869	1.673023
880.25209	2.2858069
882.27546	1.3386369
907.25303	1.1028465
908.52798	0.41211185
920.29814	1.5802197
924.03937	1.0473706
930.41467	1.2348655
937.2923	4.4843919
957.96014	1.7369698
END IONS

BEGIN IONS
TITLE=97: Scan 1129 (rt=1361.47) [E:\ORBITRAP\Laura\130123_OT_LB_Leaf\130123_OT_LB_wholeleaf_1.raw]
PEPMASS=655.5901 8415.751
CHARGE=4+
SCANS=1129
RAWSCANS=sn1129
RTINSECONDS=1361.4657
185.03898	1.2539716
188.8897	1.1285976
194.12413	0.5497309
222.08374	0.71913706
226.99696	1.6336721
238.07068	1.0333879
239.78462	0.56800335
240.19848	1.2050864
242.21528	0.6669379
251.92469	0.97117561
258.16039	4.7932914
258.96667	0.41632704
265.84717	2.4368118
266.70716	1.4918932
268.07641	1.8580223
271.82731	3.2736137
273.11413	0.86107145
276.10847	6.6964119
276.74077	2.0919482
283.13014	0.81347197
284.16341	1.0036482
284.94108	1.2153157
287.17454	1.4831306
289.34585	0.53285845
295.90032	0.70438456
297.03579	0.91083794
297.94194	0.84958568
298.97851	0.70343362
302.03866	1.1076172
303.06479	0.57708974
304.60071	0.88145521
311.01794	1.2601994
315.22482	1.3695657
325.20717	10.308073
325.99848	2.220355
337.05266	8.2004943
340.02427	5.0143045
340.38225	0.85132362
342.88604	4.7782909
343.09371	23.301536
343.98504	4.1059077
349.295	1.1707078
351.35631	1.9132179
356.03039	12.09173
370.06927	2.8969213
375.19864	2.8972253
379.90069	1.2569149
386.00557	2.7803023
386.98242	3.6296844
388.96951	0.74573014
390.15632	1.1863043
396.10945	7.0196659
398.15874	1.0653625
404.11392	0.88930435
404.97247	1.687286
406.8067	0.66616228
408.18209	2.6093157
413.85033	6.7119091
414.16103	40.360253
415.69936	1.9149283
426.7688	0.76348582
428.09948	0.58981582
430.72305	1.2595892
431.70038	2.5297595
436.20311	0.60178186
437.77079	0.56822126
443.1765	1.3015994
444.33087	1.1137111
447.31554	1.2432806
449.1529	1.6255146
451.77798	4.2997918
453.14028	2.2193698
454.28205	5.3990986
465.39598	1.2212465
467.14094	0.79349271
477.06232	1.0736085
480.12155	0.90691204
484.15845	1.3536201
488.0997	4.5723826
488.85641	1.1414145
490.02427	1.9539534
490.63075	5.8812019
492.84568	0.73895521
495.25667	2.6324002
499.69905	5.6284974
500.14101	11.534263
502.20981	2.6671866
505.10264	1.4384834
505.71295	2.3107922
508.74049	11.467229
511.07012	7.0134555
513.97081	2.2684707
515.16047	6.3982549
517.095	2.1276079
519.19571	2.5532616
522.11365	1.6467354
526.33154	2.1919623
529.42535	3.9423919
533.26851	2.5252151
535.20249	8.133589
540.17434	2.5907053
541.06753	2.2934403
544.7355	6.507812
546.7755	1.448126
547.40212	2.9758924
548.2195	0.85059776
552.12749	2.9071741
559.63282	3.4793162
560.26472	4.3513058
564.18212	1.4784187
564.85342	2.860188
568.52728	3.7944977
569.80753	3.5577773
571.26211	1.9599233
574.15761	7.4643503
577.26069	4.2282765
580.23178	3.1189076
581.50539	1.7619133
584.08427	3.0470585
585.84113	2.1181421
588.01147	2.6941572
590.46927	5.7047613
594.94934	5.7179971
601.87043	3.7569703
604.05311	11.021596
605.14086	3.3786843
608.78282	2.4028833
609.49541	5.2726477
612.17459	2.9419146
616.89511	4.9228201
618.66542	3.8960452
619.41238	2.1365447
623.26587	41.732438
623.60951	13.822359
629.60966	10.466132
632.69944	21.681965
635.10839	12.512001
636.18102	17.202625
638.45356	21.001677
640.71121	38.528005
643.44051	69.550236
646.25384	15.535441
646.62796	39.103482
648.00278	6.6440481
656.01189	1.6236623
657.2473	0.82202269
664.49766	1.3630689
666.48296	4.1234172
668.72436	5.7181259
669.41323	2.508645
672.73975	1.6807127
677.72825	19.261174
678.81641	5.2142054
681.24506	2.6923606
683.04794	1.0259894
691.38529	6.9881823
696.13884	1.1251603
697.24848	2.3116806
702.74292	1.3985089
707.80278	4.6153577
713.54436	5.1092429
720.34727	5.3210195
723.26651	8.1694554
723.71922	5.7437855
729.7065	31.495092
735.67991	100.55118
741.12744	8.0802605
741.80006	26.157483
746.77902	3.7109142
749.92637	11.276145
753.05298	13.918895
754.20151	6.7597793
759.38625	17.755655
762.59041	3.6073066
766.20327	10.501182
769.59632	2.9466758
772.84638	3.3314127
775.70188	16.222657
776.63899	16.258631
781.8044	57.366446
783.00194	28.989304
788.73001	4.7324617
792.59704	3.7349627
797.68981	14.616341
801.68976	6.1071713
806.27962	43.6811
811.86415	15.854801
812.25442	34.758767
818.10116	4.5339786
820.67978	2.3799394
824.67693	34.407443
825.1333	8.5228625
830.73127	24.187957
831.87591	6.5406766
834.33418	5.6166035
851.32087	19.819555
853.07955	3.497422
861.88061	26.601541
870.79333	58.931114
877.92223	3.3152389
883.19463	1.9860728
884.97622	2.3915783
888.00287	3.6906634
889.43699	1.384637
899.26885	1.0871165
900.88092	1.3227273
918.82023	5.0163744
922.35911	6.4067377
925.81488	1.6645861
934.88848	12.282474
937.14621	2.1037629
940.3422	1.5860393
948.6482	2.866131
951.63687	4.957125
956.09088	6.1275629
959.24845	2.6906207
965.4459	14.33965
970.42156	2.597503
981.85204	4.4915621
991.91082	1.2973813
997.73577	6.4799622
999.2957	8.4083698
1009.0482	1.4578692
1012.5807	4.4940288
1016.2884	29.972796
1020.9152	2.6329658
1029.9128	7.5110049
1039.4049	12.712791
1047.3165	12.6626
1049.0996	3.8957084
1054.6695	7.8277907
1061.3853	5.7276815
1066.3327	1.9612452
1069.9899	1.3590433
1075.3683	5.3313309
1080.4609	4.0437685
1089.6774	2.319229
1118.4578	9.0731138
1122.641	1.1109575
1136.1287	1.5171248
1144.4917	2.0167702
1157.8349	9.1986709
1189.3668	15.343377
1195.2152	4.9637519
1208.5966	3.0385768
1237.5809	1.4438513
1261.6082	2.938257
1264.3495	4.0911507
1288.3808	2.9294518
1297.4021	2.9858803
1313.0834	1.0504344
1338.2998	1.5970096
1353.7156	1.7282718
1425.2847	1.4151314
1485.8811	1.2698872
1532.7484	2.0059335
1544.5723	3.2529392
1556.6203	2.7753484
1603.594	3.1017899
1734.5137	1.1987221
1928.6554	1.4785836
END IONS

BEGIN IONS
TITLE=98: Scan 1131 (rt=1362.67) [E:\ORBITRAP\Laura\130123_OT_LB_Leaf\130123_OT_LB_wholeleaf_1.raw]
PEPMASS=638.29845 7194.6675
CHARGE=5+
SCANS=1131
RAWSCANS=sn1131
RTINSECONDS=1362.6713
200.92574	0.80700321
207.05054	0.7241038
213.97086	0.91619291
221.78881	0.47704322
222.25846	2.8608063
223.02504	1.2857514
224.18343	0.48068342
226.08215	2.0187592
233.93687	2.0817567
234.24977	0.40925931
240.01718	0.92914328
243.91828	1.9305223
245.24414	0.56593544
253.51729	0.67730181
257.63781	1.6343494
258.14087	2.1571839
276.14846	0.66424236
277.11096	1.8713098
308.06366	0.96277396
313.07507	1.2916341
333.81647	1.0635069
335.34656	5.502859
336.39489	0.93709318
341.13963	0.5395555
343.05086	0.63968571
350.71671	3.3317592
352.91807	4.4883487
353.31942	0.4790329
355.81473	0.99624718
366.71169	0.95781445
372.09311	1.2623037
382.9943	1.0019055
386.05975	0.85109892
394.78382	2.2748829
396.21863	2.5048274
413.18813	0.75291038
422.23759	0.74278146
423.13981	2.0881093
432.31777	5.6474959
437.01211	0.92704738
438.86433	0.71796224
442.05463	1.0621338
449.87545	0.689684
451.19522	2.9791706
452.53795	2.0088688
453.66167	3.0217548
460.67967	2.3876551
474.30347	1.0303218
479.20904	1.5529183
484.08681	3.0368426
485.14932	0.82654409
485.91866	2.0325872
493.9582	2.5796727
496.1332	1.1203057
498.20508	2.0607458
500.15952	5.09135
504.2032	11.514804
506.1195	3.7667723
508.11311	4.5880243
512.33381	3.5493001
514.38585	3.8109056
517.86544	6.4611902
522.93235	3.3342622
523.63871	1.3279306
524.31049	2.6759098
527.03323	4.0629144
530.41828	1.13576
532.60426	11.267065
534.84505	3.9420104
537.25505	0.79299857
539.88897	0.68615818
545.63633	2.4970988
548.07537	2.3306227
549.71329	5.8279886
550.53871	4.7837446
552.90109	8.6478102
553.11743	3.0479076
555.78348	8.8821191
558.66491	4.6812227
563.37854	11.320503
566.05606	1.3025929
567.28884	3.4356309
568.78331	5.510319
571.47344	1.9386206
572.98662	2.9488134
573.57695	5.1988441
575.76368	0.90718586
580.31118	4.9190239
581.17873	1.4899143
583.25946	2.2597661
590.65037	8.087297
592.73718	7.2696139
595.32766	3.9173866
596.39179	5.5958583
600.05567	1.9445058
602.3081	6.4331644
604.3526	3.9742071
606.13459	4.3606736
608.83754	7.5998172
612.38118	6.4945466
612.8648	10.754839
613.58619	3.5208614
616.50204	7.4666102
621.81759	32.438891
623.76399	17.721747
624.88056	10.570948
627.43103	81.623909
630.74245	40.174303
631.13512	90.750483
635.42727	0.99578706
638.0307	1.0787181
643.17255	4.611892
644.13105	2.8236399
646.09308	0.91030066
648.4262	3.404971
650.1848	5.1310809
652.59989	5.0742404
654.4508	3.1197821
656.63987	2.5800883
658.78263	3.2538733
662.75997	9.8963802
664.24334	9.264125
667.12225	4.1437616
671.0792	2.2573422
672.79411	6.3138701
678.05669	11.230306
680.66641	9.3614067
682.51921	1.8267333
684.27403	3.8579505
684.77778	9.2079014
688.70924	2.5919945
690.63423	4.1331586
694.55133	6.1988675
700.19193	66.761631
704.87359	109.82642
709.11408	14.002086
714.91258	3.4863769
719.33396	4.2178965
720.66284	12.852037
724.20447	8.9213675
728.45859	26.69248
733.10598	83.45413
735.64796	12.808926
738.58745	5.7650367
742.29559	7.8156844
744.6007	12.385334
747.68124	7.224737
757.00076	15.866616
760.71329	3.4660555
763.61904	4.7691249
764.59866	3.1761424
768.87934	8.5875489
769.97174	7.8200607
774.50203	6.3667477
775.57305	2.5369119
780.27051	8.1435886
782.23626	17.47463
785.22414	19.60493
790.20166	0.71840774
804.96685	3.3691298
808.03802	2.9135696
813.33227	15.424251
815.10029	4.5488757
817.53168	3.4602985
819.97693	1.4534984
823.93705	7.029263
827.42112	1.9967168
832.43461	29.693488
833.785	10.33794
835.58646	12.882389
836.87454	5.1193483
843.11692	4.9973303
848.54635	3.953121
850.84885	2.2695649
852.40604	4.0714834
858.21892	1.5051532
863.23239	7.6417415
868.02071	2.1119431
877.57719	3.5688364
882.15463	3.8224788
883.87793	6.5669016
889.24802	1.9324114
892.16141	4.4276941
894.8359	3.521943
902.35114	3.3046848
904.82416	3.7596233
910.66052	0.91450985
915.42621	1.1548069
920.21733	11.668534
923.30897	5.3454938
933.96899	4.4963531
938.811	1.8344692
943.87959	1.3494486
946.82749	1.6634748
948.72591	2.6744143
951.86542	3.7608801
961.34259	2.1166936
964.81616	1.7007356
979.25128	2.0302053
986.71376	2.1089331
993.86816	6.5843781
999.10176	2.3134012
1002.1442	6.4275381
1006.7243	6.4619476
1009.39	2.9950962
1027.7046	1.6406081
1030.4728	2.5420271
1031.8099	1.2704863
1035.1523	0.89778792
1044.1988	5.0261194
1052.6363	4.159195
1064.2781	9.2040295
1067.4739	3.9885673
1072.4876	2.5122807
1076.4103	2.3877934
1083.4823	3.9867135
1101.7176	1.4171482
1103.4546	1.050874
1115.6705	2.0180492
1126.3994	2.5184288
1143.0537	2.0079397
1148.9085	1.6455529
1154.2579	1.9700963
1162.8374	2.4038803
1191.4409	1.5126816
1198.7701	0.8515029
1242.39	1.2226953
1273.4242	1.1757123
1308.177	2.0043993
1518.1765	1.3855911
1602.4723	1.916862
1698.6004	2.7045449
END IONS

BEGIN IONS
TITLE=99: Scan 1132 (rt=1363.4) [E:\ORBITRAP\Laura\130123_OT_LB_Leaf\130123_OT_LB_wholeleaf_1.raw]
PEPMASS=617.83599 3626.4717
CHARGE=2+
SCANS=1132
RAWSCANS=sn1132
RTINSECONDS=1363.3967
200.70276	0.58707508
212.98795	1.5246245
215.83209	0.51949808
224.8712	1.2971266
225.38071	0.33841273
226.18657	0.3110693
228.89266	0.58567196
230.07779	0.82259453
231.07407	0.68623081
234.1579	0.18296543
238.12031	0.56573472
239.24748	0.43398351
242.14645	1.6777287
255.94309	0.62576157
258.07005	0.74352473
258.67805	0.27938889
260.01539	0.49067006
262.23382	1.107483
269.02864	0.52534183
269.96842	0.4188154
270.96301	0.63712989
271.67379	1.1213151
272.23754	0.25531407
273.12009	0.43067848
283.05163	0.99513702
287.06375	0.87296486
291.49945	0.68461343
308.58944	0.34767256
311.79335	0.40871869
314.00162	3.1176217
315.16678	0.51425537
324.57808	0.986715
326.43004	2.7751969
329.32415	0.68003967
329.99758	1.6499165
331.09088	1.2443997
333.89398	0.3750605
340.12234	0.71534616
341.29238	0.31757876
346.26449	1.6193295
348.02391	4.2883069
349.09645	1.2392213
353.17561	3.5224385
355.35254	1.3318957
356.04745	3.2068732
363.76952	1.4825917
366.85278	1.0203707
375.12654	0.4755974
378.79034	0.22010422
384.08132	0.7863997
386.04772	1.7641718
386.73414	2.2281338
390.97908	1.710581
394.0934	0.74481558
397.51326	2.7362217
400.99105	2.0441875
402.1782	1.2721173
410.83833	1.4592294
411.1576	5.5219064
413.86286	1.8738088
414.42797	0.40509976
423.06371	0.58051284
424.93219	0.64968271
426.07455	1.6624075
426.72779	0.41025245
439.861	1.1364651
443.18717	3.0931877
443.88348	0.94655684
445.81848	0.33745164
449.63955	1.6745137
450.51395	1.2028549
452.24645	1.4979176
454.16643	0.76341386
456.89854	4.5713697
459.13015	1.3032048
461.0995	7.8127106
464.79722	4.6205356
466.83399	2.2772953
467.16097	8.2919359
468.0742	1.4116856
470.87658	1.3039319
475.76153	1.3243042
482.2425	0.39284602
485.16983	12.976234
491.23157	2.7349771
495.72455	4.7800963
499.03709	7.586748
501.08927	1.8717468
501.89566	2.8961599
504.78188	3.1350644
507.71545	1.52806
509.90396	2.2461174
510.8051	1.9967826
513.07294	1.2214822
515.1987	0.73001741
515.76072	1.2404906
518.6837	0.80806671
520.97288	1.249338
523.8093	1.3131901
525.2447	1.8484088
527.89563	0.69132334
530.10309	3.2760544
536.61043	2.3456407
539.15091	6.9351772
542.24363	2.0439989
545.38493	4.9867225
546.19785	2.893935
549.3935	1.4766158
550.47455	3.0411579
551.80227	3.1031534
555.21102	4.2542188
559.50667	0.87603015
561.30761	1.1581081
562.24634	4.5736112
563.99139	1.8029112
567.79428	8.925187
572.51812	3.162623
573.77283	3.9924093
577.92011	1.5737919
578.26203	3.4113457
580.76295	3.55049
582.2445	3.6570559
583.09176	1.2056719
584.22352	0.75425875
587.5468	5.8950248
588.7856	4.1960956
590.55295	3.3610535
596.29559	139.33197
599.05558	62.115486
602.78518	3.918459
607.39014	10.025904
608.33841	19.212325
609.28999	14.520435
618.30552	2.3988275
624.72711	1.2572839
629.14611	0.81670541
632.27932	1.7215353
634.30755	0.88435859
635.43888	0.19241822
644.59496	1.9512212
648.68096	0.96950718
653.29571	21.370667
657.0038	0.66006492
664.32335	1.3787119
664.73491	2.0818139
666.94954	1.525931
670.2626	0.89647789
671.40311	0.43317222
672.04406	0.94933662
675.9055	1.4062263
676.42804	5.0335526
680.68673	6.8044527
681.31928	2.2237473
687.24379	3.6985173
690.48981	5.552849
693.13175	1.8998264
696.83432	5.355151
698.65251	6.2870578
700.94795	4.8673551
702.57581	4.6601732
707.14084	1.3955279
709.60508	2.5415823
712.16055	3.4181948
716.15736	15.025553
716.75548	4.7418802
721.56944	8.7959307
725.86459	2.5935095
730.34611	2.4052104
734.14908	5.3196487
734.66677	10.982112
739.60372	7.1736264
744.84311	4.026553
746.68118	4.727355
748.30802	2.7774233
751.28342	0.55504098
755.82668	2.790035
759.20053	3.3188838
768.43089	4.7672442
772.11177	3.6738804
778.57084	3.2712707
779.64834	3.1846245
781.24591	6.9753029
785.29079	2.7395439
790.31817	3.2120761
797.77718	2.1524622
800.18308	2.3587357
803.25529	0.95571809
804.30182	1.9669191
812.95657	5.1660903
817.45314	4.23184
818.29832	1.2469141
824.04911	3.1682562
824.86153	6.2547184
832.90129	10.156361
837.35785	2.4750797
839.81561	2.9058111
842.28899	0.78353919
853.12586	4.9766531
859.04469	1.8710391
861.67061	0.71177384
863.88923	0.58004644
867.54327	0.70933102
874.74689	5.1578161
879.65808	1.2200285
884.98852	0.41718754
891.22967	0.77591048
897.44713	1.9470268
900.38379	1.2523018
903.28906	1.0930985
910.37213	5.2394233
919.34106	0.41238661
925.56964	2.0310632
965.24658	1.1403509
975.37732	2.8412503
990.25774	4.1376313
993.12689	1.84146
994.62703	0.76156736
1004.0892	1.0550185
1012.9243	2.8134825
1016.3462	2.9198404
1022.1666	1.134989
1030.0765	2.3826066
1087.2949	1.8678708
1118.229	1.06379
1198.785	0.3159451
END IONS

BEGIN IONS
TITLE=100: Scan 1134 (rt=1364.42) [E:\ORBITRAP\Laura\130123_OT_LB_Leaf\130123_OT_LB_wholeleaf_1.raw]
PEPMASS=609.91741 6701.6255
CHARGE=3+
SCANS=1134
RAWSCANS=sn1134
RTINSECONDS=1364.4249
182.07978	1.1992986
198.03712	1.7395137
201.12213	1.3275798
202.21479	1.2777815
203.08282	17.368088
204.27429	1.8823641
208.71347	0.52576721
217.97349	0.49666854
222.97759	1.8666012
224.0895	0.55730761
226.5797	1.6900832
228.66378	1.529125
230.76972	0.57384972
231.21074	1.8432794
234.52779	0.49425905
238.59626	3.8587942
239.5085	1.7085355
240.80432	3.1668059
242.19356	2.4942977
246.11534	0.99673825
250.53231	2.8850703
250.94849	9.4756605
252.12461	1.699567
253.0294	0.83631821
257.19365	0.50004339
257.92479	0.56101219
261.88929	0.99203318
263.27057	0.79302933
267.02832	0.84509415
269.0122	2.4913913
272.23383	0.78703899
278.58258	3.0170597
278.90539	10.005323
279.84254	0.66537605
284.80513	2.5759612
286.69522	1.3013398
295.00973	6.4174905
295.96877	4.1332708
296.8582	6.7604937
298.76902	2.3232873
300.09283	1.8462596
304.17077	1.7587426
305.00792	0.64792643
308.12823	0.86272116
310.59265	2.2539794
327.58019	2.1160647
336.64701	0.63848052
342.10431	0.59326389
348.13866	2.8351893
349.81998	1.2975607
350.49742	3.4041437
351.20872	0.64417784
354.94153	48.943591
358.97569	2.1368889
359.56723	3.7575465
360.25966	1.2547825
360.63974	1.7818449
363.1045	0.8024494
368.92077	5.2367927
369.94727	7.0029482
370.72182	15.377452
373.64418	2.1851608
375.41188	1.5833451
381.07464	2.3388272
385.26954	3.4328988
388.55245	2.3980929
389.43701	2.0974699
391.21549	2.8239761
393.23401	3.7507776
393.88036	0.93849216
394.83426	1.5851218
403.70108	1.5064056
404.13708	3.0667106
405.94568	0.53270915
407.35574	0.43083047
407.85033	1.4743198
410.90471	2.7373471
417.08431	2.7894959
417.64137	3.8305678
420.89706	1.7086827
426.35216	2.765212
429.31054	4.497082
433.209	1.0060595
434.38007	1.9984973
438.8776	17.982689
440.17141	5.0129583
442.4249	1.9784873
444.11596	3.3958584
444.72589	7.2427807
445.64458	5.8528027
450.00825	4.1847654
453.22018	11.997254
455.47778	1.1172508
456.90551	0.72902507
458.48346	1.0947823
461.79166	4.7711075
465.25997	2.3050993
467.17858	3.6327663
469.06426	0.904478
471.54679	0.51968186
472.63349	0.95944534
474.6063	1.0250348
476.37439	1.8665878
480.35123	0.57247798
482.06381	1.7923921
483.11751	1.046159
485.23684	2.5156362
487.17319	4.1445902
487.60849	0.74253437
489.18814	4.7296592
489.69128	1.286439
495.27772	11.631245
498.17879	2.1678555
502.04162	2.9993297
502.86851	1.7036063
504.92683	3.0318528
505.68497	1.3909633
508.2592	1.0329838
511.50967	7.0725503
517.15336	46.753565
517.5568	8.7340649
519.8856	2.3068078
525.99253	0.84518588
527.54651	1.336766
530.70511	25.110149
536.27282	1.9934726
538.94302	0.89353882
544.05001	3.6784005
545.48393	3.2496171
548.40273	4.2929157
553.11914	12.133172
556.12468	4.2022579
557.25708	4.7341757
560.10405	8.775808
560.9677	4.6442923
563.13731	9.8219227
566.19926	4.461644
566.73467	0.83283769
569.05919	5.585937
572.20985	1.0364531
574.53528	2.9188201
576.67384	3.6759808
578.15346	3.3872762
579.25901	1.9626258
582.59415	2.7325349
583.4275	3.1282968
586.0778	6.5098088
589.38799	20.664322
590.73133	5.5706553
591.77415	11.189351
596.30162	6.3870996
597.43032	7.908929
598.97104	11.462291
600.27225	19.423304
602.37361	13.367975
603.29632	4.5619684
608.50277	0.83736854
609.9647	0.59222784
618.7384	3.7239198
626.7583	1.6395375
631.36692	4.1202175
634.65403	5.9249893
637.34344	1.0293396
646.39757	3.1279486
647.36935	5.9224641
649.04638	2.1052133
653.27402	6.298273
657.43573	0.95007309
658.66089	1.1161201
665.36519	2.1641439
669.15709	6.136077
670.20224	13.314433
672.51364	2.7788807
673.94118	3.7977648
677.1812	4.3508234
680.05601	2.8534755
682.03266	4.4533104
686.82162	6.4936651
690.00328	6.3363594
695.23807	113.40537
700.30237	4.5684959
703.5224	3.1465159
705.95257	0.81909901
706.35319	1.8029597
712.74574	2.3892875
714.82817	3.0856705
718.26642	7.3230197
723.03807	12.307338
725.03245	4.0953419
731.44216	2.3029348
734.86588	6.3694252
740.09312	4.0299921
746.67881	3.1878697
748.35677	3.680738
748.99177	4.9115074
752.3094	1.1818002
754.71258	1.5114599
766.30063	7.9521979
766.7809	35.074194
770.25057	1.9921377
775.24343	230.10038
780.38536	3.5098093
782.07863	2.9205176
784.58191	1.8687581
789.33288	4.7640946
795.35934	1.778498
802.2643	6.9433068
807.95006	3.1898322
812.12381	6.1243274
814.43181	5.6361286
816.4485	4.7493469
820.49859	3.6721555
826.21076	7.2697759
829.31228	1.1250167
834.16994	25.419376
841.20576	5.4415364
846.63241	4.0128192
851.03489	5.43519
857.29325	3.8912482
860.98924	1.8144842
863.41186	1.6559836
872.31922	9.4422948
890.23725	25.819208
892.45058	8.1916977
904.07094	2.5863568
906.556	1.9042555
914.3571	0.89554854
919.39438	2.158001
933.31597	8.9177184
933.91213	2.5381649
935.15799	2.310676
961.2091	1.0079953
972.35334	8.1417637
974.22234	3.3395846
978.07304	1.5042931
989.30474	4.5860918
997.34773	2.2694824
1000.7619	1.5574552
1010.1703	2.2817435
1013.2716	1.4403372
1015.3255	1.0487595
1034.3651	0.71420702
1060.3892	1.2267692
1072.1556	1.7186048
1083.35	0.89116372
1088.4555	0.783291
1090.3048	0.86778999
1105.4565	10.678922
1136.5485	1.4885156
1152.5002	1.4793411
1170.3663	0.81345871
1215.2076	0.71514069
1235.4755	0.90478398
1346.3573	1.8535418
1435.4061	1.4331539
1465.4947	1.2793066
END IONS

BEGIN IONS
TITLE=101: Scan 1136 (rt=1365.58) [E:\ORBITRAP\Laura\130123_OT_LB_Leaf\130123_OT_LB_wholeleaf_1.raw]
PEPMASS=486.91152 4068.9158
CHARGE=3+
SCANS=1136
RAWSCANS=sn1136
RTINSECONDS=1365.5839
142.28331	0.52851438
147.11705	0.96428938
152.11856	2.4916793
157.02397	0.74579607
161.9942	1.0088974
168.78793	0.76181304
172.86128	1.275265
175.07318	2.3343954
177.87465	0.32847603
184.96311	0.57957542
186.06848	0.41993091
186.87723	8.3088234
191.05538	0.66721149
191.96708	0.46003165
197.14529	0.40890981
198.87741	0.67079313
212.99153	0.59626303
214.1539	0.49327279
214.65951	2.1040879
215.05202	14.677728
216.86952	1.215174
221.96478	0.47249175
226.90977	0.37071549
228.72125	3.2805972
231.12715	0.39778671
232.94884	0.34477564
234.01393	1.2177716
241.7526	1.6084713
244.71702	1.3114943
246.15389	1.4349215
247.04768	0.45063633
248.06851	2.8652594
250.89244	0.58458388
252.69058	0.5378647
253.91368	0.67798486
254.67509	1.1222779
266.99319	2.7042455
268.25335	0.29036631
272.20648	0.85918397
279.61673	0.83068082
281.62131	0.62800484
285.24972	0.73414736
287.02546	0.85216525
287.61502	1.082161
288.94151	0.89413583
290.80669	0.53042076
294.7778	0.66732381
301.38748	0.2368753
307.66977	1.2474557
311.93641	1.8409273
315.10535	0.58294793
319.08636	1.3990116
322.04045	0.7408612
324.10494	0.52161929
326.09421	1.7399081
327.02573	0.48548363
329.36166	0.43822712
338.88893	1.1012935
344.98245	3.0888635
346.68538	0.53543539
352.99794	0.75413187
354.73032	0.32174144
355.99324	0.81736838
358.79998	1.7099642
359.58516	0.31507268
361.41103	0.34479089
363.80853	1.1621772
368.14349	0.59019995
369.17374	1.0466775
371.01153	2.5706204
371.93738	1.3156624
373.80538	0.91979897
374.97066	0.65110861
378.29846	3.9760877
381.09925	1.2577496
384.99843	4.4547815
387.27204	0.74776885
388.77936	1.0134152
389.3943	3.1715637
390.15275	0.90270194
392.63318	0.50741697
397.37439	0.93198622
399.41818	1.1582443
401.28318	0.58909397
405.22043	2.7178633
407.8964	3.7055844
409.35408	2.46733
412.32036	2.2993945
415.48406	50.085365
419.18956	3.0327722
420.23241	2.3579501
421.35987	2.165971
423.6749	2.2137092
424.88776	4.3032442
426.76295	5.7827122
428.01781	3.2197554
429.63979	3.5432938
432.49413	0.90902351
434.60536	1.7800122
436.84782	3.6428439
438.10004	4.1435977
438.89802	4.7407239
440.81905	8.0538418
441.39374	0.79186014
444.90963	6.6122571
446.20529	3.2011872
448.41093	3.5575536
449.30406	2.308594
450.87856	1.7521763
452.53911	1.2956198
454.21737	2.5199763
455.68234	5.1308128
457.94195	3.4477441
460.0445	11.355848
461.49858	1.6170848
463.04377	2.7314052
464.90868	6.5151702
469.00353	15.680913
469.78082	5.1232273
470.34608	8.8129841
472.70569	5.5556476
474.24542	26.661984
476.43909	26.688761
477.6446	17.706928
480.22741	7.6181392
480.77835	29.494431
482.94069	1.9879497
486.57458	4.3249842
487.91928	0.65563395
491.8178	2.272371
492.7706	1.1138488
494.97217	2.1457546
496.39482	1.8680708
501.34322	0.41504448
503.76613	0.31028516
504.3415	1.1217553
505.31439	0.65999323
513.57568	1.269181
514.87146	1.5413305
517.81214	2.8076176
519.83268	2.7698608
522.18266	1.4780854
523.44462	2.1692502
525.8502	0.65716459
526.50104	1.0431098
528.90216	2.3301109
529.43737	5.3247791
530.4969	2.2028379
531.90891	1.9867039
534.13323	4.1528789
534.77725	1.6175185
538.74302	1.972357
540.01513	3.1950266
543.00996	3.7162929
547.22821	3.4333284
550.25184	3.0996509
551.76265	2.9516695
554.03888	2.1867591
557.18346	5.7237719
559.58927	3.3087462
561.1966	1.1252183
562.58019	3.3409277
564.46044	2.47069
566.30575	5.1418302
570.71929	3.9360774
572.72635	2.0283443
573.30015	3.5632089
575.46319	0.96396333
577.26652	2.0152197
579.4818	1.777531
580.18347	3.2202085
581.64947	1.4429636
584.75587	2.2132171
587.09228	5.8755183
591.15313	0.77396802
595.04462	5.3091401
596.33477	8.0061832
600.20819	1.8017889
602.34863	3.6206515
603.55676	4.53801
605.5316	2.3312374
608.21521	2.8890765
608.8891	1.8963139
610.39702	1.5508195
611.96288	1.0727421
615.23461	4.4281341
615.80793	1.0478986
622.73724	191.05759
626.28388	1.4585886
628.11786	3.033037
628.84474	1.556944
632.19325	0.70431609
635.23895	3.355029
636.16663	2.2020835
639.30843	2.8260658
641.53557	5.6888546
642.39589	1.1594724
643.58421	2.7299765
652.51566	3.9867939
653.34711	5.0282706
656.20964	3.0520796
666.26043	1.6685839
672.14766	3.9643784
673.20695	6.6710706
673.84029	8.1717639
678.26029	13.533741
678.82604	4.2500948
680.78585	1.9199643
681.73426	0.82104124
685.80267	3.2722862
695.12628	2.1150875
701.69549	0.76875908
706.24819	0.781624
714.3187	1.3406496
719.29058	1.5566924
720.31272	2.1910245
724.3183	2.2226673
727.27803	1.1596254
731.24277	1.175872
734.02453	0.34651765
746.32575	2.7713937
757.30729	6.2405684
760.41692	2.0970744
764.91959	1.6801733
766.25492	1.0825068
769.70935	0.81181443
771.3134	2.0243112
776.21361	2.5842859
779.06767	0.99064659
781.57309	1.4356345
786.03944	0.86839702
795.1866	1.2349271
804.15397	1.2578782
825.54115	2.5391332
835.22388	0.94096831
844.82056	1.240612
857.04119	0.60845633
859.41985	0.88520608
867.38293	0.77986556
902.43988	0.71531207
909.56994	2.5543597
914.39816	1.893902
927.33496	0.42152575
960.32891	1.1665658
969.24434	1.4190401
972.48934	0.74382314
1003.1566	1.3092532
1033.3627	0.732202
1070.3448	0.94431669
1098.1929	2.1065251
1132.162	0.71972843
1146.3594	1.8748573
END IONS

BEGIN IONS
TITLE=102: Scan 1138 (rt=1366.72) [E:\ORBITRAP\Laura\130123_OT_LB_Leaf\130123_OT_LB_wholeleaf_1.raw]
PEPMASS=501.92661 20125.557
CHARGE=3+
SCANS=1138
RAWSCANS=sn1138
RTINSECONDS=1366.7245
170.52711	9.6662169
170.96235	69.729576
369.03416	13.674447
411.64868	30.44144
411.99926	89.63886
430.2705	28.882007
439.12594	21.231074
439.35745	82.925198
445.16828	92.723761
445.79233	20.112897
456.01435	57.592184
472.25652	60.087337
478.08253	20.634143
480.02486	16.316617
481.7386	34.396365
483.04604	18.236124
485.17665	19.020967
489.8423	83.032531
490.24202	16.505687
492.68475	31.133005
495.86984	225.0412
559.2406	131.77716
623.78664	73.660431
635.20748	56.224136
639.7336	36.771765
651.80793	16.376983
658.22954	54.278085
659.16885	17.171075
667.26169	2193.3748
707.71206	31.091147
END IONS

BEGIN IONS
TITLE=103: Scan 1139 (rt=1367.32) [E:\ORBITRAP\Laura\130123_OT_LB_Leaf\130123_OT_LB_wholeleaf_1.raw]
PEPMASS=613.60431 4723.708
CHARGE=3+
SCANS=1139
RAWSCANS=sn1139
RTINSECONDS=1367.3215
174.83986	0.36920248
190.67206	0.53220564
190.98757	2.4915668
192.08039	0.29728511
218.17898	2.2913636
218.8416	8.9512158
219.77633	0.55174932
220.75288	0.30214578
233.57242	1.7468504
238.65408	0.52864678
240.13215	0.59687917
255.98298	0.42146724
257.02496	1.0925821
259.14762	0.31732273
266.50448	0.59944695
268.0931	1.0636289
269.03175	0.70207741
271.15891	1.2431975
273.2005	0.69839718
285.1697	1.6752904
285.8303	0.45835619
296.10156	0.34874571
298.75802	0.85679812
300.1036	1.5531775
302.87325	2.2656541
303.94211	0.62744556
304.67692	0.28732762
305.68264	0.77667971
320.96615	1.0546807
326.96499	1.0866266
330.13543	1.8191263
332.21658	0.48954117
336.83406	0.82077869
338.03129	1.3398228
338.86528	0.73712512
343.78486	0.34320028
344.95009	0.43983937
347.89639	2.608639
349.215	0.90390494
351.99663	0.44137527
354.97219	4.088137
355.82486	3.7894712
356.91949	9.6645184
357.65611	3.0770298
361.71694	0.76228749
364.69253	3.7556057
368.94234	0.31755588
373.21502	0.78038335
374.47776	1.1375656
375.06117	2.7549431
377.8795	0.37582966
381.30774	0.44106351
383.23101	0.89684496
387.18273	1.237153
389.24723	1.6324883
390.41322	1.1002629
394.27263	0.81690683
398.84179	1.362328
400.9409	0.84083044
403.05409	0.64857274
408.16928	0.22153742
414.17931	1.177886
415.80987	1.5217453
417.91123	0.75066476
421.81837	0.34939063
424.66517	3.56676
426.96771	2.551476
432.8927	0.97693477
439.13091	0.40351607
440.09387	1.1339764
445.1897	0.63918716
448.25044	0.39992432
449.05749	2.9096872
452.15296	3.5093491
460.14817	2.9401601
462.94076	1.558499
466.0794	15.266289
467.50103	2.3622279
470.65243	1.6500767
471.29172	2.7360035
473.00021	0.82511884
473.49173	1.4435629
477.09124	1.7331974
478.23831	0.27357682
484.88171	2.3988004
487.149	0.44184363
490.28668	0.806454
495.76129	1.8210451
500.38104	1.4786632
504.43591	0.87319675
506.85711	0.97370252
512.0498	0.60367015
518.51666	0.90228982
520.03349	1.0006844
522.47127	0.86369893
525.86561	3.0990877
528.88456	3.6982355
530.1526	2.7773415
533.06443	6.2404725
534.88781	16.065704
540.88763	21.154205
542.03984	3.770387
543.20917	1.3087173
544.11948	0.51096161
547.47373	3.8789631
549.07204	1.3793071
553.87686	6.9741329
557.61059	10.674309
560.57616	2.0801884
562.75092	5.5080951
563.80441	3.6243265
565.54544	6.7886235
567.14678	3.2391937
567.99245	4.3014103
570.14321	7.181875
571.98381	5.8430356
574.74351	22.594014
577.90646	4.0060237
579.75165	3.776601
581.84285	8.4654211
583.7954	4.9713126
584.45351	8.5830787
586.68956	3.3686864
588.97675	4.9695024
592.12804	4.4446266
595.09262	22.646753
596.86275	9.044829
601.00354	10.718533
601.93056	6.3030165
604.31842	13.305112
605.27449	14.6674
607.14682	20.429728
613.39312	1.1397135
613.88319	2.9843853
621.25554	0.84186738
624.30775	4.1291557
624.72928	11.143413
628.91092	0.71759295
630.13819	2.4421459
632.45867	2.7421981
639.24957	6.4314626
642.95102	1.1957221
643.32704	2.3209457
648.13074	0.42391724
650.2175	0.62490894
653.20162	0.59617888
654.71974	0.72960714
656.15545	0.55064211
661.10134	0.72415079
664.15193	3.4291224
667.20604	1.8619214
670.18067	2.0375481
673.14489	6.2446035
674.26783	1.0141916
678.86055	4.8207387
681.7282	33.444282
683.01541	10.390475
686.40459	3.0997133
690.04696	3.1702393
691.09849	1.7386591
693.53654	4.2479712
697.30686	1.6946704
702.93242	3.3778867
707.14269	2.1767511
709.40532	2.0697616
713.40205	3.8967445
717.20149	5.8539752
722.63023	2.772445
725.30184	11.184562
728.30373	5.71767
729.15264	1.9000627
732.09614	1.5930288
734.80987	2.5659467
737.28043	9.7348695
746.29437	44.451023
749.39168	2.7068995
754.48602	0.97545453
757.93134	0.98967657
765.37889	3.5061206
767.31183	2.7842911
773.23539	0.89729821
777.91465	1.0134389
781.30175	1.562806
784.20658	1.855743
786.08935	0.83486276
792.85911	10.445313
793.25106	7.3288396
801.79435	54.277444
810.79067	186.95798
815.55965	2.7756935
822.75251	3.8904154
826.4262	4.0686341
834.76949	3.5219775
846.76857	1.7311876
847.43128	2.3043695
855.62311	3.0700771
863.32202	1.6055161
869.15338	1.4975121
877.27497	2.7144339
880.35682	1.6086245
884.94922	0.9211457
888.44683	0.87896235
894.15319	0.97450844
898.53515	1.9504626
899.29852	4.5847426
906.47839	0.62979681
924.23706	1.7562084
929.35748	1.828471
940.37017	0.81588903
959.4768	1.2476634
967.33587	0.38442937
975.50292	0.32299437
986.07049	0.59581008
992.61139	2.2619259
1006.5538	0.33027986
1012.9313	1.5965827
1026.2208	2.2677441
1033.4499	1.7827899
1038.98	1.7290737
1043.0331	1.2891577
1044.7749	0.71387096
1060.3658	1.0904812
1073.6134	0.61519425
1077.3741	0.8104897
1080.3431	0.83440238
1101.4022	0.89564184
1106.3584	0.65913116
1115.492	1.2859502
1119.3205	0.98205612
1134.2623	1.9323831
1137.3171	1.3823314
1155.3247	5.0632834
1173.3035	1.5228766
1182.3806	0.55125429
1202.3063	0.6433693
1226.3032	1.1813834
1233.4654	0.67712724
1258.4528	2.2243982
1333.4529	0.49614591
1373.2737	2.5107978
END IONS

BEGIN IONS
TITLE=104: Scan 1140 (rt=1368.03) [E:\ORBITRAP\Laura\130123_OT_LB_Leaf\130123_OT_LB_wholeleaf_1.raw]
PEPMASS=473.58795 7797.123
CHARGE=3+
SCANS=1140
RAWSCANS=sn1140
RTINSECONDS=1368.034
146.85966	1.1470216
156.79471	1.0023673
175.08673	3.0971271
182.84284	0.7160474
185.13542	0.78809222
189.43491	0.98684346
198.65273	9.573365
199.05216	19.196382
215.9846	0.83662053
217.24979	0.61704272
221.12353	0.60050527
226.91439	62.41184
229.04956	0.74420671
233.70404	0.67262885
237.10997	0.90402241
244.08561	3.3634195
246.99076	0.55396466
251.2508	0.99488653
252.32321	2.2580679
253.1414	0.65537766
255.32124	2.0991272
255.65406	0.38197043
259.11067	0.50614366
259.87952	0.54645632
260.88973	4.9414898
261.83301	0.66457656
262.22883	4.1471037
263.04059	1.8014522
274.09085	0.99842393
280.01779	0.74215232
281.56115	0.35191865
284.1449	1.0082406
287.95883	0.56053659
290.08267	1.092358
294.95495	2.6976694
296.62932	0.69641935
305.68634	0.60963575
306.18808	0.93009684
309.24011	0.83681531
314.03186	5.0746702
315.80995	0.89871228
316.6166	0.49771202
317.29007	0.56963403
318.18548	0.78923816
326.1314	2.2048415
326.9728	0.44371391
330.99775	1.8927003
335.23997	5.0419276
338.75259	3.2353664
342.12419	1.0446672
346.03764	2.8226583
346.70397	1.089625
347.24086	2.3845665
348.98519	2.9242989
352.92688	2.0650095
358.00909	1.6362193
359.23431	1.8798662
359.61046	3.5755032
360.75413	1.1017619
361.32468	1.6465506
363.80126	1.1260312
365.25254	0.52383565
367.59408	1.5802044
371.81294	3.0149349
375.69694	1.2197345
377.06064	1.3436718
379.02356	1.1440615
380.27858	1.0572563
381.09812	0.8024376
383.11474	1.0892642
386.13838	1.9865932
387.10541	1.0570204
388.81685	4.7577386
389.78033	2.0380628
391.20118	3.8584224
392.09657	1.7447942
395.48878	1.8610987
397.1564	1.9224575
398.79172	1.290696
399.77262	3.1416008
401.37562	3.4301245
404.4166	2.7915361
408.69109	7.5586191
409.74645	2.9009559
411.58275	1.2342453
413.83187	2.7195588
414.95551	0.80564021
417.222	5.0828436
419.90256	2.2863965
423.05605	2.1994989
424.05745	1.4637057
427.07411	7.9016065
428.21764	2.7948095
429.12531	1.2996024
429.64963	5.617604
431.08652	1.7242611
433.16548	2.5627652
436.79267	16.069545
439.89405	7.3814841
441.36596	6.4402066
442.83172	5.1021888
444.73686	2.5063977
445.64634	7.6141624
447.36477	6.2834635
450.74447	2.1853908
453.26966	2.5705325
453.66544	10.02611
454.87591	5.0855276
456.01167	16.278349
457.78755	3.8392507
460.44835	10.8246
461.65915	28.102762
462.82165	5.9750891
463.53712	15.044463
464.60924	18.284471
466.2809	24.001782
467.44395	72.609188
472.65308	4.7790184
474.01947	2.4112357
478.04431	0.85865482
479.66758	0.67234089
481.69399	2.4222953
483.92011	2.6641212
487.38909	1.7176473
489.2227	2.3267453
490.76903	2.5269293
493.25595	4.0889461
494.42155	2.2063747
496.95994	5.0504953
499.03534	1.9716121
500.76789	3.1825067
502.8527	1.1711943
504.56503	2.7095601
506.24461	4.2042159
507.28684	2.0228862
509.87256	5.4113125
511.18643	7.1322835
513.83917	2.0652395
514.77123	5.4968654
515.7737	1.9410123
516.26486	4.4200596
519.25065	4.2220213
521.14903	0.9750021
522.18534	2.3641656
523.75517	1.3203732
526.0688	0.80854566
530.41269	4.3465363
532.19692	1.3416719
533.82256	3.3910797
536.67116	6.1284284
538.59181	4.430416
540.88096	2.410455
542.13708	1.9989441
544.97895	2.1710797
545.42154	6.4732996
547.54918	2.2495258
548.30883	3.4790624
549.72155	1.6316401
553.25494	12.498397
558.27092	6.8382156
560.23167	8.3967107
562.25356	2.878411
564.82935	8.7211365
566.33265	2.9445931
568.51402	7.0939693
570.10325	2.2150138
573.98773	2.9195709
574.68544	1.3873947
578.99426	5.0085603
580.93463	3.3379461
581.82982	1.3133351
582.6035	2.3568574
585.54557	4.3908024
587.12998	4.803008
587.67929	10.656614
588.54255	5.2257361
590.67539	1.3026971
596.74591	739.35554
600.77805	4.3061791
602.51593	2.6026101
604.32593	2.8771632
608.36861	6.2773523
610.31306	3.8078594
610.78942	13.496241
616.3176	3.0544471
617.77043	5.3406273
618.85245	1.8099986
621.06347	1.4078993
625.976	1.4529229
630.33832	3.8920566
630.88845	6.9274228
633.24196	1.6258313
634.18716	2.4965137
637.30374	3.2296737
639.40508	1.3949639
644.3294	5.3565521
645.45789	5.8354402
653.28487	42.671049
659.28676	3.5778911
662.55633	0.9697907
666.45879	1.9378006
671.23638	2.1560696
674.16449	1.6665878
678.15296	2.0605853
683.39474	1.4620218
686.24927	2.3815971
687.20037	0.74149019
687.58981	1.0205391
692.27395	1.4616248
696.3231	1.4767915
700.11994	1.3867188
703.39135	1.8857792
707.70058	0.73392592
709.30472	0.4529987
711.30174	0.51139286
720.31994	1.0123297
726.1873	5.9150781
728.13985	2.2177337
730.13569	0.96938122
732.20428	1.6017741
734.34517	0.50136247
744.6686	5.6245687
745.35546	2.0071294
748.36071	3.8215037
754.29861	1.4068113
759.26634	2.0225344
761.18389	2.5668809
767.44194	2.026469
773.1701	4.427071
776.29609	2.9344153
784.24596	1.8848957
787.07957	1.1210105
791.39165	1.2311843
798.27283	1.2313114
802.39023	1.6198341
810.19483	5.4550942
815.22946	1.5378287
817.43419	1.6809966
830.18896	0.49752348
841.42956	1.3329518
857.27319	1.8398668
870.35082	3.7699185
877.48681	1.7766448
887.29565	5.8151213
899.47259	1.0011854
905.4032	2.794549
906.50139	5.3804838
925.57778	2.3993895
930.84073	1.5820631
938.32397	0.57540777
943.96923	2.5955655
986.23669	1.817612
996.33886	1.2659011
1001.2334	1.2357792
1019.5036	2.7481444
1024.4619	1.5902982
1044.2692	1.5910711
1106.3369	1.3637772
1134.4509	1.6212583
END IONS

BEGIN IONS
TITLE=105: Scan 1141 (rt=1368.65) [E:\ORBITRAP\Laura\130123_OT_LB_Leaf\130123_OT_LB_wholeleaf_1.raw]
PEPMASS=708.97679 3701.6484
CHARGE=3+
SCANS=1141
RAWSCANS=sn1141
RTINSECONDS=1368.6502
218.89612	0.8977119
226.16516	1.1273391
227.12463	0.53841598
234.87063	0.23564512
242.71355	0.34036396
243.01862	1.1097217
257.94014	0.65016426
262.12899	2.0853003
264.96722	0.26441561
275.19821	0.77292171
285.02874	0.63604495
311.12653	2.6518645
312.88995	1.2989012
315.08584	1.5190551
326.65327	0.97440058
328.05851	0.43516863
328.88511	1.7798338
330.16083	0.23892963
333.005	0.63304903
343.24474	1.4938128
346.96264	0.5938437
356.22802	0.55237755
363.06052	0.82502853
365.19934	0.32441609
377.68237	1.944578
381.25514	0.44426955
382.75655	0.30752888
387.22723	0.41085951
391.23895	1.7946491
395.22107	0.55350836
402.99958	1.0890756
405.81481	1.7174503
406.72651	0.44395082
418.33526	1.4097859
420.20433	1.2666703
424.99865	0.88142474
431.32617	0.42437996
435.92555	0.83792876
439.11876	2.8501968
446.89706	0.6796271
448.19977	1.9765401
455.04022	0.51725106
456.08978	1.253823
462.85918	2.6440922
464.99517	0.35810897
478.27608	2.6455671
482.52277	0.72066852
484.03996	0.59311515
500.35081	0.75428534
500.95358	0.95193768
501.77759	1.8320339
507.15112	0.98205284
511.63905	1.2054134
512.68517	0.33834755
515.16845	0.78778354
518.67111	1.5557357
520.12771	3.3287496
520.50533	1.0225472
529.10817	2.7864592
533.63684	0.64299853
535.23533	0.86436917
538.93536	1.7783923
545.15607	1.9357114
547.34913	1.5898868
549.6887	1.8076102
552.15955	3.6518323
552.97278	1.3906169
555.57561	0.32823249
559.24493	1.2715608
562.92885	1.0301868
564.0061	2.0313631
570.08563	0.52431394
574.93748	2.1843538
577.27541	0.71004507
580.15151	0.90382209
584.7409	0.96905292
587.77389	7.4206478
593.21692	4.6977191
596.69738	17.339181
605.89628	2.5271304
607.28717	0.95503506
611.89558	4.0818565
614.60621	0.64470956
617.52329	2.7567956
621.54361	9.1357924
623.85463	5.9729235
628.31286	19.505679
630.9844	20.047121
633.2858	3.0450717
644.33703	3.3959157
647.09629	1.7734874
648.17912	5.9119529
650.46011	8.1199845
653.2775	6.773006
656.4935	5.5447888
659.22831	13.337437
664.55966	19.546475
665.95883	9.7470018
671.11124	15.379665
672.28981	5.3385996
676.32025	6.2455525
684.93371	9.782481
688.33029	2.7100616
690.67019	7.7583487
696.23598	9.3819788
696.84892	21.041994
699.33654	8.6534097
700.79025	12.218508
702.87782	2.4772036
708.13718	0.51118189
709.68573	0.96847446
721.35565	1.6481037
727.5149	6.5326405
730.02707	2.3851635
734.94256	4.9074621
737.54812	2.8401619
740.45643	1.3731256
743.40371	2.5742768
748.43664	2.1353095
756.74864	2.4473586
760.59473	4.894045
768.51234	1.6397498
770.19923	2.9421714
772.26288	2.0967795
775.12442	3.6177778
779.17709	3.4289644
794.05588	2.0071759
797.83439	3.0599291
804.12426	7.7268871
806.86014	1.1862515
808.6756	1.4650061
813.22359	3.2222782
815.46571	1.6484833
818.65864	7.499856
823.87729	5.6027895
825.79733	3.5370859
829.56851	6.1050916
832.29511	11.870817
836.22936	1.8252899
842.95008	4.085544
851.30027	11.685187
854.88586	2.3808975
860.35206	37.40779
865.58729	1.694591
872.36994	1.3186065
875.21695	1.0824807
881.82533	18.111418
885.13702	3.8415043
892.10726	3.9932193
900.76763	3.9281678
905.3201	10.908326
913.07824	0.56331505
919.13766	9.2785555
922.58911	9.2126171
924.40703	3.6358889
933.39665	11.196961
937.74495	2.6580976
941.85991	30.799706
945.80624	15.957602
955.44098	1.0095992
967.23446	1.3048747
972.37311	0.84369137
975.10748	1.3224761
983.2631	3.3633868
986.30047	4.0156943
997.14657	5.6172164
998.23833	5.6642194
1006.3645	3.8604747
1012.2745	1.9251901
1018.4679	2.5809937
1023.5054	1.8920443
1028.4215	1.0343896
1031.2662	2.2433631
1059.2027	1.3992832
1061.3325	0.69010279
1071.2379	1.8462374
1084.9362	4.1197449
1091.6948	0.83005637
1099.6692	0.54169711
1106.3408	2.2056351
1140.9901	3.5861657
1157.375	10.623319
1161.5317	0.80852604
1174.2557	1.3052985
1177.2887	0.93671133
1185.2565	0.55699257
1192.3857	15.642531
1196.4453	4.4519626
1220.4358	2.1399997
1227.2385	2.1896614
1244.3617	0.35222589
1253.979	1.340264
1275.52	2.3137264
1287.6517	1.2860777
1325.2753	0.62472054
1380.5751	0.88082815
1467.7159	0.98608471
1517.3597	1.319542
END IONS

BEGIN IONS
TITLE=106: Scan 1144 (rt=1371.06) [E:\ORBITRAP\Laura\130123_OT_LB_Leaf\130123_OT_LB_wholeleaf_1.raw]
PEPMASS=643.30641 2848.177
CHARGE=2+
SCANS=1144
RAWSCANS=sn1144
RTINSECONDS=1371.0586
195.0253	0.35787681
211.89782	3.6311039
212.66126	0.5846
239.97922	0.41226144
243.98331	0.39365988
247.05313	0.34314865
282.90383	8.104408
285.21352	3.0732081
300.03286	1.1139298
310.64435	1.4975015
310.99183	12.551033
311.69873	2.6809554
323.0985	1.0526411
327.94549	1.165915
331.69055	0.24243457
335.7893	0.40472615
355.47821	0.33008874
367.65448	0.67721637
382.69247	1.8225172
385.37407	0.46712526
397.43286	0.47794244
398.90001	1.4689914
399.8494	0.82246838
408.37301	1.8725486
414.7011	2.2093342
417.70724	2.8373172
420.10842	0.42134931
421.69781	1.9084562
426.75125	2.3252869
429.95326	1.5675921
431.17192	0.36293172
435.11963	1.1482165
440.16822	0.48993407
442.06146	1.5563036
442.55861	2.8128684
446.11035	0.49364735
451.64519	2.4592273
452.91313	0.89856549
465.04413	0.81090927
473.83704	0.43651665
476.64386	2.0841702
488.14094	66.922785
488.77891	11.518563
492.1191	0.63845968
499.9175	1.2968032
503.21149	2.811325
506.57327	0.42793671
515.447	2.3349767
519.11788	3.1043269
522.30965	0.62576042
522.79061	0.87648658
525.08871	1.6235512
528.20246	2.9308475
531.82831	2.3088177
535.7185	1.587895
539.32953	1.4253386
543.29422	0.48071453
545.97637	0.62356512
548.67673	1.1561471
549.05828	0.2963686
559.96577	0.79272579
561.60391	0.80058455
563.19811	1.0715263
564.71566	1.3527656
566.2091	0.82796677
570.81259	1.2978913
573.53047	1.2042914
576.3446	2.7069206
578.86261	2.6533627
580.51279	2.2957078
582.16107	1.1949011
586.09245	5.7127366
587.07792	4.9777499
590.29486	2.485673
596.99296	1.9824176
597.50414	4.3241184
598.20009	2.332256
602.32565	1.2760262
607.49225	6.4980516
610.25359	3.9539266
612.19757	0.68795977
615.16931	0.83476282
615.82211	1.8735382
618.60471	2.839259
622.7531	7.442009
624.63966	4.988891
628.43232	8.099716
630.06592	13.337317
632.69222	15.487583
633.84458	24.026598
634.86917	12.745102
637.23104	2.4278912
643.06302	2.5728563
649.65783	1.2020272
651.98076	1.4482482
653.86659	2.5851233
655.27991	1.8034989
662.11205	2.3959789
664.04146	1.4904453
669.11618	3.2755592
671.03937	1.3598702
678.10168	1.1395961
681.87981	0.79866593
683.11804	1.7050819
685.52064	1.2172225
690.23946	0.86198231
691.026	1.6915048
698.98247	1.9891997
705.15965	2.3086947
707.545	3.2454235
709.77044	1.2379348
714.98628	4.155154
717.34327	3.7669377
724.35785	3.2481594
727.47698	6.410957
731.23749	1.7263741
735.3851	4.4539773
740.47581	4.1779605
743.62724	2.0398475
744.92834	2.2300548
751.16564	6.1946265
753.87128	3.550071
761.5034	3.4491883
764.93687	2.6461246
770.19475	3.4534176
771.30769	1.2761649
776.7971	3.7351889
786.95177	0.67171908
799.07361	2.0204479
801.48708	2.6676199
804.81749	0.35043312
817.29692	5.1187945
819.69345	2.6247239
820.69236	0.61504483
826.45287	1.3500862
828.70247	2.0405935
830.9004	2.531952
839.17714	5.7195343
840.87228	5.3052806
847.23234	1.6054536
854.54024	4.4215785
861.2958	1.2801962
865.20697	5.9904483
866.39111	1.8977425
878.13813	11.645035
881.98127	3.205893
890.2681	3.8403355
898.13712	2.3735412
898.78831	3.8371525
903.78678	0.71903671
908.56311	0.33399496
920.27276	0.74857271
922.11639	1.1737928
926.2063	0.87761567
935.09509	1.0465175
941.30938	0.62629375
951.94173	1.1585837
957.35088	2.3540185
958.28898	0.73761692
965.328	4.0537282
975.32141	128.47321
991.35119	1.1995913
1039.0957	1.4375337
1051.2268	0.57183779
1065.9145	0.61203506
1090.3801	0.55239237
1108.1173	2.9348935
1112.1777	1.2480114
1139.1574	4.1725578
1167.1988	1.4837985
1208.3055	1.380775
END IONS

BEGIN IONS
TITLE=107: Scan 1146 (rt=1372.1) [E:\ORBITRAP\Laura\130123_OT_LB_Leaf\130123_OT_LB_wholeleaf_1.raw]
PEPMASS=489.24557 11148.414
CHARGE=3+
SCANS=1146
RAWSCANS=sn1146
RTINSECONDS=1372.105
146.01642	3.4069134
[truncated: 27,567,736 more chars]
