# Supplementary material for: Proteomic analysis of the medicinal plant Artemisia annua: Data from leaf and trichome extracts
Source: Data Brief. 2016 Feb 23;7:325–31. doi: 10.1016/j.dib.2016.02.038 (PMC4781977; doi:10.1016/j.dib.2016.02.038)
Supplement: Supplementary file 2 — Supplementary material Data files Compressed data files of the three technical nanoHPLC-ESI MS/MS analysis replicates for each sample type (trichome-enriched, trichome-depleted and whole leaf sample). The data files are Mascot Generic Files (.mgf files) which were obtained by converting the raw MS/MS files using Mascot Distiller software (Version 2.3.2; Matrix Science, London, UK). [file mmc2.zip › MGF files + supplementary table/130123_OT_LB_wholeleaf_3.mgf]

# 
# MS.PreferredSpectrumFormat = 0
# MS.UncentroidingHalfWidth = 0.02
# MS.UncentroidingPointsPerDa = 400
# MS.AlwaysUncentroid = 1
# MS.RegriddingPointsPerDa = 400
# MS.AggregationMethod = 1
# MS.MinPeakCount = 1
# MS.MinPeakCharge = 1
# MS.MaxPeakCharge = 7
# MSMS.PreferredSpectrumFormat = 0
# MSMS.UncentroidingHalfWidth = 0.2
# MSMS.UncentroidingPointsPerDa = 20
# MSMS.AlwaysUncentroid = 1
# MSMS.RegriddingPointsPerDa = 20
# MSMS.AggregationMethod = 2
# MSMS.MinPeakCount = 10
# MSMS.MinPeakCharge = 1
# MSMS.MaxPeakCharge = 2
# MSMS.UsePrecursorAsMaxCharge = 1
# MSMS.PrecursorChargeSources = 1; 0
# MSMS.PrecursorDefaultCharges = 2; 3
# MSMS.RedeterminePrecursorMZ = 1
# MSMS.PrecursorMZTolerance = 1.2
# MSMS.IgnoreSingleChargedPrecursor = 0
# TimeDomain.MinPrecursorMass = 700
# TimeDomain.MaxPrecursorMass = 16000
# TimeDomain.PrecursorGroupingTolerance = 0.1
# TimeDomain.MaxIntermediateTime = 30
# TimeDomain.MaxIntermediateScans = 5
# TimeDomain.UseIntermediateScanCount = 1
# TimeDomain.MinScansInGroup = 1
# TimeDomain.CollapseMSn = 0
# PeakSelection.MS.FilteringThreshold = 0.6
# PeakSelection.MS.MinFilteringPeakMZ = 50
# PeakSelection.MS.MaxFilteringPeakMZ = 100000
# PeakSelection.MS.FilteringMinSNRatio = 2
# PeakSelection.MS.MinPeakWidth = 0.002
# PeakSelection.MS.ExpectedPeakWidth = 0.02
# PeakSelection.MS.MaxPeakWidth = 0.2
# PeakSelection.MS.MaxIterations = 500
# PeakSelection.MS.RejectWidthOutliers = 0
# PeakSelection.MS.BaselineCorrection = 0
# PeakSelection.MS.BaselineSubtractMethod = 0
# PeakSelection.MS.PeakFitMethod = 0
# PeakSelection.MS.IsotopeEnvelopeMode = 0
# PeakSelection.MS.IsotopePeakIntensities = 
# PeakSelection.MS.SinglePeakCharge = 1
# PeakSelection.MS.SinglePeakWindow = 0
# PeakSelection.MS.MinSglPeakWindowMZ = 112.5
# PeakSelection.MS.MaxSglPeakWindowMZ = 121.5
# PeakSelection.MSMS.FilteringThreshold = 0.6
# PeakSelection.MSMS.MinFilteringPeakMZ = 50
# PeakSelection.MSMS.MaxFilteringPeakMZ = 100000
# PeakSelection.MSMS.FilteringMinSNRatio = 2
# PeakSelection.MSMS.MinPeakWidth = 0.1
# PeakSelection.MSMS.ExpectedPeakWidth = 0.2
# PeakSelection.MSMS.MaxPeakWidth = 0.4
# PeakSelection.MSMS.MaxIterations = 500
# PeakSelection.MSMS.RejectWidthOutliers = 0
# PeakSelection.MSMS.BaselineCorrection = 0
# PeakSelection.MSMS.BaselineSubtractMethod = 0
# PeakSelection.MSMS.PeakFitMethod = 0
# PeakSelection.MSMS.IsotopeEnvelopeMode = 0
# PeakSelection.MSMS.IsotopePeakIntensities = 
# PeakSelection.MSMS.SinglePeakCharge = 1
# PeakSelection.MSMS.SinglePeakWindow = 0
# PeakSelection.MSMS.MinSglPeakWindowMZ = 112.5
# PeakSelection.MSMS.MaxSglPeakWindowMZ = 121.5
# 
_DISTILLER_MDRO_VERSION=2.4.3.0
_DISTILLER_RAWFILE={1}E:\ORBITRAP\Laura\130123_OT_LB_Leaf\130123_OT_LB_wholeleaf_2.raw

BEGIN IONS
TITLE=1: Scan 452 (rt=712.28) [E:\ORBITRAP\Laura\130123_OT_LB_Leaf\130123_OT_LB_wholeleaf_2.raw]
PEPMASS=489.28502 938.61688
CHARGE=2+
SCANS=452
RAWSCANS=sn452
RTINSECONDS=712.2802
147.12912	0.26997142
154.78728	0.41128554
168.94064	0.51151808
174.9728	2.4081296
202.74074	3.8939659
204.81442	0.2847058
219.14862	0.21710261
229.96899	1.2272307
231.97794	1.8188547
243.93546	1.7142443
250.86723	0.55693366
251.86651	1.6055592
269.72232	0.83464924
273.03534	0.22013494
275.15951	0.77173455
283.05331	0.36448367
285.98175	0.23940547
287.03519	0.99101076
288.04232	0.54707296
289.10818	0.37343298
291.64471	0.52685961
297.03183	0.27858887
297.83364	0.49546273
298.94864	0.77055626
315.02831	1.4356142
318.96139	0.52849524
321.7948	0.45056673
331.72484	0.44152008
332.20111	1.3129931
332.71784	0.25825264
333.06167	0.81214694
341.99538	0.32249886
343.10727	1.1519125
347.76566	0.56873044
356.25698	0.84857071
357.51545	0.72019658
360.1566	0.29069066
368.34128	0.28035288
373.58144	0.9521996
376.01933	0.65872069
376.94789	0.39844073
378.00018	0.25114506
379.3096	0.40653526
381.05694	1.2530803
386.94609	0.87218019
389.23903	0.83884491
391.00323	0.31175814
393.23746	0.87165747
393.85354	1.6061017
395.6991	0.79861869
397.15428	1.3175602
400.13667	1.1561679
402.16448	2.9577913
404.03101	0.33119294
406.15271	0.66708237
410.56697	1.5039574
413.08979	1.9997145
414.01631	3.5357855
419.27731	1.2635048
420.33268	1.9529015
425.95209	2.4152757
428.57711	3.8903681
430.00166	1.9169136
431.86347	1.6230758
432.89596	4.3290314
433.27176	1.1896179
437.24343	3.3367092
439.02463	1.3350577
442.86308	3.1515481
445.90564	7.269149
446.73027	2.0752958
450.90992	1.4284731
454.70765	1.3073098
456.9199	0.41274036
462.53993	10.632745
463.19923	2.8422087
465.65824	1.3421714
469.97724	2.5201806
471.16023	7.3150006
472.21058	3.6704336
476.63941	0.85825125
480.16367	37.151435
480.75448	8.0197084
482.20693	2.1101456
487.43732	1.3569185
488.98099	2.0389287
489.6532	2.7153487
508.89511	2.9332536
510.19173	2.2861049
515.54512	0.69732997
517.51094	0.85031865
525.74988	0.27980688
526.23407	0.40126456
527.00977	1.6256397
536.0177	0.55188313
546.27197	5.7555262
547.05802	1.6130948
553.45898	1.6721927
628.31789	0.37270597
630.84259	1.2987347
645.32147	4.5656149
651.20542	1.7155154
652.27073	0.60816006
676.99093	0.49392313
709.86535	1.3602269
715.34985	1.090729
725.24475	0.98465606
744.31693	0.54049784
746.5548	0.55385583
747.29006	1.0409542
777.32132	0.36212608
780.29901	0.54766666
785.47033	1.1343933
803.32808	5.1684696
812.22168	0.9901954
821.95739	1.2177557
831.10301	1.7158464
849.41131	1.6163708
856.38678	0.43249903
890.33667	1.5341743
END IONS

BEGIN IONS
TITLE=2: Scan 456 (rt=715.992) [E:\ORBITRAP\Laura\130123_OT_LB_Leaf\130123_OT_LB_wholeleaf_2.raw]
PEPMASS=562.30231 856.68597
CHARGE=2+
SCANS=456
RAWSCANS=sn456
RTINSECONDS=715.9919
242.95657	1.2267993
258.06659	0.56577074
262.85895	0.24846215
276.14822	0.59065404
293.21912	0.35879547
329.15594	1.3349602
348.81531	0.501997
370.87845	1.2527784
379.27041	0.56470429
384.09619	1.1577654
397.84826	2.297496
409.02203	1.3163045
425.91634	0.27316813
426.79842	0.38291282
427.34452	0.48607863
428.20906	0.30805266
432.53235	0.66067895
444.67042	0.71006227
447.70058	2.9441561
450.9925	1.0167636
453.17099	0.57440898
453.87667	0.25834908
461.60083	0.8913303
472.19523	0.59601687
474.42761	2.77916
498.92685	3.3691668
500.21543	3.4455475
501.94032	0.77867672
510.64173	1.2614385
514.36418	2.7239843
515.07157	3.1667763
516.91231	1.5337071
526.65808	1.0761115
530.19225	0.71468399
531.80029	1.1422614
538.27906	1.3967982
538.89602	2.2947223
541.31587	1.2743456
547.25882	114.94989
550.23876	1.0846725
553.2286	14.725046
571.04718	0.90486657
597.82461	3.9761305
617.43879	1.3476852
624.10437	0.91479608
636.60715	1.154226
638.29143	0.91706784
649.05969	0.99638373
653.01947	0.68803437
695.72381	1.3624446
723.31756	0.44977968
734.23041	0.64004516
761.97613	1.0685181
765.11234	0.88611778
785.45739	0.8157345
795.36206	0.59405277
815.56292	0.77557348
908.25787	0.42668048
922.27697	0.70597621
939.52087	1.1426901
968.28185	0.4240094
END IONS

BEGIN IONS
TITLE=3: Scan 481 (rt=746.128) [E:\ORBITRAP\Laura\130123_OT_LB_Leaf\130123_OT_LB_wholeleaf_2.raw]
PEPMASS=410.73146 1486.4032
CHARGE=2+
SCANS=481
RAWSCANS=sn481
RTINSECONDS=746.1276
128.96379	3.9044832
129.99257	2.6520213
134.17166	0.60432831
135.92758	0.49945329
139.65823	0.89649564
147.06876	1.249783
157.05537	1.1427922
175.2153	0.32351661
185.37933	0.21786805
192.99998	0.62420597
195.02046	1.122928
197.12975	0.68258974
200.1149	0.33551711
200.93567	0.79692708
210.99433	0.99823949
214.2229	0.3513404
226.02335	0.24800023
227.06076	1.0853816
229.03564	0.50422711
230.14353	1.2728517
234.13376	0.35020033
236.49542	0.61829387
239.03152	0.914972
246.16662	1.2395365
249.9606	0.59251142
260.17462	0.58495355
262.03393	1.3515531
267.93038	0.97226611
277.13401	0.34738397
278.21899	1.3631188
278.52956	0.22595043
282.63556	0.66414338
283.68622	0.41038073
285.19706	1.2198838
286.02159	0.64632366
286.98585	0.49598885
291.83574	0.96392657
292.15638	2.9630768
293.88663	0.28192357
295.93846	0.63227805
297.55733	0.34492729
302.0602	0.93341653
303.07192	0.5576038
307.023	0.67714809
310.08805	28.170913
314.45438	0.96908136
316.96316	1.5426455
334.40812	1.8766843
335.03701	5.3006053
336.45315	1.6984511
338.17154	2.2090538
338.89759	0.62537583
339.54639	0.86765995
342.18225	0.404492
343.33345	1.5050119
346.299	4.287105
348.72817	1.5325033
350.95736	1.5363034
353.79524	0.42868524
355.94119	0.36765788
356.6228	1.1610338
363.00757	2.2278149
364.24089	0.73023362
366.17088	0.97228904
369.1514	9.2777044
371.14053	2.1170392
371.58261	0.69609938
375.17061	1.7462574
375.73993	0.35659422
377.67679	1.957768
384.48375	0.96320156
386.98568	1.9478817
387.8289	0.59803727
391.39806	8.9271914
392.12413	4.5023569
392.82333	2.0213838
395.2286	4.7557768
396.05004	2.2036614
401.7166	40.165026
404.16419	4.2398461
406.54911	0.27348689
410.67356	1.0108328
413.02903	2.7546266
413.86281	1.138465
416.4488	0.78361402
419.34666	0.34997322
425.29728	2.2544412
429.32923	1.4975588
439.17019	1.5275932
446.48316	0.32027141
449.85911	0.77919967
450.52309	2.9208943
453.95795	1.4091935
463.41005	1.1975924
477.79492	2.9449822
486.21222	5.6914272
493.23186	15.414629
498.18539	1.9365929
507.82282	3.1186614
510.90439	11.052204
511.22509	48.264775
514.4086	1.6966761
523.89854	1.1460285
525.10322	0.5146447
528.97534	1.4914906
532.16963	1.056861
534.18765	0.91121934
535.29826	0.25258934
543.43597	0.64975819
548.26342	1.5141581
551.42444	1.3097756
566.30952	0.33712699
573.18996	0.39535784
575.19	0.49563763
579.25288	0.63464264
580.09654	0.44156254
584.23046	1.0360064
588.20304	1.6766832
591.33062	2.4796334
592.57693	1.9206806
604.37583	0.84033161
607.33475	2.4593721
628.83709	0.69656096
632.27055	1.5410635
644.13439	1.3575118
647.93055	3.2050557
650.04234	1.1340422
652.32291	0.74716426
656.92309	0.74591278
660.92352	1.2323495
673.30627	0.99712614
674.14831	1.7728131
692.32973	2.5927286
693.47639	1.004515
709.08157	1.2342466
713.3571	0.94776284
738.43036	0.82913521
745.27997	1.4063982
757.3366	0.84930108
811.27563	0.4762751
END IONS

BEGIN IONS
TITLE=4: Scan 487 (rt=752.144) [E:\ORBITRAP\Laura\130123_OT_LB_Leaf\130123_OT_LB_wholeleaf_2.raw]
PEPMASS=473.232 877.41339
CHARGE=2+
SCANS=487
RAWSCANS=sn487
RTINSECONDS=752.1442
153.99675	0.91667097
157.18434	1.4277803
161.07534	1.0995122
197.96887	1.7334911
198.77315	1.376484
202.83821	0.28975884
209.02992	1.4033413
224.5947	0.71534514
226.09566	0.53486809
227.00873	1.1870385
234.95906	0.54698671
256.80264	1.0140488
265.67938	1.0970493
267.85492	1.2582779
274.51726	0.18195654
274.99714	0.36671344
279.6233	1.4657867
280.01309	2.656238
281.94483	1.1182824
282.98004	0.66714083
293.59842	1.3995014
297.08708	2.8457333
300.93887	0.25600876
306.09727	0.68688764
307.91797	0.99206319
308.96353	0.17125485
317.92212	0.29342901
321.8982	0.51820484
325.02032	3.9239964
327.64885	0.3143522
333.07183	0.26642953
345.76929	0.23697173
352.06219	0.71874044
356.02637	2.8956914
360.23287	0.19976644
364.25519	1.2631698
365.1038	1.2602373
367.65913	1.848471
368.55323	1.1519906
377.43917	0.90328168
391.04504	1.2745616
392.16721	0.54603807
394.7349	2.8428053
396.99742	1.1912247
399.74024	4.3484931
407.52852	0.8878483
408.96079	2.3383101
410.14711	5.531899
413.04837	1.2196188
416.65295	3.0718476
417.02906	0.65260905
418.97032	1.2950642
425.91663	0.85495733
428.5991	1.5152744
429.9368	0.65954587
431.95907	2.4032465
432.6159	2.6865124
436.32271	2.1078138
441.16757	23.48647
443.18998	2.2531276
445.72467	3.3453052
450.58783	1.7420332
453.259	2.3741473
455.73699	8.1547618
458.18562	0.28595014
464.0825	3.3968734
464.61536	18.480408
465.21578	5.4629119
466.80709	3.7668318
472.60594	1.3265667
473.64582	1.9668375
482.24273	0.96176898
490.83967	1.2341777
492.73163	0.42093861
494.22105	0.21106626
497.8298	0.70011564
509.29449	0.53613591
518.12305	1.9934118
518.80104	0.75043929
546.72935	0.69416435
548.35437	0.82206396
558.20433	2.1105381
562.10394	0.36242553
567.22973	0.80163687
579.79907	0.53110233
587.13474	2.5651806
588.18717	1.3086034
604.21521	3.9137
608.70678	1.0609406
609.35278	1.1280201
621.19474	12.952726
623.20819	1.2098793
632.32141	2.2532498
644.33178	1.9645361
660.38146	0.77844035
680.09405	1.2941142
686.34698	0.30846366
705.28454	2.3205046
720.28588	3.4358669
722.45381	1.1563388
744.28717	1.8340719
770.96759	0.4995964
781.20092	0.73039563
832.21699	0.49296393
836.28979	0.92866763
END IONS

BEGIN IONS
TITLE=5: Scan 520 (rt=791.523) [E:\ORBITRAP\Laura\130123_OT_LB_Leaf\130123_OT_LB_wholeleaf_2.raw]
PEPMASS=440.75368 977.80389
CHARGE=2+
SCANS=520
RAWSCANS=sn520
RTINSECONDS=791.5231
145.81131	1.7988748
158.7578	0.1768314
160.12405	0.46095363
169.22569	0.2444866
176.03941	0.70890092
178.29974	0.85563668
199.25688	0.42416845
200.92435	0.25694491
203.96004	0.25827714
223.15859	1.5658153
228.00677	0.40100201
234.03439	0.42051799
242.20627	0.48295708
250.7815	1.9019759
251.10498	10.217809
253.13147	0.63938834
257.91968	0.2421013
260.99247	0.27342676
262.04721	1.4764952
265.9935	0.20944516
267.37476	0.5517718
267.77769	0.17953916
277.5954	0.34628312
293.99963	0.5127181
300.01754	0.20512396
303.89627	0.23505276
310.14171	0.50794784
311.08993	1.2767146
312.807	1.0102284
313.95915	0.65773976
325.80109	3.468592
327.71917	0.48099848
336.91359	0.53841768
340.16423	0.60570099
344.87857	8.5297566
345.79073	34.332345
351.1999	0.70747745
354.89172	0.36475998
355.68533	1.5868352
359.8211	0.82630712
360.97363	0.5795649
362.76044	0.91198866
363.94842	2.7589934
371.62937	0.3650269
372.52523	0.16705467
379.03365	1.1236019
380.20556	1.9295289
381.79904	0.98463214
382.19122	2.3688496
384.40907	0.26172297
388.95064	1.3253927
390.55645	2.1506699
391.35278	0.29294578
395.94283	1.9296495
397.76968	10.031696
399.95104	0.27252974
401.39083	0.37370152
401.74896	1.0020222
407.4649	1.1703487
409.10626	1.2256088
410.68152	0.24889238
416.73046	1.4065011
418.11841	1.8760317
420.29344	2.4080662
421.68146	6.0014444
422.99213	7.8285806
425.04038	2.0890254
426.05336	1.506154
431.05386	5.1244695
435.11235	4.4755198
439.57182	2.2295594
440.77551	3.2499933
456.78266	1.5296204
458.28927	0.99670627
465.74099	0.27477799
466.21887	0.51850511
468.36722	0.26596794
476.13046	4.7728392
482.39964	1.8424525
492.00278	0.40076721
492.95673	0.95411458
495.65833	0.81845699
500.22244	0.70957724
502.58342	0.64633009
517.22466	0.26810644
518.24536	0.91455689
538.13378	1.1427672
545.37008	1.1674699
580.00485	1.0499496
581.88036	0.83318586
600.42608	0.33650808
607.33108	1.6398846
607.98492	0.72775794
630.22373	21.990416
632.38116	5.3423273
646.24585	1.7048131
652.46203	0.97515139
673.18774	0.82354123
704.42301	0.40158582
706.29546	0.20058763
717.20242	1.3008245
718.11934	0.52826983
727.47314	0.9325352
734.3872	4.4129483
735.32393	2.0294339
743.29331	11.837949
751.34156	0.91322925
759.23639	0.69288314
END IONS

BEGIN IONS
TITLE=6: Scan 536 (rt=808.168) [E:\ORBITRAP\Laura\130123_OT_LB_Leaf\130123_OT_LB_wholeleaf_2.raw]
PEPMASS=493.2748 992.12201
CHARGE=2+
SCANS=536
RAWSCANS=sn536
RTINSECONDS=808.1675
142.97082	0.79692513
152.85642	0.32813207
178.17003	0.43846982
188.0493	0.9739319
200.18105	0.91158335
200.75017	0.19515023
211.95073	2.489927
215.13762	0.41375396
216.81659	0.81433168
229.9537	0.46890082
239.84037	1.5715797
242.13715	0.36983738
246.1131	0.99722757
247.00915	0.70947983
257.84545	1.915062
260.28718	0.15555998
260.95505	0.8048001
266.86737	0.42755175
268.9093	0.76458107
272.28032	3.151241
273.32141	0.88619331
289.08929	0.40815561
301.86557	0.4798586
303.19448	0.81390052
306.88032	0.59700957
307.70436	0.44711767
315.06644	0.26954891
321.90701	0.29987399
335.09616	2.4174861
339.85702	1.7509757
343.27265	3.0899997
344.08349	0.70124813
352.24918	0.17575548
355.5974	5.1490489
362.38431	0.32066288
367.84127	1.8493172
371.79465	1.4799746
372.40601	0.35688829
379.72812	1.3888753
380.17122	0.37476099
388.82327	0.68482258
397.65055	3.4467563
402.15396	0.59260414
407.73117	1.4273
408.15452	0.32010069
415.33523	1.5061237
422.69714	1.2532963
427.60089	0.53021079
432.8252	3.5725106
435.7345	2.9864276
439.19708	0.4824017
440.13479	0.29305574
442.07999	1.7260079
443.26803	0.56504072
446.96778	0.41272857
448.04404	1.2608119
450.77606	0.92724434
453.77049	0.4310561
455.10425	1.0567947
461.63103	1.0453383
462.27021	0.3025459
466.71619	1.3766211
469.73063	5.0931647
472.11872	1.9873908
474.75984	2.7812232
475.16348	7.9218908
476.19611	1.9652887
478.19517	0.35398279
483.82868	7.3759048
484.63391	11.411896
487.60488	4.0956481
492.28915	1.7048215
492.75365	5.2439382
494.70964	1.7198152
499.19989	0.50354906
510.30755	0.66705949
511.1857	1.1253751
512.14563	0.49297336
514.75167	0.39533795
515.21293	0.83486571
516.13644	0.22028371
519.81885	0.93430372
523.26349	0.79622267
539.08892	0.98221803
540.74057	1.6029719
541.44822	2.266796
545.15924	0.79894582
566.96492	0.35359395
571.33325	2.3070344
588.72113	2.9820414
601.78763	1.2751684
604.1324	0.42121732
610.4766	1.9699568
627.24626	8.5165871
631.76707	0.61026014
632.24436	1.3146189
637.77581	0.48881998
643.07519	2.6383368
645.40652	3.9662744
651.18445	0.81757738
668.36713	5.0943874
674.38475	2.9165737
676.75413	2.368038
678.20065	5.9630079
681.19591	0.98034319
703.46167	0.99558508
710.36402	14.111611
714.25426	6.2677566
715.51755	3.1159134
720.26062	0.25107853
728.24875	13.092462
738.35475	8.5257779
746.2127	0.20512162
760.12939	0.20894848
775.29595	1.8309479
780.20769	3.0374133
787.56488	1.2052135
793.04284	0.99936587
815.40496	2.0380509
826.41931	0.64877621
840.30676	0.32813897
853.84083	0.47659822
857.32611	0.67620188
871.25823	1.2600199
927.45465	0.26441122
END IONS

BEGIN IONS
TITLE=7: Scan 540 (rt=811.483) [E:\ORBITRAP\Laura\130123_OT_LB_Leaf\130123_OT_LB_wholeleaf_2.raw]
PEPMASS=514.81464 720.12201
CHARGE=2+
SCANS=540
RAWSCANS=sn540
RTINSECONDS=811.4833
175.27841	0.43669237
193.91856	1.3478137
205.01764	1.5571635
214.18316	1.0587973
218.03448	0.79218556
238.99228	0.61077809
240.09929	1.3121373
240.90669	0.55566074
241.27404	0.26651342
246.23972	0.9797425
257.23114	1.333156
271.20166	0.92215836
281.2973	0.7993866
288.07215	0.4573158
289.18153	1.4979175
291.85977	0.26285546
300.94082	0.23747791
316.95105	0.77137523
321.79468	1.2971958
326.13428	0.49216108
335.17694	0.49320683
351.68233	0.54112747
354.33081	2.1517711
370.1701	0.86698468
411.82068	1.303181
417.07817	0.55340628
418.38963	1.5858904
419.21514	3.6852245
433.17846	1.8541773
436.87591	0.76026009
437.37902	1.1958074
438.88459	1.6863278
441.22725	3.2806627
441.78516	8.3182402
450.8344	2.6726249
452.27628	2.5139335
453.87982	0.86188211
457.00598	1.5804724
466.64675	2.816992
471.91546	1.6333064
477.94857	0.82288893
479.22437	1.7162303
484.46385	3.9167066
487.1698	1.6453617
490.79773	0.83549947
497.19612	6.954641
500.63201	1.5752978
504.88625	2.438279
505.67031	11.291361
507.25724	4.8321903
517.77966	2.3046983
525.46121	0.36657834
535.12319	2.9345246
538.42831	0.81503144
540.33172	0.87469566
544.21721	0.4383729
546.2429	0.5429835
548.9416	2.6463748
549.99065	0.27350216
551.34844	0.39787573
560.5993	1.3117408
564.76214	1.6973184
588.06007	1.0118223
609.31207	1.3027226
618.13141	1.8064656
621.27636	2.1707675
629.01336	0.20080315
645.27166	0.8294085
659.16311	2.9854581
677.24134	1.2447664
692.49219	0.97758148
694.24307	0.5791054
695.15094	0.24188323
699.19253	0.87671631
702.02423	0.43288491
714.22315	1.0032574
719.4644	2.4583975
721.26928	1.3473105
742.08496	1.2517589
766.3551	0.36275859
772.41738	6.649513
811.09674	1.2230815
839.26245	1.254478
855.45727	1.1926483
884.38574	1.6436168
900.31969	22.894514
END IONS

BEGIN IONS
TITLE=8: Scan 555 (rt=827.619) [E:\ORBITRAP\Laura\130123_OT_LB_Leaf\130123_OT_LB_wholeleaf_2.raw]
PEPMASS=512.25862 601.98572
CHARGE=2+
SCANS=555
RAWSCANS=sn555
RTINSECONDS=827.619
173.11499	0.58242826
212.6157	1.8255133
212.948	0.35195026
234.99125	3.2910133
244.17442	0.36494901
244.9693	0.82618357
261.14726	1.1730365
262.94171	1.4373533
264.10567	0.12865268
289.01101	0.86421394
293.03656	0.9208163
301.01282	1.5740629
303.24171	0.39452338
305.94549	0.34963587
328.22018	0.49021068
373.86236	1.6049906
381.06893	2.4241605
381.86369	1.3425492
382.55305	0.50332027
385.08563	1.3153544
397.75384	1.1094185
414.6283	1.1047977
415.45876	0.61179335
421.4693	3.7061164
436.03614	0.51796105
437.13807	1.2862238
440.173	0.69624149
440.85848	0.2057302
452.93116	0.67419619
456.23264	0.50322159
457.49427	0.6848857
462.77706	2.5450185
470.72271	2.3615739
473.00443	1.9904832
474.58314	1.4395336
478.8758	2.1782168
482.59153	1.5286937
487.83994	3.4816844
490.01023	2.381843
491.68929	2.4610454
493.55269	4.5534617
494.65621	3.7291152
496.92988	1.6050314
499.14464	1.0040307
502.22096	6.6326554
503.64941	2.4352302
505.57361	0.82902838
509.60596	0.79696281
513.05304	0.81502597
531.33668	4.1329149
534.14269	2.1255464
558.83752	1.1881829
562.55877	0.98071899
581.28344	0.33032606
584.39062	0.37114873
587.24402	3.4998662
621.6439	2.0646087
633.37555	1.1063782
646.3341	4.4655368
664.97619	1.0470863
693.21319	1.2813679
702.85894	1.0699001
711.23962	1.3840692
721.18609	1.1993979
743.54415	4.0859268
761.24305	23.091043
768.11676	0.81172608
798.21515	0.62503709
810.7066	0.57004265
860.23541	2.5558902
877.01642	1.1710841
895.08294	1.9303175
924.40858	4.4934684
925.52756	1.7479362
944.28951	1.6789329
END IONS

BEGIN IONS
TITLE=9: Scan 558 (rt=829.864) [E:\ORBITRAP\Laura\130123_OT_LB_Leaf\130123_OT_LB_wholeleaf_2.raw]
PEPMASS=425.23747 1159.1029
CHARGE=2+
SCANS=558
RAWSCANS=sn558
RTINSECONDS=829.8641
128.74227	0.86946633
138.86871	1.0350803
141.79866	0.70507762
148.96406	0.67126259
155.20106	0.90134468
168.84011	0.49190205
174.39931	1.7813346
174.83232	5.8645786
185.0806	0.19954192
187.99112	0.71889041
189.10504	0.39137775
197.02973	0.73535453
198.96843	2.0842278
200.10669	0.40217811
202.88476	0.26289254
210.90781	0.57971237
214.90561	0.72876722
227.00854	0.92736432
233.11414	0.32133473
235.03332	0.45865032
243.9628	0.26358621
246.77569	0.20731249
252.08014	0.84633149
256.23836	0.4544713
265.9984	0.67001585
267.98941	0.88067714
273.09573	0.212068
276.95417	0.84291008
280.41681	4.143245
280.73326	0.74098606
286.59781	0.87093542
287.23398	0.38210119
290.87829	0.49011228
295.38411	2.4921078
296.36504	1.398611
298.09757	0.8296423
302.1038	0.53605872
304.83104	7.7837732
305.25294	2.7711492
315.017	0.79949283
316.07737	0.37610523
316.43681	1.753744
321.20019	0.25294079
321.59363	0.71348484
323.18864	0.4337539
329.98752	0.65129916
331.08905	1.2691336
332.6838	2.0156405
333.18956	2.5504616
333.84142	2.8654545
336.05164	1.4908157
338.64665	1.1987966
339.90381	2.0416906
340.8132	2.8644247
343.1571	0.85915378
345.24292	0.31570344
347.72924	3.7579987
348.91838	1.7290564
351.16507	0.81414736
352.56497	0.84307127
356.81396	2.1335524
357.2623	0.16058536
357.93131	0.29465185
361.97985	1.172907
367.60391	4.9929664
367.93356	1.5888573
368.87392	0.8353348
372.82055	0.32842296
378.09735	1.0136508
379.19739	2.8675045
382.85008	1.4900942
384.10162	0.59969388
389.05875	0.3035769
395.98114	0.73764598
400.61811	1.2655987
401.22519	1.5974055
406.44566	1.1555701
407.13417	3.436544
408.15788	3.3969936
409.80975	1.9147489
416.15194	58.540847
418.27204	6.7252203
419.04925	2.8812505
420.16511	1.577551
421.87991	0.99241075
424.96165	0.80346387
425.69904	1.1253498
434.67929	0.45808446
438.95462	0.78876515
440.2154	1.4679873
441.09543	0.43360676
442.34834	0.56795471
442.94794	1.4475141
446.19021	0.36776922
454.33407	1.2407859
465.13907	1.7657239
465.64832	3.1300535
470.14978	0.62618681
484.19226	1.1018464
497.26868	0.78681613
509.9042	0.34392455
517.11821	3.048029
518.10858	0.52868891
524.27685	2.3131527
526.88377	0.57476175
529.26337	1.0087745
538.32257	0.51897536
546.28198	4.6341438
553.34084	1.1062395
558.38214	1.1970938
572.99914	0.49488778
581.27356	0.92075409
585.25886	0.52018087
588.14004	0.37208115
603.09359	0.3539309
605.23217	0.700877
610.17303	0.96256017
618.22935	2.1162572
619.27353	1.2261254
628.08193	1.6212936
631.29245	3.0951589
633.10867	0.92684085
640.38372	1.0543319
647.19779	1.0841826
650.21097	3.6960802
657.33502	1.1765293
662.10009	1.573745
663.96894	1.0157811
675.22291	22.350616
683.18967	0.82480461
685.16104	0.75657877
685.99388	0.1922628
700.17858	0.87115286
702.92226	0.76742985
715.99668	2.0109775
720.2072	5.0007034
730.17513	1.9153873
734.24597	2.1288248
744.19702	1.5013309
762.37619	1.1811712
772.34759	0.59567917
END IONS

BEGIN IONS
TITLE=10: Scan 583 (rt=857.3) [E:\ORBITRAP\Laura\130123_OT_LB_Leaf\130123_OT_LB_wholeleaf_2.raw]
PEPMASS=581.28641 1237.6031
CHARGE=2+
SCANS=583
RAWSCANS=sn583
RTINSECONDS=857.3002
175.05646	0.89145654
185.77888	1.4029313
186.8162	0.73848791
207.99846	0.90538118
221.06335	0.46670355
231.12085	0.23991426
233.8821	0.91542499
235.06586	1.0851161
252.07513	0.61907674
265.79437	0.45439
270.11749	0.3016346
284.21206	0.26045633
286.18231	1.1360284
301.05802	3.546847
302.14489	1.1145866
308.17993	0.92458093
328.0813	0.22257775
340.78794	0.9373733
341.10798	0.15645178
344.13055	0.24668798
349.12176	0.58045478
377.17987	1.6412519
394.16939	2.7767591
397.21399	1.0226483
415.77243	3.5290761
417.55926	1.7984037
420.09659	7.9020599
423.35674	1.2245113
425.1402	2.1046283
430.94649	2.1644169
431.40055	4.6912236
432.20494	3.9748395
435.30731	0.89880319
447.90734	10.516115
458.22054	27.887574
466.59168	1.5031886
474.65699	0.82687179
476.97126	0.20594936
481.1933	0.55033225
484.19007	0.38914093
484.98963	0.17803833
488.71542	5.4147958
495.57813	2.4358512
502.42847	0.58339421
505.03858	1.0307894
508.43986	0.56717666
509.13257	0.81271246
513.63371	1.6296802
515.74964	2.8679175
518.23749	0.64260695
520.60936	6.7662629
534.86977	0.71150354
537.73144	2.7799023
538.91595	3.5622436
545.66605	5.2181138
546.81421	2.0450284
550.37765	1.9578766
551.05203	1.1663806
556.8278	1.0606035
558.22733	1.8058383
563.5988	19.367536
566.07453	0.81718093
569.21528	8.7904903
572.51986	21.290242
580.48676	0.41346378
584.76829	0.83714153
585.13556	1.6982662
586.32405	3.3833135
591.03201	0.865905
593.26868	1.4371459
596.08779	1.1807627
602.25543	3.6726483
610.30481	0.85272391
616.86284	2.0449087
617.95482	0.79997902
619.80645	0.71221333
651.09454	0.94735423
655.72737	1.8644276
673.08986	1.4210685
687.21111	7.6475727
700.78783	0.95641724
704.19697	12.165235
714.38066	13.382995
718.34259	1.2575988
721.36515	0.81460106
746.8905	0.72778075
760.14861	1.9571439
767.84791	0.68737575
768.21579	1.312296
799.09	1.7243351
800.99222	1.1418531
842.34869	2.1246944
861.2455	7.2983041
862.3433	1.9694598
872.38439	0.5686933
914.47668	1.8868264
930.43103	0.33319198
953.17749	1.5196894
958.58392	0.48135462
963.07465	0.51918576
971.14277	2.3022152
976.51495	1.6301784
987.44131	6.3446079
1008.518	0.54759455
1031.2915	0.93988329
1066.7439	0.38526615
END IONS

BEGIN IONS
TITLE=11: Scan 595 (rt=870.417) [E:\ORBITRAP\Laura\130123_OT_LB_Leaf\130123_OT_LB_wholeleaf_2.raw]
PEPMASS=526.01628 2921.415
CHARGE=4+
SCANS=595
RAWSCANS=sn595
RTINSECONDS=870.4167
181.12036	0.55865769
195.22779	1.7746638
209.87275	0.90978132
211.10671	0.29131296
211.90986	0.41373528
212.88224	1.5905782
216.05887	0.95119409
222.07171	0.9166766
225.10449	1.3915758
226.84722	0.34962254
239.86784	2.7510258
240.96728	6.6579653
247.24563	0.86663975
257.8644	3.0813144
258.84232	1.5854104
259.28832	0.24169104
276.12938	6.752935
286.74577	0.6083039
287.59335	1.0597185
291.76831	1.3836183
300.02169	0.61372468
302.60438	0.3663795
303.59444	0.50284629
309.03212	1.6191907
310.85982	1.6386695
314.60092	0.98283227
321.22509	1.1955683
327.04145	1.6222549
329.17407	0.47636616
337.56738	0.33317659
339.0104	0.33696687
346.12954	8.0188824
346.74898	0.78533567
348.51429	2.157661
354.95629	1.2494493
356.92933	5.2529665
363.2015	0.62876106
365.98539	0.991103
367.37889	0.99643374
370.06648	1.2095895
371.29478	0.50796892
372.14277	0.44929042
373.56124	0.42361922
376.85079	0.88279475
379.2043	0.93906198
380.18867	1.9259819
385.82891	0.77489965
387.29989	0.53540968
389.73164	0.51978724
391.00996	0.84308167
394.60486	1.9670106
394.76159	0.69874556
396.61963	1.6481461
405.12141	0.43065912
408.9714	2.0461549
409.36767	0.27195265
413.16546	3.015326
420.19643	23.065485
424.0423	2.8369234
425.20089	1.7930972
425.81492	0.57767319
428.78858	0.58720003
429.16724	2.5468243
434.78149	1.2253801
437.22889	1.9457368
439.56445	2.1030724
441.69501	1.0760476
445.65137	0.81638633
447.52669	1.2128697
448.73376	4.8014399
459.04035	5.6714626
463.20862	0.49704141
468.12756	1.3423353
469.1662	2.1560433
470.87785	2.4336993
472.23305	1.593901
479.69091	2.1098154
482.52394	2.3265165
485.41265	6.6088773
489.50627	24.655607
493.63447	16.253769
495.86405	1.5393413
497.7802	1.05063
501.13811	1.8762539
501.79877	4.4113307
505.34331	0.95077804
506.95518	9.0441127
509.72596	2.0889709
511.61051	2.9549742
512.93338	1.8946908
516.86777	5.7286222
516.95875	35.245995
518.90588	3.1830027
526.0729	1.1251065
538.23969	1.045829
541.43638	1.0344015
541.73393	1.6393784
544.23167	4.0162267
550.60559	0.38442711
555.00595	1.7142613
558.65436	6.9760514
560.79484	1.260965
561.4052	2.0819748
566.97688	2.2103736
568.23773	1.5135998
573.51635	2.1890477
576.87747	14.719522
582.17405	17.82993
585.3153	2.1985022
594.16925	14.432388
597.1083	5.0469295
599.64201	2.6854564
603.19416	8.6379478
609.55196	24.113201
615.21382	50.756959
618.93892	2.2523923
620.37622	2.4147683
621.93316	3.8696958
625.62279	2.1015458
630.31982	7.2863902
637.87095	1.3109749
640.71397	1.009637
642.90302	1.3756972
647.01928	2.751636
648.59555	2.391709
652.42444	40.450449
658.00757	46.088684
675.89979	3.6828191
683.04956	0.95628493
687.82892	5.7120312
690.21015	1.0901778
693.02892	1.8946065
700.22695	3.3480509
705.93757	9.4798936
723.41584	1.9295937
728.33862	2.4693564
741.09887	5.6020336
761.89416	1.8815043
776.23147	5.0165033
786.21283	4.1110566
789.31888	1.1285763
809.10303	3.0605276
825.24542	0.99196912
836.00475	2.4454827
843.20436	12.93586
848.86669	6.9162197
859.32749	1.5810247
862.40155	1.830298
883.48361	2.0128128
884.42593	0.52448947
893.27191	1.7855889
899.21221	3.9760883
913.86031	4.3354198
917.46128	2.8163059
918.03701	1.4769629
922.44958	0.63818321
969.37005	2.0015762
971.30298	2.9637749
975.71213	0.59262302
984.93511	0.96728963
997.35095	0.76953405
1036.5954	2.4299433
1039.1237	1.6965502
1045.5962	0.60929306
1056.2339	2.0726159
1184.5592	0.58365777
1199.4188	1.2171718
END IONS

BEGIN IONS
TITLE=12: Scan 596 (rt=871.165) [E:\ORBITRAP\Laura\130123_OT_LB_Leaf\130123_OT_LB_wholeleaf_2.raw]
PEPMASS=495.2316 1816.0135
CHARGE=4+
SCANS=596
RAWSCANS=sn596
RTINSECONDS=871.1655
151.91319	0.24136606
158.13793	0.40622356
172.98341	0.25241936
197.04005	0.71842232
198.8581	0.85253706
201.06851	0.64826231
202.87243	0.36755612
212.66902	0.6270044
213.0537	1.3295551
218.18506	0.30912016
237.03332	0.39898059
243.24699	0.42268462
256.15844	0.47878484
262.01928	0.44273292
275.14886	1.0366109
278.92921	1.058448
279.6377	1.5263879
283.51524	3.9841167
292.5376	18.059629
312.78604	1.8719986
317.75419	1.8055354
319.06035	0.4531644
332.05053	1.0234947
332.46623	0.18539035
341.05161	2.3479194
353.94464	0.78728609
355.00179	3.5006228
356.76872	2.7576283
362.58745	0.74233148
365.60516	0.48739193
371.16816	2.8587249
372.63621	3.8222485
373.03003	0.64784235
378.96385	0.38901452
380.65793	3.5037168
382.78987	0.7196539
383.99862	1.1502666
386.99844	0.58552602
389.6579	9.2732043
390.13887	1.9853607
392.02243	0.41812735
398.19826	2.3216846
401.62721	2.549909
404.79149	0.76512475
408.18853	0.44720214
408.7924	1.0778715
413.42573	1.8001917
414.82028	4.4966695
418.26047	0.39170676
418.75617	0.55418884
421.80435	2.4435482
426.13698	4.1552671
426.80423	1.2643836
428.92686	0.5020028
432.11954	0.6408636
434.54717	1.3250697
435.24637	0.53594015
438.25849	1.8103695
442.08324	1.6940763
442.75898	2.7086865
444.86744	0.82437796
446.03733	1.2143146
449.67399	1.8288129
451.51511	5.5484185
454.03017	3.0665163
455.97036	0.98813953
458.19857	1.4544046
459.3592	2.1508714
462.43488	2.6877418
465.14519	6.6848684
466.07724	13.850309
471.1164	1.1686954
471.63002	3.6730684
473.49942	0.91959361
474.89265	3.4431295
477.35489	6.2428839
479.8356	7.1031258
482.56075	9.454761
483.40802	3.2073204
485.73636	12.599299
488.41021	25.545355
489.11688	9.7240501
494.10818	0.72624095
495.03888	3.4145497
496.64487	1.0432895
497.47557	2.4621744
498.26099	0.66857282
505.78613	0.60564898
512.12559	2.6267291
513.82386	0.98860698
516.77124	0.96692067
520.05706	0.86523435
525.78286	0.39690746
530.22222	3.594147
539.14696	0.67716471
540.91428	0.90963716
542.74154	1.8873644
544.41718	2.3464636
547.94842	3.5729389
550.88428	2.065523
553.13703	1.0582
554.17652	1.7661061
556.2517	0.33662288
566.19427	1.1946351
569.28692	2.8541856
572.26674	0.99694655
583.31668	1.0612077
584.19339	6.092725
585.10385	0.58867835
592.36961	2.4503547
600.65672	18.64542
602.4144	1.6124903
605.23114	2.0460241
608.90834	2.0638525
610.72355	0.67607395
617.27974	2.0242057
617.69286	5.6224956
621.32008	2.7575291
626.39332	1.0883255
628.73812	1.0006004
631.10596	1.0696382
634.34034	0.59418924
637.02166	2.2047729
637.51411	0.54158283
640.32418	0.69758672
641.7786	0.85863787
643.75325	1.5705487
645.0071	2.8405909
649.23202	6.1983983
649.99914	1.8367252
663.0491	2.5506246
667.22339	1.0282989
676.29069	12.651437
681.08261	5.1395411
684.04289	1.2119996
687.94285	0.44064444
691.4354	1.7058937
697.83536	25.961089
700.37195	1.5569799
706.00164	0.52258924
708.99267	0.45652574
723.9273	1.2749122
731.10826	0.75067409
737.39147	1.3428835
741.04667	1.4173012
744.17437	6.0314164
752.26416	0.2686751
761.24194	0.83414151
762.24444	1.6637227
767.47219	3.743983
768.3282	1.0241037
772.22385	1.3690523
774.44345	0.27645444
777.95361	0.71261677
791.52948	0.57503294
813.54338	0.56681542
814.38244	0.95765596
827.21124	0.39283664
842.08819	1.3708685
848.23816	2.6213469
852.12405	8.3867454
876.30651	1.3176342
895.29571	0.90017825
965.5769	0.41882612
END IONS

BEGIN IONS
TITLE=13: Scan 604 (rt=879.345) [E:\ORBITRAP\Laura\130123_OT_LB_Leaf\130123_OT_LB_wholeleaf_2.raw]
PEPMASS=509.27338 761.25555
CHARGE=2+
SCANS=604
RAWSCANS=sn604
RTINSECONDS=879.345
158.94798	0.24990863
177.98233	0.42722612
209.12347	0.36880066
216.13434	0.57300299
239.49068	2.1741394
244.04422	0.45151295
252.86792	1.7911446
256.15915	0.38198872
259.52655	0.16045271
263.96966	0.24003134
294.94097	1.0172578
309.86108	0.82067805
315.15442	0.91903971
331.90696	0.32510567
333.65262	0.39841253
334.75237	0.51481512
337.00293	0.3622398
361.734	0.65301099
363.41339	1.6776847
370.86189	1.1519815
371.98765	0.26088598
375.78241	1.379912
379.08947	0.19444692
395.86146	8.3371719
400.62892	1.1161952
402.13332	0.89576376
410.16972	1.3464974
412.48607	3.4821712
413.63659	8.986504
429.52229	2.1467352
431.1759	1.181729
433.84499	3.8294391
437.5971	1.6813794
443.15493	1.0229691
443.71491	1.8199853
444.52073	0.33190028
453.29956	4.4181304
453.96159	1.2276717
459.62798	1.5759602
462.39715	0.28830892
465.85339	1.4597392
472.08844	1.5372522
473.67274	0.81867053
474.12427	2.7588019
478.58338	3.2264604
479.8925	0.47464151
486.80908	0.54549192
487.21403	2.1884628
491.68845	1.0387897
492.58264	1.5098189
497.57058	8.4911796
500.4374	12.112679
507.54273	1.8012609
509.26796	0.39199945
511.54834	0.80550506
518.2987	0.86350207
526.90661	0.29509128
527.87188	0.49100752
532.79467	0.29059175
538.51086	0.31900746
546.11889	0.82611381
556.40527	0.7843108
560.11523	0.53064681
570.12769	0.92300568
578.10467	0.9525349
582.91845	1.0194072
585.30504	0.31353368
587.9436	1.159191
601.61669	3.1388273
604.19651	1.2974727
626.112	1.8659589
636.44303	1.3734158
637.67692	1.3736999
643.08314	0.77750102
643.43235	1.4813227
647.2987	0.47788095
659.13415	0.26298733
684.35147	1.4655262
687.09257	1.5613874
690.47564	1.5520935
694.0989	0.82553325
699.11571	6.0248526
728.21881	0.48149949
757.40515	0.95221835
774.22112	20.70067
788.12597	1.4609082
799.57695	2.8458665
816.23731	0.89679208
826.02215	1.0988644
870.25927	4.0314287
885.36648	0.32168241
889.30196	3.0532373
902.33446	9.2778809
920.25219	1.4687895
END IONS

BEGIN IONS
TITLE=14: Scan 608 (rt=882.791) [E:\ORBITRAP\Laura\130123_OT_LB_Leaf\130123_OT_LB_wholeleaf_2.raw]
PEPMASS=515.78587 1656.6738
CHARGE=2+
SCANS=608
RAWSCANS=sn608
RTINSECONDS=882.7913
174.92268	0.3704602
212.88557	1.2835824
224.08233	0.46807145
230.92918	0.20655338
235.26266	0.7847802
239.0271	0.25829952
241.99028	1.2229852
244.19657	0.75509242
246.17687	0.98187036
270.02607	0.61321256
272.18546	0.3333532
312.10083	2.2870952
316.07472	0.58876255
316.82315	1.2120525
321.90323	0.65212273
334.16989	1.027463
338.93341	0.27064753
363.23016	0.92234942
365.15651	0.56251682
370.95096	0.606333
389.00333	8.0257285
389.30908	1.743646
392.64398	0.33655436
396.88281	0.3560958
402.05684	0.63468606
404.9292	0.50629972
415.87803	2.2315331
417.78053	0.69714057
419.9587	0.36795008
421.64363	0.63853594
424.93025	1.4257456
427.13076	0.33621936
429.24865	0.65888659
439.09477	0.75485411
441.2597	0.63012493
441.74902	1.0103093
442.25221	2.369971
443.67464	0.81264001
445.38037	0.40599261
453.37781	0.45615711
460.94409	0.47893055
461.57751	1.4744216
467.94234	0.30221447
470.05321	1.6733387
476.19867	1.1928527
479.13655	0.30353542
484.8123	2.1278799
487.18884	1.8605926
493.74482	193.76584
496.60434	3.1163299
498.09345	2.5108863
499.03525	1.149974
505.73834	38.222437
508.58284	6.3904218
509.26317	1.8185391
513.59398	2.6146459
515.03739	1.5329343
516.43536	0.661566
519.72625	0.82364869
534.77316	0.4154423
535.44216	0.48466469
544.1432	2.3779795
545.20372	1.1775227
553.62731	0.82677446
557.31835	1.6959265
560.2657	1.4177898
561.75055	0.47004458
569.79086	1.6265139
570.65473	2.2038649
572.70471	0.20737682
586.80615	2.2863326
594.07348	2.8249022
598.17383	0.91490349
604.64288	1.1741826
624.33215	1.8079508
634.11065	2.0532782
640.26087	14.188439
643.93774	1.3731107
650.57885	1.6077425
655.22381	1.010296
660.00671	0.27182623
673.82513	1.1080236
689.91687	1.0420782
698.7796	1.0792371
726.20382	1.27055
729.35493	2.4711993
732.16854	0.60763622
734.62121	1.0541128
741.24185	5.5093072
743.07407	3.3902772
749.36432	0.80426737
766.25944	1.2494865
773.13482	3.7724911
785.07997	1.1750496
786.33801	0.56802049
792.29663	0.29732722
832.18884	0.65890125
852.22448	0.83370837
857.23935	1.2850124
870.9566	0.9535771
900.33113	3.1145716
971.22735	0.47858408
END IONS

BEGIN IONS
TITLE=15: Scan 618 (rt=893.08) [E:\ORBITRAP\Laura\130123_OT_LB_Leaf\130123_OT_LB_wholeleaf_2.raw]
PEPMASS=440.25597 1517.4038
CHARGE=2+
SCANS=618
RAWSCANS=sn618
RTINSECONDS=893.0803
134.15505	0.48637063
134.98961	1.9015892
147.19235	0.30442973
152.08905	1.4825874
158.85384	0.22434048
169.08114	10.883155
175.11345	0.79728017
185.06931	0.67947185
185.95004	0.43442893
186.69728	0.55217746
198.56421	1.9262147
200.91797	0.25318595
208.04858	0.88734669
212.91713	0.38624182
217.84995	1.3158677
219.35736	0.39511899
223.10165	1.1851841
224.81337	0.4980284
225.13573	2.1931503
233.75653	0.33616639
234.14236	0.6212108
235.14272	0.53961396
237.78531	0.46699429
248.03636	0.266635
248.98705	1.0767026
251.17185	1.0461459
257.95078	0.98811528
260.17871	2.0449945
262.56991	0.79149577
265.07647	0.70877881
265.99762	0.342984
273.10242	0.34882125
275.95977	0.48093172
282.22565	2.5122844
287.69272	0.69213502
296.24989	0.36439036
299.11871	2.8083699
300.65868	0.93239654
301.98269	0.7959577
302.93365	1.2367802
305.03723	0.58253577
306.0003	1.4673462
309.05764	1.1563705
311.19148	0.41721294
312.30222	0.27953376
316.75158	1.8471732
317.72832	1.3748935
319.69442	1.6600878
322.1314	0.93210381
324.89806	1.3870201
326.66836	2.6533374
337.06191	1.7488878
340.26854	2.1864444
343.80388	3.2260465
345.67302	21.394832
346.01715	6.1904131
348.9776	0.52822006
349.90471	0.93967104
354.01309	0.32907595
359.28218	0.42203519
360.90524	2.1770502
366.99111	0.99651593
368.86524	3.8914779
371.1162	1.132043
378.7212	5.8212955
379.61899	1.5697738
381.76309	2.6832972
383.22542	3.0144573
387.16699	1.5184258
393.72093	0.70975679
396.33529	3.2888063
397.68987	8.1545485
400.10183	0.92481249
401.81287	0.84711528
404.15162	2.5132367
406.68665	0.73110601
408.99703	2.6733019
411.13625	2.4336552
416.42012	1.9247939
417.65829	3.6844009
419.60287	3.9368571
420.96762	12.273889
423.10921	5.1293269
423.62915	11.852355
425.0729	6.6561901
426.25221	2.5411922
427.94632	4.1975218
429.07571	8.2545408
429.95538	4.9258963
431.7691	17.456511
433.63975	1.7301905
434.79554	3.3343305
437.7696	0.67419232
440.87071	1.0853481
441.64243	0.29911696
449.92062	1.6233842
454.23797	4.1886465
457.24681	1.0533699
458.95712	2.4069166
469.08792	2.0091079
472.57733	0.28979835
476.05976	0.60890981
477.76038	0.76231953
481.06842	2.403791
482.32187	3.5523773
486.11033	0.6271268
493.19354	0.23118424
501.41204	2.0341399
505.34335	1.640458
510.43337	2.3880203
521.38446	0.51766819
522.10754	0.93002895
527.0625	0.60874383
531.35657	1.7744979
533.77911	2.7721418
538.16296	2.6483559
539.25982	6.6431384
542.3102	1.8737714
543.66211	3.7227312
551.15441	0.80507407
554.20508	1.1554497
563.8886	0.83465704
574.38763	0.70702711
579.20831	2.0658846
592.89105	3.1863253
604.41339	1.0918413
613.23148	0.38721619
615.92401	0.41345516
619.32203	1.7080031
621.21326	4.5188056
628.20431	5.0308842
631.15891	1.6278772
632.32982	3.8692226
634.26034	0.42764933
637.94336	1.0848998
644.0091	0.94094492
646.14708	0.68327798
648.22293	1.1611994
649.40819	1.24535
654.21039	1.3985202
658.67376	1.417856
661.32139	2.4453332
663.41205	0.7307313
664.77399	1.1785885
688.98574	0.73697199
693.20393	1.1914159
696.5545	1.662903
711.30009	32.003209
716.06714	0.47980957
721.23599	0.53801746
723.49664	1.0981759
822.30387	1.9971992
END IONS

BEGIN IONS
TITLE=16: Scan 622 (rt=896.235) [E:\ORBITRAP\Laura\130123_OT_LB_Leaf\130123_OT_LB_wholeleaf_2.raw]
PEPMASS=615.30445 1000.5026
CHARGE=2+
SCANS=622
RAWSCANS=sn622
RTINSECONDS=896.2349
215.98923	0.47550788
229.1383	0.41111096
240.62235	0.65610912
249.00817	1.4662152
250.26199	0.59801755
277.37439	0.79780172
283.84338	0.92998021
292.53912	0.56346767
311.19831	1.2236934
311.92182	0.31251197
320.32262	0.796146
323.00171	0.48769691
340.51121	0.32753554
341.11072	0.61244229
356.10345	0.83738931
357.8724	2.2286697
359.07907	0.53562402
368.11525	0.67472383
370.63201	0.4486941
371.14543	1.5688026
374.74342	0.65669658
375.33135	0.075951036
397.00382	0.59079688
399.11867	1.1631416
402.26258	0.43785692
415.11007	0.28236266
425.57476	0.48173742
426.11675	0.7922064
433.76251	0.90717898
434.96194	0.56659698
438.24212	1.5172781
444.69879	0.41924127
465.20209	1.4697248
468.20999	0.60648623
468.63361	0.96055621
473.24518	2.8614701
482.71994	4.1951818
484.11187	1.2841416
491.17276	4.4875328
492.30027	0.64696765
494.38771	1.3856271
495.325	0.81439967
496.67053	1.6137895
500.39118	0.58335892
502.18054	1.0150033
504.00623	1.4485469
506.96527	3.0134254
512.23321	0.79099716
517.83748	2.1608727
520.38955	4.0265238
526.29493	0.46198565
527.32732	0.27156601
536.46397	2.7747788
539.35602	2.9116175
548.67669	8.1654109
551.71302	1.3331766
554.11364	4.2226014
557.69414	1.3566714
563.40314	2.9995381
566.77807	0.42726883
569.75044	0.52712864
571.20062	0.8416948
577.92745	0.71493787
578.62922	1.4092058
583.15598	8.9542794
587.23625	1.1271195
590.9766	4.8313687
597.12962	6.7040379
597.95113	2.5530795
602.61278	3.8106797
606.30297	27.212614
606.71416	8.0042417
615.87396	0.5388751
628.19519	1.3289823
641.28054	1.9441355
642.43239	0.46090983
647.07947	6.2663064
653.64259	1.8053032
656.7431	1.9551223
668.99414	0.34896262
677.73828	1.4337383
684.94348	2.7006028
693.20399	2.4498582
698.07126	0.66871226
700.49151	1.4877942
714.26709	1.5214722
725.14611	1.552886
733.33923	1.5480078
742.77113	0.54126726
744.25665	1.1630168
752.47483	2.0430096
756.46594	2.0768529
769.55407	1.9344075
775.80383	2.3968632
795.64213	0.5507551
813.13215	1.7829008
822.22021	1.3842276
857.3577	1.3352521
858.4041	2.7395042
866.15564	0.55271595
875.39416	0.36631172
892.4356	2.2932034
919.0252	0.66789589
928.46967	2.5149495
944.35444	1.1324323
947.15723	0.62189886
990.28234	3.5385209
1030.1243	0.97967104
1061.2045	24.879965
1081.9504	0.51127668
END IONS

BEGIN IONS
TITLE=17: Scan 626 (rt=899.603) [E:\ORBITRAP\Laura\130123_OT_LB_Leaf\130123_OT_LB_wholeleaf_2.raw]
PEPMASS=499.26919 1626.576
CHARGE=2+
SCANS=626
RAWSCANS=sn626
RTINSECONDS=899.6032
147.0874	1.502011
152.91832	0.24533771
154.98689	0.53474308
155.75805	0.93099068
156.99482	4.4794231
158.09886	1.385204
182.05801	1.2329023
184.80483	10.458182
198.93169	0.27624218
200.81329	2.2242198
215.00758	0.53904706
216.8811	0.88312716
217.95356	2.5817829
220.0315	0.28485948
226.87105	0.97203147
228.98468	0.71717664
229.97257	1.248264
242.0321	0.44992255
250.92807	0.56281488
255.02687	1.0349493
255.99289	1.2221247
258.12356	0.65147119
260.22897	1.1308155
260.90811	0.25854499
262.98367	0.81174126
278.97165	0.2886454
286.07248	1.6311622
295.95672	0.84916288
307.11358	0.30095423
314.1016	0.71303992
323.74426	0.29388349
333.34457	0.99414447
342.05666	0.78481633
345.23975	5.4354217
346.76136	1.0210718
349.05324	0.31925989
352.23655	0.64506327
352.95219	1.2716721
354.99553	2.4332386
358.92902	1.5583435
359.59771	0.30602068
366.99313	0.9281673
367.99338	1.4410377
370.95103	0.40988733
373.70349	2.0803858
383.029	0.89086901
385.02075	1.9406295
386.21653	0.5340871
394.17188	0.51265048
395.18533	0.23778076
398.09617	19.307565
401.73373	0.89631995
403.83527	0.66896327
405.10976	1.4553357
407.53644	3.4986522
410.13268	1.7248724
421.26454	1.6087416
422.13579	3.4101877
425.01892	0.58953474
427.27543	0.87527684
430.83846	1.7403184
431.23288	4.2273305
432.20891	1.3843342
432.84943	2.8593118
438.03894	0.96481818
439.04176	1.5594349
442.69066	8.2746981
443.448	3.1465163
445.00562	0.72147134
451.08012	2.6237655
454.16054	1.5218981
460.13177	4.9355649
464.40708	1.3738578
467.04488	1.6010513
468.31272	1.7286982
471.69668	0.64727304
477.25586	3.6828225
480.13077	5.813531
481.72631	7.5144541
485.20267	9.3346791
488.69742	2.8217982
489.32352	3.8142538
489.99914	7.7418397
491.26973	2.1302498
492.41455	0.7906451
492.91562	1.6054295
498.72653	3.3881258
514.14101	0.54538811
520.36662	2.1956723
521.02838	0.58717446
527.09218	2.9991735
529.97711	0.99109738
531.50925	1.1485043
533.23199	1.2373047
537.34857	3.9446946
542.18773	0.73906536
546.18936	2.4915682
556.0116	0.74774453
561.47864	1.7337394
567.36462	2.3335233
572.10388	3.3345073
577.041	1.5401654
580.21573	1.146943
581.07532	2.3151113
582.78728	0.73024913
586.33093	0.94927976
597.26018	11.606378
603.66785	1.8902655
606.12933	2.3850862
615.62524	0.37239779
626.1112	1.1271962
632.15287	0.45308818
633.86609	0.52630502
643.267	0.81925133
644.1773	0.37085522
648.70898	3.0346123
658.05432	1.1301878
660.76526	2.0266866
661.55757	1.0625773
666.85536	2.8413491
668.42248	3.0228396
676.38483	0.5950466
677.52722	1.3221855
684.29625	26.68863
697.66394	1.0904005
720.12628	0.9853078
723.1347	1.373653
739.25764	0.96939087
746.40844	1.1065273
748.92602	1.5084653
753.28502	1.4879998
756.30856	0.27044583
761.08013	0.48401687
766.45735	1.2248984
767.15924	1.4396485
777.31978	2.6971875
781.2337	3.7093144
795.20619	4.1721325
813.33398	35.843048
824.46506	1.7577244
827.45948	1.3739487
829.31033	1.5706259
843.16504	1.9573693
850.53488	2.0938514
851.30089	6.5196837
853.02141	1.5325855
884.24704	13.11003
993.47277	0.76121835
END IONS

BEGIN IONS
TITLE=18: Scan 629 (rt=901.886) [E:\ORBITRAP\Laura\130123_OT_LB_Leaf\130123_OT_LB_wholeleaf_2.raw]
PEPMASS=596.33404 1865.6888
CHARGE=2+
SCANS=629
RAWSCANS=sn629
RTINSECONDS=901.8856
191.29942	0.32737082
205.92184	0.47473682
207.12258	1.1250536
219.8432	0.23663304
222.84958	0.89167742
227.07235	0.28505097
230.65146	0.71068796
234.18683	0.28383113
239.20422	0.76171401
240.91504	1.0526193
246.15432	2.0677344
247.74642	0.48748266
253.22325	0.44467945
256.9741	0.78005179
258.16034	1.1369759
265.05342	5.3198194
267.83352	0.69517096
272.15292	1.3931786
277.02878	0.26546691
280.92655	4.6704024
282.99447	2.8684955
285.07291	0.61612026
298.02387	1.1036936
300.00116	1.408209
305.16777	1.5040804
306.0052	0.44658258
307.77203	0.43319834
309.68008	0.58701614
329.27498	2.8934346
330.29381	0.69522199
338.043	0.99449614
349.49652	0.26931955
354.89609	12.305129
356.87846	15.381359
359.12291	0.72273466
361.94958	0.89031425
366.96075	1.4052218
371.87738	0.37184471
372.91549	1.4313074
377.10307	1.5252611
378.01367	0.89990254
381.74998	2.2295624
382.93615	1.5525388
390.74354	2.5598575
394.24403	5.1916351
397.31422	0.75207049
402.65057	2.8215764
405.98682	0.26503893
409.20522	1.2026584
410.77038	4.8422399
412.07667	1.5775609
427.35594	0.96347126
428.83997	1.7298676
429.9115	4.7410463
433.21115	1.1291535
446.26069	0.95565308
448.74948	2.3387727
451.11657	2.9511386
455.82267	1.2607142
459.85902	3.2785164
460.63678	0.94179832
463.95957	0.45540249
465.29144	1.7832553
467.74066	3.4084741
471.36634	1.2026235
474.20174	3.1951199
477.14496	1.5342364
481.55177	1.9890167
499.53547	1.9840465
500.76828	0.42342561
502.65574	1.8441312
504.2909	2.0817689
506.81432	0.57471982
510.79471	12.631864
516.22031	2.2881861
517.11822	6.3813354
519.47951	1.444599
521.99142	1.2534378
522.36194	3.3741468
524.7279	1.6286036
528.66023	2.2136255
529.77327	0.99290182
535.31022	12.703313
539.18532	11.767857
543.49193	0.8749305
546.21714	1.0486489
548.47982	0.29882992
549.58027	0.43623968
558.87127	0.91264087
559.77214	1.4449971
563.16285	1.916445
565.50747	7.0786957
567.76615	5.0263004
569.41542	1.5818698
571.68085	0.42368847
578.75365	24.526358
581.65204	3.8673038
583.51636	2.0015029
587.18913	7.87092
587.67833	15.658489
589.57519	2.2267078
607.55095	1.4538586
609.03169	1.1115009
614.96135	0.47825879
632.01391	0.56071122
636.2836	0.6443685
637.00464	1.458538
653.29537	52.615331
656.2137	4.0267089
673.94776	2.320109
684.31213	0.63697384
692.31941	2.0263197
693.3255	0.60825827
706.16404	1.0417379
716.51645	6.2717946
720.29335	2.1151572
727.56848	2.7389776
739.15768	1.4862544
740.37097	2.2543282
750.15873	0.84707494
752.39208	1.1868554
764.33147	0.56653359
767.63452	0.72487511
782.43759	11.577584
791.91302	0.49298029
804.40811	0.68262389
811.27191	0.38231042
818.28112	1.9870544
826.08044	0.53453438
833.35577	0.48717885
848.3208	1.7237879
864.21953	2.9923714
886.2445	0.79854706
892.41196	6.2373458
909.43174	20.083855
914.28449	0.9751369
919.72245	0.83261465
921.29793	0.58668618
929.42034	0.63176377
991.48107	0.68416367
1003.5086	0.62617313
1021.3	2.6184396
1040.1763	0.71847215
END IONS

BEGIN IONS
TITLE=19: Scan 643 (rt=917.222) [E:\ORBITRAP\Laura\130123_OT_LB_Leaf\130123_OT_LB_wholeleaf_2.raw]
PEPMASS=497.91824 2121.8
CHARGE=3+
SCANS=643
RAWSCANS=sn643
RTINSECONDS=917.2218
175.03393	0.93539239
192.05237	0.76940859
199.15182	0.41976174
210.14132	0.7960927
211.95545	0.28091652
228.9644	0.34055518
252.14113	1.1416029
255.9101	0.83568766
257.91391	1.4719288
264.04079	0.26572733
270.944	0.36027231
274.17044	0.66993764
286.83842	0.27493283
287.3248	1.1761903
291.19226	0.39934596
295.13765	0.43881995
297.15068	0.96480195
297.75971	0.29286352
305.12277	1.535653
309.0709	0.65297557
311.08508	1.1268086
322.64952	1.4123183
323.9042	0.85705679
333.14333	0.84887597
336.56828	1.2259713
337.14952	0.24351346
340.45279	0.26806001
351.05161	6.0531443
354.99107	0.69451284
360.96728	1.6241578
365.1891	0.44221245
369.0268	11.953711
372.20121	1.2987245
374.63268	3.0316361
381.01332	1.0808672
385.0747	0.67160759
387.1671	1.3064688
388.25353	0.69427164
395.70289	11.186054
396.30366	1.105802
400.36865	1.0407934
400.94349	2.6464888
402.85401	2.1569341
404.87794	1.5039556
405.91413	0.92988192
409.15339	2.049216
410.42044	0.5870232
412.15947	0.9772281
419.33939	2.2447774
422.14256	0.80143748
424.0934	0.49168443
424.66944	0.74271429
425.00911	2.7535083
427.32879	0.8604364
432.78176	1.8899113
438.71543	0.6732804
439.6499	1.0612899
440.7219	0.67092262
441.09916	1.3052544
443.28674	0.4815711
446.80189	1.384067
448.80114	1.7374467
449.74729	2.7638159
451.15169	2.7205892
453.00879	2.5363865
454.9144	6.7328946
455.61415	3.3865975
458.18142	1.6800942
459.65299	1.7320555
460.22507	4.4590909
462.10121	1.1074705
463.56256	1.0884457
464.82392	1.4450721
468.94515	3.591508
472.64869	4.6755816
477.00545	4.8484188
479.03357	6.0627683
481.85922	11.412247
486.0652	10.170165
486.5277	19.4521
488.47774	8.6625438
489.63946	7.8481934
491.87772	10.746163
495.87061	0.66208117
497.27265	0.76416824
497.82125	1.5979662
503.5895	7.4241416
506.2814	2.868533
508.89782	0.42772969
509.3914	0.71058337
511.09463	0.99955189
516.42521	1.2210503
520.19781	0.81708039
534.37878	2.6472685
538.06933	0.84027337
538.73479	1.4028884
542.97728	5.5191884
544.38567	1.2387752
547.75638	4.2809908
553.2358	58.263458
557.64313	2.7290599
560.84872	1.07451
564.78625	0.66061662
573.01781	2.6024154
573.88723	1.416168
578.93145	2.4631272
586.07006	0.73510815
587.45876	2.1233466
588.76014	0.75594211
596.12596	0.75673369
597.42142	2.8051384
600.48637	4.094182
608.60339	2.7154151
609.25143	6.6590747
617.71817	71.655694
625.35003	2.0946575
633.60836	1.3475325
636.39321	0.8414501
643.37558	5.8713366
650.30101	2.1252996
651.76899	1.5411698
653.3477	0.81965336
654.3225	0.43924848
659.13218	2.6305999
666.31419	2.2622074
666.95083	2.9798043
670.09525	0.77766337
672.3694	1.2326869
681.71974	4.0236379
683.22622	5.2132484
683.95774	2.7988197
688.45386	1.1981316
697.14032	0.5267495
699.96301	1.7645674
708.79473	3.0947956
718.19004	3.3613982
720.20606	1.0247558
748.29197	0.87385789
760.19096	1.0426738
777.68673	3.2145031
780.49886	2.2762261
785.5252	2.3097801
792.27185	1.123722
801.32687	0.63494244
805.26899	0.69370955
807.26434	1.3206456
812.51012	0.96426221
817.36335	0.97815176
821.44062	1.5219698
822.28295	0.53521978
832.20151	1.3059597
835.28946	1.1654817
849.65295	1.4594836
911.26855	1.9513686
928.17315	0.6541114
955.60929	0.97040922
962.11896	1.1989861
1001.4627	0.77168805
1023.4246	0.8715673
1060.2943	0.63021549
END IONS

BEGIN IONS
TITLE=20: Scan 646 (rt=918.917) [E:\ORBITRAP\Laura\130123_OT_LB_Leaf\130123_OT_LB_wholeleaf_2.raw]
PEPMASS=425.90645 3301.8782
CHARGE=3+
SCANS=646
RAWSCANS=sn646
RTINSECONDS=918.9165
127.06309	1.0748874
128.12793	0.6350299
128.87376	1.0224788
129.28562	0.41308258
131.92758	0.2729737
143.00507	1.7327983
147.11121	0.37183726
152.53238	1.5119771
158.93476	0.34824216
171.07277	1.0764174
172.62869	0.49938884
173.10528	1.1706657
174.93934	0.88710724
179.78555	0.7893539
184.07456	0.51126555
185.8436	1.1684201
190.58254	0.7054208
192.2208	0.38532907
200.91317	1.9165295
201.71452	0.16362131
202.91606	0.57435941
206.87979	0.53663933
212.99872	1.6082653
219.14624	0.38714488
225.01685	1.2328053
226.35445	1.6250219
227.08524	0.86217203
229.11453	1.9134129
231.97018	0.62213426
240.69073	0.47425049
244.18329	0.41042327
254.35773	0.26374989
260.03875	2.2119588
263.60611	0.59413112
264.11322	1.1152604
271.92535	0.85689652
272.97204	0.34843748
275.17102	0.38791353
277.19241	0.75170887
279.97744	1.5682739
280.75442	0.66178591
283.35288	0.92088294
286.6604	1.7541716
288.3387	1.16114
289.20403	0.28367376
291.71732	0.57045906
293.79891	0.82227769
294.78955	0.5428814
296.79162	0.53231413
298.99191	0.4379055
302.12723	3.7281853
302.50422	0.60939857
305.52073	0.96690704
306.15833	0.42386769
308.03778	1.4614828
310.84208	1.4875863
311.6897	0.9842168
315.22214	1.3426312
315.85896	0.4802667
317.93864	0.98875546
319.70602	2.1467432
321.83649	1.1658649
322.25861	2.3065736
325.71235	1.0359535
326.74208	4.2409032
329.01984	1.6899865
331.23346	0.97598658
333.20437	0.83627553
333.88657	0.91684317
335.13124	1.7069828
336.71581	0.39270098
338.94911	1.2065931
340.72487	7.9422286
349.15457	0.91864348
355.94726	0.45994776
360.31069	0.31321395
361.1584	0.50533203
364.78668	1.9990191
365.34835	0.62237875
367.69605	1.6117209
368.82415	4.8764241
369.20231	1.3611721
372.92544	1.4557221
378.48116	300.88924
382.07093	2.9005287
383.48207	0.59115566
384.49981	2.188337
396.02097	3.4409084
396.70544	0.68939285
403.63615	5.9083741
404.30421	2.2432542
407.1699	2.4359905
407.64087	9.6915487
408.06141	2.0087243
411.11114	1.3047494
412.02652	1.2467747
416.11468	43.181844
416.7218	18.867235
418.92025	14.676648
419.99393	14.855893
422.99808	2.3210402
424.56343	3.4872233
425.41195	0.95218135
425.85721	1.4909394
428.96363	1.0196926
432.06187	1.7741442
433.2429	0.60156762
433.99927	2.2448662
438.31335	1.4203789
439.41597	0.48568244
442.53889	2.0956703
444.03883	2.9655902
445.12592	1.6787587
445.86907	0.6737453
447.59545	3.1676142
453.23635	0.96298161
462.3632	0.56011122
466.15898	1.6891401
468.39605	2.3520378
479.27198	1.1632417
480.54918	1.5649265
483.3611	7.1629829
485.30951	1.3021819
491.14755	1.6763825
495.68356	2.1605846
501.00622	2.4131021
509.55211	4.3041666
513.08346	1.254556
517.20514	0.39935959
521.13544	2.3371737
524.48737	4.0911808
529.19689	2.8264939
532.22421	0.64296402
537.22992	0.66852247
543.31445	1.0594632
545.98323	2.079092
547.12967	0.8401044
549.00025	1.0054486
556.17626	0.92073995
557.40563	0.54901439
560.15095	2.170794
562.59853	0.52503119
567.21095	78.210408
570.59932	2.2328154
572.80417	3.0099222
575.19837	0.81136764
578.33227	0.494708
579.38488	1.2628696
584.75265	3.3022036
587.35099	1.486246
588.82144	1.6410587
593.20856	0.37886827
598.32713	2.3998776
599.14566	0.51002102
604.97888	0.40749597
606.31311	0.61973823
607.14202	1.1266638
610.82898	0.76437837
620.07171	3.0972344
623.17742	1.0133672
623.55049	0.37143353
628.72752	1.3823102
629.32779	2.8552699
630.70863	0.7092028
633.20663	0.87785933
634.24575	0.45219803
636.42804	0.91582345
641.21161	4.2926437
646.27138	1.6027527
650.09279	18.423251
652.20424	1.2579697
658.32787	1.5209869
661.17789	0.33220894
665.24355	0.9208028
675.07337	19.585416
685.02807	0.57342472
687.08001	1.5727148
698.2464	2.2785247
704.96326	1.1489413
708.27154	2.0507335
723.27299	2.6051654
726.2491	7.2201409
742.15198	1.2656056
754.27185	1.3157953
759.96177	0.85395822
776.13012	1.2925712
784.96691	0.36721338
797.27441	1.6462789
876.28064	1.014565
895.41229	1.7362728
992.03051	0.56927681
1019.4362	0.95487345
END IONS

BEGIN IONS
TITLE=21: Scan 647 (rt=919.528) [E:\ORBITRAP\Laura\130123_OT_LB_Leaf\130123_OT_LB_wholeleaf_2.raw]
PEPMASS=422.21248 970.60016
CHARGE=3+
SCANS=647
RAWSCANS=sn647
RTINSECONDS=919.5277
123.91808	0.86476501
128.62328	0.3083788
130.0018	0.91071361
134.94129	0.99041448
143.01486	0.63929658
147.15414	0.87471416
170.89453	1.4954777
174.88481	1.0753196
185.09884	0.37369182
185.69797	0.65014016
189.9547	0.57226869
192.20227	0.34599106
193.2029	1.5762404
207.38208	0.94569946
211.99091	0.25374298
216.02502	0.40940626
225.16699	0.44795404
227.0887	0.46891126
240.24349	0.8072207
241.84109	0.26367649
242.30213	1.3082706
247.14267	2.2721437
249.89374	0.9497765
255.11531	1.547139
258.20387	0.94155301
259.86175	0.65598608
268.9238	0.61750132
272.05524	1.3376612
276.90961	2.5894818
282.99439	4.4953304
283.79806	2.0911102
285.07213	3.2914883
285.94863	0.49267702
288.09402	0.42222255
293.09887	1.3014034
298.281	0.65673261
302.66244	0.82644688
312.0437	1.9217678
314.13799	2.0237797
315.61318	2.6398646
323.56497	2.5547043
327.15362	0.27042548
327.63912	0.95668654
332.10662	1.6459169
336.21974	0.77464645
337.11541	1.0926327
338.83133	0.47761568
340.19653	0.93176808
344.40556	1.0312711
344.88081	1.7953802
346.38615	0.54018031
348.6769	0.53553825
349.72661	0.35960745
353.08095	1.0806439
354.3418	0.62867325
356.9721	1.9235522
359.09002	0.35117106
359.73245	0.67468168
361.07876	0.55441271
363.65219	0.29919636
370.24413	0.68627059
371.45549	0.49351183
373.79266	0.7261146
378.06897	0.82340241
379.22118	1.1170864
384.18945	2.6951132
385.72097	0.23862304
385.98187	0.70843231
393.81124	1.614142
395.04564	3.8223758
397.7375	1.3508342
399.08152	4.0390643
400.58303	2.2760122
403.07291	7.5678922
403.90389	4.0669445
406.35388	0.51096485
411.93314	5.913512
412.72236	10.303755
415.53723	6.8509852
416.80505	4.6228936
421.28749	2.7909152
422.07644	2.0180425
426.34199	1.22718
429.11622	2.3674152
429.7489	1.092546
430.21807	0.26494539
437.28006	0.30046152
439.59911	2.0057655
442.6082	1.0235826
445.80144	0.9792906
446.28407	7.2733024
446.86311	1.8057773
452.01767	1.6553102
454.25308	3.6935879
456.15133	0.59962495
457.08827	0.34429726
459.26923	0.50537268
461.09801	1.4293317
462.70398	1.6225167
471.37771	1.0867298
473.45505	1.215395
480.57578	6.4984318
482.36815	10.819556
486.39161	0.97910056
487.17806	0.51562901
492.86368	0.70547229
495.57089	2.2065767
499.90783	0.62688979
501.2291	1.2990854
503.91329	0.54204406
508.87494	0.28917974
510.26065	0.48338027
517.28007	6.6293574
518.05633	1.3857157
523.26214	0.91238746
528.03088	0.40920683
531.73163	1.4396883
537.9382	0.25024732
546.19929	1.8567886
555.31302	0.27357361
558.72992	1.204216
563.42419	0.30817058
567.17798	1.596737
568.78394	1.834039
570.55916	0.78134412
575.39807	1.3886797
582.42352	1.1963386
591.4873	0.32848963
605.17016	1.529947
608.00764	2.3494566
611.34306	0.28724038
617.35818	1.5076836
618.31725	0.764152
624.27139	3.4870001
631.42278	1.3396426
637.29066	1.1717878
639.06335	0.55586141
650.03998	0.41501492
672.39631	4.1684146
682.24002	1.2533498
711.11994	1.905263
713.50347	1.2915925
728.23108	1.4631371
737.12774	0.52049048
783.17123	0.94922841
784.15396	0.45902056
857.18127	1.6958799
END IONS

BEGIN IONS
TITLE=22: Scan 649 (rt=920.606) [E:\ORBITRAP\Laura\130123_OT_LB_Leaf\130123_OT_LB_wholeleaf_2.raw]
PEPMASS=472.27574 1804.0719
CHARGE=2+
SCANS=649
RAWSCANS=sn649
RTINSECONDS=920.6062
143.00577	0.4627852
146.99359	1.4073555
160.01305	1.0884571
160.77172	0.85413526
174.98314	5.057052
175.28037	0.81259436
180.93324	0.76573289
184.04582	0.36758429
185.84025	1.144683
197.19714	0.86921676
201.05669	4.930362
203.20401	0.39235248
209.01714	2.2802004
226.83114	1.3355428
228.96028	0.45867307
234.67328	0.40078015
238.57598	0.41776101
240.06535	0.55489096
241.00677	0.4270971
241.49665	0.72943363
245.07012	0.50312834
246.09729	0.81906128
247.99247	1.4929037
251.04403	1.494854
255.06302	1.1467288
255.41753	0.16502112
257.17576	0.26689817
258.25848	1.3544915
268.1553	0.34516245
270.9884	0.45033722
273.07708	0.36476672
276.13931	0.57801373
279.66882	0.3657052
282.93405	0.64533273
283.93686	3.3323466
285.11262	0.68468485
293.52118	0.18565189
297.0035	0.82339088
299.08699	1.2583908
302.58969	0.3718308
311.09802	0.28416759
313.63028	0.76463841
318.17953	0.2081462
322.64613	2.9729051
324.28577	0.39078474
325.06002	1.3598488
326.23019	0.76773194
336.88516	0.4380793
340.96645	0.72895642
342.19941	0.24440976
350.07846	0.88856137
354.70326	0.53447313
357.88997	1.8842255
360.22183	1.3982611
364.49204	0.76082922
364.9743	1.9730268
366.11606	1.0218679
367.84211	1.2094571
372.15434	29.470421
372.73068	5.9174746
375.56243	1.5174036
376.17445	0.32978318
380.477	3.0236758
381.60098	1.7096055
383.07596	1.0543826
384.02476	1.618256
385.30656	1.7137444
389.76085	0.89859925
392.16471	1.8356907
396.82871	3.6698554
404.13086	0.73132593
409.14685	1.2118597
414.78409	1.426765
415.66273	2.572226
416.30826	0.95462706
418.16326	1.6248828
419.58071	0.4042145
424.60834	2.731593
425.6055	0.81294586
428.75852	1.4633078
432.52187	3.9388768
434.18917	1.4108996
434.67743	1.9643447
436.21105	3.3482251
437.98925	0.68806351
441.16159	2.9075761
442.10291	1.756905
442.75156	2.8130263
445.6026	0.73583559
448.54531	5.0000888
450.03179	2.6989839
451.71888	4.7918415
453.89975	4.3961664
454.54883	7.3106941
455.06124	15.6156
458.85247	3.904915
460.15703	1.2733067
463.19788	42.670117
464.15689	15.33046
464.58805	4.0357365
465.92401	3.068637
467.08144	2.0671648
471.55066	0.90366928
477.91183	0.43914246
486.11634	3.073528
487.97232	1.3865663
490.51549	0.73767127
491.9003	0.77758597
494.07478	0.49989248
495.03413	1.1657211
497.35891	1.160043
500.26028	1.0188935
512.2649	2.8974526
516.2633	1.3930625
520.00967	2.6482047
522.298	1.9083325
523.20938	0.29356639
524.70909	0.80642477
527.08215	1.0267399
538.63491	0.40378241
540.13662	0.40051413
546.10329	0.89550077
547.31341	1.0931498
552.55389	1.6049593
554.2588	0.88886405
557.14607	0.95825721
559.49917	0.39148941
561.24328	1.2706712
566.68253	0.26572642
568.2266	0.40527817
569.32507	0.50231207
576.23504	0.44720743
579.39958	3.0140644
584.30959	1.4831102
592.45606	0.93041925
596.79398	0.6882043
599.25834	3.2454757
601.15962	1.8411537
607.34374	3.8107471
610.81134	2.8130227
615.22214	0.30934728
621.22998	4.8812373
624.82326	1.9986413
628.19711	2.2079969
632.30163	2.2481124
637.80523	0.67647198
640.1324	1.4800338
644.23329	6.1592236
649.77078	0.47611895
651.37475	1.0564564
660.22796	2.2176367
665.49481	1.7831342
666.28477	0.66249146
677.82462	1.0312495
678.19893	1.9701504
684.95471	0.71766844
687.28729	1.5379041
693.30865	0.25984092
699.17793	1.6763983
700.07263	0.34616534
713.25954	1.5348896
715.13928	2.6865225
731.09438	3.9088105
743.29856	24.574214
745.23026	5.3038766
753.2796	0.57540758
759.85941	0.6217228
765.45421	1.9548756
768.05391	3.8668797
771.16052	4.7592807
779.33001	2.329558
780.59191	0.94786131
788.29394	1.4225637
797.17792	4.383084
799.17737	3.4147158
816.34196	2.0830843
817.01408	2.9679136
830.35398	1.7146072
840.46745	1.2994737
842.1237	1.8001411
843.50112	0.7915184
874.48535	0.88050175
938.43633	2.8422856
END IONS

BEGIN IONS
TITLE=23: Scan 651 (rt=921.636) [E:\ORBITRAP\Laura\130123_OT_LB_Leaf\130123_OT_LB_wholeleaf_2.raw]
PEPMASS=690.88465 2160.4592
CHARGE=2+
SCANS=651
RAWSCANS=sn651
RTINSECONDS=921.6362
213.59811	1.4836202
214.11584	0.26395851
239.7431	1.6619691
241.68829	1.5066943
242.01562	6.0027604
242.81228	1.4191312
257.00696	1.0273711
268.02776	1.1462207
269.23263	0.44968127
272.20839	5.03256
284.91368	6.5269694
286.09966	0.67694588
295.21837	2.9479164
295.99627	0.37742736
310.97256	1.2825616
313.02132	7.3977512
336.83169	2.0990953
339.06461	1.9713726
354.06565	1.2204652
356.25165	1.5983047
365.24749	0.41148615
370.19223	0.86167085
382.14699	4.0632339
391.81831	3.1675445
415.18754	0.75237676
415.64811	1.6520209
436.71802	1.3930877
450.70923	5.4692411
451.18849	1.5808502
453.08857	3.2585476
453.46257	0.85840916
458.2832	0.61265788
481.15788	13.567463
487.00403	0.51591385
503.17853	1.4587518
507.00203	0.36632894
507.99469	1.3808952
512.34085	0.91319569
517.52477	0.96600137
524.25096	3.921873
525.62944	2.7547186
534.73906	90.980072
539.16549	0.6315062
544.89276	1.5574146
552.08658	17.823178
566.0216	0.72941473
570.14751	8.3621535
570.7902	3.0393521
573.81904	1.7536925
583.04108	1.1293563
588.16717	1.2093792
596.9057	0.45938742
605.64691	10.922286
606.15436	18.033988
614.79303	0.37686794
624.10504	1.8982325
629.20786	3.2415174
637.44671	1.9132474
641.38702	1.075939
653.74284	1.990683
657.00665	4.0519121
666.96391	2.155791
669.60579	1.5662714
671.68801	3.1757598
673.09415	1.0944271
673.79518	2.8116855
680.4359	2.7020759
682.08914	3.9678438
708.18689	1.093299
715.29031	1.2301339
732.43892	1.3248414
733.24318	0.55234817
739.02319	0.83138051
751.39404	2.0137319
756.21754	0.38296652
758.39489	0.50789211
771.30398	1.1598072
773.70154	0.43974667
779.92804	2.0899982
797.2443	2.3437895
798.4409	0.81205402
805.12097	0.78393025
812.31085	3.30561
829.39722	56.093164
850.86785	5.8033277
868.15643	2.6048133
888.43738	0.704493
900.43594	18.420038
934.30957	0.44371431
950.55462	1.2506178
956.20947	1.6638245
962.30938	2.1554513
971.44302	5.8648291
992.15588	1.9476345
995.43307	0.70759
1009.2104	0.54129951
1020.1952	1.0961724
1024.5893	0.47050756
1050.4201	1.88588
1068.5056	87.353706
1110.202	5.8415818
1118.1012	1.4151913
1139.4551	0.74824356
1188.3278	3.0187831
1211.707	1.1725133
1227.3754	0.81183055
1289.7456	0.54557381
END IONS

BEGIN IONS
TITLE=24: Scan 653 (rt=922.724) [E:\ORBITRAP\Laura\130123_OT_LB_Leaf\130123_OT_LB_wholeleaf_2.raw]
PEPMASS=417.55436 3565.3706
CHARGE=3+
SCANS=653
RAWSCANS=sn653
RTINSECONDS=922.7239
127.82879	0.36054355
128.97879	4.225078
130.05085	1.3078219
133.91523	0.86314033
136.11368	0.40378173
140.86985	1.7057388
146.73198	0.56972123
147.20437	0.97098387
153.9171	0.48602025
155.01108	1.0473309
157.99559	0.62721336
163.83285	1.0206815
173.19362	2.6347835
175.01824	3.0458743
175.24919	0.54692868
177.85681	0.45158497
182.98111	0.80916937
184.88035	2.801013
185.19794	0.68585637
186.07156	1.1210895
186.99038	0.9312706
191.9661	1.3391455
193.15516	0.53787919
199.00576	2.7760876
200.07671	1.6506559
201.24733	1.8755831
201.64982	0.50498163
203.06334	2.49485
204.95667	1.6979848
212.2093	1.2597053
212.91936	2.8845022
215.01446	1.7985163
216.04029	0.62026213
216.92388	0.99215252
224.7355	0.7967278
225.76713	0.45460904
227.63448	1.945025
228.09707	5.4488939
230.98875	1.5228212
234.44986	0.64896809
234.90945	2.8040258
239.15354	0.91569953
244.9754	0.51917977
248.61423	1.3326828
256.86042	3.7019596
257.16274	20.045775
257.70761	5.424734
260.17593	1.0861118
264.84797	0.78854419
266.13018	7.5703017
266.96541	1.188551
271.88371	0.70458809
274.1326	2.790721
275.10627	1.280661
276.15986	0.97975253
279.10401	0.74561973
285.02737	1.8616631
285.96466	1.8250865
290.48617	0.46199519
294.56421	1.6531068
299.05635	1.4041529
299.80571	1.1234211
301.05283	0.59855618
302.95044	1.8121338
303.26418	6.9757524
305.71064	1.6146946
308.75284	0.89465163
310.40586	0.94140649
311.19377	0.39551161
312.93521	3.2738743
314.91497	1.6500259
315.32957	5.9601299
323.61828	81.898497
326.59947	1.2282979
327.0919	5.7496639
332.00735	0.59882839
337.85989	0.62965566
339.60636	3.6392624
341.12207	0.75433287
341.97494	3.0149415
343.06395	1.7546349
343.94792	0.51969895
346.76535	2.5585304
348.6763	0.96410171
349.86842	2.1015945
351.54182	0.91973754
356.92298	1.0332107
358.56193	2.8586386
359.44831	2.5859096
360.56953	3.5583944
361.43102	1.0831954
367.09749	5.143328
368.19394	2.6678146
369.45255	2.5234793
372.21455	3.3993336
372.68111	1.3716522
375.69155	0.50349548
378.19954	1.980729
378.73517	2.9301387
381.25154	0.98069751
381.66288	2.2956622
384.33484	2.6944113
385.37831	3.8641998
386.98653	1.3392603
387.60918	1.7947355
388.59506	2.5733603
389.86685	0.62686393
392.03501	4.1618169
394.98508	7.0196143
396.14415	4.5597822
397.80526	8.757935
398.18184	19.213428
400.03707	2.3211281
401.94036	4.0972357
402.27233	16.775013
404.8751	5.4382514
405.62336	6.3367067
407.60599	19.659028
410.45406	34.279594
411.23931	6.8435474
411.63029	15.760339
414.94165	1.4595019
416.8506	1.7087622
418.5784	1.2571565
428.88424	0.94025916
434.80292	1.3452607
435.64657	3.7429219
438.85906	1.0795514
441.73329	1.8996274
442.85587	2.2866277
445.10194	1.2475525
447.20809	0.93278719
450.09055	2.6352985
452.62142	4.7295014
456.18145	2.8371472
456.81341	0.88364872
462.22177	1.8348394
463.07221	0.82329732
465.3751	1.7838784
468.15243	0.97280346
471.03263	0.78703871
474.12757	1.3207047
476.09113	2.5259035
477.92551	1.1223
479.12688	0.65365362
482.86703	1.1098943
484.71701	3.016063
486.84121	1.3709923
490.17396	6.095652
493.41418	1.2695552
495.20681	0.7956912
496.3571	1.0061886
500.35416	3.7278666
502.73823	1.1034597
503.6166	2.4069086
509.2341	0.98340414
512.05117	8.0056173
518.91072	6.1803433
523.31722	13.258198
528.70505	1.465223
531.28913	4.3599094
533.62717	8.7233035
535.31777	1.1424287
538.53567	1.9763913
539.2757	2.2142158
542.28433	4.0461533
547.18347	3.5805171
552.80669	16.968251
557.20335	1.5913247
561.75604	4.9738275
562.25417	1.2799697
562.88626	2.2167802
568.3646	0.74920016
568.78759	2.2268427
573.20733	3.4449089
576.90333	2.6388145
586.95011	0.55088542
588.21051	2.0504295
589.06262	0.61795454
591.12625	1.2207167
596.10528	0.63159835
605.28825	72.0297
610.2002	2.0626878
615.13166	1.1433273
617.24423	1.7569574
622.25632	0.69394856
624.95918	1.5471515
631.23605	2.5159436
634.14598	0.67348192
638.38956	1.2396432
646.25853	4.9415131
654.38392	0.91349336
655.37233	1.6795179
657.40025	1.1767672
659.35349	2.0667038
661.09942	2.7237666
667.26823	0.54239441
668.16235	1.2191047
672.17706	0.43214861
674.48376	0.75827313
685.22007	5.8611645
691.10269	3.2681718
694.52344	1.3099548
699.19456	2.1452164
702.8665	2.1428285
704.31519	3.7816704
709.46771	1.0878149
720.25759	42.502456
729.06683	1.5194431
738.39167	1.2630661
742.40813	1.4448319
800.42547	1.2127979
822.35107	0.93541988
829.26585	1.3460955
832.17627	1.5811481
849.22129	18.549358
899.24407	2.0987631
903.29925	2.1564757
924.35976	0.58906579
END IONS

BEGIN IONS
TITLE=25: Scan 656 (rt=925.002) [E:\ORBITRAP\Laura\130123_OT_LB_Leaf\130123_OT_LB_wholeleaf_2.raw]
PEPMASS=573.26669 1563.0273
CHARGE=2+
SCANS=656
RAWSCANS=sn656
RTINSECONDS=925.0022
186.00171	0.92035626
222.248	0.91591874
227.91528	0.45332547
239.95106	0.42096042
240.87758	0.71846362
243.17254	3.3877469
244.84021	0.60812134
245.93729	0.18181537
260.06852	0.40283246
262.01715	7.2088343
270.09211	0.36503579
272.04096	0.4026827
277.09241	0.39404294
295.07116	1.4097766
297.05704	0.29058911
313.79181	0.99624719
314.62202	0.34508301
327.83564	2.9527465
331.18533	0.4231834
335.94037	0.2676687
337.11865	1.5353881
343.88727	1.5155808
353.99116	0.53202656
362.22568	0.29138397
368.84497	0.27230387
374.02633	1.2814006
380.86212	1.08256
382.91577	2.5765194
388.03177	0.67401618
392.9075	5.6592856
394.21755	1.840531
396.54786	1.0570694
399.99456	0.28101976
401.66461	0.91789564
402.15041	0.2313334
407.2242	0.77562695
408.03581	1.5572478
409.92949	1.0102696
411.99673	0.40555392
413.16682	0.60248683
428.23662	2.0613277
429.17265	6.7649343
436.76842	1.2959367
437.98934	0.86399674
441.82214	0.49701494
447.2503	0.64246135
451.37692	0.95388361
452.79609	1.6921116
456.32956	1.16078
457.51377	1.3214517
458.98649	0.8002479
464.67504	0.33732723
465.18618	0.55856622
469.06543	0.58919513
475.86972	0.77125791
477.06069	0.88074993
477.87841	1.460122
481.9543	1.4907816
482.57829	2.6082267
483.0201	4.0910136
485.23708	0.34543282
486.94427	0.93027488
491.12188	2.9374402
496.80894	0.54041498
499.16329	1.5060313
499.6259	14.515548
500.12332	3.5266263
504.21136	2.5379445
506.24958	0.6109417
508.41926	2.0153008
510.21743	1.6410159
512.23145	2.4713966
513.32803	0.26739665
521.08212	1.9545125
522.15276	1.0130352
526.1275	3.109165
530.91809	0.53448289
531.41957	0.89009046
535.84549	0.68489228
540.0782	5.7943896
542.47392	1.547077
547.09726	6.4064565
551.02208	7.2381428
552.26418	4.6553092
554.05173	8.7146736
555.619	9.7389738
556.94219	8.2437058
560.4125	4.4830646
564.63316	26.086333
565.89541	7.2640076
566.61251	3.9604475
572.49033	2.5902893
586.137	2.8200757
589.05536	2.4784128
595.35461	0.60061046
597.87457	0.95733575
603.4096	0.35190312
607.92016	0.39295785
624.17016	4.5615687
630.55872	5.336195
642.36473	1.0580599
645.53636	1.8698925
648.37542	3.2192106
657.46817	0.67001017
660.36273	0.76381324
664.32592	0.47608004
674.67164	3.8845298
699.11444	1.8393359
707.7484	0.24493989
712.46763	1.099277
717.35553	3.7167936
718.15625	8.0652887
733.84864	3.1249241
739.63513	2.6416209
742.16146	1.4315362
744.81604	0.56175897
753.42559	4.153948
757.12661	0.91835018
764.44464	2.7238431
774.37866	0.68106123
787.17483	1.4462116
793.47327	3.7501027
801.19488	3.316288
802.84392	1.3902172
814.10696	2.2107205
815.49156	2.2764365
825.2135	2.3847916
831.10921	3.8443036
831.92227	1.1489877
839.1997	1.6220279
856.35717	0.7424629
868.07885	0.69477797
884.22333	24.232884
894.92901	2.4719974
903.34857	1.0186285
914.08972	0.41104655
919.37854	0.74480698
927.12133	0.75500503
932.42657	0.86958983
942.43157	2.0046264
961.22107	5.3091838
970.59271	0.57424075
983.42161	3.4243443
987.40769	2.790886
998.0646	1.598145
1000.0074	1.9523077
1008.4429	0.50700764
1049.2573	0.70595952
1068.1023	5.181413
1110.1446	1.4544557
1142.5459	0.90514053
END IONS

BEGIN IONS
TITLE=26: Scan 658 (rt=926.065) [E:\ORBITRAP\Laura\130123_OT_LB_Leaf\130123_OT_LB_wholeleaf_2.raw]
PEPMASS=527.25837 2854.4976
CHARGE=3+
SCANS=658
RAWSCANS=sn658
RTINSECONDS=926.0653
154.82857	0.34873327
174.90956	0.49921612
199.11911	0.28600489
199.8352	2.3522251
209.14947	0.45746626
214.91849	1.3368907
217.99884	14.220757
223.08261	1.2382797
234.18289	0.89381368
241.00838	0.71045604
243.96783	1.0384134
252.0394	0.59078483
253.10335	0.87444299
258.16895	0.52551693
272.13876	0.38805909
276.98162	0.54361569
285.0756	1.0257214
286.85047	0.41724225
292.129	0.42129142
303.0285	0.28461518
308.99	0.63495042
309.99014	0.49710051
316.88251	0.6799752
323.01306	0.50891183
333.40347	0.72161624
337.69898	0.82982344
340.95615	3.1988486
342.61327	0.318753
344.36261	0.47043547
356.93736	1.448574
359.76103	0.24213909
362.99331	0.26529801
365.18705	0.82358185
366.14443	0.3818979
371.34902	0.66774825
372.26048	1.2974333
379.02827	0.68172368
381.79066	0.44257412
383.76691	0.97532524
385.03933	0.55107117
387.68008	1.6968989
393.24457	0.86535906
401.76507	5.2685871
409.67419	1.5845559
412.28358	2.0300449
414.36903	0.39428902
420.24241	6.2366651
424.17296	2.2696988
428.09084	2.7281553
431.55551	2.1017406
435.69923	15.059931
437.68805	1.28637
441.16389	0.49746623
445.27042	1.7869537
447.58547	3.7724213
448.6457	6.8920696
450.92423	2.1586511
453.25734	0.61025749
456.28052	2.7843099
457.59821	1.5198792
459.3038	1.5139038
459.98146	0.59967012
469.74362	2.0492173
472.18071	1.6308863
473.03943	0.28818199
477.46379	1.8788196
478.24813	2.9063292
480.5287	4.1525314
481.86668	1.3478623
483.27804	2.3112664
484.95714	2.171762
489.47386	1.2397443
491.12234	0.80817478
491.70415	2.5162951
493.56888	2.1510418
496.82408	2.1420384
497.80275	2.3213039
500.05434	7.1026936
501.88134	13.565567
502.47016	3.1630797
507.0941	11.840464
508.31045	5.3832699
509.43507	3.7287549
512.71327	40.178439
517.76496	4.6410556
518.40576	10.007551
521.18927	46.706048
522.78478	4.7593963
527.28271	0.45658556
531.76989	10.33932
532.29948	2.0106147
538.26291	1.0527561
540.70741	2.0552056
541.87503	0.33818307
551.31785	1.4512735
554.11062	0.89214731
556.43561	3.3301649
558.10112	1.7535044
561.0278	2.2931898
563.73096	1.7554515
566.30688	1.2681796
571.36538	0.66627163
573.28876	2.4825904
576.81897	0.64168357
578.04278	0.56451129
582.93664	2.468393
589.83642	0.81286708
594.65033	1.3210888
599.25792	4.691061
601.70813	2.4682196
603.36151	5.0684753
608.30907	2.2359941
612.25071	2.1771869
616.23955	1.8407442
618.03246	0.72204673
623.13021	1.9470991
624.6938	2.524134
628.73414	1.2949493
630.11805	0.58797159
637.0192	1.3364111
638.1538	0.46980128
639.2787	0.92948835
641.67068	0.82647306
646.76559	2.7515995
650.88227	9.6680428
652.74447	9.5023028
653.63418	2.0815348
659.70081	31.767873
663.25764	1.0850322
672.7767	5.2682831
673.4797	6.6324605
674.32734	8.7500761
676.48441	3.1887318
681.74502	64.590438
682.87493	10.025908
687.43543	1.5038571
691.91324	8.5728392
695.76582	4.1104077
697.12909	1.2237195
704.19361	2.1518225
705.16195	1.1656108
711.29436	11.066251
717.15439	3.3258262
719.75212	23.534729
724.65329	2.7040873
726.3027	6.3100927
730.41949	1.8949527
735.04612	0.41817518
739.26861	2.2254338
750.33362	0.47370699
765.43725	1.8559429
773.30864	0.57558376
775.12019	0.85261436
776.24616	0.36311976
780.38061	1.1468657
783.3528	0.38220283
785.95056	0.80581058
792.4129	1.3664738
828.12778	5.8149813
844.13008	3.8227852
845.57677	2.0820164
847.29907	1.0061906
862.45882	1.8800834
870.47314	17.658715
883.54931	0.38381571
905.36956	0.40957846
921.15587	2.0647092
935.2708	3.1679052
942.40631	0.62903758
953.39532	0.89565125
960.43318	1.4328782
991.49517	0.41606634
1074.1904	0.45079824
1090.4315	0.59731645
1119.2626	4.1996831
1197.4474	0.97975564
1213.4311	2.1839291
1247.2527	1.3678004
1292.2111	1.2504502
END IONS

BEGIN IONS
TITLE=27: Scan 660 (rt=927.29) [E:\ORBITRAP\Laura\130123_OT_LB_Leaf\130123_OT_LB_wholeleaf_2.raw]
PEPMASS=633.6584 7193.6567
CHARGE=3+
SCANS=660
RAWSCANS=sn660
RTINSECONDS=927.2901
187.01515	0.90703661
198.05198	1.0225583
201.05551	0.47450819
210.15452	0.83517159
213.99066	3.435668
220.20873	0.86978899
222.17981	0.53743246
227.07076	1.4230768
228.96884	0.5900628
237.92735	0.45846137
240.82545	0.3638075
244.26538	2.6882903
264.08575	0.90426408
268.94305	0.41523718
278.9688	1.2890223
280.12121	0.93237478
287.95598	3.4732302
289.12396	2.1353637
292.98804	0.81787187
296.13246	1.3782528
297.03021	0.99481054
299.01704	0.43531404
301.11786	1.6798981
305.08639	0.8820249
308.526	1.5694127
315.07846	11.107339
328.25233	0.82314859
328.6532	1.3164527
332.9934	5.6030512
333.99962	0.39287992
340.29366	1.7549945
340.92541	0.46971526
344.28152	0.96931932
349.72454	0.97710492
352.73064	0.4715379
353.02001	2.0812451
359.21047	1.3094626
361.00371	4.7936407
369.12518	2.3736856
371.75643	1.5162319
378.03872	1.7380147
378.92145	3.5681468
380.08501	0.44042773
385.92369	2.6790268
387.08853	1.2188563
389.30649	0.92552342
396.09215	8.6199872
400.10768	0.54766885
403.67969	0.65561828
405.05802	0.81581117
410.05995	1.0495375
413.87451	18.871722
421.689	7.9614554
425.08264	1.5087228
432.11905	6.8216999
433.22101	0.60410983
439.76645	1.0006554
446.34213	3.2648419
456.7152	1.4193745
457.37191	3.3137152
461.0176	1.3694073
462.33754	0.52746074
465.10155	1.458296
466.05601	0.8748467
471.30547	4.2154212
480.01997	2.6375802
480.74567	6.8808435
486.23612	1.6586834
488.31358	1.00639
490.28937	0.75229917
491.25215	2.9366974
495.43572	1.0485317
497.76681	5.0677307
500.1468	3.5025136
503.61984	2.8818765
504.01404	0.7870321
509.14796	3.6516382
510.87246	1.8127154
512.82728	5.9473363
513.23089	1.0735163
518.25898	1.4697274
519.26141	2.2207573
521.70061	13.85499
527.1233	11.817556
527.99837	2.4360174
534.12961	1.8383046
537.03089	1.0683528
541.97944	3.0058094
545.14239	4.1059699
548.56683	2.3738435
550.20811	1.4308563
552.71165	1.6255591
556.06488	2.7140676
556.71848	5.6397187
558.95902	3.1695715
563.36758	3.0592322
569.48591	9.4482942
569.90297	33.780827
575.39263	37.161501
575.97481	7.8340104
578.58156	10.253007
579.60751	6.2597612
583.62559	4.956345
584.77024	3.3271217
588.91912	13.765891
594.89295	28.888452
595.14263	110.59209
600.9753	172.84845
604.21299	5.3129277
605.00232	9.4203542
608.23894	4.1549109
609.77774	11.029038
611.39109	1.9849613
615.67611	46.356203
618.13214	16.546184
621.61979	91.505437
623.78297	10.666596
627.26252	22.018765
632.46309	1.586148
637.16766	0.7138972
642.60745	2.0318718
643.24366	2.2533982
646.26227	2.8442172
648.64545	2.1328575
654.25335	3.8920201
660.50977	3.2373949
662.22302	2.8995984
668.74023	9.8199918
672.11454	8.0700651
672.93084	2.9202586
677.76423	55.25838
685.34957	17.57663
690.38835	2.8808678
695.35161	3.2308456
703.22546	2.7702157
705.95008	1.3937644
709.56267	1.8943251
716.07122	1.5482357
721.70023	5.9389669
725.27704	33.478754
734.25949	121.87011
741.33769	2.6785375
743.81032	0.71558986
746.54309	1.0604293
759.16984	20.769053
761.22749	4.1770134
766.11961	3.5819546
770.17795	4.0939144
774.84146	12.945847
779.49604	6.7422959
783.80139	44.31629
787.3993	0.92100878
792.68454	8.7508676
803.662	1.3439298
814.32861	5.5866471
819.29088	4.7586164
828.18834	31.293272
831.28651	8.0377787
834.25081	1.9770354
834.81059	3.1432348
842.34446	14.40531
850.06398	4.4109098
852.2801	5.9280322
853.85208	11.823004
862.68361	30.546803
876.83404	2.7218796
885.86371	6.0471617
895.0753	3.28478
899.13718	1.1785319
907.6444	1.2432177
913.35932	1.2390326
915.33673	1.6361404
921.04713	4.0139154
923.51058	1.4444194
939.17984	3.9384096
943.2707	0.93427199
952.16491	1.6187547
953.13464	0.69958541
959.22928	12.80463
960.47516	5.8010168
968.44106	1.0298649
970.39211	0.67791765
987.42516	1.5951921
994.47201	1.4689856
996.28401	1.0051305
1010.2251	5.8749138
1017.7775	2.0410033
1022.4658	3.2982203
1030.765	2.5897752
1039.8945	1.1864911
1064.0738	2.5937452
1075.5343	0.58721568
1090.2669	1.1274759
1093.3238	3.7481847
1098.4305	2.9236896
1100.9826	1.4281875
1111.331	5.4842217
1114.2568	3.2992742
1121.0433	2.8949806
1126.4455	2.0040324
1152.806	2.4259679
1185.6941	0.94237111
1205.262	1.6991657
1225.6441	2.9554675
1238.3046	1.9895213
1252.0875	1.2631682
1323.1571	1.0738665
1330.1064	0.7142716
END IONS

BEGIN IONS
TITLE=28: Scan 662 (rt=928.501) [E:\ORBITRAP\Laura\130123_OT_LB_Leaf\130123_OT_LB_wholeleaf_2.raw]
PEPMASS=513.26815 1967.2637
CHARGE=3+
SCANS=662
RAWSCANS=sn662
RTINSECONDS=928.5009
174.94726	0.37137801
186.00623	0.7303114
187.13328	0.86696495
200.78106	0.55544206
204.93213	1.0238558
214.84159	0.46764143
216.26028	0.52127832
216.82611	0.13304666
223.11522	0.41484925
228.05527	0.19999399
240.07693	0.82315167
242.23701	0.36042264
243.95529	0.2755289
245.08674	0.93736228
255.89462	1.1565395
261.83862	1.4508625
265.39514	1.3906179
273.25122	0.33561995
275.87274	0.478508
282.12542	0.62198218
294.92178	0.83487851
297.9093	0.91354157
299.17223	1.229986
300.02389	0.55657309
303.51076	0.36932592
316.86786	0.85119096
321.14272	1.2650964
321.72737	2.0433384
324.17369	0.37047414
325.143	0.63259175
327.36739	0.53371905
330.37268	0.94668366
342.9801	0.28896995
346.20409	0.48006073
348.18766	0.30870386
355.1368	0.48977717
358.7356	0.39743412
366.21369	2.8156136
367.07857	0.57178251
374.77886	4.6854768
375.89929	1.9482881
381.93013	0.47765798
386.1195	0.27727799
390.68201	0.33442387
395.16082	0.53010648
399.0404	2.1300858
403.92999	1.1661747
404.79347	0.309953
416.66352	1.2457153
419.1434	2.7382303
422.2902	1.1013878
424.89461	2.8515244
426.09248	1.7872241
427.10882	2.4427064
430.02201	1.2137752
432.09689	0.99002213
433.07861	2.0111282
434.2595	4.3607509
435.97464	1.386611
437.82368	0.22609401
439.66663	1.8640685
442.13	0.95831718
448.21189	2.1825917
450.3319	3.377507
453.1983	1.9670099
455.91105	4.6623857
459.13765	0.83802847
460.61287	0.2700442
463.70989	3.6417752
466.76852	1.4321204
466.77742	0.65523334
469.45495	1.2731849
470.22614	0.63970141
476.58864	0.92198007
478.39306	3.3573746
479.19675	1.4593615
482.73039	0.99756788
483.54906	2.2450432
484.00526	3.3871562
486.86531	0.33811002
489.71154	2.8371784
491.08887	0.60474776
495.90578	5.5425441
497.30783	3.8387928
501.87961	13.99543
503.09923	6.5170688
507.06741	14.489109
507.41775	38.239521
513.57628	1.6374787
517.97843	1.693162
520.09042	1.693345
521.18027	3.1483981
524.12201	1.3700494
527.19299	1.463063
530.31095	0.89933323
533.24979	0.99466336
535.22545	0.65645887
541.06353	1.687726
544.23336	1.312507
548.70598	0.50574816
549.43475	0.69106527
552.47897	2.8784183
552.85082	7.4451077
556.27336	1.9633454
559.60629	0.81457896
561.85618	1.9927359
563.29787	1.7897212
565.18184	0.35631534
574.32701	0.48580656
575.80389	0.973176
577.51135	1.5528488
585.36438	3.1246033
587.08535	1.2373832
587.98174	0.32696937
589.15553	0.15028039
598.73784	2.8368367
600.73498	2.2360193
602.1826	3.2578196
604.28513	0.9191059
605.80239	1.9566498
607.68731	3.3526503
611.1357	0.98280711
620.19242	14.217363
623.19931	3.700076
626.21856	0.80819477
633.23984	1.3137127
635.79101	3.419472
641.59604	1.5073516
646.66051	4.7625078
649.84128	0.93782777
655.7913	16.942322
658.13069	1.7788835
660.80017	2.8259926
667.28645	3.6288799
670.38424	1.7591478
675.23431	4.6485691
682.17659	1.6475139
683.23577	2.9031801
687.87622	0.41232086
696.25809	5.9328002
697.51269	3.3838598
705.24721	23.80449
706.2321	25.15282
717.27783	1.1195835
728.19416	1.1136551
729.06019	2.0718952
732.04169	1.1013229
738.35022	2.2365078
743.16288	0.92955651
748.32266	12.047041
751.97622	1.6837742
755.80934	3.0990743
761.36257	4.9869684
762.34584	1.0029408
764.2844	1.1235405
773.25974	5.55389
777.14523	0.66623999
782.07763	0.72526886
790.27367	7.7343344
794.60336	1.8117558
804.80572	1.3005805
846.38169	0.74469407
852.27563	1.2209066
858.61807	0.62560579
863.11193	1.2345588
870.55816	0.4174137
878.14536	1.0277744
880.23517	0.34365218
896.91497	0.6780388
901.56008	2.0752554
904.67793	0.33447691
918.45251	2.7377788
945.36931	2.572169
965.46094	3.638427
984.36279	1.6893953
1036.3191	1.2727281
1047.306	3.4557265
1071.1622	1.5006392
1087.3429	1.586588
1104.474	0.50284941
1147.3088	1.2419938
1178.4291	0.69819317
1304.6077	0.4892249
END IONS

BEGIN IONS
TITLE=29: Scan 667 (rt=933.243) [E:\ORBITRAP\Laura\130123_OT_LB_Leaf\130123_OT_LB_wholeleaf_2.raw]
PEPMASS=778.34548 1721.2587
CHARGE=2+
SCANS=667
RAWSCANS=sn667
RTINSECONDS=933.2426
251.10204	3.8897614
259.06769	0.55030836
268.79077	1.1673032
272.93396	0.41056641
286.21622	2.0366336
288.10503	0.46073495
303.09294	15.180682
325.39691	0.66554801
339.91491	0.66221791
346.19256	1.8591159
362.98812	2.3745509
366.93917	1.3324575
368.99585	1.664494
373.45959	0.85782477
383.16272	0.21699882
387.88411	0.61108095
390.97424	0.88165746
409.8438	1.1281415
412.03539	0.99676034
413.05919	0.43934897
419.8175	0.55517421
428.21277	0.52260137
430.00529	0.73206403
430.74373	0.2327562
441.01901	0.88787054
446.08343	0.28823212
456.07069	2.1862036
458.19189	1.2230628
461.15844	0.26451044
473.13104	1.0834927
474.03889	0.70815554
474.86279	1.0912672
492.21973	0.63958561
494.70938	0.79885558
495.29241	1.328884
504.09991	0.49782049
517.15741	0.81145909
521.77349	0.35040854
522.94812	1.0345682
531.01426	1.1833995
533.34935	0.87601025
547.06237	0.76913531
556.5679	0.4909764
557.02138	0.83084162
572.17852	0.87843982
574.98754	1.3101199
576.21582	3.661774
578.74385	0.24648698
583.30685	2.0463216
586.93469	0.25110618
593.28106	0.62714274
602.62452	0.5732175
605.06622	1.1751392
629.37316	0.55153694
634.33184	4.2338502
649.1843	1.0761436
659.62161	3.0272456
671.84643	0.5603881
676.07543	1.5805585
684.07628	1.2878078
685.21875	1.8239445
691.1893	1.865303
699.31149	5.4984495
702.2276	0.33107087
703.09359	0.50092584
712.1352	3.5510947
716.25356	0.36483793
725.35073	2.521904
728.38708	2.9940464
730.12369	3.9881902
733.19132	0.84990604
739.25818	7.3796796
747.73853	8.8463125
756.24294	8.6978527
760.17036	17.312236
760.54596	5.2073442
769.18764	55.868178
775.40502	0.59997506
777.94414	0.33844658
782.0863	1.0981163
799.33892	1.4472482
815.03466	1.4800206
817.30783	3.3494598
826.23603	15.709139
846.12689	0.99473263
853.67389	0.7843942
877.06848	0.77780423
915.79858	0.45329404
944.07147	2.1365821
946.2103	1.3789975
951.27252	0.79225401
963.37529	12.308895
980.25122	6.8325416
989.55377	2.1933653
1017.337	0.90763756
1046.2638	0.76437122
1063.5212	2.9476407
1064.2575	8.1205946
1096.9703	2.0780047
1110.1888	1.3447793
1120.0893	0.83692839
1139.2767	3.0616136
1167.706	0.66278612
1199.1437	4.5616928
1207.355	1.7720772
1222.6351	1.1657786
1235.4415	7.6903016
1253.266	71.064936
1274.3148	1.3160335
1382.7917	1.8402281
1407.7209	0.91058165
1455.1686	0.66961638
1499.3529	0.74423331
1534.2842	1.2599972
1547.4391	0.38140896
1563.9825	0.5100881
END IONS

BEGIN IONS
TITLE=30: Scan 669 (rt=934.399) [E:\ORBITRAP\Laura\130123_OT_LB_Leaf\130123_OT_LB_wholeleaf_2.raw]
PEPMASS=450.2221 4802.2046
CHARGE=2+
SCANS=669
RAWSCANS=sn669
RTINSECONDS=934.3991
129.07073	1.4032509
129.97967	1.7149444
139.93491	0.9387095
142.88614	7.3580723
147.01463	6.5584996
150.95521	16.551194
152.59484	0.48068519
157.07449	0.99880257
170.75883	0.64820106
175.14012	0.41456788
180.82927	0.6871013
186.07261	3.9886306
204.17782	2.013615
205.18995	0.86908088
206.01708	0.74863535
207.13184	1.7096594
215.0045	0.62194399
221.05881	1.0734327
226.90121	2.2144598
228.04238	0.68147024
231.02378	2.9324142
232.92888	1.4296681
239.03958	0.99674448
242.14273	1.1368482
243.37626	0.81447714
246.0787	1.2710123
247.92175	0.8449493
259.9487	0.51750266
266.08735	0.70083399
276.12566	1.6552
277.98597	1.4220922
279.02756	2.9402188
285.03214	0.54343525
286.24728	1.400715
288.09262	1.9178987
294.86679	0.52972248
299.4245	0.98785698
303.07288	0.92969038
304.1267	5.3331364
306.21617	0.630633
317.10428	1.2991317
318.05957	0.93443369
320.13983	0.78529222
321.24857	2.8913708
330.0269	1.4551519
330.88793	0.79898811
331.63888	1.5364348
334.971	0.73459774
340.79397	0.53992901
347.21483	0.74922721
348.80684	0.89374671
352.07306	1.6690561
354.71737	2.6931471
357.54762	6.3920357
359.83663	0.65620259
363.02252	1.463491
367.11394	6.8975751
368.9154	1.8792014
372.10057	2.9073708
373.93074	11.856938
374.76545	2.4541034
376.96628	3.5142175
380.15729	242.79121
380.71183	43.017805
386.17243	21.852485
390.3908	0.94990321
391.02743	2.4085937
392.01308	1.0633346
394.16399	1.4464186
397.41013	1.6587032
398.02656	2.6083598
401.29009	1.6555677
402.2076	2.875124
406.98727	3.6165722
407.74363	1.8643327
410.54262	1.3298905
411.46564	0.90726295
412.20363	1.3750115
415.10366	4.9961135
416.23306	2.686209
419.15554	51.90653
422.77035	9.4533709
426.20533	2.0152293
427.30928	4.8657429
429.55524	4.7428601
432.38749	10.453154
432.78649	14.217182
433.80674	4.1067634
434.16629	7.0698042
436.55574	4.0967151
440.71677	13.203732
441.66319	46.3569
443.13129	5.1870871
445.38874	5.4312012
446.25304	1.6258542
449.79732	1.3532495
451.40029	0.82586893
452.15545	1.3125035
457.31442	1.7555807
464.1436	5.466275
468.07972	2.3431679
469.58205	2.4079631
474.05671	2.1671533
477.94724	1.3912409
480.87912	6.992709
481.23898	27.793588
482.14521	2.3728947
482.98064	3.7875354
486.76234	0.66170633
488.11838	2.0135592
489.48311	0.79322256
495.05791	1.5379423
496.16481	1.1033822
498.62911	1.6057567
501.01676	0.68993487
503.36502	1.7069941
504.46794	2.5189707
507.20722	1.583214
507.92666	3.2692582
511.21593	1.5730637
512.41261	0.66003044
516.05963	5.954818
516.81863	2.7705855
519.52414	3.1074076
522.54564	13.398249
525.60388	1.8629072
529.29895	1.2037164
533.20643	39.054212
539.02987	1.7429479
542.4605	1.5710394
544.98443	1.8104949
548.02538	1.7187454
551.20898	1.5587002
555.14758	1.1445245
558.71348	1.7975864
563.20834	1.8170568
563.75417	3.5132222
565.31749	4.1022697
567.74642	1.4558434
574.09605	2.1224618
577.39362	1.3153337
582.39947	0.84967055
589.36371	1.2971582
592.80656	0.58583289
594.30027	0.84600559
596.28038	0.74783103
597.09194	1.4638198
606.5423	0.5353868
609.0754	1.0414922
610.27234	1.7437314
615.27564	0.84303924
616.2833	1.6572716
624.54836	2.1200847
628.23498	1.2274605
635.85844	2.475259
638.78969	0.63391521
643.25235	3.7157804
644.23963	0.65602089
652.17584	1.2879093
657.69945	3.2732454
658.12439	0.84796322
662.12739	2.5917428
668.21609	10.625876
672.36871	3.2560974
679.30592	5.1352535
680.69927	1.1979958
682.2183	1.5421865
686.4246	1.7473913
696.23904	20.985327
697.00244	7.2077484
708.46698	0.88734888
714.26626	3.0894374
719.06183	2.2789462
725.2027	3.5216812
729.94708	1.1134277
736.1764	2.4287732
737.28178	0.73227703
743.24392	4.1009924
744.33214	0.76612137
752.98258	21.230583
753.33538	44.985178
755.20602	10.541815
759.24756	52.481865
770.187	4.8400038
771.21948	22.562466
780.48779	1.6895873
788.3092	3.0973397
825.39104	1.2382294
829.28216	1.6018063
840.36836	2.3118807
866.44207	0.79437737
END IONS

BEGIN IONS
TITLE=31: Scan 676 (rt=941.454) [E:\ORBITRAP\Laura\130123_OT_LB_Leaf\130123_OT_LB_wholeleaf_2.raw]
PEPMASS=434.23316 2560.6023
CHARGE=3+
SCANS=676
RAWSCANS=sn676
RTINSECONDS=941.454
127.06123	0.71486067
129.08632	0.90991528
130.06534	0.38405608
134.03275	0.41860756
138.8806	0.91555001
140.46242	0.2866363
146.75207	0.72305512
147.08477	2.1669789
147.94567	0.25714164
156.94852	1.0223813
173.09216	0.69731113
174.88172	0.29659661
177.82853	1.1720511
180.87088	0.32916748
186.03198	0.47794125
188.11539	0.30321139
199.06568	1.1658158
207.06514	1.8946766
208.9161	0.85559423
210.67716	2.3701947
212.11101	0.6685224
212.8419	0.29250805
214.86571	2.1649856
215.87875	0.38307465
221.00072	0.25147669
221.93878	0.79659542
222.75393	0.16453751
227.93691	1.1702431
228.81717	1.4841738
230.08108	0.76743072
232.15991	0.7841529
236.99156	1.1600666
238.70088	7.3527572
241.04509	1.0910346
241.66491	0.29816418
244.20868	0.50396051
244.93103	0.2997903
246.10045	1.0933359
246.73593	0.51845388
247.86872	0.30904412
251.90167	0.27647679
256.89843	0.51676948
262.999	0.40940901
265.02252	0.70008939
270.10388	0.43368083
271.14069	0.22544655
272.95994	2.159983
273.83601	1.1796006
274.65988	0.69028184
276.94819	0.40947938
277.71939	0.95813217
279.09445	0.24271554
280.17669	0.36595411
281.69189	1.3839134
284.39959	0.46319049
287.08527	1.6603524
289.10186	2.3067858
290.61341	1.5169441
292.14313	0.6800426
294.91911	2.7531568
296.91114	1.3410254
302.44224	0.53024592
303.29208	1.7487382
305.24059	0.80802803
307.08212	1.1800632
309.50612	2.0977578
310.06987	1.2149493
312.03585	0.25776909
315.05541	1.3129149
318.88754	4.6835648
320.78179	16.256017
322.32633	2.9133555
322.79674	10.26252
328.04277	5.9772057
329.11217	1.6926915
329.55274	0.2512724
332.69186	0.7350647
334.88926	0.76098069
338.98318	2.27486
340.13538	0.381497
340.96919	0.75172704
344.92082	0.47469294
348.11629	1.2105543
348.5536	0.14610837
352.7254	2.3466289
353.25029	3.2636786
354.50629	1.7463834
356.0811	1.5923122
356.83458	0.61306288
359.97739	2.5708442
361.54234	1.5105358
362.9261	5.3319838
364.64073	2.8611842
369.24023	2.1064267
372.64914	7.2871345
374.94531	0.62804936
375.57718	1.8683024
376.05174	5.7686344
378.73929	2.2142885
381.11535	2.550891
381.74408	4.8717136
383.21591	3.1523004
385.07098	0.67807149
386.02563	3.0697571
386.84083	6.3077543
389.65704	0.88418193
391.34186	0.78259317
394.37084	4.0696112
395.23442	1.4641916
396.1996	2.4779598
397.80462	0.66226687
400.24706	0.77207061
401.08665	4.3559183
402.15879	1.3700303
402.61596	3.8656631
404.1666	2.9977916
406.15184	1.945019
407.5102	4.5078675
410.93852	3.3346871
411.7735	1.9147748
416.15559	7.6104134
416.81133	2.8509771
419.77333	2.379972
421.83563	4.3373557
425.00515	24.650449
428.10757	106.07546
433.99005	1.4478531
434.87909	0.83295053
452.87879	0.48956216
454.66813	0.32718829
456.49527	0.75233953
463.09537	1.8335687
464.16047	2.4396672
466.17284	0.27073714
472.56278	1.2468164
473.17574	4.4199742
475.19568	1.4481071
479.95077	0.72749431
485.25237	2.8006931
487.16228	3.1273901
488.42237	0.80070443
491.09037	0.68117224
493.22836	2.3321084
496.77634	0.33697803
497.83063	0.8565875
499.28616	1.1255019
503.88085	1.9817556
505.63836	1.239618
506.28861	1.5790005
507.12709	0.8761032
512.19636	5.5268728
512.65093	1.4434254
517.19465	2.0868209
518.54057	2.7555087
520.12073	1.2962897
520.99532	0.77633603
523.11626	1.4207172
528.00649	4.7996993
529.17754	7.8156612
535.07483	2.511423
538.15318	7.0043755
539.11244	4.5118481
540.00976	2.6426383
542.6831	2.9858534
549.64272	2.8022001
550.20443	4.3757095
557.2229	3.0207739
562.10898	2.8285448
571.84146	1.9135739
574.20316	0.65700391
576.21446	5.5234999
578.24128	3.450179
579.20777	1.3004366
580.69648	1.0330537
585.12492	1.3707825
587.2684	1.4598067
589.16311	2.812394
593.44396	0.69233698
597.63449	2.8417073
600.21538	2.1169775
601.91252	1.4047347
603.32937	1.1768871
604.50403	0.29160225
610.27815	1.4580315
611.26995	0.65275805
617.33209	6.6861071
621.00219	2.4770149
629.9187	0.51599202
637.34646	3.2567401
642.2251	37.880218
651.20332	2.177215
654.067	1.5137493
656.35891	0.73030664
661.27123	1.423552
662.17687	0.77423371
668.22436	1.999449
680.9558	1.1990432
691.0926	5.3191001
699.19309	0.74461162
704.35785	1.6538935
708.47168	0.86083466
710.08935	1.7288628
720.23176	0.62423963
724.2693	0.92606291
725.15277	1.5065752
728.31464	1.1996777
739.13159	1.2133136
744.41628	1.4535397
746.52015	0.73199087
761.27374	0.53371844
775.32635	1.4023873
789.26892	0.2563961
809.20495	1.7412511
826.9508	0.80706043
843.9613	0.50663782
944.4638	0.40106664
1008.1592	0.62547887
END IONS

BEGIN IONS
TITLE=32: Scan 680 (rt=944.957) [E:\ORBITRAP\Laura\130123_OT_LB_Leaf\130123_OT_LB_wholeleaf_2.raw]
PEPMASS=528.3144 2672.0012
CHARGE=2+
SCANS=680
RAWSCANS=sn680
RTINSECONDS=944.9567
169.08739	1.974581
185.96762	7.131317
186.32924	0.38054161
187.01877	0.9370114
192.95769	0.3257956
198.00061	0.43213665
199.8435	0.59521019
215.94989	0.92331235
217.99171	8.5737452
218.50873	0.23909122
219.05157	1.0603887
226.09059	0.93769286
239.00347	0.70638157
241.09607	0.82647823
241.89179	1.1675869
252.01277	0.27727363
257.99664	0.51361506
262.93408	1.2615017
265.20173	0.37104644
266.13806	1.143238
267.97916	0.61013808
273.18982	1.0331287
277.99841	0.60248521
285.89828	0.40896522
298.16518	0.28950602
299.09375	0.8746721
309.13566	1.0745618
309.93759	1.3319008
314.80127	0.35141458
323.11481	0.31593639
327.11624	0.40978185
331.03375	1.789666
337.69863	0.60493956
338.99737	2.5608191
343.98858	1.3857404
346.7541	0.88705178
354.75747	0.83921791
356.03463	0.42468017
358.83514	0.61160417
359.78338	1.4005385
360.19916	0.42963682
365.06718	1.8632985
366.45184	1.2089094
366.85453	1.8002466
367.58306	0.45926116
369.37073	0.3907675
371.76622	1.1000187
373.15942	1.44884
379.04448	1.8760135
380.96312	1.7708627
382.19313	2.3249408
386.05324	0.81804939
390.1867	0.92423676
397.11577	1.6539177
399.19797	0.9342813
399.95259	1.4695477
404.66534	0.51702822
412.13792	0.51160598
412.59741	1.57014
414.89946	1.0158262
420.44009	2.6401274
426.7333	7.7372449
428.93185	0.72331631
429.98683	1.941702
435.66068	35.378609
439.11621	2.3107666
440.03015	0.79834133
448.33318	2.3477072
448.93622	3.4570525
450.66871	1.2313024
454.12698	0.63515018
455.99883	0.37483258
458.0777	3.8455398
461.05308	1.8041954
466.56697	3.0164993
468.93086	2.069794
472.29364	8.0439788
474.28502	1.1490205
476.21858	0.42248952
479.67201	1.1182069
481.5133	0.65650304
483.75452	4.3968975
486.53123	0.75939354
490.93152	2.7205704
492.019	3.743065
493.72777	8.2326732
495.18183	6.2843245
496.54623	1.4982021
497.21449	1.7680472
500.15371	5.1616058
501.84375	2.9230607
507.06879	3.2299228
507.56853	6.2699162
508.52775	10.483232
512.70688	18.182922
518.22972	9.2394267
519.36618	6.8888047
521.09481	7.7039128
521.54254	24.297242
529.39143	0.92162659
532.26143	0.93894816
533.27899	1.4112706
536.18573	1.9794893
540.8646	4.5886263
543.34293	1.6289208
547.54606	0.72403839
550.95136	0.56540157
552.85022	1.4432711
556.14642	0.94900358
562.25329	0.55236527
564.93355	1.5180046
566.09104	1.5993958
573.3636	5.8304823
579.48138	0.92214946
584.20461	5.6775971
588.65644	1.7938578
594.39544	1.3931202
599.02574	1.9694322
600.63854	1.8810474
602.15158	3.5487359
608.64912	3.2006571
611.26976	0.79643843
611.79549	1.1595797
615.20266	1.4446019
618.80182	0.37751149
620.13569	0.62471653
624.23135	1.3946863
625.99555	1.0588198
631.30653	3.2398852
635.18938	0.81051674
639.15983	3.1321192
644.71115	0.79059091
647.20715	3.2887796
650.78683	8.2210091
652.26168	4.2331086
654.90819	1.8661474
659.73205	19.574348
660.31499	2.7780361
665.11918	4.0939824
670.30623	1.8234108
674.34471	19.628648
681.73731	30.309829
682.90467	4.1175773
691.13031	4.1325661
695.2569	3.0613532
696.87093	2.9255013
697.6887	1.2223209
698.3315	2.5000024
704.5229	4.890874
710.73247	3.438127
711.26554	8.4937742
719.81955	10.44732
726.24475	5.192766
734.72232	2.9359677
747.12473	0.89425837
750.27584	2.3028867
755.36194	0.780053
769.4195	1.8036244
773.26508	2.6290604
774.18277	0.51360403
783.42395	3.8042691
792.80335	3.0594948
795.28773	1.0856508
800.23501	0.5483628
802.97137	1.0769646
811.39575	0.90491173
821.77722	0.79898926
844.044	3.7600972
848.53075	0.40720265
854.76126	1.3097287
866.40548	3.0427869
870.43655	62.251892
881.52683	0.63498559
884.271	0.3801892
898.6372	3.6591474
915.30814	1.3381763
918.45859	0.86850766
935.19132	1.2287578
953.58904	0.68691303
1067.334	1.1506352
END IONS

BEGIN IONS
TITLE=33: Scan 683 (rt=947.185) [E:\ORBITRAP\Laura\130123_OT_LB_Leaf\130123_OT_LB_wholeleaf_2.raw]
PEPMASS=412.53826 2248.2366
CHARGE=3+
SCANS=683
RAWSCANS=sn683
RTINSECONDS=947.1853
120.01418	0.47887651
128.99737	2.7673331
135.96952	6.8643789
138.10094	0.49748655
147.06737	0.89632557
155.1416	0.4630861
159.0047	0.60341564
163.86368	0.23817763
172.87373	0.19589908
175.39665	0.69151233
182.85727	0.59410829
186.97603	0.37603618
188.95912	0.64586021
190.09325	0.81976069
195.20938	1.8396677
199.06874	0.44800566
200.05626	1.9800156
200.94627	3.3440086
206.21151	0.94838591
209.04826	0.38183443
210.92958	0.42677991
214.19341	0.59224778
215.1435	1.6963613
219.926	0.85081032
221.05759	2.3704877
225.02502	0.6017659
228.00247	1.0119839
229.07852	1.5004298
232.80571	2.1053035
233.17329	0.45803712
237.00532	1.4656125
238.07788	0.41018393
239.58283	0.77326226
241.8357	0.67140424
243.0584	1.1188337
244.07499	0.3818466
246.11581	0.3874505
247.12653	0.77443403
249.73119	0.30234077
251.12439	1.318336
252.78994	1.0988393
255.16455	0.73953993
259.73052	1.0652991
260.95455	4.9015253
262.14183	2.6853784
267.2405	0.94440537
269.02449	0.85082366
272.88964	1.7742679
275.21741	0.35727873
277.57149	3.523465
278.03641	6.995376
278.9411	3.2189208
280.16883	0.7316736
280.93956	0.26806839
285.10784	0.2363903
286.09859	0.57057264
288.27472	0.25522544
290.05478	2.6594768
291.15959	1.6728144
299.07292	6.9874725
299.78073	2.3677097
300.97802	6.8434052
305.66094	1.020977
307.67189	1.1796549
309.17823	1.4194491
311.40443	0.98742953
313.29776	0.92838169
314.79973	0.6733384
315.69268	1.3338793
317.17708	0.26850616
320.03024	3.7698616
321.58085	1.8198706
322.06128	3.0756147
323.43994	2.3210481
325.11089	1.1020764
326.23791	1.9092252
330.7829	0.74489815
333.29565	1.2302636
336.87511	3.3743841
339.02664	0.44848368
339.75243	0.93179913
341.1864	0.45394179
348.45885	3.2630819
350.30376	2.7625046
352.79268	2.9108717
355.83719	1.2831527
357.03642	1.1732443
357.90647	3.287932
360.85611	1.5003269
361.25052	0.25059512
365.91789	10.240059
367.16196	1.9877825
368.83187	2.2673399
369.93605	3.7436823
373.9946	5.2444843
375.68867	2.9722164
376.53023	1.4425349
378.55735	0.70603279
381.0896	2.5685112
381.46338	5.0762703
383.06234	2.4211841
384.12594	1.7923564
385.25401	1.1655944
387.69956	3.1687326
389.73817	3.8183059
391.81409	4.0486504
393.66907	7.9024511
395.16099	4.0059053
396.074	5.0297643
396.97274	3.2969023
397.79926	2.3557312
401.46581	2.2202446
403.60308	23.622032
406.00604	7.9598955
406.59914	1.5192062
411.37207	2.1867711
414.37665	0.74550907
415.30277	0.50546509
426.05035	1.1462137
430.86604	1.8284611
432.45058	0.75557129
436.79244	1.4312019
438.05882	3.3024275
439.86783	0.70441208
440.94335	0.92038951
443.70086	0.7152844
447.33331	3.2585697
450.48224	0.77442043
452.68529	1.9103507
453.25442	3.2406378
460.04945	3.0255539
461.2285	0.65640489
462.47111	0.40760756
464.52117	2.6557359
466.17964	1.684064
468.27917	0.17899431
471.07806	0.57560427
472.4089	1.3401275
479.66969	96.64455
483.08526	0.88600743
485.22191	4.3431319
486.11734	0.44079842
487.44303	0.99301924
488.32406	1.4028313
490.21847	0.34984207
493.51074	3.1562001
495.76477	1.6841719
497.9621	0.53566697
502.26563	14.042284
504.03758	4.5388188
509.7464	1.1227777
513.31524	0.25020139
518.50846	1.2603925
519.21729	0.44996324
522.40275	2.0709508
523.23785	2.5679131
527.29114	2.7581461
530.87687	2.5497576
531.82307	0.44259704
536.80723	8.0536171
537.68054	8.3251492
542.44941	7.5318925
545.33515	1.6955116
550.67581	0.78040642
551.92724	1.0675356
560.30793	0.71838004
561.28911	2.6888445
563.22251	2.3150192
567.35913	2.2115919
568.18629	0.61882794
570.1449	0.21164602
574.67892	0.58808733
575.40442	1.3907112
580.10724	0.27767819
586.42781	1.2721151
587.83497	0.85068082
591.13459	2.6313943
593.59605	1.2891723
599.2163	2.0140516
601.43496	0.77688049
604.26098	0.38927
607.22101	1.9999418
608.19403	0.60499243
614.27373	1.2793684
617.18601	2.1132685
618.17125	1.1438899
622.71139	1.7826138
625.47108	0.64110871
629.17706	1.1807304
633.25299	0.60994718
636.50268	0.67883238
643.33926	0.53820674
647.98811	0.59856993
653.15582	0.28658408
671.38036	3.1463361
675.04804	0.55855769
677.0602	1.5629071
684.4486	0.52262256
689.52586	1.1774406
693.28503	2.760788
699.21863	1.815906
702.45452	1.3126297
708.38588	0.82645494
711.21184	0.54818224
715.14173	1.9904509
724.08851	1.615974
727.3925	1.298952
728.47995	0.37893164
737.85424	0.37798111
747.38171	1.0266425
761.0769	1.4465716
801.46979	1.4051901
875.5241	0.90879579
882.16149	0.38433611
898.61816	1.0050114
942.8905	1.5059016
1191.3625	0.3476474
END IONS

BEGIN IONS
TITLE=34: Scan 687 (rt=950.661) [E:\ORBITRAP\Laura\130123_OT_LB_Leaf\130123_OT_LB_wholeleaf_2.raw]
PEPMASS=516.93316 2672.7639
CHARGE=3+
SCANS=687
RAWSCANS=sn687
RTINSECONDS=950.6609
155.99428	0.29595994
163.0265	1.0638962
181.07516	0.27483298
197.18807	0.4291961
198.12682	0.36424762
200.08758	0.38525563
212.87505	1.1769568
215.85846	0.529634
222.17047	0.1985886
228.16546	0.43638205
232.95895	0.30741966
237.98678	0.67284734
238.86832	0.19875975
242.29293	0.72202423
242.99762	0.29135797
250.95546	2.1376864
255.998	1.0563802
257.66546	0.29312153
258.0156	0.57105526
266.00567	0.65403304
278.09875	0.70503021
285.13386	0.48743463
286.90668	1.1493401
293.10069	0.35374223
293.87787	0.44115413
300.31171	0.48113121
304.24896	0.39406007
310.01889	0.54569182
310.92843	0.93961371
313.88064	2.952002
315.08641	41.425912
326.58203	0.79187667
351.15278	2.9960234
356.06633	0.52184657
359.0557	1.6147901
361.34337	0.56899777
366.27741	0.51849303
368.1375	0.47419788
371.31087	0.55563061
374.27226	0.58871192
377.27171	0.39190182
379.68133	0.29947678
384.65913	0.37858686
387.93796	8.4439948
390.18475	0.70759772
401.04815	0.55330449
412.24856	1.076738
417.03249	4.2796452
420.84425	1.0379965
423.98727	1.543274
425.97295	3.5835563
428.08654	2.5760528
430.23843	3.559136
433.1499	2.3268304
441.02369	1.7751235
442.08153	1.0413221
452.70988	0.93139714
455.20424	0.64949925
456.37091	0.26223372
459.00305	1.0886483
471.19862	2.4365894
472.69932	2.937278
473.9107	1.856258
476.43726	0.99677837
478.06372	1.0394233
478.98884	0.43636801
480.78978	1.2823704
484.23163	0.99461111
487.66988	2.4276992
488.32349	3.6097578
490.88371	8.3021798
493.68135	8.1918491
497.00295	12.352398
498.78978	4.1844555
501.88271	6.91956
506.16228	16.010535
507.13029	10.721481
510.10536	4.261522
511.07949	1.4566513
514.26056	1.2721675
524.01417	3.7936992
527.38397	1.2170283
533.10991	0.9133011
534.5983	1.234669
538.16876	2.6648636
540.86676	2.7249993
545.2976	3.8916531
551.29876	0.91166669
559.76633	10.557352
560.30181	1.8474393
563.09539	1.0898707
567.34317	2.434486
570.13793	0.58230146
573.49615	1.6827359
577.85839	1.7559181
582.08624	1.533834
587.13637	4.8745159
596.10751	1.2874981
599.21584	2.6035355
602.75371	1.293343
603.64708	2.2668041
608.82099	12.110165
617.211	214.67466
621.63025	0.34833
627.23205	0.93838277
637.1705	0.81609005
639.36275	2.4507185
646.02995	3.491866
647.22486	0.99337082
656.59845	4.0393766
660.73884	0.83776193
665.25904	4.4493837
673.24989	4.999461
675.54522	1.9050794
678.776	2.5408083
684.23477	3.019395
689.75812	4.939441
690.60659	1.7204989
694.9006	2.7635012
696.14093	3.2028958
701.37706	10.008249
703.77815	2.685262
710.23569	4.0343784
715.30409	1.1309503
720.18585	2.9912651
724.97985	2.272067
731.31277	1.6246506
734.23652	1.4084466
736.71951	0.76258959
745.01861	1.27664
750.15564	1.3600963
758.36458	3.1116491
760.3526	2.4195187
764.49558	1.4716973
780.247	1.6019085
788.24316	5.6819636
817.80035	0.47671298
823.32583	2.2422955
824.50787	0.78903823
833.24646	1.4052237
847.43411	1.44532
852.23706	1.4331842
858.09877	1.9831794
862.21882	0.54558738
875.25711	4.5311858
884.54767	1.4234519
887.35033	0.56581769
893.37457	1.6420307
898.18095	0.82961487
962.96716	1.9631201
985.18261	1.1239307
1003.4307	1.967509
1101.4764	1.3372587
1140.3004	1.046884
END IONS

BEGIN IONS
TITLE=35: Scan 697 (rt=960.133) [E:\ORBITRAP\Laura\130123_OT_LB_Leaf\130123_OT_LB_wholeleaf_2.raw]
PEPMASS=414.75017 2102.6858
CHARGE=2+
SCANS=697
RAWSCANS=sn697
RTINSECONDS=960.1331
129.00731	9.8278882
129.98296	0.83742149
135.9165	1.6536705
145.07472	0.45740193
146.88208	2.2075582
147.1391	0.43091099
155.13089	0.60201942
156.96316	0.24687821
168.86253	0.34261637
173.07446	1.9559639
176.09473	0.27260864
181.00021	0.18935029
182.85178	0.21171657
184.55992	0.44233022
186.80327	0.83843117
189.20705	0.24812127
197.10461	0.35213122
199.70195	0.40520026
200.13521	0.5803666
202.94736	1.0964705
207.15937	1.130204
209.03086	1.7388913
210.93784	0.24400517
211.85185	0.9820941
214.0396	0.25732358
215.79751	0.31351686
219.66699	0.52716221
220.56559	1.2972904
222.83734	0.36614905
224.95438	1.1955538
226.0268	2.6943042
228.14873	1.2275903
229.07628	0.25950051
230.02325	0.93506583
232.1863	0.90037677
235.18384	3.9906604
242.33811	0.41602844
244.12209	12.283052
249.88119	0.39220094
253.07057	1.2260421
254.30338	0.7561518
255.14864	2.6226164
255.99559	0.3191726
257.19423	0.68521369
257.72437	0.26848862
258.1795	0.5628047
259.9423	2.2478572
268.14276	0.4769429
271.15333	1.5200361
271.99581	1.0258264
276.2476	3.2314058
277.66405	1.4932952
278.89513	2.1722016
279.53674	0.88250503
283.95179	0.22553177
284.61804	0.93833534
285.27663	0.19795195
286.1944	0.30678349
289.15379	0.37524715
290.27152	0.64788614
291.08026	0.94620957
296.89471	0.36713611
299.09849	0.83489014
299.61091	1.305428
301.01524	8.6421411
301.8868	0.51006399
302.39346	0.96995592
303.09348	0.52301099
304.87823	0.35266869
308.61303	2.1284951
312.36849	1.6238743
314.59997	3.8381522
315.58051	0.87391489
315.99501	1.1249776
318.63081	0.37352004
322.00078	1.4866895
323.39987	3.139318
328.48807	0.78226324
328.80366	0.23279914
332.7734	0.92045079
333.58883	1.1629085
337.77614	2.276933
338.73647	1.563107
340.1778	1.2206935
340.86586	4.0509847
341.25932	0.65939514
344.65849	1.4748763
344.99398	0.28273758
346.79892	0.71863353
347.56398	1.2343631
349.65356	1.0279844
352.38449	0.95952186
357.09843	26.83448
358.85256	7.7672669
361.21025	1.6944344
361.59391	4.1961894
364.0802	0.44574532
367.87439	3.5212069
370.73346	2.0110721
371.7891	1.2818183
373.0515	0.83608008
374.51968	1.8932544
375.53794	0.72063426
376.16984	1.427511
378.18648	1.1330781
382.14485	1.4698907
384.52992	1.0745505
385.19501	2.5347425
387.10299	2.0311884
388.66425	0.61157593
390.52143	0.7869684
391.14708	1.3804958
392.30882	3.5395245
395.96164	4.2902551
396.78639	2.9267278
398.27819	2.6327103
399.60315	1.7913788
404.56354	16.694406
405.24685	8.5942393
407.58031	17.768224
408.41185	3.9278247
409.42087	3.7678688
414.78715	1.9037023
425.80804	1.4606168
429.17611	1.9971816
431.40907	1.1638691
432.25725	1.3147685
433.02018	0.67416406
437.17761	1.5542286
442.27511	3.797633
444.85944	1.6347502
448.31629	1.1728222
450.68063	0.46255329
454.33234	2.4613622
457.18852	1.058113
460.31077	0.31759898
463.0701	0.59964087
465.05213	0.91780824
469.91253	4.8956846
472.19189	7.1016144
473.21662	1.4313932
480.25251	2.6594558
484.63596	1.7215852
486.45404	1.8464145
488.87585	3.9443944
491.32421	0.54624731
493.81459	1.866179
498.56671	0.88207003
505.05873	1.5983857
506.39856	3.8216813
511.49624	1.1870978
514.10991	2.6644164
517.26169	0.92683736
519.23243	1.8348923
520.9505	5.0163614
524.44144	0.98601846
528.2831	2.3814627
529.83062	4.1482609
533.18937	1.0000443
534.64964	2.1770463
536.71501	0.615219
539.26339	0.82367774
540.96353	1.4213982
544.2006	0.85338228
546.00528	0.70657326
546.44174	1.0983317
551.16166	3.5717402
553.80573	2.3068852
557.34547	8.7180147
563.70329	1.5624489
567.24113	0.9229997
569.24314	2.8000595
571.15773	0.69654533
573.50939	1.3671807
581.62536	4.6612831
585.25501	86.476659
595.16683	0.37614342
598.37459	0.73346303
599.31054	2.0065446
603.32183	0.62600764
605.23676	0.88923671
610.68011	3.3500246
612.91915	1.6533647
617.21981	4.5962067
620.37032	0.34717818
625.37145	2.2307865
632.31869	1.0325725
634.37449	0.84064598
645.15045	0.88706848
656.15826	1.0796007
665.29911	1.6327044
668.18256	1.1554995
679.29798	0.9345437
682.30305	0.80052815
688.51471	1.7325209
701.39514	3.4868714
729.25482	0.85650108
765.8085	2.672512
829.3085	1.6547326
END IONS

BEGIN IONS
TITLE=36: Scan 702 (rt=964.753) [E:\ORBITRAP\Laura\130123_OT_LB_Leaf\130123_OT_LB_wholeleaf_2.raw]
PEPMASS=486.22498 4525.6372
CHARGE=3+
SCANS=702
RAWSCANS=sn702
RTINSECONDS=964.7528
147.16564	1.5739837
152.13103	0.8007374
158.01257	0.38217851
159.16496	0.82287558
168.92787	0.944825
169.32338	0.36871758
175.08728	4.5212682
182.11869	0.74902859
182.88147	2.0709825
196.15629	0.24627995
197.13328	0.62572522
198.22936	0.43387011
199.86417	0.78193539
204.18198	0.2252753
205.15024	0.72371727
216.81823	0.37419961
218.87231	0.48050153
226.01783	0.64831979
227.94663	1.4932716
229.15283	0.15336348
234.8696	1.4763691
237.34848	1.6669077
238.23367	0.30440901
250.99872	0.86330754
253.00204	1.4519567
257.91162	0.65948967
261.99975	1.5133788
265.23663	6.0154248
268.41888	0.54389609
270.05818	0.35749245
272.80349	0.43515336
276.03418	0.37651303
276.91882	1.5683847
288.2375	0.83561014
289.12925	1.0393994
293.11344	1.2216911
294.09116	1.4988228
295.11874	0.96358792
296.84507	1.0386693
297.84533	1.9783909
299.16887	0.35817073
300.03862	0.46164046
301.18985	1.5561605
311.81923	0.72214737
313.05267	2.7339009
314.28926	0.60332907
315.15179	1.246533
316.62361	0.8680308
321.63556	23.06033
322.23694	2.5291397
324.72547	0.62575418
336.90729	0.53396515
339.18438	0.40739353
342.08165	1.6997843
344.45074	0.45162147
349.95586	0.97552655
353.22264	0.39169076
353.67586	0.86849579
355.0926	1.3977156
357.03694	0.91941724
362.00469	1.0024777
363.94366	1.357091
366.70693	1.4029032
368.68421	1.7661549
371.11788	19.180417
375.23111	0.83784674
379.67156	1.1068445
381.42421	3.1246254
383.41948	1.8874409
386.21071	3.5544897
386.77318	0.85258538
388.95833	0.5816578
390.98545	0.98624349
391.67503	3.3842328
392.72081	1.7002212
394.14698	0.64906236
398.93972	2.1802818
400.38197	0.61353897
402.16823	1.4126551
403.95	1.9984025
406.94275	1.8538747
408.93246	0.7336186
410.79969	2.9010603
417.10638	2.0710531
419.75378	16.242288
420.58559	3.3564171
421.43909	0.88732916
424.86234	0.78281266
427.59063	47.190483
428.39613	5.2157241
429.8577	2.644533
432.51265	1.3431201
432.96798	4.627549
436.14269	3.1781352
438.33998	2.4157796
439.08956	5.7164087
440.90516	3.6494257
443.17572	1.038826
444.57814	1.7417373
446.06661	2.6092671
448.97381	3.5565822
449.94973	5.5680556
451.65256	6.8418173
452.65885	3.4700681
454.80279	6.7504576
456.00593	6.2490144
457.66493	7.07896
460.07366	2.8350662
467.90978	18.347501
468.7542	5.3473974
471.16061	3.1040648
474.44195	77.229327
477.32201	12.895808
480.14819	223.72882
484.39553	0.91583202
486.5571	0.59855316
487.11416	0.75171725
491.69724	14.628232
494.89968	3.0716043
496.4153	3.7846875
499.7484	1.2819455
502.2974	1.7093331
504.9671	2.817761
505.3336	8.7790857
508.6497	1.329755
511.15439	1.6629549
516.26303	0.3745703
519.04907	0.49245181
521.63659	0.33064573
529.03614	3.6014429
532.58548	3.3870322
534.62985	0.90872684
535.08699	1.2795155
542.84231	0.93891937
543.52404	1.4120951
551.03781	0.70470355
552.38995	1.4527077
554.22752	2.2309005
557.10477	6.2022532
563.58644	1.8498919
567.22859	1.1926715
567.84952	2.2128764
568.79257	0.86296155
571.67962	12.478726
575.24612	3.3214896
577.71897	2.1175083
582.32975	4.6404439
585.29319	4.0574184
586.0537	6.630306
588.3488	1.6637308
591.23452	2.0355148
592.92624	2.005449
604.63073	1.975133
613.909	3.3457975
617.31314	1.4778564
620.91415	6.5435751
622.77752	4.1137523
623.89811	1.9290244
626.53202	2.856828
629.11239	8.1646188
629.65979	14.564546
632.82185	18.38962
636.32559	2.4775784
641.77103	9.4048778
642.22462	16.731106
644.9472	6.9365029
648.16959	1.8405937
649.9938	2.8478165
651.28059	3.612499
654.27819	1.4228044
656.68486	2.8240548
658.12262	1.078703
659.22465	0.34189813
665.35445	1.7073578
665.99428	4.3795549
670.06194	1.6802883
670.63454	1.005233
671.68229	1.6947107
672.77117	0.44857562
680.39886	13.084897
686.07878	0.6662678
690.10956	1.0327898
693.20408	1.090865
697.85197	6.4642003
699.03382	19.11594
702.05885	1.1447198
715.0038	2.8743087
720.17706	11.552203
721.25073	1.414163
727.18667	1.6372398
729.24045	1.393403
732.32506	1.725333
735.17773	1.9482644
741.05468	3.8575492
745.21596	1.0190496
750.8926	2.3670263
753.31153	0.84239541
760.13775	0.70007477
765.35799	1.5354785
768.05477	1.1335145
769.43496	0.67687057
776.36548	1.0954694
780.11631	1.8903965
787.20745	1.5358365
790.77429	0.47345863
791.16705	0.79383992
797.24702	3.9320636
798.01619	11.827695
803.39509	1.4783411
805.20812	1.541828
812.20066	2.2576192
816.24223	0.46560693
822.42905	3.4159508
828.30318	1.5425996
840.4779	0.46890137
859.51013	0.68310095
866.1502	0.83341885
902.38238	0.69870676
936.39076	0.9387727
957.26576	0.57300233
1015.4139	0.52613207
1068.254	1.6891605
1083.4819	1.4498662
1184.3448	7.1046534
END IONS

BEGIN IONS
TITLE=37: Scan 705 (rt=967.092) [E:\ORBITRAP\Laura\130123_OT_LB_Leaf\130123_OT_LB_wholeleaf_2.raw]
PEPMASS=439.56482 5950.6821
CHARGE=3+
SCANS=705
RAWSCANS=sn705
RTINSECONDS=967.0919
125.68728	0.88285343
129.10801	1.5390147
142.0722	9.0897948
143.05591	2.0548793
152.17675	1.0995415
158.90775	2.5984979
165.04267	1.6588432
166.95578	0.48442253
169.07502	18.050332
173.7805	1.1702699
180.9606	0.52556373
186.77209	3.5705653
187.04764	17.412372
196.84715	1.5621034
200.92523	1.0245239
208.12141	1.8598022
213.07824	1.073231
214.98272	21.82548
215.33863	1.4148881
217.04997	0.49989017
233.08088	1.3868213
236.85915	0.56297716
239.25548	0.7383451
240.14024	1.3826745
240.81213	4.5046876
246.07104	5.5089698
248.08927	3.1836246
248.51984	0.74471108
254.15134	1.3618773
255.12326	0.57454312
256.98189	1.0652022
257.84226	2.5244107
271.88764	0.46874119
276.45267	0.47064295
279.22726	0.79013831
282.85852	1.6627348
284.02426	1.165642
285.33828	2.0241189
285.86747	3.5047639
288.97341	1.5337776
292.00452	0.78054395
292.68706	1.3877783
295.02575	0.60062953
298.00022	1.4941979
300.19655	0.57467381
301.54107	3.0412777
301.93623	0.54522761
306.70689	1.3099258
308.17301	1.1274196
309.17501	0.57277286
310.79504	0.79864857
315.14563	0.75441581
316.71464	1.2454886
319.90694	0.98516991
320.52978	2.0482005
322.55744	0.76740366
323.19576	2.1171116
324.98257	1.6877915
325.88353	3.3123883
327.04262	1.7675191
327.77222	0.44839053
328.2042	0.64312954
333.13748	0.96439556
334.55306	1.2574146
335.05844	3.6905604
340.14576	4.9207856
341.17769	5.3798491
342.91302	2.2460629
343.57567	4.4002054
345.75989	22.957368
351.83313	0.97393576
353.22887	0.65790859
356.00072	1.7674978
357.50996	1.0131733
358.69841	3.6077914
359.16175	5.5541804
363.59808	1.0414919
366.01884	2.0994572
366.76518	2.3292559
368.01498	2.926129
370.32446	0.6480671
371.54663	1.2023036
375.07244	1.1505145
378.16329	7.6419376
381.72784	4.7815009
383.72734	2.2734751
384.91121	4.6127093
388.35777	2.326847
390.7494	4.5179559
392.68424	1.7867344
394.96736	2.9216903
396.05531	2.0085502
397.48817	5.6869007
399.06355	0.6846502
401.81702	6.2484702
405.48716	4.270307
408.78499	4.120032
410.87619	1.583569
415.20319	2.3111316
416.54692	3.7488168
418.14023	4.0143107
418.94585	4.3450963
420.71707	5.3886899
421.15237	11.27056
423.6673	1.3405052
424.17296	13.054047
427.34928	12.479628
428.11064	22.878326
429.55547	31.20087
431.68594	26.767363
433.52512	84.744769
436.05387	3.9591052
436.83952	3.0802801
438.75718	1.1645173
441.06014	0.76866988
449.16491	0.55092122
453.1885	1.8252414
454.09753	3.5366469
456.53113	0.84066418
459.0529	10.145941
462.43074	1.8423441
465.15817	1.6925259
465.67257	2.5120695
466.80244	8.1615089
471.12689	2.6021949
473.05298	0.86750159
474.6581	1.8608524
479.20827	4.6379999
479.7916	9.6256201
487.22361	34.819217
487.75239	8.8138041
492.07314	1.13283
494.94543	2.6295706
499.97078	1.6991172
501.35158	3.8188805
503.55874	1.5026925
505.81639	1.6348723
508.80774	2.1806577
511.43136	7.1335146
513.36039	3.0350105
517.23079	77.377579
521.486	3.5456683
522.01294	0.83806384
526.1917	1.0539653
528.03747	2.8772004
532.20187	3.6975502
536.65926	12.666015
539.10894	7.5302521
542.78799	27.373247
548.18216	1.9055414
551.71097	271.97047
557.44897	5.2407645
562.30867	2.386363
566.72406	50.963207
572.17333	5.3751932
572.87724	2.5258671
575.32004	1.0695474
576.84257	0.66813013
581.83149	4.416478
585.05051	2.2143742
586.79818	1.9629341
588.43562	1.6563615
591.20262	1.5785296
593.66902	5.7962178
598.07571	2.3759226
602.18991	81.368741
607.25033	30.63715
608.24385	9.3833586
611.15214	1.5029505
613.19266	0.97757621
624.19481	0.93200541
625.23059	2.4294317
629.80184	1.2245319
631.28244	2.857172
632.07791	0.67022185
642.20047	1.3553012
645.41321	1.488953
650.11946	0.71825246
657.1371	1.5078734
659.18699	1.0711792
661.57248	1.0065434
663.03672	0.60842987
676.37408	4.381769
686.72588	1.7781538
691.14217	2.8119608
693.59338	3.0202853
696.16107	2.3380299
700.79087	1.0038697
706.43703	1.0122638
711.3892	29.191524
716.10984	7.6064744
729.06642	1.8721018
733.24627	1.1734018
739.97704	1.3665016
747.47013	2.727218
750.19637	1.131713
761.42706	1.8197869
772.4201	1.0990463
790.31623	0.92885136
794.21972	1.0973981
811.96698	0.78696507
830.3011	1.9142586
831.07739	0.80880516
837.31243	1.6404271
855.35235	1.0402404
874.23379	1.3830368
878.17212	1.9628862
894.22076	1.1238278
956.15467	0.85662733
958.25584	1.9214841
975.50189	0.94989479
END IONS

BEGIN IONS
TITLE=38: Scan 708 (rt=969.361) [E:\ORBITRAP\Laura\130123_OT_LB_Leaf\130123_OT_LB_wholeleaf_2.raw]
PEPMASS=505.74522 3202.1931
CHARGE=2+
SCANS=708
RAWSCANS=sn708
RTINSECONDS=969.3608
147.04566	3.4321539
154.98124	2.0489934
157.1287	0.3748129
167.88984	0.71234046
172.92834	4.1860195
175.05565	0.87155668
185.0277	0.86560977
187.02459	1.6824405
194.02734	0.72268853
195.35381	0.53581576
196.07688	0.64077844
198.98888	1.5171613
201.02155	7.6941846
203.0763	0.83651025
212.8873	0.41359084
216.09598	0.56661876
218.55857	1.0499542
220.17114	0.49299309
226.91977	0.64850541
231.95336	1.77057
234.27356	2.2398932
235.0167	0.39382723
235.80678	0.80971898
237.02606	0.44085647
240.80299	0.99031114
241.8486	3.4607916
243.1822	0.86401341
247.7462	1.0157714
271.98956	0.74062861
278.14368	0.81454771
285.274	1.7718658
286.59615	0.93630139
295.01943	0.82360046
300.99221	0.80072216
303.45624	1.3865919
310.12814	1.0798506
312.18	2.1431467
312.60584	0.55739738
313.05546	2.7349413
313.8211	0.97831166
316.77252	0.34561231
328.22607	1.1774514
330.95382	0.71690431
335.07807	12.668682
338.93367	1.3628375
341.06389	0.55081856
343.04326	6.260088
343.39223	0.7196052
346.24822	2.0111641
350.10708	3.4424646
351.31996	0.49244124
356.97994	0.49896469
360.88662	4.1466519
370.98887	0.92860148
375.38781	0.78691781
376.10205	1.821657
377.05619	0.82317738
381.97446	0.81202833
384.19716	0.65879731
385.97644	1.151377
392.18166	3.6113864
396.13719	0.81864758
396.71485	2.3341676
402.35835	1.4033223
405.61637	47.229443
409.68377	0.48828455
411.09115	2.1825717
415.97995	1.0497437
418.17762	1.2807747
419.62965	1.2925069
423.80918	9.0278041
425.50988	1.7134096
428.03274	1.6383752
434.16374	4.4113948
436.93003	0.86503434
439.98532	5.1960302
442.12543	2.1771228
442.94703	1.1280704
447.86985	4.3257179
449.26067	3.6624355
450.55981	2.9845809
451.17555	7.1935717
454.66493	1.6382485
458.87203	2.1735236
459.30253	0.59820917
462.21132	0.92015568
468.00204	0.76154131
472.48374	4.4080556
475.85893	1.6352647
477.09023	2.6681761
479.75983	2.1763003
485.21306	5.8975027
487.74518	12.410549
488.83707	5.6635247
490.12169	2.4756265
492.9438	4.709264
496.55163	71.678887
498.4466	14.981002
499.24418	3.7229138
504.90843	0.40096497
507.1452	0.73261737
523.91223	0.81859383
526.86109	1.5551493
528.04971	0.71181562
533.04248	0.7896655
536.5044	0.62605974
539.85836	1.0357892
541.29182	1.1858013
543.81964	1.4889656
552.37754	0.95961348
553.28076	2.539687
557.21867	1.9737918
558.2554	1.5668697
561.79477	2.6212148
563.22017	4.937198
568.01529	4.3602292
568.35359	14.327899
572.82277	23.376
576.26008	1.6737949
577.17105	3.514823
579.50734	0.57437151
582.11468	1.0292429
586.80293	1.860604
587.70324	3.228398
594.45424	1.4784449
595.14385	3.0853993
598.14857	2.3640653
600.91409	5.7385133
605.56731	1.3881086
607.78849	0.64693245
613.18469	0.83742152
623.57553	2.1508163
628.3109	1.5244301
629.86023	5.6099767
632.20203	2.0936763
635.39142	4.2054925
635.9014	6.0361888
640.46852	1.3268887
643.78411	0.45570163
650.16147	33.915817
653.53817	1.1738119
655.17342	1.7023474
657.83004	4.0980086
661.10944	1.0415565
663.76832	4.9317898
670.29431	3.3257364
672.86689	3.7129354
674.81363	2.4319128
676.06943	5.863938
679.56406	1.4255776
682.13071	1.7816537
685.03019	0.52415815
693.95049	4.1933541
696.49092	3.5962406
698.07162	2.1730827
703.05978	3.9813863
705.31042	0.8408549
710.13438	1.0932805
712.27229	2.2982001
713.40402	0.84118476
720.60857	1.145713
723.05046	0.6256411
726.30904	1.1840497
730.97796	0.9122565
737.29598	2.2080624
743.03328	2.179966
747.09324	0.69828322
749.25241	3.04302
749.75964	0.81247522
759.26164	9.6444543
775.33881	2.5743835
777.18264	5.1423591
788.25357	1.6484022
792.14042	1.3822816
793.21362	2.8545903
797.22163	1.4749355
802.64822	1.9169555
803.27618	4.0214586
810.19981	91.91381
824.55511	1.0072961
828.09411	0.89405939
833.43402	0.58891752
846.14663	1.6067969
861.60965	1.6101402
864.23857	1.1905325
879.31052	1.6059966
886.34283	0.55915422
897.21546	23.543492
907.14779	7.997475
916.36645	3.0275586
1013.2101	1.5817104
END IONS

BEGIN IONS
TITLE=39: Scan 709 (rt=969.913) [E:\ORBITRAP\Laura\130123_OT_LB_Leaf\130123_OT_LB_wholeleaf_2.raw]
PEPMASS=542.33018 1512.1295
CHARGE=2+
SCANS=709
RAWSCANS=sn709
RTINSECONDS=969.9128
166.07608	1.1913713
168.83388	1.4482161
169.99672	0.6655275
175.08427	1.3870797
185.79302	3.7551373
186.11641	0.67470672
199.96234	1.2086282
212.84236	1.0420642
213.95032	0.23749625
226.15069	0.99162491
238.84506	1.0080899
239.55542	0.54588367
254.08557	0.64068172
268.11065	0.26294544
270.09893	0.25787848
272.70614	0.91726722
283.90719	1.3467253
285.05642	4.194476
286.08135	0.19764919
292.23672	0.88693308
294.86335	1.0871845
295.77701	0.39494622
299.28369	1.3342788
301.78962	0.31977229
312.91945	0.75999775
316.04797	1.3411788
321.80721	0.64630593
323.82351	0.5593549
324.89416	0.2713065
331.05438	0.35296967
337.55122	0.55710088
338.68723	0.29425172
352.99671	1.6923977
355.2892	0.32888744
355.67309	0.98487
356.4847	0.56520658
366.45223	1.2114559
368.75736	0.3632907
370.39849	1.0643796
371.174	0.32593174
377.22072	1.1142647
380.01099	1.5269304
380.8041	0.32316129
384.4641	0.97441792
386.80947	2.4959593
392.58755	0.71947547
394.69228	1.027417
396.27199	0.8236879
398.35614	0.93818376
398.72365	2.1246105
400.75551	2.5689736
403.53217	0.99513093
404.32952	0.59451184
404.95422	0.78063686
409.0887	1.2977541
412.36882	0.95521879
412.85771	1.8737455
414.41351	2.7859885
416.28155	1.1136418
420.80122	1.2657425
424.9997	1.2226946
440.49768	2.77742
441.58858	4.9517847
444.91837	2.7546045
449.70729	12.687296
452.14761	0.43967216
456.36691	0.36649374
458.32611	0.74641971
465.36862	6.4527988
465.94512	12.883016
468.89208	2.35617
469.30044	4.2841815
470.60377	2.0183358
473.7185	1.1211686
480.80279	0.60168944
485.17842	1.4676549
487.22238	4.6081561
493.15732	1.2982736
493.81773	0.3930391
495.51162	0.62728018
497.514	0.51919804
498.84934	1.0919164
500.29511	1.0790578
503.7594	0.66140334
507.19319	2.1046221
508.93819	2.9714787
510.85092	1.2361954
512.71353	3.2440466
514.23876	1.9938232
514.59331	6.7152973
519.26045	1.4173648
521.62111	3.8022991
523.06858	7.2738231
525.31971	2.7044804
526.71949	3.3235106
527.81489	3.5194484
530.07331	9.2743962
531.30253	5.1608166
533.62929	15.679556
534.80007	6.3108064
536.25253	2.7381701
538.25879	2.0995129
541.06716	0.21656269
545.06122	0.334511
561.89532	1.1808173
566.96637	2.63577
584.06425	3.8718583
587.36474	1.6494161
590.56463	1.1025223
594.92197	2.113917
604.42053	0.89961302
611.06244	1.159603
615.12312	7.0862839
617.17086	3.5261804
619.50629	0.89448308
619.94589	1.2928487
627.30224	0.84001629
634.78665	0.79520459
636.13305	0.331078
644.13714	1.1970543
649.91819	2.4195418
653.86281	2.0364762
657.48767	1.1651691
661.65716	1.6250809
669.44271	8.3018822
671.61797	1.4481644
674.07888	0.77988145
677.18915	1.3868324
681.80283	1.9426675
686.27285	28.165137
689.59604	0.66854819
695.21061	0.59932744
702.3309	0.73182273
705.60714	1.1783374
706.05445	2.4021206
709.2828	1.2100542
710.86051	3.1757531
715.11407	4.9077185
727.36706	1.5420881
740.12066	0.60050394
749.29448	3.7028408
752.34416	0.549203
760.51874	0.65131437
791.2265	0.2901194
799.42323	10.764056
803.32038	0.61596606
815.2727	0.99874379
821.88775	1.7900232
842.10607	0.91600939
855.39355	0.915604
863.90313	1.0948811
880.50815	1.0869603
892.94464	0.93787624
898.21869	2.2497211
899.45919	3.0402717
910.38904	1.6785672
915.31278	0.81269562
918.34147	0.41571085
936.86081	1.525168
937.26154	2.7597692
944.19317	0.23703802
953.51672	0.82489401
955.51202	1.1914967
1045.2694	2.3907913
END IONS

BEGIN IONS
TITLE=40: Scan 711 (rt=970.97) [E:\ORBITRAP\Laura\130123_OT_LB_Leaf\130123_OT_LB_wholeleaf_2.raw]
PEPMASS=435.73751 2591.2185
CHARGE=2+
SCANS=711
RAWSCANS=sn711
RTINSECONDS=970.9695
126.93446	0.46442898
146.78835	0.88835705
148.03386	0.28777807
158.16243	0.87766134
166.0329	0.41886152
167.01439	2.7346664
175.0874	2.3174572
176.131	0.36722288
178.01709	5.4251481
183.09061	0.29964797
186.78413	3.737434
187.13945	0.66469523
188.78238	0.42956845
195.07311	18.539417
199.14153	0.42948918
202.89935	0.66723984
208.03264	0.88422721
208.86926	0.50267816
210.97134	3.7496433
213.01119	1.5675929
221.14525	0.8906227
222.17562	0.60171018
222.90338	1.0255643
238.57434	0.79020745
239.62798	1.1107958
240.64377	1.539527
245.87305	0.28365226
249.29622	0.25047505
250.96803	0.86308401
252.16712	0.5768307
253.99618	1.1814027
257.78851	1.0400398
264.06451	2.84107
270.99015	0.48225929
272.97525	0.47075716
281.9318	4.2936884
283.81197	0.61403586
285.29466	0.2765408
288.2319	0.66944411
289.6249	0.56373811
292.07529	0.32028872
296.98081	1.1409018
297.78568	0.60789462
298.87011	1.196057
300.02489	2.2401424
304.73108	0.91837949
310.99798	0.55840634
317.14761	0.69694374
320.55216	4.214341
320.87197	1.138996
322.84771	9.805175
324.85757	3.2377429
329.07192	1.0349646
329.62576	3.3542614
331.48065	0.85649673
332.27389	1.2995016
337.54281	2.3346258
338.15849	4.095931
339.31367	0.59171278
341.14844	0.99522812
343.2299	7.7047522
345.21718	1.2305018
347.27692	3.2980878
353.89973	0.82045328
356.68287	4.7342006
359.1927	2.2984582
360.08028	1.4006074
362.3079	1.6341929
364.60783	2.2771795
365.09413	4.830639
365.80309	1.5286417
369.1598	0.94288619
370.96219	2.0629241
377.54309	1.8997751
377.94449	3.3002215
379.88943	2.2090175
380.67973	0.54705266
382.17599	1.6306923
384.72047	3.0428088
387.54994	2.2260848
389.51328	2.3527567
392.02204	0.49678951
398.06036	1.8734545
399.22411	1.9489649
401.99816	1.3567051
403.6681	2.9896504
404.26664	0.57628925
406.83758	1.3730491
407.90129	1.4494128
409.63857	1.8320261
411.76019	3.0964936
412.11744	5.3325362
413.033	7.6243133
416.32307	2.0953332
416.95711	3.8128534
418.20232	56.838115
421.26466	9.309634
423.20488	8.5970138
426.56042	95.38097
426.95505	14.186656
428.62791	20.857477
431.73228	0.280066
434.75766	1.8804378
438.36761	0.77325465
444.91459	2.0826637
446.10491	1.3468071
448.16092	1.1842432
450.85033	0.58563192
452.41928	0.50175209
456.26622	1.3146687
458.00207	3.7588858
471.58758	2.3670746
480.4386	0.59296578
481.19491	0.75499768
489.07315	0.25593814
501.25689	1.3531058
502.0924	0.81938236
505.63152	0.72766183
507.22568	0.8762396
507.64772	2.3967954
512.28047	1.2089208
514.13792	1.8684568
514.69708	3.407366
518.34576	0.24665808
518.97729	0.56093226
523.94368	6.5568836
530.28635	0.48469805
532.58911	1.3388434
539.23259	2.4943182
541.55507	3.9701799
544.35614	0.4487103
547.29315	2.1238685
555.39428	0.65978872
558.03025	1.8006384
559.32145	1.8510364
563.21221	1.0952053
566.39825	5.2157154
570.17692	2.4617
572.58313	2.6935562
579.08812	0.68330512
582.10021	0.50890301
584.75579	0.73725394
589.22939	8.847833
593.21145	2.2978121
601.16037	4.1134964
604.22581	0.33829461
606.84184	0.44256705
607.38597	0.75793968
611.10026	0.97014669
612.54401	0.45819644
616.37533	2.6083555
619.22429	0.56076921
624.36187	1.3951128
629.16131	1.4267627
634.12268	0.68435812
638.2592	0.40852747
640.29321	0.97414923
643.5195	1.840062
646.26272	0.72777195
647.93127	0.85559458
653.8944	2.1826964
657.98001	3.8275487
660.19379	0.41372284
668.31018	4.1824554
671.11569	0.70464715
676.01489	7.7068824
676.34865	27.712496
682.34701	5.4415728
683.27398	2.9076993
688.221	1.0883968
697.61409	2.3422812
706.26023	2.1688483
708.17104	0.65964219
712.00555	1.7551826
717.18834	0.98975728
720.17941	3.5209229
723.9765	3.524031
728.3495	2.5980654
732.48051	1.4391572
735.19761	1.2255947
741.98291	0.798746
743.37341	1.4165974
766.35369	0.5948035
774.80304	0.9136465
798.52044	0.37408678
849.17724	0.29807928
END IONS

BEGIN IONS
TITLE=41: Scan 713 (rt=971.961) [E:\ORBITRAP\Laura\130123_OT_LB_Leaf\130123_OT_LB_wholeleaf_2.raw]
PEPMASS=612.30707 2397.3411
CHARGE=3+
SCANS=713
RAWSCANS=sn713
RTINSECONDS=971.9607
188.39302	0.71381154
215.11633	0.87341786
225.4292	0.43633177
225.9313	1.0704707
228.89055	0.25290905
238.72116	1.6360503
241.59232	1.2975841
244.18635	0.9959418
245.83613	0.94998006
259.39353	0.75915571
262.15161	0.55869924
268.90791	0.4910389
271.05542	0.38315988
271.42895	0.8516533
284.75394	0.40500609
286.23602	0.53414599
291.919	1.0628516
294.73693	0.33889649
297.11026	0.70140096
298.94355	0.36666242
299.83445	0.44063398
306.38896	0.66198495
307.31968	0.4816618
309.0887	0.58385804
309.70522	0.19171173
309.95515	0.54285609
354.75657	11.608774
355.93752	15.531083
356.86987	8.171989
357.98743	0.85640341
368.72058	3.0991513
370.28939	1.0701792
372.01247	1.4314019
374.92529	1.5141868
384.74336	1.3844998
386.23691	0.31345503
387.5224	0.60763722
389.20623	0.49816476
389.85267	0.63059674
390.97845	0.99783211
392.63892	0.43704887
396.60184	1.2203673
398.29584	2.1451003
407.20875	0.86623552
408.99878	3.667915
409.50211	0.63772559
415.11129	1.1974374
417.35723	1.1374276
419.96465	0.53620729
423.76576	0.65491865
426.82275	1.1687526
432.16259	0.91834276
433.02862	0.21304991
439.26282	0.55693002
445.6479	0.41619231
448.10736	0.30360604
448.86226	0.91096885
452.20148	0.76839257
455.87292	0.31678323
458.43957	0.53962807
465.17104	4.9551573
466.2529	6.0838114
467.87199	1.1942668
472.30438	0.55241779
474.16346	0.51960439
477.27503	0.57062765
480.024	2.1259458
483.0416	0.96717912
487.49481	0.96551116
496.11982	1.781159
498.33853	0.4926216
498.74936	0.79553249
501.90405	1.4959191
503.04867	0.43627226
504.22746	1.2861212
515.59581	0.79762616
517.19598	1.2462193
524.40386	1.7720012
525.75834	1.4808363
527.2464	0.7205175
532.96544	0.57079013
534.10184	1.2745542
535.42111	0.4206952
547.81861	5.7860971
553.57275	34.441305
559.57949	15.968923
565.11797	0.48212199
567.60457	5.4542162
569.94583	2.3629389
573.50531	4.8087794
574.26911	2.0646628
577.91515	7.8701347
579.53884	2.2301684
585.93579	3.2287992
586.30051	5.1101746
589.30027	4.5231271
592.27108	5.6054881
594.04473	20.036183
594.92924	4.9121233
600.07478	149.01934
603.19996	8.7659658
604.23128	1.7994215
612.70245	1.5403424
616.18113	1.2549022
618.55047	1.0088207
626.08007	0.43960683
629.91492	0.44106734
647.38607	4.5487651
651.37445	2.2453389
666.69289	3.0839772
667.79586	0.97124239
670.35711	0.23236916
678.72264	0.41486099
680.11755	0.47762675
681.47101	1.1928742
686.26818	0.56104615
692.91409	0.97925226
695.24866	1.0135449
698.54632	1.1390794
705.18591	1.5342907
710.349	2.4722123
730.77386	12.160823
731.92742	2.338054
733.51705	2.1743605
738.20375	0.96372617
739.83004	0.34723498
745.42035	0.37427348
755.39392	0.23369668
761.0824	0.5470302
771.35125	1.657884
776.28723	3.3975242
779.64023	1.9122902
781.75091	2.6172545
788.47084	13.690718
798.27086	3.084398
801.52838	2.8860987
808.69567	2.6780964
815.35259	2.0082901
816.24296	0.69867392
817.97236	0.51431995
833.11519	1.6306353
835.50364	1.9455656
838.72088	18.147525
839.33424	7.5707327
843.79261	0.56235743
869.70816	1.8250721
870.94118	0.59987234
878.43567	1.0292522
882.61042	0.71136415
887.66466	4.2396766
919.91174	0.96726563
924.82058	1.1852078
928.21185	1.5148069
944.32855	0.42577622
961.02781	1.4283644
965.17376	1.3341625
972.27783	1.631008
978.3099	0.26293652
1011.4639	1.4768127
1021.4908	0.75010979
1023.2173	0.81947216
1030.5423	0.76930878
1068.5306	0.8944657
1077.035	0.75144888
1096.5249	1.2271629
1108.4309	0.67709775
1147.9404	2.4697667
1231.4216	1.7871079
1237.6301	1.7014273
END IONS

BEGIN IONS
TITLE=42: Scan 714 (rt=972.67) [E:\ORBITRAP\Laura\130123_OT_LB_Leaf\130123_OT_LB_wholeleaf_2.raw]
PEPMASS=496.75399 2884.5962
CHARGE=2+
SCANS=714
RAWSCANS=sn714
RTINSECONDS=972.6699
143.0677	0.16377353
154.96872	2.2630981
159.01087	2.1369696
160.23668	0.20356919
169.14838	0.46087045
170.07071	0.20460967
175.0306	0.78073011
178.08083	0.41400159
179.94393	2.0117151
181.85387	0.33522174
186.87939	1.5867473
187.20246	0.46362039
187.7615	0.24233805
191.06814	0.22359036
199.00394	0.52710874
199.81797	1.3252733
200.40692	1.7047464
201.18807	0.36246878
210.10406	1.4884347
215.07874	1.3500364
217.98518	1.2208538
228.0029	0.94470846
230.26188	1.0560852
237.00356	0.76267992
240.11744	2.8260512
246.92249	0.6486803
249.98578	0.46585164
252.32221	0.7592934
267.63368	0.58707501
268.01139	1.0078366
274.44407	0.93427563
276.13343	5.2908133
277.35361	0.71870522
278.05036	0.31350552
285.35919	2.2438897
287.23559	1.1892948
288.67289	0.20628918
293.73562	1.0617424
297.24679	1.6299188
304.07704	1.2899981
304.98655	0.30817556
308.07049	0.34585723
310.55412	0.9496353
311.07771	1.5592806
312.27572	0.66058614
314.0336	1.3194758
314.77832	0.22347597
319.3666	0.74500849
322.94768	0.37473044
326.86856	0.9246205
327.17696	3.7480135
332.33386	0.53166749
333.78217	0.69920602
340.94228	0.40698304
342.78539	0.70935959
345.13148	1.3886144
346.81428	1.0560999
348.46264	0.8131495
351.14858	0.46930761
354.75214	0.78572464
355.14906	1.4204144
355.72572	1.6552571
362.80772	8.0939514
363.20612	2.1644106
364.24758	3.2052671
366.87787	1.2003999
367.2278	0.28206313
368.96306	2.1368386
373.06525	9.5619632
379.50977	0.27081868
380.75098	1.4947027
381.83607	0.157276
382.57349	0.75648513
383.5392	0.37117928
389.62994	0.99312084
392.21485	1.0050577
395.73494	0.7347374
399.11969	6.4971377
401.20338	4.749462
401.88082	1.4498139
404.10576	0.71895714
406.64462	1.4044313
407.625	0.41746178
411.83135	0.7355379
413.08735	3.4071439
414.25496	1.5529497
414.72549	3.2474892
418.01079	0.71216772
418.81707	0.43127938
420.28829	1.1447889
422.07137	1.4093609
424.39892	1.4376065
425.76888	3.2353154
428.16623	1.6257814
429.29819	4.496644
430.06578	1.3265066
434.25555	13.551021
435.78368	2.9287529
440.11987	1.5146749
441.78928	2.8681243
443.31731	1.7709464
444.02044	4.5015271
448.24031	1.491766
449.26086	2.8566376
450.11324	0.8285104
451.34168	2.644984
453.72531	4.7730768
454.14547	6.9185197
459.1177	4.1920236
459.8336	1.744397
463.34004	0.79893662
465.765	3.9673286
471.70137	7.1730223
472.04535	23.254628
476.80365	3.1518199
477.56928	13.179542
479.1838	12.307823
481.83503	3.8807356
483.31938	2.5834084
484.35896	5.1250245
486.2148	25.491439
486.71675	35.67465
488.99528	3.8586255
489.83931	10.967394
495.44237	0.9186653
496.87821	2.9528988
498.20339	1.4452297
504.17119	0.92804959
504.98205	1.2666386
512.93229	4.5767156
514.0427	1.3674498
516.67419	0.48252609
521.21359	46.981047
523.82167	2.5615771
534.46615	2.2044372
537.42596	2.2379652
540.75243	3.2637818
543.7475	0.79906534
546.25696	0.79444359
552.83069	2.4459853
555.91554	1.6500279
558.97193	7.0736181
567.02778	2.9257226
567.92404	1.4381061
568.91787	0.81483532
576.01739	0.69481684
577.5321	2.9841361
580.44661	0.98748295
583.25856	0.97952702
585.60015	2.4377109
588.45098	3.5173398
592.10363	1.616692
594.71588	1.8504435
598.27553	3.166548
602.12853	1.949039
604.18321	2.1530836
607.61454	0.82002087
610.12524	1.3821526
611.67895	1.1020929
612.21927	1.5000169
613.24851	0.6525203
620.23754	9.0717167
628.73471	20.986394
630.12893	7.2286785
636.7762	2.2248579
642.27101	9.1642405
644.21065	4.4670197
647.03764	1.1985325
651.1701	2.9325169
652.72464	1.8811757
653.42764	2.6181748
660.35614	2.2916943
662.32472	1.8561646
662.71285	2.8565173
664.51327	1.0980948
669.24026	0.43307306
670.47688	0.73939353
673.91998	1.1256164
678.7665	1.1830902
680.48365	2.0752769
682.20155	0.70696478
686.13116	1.2406824
693.12638	1.8362163
697.7692	1.4017485
699.28432	0.603271
701.95893	0.39201901
705.43042	0.34815311
713.18381	1.2567618
717.07373	3.1791025
724.14684	0.67463867
729.28798	1.7277533
735.10713	5.7650136
735.45049	1.8191747
747.10678	2.3172867
748.33139	0.80610753
753.26092	0.44232652
761.30969	0.50729967
768.36018	2.4218801
773.43133	3.6559444
776.30522	1.1872174
777.34483	0.2752927
782.11285	0.39075592
788.76644	1.905737
791.3005	4.7175951
795.35186	3.7488748
806.26371	26.816761
818.93908	0.53426521
829.29565	0.857871
844.31942	0.98635422
848.33142	3.3672929
849.11664	1.2339356
858.3869	1.6469014
866.25683	4.4741851
875.25509	2.1452593
876.13603	1.0184826
893.38317	7.6636566
898.42031	2.854175
903.41984	1.9691951
996.25689	0.80469843
END IONS

BEGIN IONS
TITLE=43: Scan 723 (rt=982.052) [E:\ORBITRAP\Laura\130123_OT_LB_Leaf\130123_OT_LB_wholeleaf_2.raw]
PEPMASS=430.22945 5369.3174
CHARGE=3+
SCANS=723
RAWSCANS=sn723
RTINSECONDS=982.0522
129.00163	3.7396177
131.04248	0.77522061
137.68062	0.73228223
140.90452	0.44938715
142.7934	3.3054083
144.19918	0.69457201
146.9265	1.5753871
148.91511	0.73280292
152.20548	0.46126575
156.03775	0.44431658
157.43952	0.56129319
161.10701	1.3688619
162.10862	0.35780396
166.62868	1.3342128
167.20807	2.2003332
168.93218	2.2671962
170.97825	0.59577012
173.04208	4.1640264
174.87497	0.82236876
177.02929	0.60621433
178.10857	1.1201817
184.81339	1.495502
186.01803	2.9909257
187.93996	0.78518566
189.09895	1.6886046
192.71702	0.51421988
195.00783	18.4824
195.98078	2.1013121
197.12183	0.76902097
199.08724	1.5225749
199.93486	2.1628706
200.94312	3.2128085
203.16601	0.4947051
203.90324	0.35721781
208.65312	0.89293615
209.04593	1.3406789
209.86689	0.52301296
210.89357	0.64522044
212.33943	2.0077017
214.06072	2.6526368
215.02119	1.4216771
219.0021	1.2856176
219.99066	1.5637303
220.94853	0.49477404
221.92427	1.429386
222.81337	0.58535845
224.8427	1.7526326
226.02485	2.4897746
228.11062	0.54944108
230.11298	0.36735693
232.9919	0.40521265
234.19309	0.43693437
236.96949	9.2283014
238.7841	2.855009
240.5192	0.47888867
241.86461	1.064093
244.14632	0.99459253
246.17962	1.7460506
246.99816	3.0523696
247.62335	0.59712378
248.09987	1.3443779
255.10471	0.94329323
255.91479	2.7825449
261.19424	2.5777426
264.1608	0.65121644
270.28714	0.61665979
274.66013	0.81749088
275.89074	1.2075613
278.56338	0.90507853
281.92964	0.9482088
283.05922	1.4596643
286.08936	5.1498972
288.74955	0.37458414
296.87492	2.059991
298.75123	2.3174892
299.71814	4.7075931
302.84522	1.5685018
303.33102	0.6537537
303.88436	1.1540984
307.40592	0.95699468
308.66463	1.0601084
310.00222	2.2218139
313.05853	0.72366116
316.12374	2.8300183
318.74563	24.242273
320.70485	18.649925
323.51133	0.8485294
324.08779	0.95793969
324.90149	3.4374142
325.72267	1.0550933
326.65256	1.8714628
329.90729	1.204069
331.0968	3.254006
337.53775	0.98109675
339.98267	2.482993
342.18038	1.6791698
343.11051	1.1751888
347.6945	1.7409908
348.44455	0.612193
352.59098	2.9826485
355.12112	2.3137989
356.10271	4.7952849
358.72087	16.233416
359.16251	29.618481
359.98552	10.132316
360.9032	3.7266235
362.16486	11.073282
362.80906	3.2798802
365.18229	1.4494404
365.75941	3.215109
368.83253	63.857563
369.85173	45.694981
370.71721	13.743343
372.9207	11.494502
373.9699	28.772517
377.01678	2.8600919
381.30975	1.9095759
383.01733	38.932744
385.17598	6.572258
386.90426	1.8857445
389.79796	1.8556892
391.78626	0.93211348
394.01913	2.0472196
394.78973	2.9320695
398.73399	23.911226
401.20993	2.0644755
402.88578	3.437414
406.18874	1.4366336
406.97078	0.58622503
410.13576	5.0834304
411.09708	51.669629
411.78781	7.4340721
413.02645	10.946855
414.04557	5.5901901
416.77832	4.069272
417.74005	7.7143005
420.42344	10.15361
420.9312	17.970149
423.0368	49.760977
424.25428	19.696647
429.12262	0.8087631
429.93505	0.99221071
431.23469	4.6145745
441.96342	1.3532848
443.30809	1.0991921
448.42808	1.5770984
450.22125	0.94662331
450.98426	2.2426149
451.74417	1.4528772
453.97164	2.4095384
457.2198	0.95772188
464.22322	1.4264975
466.34078	0.56708312
468.89384	1.9707248
471.18249	2.0194175
471.62585	12.92378
476.64533	0.50572131
477.32312	1.1412383
478.14736	0.70823437
483.26729	4.2250679
484.20705	3.2346206
485.02477	1.5663391
487.16958	5.6795882
490.7649	2.1667153
492.55148	0.81786101
493.75441	0.57518802
494.69199	1.5774391
499.13891	5.6591575
501.15262	7.3978232
505.64906	4.4440651
506.47673	1.6424574
508.78345	3.1376787
511.27927	1.8457614
513.52214	1.5680765
514.64912	2.5337225
516.17435	1.1645848
517.31814	8.6536131
520.13461	2.809849
521.21328	9.4578738
522.74123	3.448503
525.23825	4.2508499
527.11843	2.9897254
528.74899	3.9265111
529.85739	0.87970364
530.30217	1.4963442
535.69396	3.843607
542.75272	22.518714
545.12683	2.0533874
548.12953	10.462565
550.25741	8.3022955
553.25675	5.1017854
557.63786	11.964185
558.76714	3.5454311
559.26779	7.9053857
564.93464	7.1780814
565.51946	2.7905719
570.01115	8.2644073
573.72568	86.305823
576.59421	3.248846
578.09702	1.86075
581.4433	3.3105011
586.96527	1.8022906
594.44504	7.7529101
598.3759	2.3930235
600.8694	2.464795
601.30159	3.4438348
603.30152	1.6152327
609.5509	2.4212795
612.2606	4.0009716
613.24454	2.6513276
617.20888	13.815967
619.09288	2.5082283
623.24722	1.0536029
625.03494	2.2205369
626.27999	0.52285791
634.246	7.7332475
637.72003	2.2624844
641.27856	1.6777923
642.26861	3.7939057
646.98827	5.7572826
652.05273	1.2924046
657.27188	1.077198
659.97704	1.2221615
673.6665	3.0272431
675.44271	1.0706931
689.20772	0.56538384
692.21932	1.2080671
695.0171	0.6827478
699.31991	2.1340704
708.17495	1.8142984
712.87325	2.4534353
716.30058	6.0785279
729.31922	4.9825166
738.1866	2.3180654
742.37667	1.6283991
746.30034	0.88643371
759.44843	2.2522772
760.38224	1.1341113
761.33537	0.50731544
771.46295	1.7545598
788.26385	0.92201197
803.15606	2.3540623
826.39145	1.1380787
878.25482	0.68780296
892.63654	0.88489862
949.35376	1.2343295
974.63244	1.6041541
END IONS

BEGIN IONS
TITLE=44: Scan 725 (rt=983.146) [E:\ORBITRAP\Laura\130123_OT_LB_Leaf\130123_OT_LB_wholeleaf_2.raw]
PEPMASS=615.64666 2596.8606
CHARGE=3+
SCANS=725
RAWSCANS=sn725
RTINSECONDS=983.1456
182.05107	0.37901724
182.67006	0.60813311
183.0804	1.6583154
192.15048	0.19840827
201.08728	2.0333407
202.05444	0.98703781
202.94237	0.10799356
207.8942	0.21461226
209.82678	1.9619965
216.19348	1.0763278
244.22952	0.25667771
248.15301	0.86713503
268.32336	0.40815143
283.13666	2.2953528
283.91638	1.7106045
298.10724	0.2869368
300.92071	0.41415239
318.11163	2.138877
329.88366	0.29352694
332.26779	1.1998774
333.18072	1.8150474
335.75214	1.0402369
342.93085	0.43993886
350.70331	0.64461065
358.16765	0.66258129
358.82095	1.7206317
359.76048	0.22954376
384.91043	0.53134475
385.53891	1.4949388
390.01895	1.0387446
397.84162	0.47396847
402.04858	0.90177853
408.36316	1.1617821
420.98309	0.8999325
425.00692	1.1998199
426.23473	0.21219924
429.40735	0.6189628
433.21893	1.0449821
433.83956	0.24088499
448.38068	0.26206019
450.26611	0.78232613
457.10443	0.78218418
463.9541	2.8909304
465.79461	0.76628136
466.46576	2.0275023
470.74378	0.4023676
472.04564	0.34594564
474.04785	1.5801931
478.68409	0.5199368
480.03241	0.81793174
482.83032	4.713379
487.15206	1.7899236
498.24118	2.1112558
500.71517	1.1313803
502.00385	0.43484828
507.67259	4.3680906
512.31391	0.72693257
514.26385	1.1658267
518.25694	2.6518407
520.68732	3.0598071
523.24238	3.8430037
524.81104	2.4320484
526.4455	2.6442235
530.13482	2.1238772
533.14117	3.5032831
534.04183	1.1054628
535.79854	1.388196
538.34646	0.54602645
542.21566	4.9918347
543.07328	7.0874187
546.30482	1.7073018
549.00331	22.753244
551.07261	2.8099581
551.75544	3.2496141
555.34934	1.1460683
556.84027	2.0177895
561.89053	0.58492467
565.82609	3.1563488
569.42743	5.1514361
572.46728	4.2868589
575.5633	4.6425407
579.45543	7.4881336
581.76563	1.2942888
582.55924	1.7726772
583.29312	7.4146886
586.2388	3.5750243
588.59555	5.4437659
594.67765	13.535652
597.10668	14.688277
601.78939	5.5635126
605.29121	16.002453
607.13388	5.6114724
607.63139	10.73055
609.83594	1.5093113
614.53973	0.43260507
624.70148	2.415065
628.47135	0.68524219
629.01476	1.4123364
633.64394	1.0364013
635.73845	0.33454125
640.30678	0.38686387
641.23718	1.1959616
645.09055	1.2115865
647.48408	1.9491547
655.32302	1.3723105
656.75667	1.491679
659.19508	0.54378979
663.98534	1.7142262
666.05169	1.8768795
669.05821	2.1037936
672.84461	4.0835492
677.311	1.4421407
681.62503	1.610904
685.0309	2.5558601
686.42305	3.3753102
690.12573	0.74760845
694.55814	1.4788608
698.33552	0.81687957
699.11133	1.7846033
700.11636	0.78789812
705.71927	1.1908813
707.02782	0.59812475
715.3983	2.974351
717.7835	5.0482629
722.83556	2.1471738
727.01725	0.51763952
729.94666	1.3446633
733.58054	1.3695929
736.54814	0.73691056
740.01825	1.9873065
743.67685	3.9478114
749.86893	3.5654164
755.23877	0.99584429
757.26904	0.70252325
758.26018	0.35766644
767.60852	2.3489658
770.22628	2.3487853
779.33288	7.3950211
780.85813	4.5448384
787.32843	14.941979
788.17679	3.1059759
790.4292	1.7535899
795.98502	1.0826934
798.31159	4.0156974
802.37584	1.2130837
804.30259	0.89479979
810.33426	2.2624381
813.90321	12.153389
822.81632	88.116984
829.22424	2.5838138
834.90737	0.68816392
838.48034	4.1981058
840.82014	2.0830069
856.22597	1.6829326
858.6711	4.7787438
859.24271	1.9461543
869.28772	1.1726149
870.10892	0.43918574
879.82983	1.0880836
887.11791	0.52544105
895.39404	2.4343915
898.06796	0.62218927
905.15173	1.1182022
913.98319	1.5667214
927.32836	2.02741
948.34826	0.98228104
954.56097	1.888513
961.86285	1.2550367
966.38897	1.3065568
977.26324	1.2957807
984.48902	1.8471304
986.88977	1.145389
990.78275	0.61482131
1000.6716	1.2698628
1010.4192	2.2173773
1015.3197	3.752229
1021.0786	3.0639444
1045.2393	31.795613
1046.372	6.6480405
1054.9096	0.60136143
1061.4125	2.7188855
1081.458	1.9581072
1086.5268	0.64704748
1109.4307	0.59996741
1126.9003	1.1422726
1164.1788	0.48563603
1231.47	1.7407086
1243.4606	3.3134405
1256.2063	2.99692
1260.4624	0.50722452
1314.6964	2.1428275
1399.6648	0.27485355
1500.6132	3.2802318
END IONS

BEGIN IONS
TITLE=45: Scan 727 (rt=984.329) [E:\ORBITRAP\Laura\130123_OT_LB_Leaf\130123_OT_LB_wholeleaf_2.raw]
PEPMASS=421.56657 958.23303
CHARGE=3+
SCANS=727
RAWSCANS=sn727
RTINSECONDS=984.3287
128.91626	3.2892514
130.07437	0.65298139
134.08397	0.63915836
146.94479	1.6068034
150.15926	0.22751429
151.68358	0.19728636
157.15705	1.1246178
159.14957	1.06539
159.87608	0.46770901
172.10406	0.22084485
175.18493	0.86144448
184.99918	0.77385869
187.05729	1.7191616
191.10147	0.75648079
192.75929	0.93944989
195.10909	1.3265594
201.00541	0.28992871
201.69443	0.58676976
213.96414	0.47331724
221.03036	0.3585484
226.19491	0.60444884
228.06534	1.6077256
232.97253	0.74710675
237.13351	2.5552847
237.92188	0.85714433
242.87722	0.62484607
245.2644	0.70049643
249.90792	1.782946
254.01434	0.28209954
264.89446	1.1524159
266.03006	1.8589096
270.93072	0.47967139
274.48433	0.68728792
275.14225	0.72547545
282.14965	0.487173
283.10124	0.94978926
284.87329	2.6279824
288.13208	0.40292568
292.15387	0.56931109
295.16779	0.81443781
299.0234	1.3312377
300.79264	0.43973333
308.26153	0.2869674
321.32945	1.1392034
323.03037	1.8061203
324.81405	4.3832986
327.81995	1.0152132
331.28998	0.50793603
331.64768	0.84784943
338.07947	2.2579601
344.87061	1.0250374
346.30891	0.81120112
348.7181	0.29513024
351.71747	0.99157836
362.96393	1.6731655
363.87814	0.32536405
364.85705	1.3295067
367.35289	1.5413965
370.26771	0.32295105
378.36913	1.5027909
384.08266	0.95564201
387.1993	0.97861135
389.85715	0.89207512
391.19458	3.1247027
392.61334	2.7157629
395.63955	1.0292119
397.05898	1.3256979
398.33785	2.4468247
399.09834	1.06453
401.66768	0.93197322
403.29866	1.4821743
403.98108	1.7426462
406.51475	2.6588124
409.05894	4.8710902
411.13576	3.6541403
411.65365	7.7041749
412.57777	1.624359
414.59969	17.869071
420.25653	1.1002152
436.09034	0.65532953
439.45653	0.45353827
440.03396	1.0995646
456.15728	1.0151271
458.22965	2.5500439
459.33603	0.66990635
460.71638	0.60595221
463.22657	1.1258932
465.31799	2.2050704
471.41602	1.8987963
474.15569	1.0902327
477.79065	0.35430514
481.17294	1.8838713
481.7993	3.1272884
485.10959	0.72263769
487.11282	0.3675286
488.0148	1.0288114
492.25521	1.1086305
493.30618	3.4152696
494.99668	1.8542919
499.9082	22.287965
500.80533	5.0955548
505.37926	0.37605109
507.25544	1.3992561
508.41554	0.62612539
509.17114	2.4722557
513.4205	1.0721369
514.61853	0.52104524
518.22723	0.79801629
521.08861	0.7787084
523.26085	2.1894699
525.04125	1.7168446
532.71722	1.1643581
540.78613	0.30897912
544.42022	1.5107952
549.997	0.57549987
553.78656	0.42671205
554.44476	0.44203875
559.13751	0.67245465
566.53582	2.381729
570.03803	0.55313763
571.79133	0.70016784
573.33714	2.9340256
574.34685	1.0845332
582.98101	0.89121322
596.07361	5.3437721
600.25775	6.4343832
604.99527	0.90768925
607.11285	2.0051237
620.12396	1.9659092
628.46521	2.3297777
637.16461	0.47283615
643.51379	0.64775643
655.01163	1.2309132
659.33166	2.2710346
693.45756	1.7361268
697.23501	0.54539412
714.10888	0.70690213
739.37341	2.3345733
763.21392	1.0763049
835.23449	1.4021114
902.39459	0.60318892
949.2921	1.29474
END IONS

BEGIN IONS
TITLE=46: Scan 728 (rt=984.942) [E:\ORBITRAP\Laura\130123_OT_LB_Leaf\130123_OT_LB_wholeleaf_2.raw]
PEPMASS=610.82798 2109.5757
CHARGE=2+
SCANS=728
RAWSCANS=sn728
RTINSECONDS=984.9421
199.01257	2.3498333
200.85419	0.74979562
216.04184	2.5713627
225.85018	0.33517749
226.28152	0.91527814
238.01992	0.66635171
238.61771	5.1357703
239.7831	1.0295634
242.00786	1.2152762
243.26636	1.4745749
243.89753	0.32738971
245.26015	1.0730548
245.93188	1.1550353
261.95087	0.86785424
269.02966	3.772497
284.69765	1.1365829
285.03794	3.357151
292.93306	0.79175305
294.13951	1.2404315
295.03515	3.4402765
295.88374	2.1472069
296.95915	0.71220376
297.48173	2.9629959
298.86948	0.37132597
299.58169	0.78498809
300.54508	0.20760592
302.74399	1.4224342
307.57401	0.80305993
308.49749	1.6389162
311.13653	0.87807259
313.33619	4.9706882
315.07868	1.0071088
315.97154	0.325718
319.00534	0.65378225
322.88144	0.74744298
329.30106	0.32136987
331.16442	4.7108952
332.17306	0.42745215
343.10025	0.23737676
343.91333	0.64107272
346.01026	0.31758821
347.01343	0.8759773
354.72437	8.033515
355.02971	39.952895
355.82986	5.5652262
360.28082	0.53467329
363.40418	2.185547
364.04118	0.64054983
369.76372	6.6844449
370.85882	3.6445397
371.82001	3.6763683
372.85133	2.3112445
376.12262	1.833223
384.33601	0.9102533
385.12576	1.8229558
389.12666	0.38824815
390.12081	0.65491661
400.13241	1.301746
400.98574	0.28188844
402.85225	0.55294452
409.31261	2.2090796
414.17138	1.7445338
416.04267	2.1504118
417.22407	1.0712878
424.98713	0.94438542
425.96858	0.70264966
426.62524	1.3516807
431.25355	1.5315499
432.75819	0.56188008
433.41571	0.80695235
435.13575	0.41252666
444.10341	6.4948871
444.36686	1.4455798
448.124	1.6376
449.08555	0.95279454
451.18549	1.4350604
452.51683	2.1704044
453.90536	0.54706762
457.11023	1.250978
463.15729	1.6638438
465.13548	1.5675026
465.96481	4.0486862
472.23767	1.1947479
477.98074	1.2394033
480.10967	0.3967399
485.17602	2.6669457
488.70941	1.3140264
495.20742	3.3652637
495.58972	0.92426307
496.12192	1.4421166
496.91697	1.0378345
503.03009	3.1774822
507.08796	0.54377554
509.83936	1.3118685
513.16789	4.0852064
516.68569	1.435872
518.41871	0.72358364
519.3557	0.92573454
520.33167	1.3619114
531.18146	5.1262615
532.19235	2.4304908
533.11326	1.8694776
535.13832	1.3641979
538.9845	1.205099
541.70597	1.7851543
544.16534	2.7919958
545.66381	1.9610688
547.34624	0.99775119
553.53431	2.4607618
554.25078	0.96349378
555.95235	1.2507806
557.66589	0.66793802
560.05949	2.4709207
561.64944	1.3473578
564.49353	0.2119568
568.38818	0.43619458
572.68682	2.1965505
574.08792	2.8545755
576.42712	5.4118361
580.45918	3.2670855
582.66702	1.3904492
584.76582	4.1188418
585.60025	1.3910936
587.03969	0.96298564
587.91232	0.38432847
592.22305	6.7274395
593.46104	4.3992473
594.85681	4.7629387
598.06448	5.6959895
600.20458	5.7826012
601.75966	8.5972923
602.32162	11.079079
603.77088	5.2502851
606.39688	1.5192695
610.94232	0.43067498
623.67323	1.1730615
624.38463	0.55325555
633.94708	0.61039294
636.76574	1.1997645
641.71258	1.6317751
647.55076	1.3975431
652.12066	1.0109464
657.00932	0.74571667
663.14556	0.46776541
667.13672	0.25683165
682.46109	0.84799337
689.08521	3.6179413
690.31812	11.084068
697.8861	0.81675887
703.44149	3.7634919
710.1881	1.0145106
710.65638	1.6951869
713.42877	1.8953006
719.8405	0.74888691
739.98862	0.74496334
746.90934	2.4769533
760.87457	2.4116277
763.14011	0.61330981
771.28088	1.0154147
777.23346	30.411197
781.86651	0.73840445
789.29848	4.3533894
790.33211	2.4894573
791.82084	1.5879628
794.70724	1.0003044
798.34485	1.3602275
800.70001	1.7236234
813.32331	2.5121983
817.79522	1.3336165
828.01491	2.0823138
833.16534	0.88366304
840.41214	1.9511042
857.32269	6.4935711
859.77336	5.2500585
863.22924	0.92353061
867.34278	0.63494449
873.32842	1.7396383
877.31109	1.046541
880.20911	0.67110098
890.24016	13.986371
903.92895	1.0329524
933.37316	1.2295705
938.90719	1.0589503
944.47723	2.7362061
956.4245	2.0014015
969.85565	0.35228947
975.38217	2.9072867
987.43233	2.4106695
1005.3473	30.139742
1024.4625	0.66728973
1049.3146	0.47765394
1074.2406	5.8656844
1092.6316	1.6431172
1155.8347	0.9865322
1178.9478	0.55418417
1200.2732	0.71527141
1213.7175	0.77132187
END IONS

BEGIN IONS
TITLE=47: Scan 730 (rt=985.991) [E:\ORBITRAP\Laura\130123_OT_LB_Leaf\130123_OT_LB_wholeleaf_2.raw]
PEPMASS=470.56937 7658.2861
CHARGE=3+
SCANS=730
RAWSCANS=sn730
RTINSECONDS=985.9907
146.99881	0.92044902
156.06677	0.85038614
168.96478	1.4066933
175.07101	0.6700643
182.89031	4.4460342
186.02814	1.2448602
187.07899	2.0108519
197.02097	12.584298
212.81534	0.8720562
213.91307	13.992322
215.06433	1.4364062
219.19725	2.0789481
228.07199	3.2527876
232.10343	31.861819
237.09707	1.0328507
246.01807	1.28439
251.13428	2.4352533
257.19802	2.5355075
264.87292	1.1956564
268.12484	1.3448422
275.21499	2.7501506
278.03296	1.3225663
278.91873	2.0166161
282.92609	0.89767659
287.6535	1.2680463
296.24987	1.4150579
297.96866	1.7364749
300.62415	3.7113083
307.90613	1.0413724
309.12797	2.286901
310.4767	5.9081376
315.02102	2.8430363
321.16695	1.713865
323.54387	8.119063
325.21739	3.9339536
328.89155	0.98579144
330.78516	9.6548492
331.18729	1.5344425
337.26615	1.684437
338.97964	3.9451108
343.05167	2.7007472
345.70323	4.3812504
347.13175	1.8702146
350.20612	1.9775801
352.90524	2.4930357
353.54779	3.3261732
363.96669	1.2296712
365.91317	3.3581201
368.22388	6.7373701
369.9534	1.1662531
370.65499	1.7265488
374.68159	10.252213
380.63918	52.446628
381.05491	6.9574283
384.32033	4.5376767
385.62504	14.030314
386.68134	3.8919137
387.16307	8.064979
387.88804	6.9601973
389.29296	1.8975655
391.22733	1.2107276
393.47369	37.340887
395.94871	2.2269848
399.8987	1.9932661
400.70624	2.696478
403.07912	4.0548212
405.12296	3.3445641
406.66439	2.0885779
409.13177	5.6075429
412.25536	1.095171
412.63744	2.2342339
416.58324	3.5677931
418.13271	3.5292003
419.50526	1.5703435
423.16786	3.7032007
424.93752	1.6443731
428.16193	5.7010461
429.97254	2.9914616
431.40717	7.3871633
434.09427	12.76386
435.44998	7.8732008
437.31876	3.7257303
437.65846	10.619848
441.11616	3.4354026
442.11311	1.8257278
445.66901	6.9718512
448.05057	8.4721345
451.15533	10.180086
452.22922	3.7681541
452.67013	14.892566
453.63525	5.9386824
458.72739	39.196676
459.06567	107.51824
461.19733	20.113878
464.50899	136.54968
466.43743	3.2759568
475.05842	1.777968
476.18796	2.049226
477.29633	3.880112
480.05977	3.7276429
482.73409	17.983205
485.69333	4.6265679
489.13594	1.2889774
490.82079	1.0765756
492.46386	1.2479463
494.27074	1.5688158
495.29146	2.559704
503.66052	5.1211177
507.26837	1.4980528
511.03908	3.5066258
515.81173	2.2657166
519.99028	2.880538
522.31275	1.0484068
523.83887	0.89048247
529.03449	8.7483108
529.3575	2.4372909
533.1352	22.904346
536.13431	3.3156961
539.10818	2.0943544
545.18208	5.9276326
548.10924	15.931833
550.23964	1.5816599
557.42407	0.87145168
563.31657	1.4236492
566.39883	1.441106
568.07635	2.0923491
569.09953	3.8634308
574.16523	4.7663938
575.3415	6.2901157
578.31289	1.4360732
580.15276	4.165397
581.8371	1.627182
587.68361	96.811261
589.67136	70.725269
598.70419	171.60591
603.75773	1.6550097
605.65405	2.7604715
612.36422	6.9871671
614.68721	1.7112947
616.18188	2.7219755
619.98386	15.359076
621.72097	4.5119813
624.17096	5.2023543
625.16198	2.289111
630.10666	3.6890752
630.89691	1.640208
637.80183	3.1366665
638.87946	1.820491
646.21109	106.92883
647.17999	75.123764
655.79856	93.892932
659.30311	4.9611696
660.57165	2.4649751
661.28467	6.7084811
663.80044	3.6532587
666.54956	1.2908487
669.29283	1.5735096
672.57154	4.3470664
675.50135	1.5644364
683.06823	1.6906503
688.31824	4.0012874
700.19915	1.3222586
706.33233	5.6615465
711.48524	2.2941347
713.19031	1.3269254
717.3023	1.5731003
725.29387	2.3314342
731.32686	1.2013471
732.19385	1.6717303
738.17248	3.6116851
745.2882	15.270971
751.17829	2.7531384
752.06328	4.7928401
756.1567	1.8142542
761.27345	3.2215662
772.13529	1.5054088
774.59309	1.2670367
791.2652	2.1059633
836.25372	1.4788048
852.17096	1.5727039
854.24706	1.0934684
874.28564	2.5694889
905.4198	2.3522973
936.3424	3.1350908
953.48089	1.4480951
1006.3074	1.6949787
1046.3146	1.1111674
1103.3657	1.2015454
END IONS

BEGIN IONS
TITLE=48: Scan 731 (rt=986.58) [E:\ORBITRAP\Laura\130123_OT_LB_Leaf\130123_OT_LB_wholeleaf_2.raw]
PEPMASS=591.3033 4125.7339
CHARGE=2+
SCANS=731
RAWSCANS=sn731
RTINSECONDS=986.58
179.89058	0.32638204
186.11265	1.0577395
192.89735	0.4825972
198.00186	1.2528447
202.02219	0.81534453
208.01135	5.3420946
216.11188	0.76286254
226.12166	5.3588277
226.82804	1.2321866
243.06575	1.5325337
245.8752	0.54383445
247.1344	0.33658532
248.99897	0.94385505
249.9324	0.42693452
250.6573	0.69876405
273.47281	0.36372565
274.10879	0.94240036
276.9759	0.7985318
279.03052	0.5137683
295.08692	10.981788
295.449	2.7526228
300.04019	0.35094558
305.95112	1.222206
307.27655	0.84362396
312.13414	11.480747
313.06632	8.8968733
325.20585	1.4010758
327.15046	1.6855827
329.94975	4.9472246
330.31635	0.57177183
331.01898	1.2447451
336.84316	0.99761196
340.1542	2.4559276
342.22575	0.85401793
343.25044	0.56111196
352.05893	0.53339724
356.96557	0.44083918
365.43199	0.95331303
368.1882	3.4322184
369.98064	2.1468095
372.86572	1.136041
376.91577	1.5563656
377.65561	1.12153
382.07714	0.62584161
387.86428	1.0110309
398.26922	0.99198471
405.951	1.3860462
409.21498	0.83726227
411.76468	1.0609611
412.15131	1.8187677
413.47098	0.38782062
419.97306	0.3356601
420.3019	1.4059077
421.3638	0.72644336
424.30418	0.7158095
427.21956	3.6936144
428.35195	1.6807559
431.33453	0.83980953
438.20516	1.4163863
439.00877	0.45317612
439.59452	0.64850016
444.17324	0.46962969
446.4994	0.64555614
452.88128	0.32328066
458.20013	1.7417481
459.10881	3.1451414
461.19928	0.68902261
462.09923	0.49360519
465.84771	0.47504419
469.49603	0.39573083
474.04065	0.78375057
476.32154	0.62893479
476.89344	0.79726198
479.08683	0.88750409
482.1704	7.2413617
482.81487	1.7080257
490.70921	42.416419
494.10388	0.81399106
494.48843	1.2216866
498.78565	2.5637394
500.26964	1.1538107
500.98045	1.4258171
502.86972	1.9617338
510.32989	1.2164501
516.08106	1.3193598
518.86291	1.7266764
521.7044	3.7659933
526.08765	7.8022351
530.13164	0.68213705
530.74237	1.2517824
536.90322	1.3803906
537.95695	0.98733703
541.17907	0.7028865
543.15522	4.2307589
544.32765	1.3732803
546.95964	1.1653211
551.04151	4.2289382
552.79611	4.4674043
553.54297	1.3523723
556.69477	3.1873377
559.23831	1.1731563
561.56971	2.5288368
569.34396	7.4212716
573.1255	5.2468386
573.81632	11.384017
575.97944	6.8711955
582.74148	87.926229
590.89913	1.1962057
594.09356	0.9087184
604.59069	0.72715305
613.07911	1.6144897
614.33549	1.8009977
615.20727	3.6620577
629.75035	0.80974325
647.11717	1.1845921
649.06358	0.69746029
656.22094	20.427182
661.72568	0.89382552
665.10909	1.3199255
671.44762	3.1129469
677.22329	1.6262979
680.08561	1.8640852
684.22338	1.7985422
688.95445	1.8178724
690.12938	0.69754463
695.90645	3.10698
696.84147	0.75820699
706.14342	2.7170773
708.28729	3.2105795
712.86884	1.3657931
715.71517	2.2820214
718.69427	2.6515982
724.24949	3.905429
727.05937	2.2243624
729.24182	1.2952376
744.28298	2.9313412
749.23798	3.6204234
750.19758	1.4932301
756.3167	6.3797728
762.28193	2.0957126
768.78357	1.7343806
773.18577	3.0061968
774.66916	2.0235468
783.61614	1.0979911
788.23175	2.1732669
793.13897	1.1089647
806.18386	1.4909489
807.47622	2.7993897
812.93426	1.7498638
820.19627	1.7307437
822.36287	3.1862039
834.28258	8.7405712
835.22232	2.27818
837.22332	1.353142
845.20379	0.42030242
851.90504	17.524745
852.27	333.53299
866.03204	2.5897113
872.22356	3.9478893
880.27667	0.54252883
888.17339	2.0903993
893.21368	4.7905205
906.33825	0.96954706
936.34993	2.7103627
944.22106	4.097934
959.24961	1.6677624
964.25064	6.6552538
980.30923	13.789502
1000.4039	0.85816352
1007.3756	0.67525924
1013.0924	1.4089177
1017.2847	1.6741227
1019.4086	1.7956797
1035.2375	6.4049244
1054.2484	1.4388098
1127.5055	0.87869462
END IONS

BEGIN IONS
TITLE=49: Scan 733 (rt=987.636) [E:\ORBITRAP\Laura\130123_OT_LB_Leaf\130123_OT_LB_wholeleaf_2.raw]
PEPMASS=564.29427 2748.7239
CHARGE=2+
SCANS=733
RAWSCANS=sn733
RTINSECONDS=987.6359
165.93622	0.26879836
171.01053	1.4792832
175.23407	3.9388797
193.07269	0.46648155
197.15246	1.3991037
198.98598	0.78848004
200.80403	0.35625437
210.00528	0.44487234
212.92012	1.4646122
228.79921	1.6702448
235.23213	0.28509117
244.02307	2.0665808
254.19822	1.4829407
255.14586	2.6081941
272.16731	75.518682
278.02838	0.44624407
286.01092	0.88303493
292.23858	0.41302193
302.87622	1.2991169
307.80215	0.36489948
310.1312	0.5048523
310.80477	0.60711695
312.79165	0.92319401
315.61184	0.50155228
317.7988	0.50205498
319.83886	1.6684964
321.7236	0.40093655
325.01321	1.0763995
330.3055	0.78118072
333.29022	0.34944287
338.20272	1.1976259
341.88929	0.84127797
343.88329	0.6011518
352.27665	0.37686116
353.23705	0.90181517
356.73583	2.1562674
358.36449	1.1352208
360.95292	0.46467661
363.13808	0.91351822
364.96561	1.1147221
365.60742	1.2471397
373.14553	1.7628129
376.08678	2.7354445
377.36158	1.8006058
379.68328	0.999811
381.08819	0.9524621
384.948	0.36249275
388.45715	0.90550474
393.12929	2.4398266
396.9023	1.025926
398.68547	0.48575517
401.16723	1.4529773
409.16254	0.39953652
410.1313	0.71514821
417.90758	0.65301262
420.1167	1.7405964
425.85267	0.44855897
428.76521	0.88122979
431.63551	0.6195627
435.19928	0.37201717
436.40745	2.1717147
436.97833	0.48513983
444.09724	2.0732532
448.35693	1.2079648
450.8833	0.73896053
458.15981	1.5976286
460.12226	0.50885094
461.0929	1.2232985
465.16375	0.76473882
467.26068	2.5008128
472.00647	0.56686072
475.89173	1.4890031
478.22809	2.077567
481.65109	0.80006579
483.25418	2.0923278
484.7256	0.98009139
489.77956	0.72285179
494.29468	1.3427417
497.4545	4.1747075
500.78329	1.3526359
501.74551	0.79015268
503.85233	2.7798483
507.04138	0.72192101
508.4116	0.46430977
510.74681	0.55550403
512.65545	1.0085228
516.22593	5.9289172
519.4334	3.7792069
520.47663	0.72778531
521.2532	1.4872186
525.76788	1.1255096
527.3332	1.625649
529.23163	1.9082496
533.53941	6.7550372
537.20779	0.60702369
542.04907	6.4349097
545.19797	11.191024
548.34397	9.4538625
549.11806	4.5608952
551.81811	2.3444535
553.80791	12.497891
555.45772	7.2654968
557.0426	5.149496
557.6002	1.4832067
563.8399	0.51364066
573.24656	0.88661475
582.74841	1.3419362
591.26666	1.556386
605.604	8.1608459
617.69262	0.61868818
629.28948	0.46937204
632.22363	0.58436007
640.28779	1.0747625
643.24915	0.7503269
647.37787	0.99836
655.55168	1.0276156
659.31864	4.8599519
667.3537	0.95082735
668.044	0.53691851
671.90515	0.52365353
678.06772	3.7353631
684.10694	9.9561205
686.7362	2.664733
690.11397	1.8485066
691.3727	1.0118922
709.11572	5.5897668
713.85627	0.69618475
720.00678	1.456521
721.12715	2.4585084
728.23632	2.2663125
728.82997	3.682899
737.71142	5.5006875
743.43189	1.5071821
744.95002	1.3098812
753.57285	3.1255734
756.33536	1.7353728
759.16425	1.3620957
761.11016	0.84373093
767.92096	0.63602619
772.3134	1.4843516
779.27001	4.6130907
790.31256	0.6679343
797.40276	2.2099498
800.33969	1.4785609
815.30118	2.7907646
830.617	1.2395207
847.34503	1.6016913
856.28492	258.16131
864.54839	1.1680429
866.38494	1.2894877
882.27677	4.2691058
884.48226	1.6544169
886.26798	2.7505411
938.28527	1.4401491
956.24768	1.05994
962.08392	3.5522693
990.60896	2.0760676
1001.419	1.0075499
1104.821	0.70409471
END IONS

BEGIN IONS
TITLE=50: Scan 734 (rt=988.204) [E:\ORBITRAP\Laura\130123_OT_LB_Leaf\130123_OT_LB_wholeleaf_2.raw]
PEPMASS=596.82555 1852.423
CHARGE=2+
SCANS=734
RAWSCANS=sn734
RTINSECONDS=988.2041
186.91472	0.35729587
204.17963	0.19821185
209.71812	0.33420562
213.01181	0.27728242
222.82336	0.86772456
227.07336	0.35960512
238.10217	0.74477242
239.20514	1.4910504
241.5015	0.64309294
246.72143	0.63492791
258.03	1.9565221
265.13142	2.9522707
266.19552	1.4634132
266.83671	0.32664834
272.04309	0.45408742
281.72048	1.6890919
282.96488	1.189655
285.24243	0.63124433
289.27417	1.0304389
296.99405	1.0642608
301.99545	2.5423211
312.17667	1.0391003
319.06375	0.32018638
321.97595	2.0139919
325.11301	0.71177747
329.11939	2.7586578
342.63025	0.45779004
348.98978	0.96927302
355.0254	1.633944
356.82497	1.2303535
357.97947	2.2539819
360.84579	0.22752846
366.26916	0.51734373
366.84375	1.1890251
368.14175	0.44440125
370.62108	0.63740945
372.99995	1.7683525
374.33206	0.51274109
378.02029	1.6990099
378.33011	0.43328098
384.0294	0.39399983
385.12311	1.3378832
390.58075	0.46184966
394.08665	1.758349
395.12344	3.5600842
395.86479	1.1627208
403.94613	0.77837159
412.09332	9.2237212
412.9189	1.9095304
417.08292	1.2716103
418.26171	1.0811891
418.97429	0.46637391
422.04998	0.45689439
428.83546	1.1403472
430.87204	0.49751502
434.81073	1.7350157
441.95474	0.89079843
446.77453	4.805933
448.06557	2.3116144
455.16482	2.3970196
455.76035	0.47178037
466.04216	0.89737074
473.16032	1.4007387
475.91253	1.707983
480.74481	0.99314975
485.13541	3.1922336
486.69764	2.159662
492.00359	1.9305166
493.98078	1.5580337
499.59773	1.279478
500.1261	2.1505457
501.76233	2.4902548
503.03477	0.92158264
504.70554	0.4495852
510.79872	3.4845029
514.31283	1.5712212
516.55885	1.5615121
519.52616	4.2870708
520.64927	1.7241452
523.05545	0.81931786
525.2399	2.050144
528.02566	1.0040122
529.45446	0.75458876
532.13424	1.5782821
535.49059	4.9855669
540.1336	8.8289726
541.09885	3.1550494
546.18744	0.91734322
548.32165	1.8259375
551.57549	1.1257453
553.44336	1.2004465
558.04882	1.9140825
559.17856	1.4471522
560.26713	0.64166477
565.7062	7.1958728
566.55783	3.3033076
569.5567	0.88728086
575.00996	6.7521401
578.01226	11.424498
578.82604	3.1350046
579.36364	11.446814
581.07508	4.8517696
583.45212	7.9111874
587.86086	27.769675
589.58399	8.6484726
590.36786	6.2632201
596.28585	3.1802396
597.05355	1.2812427
604.26337	1.5922935
607.67239	0.91074491
609.18039	0.76795632
615.06939	2.7074623
615.96706	0.55712976
621.22357	0.34052529
625.73706	0.58415983
631.55008	1.316869
633.36513	1.2185703
633.98548	3.7255383
644.99175	1.2286597
653.03559	5.0787822
653.34761	38.773676
655.37561	3.6025856
663.04889	0.92313025
670.12249	0.9564486
671.89122	0.58413158
674.44086	1.7788613
677.22842	0.59634699
687.12869	1.8600952
691.37362	0.79016614
692.25268	1.8479312
699.31571	0.73892871
703.41717	2.56734
708.95555	1.5188992
712.02194	0.94814582
722.15228	0.29288903
728.79022	0.88647296
734.42064	1.4223415
742.11974	1.0167902
746.34006	0.25694209
751.14453	0.83511271
761.11515	0.46069684
763.281	1.0293392
772.17945	1.3896137
774.87979	2.0260293
776.92146	1.3560887
781.41295	11.511342
785.64184	1.3474757
794.87635	3.4002549
801.91023	1.2864168
803.81246	1.0294345
806.3765	0.97111099
812.18631	1.7194861
815.41049	1.6942075
821.40198	4.0059915
824.46888	1.4697111
830.35021	1.7841345
832.29111	0.54151743
851.39421	0.79546616
852.54575	0.98431876
854.66858	1.4164252
865.22469	3.5372224
889.13787	1.5549454
892.79608	1.7994532
893.51499	3.6234578
909.23487	9.394112
910.29865	9.8053218
914.36036	1.2016489
919.21468	2.2239702
921.49595	1.507142
934.33331	0.76972544
944.98834	3.6631536
948.13582	0.79396429
957.28057	0.57734293
979.33313	2.2436384
988.17431	0.77337585
1005.0309	2.0980728
1013.2268	0.8233331
1036.5208	1.9007476
1039.4867	1.0291778
1045.7903	0.68851036
1060.3572	1.590449
1064.4233	0.49127402
1070.4905	0.50359259
END IONS

BEGIN IONS
TITLE=51: Scan 736 (rt=989.257) [E:\ORBITRAP\Laura\130123_OT_LB_Leaf\130123_OT_LB_wholeleaf_2.raw]
PEPMASS=604.80898 3329.1609
CHARGE=2+
SCANS=736
RAWSCANS=sn736
RTINSECONDS=989.2569
183.09721	0.46184421
184.05457	1.458401
191.10778	0.94132886
193.85536	0.74695631
194.90598	2.5342922
198.15601	0.6189334
201.27283	0.45882775
207.96901	1.385104
209.11866	2.1412796
211.12729	2.1618117
212.07257	7.4941125
225.27869	0.48355914
225.98414	0.80772495
228.99539	6.2041602
230.67439	1.3257102
236.90741	1.1654017
242.93638	1.2654827
251.10268	0.64881198
253.20678	2.5348157
253.80504	0.46039396
254.18742	2.0046655
254.99	0.8141055
262.13577	2.3734106
281.09471	1.2898393
285.07168	0.37382277
302.95353	0.59610481
304.78028	4.045833
306.35699	0.74178367
310.05937	0.70584818
312.01279	0.5961817
322.055	6.2584812
323.11888	10.458126
325.04695	5.0953667
338.12094	1.5853512
340.07893	10.769028
340.87281	1.5547226
341.34029	2.0209
348.88541	3.4455172
349.25424	0.92494001
354.53476	1.9951793
356.7012	1.1383546
357.17307	4.2151029
359.14397	0.48460696
370.22442	0.83922217
371.02117	0.4097905
377.1044	0.48758824
379.90483	0.38136334
401.08743	1.5710838
407.22522	1.0569653
411.99878	0.69694687
419.31464	1.0484202
420.16579	1.7624865
422.91334	1.683897
425.06242	1.2505625
426.64526	1.4120439
432.99981	0.53404246
438.22406	2.5365042
442.07196	0.54709439
449.28397	0.9593403
450.63491	0.73080174
451.38299	1.636802
456.25866	1.7156738
456.77651	4.7810384
460.35476	0.72551538
467.54521	2.2850806
471.26931	1.9850207
471.97004	3.098727
474.09486	0.64300726
482.0764	4.4804936
485.9968	2.1236866
490.61671	12.646151
491.7149	2.8998638
498.93884	0.91956433
503.07019	3.036917
505.85951	2.1761748
506.88665	1.2220859
524.75842	1.5386777
526.35205	2.1876992
528.97568	2.5584554
529.8837	1.2893593
531.17878	1.1455271
533.20423	1.5944321
536.06492	1.0001644
538.63184	1.0370135
539.37696	1.8930827
542.83433	1.0927081
545.0264	1.8020131
548.26533	2.5932019
550.30904	1.4861664
554.22405	1.7254283
556.94411	1.3391041
559.42263	2.4386331
565.31333	4.2867041
568.78829	5.653592
573.12428	3.4448693
575.30605	6.7141135
578.55013	3.2551992
579.15204	3.9317351
580.87657	2.8934456
581.89015	0.63662667
584.78277	1.6029068
587.28876	20.839996
588.27462	7.1316041
596.19898	117.11539
596.74588	13.326578
608.28216	1.2948121
615.37418	0.61740885
618.34987	0.49950526
621.79242	1.1776698
640.39152	3.4894093
641.20178	1.7815859
643.93323	1.5313522
650.07611	0.54938972
656.11099	10.92678
661.73655	3.985485
662.74517	0.5635359
678.08453	0.83861338
687.35644	2.5138114
706.35516	2.7366478
718.35528	1.3393593
722.83086	0.59993601
724.2633	1.0501033
735.878	0.57314619
737.09564	1.1585588
745.32701	0.66855879
748.35349	0.85483782
755.0763	4.240287
762.85223	0.58697801
769.91292	1.8070418
774.15507	1.1322403
774.558	1.6373084
779.37048	0.80866681
798.89939	1.8084059
802.81342	1.1651716
810.11987	0.63123005
819.79363	0.87996948
822.37566	1.3367172
834.19211	4.3283493
836.27861	1.1696518
840.8645	1.0688145
851.96456	37.147525
852.31082	205.6407
859.24797	0.77970944
871.20153	1.201682
882.31502	4.3328705
899.22073	2.0270807
900.36532	3.4200261
911.35357	0.49432246
928.06909	0.83323627
932.34857	1.0766447
934.26577	0.61553952
956.31045	3.5169914
963.56158	3.23481
980.33205	18.010236
984.0663	0.82113243
1018.3208	0.82911116
1028.2847	1.3681095
1039.356	1.0292054
1045.3717	1.5091483
1062.3891	8.3730237
1080.6705	4.2655851
END IONS

BEGIN IONS
TITLE=52: Scan 737 (rt=989.838) [E:\ORBITRAP\Laura\130123_OT_LB_Leaf\130123_OT_LB_wholeleaf_2.raw]
PEPMASS=633.65804 3618.3635
CHARGE=3+
SCANS=737
RAWSCANS=sn737
RTINSECONDS=989.8379
182.75404	0.31645224
183.02226	1.1458243
197.84166	0.82701416
209.04327	0.33609025
216.12527	0.28224013
222.20297	0.54071264
227.09471	0.94407353
228.00537	1.5109407
242.97734	1.0285811
243.92785	3.8953947
245.65538	1.0512194
246.20613	2.7686536
247.05383	0.22865576
250.90234	2.2964318
252.04293	0.85092648
253.97115	1.2298919
255.13892	0.61931309
256.74076	0.30562826
268.05436	0.89185271
269.87616	2.4768524
280.11469	2.7202876
280.99808	0.709208
283.16247	0.58867842
287.90283	1.5542791
296.7475	0.76396284
302.02188	0.36656954
308.00137	1.2306646
309.03722	0.34508792
315.02351	3.3735541
326.89898	0.37179753
333.04388	1.1493087
339.22501	0.90606563
340.89519	1.5322817
342.07685	0.37692489
351.20549	1.634788
355.19751	0.62360103
368.93117	1.3834621
369.9501	0.85482225
371.85437	0.49197412
375.38616	0.56744228
378.26703	0.38924384
379.11981	1.0159609
385.29009	1.3302784
386.12891	0.79035494
387.05841	1.5358566
388.00805	0.83448995
388.89086	0.36544627
396.00008	1.6974651
401.85086	0.2739104
412.94624	1.0879645
414.03445	4.5204638
415.29366	1.2976216
418.83943	1.7069542
421.86853	5.1182395
428.12306	0.44943373
430.27997	1.4931084
432.0334	2.7405099
434.18988	0.58582004
434.83912	0.72090548
441.98854	0.73364283
444.24701	0.67388286
446.40166	0.55051528
449.30682	0.92864341
453.94116	0.49296994
462.56097	1.1121089
470.80765	1.524702
471.22098	3.4270457
477.15332	1.8935308
482.97664	2.1022556
486.27497	1.1953134
488.75927	0.79044361
491.06476	1.8900307
492.18895	4.6342627
493.37581	1.3580239
495.43667	1.7771604
500.21673	34.824605
508.58832	0.88909597
509.11787	2.4022322
510.00862	1.0280141
511.25537	0.46520806
513.02844	0.57598749
515.27566	1.6776829
516.20056	4.8692956
517.11608	1.2012288
521.79988	5.0385372
523.23922	2.9277425
523.8742	5.5799567
527.02619	2.0121609
529.33249	3.5450867
533.23882	1.863429
536.33024	1.7096456
538.95074	0.72109785
543.04036	7.4313261
545.39986	1.539742
547.49554	0.4818239
551.07033	1.294627
552.1533	1.6949615
554.66449	3.2140786
556.56103	4.7414912
562.78876	4.3520069
564.58333	1.3647122
570.28989	5.947495
571.23886	8.56397
575.55524	10.681548
578.83353	6.7771424
580.73971	8.9659569
584.81483	4.9266432
585.67771	2.4870951
589.27322	10.467879
594.84905	23.067117
598.52825	5.9782107
601.00784	59.375562
609.74076	9.8105382
614.20358	13.843209
614.79694	5.8191365
616.53843	7.4835243
621.53566	18.491898
623.16657	31.177119
624.60883	9.9973363
627.707	10.020134
637.4411	2.1508819
644.45479	1.8824803
646.06611	3.5891628
651.25235	1.4790373
654.24059	0.89947375
661.25878	3.3725863
666.17193	1.9621612
668.80814	3.553717
672.31659	3.2000642
677.4305	15.102549
681.30936	2.1441675
685.44635	5.9203253
698.25834	1.1957195
704.65649	1.0882258
711.96142	0.74813398
720.96208	0.8903514
725.29397	11.440487
730.9219	6.3774888
734.27754	26.536904
735.2118	4.7504591
743.3046	3.0360322
744.07952	3.7585436
749.11598	13.300205
759.11503	7.1090539
766.21074	4.5587821
770.74095	3.3793653
773.46586	2.937967
775.05246	4.0486321
783.76146	14.464199
792.71582	3.9539084
800.16218	2.1289387
800.49225	1.5476013
810.8581	1.8067433
813.61151	4.5222068
818.18213	0.90331817
819.82092	0.56621196
828.44967	8.7279956
830.3822	1.0655498
834.79785	2.6791484
843.22564	5.8305045
843.94554	2.9304451
854.32913	4.8537081
862.90627	4.365914
868.43503	4.8273501
872.48841	1.9436821
877.24531	9.2722578
877.59151	1.7995378
884.28216	2.8841513
890.32593	2.8168714
899.2803	1.0943361
903.59706	0.77989268
906.20332	0.63539949
914.47332	0.30892748
940.05755	1.0052441
949.13708	0.64588702
959.09381	2.1617247
965.8824	0.57420795
969.11541	2.1266185
976.49824	2.906679
999.49294	4.9535804
1006.106	1.67283
1011.354	1.698187
1018.2785	35.975108
1022.4851	4.6546542
1036.9567	1.1915555
1040.3934	1.4656153
1046.4598	1.9692127
1063.5651	5.8798232
1073.5033	0.90452472
1099.268	4.5985079
1103.412	1.6633356
1117.4519	12.249876
1120.3496	5.3819081
1135.3423	2.4315027
1137.1834	1.4539636
1150.5271	1.1103793
1206.4299	1.2358688
1223.7996	0.92724845
1257.3522	0.41199616
1324.7372	0.51658444
1383.5851	1.4966533
END IONS

BEGIN IONS
TITLE=53: Scan 738 (rt=990.558) [E:\ORBITRAP\Laura\130123_OT_LB_Leaf\130123_OT_LB_wholeleaf_2.raw]
PEPMASS=581.79695 2556.4363
CHARGE=2+
SCANS=738
RAWSCANS=sn738
RTINSECONDS=990.5578
174.99328	0.67834232
180.0904	0.29413559
182.89717	0.26476653
186.03809	1.1189171
188.86996	0.50631444
196.18894	0.48125348
204.75539	0.42223956
226.05582	0.28144799
228.236	0.34165358
229.70731	0.24303225
230.05507	0.59489596
233.17834	0.35512929
238.61376	1.4278407
239.63097	1.925415
242.1342	0.78172861
242.97824	1.0844589
246.0336	0.47900216
264.22713	0.96567158
265.12915	1.5701351
267.76694	0.37285503
269.7108	0.36485327
272.17859	2.4261199
284.19817	0.90158945
285.9519	1.5645128
288.91968	0.2409293
295.10187	1.1375773
299.14765	0.43113736
301.13546	3.175782
302.24789	1.3926146
303.0785	0.81863395
306.33886	1.1667902
317.03099	2.6479945
318.63732	1.1738507
339.05411	0.99958302
339.80883	0.36872805
355.09956	3.0734008
356.72459	2.0714518
358.89068	1.1382123
368.01483	1.0991587
373.38408	0.97702981
376.20837	0.56106168
378.15501	0.49164568
382.18715	0.26015302
386.30219	2.585931
388.1319	0.63822573
390.25902	0.82618068
392.08749	1.0635937
395.31892	0.27750065
400.91772	0.75975242
410.03326	1.1226678
416.99514	1.2812812
419.08418	1.1980867
420.85191	1.5280503
423.10852	0.86222999
424.32314	0.36559557
425.23019	0.68440146
432.55145	0.59361995
443.66797	1.289084
446.18728	1.2835618
448.11778	3.1654857
449.35331	1.2260121
451.16176	0.44866566
454.61097	1.622369
457.96635	6.8121345
466.18402	1.5002878
470.63886	0.80499672
473.75628	1.5423577
476.89623	2.9784172
479.14327	4.8624749
479.69152	1.2335083
484.63752	0.61416731
487.67614	11.27772
494.24028	0.95601157
494.88758	2.6244009
499.15277	0.75618976
505.10007	1.1739295
508.21919	0.6535623
511.11288	0.52644162
518.16863	1.9262413
520.09937	2.7871058
524.22049	1.3408422
525.28699	4.4119075
529.04782	8.0669984
532.15234	2.2900579
533.97108	5.2212872
535.00051	2.5826612
536.25898	3.4938066
537.94268	4.6010893
541.05473	2.4305288
546.60882	13.112651
550.30331	8.9493112
554.14118	4.4278204
554.8874	2.094939
559.32206	3.894323
562.0117	4.9564662
562.79462	8.4130104
564.15127	6.0331811
564.75367	17.95194
570.05899	14.189711
571.77279	20.245203
572.77457	31.065108
573.80218	11.383576
576.32959	3.6657142
581.61956	0.77580055
587.23638	0.35382734
591.17395	5.6796287
595.22296	1.2618848
602.79284	2.2881804
607.0746	1.3599495
608.90515	1.4896827
619.1947	2.4638517
623.41812	0.43905414
628.70485	2.3960052
629.06802	0.92995361
635.28512	16.115852
638.25087	0.7624225
642.04084	0.48416158
648.64902	2.3319175
653.27959	3.3992033
654.07056	2.1827245
657.31543	2.7658629
662.0341	1.0502001
664.75627	1.1286096
670.7066	2.6585083
672.21344	2.2507764
675.75992	3.617778
678.44225	5.8193261
680.24319	2.7933476
682.13268	2.0637084
686.32694	3.1806775
688.27051	1.4546281
692.38751	1.575233
698.41179	4.1710689
699.69935	9.4998195
704.4188	3.0627621
709.6952	0.85099281
722.18951	1.7640302
731.11413	0.99866038
734.40397	0.51857996
741.71676	2.8947386
744.34775	2.8575596
749.34383	13.441407
757.3999	3.5851006
767.0755	3.0344882
770.91396	3.8670724
774.05821	3.0556592
775.08835	1.7694381
776.82902	1.3333028
778.25404	0.80763149
783.33004	2.6030078
787.59209	0.38981483
795.34893	2.8912192
801.1012	0.6548529
803.35451	1.3244213
806.20367	0.27441463
818.06338	2.1638623
822.20261	1.3492073
828.26306	1.0666132
834.94125	2.3100415
846.25412	65.102641
846.8236	13.808942
860.22772	1.0762464
861.28673	0.34187719
873.27131	1.5476702
877.37548	1.0743911
891.18048	3.5444658
897.50936	2.3960635
898.37484	0.80982317
903.72063	1.8710792
908.25591	1.9842268
914.50647	1.7172374
923.34911	2.338365
926.67422	0.77913527
949.52831	1.3959156
964.56518	1.1506378
974.32537	1.5371765
988.39379	1.2455747
1000.2454	2.0235907
1014.2704	2.1190833
1027.3833	2.8606926
1036.4389	0.92570723
1045.305	1.9070293
1048.6773	1.5306073
1104.3425	1.2046441
1160.1743	0.40069915
END IONS

BEGIN IONS
TITLE=54: Scan 740 (rt=991.611) [E:\ORBITRAP\Laura\130123_OT_LB_Leaf\130123_OT_LB_wholeleaf_2.raw]
PEPMASS=545.28114 3787.3738
CHARGE=3+
SCANS=740
RAWSCANS=sn740
RTINSECONDS=991.6111
158.98618	1.0085333
172.05579	0.35359923
179.89108	0.27913469
194.2703	1.286915
196.95044	0.88214209
198.94367	1.0148874
200.11023	0.45444433
200.93384	0.642382
202.14693	0.65669143
217.16473	2.1457606
222.17779	0.27471085
225.98714	1.1784876
227.91637	0.36437563
237.01681	0.34355367
238.60357	0.68668181
239.0686	0.83701868
239.85275	0.38807638
242.23529	1.3140362
244.23367	1.4600687
245.08309	0.99277466
246.54202	1.0947166
251.44993	1.1851402
255.15594	0.7264125
257.13239	0.78308742
257.82182	1.8224555
260.79428	1.0855556
262.03223	2.1647378
266.96526	0.70321071
268.95421	0.42544517
270.15836	1.1816368
270.98529	0.9288539
279.59613	0.87024816
286.15253	1.0145716
287.6295	5.3322162
288.05291	0.44683089
290.23316	1.0814339
291.98986	0.36568927
297.76416	0.82129321
311.0376	1.004488
317.19757	1.0959405
324.905	0.35074884
325.23093	1.5030749
338.85941	2.0991818
340.81169	0.93096738
343.15031	17.071001
345.27976	1.4662498
352.14275	5.1571508
355.00545	1.6670307
356.99167	2.015611
359.19013	1.3140086
362.08501	0.44866217
368.5243	0.47486734
369.28639	0.67056066
370.97437	1.3462459
372.85181	0.4954296
374.63463	0.68245117
375.05272	0.80379766
376.46749	0.93175666
379.01036	2.0028887
382.51538	1.7200255
386.20745	1.5253863
389.38173	2.6107657
393.18333	1.2442715
394.6579	1.1816433
397.99497	0.59690768
398.34575	0.98957702
400.14992	1.0549814
403.54018	0.46618614
404.43049	0.65257435
407.76107	1.4582432
409.41056	0.38858619
413.07513	0.60170817
416.9115	3.9096921
424.87755	0.49520853
425.56563	2.1499569
428.04737	0.54715868
429.73763	0.44133632
432.31341	0.42555495
437.69364	2.7983684
438.286	3.6607209
440.55008	1.9904333
443.29824	2.8183496
445.82643	2.8043364
447.52909	1.9999598
449.70535	4.0694594
456.0269	2.5315675
457.16441	1.6658738
458.28309	1.179345
460.12857	0.85070081
465.84637	2.3584273
466.87914	5.3214183
468.42005	6.2075441
471.68507	2.9413498
472.69042	1.8512464
474.0131	4.8261051
475.132	0.53283379
477.81407	0.98906903
479.16286	1.270983
481.07829	1.8950005
484.3897	2.6732149
486.61546	17.378404
487.05281	3.9559553
492.48941	14.847515
495.21321	2.584744
497.06589	1.3960022
498.81739	2.8141746
499.60035	1.5597027
500.73803	2.5728386
503.07622	4.2062081
506.79523	3.1722572
507.91156	0.93961542
511.23196	2.5677047
513.44243	5.8930112
516.18611	6.4072713
516.9047	7.5133804
520.33126	5.0535744
524.5531	18.763953
527.17097	9.8975702
530.20087	7.0503541
530.74635	16.505699
533.52012	14.886907
536.13813	3.8184772
536.68278	9.1149795
539.27824	4.1353882
552.48268	0.79189857
553.18243	1.2155973
557.28936	0.5824571
560.38867	1.3653652
562.91974	0.43626287
571.93206	1.9253769
574.23845	2.5401192
577.44918	2.17189
580.75801	32.090227
581.34203	4.8480575
589.25708	5.2897422
599.27588	0.77513933
600.75711	0.98129274
616.04288	1.4185481
618.78457	1.0975194
621.24279	5.3727762
627.26494	1.3469968
630.20918	4.9478515
630.78703	7.9029224
636.19689	1.2957054
641.05237	5.0977299
645.44066	2.7023391
646.35714	5.3738615
651.83287	2.7282029
655.69694	5.9053796
658.59108	3.3294273
660.44178	6.1642595
664.37032	16.639701
668.08053	5.1245356
673.78629	73.550679
682.17934	4.868143
685.72818	3.6858585
687.13778	2.9631944
688.25757	0.71511495
695.62304	3.2844987
696.36535	1.4239148
708.49894	3.2937631
709.88992	3.1737592
716.38365	3.0087847
718.02375	4.9187572
720.19103	5.623462
722.22888	1.6515276
729.30531	14.102665
738.26757	117.90493
744.22309	5.7710607
752.63708	9.6226046
758.11738	1.5418808
764.80866	0.95600301
765.69901	1.5419248
771.18601	2.5318745
773.24142	1.3874162
779.31402	1.4676593
785.43732	2.3205261
788.35151	2.7682573
802.34769	2.3625505
814.50823	0.98681224
820.17568	0.48013375
822.09771	0.55614435
833.37493	3.0135509
846.48193	0.77720005
874.1033	2.9268744
888.90207	0.91734209
889.21383	3.5753311
901.95292	1.1163974
903.3897	0.60135104
912.52947	4.7013155
914.47863	2.356149
918.28057	3.2690987
925.83516	1.8439521
931.25415	22.913907
941.37938	1.2282243
944.2715	1.6046775
961.39502	4.6452533
979.11464	0.58464988
981.3308	0.86868595
1004.4181	0.47607993
1018.1856	2.724884
1026.0872	1.08987
1027.744	1.6684427
1032.569	1.8941753
1037.3267	1.0068144
1045.3671	2.0840524
1061.41	3.0583409
1089.5505	0.92584096
1098.3267	1.7016051
1103.611	1.1701949
1114.2538	1.2478097
1234.2966	2.4269984
1268.5128	0.93168606
1285.4925	0.81080327
1390.6008	0.69790952
END IONS

BEGIN IONS
TITLE=55: Scan 741 (rt=992.286) [E:\ORBITRAP\Laura\130123_OT_LB_Leaf\130123_OT_LB_wholeleaf_2.raw]
PEPMASS=464.79509 5272.4644
CHARGE=2+
SCANS=741
RAWSCANS=sn741
RTINSECONDS=992.2856
141.07481	0.61562706
142.10112	0.81965659
147.05125	5.4808002
152.88869	0.60941756
168.85083	3.8528057
169.62623	0.38514746
171.00744	1.1110639
175.03989	1.3199369
177.98126	1.1244482
185.90547	8.6754038
187.14622	1.0270738
189.21511	0.76203805
197.01665	1.4323763
198.96952	0.87505884
200.74801	1.3407804
205.05376	1.2166931
208.10696	1.2017988
209.62858	0.75301571
211.19278	0.76436954
213.94898	5.3899004
216.13393	0.5154062
217.09742	1.8515798
226.09694	2.4590475
227.94937	1.2078729
236.02426	1.2191058
238.88619	3.2696542
240.0182	1.336532
240.76103	0.87509297
242.126	4.2967475
244.13153	5.2898194
245.7683	0.65951541
248.07965	0.7333094
253.19116	1.3945376
259.86825	2.6168463
260.18099	43.535187
261.06821	3.8346133
262.52027	1.1361626
267.64967	1.1483468
269.87365	2.0006424
271.10232	1.3145377
274.16155	0.61045579
276.11495	1.1416559
276.77571	0.62069498
281.86481	0.84405062
284.14929	1.2545034
285.13027	3.2108821
286.80052	0.47612567
291.21618	1.3852358
293.90303	0.88465049
296.79409	2.2611519
299.94564	0.7726859
307.9325	1.5963717
320.73442	0.62218168
321.69415	0.85634404
325.09404	0.76441217
326.0721	2.1563333
326.80388	0.96395403
331.3512	2.9098164
332.89296	1.8495956
341.23322	3.0652507
344.93389	2.480465
349.15446	2.8084013
349.52604	0.89666821
352.01503	0.68119591
355.16979	2.4630189
356.08646	3.3150708
358.08385	6.7141273
358.61241	14.702795
360.26045	1.6382537
362.07431	1.0814805
363.71859	0.96301577
366.26485	1.1516106
367.76695	1.2369346
370.29672	1.2530229
373.897	15.316766
377.74051	0.95180428
379.64689	1.3435261
382.73532	4.0388807
383.52884	1.2896028
384.14551	4.1168487
387.61175	2.7542319
390.56407	1.6900285
391.72875	1.3061515
392.15323	4.1246022
394.99093	0.88384169
400.03708	0.98821814
400.4123	1.6850573
404.74909	1.772085
405.79845	3.1770935
407.30428	3.742991
407.69661	8.4551406
408.24844	1.2098611
410.73369	1.9502663
413.49057	1.9704022
415.31335	3.9843579
417.77478	6.0361495
421.23863	1.2482874
421.73162	3.1020485
425.9908	0.80054043
429.16253	3.736124
429.76008	0.97121694
432.70425	6.5635873
433.6227	2.7169629
434.16291	4.4087834
434.86514	4.3448279
436.55671	7.7113539
437.50858	2.8510898
439.35409	1.564306
440.33486	2.1874112
445.54219	55.748341
446.7115	97.681664
446.98321	27.341241
449.44892	5.0264359
454.66542	40.146477
456.27888	63.939427
457.74194	23.94865
459.14177	8.2780103
461.63436	0.67631418
464.97263	1.3691869
471.2064	2.9241775
473.37478	1.8915712
474.58675	0.79689617
479.17944	1.9980538
479.99621	1.2397911
482.32955	4.0574924
485.86083	1.7641882
490.70624	1.3586834
492.04273	0.75932463
492.70743	1.4065928
500.09004	1.352537
500.86131	2.3182347
502.04309	2.9973379
505.36332	2.5767496
507.20841	1.6342149
508.71364	1.6280383
513.99332	0.96308111
516.10339	2.102542
517.0712	0.80875186
524.67957	2.4249994
529.58401	2.2080646
530.6526	3.7628606
536.67243	10.267746
537.91475	3.2727219
545.30682	5.8927384
548.95972	0.72593929
553.06499	3.5013807
554.25815	2.6817622
556.78255	4.5294365
560.29679	4.6144694
563.15985	1.7269967
566.66607	3.3883855
570.25272	5.4282053
570.59508	2.1221736
572.46281	2.5709892
573.71536	1.1646484
574.96937	2.0075688
580.26634	2.0537112
583.04333	3.3414153
587.05902	4.2364091
592.30062	4.2751401
593.64906	3.4750027
595.50258	3.7002155
597.17115	2.7423615
598.98199	0.75851977
602.42177	1.8149316
603.28922	0.72300238
609.9004	4.1829084
617.3201	1.5840591
625.05557	1.5074751
626.33145	3.0456655
629.16713	0.83911827
631.0473	1.8112837
634.36689	1.808773
639.0169	3.8354645
642.71838	6.4668427
644.43819	9.2912391
645.32588	1.4721941
647.27877	1.0987594
652.42902	3.3039844
653.36499	0.93656402
657.37673	0.88232342
658.16281	1.1977037
663.85901	1.5615428
669.35595	211.37098
683.46693	4.5472895
695.40113	2.9406557
697.1069	2.9548732
710.17378	4.0842506
715.46458	43.02703
727.3515	0.84248548
729.90759	1.1828685
744.44123	0.73866732
753.35184	3.7533091
761.9847	3.5744554
765.0965	2.7569754
769.4404	1.1508781
782.38981	47.437823
794.25946	0.88734591
800.17803	2.3287213
806.48358	1.6046224
815.20636	2.2636127
828.29986	3.6142563
END IONS

BEGIN IONS
TITLE=56: Scan 743 (rt=993.289) [E:\ORBITRAP\Laura\130123_OT_LB_Leaf\130123_OT_LB_wholeleaf_2.raw]
PEPMASS=413.20652 5044.8979
CHARGE=3+
SCANS=743
RAWSCANS=sn743
RTINSECONDS=993.2888
129.04721	6.875326
129.93301	0.88727124
136.06251	0.84711519
143.02543	0.86438677
147.09186	1.4447251
156.80907	1.0326353
157.03795	4.9478615
157.77309	0.90452433
168.9442	2.4879006
173.07681	2.4204879
182.01464	0.8741994
184.67206	2.6942551
184.99471	10.555769
185.88062	4.7433464
189.08152	1.8880286
202.9448	1.9244254
209.13317	1.6137447
210.88335	0.99593219
214.21161	1.76699
217.34185	1.5528051
226.12349	6.3007158
227.04366	4.5799594
229.96283	0.91236333
234.19301	1.1809364
235.03876	3.1970171
237.96957	1.6378914
244.05623	8.9881476
244.45352	1.1461515
248.81114	0.94304104
254.15601	0.85948562
255.11316	1.3287168
264.75954	0.73128902
266.01154	1.8673351
267.90593	1.4585963
275.11399	1.1340879
276.68705	2.5451132
279.99317	2.1199072
281.00658	0.77274616
281.70372	3.7857532
282.66337	1.4399326
283.71173	1.4363071
284.98297	1.7759566
289.45512	2.2760773
297.92773	1.1699702
298.79941	0.87620633
299.16343	2.1321152
300.79481	6.5127058
302.00917	1.5920387
312.19949	0.89113251
312.99027	2.4706652
325.22902	8.0232262
329.00716	2.8463795
331.55777	1.0690936
333.31892	2.3963202
336.64626	5.5810581
339.06564	12.062902
340.19744	2.2946908
341.04746	3.4824547
342.82072	2.441559
346.05458	6.9077175
348.12181	11.854013
348.83956	3.6977538
351.57782	3.0061043
352.0345	5.9450932
354.92017	3.9428074
356.29873	2.9763455
357.07869	3.0601791
359.27941	1.2852703
361.79948	1.0556219
362.595	2.5998849
365.95598	8.6174082
367.72442	6.6025063
368.83758	1.9955649
370.01302	3.1414013
373.11543	1.2764039
376.09512	3.3570324
376.76085	7.6118072
379.26122	0.99901607
382.15611	2.8438119
383.6102	5.6930173
385.19643	1.5193747
385.75692	1.7109227
390.24904	4.3997098
392.12215	28.195493
394.09287	7.0539321
396.14598	5.0901964
396.79457	11.113991
397.72872	4.3336433
402.13685	43.898844
403.20093	223.72053
405.768	3.1412904
406.13523	19.939731
407.25781	4.3300724
412.29122	1.0628206
412.87582	2.9825723
414.68492	2.7045913
421.04667	3.354915
425.39882	1.7250119
429.31409	1.1190164
430.30973	3.0806432
432.17364	1.479287
433.20939	2.4307276
436.43621	1.6587017
438.74208	1.3212142
440.22994	1.2077796
451.73428	4.134713
452.72443	4.3035824
453.14532	4.8368234
460.11142	0.85149711
467.12703	13.437236
469.12653	3.9645332
473.39122	3.2622643
473.87969	4.4809421
480.0047	5.549271
483.32057	3.5031637
485.32244	1.4584384
486.21918	1.9394278
491.27323	1.5705362
495.78107	4.6618019
498.16397	1.5407515
500.79863	4.5027436
504.05724	4.9946349
507.15804	1.0922481
509.10185	2.4138736
511.70677	1.0048549
512.21568	2.9808546
518.14562	4.241912
521.33103	3.1006028
527.16423	171.1232
531.79467	2.5739174
533.59511	4.2022419
536.32763	3.492105
537.55074	5.4194277
538.2041	1.8904676
540.21204	3.3986079
544.54247	3.7898727
548.59818	2.6793732
552.28287	9.7407243
553.78102	2.4686382
556.23357	2.1441755
562.30046	8.2310002
563.32431	14.950799
568.08487	1.7255129
580.23131	49.960761
584.90805	1.5942672
591.3169	1.9679471
595.24549	1.7425877
597.32049	2.2161269
598.36347	1.1921896
607.35377	0.83587112
608.14416	1.9506726
610.22438	2.7332653
613.07968	1.1647371
620.239	6.3942381
625.26147	8.9172993
632.95069	1.2157036
635.84572	3.1291687
639.17821	9.1761484
655.38623	5.9667161
667.13086	1.2092608
677.34411	5.7398663
679.176	1.8484216
680.41376	0.80902162
695.25619	15.242534
701.42539	2.9217041
705.38623	1.7285904
709.32836	1.6728349
713.38808	2.6784112
720.26307	1.091618
722.30516	1.0771109
725.45241	1.1511448
747.12164	3.1644161
754.32739	0.96695288
765.55536	2.5708496
902.84576	0.97360225
END IONS

BEGIN IONS
TITLE=57: Scan 744 (rt=993.893) [E:\ORBITRAP\Laura\130123_OT_LB_Leaf\130123_OT_LB_wholeleaf_2.raw]
PEPMASS=641.78226 2646.3206
CHARGE=2+
SCANS=744
RAWSCANS=sn744
RTINSECONDS=993.8926
183.07463	0.2996816
210.96804	0.38095549
231.11983	0.36522347
231.93912	2.3933723
273.19022	0.34275158
286.61404	2.0742907
289.16967	2.5987123
289.70387	0.73515916
290.2798	1.5082768
313.23651	0.4369978
317.77965	2.509031
318.11223	0.61319503
319.05984	0.49917941
328.29944	0.66599182
335.0885	1.1061801
337.1437	0.40961494
340.78066	0.40968261
342.98977	1.2633376
348.07293	1.879224
351.91238	0.29466931
356.92721	2.4208507
363.02551	0.65526014
368.11001	1.6853456
373.38945	1.928587
374.87872	0.42800958
381.45233	1.0251502
387.21036	0.79583146
394.35614	0.2466865
403.22135	2.2378391
404.232	3.4542258
414.07556	3.8530246
422.16809	0.64854839
430.98854	0.68750617
432.00965	3.8412806
432.88757	0.57149883
433.95096	1.1301243
437.60294	0.44944954
439.93648	1.1640921
442.28495	2.8556812
443.73484	0.92039462
449.00165	2.6152513
457.02435	0.35217
466.24079	0.25743633
468.14405	0.46958052
472.27504	0.43920842
473.28283	1.2624479
489.23868	1.6651728
496.95501	1.6776097
501.21771	1.7459821
503.06828	1.3747936
503.87778	2.2401596
521.14996	1.6861425
529.09976	6.6227406
533.15295	0.86137021
546.02679	8.1958771
546.39355	3.765201
547.24977	0.97554758
550.59903	1.594569
552.08179	1.3220551
555.39132	0.42777439
559.08215	2.0168137
563.08736	1.1495588
566.13632	1.7050366
567.58631	4.6662445
570.10339	3.9774547
576.88368	3.6339617
578.55646	1.505712
579.1264	2.2711058
583.29772	2.6785597
585.21896	1.7668068
587.18719	2.134802
588.16922	1.5628149
593.17659	4.2334703
596.4619	4.0375837
598.84531	1.2484551
599.99499	1.7158871
603.19716	7.0484437
604.05769	2.7871537
606.39378	3.4356015
608.46888	9.1446868
613.23055	14.341775
616.11195	3.6255468
624.20753	21.458887
625.30792	12.884055
627.51482	4.4490649
632.84312	15.31643
633.23177	137.344
642.22082	0.51893529
654.16375	0.29039903
660.17246	6.6972983
675.76287	2.6586359
680.28597	8.7136436
681.3533	1.6158034
684.11659	0.88577751
692.15932	1.7777126
696.56873	2.0037469
699.328	2.0703729
702.85955	2.1505204
709.15774	1.0291226
712.24614	0.84316924
716.69144	7.0376395
720.27727	2.3576416
721.63769	1.1508354
727.50653	2.1218385
733.17691	0.94422905
737.26392	22.715446
746.97437	0.89284882
750.30762	0.75577967
752.21502	1.339455
768.21489	2.9779097
773.18756	0.82637665
784.77379	3.9028873
785.73299	1.7072856
791.18042	1.1771808
800.38506	6.5765265
803.95749	0.8278066
808.11902	0.86845796
810.6499	0.44250646
817.3595	2.4687041
819.33705	1.5591057
828.70861	1.4391321
832.81435	1.8722821
835.26471	0.76727844
840.83282	0.99454886
846.86044	1.0672622
851.31787	10.826568
852.17669	16.570252
863.2149	1.08634
870.32579	2.4333027
880.04977	5.3935223
886.1822	5.6386492
889.36702	0.63767668
898.43684	3.1711531
904.29144	1.3796999
914.18603	0.31953335
921.04418	0.60283791
931.44274	1.3228629
937.58606	0.31892627
950.36425	1.887873
965.40079	20.703441
970.80792	1.2059584
976.31916	2.2403633
978.18306	0.30847125
994.15377	2.9208667
1005.4643	0.34641568
1016.3957	0.81830041
1051.1071	1.4868082
1057.1472	1.3374605
1069.1626	1.2272804
1076.9912	1.4535934
1093.2279	2.2630815
1096.9783	0.81792488
1108.3311	2.7658026
1111.4353	1.3187035
1112.5552	0.58538465
1128.4117	4.8620121
1152.6422	0.66672389
1159.4332	2.157287
1167.1785	0.60035585
1185.3324	3.1687292
1226.787	2.4322086
END IONS

BEGIN IONS
TITLE=58: Scan 746 (rt=995.036) [E:\ORBITRAP\Laura\130123_OT_LB_Leaf\130123_OT_LB_wholeleaf_2.raw]
PEPMASS=453.71954 4825.8179
CHARGE=2+
SCANS=746
RAWSCANS=sn746
RTINSECONDS=995.0355
130.22203	1.2165472
136.03023	0.91948453
139.99075	1.4261414
147.04733	0.73228114
155.92425	0.73253336
156.98103	2.9735901
168.02928	1.0955986
174.00135	2.4681365
184.62166	2.6859127
185.06513	5.5572504
195.97665	0.81959007
201.91099	38.872618
211.07073	1.5670036
215.01004	1.5256946
217.0692	0.63201078
218.03934	1.2011017
218.97212	6.2187462
220.04547	1.4593491
225.97526	1.5795322
226.61921	2.1060592
228.10015	1.3319867
231.74628	0.50953808
235.22931	0.54796102
237.96323	2.2860516
244.51819	4.595535
244.89659	1.8432426
247.03374	5.0674642
252.86271	0.73248734
254.8756	3.3755806
255.6024	1.9681182
255.94503	1.044039
259.11092	0.7014668
261.1926	1.1311858
267.65802	0.70716939
273.04559	38.32142
274.91155	1.0348959
280.12895	2.3658262
284.17969	1.2001619
288.63858	2.123897
289.26069	0.47660572
297.91741	7.0635162
301.56905	1.2680887
303.93356	0.73177012
305.08881	0.44845754
309.79172	2.5188418
310.2409	0.60486229
313.91915	0.62751608
317.71914	0.87553243
325.33558	2.7305861
326.51613	1.2313144
328.00799	3.8237461
329.15462	0.73244503
330.12799	1.4933976
331.53576	0.8042259
337.18286	1.6619818
338.83052	2.1797719
340.11209	0.68516042
345.32416	1.5571392
346.67855	1.5944198
348.00506	1.7523478
348.73667	2.1568229
350.02443	0.74260373
352.98568	0.7306824
354.08622	1.4358509
355.08959	0.74292761
355.86062	0.5179106
358.63046	3.3300206
364.03604	0.78689983
366.80373	1.9275014
367.56769	4.8522549
370.15585	3.3151691
370.54515	5.7067279
374.48266	1.5101871
377.68212	3.3538034
380.23224	1.0555624
380.66973	2.0325648
381.18892	7.8512965
381.64381	1.4823108
385.23235	7.0588789
387.74224	1.9128049
391.05027	4.2018156
393.95145	1.0631339
396.58532	5.9776575
397.95265	3.55701
401.13273	1.4571892
404.48489	2.7526207
405.28039	1.8744995
407.38964	3.0824899
410.45191	2.5839089
411.09634	0.85002746
416.16565	2.8160981
417.68693	4.4376217
419.76393	1.1061327
420.14864	1.3497349
422.24698	4.1586171
423.54505	11.234575
426.47362	1.1621673
427.72979	4.2324566
429.11265	1.3024291
432.30196	7.5068125
435.57332	5.1774566
436.02405	8.3504776
440.46089	17.252091
440.9736	6.0016241
444.70329	131.74318
446.54377	45.617145
446.98819	7.3516471
448.75947	2.6900115
452.56259	1.4947867
460.36592	2.5956654
463.43371	2.948929
469.0378	2.2265623
471.13275	1.2520817
471.82836	1.4868695
476.1375	0.71536371
480.34331	1.8897899
482.32447	2.3441869
484.24269	1.7557119
486.1998	1.3830618
487.45945	0.66959562
488.79374	1.112687
491.23078	1.0260919
492.90776	1.1843207
495.14326	3.0183306
501.31944	5.9441329
504.08066	3.9955371
507.18299	0.90103575
507.67379	2.6307719
516.52582	1.5405005
521.24772	2.3846477
522.25811	2.4786692
526.53869	1.4651739
529.73353	28.164249
531.77748	1.5878816
537.11875	3.3126252
540.35964	2.4512143
544.08944	4.2952403
545.20422	1.6752357
546.75201	3.4191955
548.24733	2.4779749
549.67245	3.8682389
554.80264	3.0851312
556.14478	2.0304153
557.39265	2.4117542
560.26311	2.4973895
561.24533	6.0698315
565.92743	1.2087864
570.02923	2.4912313
573.8617	1.7314414
577.22967	6.7125463
577.74175	9.0883882
578.80939	13.669148
580.61614	2.8429219
586.26557	46.111971
591.63321	1.733132
595.0111	1.9073407
596.08569	3.2494731
605.46045	8.1060459
606.70951	2.6744407
613.54158	2.84442
615.05729	2.0367212
617.23704	1.0242323
620.96129	4.4458124
623.48631	2.6699374
625.19882	1.2163854
629.99579	1.5223257
634.25661	106.23528
643.91182	0.6305418
647.3	2.2994064
659.40335	16.928125
662.33699	1.8437032
665.35284	0.95573854
671.21855	4.1321748
672.94749	1.3390248
676.26326	1.598315
682.02713	1.5340568
685.2703	0.84554087
691.19415	1.6655602
704.95017	12.464924
705.27989	45.487853
718.1993	0.86456521
723.52813	0.84367421
732.19303	1.0909611
735.024	1.9246529
742.26575	3.4565946
743.28557	1.6877521
751.28186	1.0140298
758.34071	2.6462236
759.31162	5.4200773
760.32874	1.7414385
767.99843	1.2274808
774.34809	2.4806767
790.3057	1.4638829
792.06492	1.9755868
792.90888	0.77984609
801.2501	2.1633718
802.02074	0.94524441
813.40992	0.83933263
825.18999	1.3101914
827.83631	0.89023577
835.22741	0.85472474
837.39923	1.6483869
849.43615	2.8907718
853.99822	0.77470439
END IONS

BEGIN IONS
TITLE=59: Scan 748 (rt=996.061) [E:\ORBITRAP\Laura\130123_OT_LB_Leaf\130123_OT_LB_wholeleaf_2.raw]
PEPMASS=566.94138 2852.1118
CHARGE=3+
SCANS=748
RAWSCANS=sn748
RTINSECONDS=996.0612
165.20331	0.414581
167.85637	0.58871148
174.65053	0.76176697
175.10763	0.93547384
181.28521	0.95400497
182.79279	0.71618378
186.87501	0.71952155
192.07135	0.37136962
192.90896	0.73388189
194.0752	0.25001791
195.0933	0.57807798
196.13316	1.187328
204.31012	0.91965912
212.98467	0.21339854
214.95828	0.424336
225.86154	1.6909919
227.19668	0.84329579
228.02458	0.43217949
238.03885	2.5650836
248.04377	0.45081828
253.08177	0.73444224
254.14716	1.1785299
255.22795	1.9559633
257.14299	0.9341244
257.86542	1.9589763
272.06717	24.564801
273.13102	8.9530827
274.13373	6.248976
274.95443	0.56526793
284.8023	0.83032164
301.64894	1.0249173
303.06992	1.7966413
304.17437	0.55216481
308.56558	2.8748379
309.73664	0.59817917
310.84371	1.0797885
313.98968	0.98831273
315.11512	4.0415482
315.69062	0.83443481
318.01419	0.59182263
336.7108	1.3273463
337.16673	2.0154866
344.20685	1.304904
352.88281	0.48184925
354.18624	0.26600035
357.16529	0.94246888
367.92738	0.26204113
370.13811	2.1924558
378.63379	2.4074672
388.1342	8.4234868
389.19419	3.871262
392.80909	0.91939171
393.58784	1.5781187
396.29346	0.72311646
398.17321	0.77324153
402.50497	1.1647151
404.76041	0.4789399
410.71331	0.8595404
411.95027	0.93154229
413.33557	2.8144481
415.33931	1.2242427
416.46408	0.63889017
426.50091	0.26899561
430.63672	0.74608778
435.74908	0.84407546
437.9284	1.2457565
442.16952	1.6762404
445.53957	0.90400114
445.95645	2.9135581
446.78947	1.2475223
451.48174	1.8057713
452.04873	2.1465298
455.05648	1.9740351
458.18421	1.9357169
462.69332	4.2827693
463.17309	1.2149508
469.00881	0.72182048
470.59477	1.0753082
471.10712	1.6219534
473.54923	0.79458744
476.02264	3.1992669
476.63556	1.4522761
477.47779	0.39160671
483.53177	19.339681
486.99523	0.85597204
492.40919	3.3603659
494.2956	4.623445
496.70973	1.9051417
499.72307	2.5004163
502.19961	1.0526731
504.14879	2.7994603
506.05073	2.8163335
508.21164	1.0008328
510.1002	1.5463422
515.07861	2.1820433
516.83444	2.4701517
522.11723	5.8529556
524.29244	2.007138
526.67238	12.391001
530.21166	1.5011628
532.35032	2.7031004
532.86095	6.8828225
535.68882	7.0890113
536.1966	14.892915
539.06396	0.75815502
541.26297	1.3914199
542.28333	2.161406
543.68253	7.890072
547.97288	8.2037186
550.1748	9.4740139
551.79672	4.9652557
556.6947	13.477269
557.82144	6.7472105
559.87397	6.6588415
565.85033	1.1739336
584.43902	0.56818798
591.39129	3.0124451
595.54671	0.51633148
598.26449	1.8945513
600.13133	3.2457993
602.34214	2.2529667
607.78523	2.0950041
611.10327	1.4584616
612.24663	3.1795516
620.22525	2.7020674
621.91222	3.4162211
629.11085	22.063461
631.36893	1.4546659
634.85504	1.4812494
636.3775	2.3071209
641.12251	1.0952801
641.60548	1.6769715
642.73503	0.60570652
647.09178	4.070612
648.81932	2.5546137
656.27997	27.313047
665.31018	1.3877759
666.12427	2.9217771
668.02227	0.99454886
670.98073	1.740526
674.25116	0.40378099
681.2763	1.0345419
687.11267	2.7764377
690.64377	1.8813329
693.51583	0.44503462
698.12426	2.9061877
699.13682	1.6760638
705.30469	1.327739
705.94311	1.5198411
712.68165	4.7372796
716.85671	1.7318625
719.65721	2.3535003
725.19207	7.936298
727.60859	1.8668575
729.69206	0.72590948
738.30085	3.6721811
742.41956	2.4871069
746.2054	1.4296881
754.72172	1.7300332
759.22163	7.155236
766.78149	1.2712116
776.28376	2.6012352
777.90608	2.3117349
783.42337	1.1400706
784.50299	1.9706736
787.03906	1.4642547
792.45556	0.91866308
795.00636	0.63493712
799.10577	1.311932
805.55407	0.93651016
815.22172	2.6819008
819.73132	1.9945075
820.2321	0.6599103
824.76751	1.3986163
831.08461	1.4462317
835.06808	0.67534462
850.30712	1.0130063
858.24569	79.13748
859.2124	20.985611
868.46263	1.636206
871.502	2.0495655
872.60622	0.66457164
885.32691	2.0258554
886.46499	0.74888989
904.17389	1.817401
919.24401	1.4730782
925.27492	1.3023516
929.49606	1.0161594
936.83233	1.8170848
941.39193	4.3057811
947.31738	1.1656191
958.92785	0.53720425
975.39178	0.48909106
988.61761	0.67313269
1013.1826	1.3302376
1037.3319	1.4936243
1052.162	0.29572884
1071.2941	2.1077643
1165.1554	1.3916826
1278.717	1.9793336
END IONS

BEGIN IONS
TITLE=60: Scan 749 (rt=996.746) [E:\ORBITRAP\Laura\130123_OT_LB_Leaf\130123_OT_LB_wholeleaf_2.raw]
PEPMASS=432.2622 3489.5103
CHARGE=3+
SCANS=749
RAWSCANS=sn749
RTINSECONDS=996.7457
128.86852	0.63549218
130.13536	0.94537901
137.87172	0.53234411
139.03595	0.2060006
144.90538	0.52263612
146.99051	1.2626926
151.15733	0.99008609
157.90758	0.44789257
158.88078	1.4243161
165.11031	0.26982592
169.07776	0.79984683
175.19199	0.91408791
178.20209	0.76006072
182.6763	0.22932208
183.1404	0.41328
184.74117	1.2194408
185.11398	0.27424784
185.94711	1.0036011
193.09804	0.24134094
193.95644	0.31074717
196.84955	1.1216633
198.03184	1.8713131
199.23781	1.6345186
201.04302	0.51843135
201.96049	1.4840436
202.92136	2.768971
204.88978	0.55850008
208.85166	2.8967553
210.94405	5.8235342
212.11684	1.4073422
212.83492	0.83996036
215.43763	0.40590644
215.82056	2.9239336
217.17568	1.5799742
221.97577	1.5528798
222.99609	1.1083699
226.74473	0.72717555
227.0593	3.2818292
239.78007	1.338824
240.19979	0.20428342
243.6824	0.4206416
246.17743	1.522601
249.02636	1.8665462
250.11704	0.7125285
251.77856	1.5746328
254.03811	0.71725502
256.2091	0.32931075
258.08079	9.8760214
267.029	5.5664491
267.89903	0.71610416
270.05584	0.20791288
271.26892	0.53954128
273.89529	0.40411304
275.17261	1.9693945
278.97168	0.39405447
283.03936	0.37265166
285.0003	0.66142314
285.91943	1.7560416
291.93686	0.34146991
293.38986	0.39425618
294.07248	0.44813331
296.47866	0.61796243
299.51154	2.6674402
300.82966	0.99886699
302.97069	0.33060477
309.11288	2.4724257
309.93549	0.57661394
312.76844	0.40366186
314.04632	0.52476251
314.7668	0.73310352
318.55565	3.6277282
320.75187	22.933266
322.75442	12.329294
326.04671	1.4608112
327.20836	0.35500585
329.20602	2.2562771
334.83916	0.32800023
337.16341	1.4109092
339.22554	2.8125144
340.01842	3.2780301
340.92864	1.8964518
342.22802	1.4971214
345.87088	0.94844101
351.18169	0.92485743
352.12999	0.43471057
353.70753	0.70204543
355.15389	1.8765687
357.88589	3.1514872
358.82092	0.94017467
360.97911	2.6175292
362.2041	1.2930936
365.22658	9.2611345
365.96969	4.0922208
369.16111	1.8867412
371.14817	7.5330504
371.96324	3.3126709
372.99663	2.5735005
374.99776	3.923437
375.75417	3.9133482
377.20711	1.4937222
378.8327	1.2207291
380.08009	5.22685
380.52644	7.1620586
383.29328	1.3638241
386.86196	3.0964676
389.18192	3.0525378
389.83451	4.0693564
392.38056	3.5898913
393.38458	1.0579536
395.16202	1.2615991
396.16087	2.0153159
399.27134	5.9244531
399.74438	2.0948388
400.64375	3.1991864
401.5523	1.524386
404.15648	5.2494465
405.04367	4.0189251
405.74669	1.7892789
408.04019	5.855653
408.77625	1.3564401
410.82972	1.1920713
413.83987	11.531002
415.79219	2.9972297
416.73244	1.171685
417.76788	1.1186352
420.45491	24.090295
423.30245	25.469932
426.17975	117.03011
427.86073	6.0963629
437.17413	0.72407764
438.61737	1.6626397
439.91566	3.1047637
442.32628	0.65867304
444.13061	1.4566072
449.06248	1.0304147
452.20208	3.7643116
452.84883	1.3586377
454.2378	0.89434717
457.58315	9.8047931
459.6702	0.57014361
462.24942	2.0681718
465.07439	2.2786341
466.61651	1.7335729
472.22453	3.4571594
473.78003	1.9888852
475.70833	4.6912105
476.30607	1.1710345
479.14803	1.070953
481.50949	4.7764279
484.68007	2.2560614
485.36747	3.1460569
487.44553	0.80069417
488.43899	0.75867602
490.54219	2.6381224
492.96657	10.717623
495.36144	0.88900679
501.62071	1.1821878
502.03559	1.6738372
503.44711	1.738548
505.16907	2.2876482
508.86181	4.8325611
511.10268	2.3443466
515.49571	11.671189
518.37683	1.0286693
522.49223	2.5967666
524.13651	1.7521993
526.24277	1.2626678
527.42948	2.8257858
532.67837	2.8693754
533.73558	9.3191405
535.78906	1.3782858
541.31026	5.9475298
542.71088	2.5434293
545.17484	1.4227545
546.74561	4.5441046
550.4299	0.7849122
553.04847	1.6096719
555.1956	6.6730825
555.70753	18.538073
556.5048	3.324645
558.65483	2.6171394
559.95976	0.71745051
565.19024	2.8682239
565.97971	0.82659169
570.32125	2.9298137
573.60859	0.7018634
574.53117	2.3807413
579.79692	4.1122081
584.18608	2.9639283
584.75673	1.5655727
588.45773	6.0654613
588.93371	9.0214233
589.9181	4.0846978
591.70596	2.289678
593.2092	1.3314558
595.1656	5.5737177
598.12778	5.3410075
600.8047	2.0917658
604.22678	1.4254022
605.75398	0.62480551
607.21068	0.89397983
612.03411	1.0363686
613.24369	1.9268538
616.84739	0.59131994
617.32628	2.957327
619.31777	1.1466973
620.19757	3.5240047
626.47761	0.33549845
629.59332	0.58790484
635.96361	9.0078471
637.56252	2.5143276
640.73907	0.75738112
643.25246	0.43304293
644.36551	0.82994642
646.61132	1.4555578
652.29935	3.9196222
653.67889	1.3973353
664.0377	1.845084
667.42813	1.7685528
669.32242	1.5030501
676.57264	1.2000634
678.42776	0.64855429
679.35416	1.1351229
682.89144	1.4411396
685.99347	0.98499447
692.21484	4.4002103
694.70574	1.0620693
705.30171	0.94707069
707.42042	2.6958049
712.48159	0.93266171
714.29662	0.8087019
717.33846	1.8048582
719.92962	2.5330852
724.48862	3.6172996
725.36244	1.2303992
734.40789	2.1622099
736.47646	0.82385623
740.4923	1.1795558
744.60308	1.1750028
759.02407	5.8969374
761.3496	1.2507026
782.07885	1.4237367
787.67877	0.5208551
804.14224	1.5346691
808.61731	0.3165775
817.83155	1.7635269
820.71312	1.5814861
824.3843	0.70003706
838.47509	0.72252362
857.14337	0.41188423
863.5805	1.6078235
876.10859	2.0670217
880.24975	1.8638339
913.43398	2.1026047
916.30517	1.4808291
920.46283	0.37455635
923.19384	0.39271219
937.13275	0.4464336
950.3833	0.60815734
985.48502	2.20812
1049.5778	3.7968412
1077.3236	0.7316723
END IONS

BEGIN IONS
TITLE=61: Scan 751 (rt=997.915) [E:\ORBITRAP\Laura\130123_OT_LB_Leaf\130123_OT_LB_wholeleaf_2.raw]
PEPMASS=489.25808 3775.8467
CHARGE=2+
SCANS=751
RAWSCANS=sn751
RTINSECONDS=997.9145
146.85431	2.4525841
147.1669	0.86285802
154.94441	0.44108355
158.00296	0.99388922
173.04397	5.1200119
182.67642	0.49547749
189.00581	0.58942551
196.74518	1.088787
200.96131	14.014153
202.84804	1.2582088
206.97555	1.8222066
214.20855	0.46260093
220.60083	1.8164557
225.19929	0.45550236
225.74427	0.56500305
226.97003	0.46626916
229.06178	0.42300646
234.11425	10.098279
234.63134	1.4308825
235.00559	4.4942344
240.09705	0.41638783
242.97849	0.8187775
243.80148	0.34970947
245.02797	1.5455145
246.10458	0.36444629
261.17828	1.0965647
270.03846	0.97654726
272.11465	0.50698842
276.09707	0.38685488
276.55332	1.5776175
277.73533	0.36304891
283.06634	0.65590387
286.90792	0.44509133
294.72273	0.7882687
300.92378	0.84564908
301.89733	1.1065764
310.3907	2.2694122
313.10003	2.1934287
314.16072	0.83017887
319.01916	1.6706136
324.27879	0.49734978
325.43498	0.43722188
326.41961	1.4596344
328.81014	1.0932542
333.09534	5.8938823
334.7106	1.3524386
335.9529	0.50065502
342.18102	4.0916517
343.04412	13.458985
346.94357	0.72398126
357	1.3861183
357.96119	0.9579551
359.95285	4.486561
361.01614	1.6764517
362.14739	0.99647597
365.05072	1.9936756
366.18901	0.35898577
366.60777	1.4755365
368.71899	0.43148309
370.37444	0.76212133
372.38118	1.0822598
373.71137	2.6138527
374.90591	0.94783972
375.455	1.3495487
378.7752	0.7726697
380.35657	0.61455009
381.82275	0.48633354
383.67869	1.4747059
385.13349	1.6514298
389.13532	48.641506
394.79777	1.1278717
396.9844	3.1666164
400.92131	0.81842404
402.57696	1.4303677
405.1111	0.71759396
407.09719	1.4250195
408.20322	0.44064206
410.69419	1.6667733
414.92781	1.4643591
418.08523	0.89847608
419.04079	1.4684813
420.0889	2.2454714
423.34441	2.6507351
425.42177	2.1778398
426.91538	4.4588302
428.89057	3.9839461
431.97957	5.8348671
432.51518	14.086296
435.90605	0.45320152
438.95877	3.0861046
441.8633	5.9463185
442.71355	4.3583242
445.06235	4.6674516
445.82353	4.9285443
448.64264	3.349237
452.75515	2.9273281
453.92894	7.5117568
455.18151	3.8984945
457.58057	3.818531
459.05263	2.0900074
460.24165	3.7090878
461.91479	3.7707141
467.42429	22.407257
470.07219	9.8966395
470.69801	11.804194
473.4095	24.285426
479.12793	32.244221
480.16918	56.950502
481.94724	24.363826
482.82414	6.2513706
488.56111	1.4939807
489.91412	3.1802983
493.63837	1.9842973
496.64956	1.4359604
503.88589	0.83781589
509.86774	1.6090565
513.11036	2.297564
513.75802	0.842617
515.14759	0.92064092
517.28736	0.71053707
519.32725	0.88071606
524.19004	2.901122
526.28355	1.6149901
528.17598	2.3932545
531.21833	1.0448086
534.23407	3.700091
535.825	1.6322572
539.80879	4.0701757
545.87707	1.55235
547.13686	0.54907063
547.47707	0.99864694
553.37244	3.3175009
555.37816	1.7054343
557.14581	0.85576439
560.13737	1.5151299
561.14635	0.91130225
568.96404	1.7338928
572.28376	0.65612557
572.87823	1.4842805
574.43066	1.688342
578.06683	1.887672
582.03485	0.91808815
586.22296	0.54165895
594.06607	5.2578193
597.03457	2.0231571
601.25514	3.352643
603.5539	4.9281865
605.45132	0.90768889
608.25884	1.8020074
609.17505	2.7903685
617.24103	42.746239
622.18382	2.1397408
625.16323	4.6737064
625.80555	6.4146325
630.80544	5.3005086
632.66238	2.4857764
633.2915	6.1003631
635.10426	8.3527392
639.2216	2.3288519
639.62928	3.297941
645.20385	2.7260241
646.09535	4.4392384
648.05088	3.2088278
651.12868	1.7185464
657.97271	3.5199503
664.3199	2.8803807
668.2904	0.94794635
678.18651	1.9032295
681.26328	2.2593523
684.67734	0.9902801
686.1612	0.72402672
687.82179	1.136247
689.86637	0.78228499
692.92421	1.2439377
695.33792	1.6061265
701.35812	3.9815769
702.37296	0.96256408
706.03552	1.4375721
713.16564	1.7955584
716.13397	5.0945406
726.05493	3.3274524
727.2249	3.1109561
732.64674	3.4579127
741.13668	8.3420664
744.18445	17.10263
748.2471	1.4771492
755.01849	1.194706
759.96039	5.3239017
763.14794	1.7555794
773.00059	1.7827645
777.29088	64.161106
782.02166	0.53003476
797.2077	0.98488976
813.14199	5.3777114
825.25433	3.0442289
830.76324	1.3412294
831.23585	3.0412242
846.35311	2.9644809
864.22534	31.942419
875.26519	1.1759307
958.38999	1.4409691
962.69585	0.92405586
END IONS

BEGIN IONS
TITLE=62: Scan 754 (rt=1000.12) [E:\ORBITRAP\Laura\130123_OT_LB_Leaf\130123_OT_LB_wholeleaf_2.raw]
PEPMASS=492.26753 3807.4143
CHARGE=2+
SCANS=754
RAWSCANS=sn754
RTINSECONDS=1000.1208
157.76359	1.2565561
168.94554	0.98097507
175.07113	1.3292624
197.87325	0.70854557
199.27649	0.88086386
200.94861	1.3241003
203.03707	0.68959814
209.1857	0.55019508
212.93714	0.85410873
215.9808	0.70554172
218.88089	1.1623487
230.11193	0.76626198
233.86801	0.95334964
234.62736	0.48269879
240.2075	1.4651862
251.1619	3.0857903
254.21443	1.6526888
255.24474	0.47397721
268.30058	1.4166787
269.08092	0.46409081
272.12508	106.91633
278.59598	0.62808129
286.91077	1.5563549
295.13859	1.7522116
299.89933	1.664977
310.75136	0.69846732
312.06079	0.93589318
313.36415	0.72453657
316.88921	1.0864037
321.88155	0.57881752
323.97231	0.87069563
328.92542	0.5694455
333.22035	0.61314176
335.01162	0.55450467
343.21025	0.94988765
344.30925	1.4163686
345.12228	5.8303328
346.16878	0.59898964
350.52638	1.8864743
353.15527	1.0332025
355.18481	2.163358
359.27775	1.0085602
359.95103	1.6486367
361.16188	2.5307542
365.0543	1.5459426
368.25699	0.68371519
375.05305	2.9764915
377.98707	0.96254532
381.58511	0.87762955
382.42782	1.0893034
383.74844	1.7102039
386.9889	1.1998197
390.03018	3.969646
390.6542	10.688332
397.03097	2.667517
398.04431	0.64934037
398.42209	0.69802761
402.89587	3.1845412
403.63123	7.7841418
404.22603	2.0796758
405.38304	0.92436335
406.93623	2.7780604
409.37025	2.0077406
410.20366	0.71789973
413.88695	1.1407839
415.73993	2.243625
419.61084	1.1515443
421.50767	2.1039722
422.03637	6.4116211
426.25549	1.6394096
428.71948	3.6239709
430.78538	3.3014947
432.08908	6.2397744
435.49877	4.7771835
436.37843	2.2260449
438.82399	0.82575752
442.15202	2.7920225
443.06777	1.894392
447.12414	2.8599296
448.1517	8.3096975
450.82065	4.1118999
453.74066	4.2735852
458.72058	0.76249507
459.39288	2.7719105
460.25027	1.1062125
462.52456	1.8662766
467.91301	7.9574608
470.1302	3.7179994
473.11271	5.0266871
476.08965	3.3711598
476.60673	5.4478027
479.30521	3.5179706
481.62347	9.0229458
482.22104	23.088198
482.79265	38.441263
485.07312	15.793364
485.86807	6.7131879
491.13952	2.6696347
492.44858	3.1845684
501.3212	1.0805611
512.48882	2.1886652
513.75301	1.1466815
519.25297	2.2820629
523.32482	1.6241119
528.43365	2.2684249
532.25805	3.5966231
533.11496	0.69314649
541.38963	1.2667702
545.99235	0.7114752
546.47251	1.4434879
550.7538	2.6822893
559.23984	1.4669162
560.08779	2.4325088
568.30374	1.1787049
569.04266	0.48159973
570.34668	3.4162647
581.02738	1.0735872
581.92126	1.4357528
585.68367	0.75207536
588.12709	1.5052857
590.23807	1.0973334
593.78565	1.8673427
594.66621	3.900449
600.27759	2.4621174
607.7645	1.5674766
613.76275	8.164048
614.92074	1.9762825
617.18874	1.9801576
618.20966	3.4268019
621.77339	2.7868035
625.12425	0.9291062
628.97308	0.6316262
634.59627	1.7313638
635.8817	3.4920638
638.94898	1.6581807
645.24663	2.9201027
650.20318	1.5055727
654.95039	2.3653021
657.25568	1.7710042
664.11572	1.9638532
667.5621	0.73846074
669.05194	1.3585637
679.47496	1.5532245
681.16739	1.2585415
687.12338	4.4045585
691.35038	2.2901697
695.36419	2.4433201
698.10541	0.72561436
701.20862	1.1956925
706.33947	1.4744613
712.28715	219.3125
715.20112	20.7799
720.32195	3.3387265
724.16141	2.0483382
734.22908	1.9080695
738.27648	1.9128279
747.20982	10.140094
749.07715	2.4484241
773.16953	2.9925931
779.29775	9.0051333
780.05299	3.1216638
791.97545	2.5655809
796.45212	1.156455
798.27487	0.94685661
800.45092	0.58758384
806.28173	1.1554218
811.67956	1.5440252
818.11359	1.269051
836.24821	1.1477244
838.45995	1.3649235
852.14378	1.7276511
853.28045	0.6922945
863.16005	1.6804696
867.96507	6.252996
877.85112	1.3950469
917.96328	2.4667321
END IONS

BEGIN IONS
TITLE=63: Scan 758 (rt=1003.54) [E:\ORBITRAP\Laura\130123_OT_LB_Leaf\130123_OT_LB_wholeleaf_2.raw]
PEPMASS=525.95464 4724.0078
CHARGE=3+
SCANS=758
RAWSCANS=sn758
RTINSECONDS=1003.5375
173.9849	0.70671044
175.07637	1.158988
178.15691	0.44729357
179.02376	0.39874227
182.09768	0.34540632
186.74374	1.5824979
187.008	0.13032603
198.95148	11.37836
201.20883	1.7371048
209.04474	3.2719241
211.92824	0.57008345
213.09802	0.25582851
218.10743	0.47192885
219.10883	0.59289658
222.88864	0.58846579
226.06483	3.0406543
226.93457	8.2219073
235.01404	0.62020537
240.28567	0.31177251
241.05819	0.99819644
243.1399	0.29352248
243.89788	1.3981082
245.17504	0.74216453
255.10266	0.38378349
258.8509	1.0169633
260.92054	0.71917944
266.35644	1.7283226
272.319	0.50462901
287.7912	1.2119384
321.30396	1.1803259
325.7052	0.28476948
330.0769	1.4486542
333.65088	4.2618628
337.22611	0.32162939
337.69787	0.4861092
340.96091	2.8984214
342.06683	0.63023218
345.1884	1.5924932
348.03192	0.98982539
355.25109	1.7140052
358.03057	5.1011606
358.71786	1.5547911
364.6766	0.52815519
366.94661	3.2705689
370.12044	0.88103602
370.58324	1.1352844
373.61605	0.35944517
375.88408	5.8003977
378.58459	0.59352927
386.97751	1.1994286
387.87093	0.6593816
394.99051	1.3975849
397.07507	1.609117
402.22083	2.4428882
404.70038	0.87421966
405.9722	0.67151863
412.2198	0.87578583
414.53873	2.2887249
415.42104	1.2795033
424.73989	2.1993155
426.42179	1.7608477
427.63787	0.34641084
432.51546	11.560562
436.09142	1.8455509
437.93423	3.4884638
441.18009	1.0902567
442.03878	0.4764079
445.00889	4.7076439
447.11674	3.0550653
450.53574	7.582799
451.41084	2.1694685
453.99154	0.38802192
459.11444	4.7894193
462.0962	4.2584606
464.12914	0.49178625
465.95549	1.2058325
466.86852	2.8327013
469.15258	3.8973642
471.29017	3.1374153
473.30089	1.7685073
477.204	4.4594063
479.18931	0.8564655
480.07225	1.0623926
481.1773	2.9389489
482.93396	4.2321146
486.14298	2.5672673
488.26668	19.922962
492.88169	1.2470503
494.09156	1.3069887
496.7243	23.0076
497.29789	6.494676
499.66781	3.2570791
501.17174	2.31339
504.883	4.6654427
507.37336	5.4031087
508.28193	2.6973388
509.56254	3.4295174
511.21636	8.0023866
512.29838	4.2894598
514.70603	18.559896
516.15434	12.585168
517.07935	2.8265999
517.61976	3.6855769
520.13104	28.772117
520.76542	10.150162
525.91163	0.9866255
533.24225	1.6313133
536.35807	0.85328496
539.36444	1.0402093
545.79608	5.6450456
548.83129	1.6953012
550.27401	1.5175303
554.30024	7.2564934
559.19106	3.7256508
564.32463	1.530499
566.04705	3.3415176
567.84337	1.4960636
571.25817	1.3440481
577.29469	1.230093
578.08047	2.9002891
581.45131	7.4882327
584.11661	17.190887
586.41541	2.1357905
587.32009	1.1185642
593.19872	0.78205695
597.82594	2.2026808
601.26127	5.7810263
602.06878	2.3223064
603.12099	3.9183241
604.98951	1.7477384
605.74043	1.6174049
609.04413	3.1640058
610.25919	3.25796
613.3211	0.44781281
618.31396	6.6172058
622.17145	18.43838
625.34805	2.854443
628.86168	1.2213246
630.14966	2.2831726
631.27726	0.84906854
638.94795	1.6400246
641.05993	1.3215187
643.8442	3.3587893
644.76724	6.6135937
650.1728	1.2210054
653.30175	9.8923291
657.75947	18.766052
658.18009	3.4410976
659.05264	1.7301965
659.82733	2.3245451
666.31493	15.12948
666.81289	63.380512
675.26019	289.29045
682.0625	4.3572137
687.58147	4.5098538
692.13457	2.009978
695.28201	0.7791065
696.50568	0.21902131
701.79327	1.237289
709.75485	4.8072284
711.2635	6.501426
715.80247	4.1221083
717.13189	1.4883886
723.41868	13.427872
724.97548	4.4130242
728.16009	3.0251428
731.81142	19.792648
732.73259	8.5005363
736.84287	4.0781414
737.51625	5.0977331
750.40864	2.5375192
753.39204	0.40141624
768.05041	1.4690639
773.03309	1.7973639
778.94863	1.5500029
788.19625	1.9859054
790.39229	0.37868216
793.75468	2.3841221
797.9574	3.5929533
804.20771	6.4468676
808.43634	3.7610463
812.31501	0.56342017
816.17944	1.0484826
823.92513	1.746793
826.36688	2.4115024
828.23792	2.0591138
829.42613	1.0337163
838.62386	1.3459084
842.39428	2.4814257
843.84566	1.80943
852.18848	2.2578662
863.29912	10.072582
865.61314	2.1614008
877.1857	1.2815143
880.22717	1.4672221
891.44231	2.4627345
906.32109	2.9295714
910.90307	0.94841638
918.32549	0.81641626
927.36498	0.57258902
954.42279	1.7578879
965.14495	0.59855276
971.25377	0.72964904
988.27565	2.3518994
992.5245	1.6194222
995.37433	2.4447322
1071.2221	3.2482151
1089.215	4.0392103
1106.4024	3.7451028
1212.5199	1.280099
END IONS

BEGIN IONS
TITLE=64: Scan 760 (rt=1004.68) [E:\ORBITRAP\Laura\130123_OT_LB_Leaf\130123_OT_LB_wholeleaf_2.raw]
PEPMASS=425.45724 3729.1287
CHARGE=2+
SCANS=760
RAWSCANS=sn760
RTINSECONDS=1004.6798
128.96195	2.04735
130.90362	0.30044509
143.05565	0.25755669
145.1942	1.2792029
147.26336	0.39499387
148.84878	0.44301861
152.92299	0.67328975
157.20176	1.3826834
158.01579	0.53823587
162.97874	0.99250158
167.10477	0.44658073
173.09128	1.2287953
174.93476	3.3210895
177.97447	0.48366472
184.10597	0.28952768
185.01599	3.3173741
185.99999	1.6747273
186.85981	1.0763046
191.13095	0.72055622
195.91599	0.28869039
198.92769	2.7754819
200.04328	0.7689189
200.89941	4.7918239
207.00103	0.7297799
208.0334	1.0080093
208.89956	0.28001372
209.94812	0.80507768
211.00442	2.112861
213.06456	0.82922327
214.01206	1.0412686
214.86555	0.41019103
215.35156	0.60746965
225.14174	0.60873234
226.88447	11.263611
227.21588	1.8163413
228.0433	0.87630567
228.75511	1.0018924
229.10596	1.7912288
231.13119	0.60622857
232.03877	1.0200167
237.03048	0.28887839
238.7057	0.22675257
239.96106	0.9701972
242.12955	2.8486388
246.15027	0.67860638
247.08956	0.30471748
250.87839	0.56865253
257.05825	0.2838438
258.08278	0.95721166
259.72556	0.85236013
268.91572	2.3586592
270.08764	0.92964153
270.63553	0.67537243
271.03864	0.19371411
273.64251	1.2067885
275.20602	0.60721792
276.36055	0.38129322
278.00589	1.4556968
285.68593	1.7826232
288.26166	0.86820069
289.15772	0.47278008
290.54224	0.80015679
293.54019	1.3311086
294.59173	2.5333765
300.20844	1.9239897
300.44129	0.60212163
301.08297	0.17783727
303.95072	0.88649545
305.2625	0.98105676
305.78454	1.6551949
306.96132	1.0597
310.18838	1.4337665
311.0954	1.9622787
311.89147	0.97063298
313.05476	4.3573074
315.05968	1.192202
315.72357	1.6339828
317.29495	1.2793624
321.81079	2.2004596
323.90546	2.4263778
325.19323	5.8258011
327.49686	2.7494801
327.94487	0.59986743
328.93027	1.3463742
330.06851	0.48476718
332.11068	3.8637126
332.93907	0.6045321
334.16938	0.32691828
335.09821	0.8640062
337.60092	0.40416856
339.67919	7.0035798
341.30251	0.84768469
343.80356	0.56216582
344.50112	0.77384461
347.28228	1.3965123
347.83313	2.2611064
353.51876	2.1648389
354.17941	0.73748251
356.14195	1.5263755
358.96406	2.0184732
363.15598	17.799529
365.06194	1.5935795
367.69789	12.938578
370.33921	5.6126877
370.94852	6.6424503
374.64285	1.7336322
377.63596	0.33022897
380.80506	3.2612069
382.62696	4.3470317
385.29284	3.4685427
386.59677	2.0580005
388.11347	4.6739882
389.94944	8.373833
393.16129	4.5357765
395.34132	4.0863495
400.8218	8.8785277
401.79056	6.7768333
405.23192	1.6493175
405.60155	4.0971902
406.44186	0.65315561
409.34782	5.8925186
409.74679	1.5681357
412.37772	11.505256
414.1516	18.13224
415.19104	40.904245
417.78233	14.345494
418.77162	13.04403
420.95874	1.6701558
423.61332	1.8526361
424.7732	2.2362993
426.86384	1.9047996
428.78691	0.57747207
434.97824	1.5258374
436.04569	2.3364241
437.76733	2.9410087
440.49514	0.68638092
441.60143	2.7488811
444.08729	0.42370883
445.03241	1.4895145
446.23712	0.33074364
449.44	2.2380957
450.88408	1.3394964
453.0635	0.47890333
454.38056	1.2541135
458.31981	1.4739956
459.28112	2.4860751
461.94013	1.2242875
463.43248	1.4613376
466.39406	4.4721781
469.07647	3.2044644
471.05853	1.5407367
475.08133	2.7303234
476.04801	1.6643464
476.83445	1.0589867
480.09278	1.9069865
481.17781	1.9484632
483.47103	5.524147
484.51124	2.672586
487.14062	3.9090721
488.27642	2.456464
491.77546	6.5905178
495.30634	6.4474142
500.668	5.5897905
501.81839	2.9973972
504.18821	1.4801949
506.62768	3.0333166
514.23316	4.3386821
518.26994	3.3592144
523.67354	81.736831
526.29226	2.1981099
526.74331	2.9469212
530.18684	14.121147
531.83736	8.1382516
534.96118	2.8561567
536.19864	3.7636984
537.84234	6.2774949
540.94977	0.93365923
544.2547	21.804158
548.67111	4.0013872
550.30634	4.3311271
551.25634	10.216076
554.92835	0.80678138
557.19656	1.9500748
562.18269	2.2577026
564.61838	12.646473
565.58724	6.2470273
570.22178	4.2851696
571.11992	2.389125
572.16377	7.3760935
574.94295	0.81323084
578.31132	2.1501372
580.08645	5.4563956
580.57971	7.6373639
585.06619	5.0276383
587.14373	2.7121392
587.6688	6.9698127
588.54968	2.0587279
591.9448	1.9529015
595.17431	0.76717855
598.17457	2.1825407
600.21296	0.91920076
604.18909	3.7223259
607.26611	2.7932911
610.25242	1.9565287
615.61866	1.0845857
621.1353	2.95577
622.25089	0.79608738
625.23473	3.4039563
627.67201	4.3096853
628.94475	2.6376597
632.38117	2.2420061
634.32367	3.0821253
639.27203	2.195564
646.15729	3.3624729
647.99752	4.9980239
649.04331	8.6858008
653.15748	2.752933
656.27746	2.269174
657.05258	0.98008015
660.03069	1.2464069
663.15861	4.7279323
665.57344	1.9811021
666.31688	0.74403809
675.16482	9.2602646
677.85992	1.8801279
686.28323	3.2291564
689.44978	2.742636
696.07093	0.93784091
699.10074	1.5949174
700.17004	0.58617814
702.93701	0.28291812
710.15477	1.3808465
713.54124	2.7787463
721.38568	0.79699434
729.12761	1.6088842
735.20324	1.4446623
743.10893	0.91820607
754.27788	1.9905436
759.25329	0.46395113
769.53615	3.9610937
776.26934	2.0091757
789.48681	0.38835623
802.67325	1.7690712
824.08374	1.1192404
830.2239	0.68365894
836.60832	1.5639051
839.11622	0.74745479
860.55826	1.0800065
942.14251	3.0712766
974.42785	2.5108435
END IONS

BEGIN IONS
TITLE=65: Scan 762 (rt=1005.77) [E:\ORBITRAP\Laura\130123_OT_LB_Leaf\130123_OT_LB_wholeleaf_2.raw]
PEPMASS=574.77588 2952.6069
CHARGE=2+
SCANS=762
RAWSCANS=sn762
RTINSECONDS=1005.7674
173.03811	0.63992411
186.03318	0.42115779
199.11075	0.67177615
200.67392	0.56942885
201.09293	0.71026177
201.82749	1.4082377
205.16761	0.75157533
211.11694	0.413205
226.03079	0.68096573
226.74193	0.3335891
228.18405	1.1100597
233.10943	0.50092494
234.15562	1.3667443
235.33849	0.63341271
238.07149	1.8166369
247.13214	0.66209633
252.77472	0.78284832
256.2977	1.1561395
256.942	0.45005917
259.07562	1.6212646
262.0141	3.2220727
272.18094	4.3506062
276.15576	0.25222968
294.21765	0.42649734
298.01715	2.3203214
299.09091	0.58073126
302.79301	1.6286323
303.8005	0.29880443
306.40454	1.9943616
311.15865	1.1931604
314.02272	2.5345973
317.35468	1.1262007
319.18502	0.93564579
324.64142	0.99179669
330.99799	4.3703604
331.89716	0.34341329
338.84772	0.24269062
342.99981	1.8419481
352.9486	1.8331483
355.09018	0.47356247
357.64117	0.84087152
362.00592	1.1111824
371.53772	1.424035
384.66487	1.916047
384.95457	6.3528267
389.19787	0.30749758
393.02633	0.63043699
400.98486	0.48651902
402.01037	1.8163938
403.18673	0.56340653
409.8043	4.8544766
410.40117	0.74769096
412.07279	0.77345933
418.33889	0.81909241
420.21263	1.4815116
422.98513	0.36240114
427.95616	0.54741726
429.04628	0.79061916
430.04603	1.3214816
434.50277	1.8429228
435.7974	1.2391779
439.08406	0.64992185
440.02905	1.3809938
445.28388	1.3482178
448.18317	12.116036
450.64291	3.6404847
451.18835	1.0815247
455.38994	0.84110001
458.10778	1.1165567
466.0929	1.168618
469.51428	1.1732045
469.911	2.1824975
473.57466	71.295604
474.18181	6.7339995
477.21877	1.6947052
482.95886	3.5981995
483.9352	3.2289134
485.07039	1.9262401
486.74275	3.8413509
491.0757	3.7974828
492.54863	3.538683
500.07923	2.879772
502.51409	1.2270881
504.24533	0.62983241
505.24163	1.099914
507.63103	0.36953666
511.98064	0.75673778
513.96256	3.9490069
516.28582	0.85298444
520.65374	2.2954783
522.19438	0.87211798
527.65541	1.6438294
528.76824	0.54795226
530.99006	6.0765575
531.34077	0.67271437
538.49406	4.1808165
542.65621	2.4359336
544.3348	3.4721829
545.10697	4.6460185
547.11527	7.6152751
551.39332	1.7055072
553.80496	4.8798495
555.06106	5.5216577
555.59164	8.2949022
556.7037	11.781179
558.94492	7.3670718
560.59506	6.956857
564.63452	50.76246
565.67821	30.986437
566.82117	10.286621
573.76849	1.0245266
584.43284	1.9534657
588.95341	2.1386285
591.28079	1.8123277
593.71793	0.81688364
598.61471	2.9932504
600.86632	4.0383457
602.19887	1.7934442
605.58932	6.9947503
610.90967	2.0435172
618.22207	13.077316
618.91201	3.8528674
627.7468	1.5408192
630.25282	2.0202552
633.20401	2.5266852
637.63816	0.64138278
638.39825	1.3153435
644.16325	0.44464376
648.07643	3.0214139
656.30444	4.4731848
660.26266	2.9547375
661.31376	1.0250688
664.25091	1.0266791
665.94122	4.684561
667.00847	0.97693414
673.07737	2.2535502
675.30405	1.2177401
679.28824	1.2799994
684.18501	9.728465
688.59207	1.5885693
691.75855	2.6454421
694.83011	0.97729218
701.02667	10.598648
707.06346	2.4675542
710.17204	0.77662406
711.76361	1.2084645
721.42932	1.0139396
724.89974	1.3312438
729.25091	3.204165
730.10865	1.2592708
732.25958	1.2541152
747.22593	19.202367
751.44839	1.5711857
754.36489	1.4776011
759.63142	4.6509096
764.30421	0.42210929
765.05454	0.81869412
774.68783	2.0215281
777.43802	0.46426849
781.19934	0.49074423
787.51461	3.1960181
794.04521	2.067073
795.47592	1.714015
802.23626	1.6366578
813.27595	1.6672758
818.31665	9.6072253
821.08179	1.8684819
830.15794	2.0219179
834.3995	1.3433142
844.41468	4.5985231
849.90079	2.5000946
852.13543	1.1487257
856.29253	6.4375503
860.54129	1.6965664
868.15698	1.2126052
878.16793	7.556924
889.25012	0.96734477
895.79046	0.78579724
902.99711	2.5646929
911.34193	0.80796216
913.00263	0.98056907
919.25512	0.37897308
929.29888	3.5505939
945.86767	19.541464
947.22246	26.970387
966.30319	0.52240184
974.3261	1.1730438
976.43957	2.0527711
984.15792	1.8430641
1002.1022	2.4392125
1016.394	1.5946956
1127.5299	0.97417872
END IONS

BEGIN IONS
TITLE=66: Scan 767 (rt=1009.14) [E:\ORBITRAP\Laura\130123_OT_LB_Leaf\130123_OT_LB_wholeleaf_2.raw]
PEPMASS=557.76779 2931.2141
CHARGE=2+
SCANS=767
RAWSCANS=sn767
RTINSECONDS=1009.1396
159.83293	0.61084242
175.06378	3.2260141
184.96553	1.9715019
199.95776	1.1411806
206.96034	1.2268175
211.84473	0.78159401
215.19348	0.29160816
225.87948	0.34861199
226.96058	0.99327813
229.94526	8.3470794
233.07177	0.63619525
234.93667	0.23857253
237.87415	0.56014671
239.40021	0.67401322
243.942	1.8426774
245.97673	3.2838689
249.28149	1.1859199
254.08889	0.52757505
255.9565	0.39501498
283.13714	0.25926059
286.03418	1.0511564
295.09972	0.51106939
298.11023	1.2067331
303.19284	2.6700699
311.70029	1.2139236
312.24324	3.144136
312.76657	0.35012572
317.14199	0.82595528
324.04568	1.3571494
327.01611	2.7221858
327.59911	0.41614023
329.11058	0.28438242
339.25179	1.2814347
340.37133	0.23048366
347.1943	0.68564087
348.18451	3.6622369
353.08856	1.7172252
354.10836	2.881768
357.27322	0.96952605
364.67747	1.2049792
365.03305	4.4437409
366.23894	2.0486043
370.9327	1.8444182
372.07501	0.430685
374.88758	4.3376537
378.69424	9.9460177
381.74397	3.3411833
386.2243	0.73852269
392.71876	1.9695412
393.01889	6.7319837
394.10913	3.2610572
397.64499	0.99303572
399.26677	1.9274279
400.59281	1.1021786
402.4573	1.6194654
403.72726	0.80974434
404.7503	2.1336947
413.60976	0.5900364
418.27148	1.2693381
425.12692	1.3266422
426.04894	2.7112376
428.15372	5.4407051
429.40481	2.9409513
431.227	9.0762326
434.87763	1.0695295
439.95412	5.2225467
441.13308	1.276549
443.20352	7.9891732
443.99199	1.7594765
446.37912	2.3227074
447.4349	0.98078154
448.19521	1.0284294
450.18457	2.0335299
453.94403	0.32049139
456.24023	2.2227459
460.21876	2.4819617
464.25232	1.202546
465.16652	2.9965756
466.53743	1.7048901
469.57628	3.4438615
473.60297	0.76023025
478.60904	12.307326
479.13915	19.419396
481.79753	4.110509
486.86013	2.5602168
493.77429	2.8390102
494.88476	1.4257396
496.94903	0.90916165
497.59082	2.5512714
498.51957	1.2955888
500.35223	0.41241388
505.86624	2.5294034
508.12636	3.9354446
512.65542	3.9037602
519.24437	4.8352428
520.32712	4.9269713
523.2917	1.514996
524.31511	3.842978
526.64343	2.3560453
528.06594	1.9605008
535.31386	7.4327292
537.77467	12.594341
539.48788	14.53913
542.30898	12.012606
544.68697	15.532836
545.63951	9.0093681
548.56373	7.2871901
549.2809	17.890975
552.00192	1.5453249
556.52972	0.3436214
562.27764	0.97650634
565.83679	0.7880291
569.13921	0.87092494
569.96258	1.8022382
574.8523	0.37509455
577.86969	1.2072997
581.90388	1.4352809
584.7547	2.0497839
591.55658	1.6799138
595.67047	1.5950882
600.33752	2.4061175
606.43768	2.7818029
613.2403	1.1553139
619.83574	0.81349356
622.0343	0.93627289
630.23997	3.8614298
640.12846	2.5607772
643.48821	5.1870263
646.36791	1.7267805
647.24642	2.4973289
652.36617	1.1282571
659.3717	7.1439841
663.46049	3.1889483
665.26908	3.1053943
666.06445	0.97170909
667.75872	2.46131
670.39469	1.5724424
679.03141	3.5649545
684.00086	5.1188748
685.01857	1.9409178
688.3019	2.5846962
693.41668	3.2830096
698.50604	0.52776527
705.16979	7.1321932
709.29453	0.87927414
714.2739	12.876717
714.909	5.4416177
722.21096	42.431818
723.33694	20.727417
733.19505	1.4957951
736.37744	1.9559176
738.14972	2.2224985
739.78776	4.8849028
742.3309	2.401184
748.34555	3.9439067
749.56057	2.9162804
754.41245	1.4965698
758.20925	4.9117895
759.80872	2.3695806
761.32145	2.3127227
763.26085	1.6534502
768.28464	2.2570312
771.77256	7.2154596
777.15287	1.5941459
780.02481	2.8262705
783.16119	1.2363611
785.22338	1.6423148
791.74635	3.0062948
794.89254	5.7492467
798.25608	1.4937626
801.27386	0.67477996
812.23479	7.5336033
816.46524	0.40407077
828.26568	0.6852525
844.27004	0.54314329
844.96581	0.75431878
852.17944	2.5697408
868.15453	5.7395069
871.45199	3.9276037
879.25634	2.6154551
885.28376	24.209566
889.11959	0.92227912
889.59795	1.4947237
897.42937	0.59952948
908.09616	3.1645184
916.19669	5.3456803
922.21925	2.7184041
922.97418	3.838813
928.16204	0.5119838
939.97846	6.7275072
956.40095	16.187621
968.50882	1.2898247
986.31128	2.6379676
1012.193	1.5355185
1015.4543	1.331942
1032.2682	0.5343907
1034.1213	0.6229003
1055.922	2.1101661
1115.5267	0.60147542
END IONS

BEGIN IONS
TITLE=67: Scan 769 (rt=1010.17) [E:\ORBITRAP\Laura\130123_OT_LB_Leaf\130123_OT_LB_wholeleaf_2.raw]
PEPMASS=467.75895 4719.7422
CHARGE=2+
SCANS=769
RAWSCANS=sn769
RTINSECONDS=1010.1723
138.19554	1.2056618
142.93019	0.85555305
147.08936	2.5242799
149.10231	0.37931186
152.20506	0.34940521
155.03866	2.4002848
155.35148	0.36376491
169.12606	1.3618838
170.90913	1.6370617
172.79754	0.7487089
175.03711	0.38655985
175.83031	1.1181029
177.84138	0.72662052
180.92009	1.6956711
185.43216	0.94150858
197.98673	6.0426911
200.04285	1.96571
200.88654	2.7894001
203.01117	0.40656373
209.03432	1.2321521
209.81966	0.51319624
211.94014	1.353339
213.22501	0.5735508
213.89733	1.9546978
215.09418	0.45701541
216.58515	0.27623448
225.96014	9.1635026
226.84938	0.2565055
229.88403	1.8806388
234.14907	0.89781473
236.34555	0.53119236
237.10233	0.98103963
244.20204	6.4747946
247.09441	1.0514903
248.51961	0.40778248
256.05637	1.1362286
258.91986	1.0099095
260.095	3.2970121
261.94311	0.30572162
262.61098	1.3714718
267.02257	1.1413703
267.92961	0.83340563
271.01596	1.0826505
272.01838	1.4324233
273.23316	1.8056863
274.91031	0.7779471
275.94082	2.943564
284.94998	0.56449738
288.14193	5.4603513
290.02479	1.8906653
296.90704	0.34246961
299.05926	0.39996156
304.08317	2.700413
305.01501	1.9031367
308.14117	1.090857
312.59976	0.42993738
315.23796	0.54935584
316.22528	1.0182708
317.84168	1.4034359
319.05406	0.66147558
320.47427	0.86027807
329.66869	0.96310554
331.72304	0.57743355
332.10533	1.1848388
335.09063	3.2113564
336.9333	1.2977667
337.91251	0.42280149
341.16836	0.49729553
344.62263	3.9168462
345.74193	1.2443632
346.05573	6.2186401
352.78001	1.6210711
355.19506	8.4345571
355.79625	1.1336013
358.17566	4.3712373
360.08662	1.6048232
361.33356	0.48740616
363.04755	16.20608
364.14242	0.37416628
365.42227	1.0806014
367.25282	2.7067462
367.63278	4.9680028
370.80412	1.5740907
375.23234	4.1370141
376.69502	0.65173815
377.99546	1.1926708
380.22106	0.3974194
381.03324	1.1079433
383.39394	1.4040108
386.6826	0.90466752
387.92176	0.61554277
390.64336	6.2045539
395.65216	25.299098
401.37907	7.2325753
404.59499	0.79784018
405.11481	1.3350777
408.88752	4.4767965
409.83434	2.4061636
410.46244	0.91907657
413.86028	6.8062863
415.62703	2.3990126
417.15646	6.0170191
419.56759	3.3296995
421.63523	19.528023
424.73439	3.4482452
430.15537	55.63783
430.67708	16.610936
431.07755	3.9794391
432.07127	3.1265025
439.14527	79.777969
443.59002	1.2580817
444.33038	2.221934
445.42231	0.87344664
448.61622	12.528004
449.8987	19.431444
451.27298	5.5944734
453.55287	3.050654
458.17319	28.225535
459.1609	85.474061
461.12704	5.5380895
464.87626	1.1530329
466.78654	2.0526478
467.57244	0.69828924
475.03954	3.1711579
475.76099	1.0944351
476.15547	9.4429437
476.59129	1.7455257
480.59914	1.636674
482.08784	0.67260478
484.0021	1.3417923
485.06058	2.1612655
490.77643	1.2851483
492.29333	1.299593
496.32777	1.0133476
499.02315	1.0090939
503.27956	9.1333644
505.19751	2.0219074
506.27918	2.9675406
510.90988	2.5868845
513.44134	1.9625745
516.65033	3.7140573
522.59908	2.7112298
525.58671	1.7219858
526.28027	2.9650742
527.06324	1.3909115
528.47314	0.81013262
532.23276	3.9873863
532.59295	0.8935442
537.00952	0.47938846
540.86064	3.2082899
541.19767	1.1586519
546.13819	3.6154468
547.01593	4.1824808
552.03802	2.6447289
555.96667	1.3791064
560.10982	1.3845508
561.06193	3.5605367
572.17011	35.354782
576.9759	3.7950892
578.27157	1.5634982
582.84124	2.3211341
583.71033	0.48812543
586.23635	1.4972361
588.5468	2.7004623
592.58207	2.1255969
594.5498	1.7189646
601.0552	2.2193541
602.35591	3.3628666
603.50765	1.9393275
604.28155	4.0081598
607.23272	2.646141
609.18641	1.0566825
613.16949	1.2350546
619.11021	4.0995388
620.05067	9.9013606
629.19566	4.8573549
633.23673	5.5362439
634.3167	1.7925237
635.02653	2.4835812
638.16685	3.0335525
641.14159	1.9467425
642.17363	0.61476178
645.25751	1.6859762
646.42129	0.66909024
650.68685	0.76104519
658.19139	7.404744
659.41206	2.5287614
660.11206	1.9916174
661.26941	0.97135706
670.80212	8.267778
673.18806	12.811099
682.36496	1.6680941
684.31215	1.4319321
687.95056	6.4740817
691.16866	22.18778
709.15526	47.78139
709.47029	9.656663
719.11164	0.96590903
720.18833	1.7414094
728.36391	3.3096442
732.0375	3.7391866
732.39804	6.6352529
733.33591	13.011376
748.02149	5.0787675
758.17433	1.6447035
759.03224	2.7339247
762.31756	2.1797112
766.05877	0.47496739
780.29662	3.5155888
790.16192	3.7709183
798.92473	3.584038
800.21486	5.9335876
803.53274	1.2541267
806.29705	1.0731447
816.42235	1.7240084
818.0345	1.2759042
828.66109	1.944141
833.30615	2.3461425
842.00177	0.75245031
849.27798	1.9816535
859.11497	17.158354
861.30119	3.1578033
866.28758	0.72676844
869.20988	1.5049454
877.31875	7.1443209
878.27527	3.2116163
END IONS

BEGIN IONS
TITLE=68: Scan 771 (rt=1011.19) [E:\ORBITRAP\Laura\130123_OT_LB_Leaf\130123_OT_LB_wholeleaf_2.raw]
PEPMASS=528.78831 4160.7808
CHARGE=2+
SCANS=771
RAWSCANS=sn771
RTINSECONDS=1011.1856
150.03206	0.98283963
154.93116	2.5797183
156.97356	0.58201592
178.03519	4.2097744
182.89979	13.301969
184.97143	0.40906595
199.98389	1.8970026
202.80264	2.5371199
207.81346	1.7171101
210.99843	0.61374697
212.74958	1.196802
216.01999	0.55887207
227.90968	0.69663462
230.01645	0.51582158
231.03775	0.86140972
235.08444	1.3657706
239.94932	1.733808
241.15284	1.0729709
244.08514	0.839678
247.60003	2.2185893
258.11418	2.5542835
258.4665	0.61181201
269.72323	0.59166131
272.13559	0.43216208
277.92001	0.55074209
282.95658	3.9128285
284.17321	1.2828299
287.30951	0.34209493
292.11135	0.6344669
294.1441	1.0401845
297.92617	0.37451382
301.06164	2.5200901
309.43558	1.3307152
311.06585	16.405649
313.27612	1.860095
329.04031	0.64219004
338.6349	0.91302742
340.0074	1.2331676
340.85295	0.55818358
346.11423	2.7042984
347.08616	3.9441226
348.08156	2.4560274
351.79406	1.5030145
353.60615	0.83828214
356.07934	7.363
357.24697	1.9520797
362.15137	0.83127884
368.79291	3.0466025
371.9308	0.85837618
372.27931	1.935352
372.82554	0.3765758
381.95734	0.7645187
386.17139	0.8229562
386.76751	1.4239815
387.48865	0.54357833
390.62088	0.52239211
394.33671	1.5060809
399.05403	2.1743611
402.60036	1.9317936
405.74096	1.2598132
406.64441	2.8950071
410.07688	0.96534574
411.06571	1.2498847
412.0549	2.4693516
414.99283	5.7325811
415.84766	1.8044865
416.73225	0.68908382
420.67743	1.7994668
425.07142	3.4850969
428.75442	3.2156611
429.35778	0.98821226
432.12298	0.99465216
435.72175	2.5981176
436.83255	3.3140809
440.12958	28.78162
445.23005	1.9177033
446.4033	1.4612438
447.10952	6.5737658
448.51868	2.3418823
449.18147	4.1135833
450.42964	1.1965033
451.27281	1.970016
455.75014	12.791654
456.28938	3.7698401
459.37522	0.48373363
459.68631	2.1271204
460.65227	0.90279529
465.31278	0.70501193
465.8685	1.8016177
467.16987	1.3962945
471.09668	10.333131
476.8335	5.387648
478.29411	3.8620228
483.17329	4.064734
484.35621	7.7467422
486.93314	1.1173803
489.22508	0.89578469
493.14976	11.679424
493.94522	4.2360352
495.90255	1.8071464
498.83039	4.3391381
500.15176	7.1098478
501.19417	7.9927571
503.10562	1.8774367
507.36426	9.2731753
510.34165	8.4982145
512.15049	6.3633261
514.90593	11.823721
518.15775	39.370998
519.05272	10.615326
519.72743	64.22918
520.69001	18.426632
522.72314	2.1108472
530.88684	0.84350194
539.0335	16.241623
539.35841	3.5489006
540.09063	6.9283847
547.20923	1.438576
550.0103	3.4994045
551.1471	0.35988119
567.4341	3.2719825
569.17825	1.2743198
570.25774	0.38251307
571.23431	0.75868153
578.55069	1.0948359
580.57526	0.69245257
584.3766	1.7244805
599.19615	5.6943709
600.02188	2.2689939
604.51094	4.0095918
606.6153	2.5985054
610.04287	25.076282
617.21663	35.935049
620.21864	3.1752519
621.09218	1.2399069
627.20986	6.3577086
630.24367	0.51275373
637.36592	2.7136776
641.21022	3.6754136
643.68391	3.1752406
653.12941	0.75831923
655.15043	0.97242545
657.13348	2.3962605
659.68247	0.80622273
661.12191	0.62364344
668.31274	1.0055598
676.92572	2.3950459
688.41068	1.2451011
693.07558	6.3299928
696.10926	1.6032044
702.02991	3.0378642
707.26139	1.116999
711.21373	7.1827398
717.15642	2.6193345
719.19523	1.7942805
727.01441	2.4840382
729.20573	0.66344154
733.45373	0.7682499
737.81101	1.3317699
740.81689	2.9212811
746.22396	46.481101
752.92407	1.0642741
771.38995	1.6638094
782.45315	1.1295618
800.35109	2.5044932
802.97378	1.7819582
808.3283	1.362932
811.36116	1.3751556
813.42029	0.86386875
821.30155	8.2019311
822.18701	2.5499933
831.61865	1.0772269
834.94937	1.0248032
839.23281	9.9224462
847.19321	0.90438092
856.40812	13.617212
857.24196	30.498898
861.36766	1.5580059
867.24937	1.9068989
874.26137	88.443504
878.1884	23.859835
884.42512	1.05681
892.27914	2.2158544
895.36605	1.0508944
901.14273	1.8968001
910.13578	8.2605979
911.36253	8.6094453
919.26679	1.870013
929.13501	1.3376673
945.35582	3.1133052
951.07354	1.0986376
956.69555	0.62767619
988.61474	0.83101017
1001.385	2.6012901
1022.4965	2.124511
END IONS

BEGIN IONS
TITLE=69: Scan 774 (rt=1013.42) [E:\ORBITRAP\Laura\130123_OT_LB_Leaf\130123_OT_LB_wholeleaf_2.raw]
PEPMASS=430.74998 4389.896
CHARGE=2+
SCANS=774
RAWSCANS=sn774
RTINSECONDS=1013.4188
126.93397	0.88338961
129.04753	5.9520393
139.06133	1.3520056
142.6557	0.36380555
144.24448	0.70168396
146.97351	1.1579863
148.96562	0.93058476
149.90562	0.86805164
152.04081	2.7468482
155.08064	0.56194133
158.00258	0.72598673
166.60734	2.7004744
167.45213	0.25444111
167.9052	1.0325304
169.07993	0.58253184
170.92277	0.89653506
173.02088	0.9429679
175.03485	1.4735624
176.15841	0.58183891
181.10037	0.44757957
183.95408	0.79847271
185.27676	0.55605485
190.87495	1.5900591
195.02637	4.4320191
196.12537	4.7854648
196.35315	1.19112
196.97845	1.7616583
199.95955	0.38636025
202.9718	1.3641691
208.89833	5.4523358
209.83332	1.6314046
210.65091	3.5573047
211.00745	0.99863498
213.09503	0.98907112
218.93575	1.8579275
219.89258	0.72488985
220.73687	0.49189552
224.86287	1.7306397
226.05856	6.2948512
226.67059	0.82977173
227.01346	1.9855373
228.69916	0.42731707
236.80584	0.81447104
238.06132	0.78961581
240.10668	0.5181954
244.08603	36.133842
246.21477	0.36355318
246.99035	0.85195546
247.8056	0.30549259
254.05706	1.3412096
255.8931	1.0783037
256.75325	0.53079257
257.34712	0.8939427
260.07672	3.2519097
261.4111	0.52042164
262.15862	2.5844697
266.238	1.2593293
268.4486	2.6809901
271.94537	2.7232253
272.56776	0.465926
274.50368	1.0713525
275.10795	2.3716775
276.24115	0.38824714
284.15419	0.96213454
288.07013	0.47332033
289.28082	0.32174975
291.56399	0.60130189
294.70982	0.88932893
296.72926	0.48019729
297.08227	2.3363927
298.14123	0.45385442
298.82167	0.54051679
301.0138	0.81363143
302.97625	0.79442619
305.98731	3.7056062
307.09597	2.1722377
309.11577	4.1372164
309.79728	0.94943625
312.14856	0.66654727
318.74779	15.699739
320.82984	20.912804
329.71548	1.9855687
330.24475	0.79733666
330.92546	0.42343799
333.86976	0.92938193
334.46454	3.1380917
340.79031	3.745436
342.11083	1.342028
342.5714	3.2563794
343.80019	1.7824867
344.66426	0.90927239
345.34414	0.4441628
348.08315	2.6904853
351.23496	6.2384448
352.60073	3.5456104
354.60013	5.5040658
355.84253	1.1899877
359.01908	9.831932
359.77039	21.425753
362.40366	1.5347577
365.14829	2.107909
366.04627	2.0388797
369.82486	31.925148
370.85251	13.628074
374.94879	22.363676
378.6087	2.530188
384.25455	4.7502836
386.026	4.7098784
387.13254	2.2723506
389.06262	3.9673494
390.20992	3.2084459
391.49295	1.0658254
392.55824	1.8333265
394.99709	3.923224
398.72265	30.747302
401.60694	9.8821975
404.21015	3.1792651
405.99229	2.4932207
410.14449	10.829992
411.99966	15.546849
415.30187	9.5827409
416.15397	12.414181
417.91752	4.7868211
421.1721	25.756012
423.70458	15.515193
424.37656	6.623183
424.87955	17.719379
428.82085	2.3274466
429.60774	0.64734782
432.12057	3.3631613
433.22465	0.81205956
440.16322	1.3546188
442.00105	0.71693309
447.09097	1.6513865
447.79394	3.7295338
451.68798	1.0598543
452.31892	2.8905253
460.1751	3.4254296
461.31047	4.8280384
464.23757	1.0642571
469.54212	3.0146515
470.19712	1.0709275
471.56277	1.9638189
472.06831	4.1868715
475.13936	2.4205639
476.85541	5.364786
479.10572	2.8044645
480.89655	1.3547457
482.32945	0.58152315
484.96292	2.6125584
486.31272	3.10858
487.50666	1.2811849
489.17932	3.734537
494.40893	3.0272458
497.26125	1.0990567
498.68514	1.9063832
500.96255	1.2888444
505.33433	5.187983
506.03312	1.6370795
508.01984	0.71107791
513.77048	2.5689871
514.59507	4.2931211
515.50541	6.7105585
520.19513	1.3862281
521.68943	3.5960594
523.13814	0.92722156
528.65823	1.1506186
529.26777	2.2729427
530.4989	2.1679794
532.01618	1.3581272
537.90719	5.9054899
542.73358	1.9913706
544.83951	1.4926622
550.33166	5.6432402
551.12734	2.3249861
554.12781	2.2974967
558.69129	7.4631843
561.35049	1.8733389
564.35997	5.0687763
565.06545	1.1882104
566.25364	0.6715699
569.7376	1.7869549
570.73524	0.97732081
573.69117	7.7841749
581.16604	7.3361361
582.08894	2.2612831
588.26156	10.218346
588.64771	3.0332109
594.40588	3.3791804
595.2558	1.8791691
599.15459	2.2844642
600.21015	10.6175
603.18586	4.1599571
608.23851	1.1175656
609.14669	2.0548991
610.18732	0.96509765
612.26674	3.0322247
617.19118	136.8528
630.14117	1.030687
632.97131	2.3022241
638.06939	0.66203393
640.44166	1.6227541
646.34467	3.3000774
647.1718	1.6064295
652.06805	0.88076957
654.95664	0.41325766
670.15439	1.9119596
672.3585	1.4381403
673.31194	0.82932464
684.92816	2.4259975
697.90121	0.79870295
701.49538	0.73819269
703.30617	0.55145525
713.27502	4.1878548
715.44773	0.62235759
722.35565	1.5262472
726.01233	0.86441756
732.24965	7.750733
760.18615	1.203693
799.06475	0.63211874
815.38324	0.9873485
854.41138	1.1712399
861.19879	0.9445082
868.19702	1.8263472
869.14382	0.70251048
END IONS

BEGIN IONS
TITLE=70: Scan 776 (rt=1014.41) [E:\ORBITRAP\Laura\130123_OT_LB_Leaf\130123_OT_LB_wholeleaf_2.raw]
PEPMASS=436.27143 4384.1504
CHARGE=2+
SCANS=776
RAWSCANS=sn776
RTINSECONDS=1014.412
129.88923	1.2590872
130.20393	0.30095909
130.85468	0.43785861
145.82373	0.69114921
146.99231	1.6694502
154.88345	1.8982157
156.22511	1.5236557
157.03132	2.079864
167.00689	1.8682337
172.75432	1.2429592
181.97662	0.27419099
186.85458	0.272571
195.16933	0.86556824
196.24939	0.33826329
198.18137	0.3217684
200.02127	0.7107159
202.11731	0.73605508
208.73403	1.0523901
209.97702	2.2383565
212.8725	2.2786957
215.02493	1.6166129
216.1579	1.1192449
216.96914	2.2985422
219.90871	0.5553518
226.98622	0.6168657
229.01814	1.237594
230.95327	0.74444693
232.04499	2.064086
236.47112	3.6412913
238.60181	1.6521978
243.58475	3.4017065
244.20262	4.869037
244.78497	0.95260959
246.03503	1.2715657
251.01975	1.30388
251.9291	0.63417324
252.60394	2.7176832
256.04385	0.83392344
259.08853	1.3863816
262.54273	0.94347194
263.92018	1.0096687
265.98461	0.39532182
267.09744	0.51829538
269.67961	1.0436397
271.14504	0.8566672
272.06781	1.5431456
274.90889	1.020829
276.97049	0.53274926
279.11993	6.0456936
281.96904	0.57616697
283.15331	0.94193129
285.57604	1.5459584
289.19555	8.4330132
294.01401	10.73193
294.63485	2.6897984
299.09402	0.51007099
299.51903	2.5480111
300.13833	0.25326678
308.0555	19.380796
309.75553	3.7064123
310.60268	3.4156781
315.14455	1.1961001
316.17278	0.7317553
318.48005	1.7010978
320.67999	0.80960222
322.72988	14.726377
324.3901	3.4486119
326.69431	1.6736451
329.19213	1.9534841
331.10124	3.9003063
334.04503	0.35336837
335.15126	1.8228292
336.74241	1.4335426
339.95861	1.2444039
340.82495	0.58841757
342.209	2.8706657
345.86907	4.6364503
346.20353	11.621369
349.24712	1.3341856
350.57836	0.57132182
351.49659	1.6876786
353.95809	1.5492971
356.10679	1.2120887
356.61766	1.6309277
357.17466	3.6635522
359.03603	1.7017745
361.17678	0.71333336
362.34147	1.0470295
363.1349	0.52090673
363.91073	2.1224252
367.14032	2.6131979
369.22925	1.5370416
370.14734	4.1277378
371.71007	3.008759
373.5751	2.1820952
375.90897	16.246119
378.12737	4.7218322
381.52577	0.57681731
382.6261	2.6732504
383.74052	1.2604103
385.63532	8.8511637
386.25513	0.92274377
388.91284	1.9208113
389.82661	2.110334
391.12382	3.4134895
392.28754	0.97207227
394.35293	0.97239945
398.02097	4.2340005
400.1088	10.790247
400.70613	1.7345731
402.32604	2.3488437
404.11086	1.6885351
406.63104	4.6695131
408.48931	0.77221715
411.00752	2.5715557
412.88188	11.632961
414.05454	4.5426569
415.15799	7.6021397
417.00711	8.9191547
418.06405	13.972894
422.48604	9.3437749
423.77012	9.3206659
425.70928	24.436084
426.71409	43.117562
428.64167	102.30447
431.39539	3.7929577
433.26669	0.94003862
435.78839	2.6257905
438.10767	1.3707422
439.73092	1.3023675
442.46497	0.52482008
449.22943	1.1960565
450.19687	2.4571637
452.99569	0.67902247
453.82561	1.2533271
455.90503	1.1038932
456.55435	3.1767998
459.03934	3.1778472
460.81888	7.9730839
462.27277	1.6986007
464.99056	0.9896709
467.18102	2.4734272
467.76655	0.41865177
469.24623	0.36848871
471.1758	0.9509934
472.08048	1.437989
474.8365	2.4184958
477.19968	3.0702007
479.26192	14.89318
479.92856	6.8534623
483.37865	1.1874277
485.22617	5.3288119
487.28975	1.0739543
490.34713	5.0312737
493.54609	1.1912895
494.21843	5.2910686
501.03217	4.0051069
504.26176	14.462265
505.04271	5.0639262
507.48426	2.9620856
508.03201	4.9575751
509.19862	2.5153492
512.09524	3.2273734
514.73018	15.798273
516.92052	2.2368778
519.29849	2.3812215
521.28817	0.74209162
523.22488	3.2823866
524.28418	1.3401282
527.37031	1.985549
529.06926	3.0261046
532.27392	1.941296
535.28364	4.2951234
538.61431	2.090234
541.32882	5.8226044
542.54936	1.6162469
546.88061	0.73055716
551.17682	6.0768841
554.32732	13.273197
558.20648	1.5846051
563.21813	41.907304
563.72652	11.058316
567.35851	2.7737061
568.19852	1.0404076
572.08134	2.7386338
575.28261	3.490548
578.1573	3.2980143
585.11814	9.6780637
586.82234	3.6880495
589.2504	4.9936565
592.15323	7.0062171
594.85275	6.3457923
597.19283	2.2356979
600.33396	1.7133078
601.63539	1.1217423
603.33865	4.341539
605.66494	1.6832609
611.29078	2.1206596
615.12677	7.2881891
619.26315	1.995282
623.99239	2.5539353
626.11156	2.3146599
629.26684	0.86010526
630.21755	1.732194
633.32451	0.84543943
636.43644	1.3509907
642.32421	4.1057283
654.36617	11.023332
657.54643	1.0322674
670.30007	1.6254957
674.26638	1.7842181
681.18246	5.8405038
682.43048	2.8364989
684.00182	2.559372
689.20262	1.8069065
690.4314	0.76707271
697.06937	4.2856337
699.74599	1.4483296
700.33132	2.9784599
703.01818	2.5816047
710.09367	0.87382833
713.28666	3.0737893
714.7545	1.9648014
716.14512	0.57983018
725.35104	10.920961
734.27291	0.34451568
735.03192	0.53472686
740.00783	2.2516221
741.15045	3.0908928
747.11204	0.77552719
749.37146	0.86132274
757.12317	2.8196548
758.1958	3.4848311
769.21194	1.1989621
775.31294	1.0758712
779.09353	0.50561672
791.0379	0.75691574
799.20351	4.8813839
810.38123	1.5286166
812.43357	1.1051715
815.35033	0.54715123
842.27046	1.149586
844.23895	2.5716109
870.33465	0.99740909
876.19677	0.99290613
901.67205	0.93782283
972.18896	2.8142471
END IONS

BEGIN IONS
TITLE=71: Scan 778 (rt=1015.59) [E:\ORBITRAP\Laura\130123_OT_LB_Leaf\130123_OT_LB_wholeleaf_2.raw]
PEPMASS=867.37726 5739.8115
CHARGE=4+
SCANS=778
RAWSCANS=sn778
RTINSECONDS=1015.5935
365.70704	4.292331
366.11815	0.85819903
367.5583	0.45345841
399.82574	0.7961021
556.8352	0.86245956
560.35962	1.5730211
614.94824	0.4326595
626.36889	0.65064299
658.85272	1.3191516
664.75055	1.5845753
666.92857	0.79047175
667.97515	0.88069591
669.34763	0.96934164
671.76709	1.6700226
678.24932	0.54044893
685.3966	0.60921257
704.33325	4.3449952
739.6947	0.75930911
753.51788	0.35816457
769.27575	1.0782442
780.10717	0.35707494
784.95635	1.0727366
787.66565	1.4319016
801.65147	2.6797447
805.08879	1.8528969
810.37261	0.36876476
813.66181	1.2147096
817.21115	3.2235553
820.36249	6.3995476
822.84122	4.0268642
825.10604	3.0675414
827.42442	1.9960224
830.51384	1.1723923
834.31691	0.55190194
838.00421	1.8446447
843.07342	2.7495061
848.21682	2.5320931
855.02223	3.300563
857.77456	1.2154976
858.49158	0.65833971
867.35898	1.4153055
876.27655	0.58971559
887.50366	1.0967717
893.2398	2.0661164
907.19267	0.64357169
909.44668	0.3682318
912.98052	3.0166116
923.19622	3.8735951
931.99688	1.1354426
966.85363	7.4859681
974.31709	1.5915177
984.59728	3.6902621
990.13109	12.137011
1002.6044	2.8599586
1009.2262	4.7094041
1012.3723	1.4685912
1016.4374	1.8630293
1021.238	1.3070785
1027.668	0.42951498
1034.2473	261.912
1044.3431	18.522768
1050.0042	1.3358944
1055.7526	1.7972563
1061.1832	0.99422827
1068.2631	0.38290196
1088.249	731.41363
1100.9737	3.5798669
1119.9662	4.7703169
1127.408	0.83917102
1129.449	1.3135203
1149.3289	0.26745436
1165.8267	1.2580688
1177.5842	0.65612217
1193.8264	2.0190017
1222.1957	3.531484
1276.3047	2.7943488
1287.533	1.5602357
1311.082	2.8362409
1323.0284	2.1723388
1348.4066	2.5973713
1366.1111	3.6897424
1368.9949	3.0469583
1377.5441	1.0429409
1403.2801	2.922359
1412.2143	0.41519866
1427.5676	3.2814407
1448.9887	12.151041
1450.4778	8.7204708
1454.2275	1.405917
1472.98	0.60713498
1478.48	2.8134106
1488.33	0.27605916
1495.5376	1.7983098
1507.5507	1.0099307
1516.1872	1.356269
1530.2274	4.6352841
1548.5655	2.485413
1551.7878	3.5164157
1564.4685	2.1982855
1597.4345	0.58991936
1677.2271	0.94555482
1695.1767	0.95656277
1813.3167	0.35610596
1859.4598	1.0652218
1878.9346	1.4837926
1895.8807	1.1772687
1955.6322	0.58649708
1976.0849	2.3409669
1989.63	0.30583106
END IONS

BEGIN IONS
TITLE=72: Scan 780 (rt=1016.79) [E:\ORBITRAP\Laura\130123_OT_LB_Leaf\130123_OT_LB_wholeleaf_2.raw]
PEPMASS=539.92378 6865.6074
CHARGE=3+
SCANS=780
RAWSCANS=sn780
RTINSECONDS=1016.7948
153.99662	0.40072061
154.91585	0.4100059
157.03072	0.29805252
161.14531	0.82152061
169.18982	0.55683656
175.0409	2.146585
182.95494	1.312405
184.22624	2.4908447
184.97418	1.3492253
187.08817	1.0328165
198.09591	0.43381159
200.0873	1.0960747
211.24127	1.5196554
212.00418	0.42925647
213.02984	1.3585007
214.94464	3.6911014
223.04674	0.69632323
226.80835	0.39846343
227.39503	0.7796835
227.953	0.29025695
231.20701	1.3476326
233.10614	1.1109381
234.09126	1.3262294
235.30012	0.94070518
242.15735	0.46620643
242.9473	0.87024377
243.871	1.0631537
245.85071	1.7890856
250.74464	1.0815247
252.87846	1.145034
256.11062	0.75009607
257.86391	1.1351338
259.01541	1.3622784
260.02617	0.45314584
262.19568	0.44166801
267.16859	1.60383
267.95024	0.4579089
269.15683	0.46176829
271.12447	1.1041286
272.17583	0.50032994
273.93455	0.93339951
283.08428	0.8722828
286.27455	0.90115711
286.99319	1.803022
290.08551	0.42775753
295.0647	1.5485322
296.86825	0.7578929
298.94333	0.53733308
299.26763	1.8164386
301.01258	0.94045674
301.80368	3.8525141
303.08697	0.61221282
304.03302	0.43989717
307.09101	1.3866712
308.10414	1.0876912
309.11324	0.72593347
309.92478	0.79602049
311.22413	2.0620938
314.10026	0.86420672
315.3365	0.49793172
318.49383	1.8508864
321.11247	0.34882137
324.94783	0.34765403
326.31059	0.48544601
326.92241	1.6637923
329.19449	0.35360643
335.00389	0.86062383
336.31605	0.71531568
337.27173	0.96557466
338.91773	0.83280299
340.04992	1.2355726
341.99082	2.5432509
343.15393	0.96783704
345.05193	1.7359675
351.91623	0.54870174
353.97226	0.85110676
362.0334	0.45582829
365.14162	1.620857
366.17409	3.3814157
370.07207	9.1521937
374.68089	11.897245
376.95713	0.43319691
379.11465	0.91153041
383.17868	3.6951937
387.9996	0.48224348
391.27961	0.71056938
393.25179	0.90524491
394.70248	1.3376244
398.05159	5.3412014
400.65848	4.9148055
404.20436	0.6648894
407.19167	2.0865516
408.02806	3.3565379
408.80688	7.8712426
409.96774	1.8360941
411.07607	1.9194282
412.76139	0.88494759
414.79519	0.51142471
417.15276	0.90837656
418.6137	1.2276508
420.55584	3.3770367
424.17183	5.356712
424.86682	13.901489
428.32545	1.1547033
428.8975	3.4835212
430.00287	1.5348902
432.123	3.7192368
433.48956	2.3529984
434.30457	4.9253098
438.04482	3.5875117
439.70418	3.1050996
440.8423	4.6512333
441.19564	11.35654
445.82153	1.3130983
446.41873	1.6137606
447.37094	2.9678246
451.05568	6.7257086
452.12892	5.3479904
454.26017	4.1199714
455.87596	0.81766155
459.45692	0.39120139
462.96265	2.1456048
464.17345	0.77970208
466.04762	1.4818836
469.92686	4.071236
472.51298	1.9923333
475.08148	1.7108268
475.94993	2.434693
476.98563	1.7941885
482.52281	13.714093
483.28967	3.6360687
487.25042	3.701071
487.82102	4.7523349
490.68405	2.917863
492.19544	5.8639348
495.20303	8.5357478
496.29005	3.2697226
499.2751	2.2219712
501.27993	40.009636
501.71819	51.462115
507.19102	242.55078
510.19147	18.807135
511.24607	6.3474232
512.95671	2.4421376
513.63282	2.7886613
516.114	3.8823896
518.92282	6.2748781
521.1378	11.859188
521.75932	41.181516
523.27318	4.0510606
524.27559	7.8680404
526.8576	14.277244
527.85974	27.59568
529.69473	54.78825
530.73226	27.323354
532.82942	29.580959
534.28085	12.323142
539.02301	0.58913704
543.06102	1.8250624
543.96672	4.5231706
548.25746	12.409876
555.14376	19.545365
556.19826	8.2115813
558.9608	2.5416662
561.39316	0.70962358
563.25519	2.0533186
564.10759	0.68227188
568.40625	4.817402
571.88567	1.2215431
574.39045	2.3367809
575.58641	1.8249508
578.09684	3.2408653
581.76778	3.9877318
582.70284	5.8450051
585.79774	2.9481121
587.1507	3.8743216
589.72215	7.9281849
592.63453	10.150636
596.29368	7.465674
600.17079	1.2962621
601.36887	0.58557013
606.14392	3.1717668
610.85468	3.2980385
612.19994	4.3631886
620.18434	24.016074
621.74725	5.5469626
627.16759	5.5011738
629.36661	2.641362
629.84945	6.2897723
636.22562	20.275228
640.18429	2.2662488
640.69835	3.8843276
645.31959	5.0338538
646.69385	9.2729994
647.76482	4.4620228
649.81013	1.8506987
653.31612	2.5621243
654.17428	4.109445
657.13609	3.0623182
661.35619	2.579224
662.36569	6.2533133
666.33247	1.5400555
669.50477	2.8726948
675.20319	1.5447806
676.26602	2.5085087
678.18652	1.8091447
682.28085	1.8973157
684.01057	1.077458
685.42232	1.8596067
687.1637	6.1199146
693.21449	7.325873
695.66055	10.545543
696.23418	26.229598
701.90984	7.5183293
702.88945	8.8201654
707.19781	17.266924
710.8441	5.5391865
713.70997	1.0859157
718.2003	5.7485252
720.03793	2.1873157
725.1487	3.0785422
730.30787	1.6025226
734.73474	5.4137773
736.28332	13.202969
745.22283	40.423482
748.26959	7.1845218
750.20269	6.6187791
752.03468	3.9778354
755.19857	4.5339011
757.10284	2.8315638
761.41845	3.750393
772.15483	8.5231677
779.24612	2.7710037
782.35737	1.4281561
786.94331	2.1035331
791.26157	1.3326996
792.34927	3.0187165
797.20773	2.9810448
801.19903	0.86460746
815.17284	4.6655807
815.49976	1.3062557
820.22854	0.47731277
824.10252	2.7584639
830.06979	0.84685468
835.23047	10.224587
839.40835	1.3316067
842.34639	1.6481164
846.18554	0.4581511
850.34853	3.4896257
852.07906	2.0199168
857.39236	4.5023545
863.45294	5.0040306
867.26528	3.6496391
870.11707	4.2973985
871.18224	1.7027394
878.22989	1.3581271
880.10038	0.78701349
887.15114	3.1392995
892.2961	8.8093493
896.53007	2.1847288
902.13174	4.8937014
904.40505	5.9842007
905.48543	2.48718
907.56892	0.61674588
913.30904	0.73559063
921.22555	2.4747877
924.30886	1.4749414
931.39045	5.6561966
937.12775	1.4427372
940.23812	1.0730976
946.38175	1.315574
951.41519	2.454859
964.47808	2.2236055
972.36035	1.4824701
979.1358	0.70903658
1001.5827	0.61865537
1008.3411	0.61905584
1044.3362	2.0104066
1047.9741	0.66239973
1053.2895	1.6564683
1095.4501	0.98102058
1100.4777	1.3319439
1130.3277	0.84204703
1151.1949	0.6411056
1161.2799	2.6006673
1166.2425	0.74496775
1228.2771	0.70337116
1247.4047	1.6329466
1397.3104	0.94427687
END IONS

BEGIN IONS
TITLE=73: Scan 782 (rt=1017.94) [E:\ORBITRAP\Laura\130123_OT_LB_Leaf\130123_OT_LB_wholeleaf_2.raw]
PEPMASS=599.31563 5394.5229
CHARGE=2+
SCANS=782
RAWSCANS=sn782
RTINSECONDS=1017.9355
175.11202	5.9665619
178.04233	0.8025714
182.96348	0.99411103
195.86875	0.64417473
197.90581	2.0212141
212.18655	0.8482193
215.22823	1.1522737
226.07255	1.2881635
226.81804	0.59060156
230.86735	0.59287594
235.84885	0.95455882
237.95068	1.3415553
245.13916	1.2746096
248.98776	0.76465231
249.9565	0.56628921
255.90053	4.0526611
265.62584	2.8570874
266.08915	0.81709859
269.75943	1.459591
283.81986	18.521172
293.90523	2.4241767
301.98107	6.4098916
312.13713	3.9956302
312.9268	1.1523063
321.1095	0.64451334
325.15067	1.0987047
347.03022	6.3308419
347.46486	0.66743407
348.18143	0.90949053
377.68812	1.1593711
380.93236	3.1424588
382.44938	1.7961661
383.15935	0.73943681
395.72784	0.86819366
400.13058	6.5350873
400.58912	1.4244686
407.92664	1.1427268
409.6078	2.4274683
412.05253	1.035014
417.68541	1.3716461
418.35811	2.9300564
422.25457	5.4673641
423.2371	3.0732326
424.74616	2.3283797
431.73474	4.1540173
435.88695	1.812722
439.90318	7.1687083
440.30225	10.295643
444.07026	0.9001345
448.6814	172.26862
449.25736	9.0199969
451.77696	1.83619
453.12604	2.2509895
457.19069	1.894149
458.65052	2.3226515
462.33907	1.7386139
466.8275	2.1594727
468.84523	0.99211455
475.15358	5.6751941
476.17016	1.4880914
482.63439	2.4729843
489.81365	1.6043567
490.70711	3.3413403
496.16744	1.3123681
499.16839	12.129327
502.48201	2.2642455
507.06338	4.037103
516.226	36.428784
519.00134	4.4143982
521.0793	2.8778674
522.95717	2.5555305
524.76423	3.9262346
525.93411	0.64591966
531.75125	1.4812422
533.16734	1.6449754
533.72295	3.8843382
537.00398	2.349555
538.69585	5.4424584
541.27856	3.9533856
542.74616	18.099871
543.89647	3.0191362
552.05507	6.3032974
555.12574	1.4959134
555.62558	2.7891066
557.48996	2.0505691
559.18687	2.5741621
562.64543	2.8728472
565.17508	1.5536737
566.93604	2.2265518
568.22376	4.2799437
572.17635	1.8721231
572.86989	4.9012113
577.20974	40.767624
580.30676	9.5945843
581.23469	107.18673
586.55822	3.6212709
590.23706	94.749178
590.70946	23.527476
593.157	1.2969456
599.61565	1.3095398
603.30005	1.9437522
607.42131	1.2243027
609.22146	1.4655744
612.56294	1.1625331
619.75767	1.3378001
637.22936	1.5366306
643.51023	2.2913309
644.8416	1.9021983
650.69137	2.5187242
653.36003	2.7170125
656.50257	3.5457273
660.07147	2.9684992
666.74903	1.2039225
670.22385	4.2782578
682.35085	3.105307
685.43099	1.3562634
687.17606	2.1514178
695.27859	4.2723528
699.31778	1.3196733
702.43221	3.3515111
704.24337	2.4342007
708.08667	0.97627814
708.58603	2.2827647
715.35623	2.9897103
722.13469	13.245106
729.75623	2.1009806
736.95608	4.1972204
739.69946	0.86724074
745.968	2.8476592
746.61634	4.9274383
749.66223	2.3128232
754.19651	3.3336105
757.7905	4.630086
761.19325	1.5664381
763.89789	2.1674761
781.3337	1.9710462
782.21316	3.352188
789.75189	2.0566325
799.35997	36.843058
807.35119	1.2141244
815.35223	0.92417843
820.83691	1.6712349
832.21904	4.1077438
843.60565	1.3081386
851.4295	4.7016175
871.53463	1.127939
874.45026	0.97082974
878.84815	1.245215
879.50038	3.2627771
896.43613	152.95016
912.35058	0.96044298
917.35351	3.5720999
920.13322	2.6996935
947.24598	3.3828629
955.2211	1.3039192
958.4281	1.3402458
965.49719	2.7910771
979.33204	1.8592771
985.52834	2.3072116
987.16458	1.5528423
997.39327	2.9109969
1005.4998	2.253989
1007.289	1.2629487
1014.9833	1.0380418
1022.9858	6.6309069
1023.3055	29.692525
1031.3523	3.2377802
1042.4087	3.4415564
1056.0428	1.0049422
1084.5378	2.1393082
1115.5655	2.2831467
END IONS

BEGIN IONS
TITLE=74: Scan 783 (rt=1018.52) [E:\ORBITRAP\Laura\130123_OT_LB_Leaf\130123_OT_LB_wholeleaf_2.raw]
PEPMASS=554.20647 5561.4414
CHARGE=2+
SCANS=783
RAWSCANS=sn783
RTINSECONDS=1018.5174
156.02385	0.84483334
165.00169	7.8213386
175.30672	0.83880704
180.98775	0.95843114
191.10982	1.2686289
196.74332	0.66475638
198.87319	0.92636213
201.13625	0.61465169
202.06135	4.1470638
204.17197	0.52725052
209.19995	2.976613
213.78709	0.55594067
216.05669	0.48921908
217.11089	0.94056108
221.80327	0.47353774
224.99853	1.6817304
226.76588	1.0626188
227.14215	2.1122487
227.80881	0.37099627
229.96739	0.69696776
231.93695	0.88331043
232.7835	0.58925047
236.07901	0.53350409
238.70571	5.0800622
239.60838	10.349214
240.63936	4.9556568
241.23857	1.3306609
241.73341	3.6640442
243.89407	0.86438591
244.41785	1.4705923
251.17825	0.89276648
262.20434	0.65252392
266.81158	1.0348655
269.90689	1.3700269
273.06165	0.69999961
274.01608	4.889354
279.70532	2.6454819
280.10075	1.1696309
284.10192	0.81468969
285.90686	1.0031093
289.00885	1.4969698
290.94568	25.634459
295.81255	3.8815427
297.85395	14.251364
299.06692	3.5443392
307.69617	11.338407
308.04247	54.001711
312.01791	0.60704179
312.57563	2.1889932
324.07574	3.0464523
328.92633	0.71235982
338.94569	0.71160271
340.96576	0.87236947
346.05213	7.0902093
347.22268	0.76848857
357.01903	1.0594298
369.82159	7.8976197
370.81931	19.406291
371.89411	6.4985532
373.17473	2.5403934
375.62512	3.8446817
378.59055	0.60501418
383.5342	1.175192
387.1005	3.1642748
388.15612	2.0155846
393.64896	1.4542627
395.01824	1.9761215
397.13548	2.2927623
398.2281	0.98730501
400.62659	1.7174233
405.73254	0.80774165
409.8907	1.0562098
412.83229	1.9504378
413.23647	3.9562899
417.85792	3.0484138
419.09492	3.6857903
424.48839	2.0465994
428.96149	2.4454958
431.67147	0.66466092
437.07291	19.101885
439.15715	1.164573
440.18378	5.4381287
441.75813	3.2630659
445.01552	24.08806
445.3734	5.72957
448.95273	0.84987312
453.76604	1.6751657
455.55676	3.2427133
462.45024	2.0721632
464.24304	1.3945639
466.21284	3.5244118
468.00867	1.8400648
471.6507	2.9288452
475.64267	3.3717128
478.19638	3.2600923
479.68878	3.9859923
480.60144	13.934048
481.00694	3.1637604
484.84402	2.4701603
485.61629	1.0580157
486.1959	1.3427877
488.99317	3.1853918
495.26528	2.7736155
498.3986	3.8934545
502.21105	0.77102574
503.22007	3.0922806
504.12564	0.91918959
504.5856	1.8989629
508.50122	0.96970775
509.02147	4.9515697
510.71177	2.9730344
513.59714	3.2688751
515.55748	5.894052
517.14907	2.9008964
519.03837	1.9671499
520.44886	10.225744
524.68331	4.5770142
527.11363	2.4462777
531.36596	8.6520032
535.13541	30.30682
535.6571	94.944636
541.91843	17.863624
545.01219	61.120687
546.85025	12.870503
549.77694	1.7472155
558.68975	1.4064477
565.90018	10.278099
577.51379	1.9369605
583.92297	1.5286732
585.89062	1.8073453
586.67032	3.916021
588.88423	0.79329161
591.59417	1.5711297
596.09444	2.3687422
598.00851	1.5807232
604.28061	1.616592
606.72085	1.0626254
608.82264	1.0667624
611.34411	2.8701115
616.19256	0.65239574
618.59537	1.731914
619.29383	0.69489931
624.06975	1.2151605
625.66923	1.6839885
630.76852	6.0798131
632.34302	1.3314386
634.22488	1.7795337
636.12808	2.0310935
637.22409	0.85772107
640.47243	5.1627158
644.43239	1.2885622
644.99401	2.7759323
651.28643	1.1481441
654.40313	1.9806697
655.73577	2.3889508
659.2338	0.94195049
660.34631	2.6654737
665.0471	1.4987402
671.14998	32.379513
674.85571	1.2538736
676.813	1.5938364
678.9786	3.4881978
680.04072	1.8126347
694.96605	12.24709
698.82934	3.2425525
702.11167	1.4249496
705.33838	1.1697784
713.24678	1.5356963
714.27098	2.2637618
716.39683	0.74797675
718.27679	1.5439931
723.19188	1.4992449
738.22527	1.988242
740.237	2.5509589
741.35634	0.52475228
748.1164	5.322118
748.88401	1.6571175
753.16532	1.9652334
757.08103	0.96409557
765.44214	1.4121831
772.75964	2.4095168
775.30555	5.0909901
782.14613	37.21708
791.95343	4.4885178
800.13422	222.99764
805.1232	3.5879977
810.07548	16.401185
816.3399	4.4572634
821.38212	1.4334739
825.58383	1.3631262
828.9021	2.1219034
838.42089	1.1579588
842.38145	2.0596371
845.51699	1.1451466
846.13432	1.8745795
862.91309	4.2529806
863.85308	1.4357202
869.15733	3.3590606
872.1209	2.6585497
881.01547	8.5796358
887.23761	1.5443563
893.2829	2.982966
895.92884	1.1512751
906.47398	5.0408352
908.25762	4.9251289
911.43635	1.5343788
927.2481	1.795332
934.36168	1.2789932
943.29148	2.8200411
952.1211	15.059003
960.09666	8.2284495
990.22174	1.0037987
1104.335	1.2797683
END IONS

BEGIN IONS
TITLE=75: Scan 784 (rt=1019.08) [E:\ORBITRAP\Laura\130123_OT_LB_Leaf\130123_OT_LB_wholeleaf_2.raw]
PEPMASS=617.30255 6875.7251
CHARGE=2+
SCANS=784
RAWSCANS=sn784
RTINSECONDS=1019.0845
177.96924	0.97520766
194.89527	6.1029914
196.82685	0.57423237
200.99527	1.322367
210.02201	0.95122096
212.116	0.97562393
212.97719	1.1962823
216.1157	0.89749634
218.15324	1.9564063
229.86224	31.025457
240.77255	1.1060414
244.97791	0.76929665
247.03741	1.1883075
253.92727	0.78874531
255.18813	0.58654257
266.98574	2.6190219
268.85515	0.71179166
271.16414	0.88944918
272.95986	0.58344365
284.97249	0.86019971
286.33506	0.49875349
309.8071	0.51362709
327.01693	6.6693765
329.04306	7.2689079
330.19658	1.2738626
337.95501	0.62868635
344.81464	3.8539317
345.14716	11.345648
347.17042	18.126546
348.07364	1.5718343
371.01913	2.236741
371.34007	0.73324354
384.11429	1.6905181
393.56857	1.3303604
395.61848	2.6211146
399.06209	0.77478796
402.07077	4.5367755
406.12127	0.50801611
414.02675	0.77561458
415.10692	4.4456021
416.64397	0.94922685
424.43428	1.0751818
438.19468	1.8129584
440.94971	2.7104341
442.27526	1.0751666
446.14583	25.571866
449.19692	1.9809864
452.12683	2.1873603
457.07776	0.98821104
458.98675	2.9738373
461.78356	1.0741277
464.06255	0.87952044
465.71566	2.6562094
466.2693	5.0065881
470.95781	3.0840147
473.83643	3.7559308
477.58799	0.82588071
478.15529	1.0627597
480.22468	2.1287123
483.02011	1.1720434
485.42617	1.6362353
487.188	1.6362396
489.2855	0.98792316
492.63769	1.3399465
494.02385	1.1033858
499.75342	4.1399237
501.09081	6.9352733
508.1707	1.8378099
509.82249	1.6506832
511.07636	3.1800328
514.21881	6.6255135
518.80319	1.8672399
521.02443	3.3882122
524.27744	7.5972583
524.84372	2.096741
527.68621	3.5691813
530.26212	1.191096
533.46351	2.9421427
534.3249	1.9797148
536.80311	1.2243055
538.0784	1.6509778
543.17185	9.1626639
545.23535	18.71843
549.19114	11.653784
551.68879	2.3814001
554.29733	1.7793311
557.71342	5.9799196
558.62574	3.5063671
560.15621	4.6363168
562.14727	1.7835122
565.23305	4.2222942
568.15192	10.888819
570.32299	4.1405716
572.72131	1.227805
573.28943	3.541365
577.21816	3.703927
577.78703	13.666755
581.49268	5.6520685
586.16414	10.023572
590.50882	16.760192
593.21774	6.9594692
594.4135	8.819204
599.55325	48.508386
602.58279	7.5211974
607.16677	26.426644
608.19042	140.34866
609.67722	14.091068
618.17046	0.72927684
619.02038	1.006671
630.649	0.80807052
636.12035	3.8025865
637.29886	1.4732714
638.13051	0.91644162
647.36573	3.1656875
648.22321	1.4396277
649.45867	0.91045355
654.23795	5.4202581
658.08422	1.241517
659.50634	2.9691714
660.61758	0.88092248
663.27388	1.5626322
666.35743	1.4499237
672.21802	4.1324379
674.01222	14.125386
676.32676	4.3068316
678.33261	1.012665
681.20042	2.1705955
686.25796	6.7893863
689.1824	2.7288302
690.84849	2.0197933
694.33257	0.81820865
698.87896	4.3070163
705.11472	1.3293907
707.80387	2.2342078
708.63417	1.2568129
713.19279	2.7721708
717.31956	1.978896
721.19379	3.3126386
723.68899	2.7304207
728.38885	0.92519483
730.11283	2.0744019
730.98049	0.5313949
732.29124	0.9221955
735.35467	1.2798394
740.83907	3.5994131
743.56223	1.7482702
746.0547	1.6519845
753.15296	7.2316346
756.32545	2.4530366
760.22901	0.80573832
770.31248	13.878843
775.35814	20.781947
777.19405	2.4797161
778.92208	1.3729917
787.10814	9.7081419
788.14839	15.908631
791.90697	4.6800892
794.34113	1.7900107
805.34556	2.4019678
808.27197	1.6233746
813.76464	8.1369457
822.76213	30.090694
824.2835	5.6559647
828.09866	1.3629448
832.29423	15.860424
839.74205	6.343433
845.62825	0.83228684
846.39596	2.9086121
851.13398	9.8313885
853.04665	3.0643755
861.80066	5.0502728
865.25235	1.317733
869.124	16.603898
869.4411	1.8455929
871.28287	3.1284405
887.20875	23.847657
889.33774	61.897431
898.4052	2.4855329
904.19835	5.2272405
915.19045	1.9571294
925.32849	1.3004571
938.14004	2.2932006
941.17116	2.2736099
946.30488	2.6171547
953.04063	1.021348
958.35418	0.73936712
971.45123	1.3931192
980.27098	4.5273264
986.22204	19.435257
987.73452	4.8683272
991.3927	1.0220485
998.24771	15.84877
1004.0144	47.610466
1004.3299	304.83335
1016.0851	9.5585028
1016.4405	3.7624761
1033.3177	1.1106764
1051.0192	0.90124912
1053.1976	1.03673
1056.2915	0.93056415
1062.4853	1.0586651
1069.1545	10.082292
1070.4451	3.691164
1087.337	7.4602433
1101.3225	2.8122026
1116.4633	2.2037117
1129.0218	1.2711373
1142.3106	2.5826842
1244.6158	1.3430524
END IONS

BEGIN IONS
TITLE=76: Scan 786 (rt=1020.14) [E:\ORBITRAP\Laura\130123_OT_LB_Leaf\130123_OT_LB_wholeleaf_2.raw]
PEPMASS=544.60714 4324.293
CHARGE=3+
SCANS=786
RAWSCANS=sn786
RTINSECONDS=1020.1357
154.95961	0.62829412
165.23607	0.43623748
172.99674	0.88091144
175.18219	1.3152249
180.90451	0.44624659
196.95584	0.68810365
201.06332	0.24822255
207.96818	0.60776259
209.11985	0.50493002
213.69309	0.58963129
216.20642	0.45321544
226.13222	5.8532426
227.93871	0.38918307
228.94624	1.8036337
232.70983	0.26725784
235.11847	0.96007436
243.89913	3.707656
253.93955	1.2981955
256.90628	0.77149125
262.19958	0.52277363
271.88093	2.8769784
273.00215	1.2851208
275.01059	1.5723267
277.88733	0.56046271
283.00372	0.88827552
287.39423	1.90945
288.41336	0.22051408
293.98367	0.987587
295.83942	1.1194749
298.79956	0.46274911
303.29132	0.34588655
313.05542	1.2851632
322.02954	0.51889004
328.8473	0.38566598
331.05321	1.2817851
334.07488	1.444051
335.9118	0.4775907
336.42053	1.0572581
340.20992	3.2079734
342.97358	0.88899189
343.67435	1.0616201
345.04645	3.2566889
347.18696	1.1499167
354.00757	1.7068154
354.90426	1.0319164
355.65308	2.7314952
357.07931	1.8598208
362.04194	0.36252962
365.15295	0.60287215
367.01301	0.52584424
369.41992	2.4709378
372.15123	12.818802
373.05024	3.6932849
375.11523	0.70242415
377.51674	0.47327701
380.68824	0.81979976
384.09734	2.8147561
386.05991	1.001172
386.68171	4.3423849
387.47974	0.93026737
388.78141	0.82289461
389.92326	0.29009206
395.81375	3.0453725
400.04051	2.6589522
402.23321	0.7487158
407.914	1.6386681
413.73762	0.74766292
417.47414	1.1751439
420.72726	2.5489223
422.18285	2.9048588
424.84895	3.6323135
427.00796	3.6296886
429.25094	0.52883524
430.53888	1.7824093
435.64605	3.2692542
438.17816	0.76933948
441.08902	1.3245348
442.91407	2.4575906
445.28999	1.8047919
446.60115	5.1727913
450.35045	1.3102347
452.15951	0.85843963
453.6718	0.94529153
455.15538	2.1370733
456.71041	5.5920808
457.95041	3.610102
459.04365	2.495197
461.34139	1.2142329
463.04619	4.8494594
465.24874	5.0243193
465.77607	7.7251407
466.33267	20.778687
467.02918	6.2158773
468.38504	3.2331014
470.1082	1.206259
470.5516	2.7613606
471.41101	0.97563501
476.22782	5.7132763
479.2898	1.5176499
479.85065	4.405314
482.11485	0.80948019
484.26476	1.1481442
484.97366	4.4468069
485.95461	1.8357809
487.1792	3.1462228
489.89077	5.4976986
491.42825	1.0550183
492.318	1.2481636
496.3256	6.2234368
497.57192	4.0637398
498.27554	3.3619332
500.63975	4.3577007
502.06283	10.561845
506.45602	1.5549268
507.0238	3.123195
508.45109	5.3776271
510.1368	4.9269063
512.88671	8.2480228
515.90607	1.7740861
519.67299	2.8128627
520.67903	5.0610745
523.95663	5.6289685
525.62651	8.8652497
527.29641	5.0133807
528.62335	16.631735
529.53035	10.395012
532.58463	57.927672
533.18585	12.192888
538.50749	157.10844
542.05241	1.2509727
543.03095	0.65800667
547.37493	1.6706116
549.27678	0.53834233
555.94892	2.9787104
559.1976	0.91033744
561.95078	1.7431237
566.89665	2.4571898
569.84714	0.52365101
573.73671	8.9586013
576.06471	1.7991352
582.24712	6.6703655
586.50872	1.6190078
589.59451	2.579085
591.17237	2.1781938
598.97108	2.3115066
600.25289	6.6161415
603.19554	1.7047063
605.21587	1.0452277
611.11224	2.1692049
611.76597	3.6155932
613.29205	1.0567894
618.48974	2.4930901
621.59283	5.1776585
626.13451	0.4005742
630.70503	32.19626
633.74364	4.1124041
639.1291	2.5361081
640.05079	0.84789679
640.877	1.0800657
643.67733	1.2100972
646.47136	1.3181838
647.35762	0.34789557
651.20212	1.0656836
653.31725	1.1186232
655.17166	1.746384
658.24154	0.56736843
658.77599	1.1920139
662.42686	2.1452634
664.90822	5.0585916
671.75977	15.848571
672.84452	5.1120847
680.72135	18.614889
686.33042	9.1003052
694.82297	34.698083
698.27938	5.1180409
703.19874	3.5508678
705.88075	3.0022602
708.78423	3.5103196
711.40195	4.7593981
716.35962	2.1686543
717.5771	2.6854741
722.23245	1.176457
722.82513	1.9861858
728.07432	0.69653731
734.89385	1.1156375
738.3052	10.317526
742.90485	4.2144761
744.80727	5.7286047
745.55633	2.0729164
751.07652	5.8272581
752.15831	24.351872
760.75836	1.5271807
772.25598	5.4497605
784.07859	2.3177391
789.3771	2.6109711
798.22755	2.5455678
805.31524	6.9923227
810.3363	0.44913342
824.177	2.7513388
825.2911	1.0687785
837.89581	2.1558522
842.20125	5.5512702
844.37741	2.4468281
846.21866	0.73475399
851.20471	1.0738644
856.39213	2.1212029
858.42888	3.99902
867.29858	1.3425364
874.51049	4.2000839
886.35733	2.3144556
900.61749	1.3639666
904.07612	5.7528376
906.19151	1.4434588
911.47473	3.0189676
914.97215	1.5421644
930.51544	5.4575251
939.32774	0.91449165
944.39892	1.6037447
952.57636	1.1924418
956.17689	4.8150021
961.33709	0.8973352
973.22459	2.9305311
990.41998	0.73130478
1008.9604	1.2840063
1032.2557	2.0512366
1041.4563	1.6303816
1049.3395	1.1551488
1061.2131	0.58839762
1089.6952	0.80031607
1111.5491	1.1036748
1116.5476	2.2560437
1145.3104	1.1484793
1158.1071	1.2446647
1262.2264	0.7834582
1320.4806	0.60324396
END IONS

BEGIN IONS
TITLE=77: Scan 788 (rt=1021.29) [E:\ORBITRAP\Laura\130123_OT_LB_Leaf\130123_OT_LB_wholeleaf_2.raw]
PEPMASS=658.3234 5044.311
CHARGE=2+
SCANS=788
RAWSCANS=sn788
RTINSECONDS=1021.2887
188.81164	0.55881787
198.8223	1.0672662
199.93346	0.49517163
211.79958	0.93668521
212.95407	0.37382646
215.86607	0.44005082
216.91496	2.1522811
246.03244	0.84405942
248.17224	2.4143873
248.9395	0.9710047
256.23336	0.93243227
257.11728	1.320052
268.97891	1.0706437
279.91022	2.0862848
285.07876	0.52791522
296.94435	0.98131058
303.17557	0.73670745
304.05178	2.4485061
312.20733	1.2858727
315.06899	1.9805841
317.98252	0.55741705
333.02315	4.857846
335.28021	0.9114266
338.95666	1.2760781
343.19195	0.51463234
353.12105	0.87339953
356.84087	4.3351287
364.9937	0.60988041
368.36568	0.89478107
371.01955	1.2187861
377.1815	3.7332947
381.04427	2.708931
383.02473	0.67647387
386.85564	1.4407506
389.9327	1.6191252
391.02528	3.9015327
395.97806	2.737208
397.9712	2.680246
399.0797	0.59811303
400.00034	2.0156344
407.76757	11.183595
408.6494	4.2904353
415.85268	1.9236024
425.75773	8.6585033
426.12064	33.977822
427.7022	12.754959
444.03859	66.953455
448.3919	1.1111962
457.68429	0.89539302
462.05214	96.400958
464.19004	9.958284
465.44008	4.7028271
468.87897	1.803796
480.22625	0.93283492
483.05543	1.1556324
485.27605	0.93451565
494.6842	1.573206
500.268	0.65356794
509.14275	1.5967183
513.16534	1.4570729
521.87707	0.78616686
524.49656	1.2727016
526.31108	0.530425
541.1758	2.0843858
543.31832	1.1524225
551.36963	1.3776305
555.27428	1.5114792
559.16189	6.2681856
564.09302	26.063687
569.40252	1.5682504
578.007	1.9206596
579.68157	0.88951236
593.90838	3.3505823
596.19436	1.649166
598.57757	1.5230513
599.64857	0.85598007
601.10599	2.8123429
609.67551	4.9184561
610.9007	2.0114972
617.99231	2.1416298
619.58206	3.4824089
623.07757	1.3697797
627.79005	9.5181173
629.9129	1.9379515
636.23383	5.5457509
640.42669	16.263524
642.29937	5.4773409
643.7379	3.6205822
649.20903	78.251959
660.15796	0.8541333
664.09594	0.63667332
669.70121	2.9529212
673.54975	1.1848679
676.29706	0.78928979
683.30298	1.5484486
686.3074	1.3606768
698.86681	1.9659829
700.91043	2.13293
711.17498	0.9190619
721.25574	1.5595278
726.11731	1.8505857
727.34839	0.75102457
739.33727	4.2513655
742.24721	2.6671028
757.25788	20.292165
763.50805	1.4388095
770.29964	2.4789813
773.51414	1.5703084
794.29852	3.3519997
798.68532	0.88059186
814.1981	1.3380907
816.20267	3.4784875
821.77836	0.80235446
836.31589	9.2487209
854.34854	416.49313
865.44287	0.87995661
882.81061	0.73516865
902.4512	3.4241818
908.25379	2.9772999
921.27478	1.5756419
926.23419	1.8662395
936.75861	1.7586878
939.25908	2.5252317
952.19537	0.8670008
965.3523	3.035282
983.31131	30.445331
1006.4973	1.3417234
1016.4736	1.0024961
1042.9135	1.6320619
1044.2828	1.0203772
1052.4537	1.4648764
1068.3354	6.8651902
1070.3137	11.628893
1089.4825	1.3473814
1100.2661	0.82960606
1106.2513	1.3581786
1127.4145	20.144037
1168.4854	8.5315808
END IONS

BEGIN IONS
TITLE=78: Scan 789 (rt=1021.89) [E:\ORBITRAP\Laura\130123_OT_LB_Leaf\130123_OT_LB_wholeleaf_2.raw]
PEPMASS=497.79336 3788.1653
CHARGE=2+
SCANS=789
RAWSCANS=sn789
RTINSECONDS=1021.8906
148.94035	0.90003512
154.83678	0.41492183
156.95666	3.5233526
158.70165	1.028319
169.14638	1.4251503
174.99769	5.4508172
176.1388	1.0179454
183.30506	0.35099097
185.07492	1.0538398
186.98562	1.0163085
188.95566	2.3448672
198.71722	0.31167012
205.08139	0.75047438
215.87671	0.26500662
219.04557	1.4023331
222.15287	0.3467295
223.10916	0.85935914
225.16781	0.51962133
225.94919	1.3149964
230.25372	0.57374023
233.14663	0.30257386
234.72409	0.49097378
235.97806	1.9298697
237.1417	0.33834984
239.93706	1.9657749
242.0649	0.86980512
243.04103	2.2484216
244.36889	0.65885357
249.74271	0.50645225
251.17774	0.56342925
252.24699	0.70599363
253.14325	1.0015843
255.10248	2.192709
258.00195	1.7898242
260.83118	0.55667937
262.07336	0.87951156
264.91043	1.2286198
265.38091	1.7604075
269.64784	0.73154981
270.01229	2.3591061
277.14605	0.874011
287.83825	0.93553985
291.81994	0.53500177
293.00262	0.65343084
295.92093	4.7786575
296.85754	1.415215
300.8851	0.51416462
305.22399	3.5389989
307.98324	1.7475098
312.30286	0.48049603
314.18262	0.669176
326.08674	0.38832734
326.59267	1.9141415
330.94992	0.90123181
340.12147	3.407742
340.97549	0.8988855
347.2613	0.72091794
348.14294	0.25316856
352.62764	0.35408656
352.98903	1.4297507
354.14081	0.56393171
355.04689	0.42241968
358.05461	0.48108749
363.17335	4.447846
365.03914	2.4616536
366.08213	6.8837943
368.81166	1.0108019
372.91947	3.5340336
376.29982	2.2162955
378.05222	1.1435074
380.39456	1.0071433
381.27704	2.5024001
383.05402	7.1956057
384.14395	0.78292482
385.08044	0.62743338
390.05464	3.1796521
394.25761	1.9029101
395.51074	0.64645321
399.18035	35.658179
400.12283	12.256619
401.95205	2.8998809
403.44248	0.80362475
406.40164	1.0411351
409.04799	5.7252674
412.07086	3.2826003
413.53563	3.2404969
415.66083	1.5455848
416.54018	1.8640588
419.71289	0.46278225
420.5032	0.79028576
423.18549	1.9919824
424.85517	1.7710904
427.78486	1.5814963
428.62959	2.1667381
430.02806	2.6729022
431.35794	1.7997886
432.42646	1.2584623
432.95957	2.1481623
435.30238	3.4876808
437.00087	0.82236423
440.3548	4.7127199
442.05884	2.0154122
443.45392	2.3894192
446.74387	1.1899087
449.24353	3.7487588
453.25674	6.0994622
455.08242	3.1134666
456.50865	3.4751867
458.06075	5.0378584
459.03993	2.2816408
459.62049	4.0900081
464.55507	2.5285685
466.63795	10.440816
468.29505	5.0280575
469.75863	5.72361
471.63442	2.7797701
472.06079	7.7001162
474.248	2.8582806
476.92881	11.389323
477.31522	3.6659155
479.09486	9.9571197
482.54411	16.98654
487.17668	25.735375
488.36618	19.904574
489.22198	51.635724
491.48378	12.452285
492.2968	3.6636808
494.28607	1.3036359
496.67396	0.88640198
497.38172	1.0208274
504.86555	0.38801453
506.27361	2.558983
507.17998	1.7194542
515.20983	0.61239535
519.29836	3.112432
521.45463	2.1976822
522.34454	0.82067853
529.38695	0.70982765
532.91925	1.7322402
535.84373	2.7017117
536.71441	4.4646116
544.77593	2.2660613
547.22679	1.5287092
547.74239	2.9063444
550.2532	1.201093
551.23446	0.57642684
551.76078	1.6963066
553.20213	0.58254254
556.11005	1.3945627
557.06783	3.4450434
558.67837	1.2477259
563.23571	0.93560033
567.06477	5.3844986
569.61501	4.1047635
571.11332	1.9259368
572.1933	0.97548638
575.35341	3.4718682
578.19156	6.9696517
582.05781	2.4756543
585.03063	0.9245824
588.98187	1.9920084
592.25788	3.4730658
595.29318	49.784542
596.36087	26.153242
607.22126	4.7075753
610.15809	1.9569227
611.78336	2.0028022
615.39867	2.0007396
616.1132	2.9771605
618.52401	4.3520072
620.3628	7.5336583
621.23694	1.5556235
621.98332	1.2731063
625.92432	2.3368772
628.25921	2.8940318
630.21992	5.3133274
632.12293	3.4529406
632.50789	2.4031145
636.68269	2.4141078
638.22526	0.90945947
640.31852	0.56007152
645.02505	4.1510955
646.25479	4.45274
648.3715	0.96977449
650.84395	1.7833106
653.24543	2.9209442
655.35167	1.5599994
657.27328	2.2978615
658.95896	2.8676888
661.23383	3.3208852
663.19678	4.6494027
666.0282	2.4482802
667.02875	0.61349119
673.83959	2.2247475
677.15222	1.553016
679.86917	4.8760292
682.669	1.7200113
683.21374	2.5514152
686.31615	2.6101505
692.3443	1.1210486
701.22514	0.89607508
703.97268	2.7136047
706.27204	2.3104618
707.42367	1.0389642
709.60212	1.5041119
714.07193	1.5932777
717.19578	3.4439038
719.47497	2.427136
724.95924	5.1708114
726.00551	1.9056275
734.33856	3.9523311
735.40684	7.3886536
738.26271	1.5623888
743.10998	1.6955933
747.97357	2.1324645
754.45376	1.7607723
757.37658	0.53883513
761.37756	0.67658946
771.47906	2.0962943
773.54936	3.238207
778.25877	1.7318751
782.22374	1.1584834
792.46276	8.0616553
793.41292	3.2814797
796.3771	1.2398187
806.26999	7.613874
809.19617	0.96296215
812.40326	1.1300282
820.41834	28.600733
830.8829	1.590303
834.43643	1.3821365
838.34633	18.106352
848.15058	4.4311788
850.55822	1.4987138
857.41705	2.433112
863.7005	1.772388
885.34246	3.8915757
893.44151	3.3882023
894.35253	1.1635961
905.45501	2.8603823
935.42209	4.1911447
945.39001	0.68789739
END IONS

BEGIN IONS
TITLE=79: Scan 791 (rt=1022.92) [E:\ORBITRAP\Laura\130123_OT_LB_Leaf\130123_OT_LB_wholeleaf_2.raw]
PEPMASS=484.24751 4442.6924
CHARGE=3+
SCANS=791
RAWSCANS=sn791
RTINSECONDS=1022.9186
146.95341	0.53631915
147.95834	0.43994099
153.8988	0.42770551
160.92438	0.93951732
171.0575	0.54622025
175.21435	0.33821724
178.12194	0.81950323
182.1723	0.33017871
188.8401	0.49414452
198.76505	1.9953765
199.97375	0.58389448
201.02878	1.5102054
211.93231	0.33264093
216.62647	0.60350177
216.92317	2.7890175
218.18587	2.2388141
221.15988	1.798005
226.27437	1.7058333
227.13833	0.30470308
227.79784	1.5837174
231.07805	0.5679937
231.97098	1.8909449
239.25758	0.9413234
240.38053	0.6430323
242.06418	0.70674678
244.01827	0.93248764
245.11992	1.2947723
248.05145	0.60111683
248.84983	4.0617645
249.99736	1.0477067
251.02365	0.92695178
252.15872	0.52617466
254.23257	0.37201735
257.55292	0.52769653
262.25709	1.6982695
262.90655	0.2730311
266.18579	0.71171928
271.04537	2.2262583
271.53839	1.0024742
274.04837	0.6118241
287.90054	0.69712341
292.01448	4.9070188
293.12313	0.49085719
296.98953	2.8728032
298.11368	0.76577269
301.17609	3.9094604
303.19868	0.89610654
304.19642	0.81977736
305.3294	1.1768091
309.09198	0.42941627
311.00634	0.68539885
315.11243	5.9603502
316.83859	0.6308111
322.1846	1.654293
325.05437	1.0455683
326.02883	1.6972778
328.57379	1.3147813
336.57473	0.44585412
337.48945	1.3238569
339.08693	1.0449914
345.00195	0.78128464
348.03177	3.5185727
352.36682	7.0938801
353.77163	2.36079
356.39435	3.2437536
358.05401	2.0732237
359.60389	7.0840207
361.47687	2.7673989
365.04895	11.347941
365.50703	2.0510892
366.65847	3.5840073
370.0442	7.1056371
370.62706	0.83412427
371.68811	4.2868011
374.53698	1.8515508
377.79886	0.76063664
380.03449	1.2513353
380.95773	0.53337004
384.22796	0.80321904
385.13113	1.0156585
385.88247	1.670534
387.03766	0.76550086
387.68392	0.84458095
391.05168	0.6903096
396.23675	2.6596685
396.90696	1.0698597
401.86678	3.8445614
402.37054	5.1198562
405.38637	4.5385988
406.81411	3.6824763
408.07392	2.3125039
409.05219	3.8463109
411.01387	5.2473562
413.2023	4.5353103
416.20743	6.4001904
417.23836	2.3289112
419.72013	0.84012786
425.56991	30.80585
427.33844	1.7294922
429.21618	2.2416776
431.38033	1.7699164
432.2193	4.0936936
433.74023	2.0738484
434.18246	4.7292685
438.20297	10.481503
440.87228	10.63445
442.62454	3.3981928
444.19168	4.3181051
445.07463	5.8548522
448.19051	3.9035058
449.31061	2.0740377
450.97694	1.7540667
451.42645	3.9165139
455.07762	5.8575413
456.16192	3.0769725
457.07812	1.347636
457.84666	0.66067926
462.01022	9.5451082
464.62875	10.742098
467.19522	12.436578
468.89847	4.1195871
472.31595	47.640079
473.15673	29.923061
474.67438	23.213589
475.26947	9.8061084
477.14509	25.477313
478.1523	51.184539
483.55579	0.99463029
484.45405	1.8233932
487.34343	0.69891851
489.72629	1.3732519
491.28553	6.6432897
496.11069	0.47727654
498.11133	1.4992783
499.52481	1.3869619
501.73411	4.7555579
503.75044	1.541361
506.21226	3.3604517
508.74748	4.2849507
512.16917	2.7639108
518.19459	18.064507
520.15788	2.3444116
524.18167	14.252208
524.79475	3.0042778
527.23182	0.95825617
528.21607	1.4561754
529.22211	2.3842209
532.03809	3.1045701
533.73909	6.894111
536.16551	2.0966803
538.39954	1.4096204
541.24122	12.483461
543.57952	3.087164
545.84068	1.908385
549.04154	0.75045764
550.04892	0.45478271
551.41334	0.49729165
553.78926	1.3729363
555.64248	1.7468589
559.3119	16.22242
563.81499	3.2154237
565.31686	1.7435899
568.64825	40.385688
572.13312	1.4668051
574.0828	0.90816709
575.80167	2.3113058
576.97058	0.71094137
577.98192	1.0278267
583.276	5.2052171
583.84411	2.5584982
588.90553	0.65446829
591.46807	0.60937452
597.67388	1.286805
601.15128	23.626151
605.42655	3.0219983
606.50031	1.4877742
607.30244	3.0452188
609.73795	2.1402452
612.12886	1.0550509
617.70636	1.2854285
618.34004	1.882736
623.95305	4.5599583
624.50268	9.9386739
630.29041	12.634295
633.30175	3.1791994
635.18759	2.0958027
638.70344	2.2003401
639.83319	0.89809256
644.4501	4.697852
649.17558	1.4163283
651.80951	5.6712285
652.74618	18.919104
660.09463	1.9536657
660.871	1.1564166
663.09052	1.7500861
669.56042	2.1152859
675.67187	2.7552765
680.28785	0.89012322
682.203	1.6323628
686.47605	0.91300707
687.19933	1.3810854
694.12013	2.3281272
695.25306	3.8212272
696.8117	3.3294188
704.22617	5.9059803
711.19906	5.3737538
718.30238	14.883213
722.20899	25.853049
725.27672	1.2487194
729.27957	5.2721577
732.10065	2.4538057
733.20468	1.667808
737.1645	0.93366874
743.29127	3.4166843
745.28261	1.5521103
750.10915	7.2625538
754.24912	0.69033903
766.19086	1.7759742
767.37481	5.0449946
769.23985	2.5617318
774.22861	2.8736027
775.33411	0.94289493
783.4317	0.46259559
789.42865	1.0301607
795.06019	4.6646841
797.11353	1.4648306
802.23971	1.5131538
805.51353	0.97978997
807.31738	0.51824147
816.15537	1.4216855
818.3929	0.77953047
822.21881	1.160571
835.05924	1.1920105
840.3142	1.6989084
850.33603	14.432505
854.18295	0.61327371
862.42376	1.2144955
868.29028	0.56792132
877.53161	1.7964066
889.84667	0.94694003
911.51303	3.2155174
933.28253	1.2229705
938.35773	0.50529982
1035.5034	0.73380971
1045.1713	0.93638272
END IONS

BEGIN IONS
TITLE=80: Scan 792 (rt=1023.56) [E:\ORBITRAP\Laura\130123_OT_LB_Leaf\130123_OT_LB_wholeleaf_2.raw]
PEPMASS=427.19714 3704.7527
CHARGE=2+
SCANS=792
RAWSCANS=sn792
RTINSECONDS=1023.5587
125.98304	0.64455826
128.94994	3.1349813
133.07254	0.90954578
135.98825	2.8816464
137.00789	0.90846779
141.08313	0.45358122
147.07543	0.50668516
148.09237	1.1524276
156.75351	0.44420989
159.96322	0.85847977
162.16266	0.38268173
163.15277	1.7294792
164.99516	0.38610098
166.99208	0.39679352
168.83164	0.62001661
171.77923	0.46003346
172.94948	1.3523901
175.05235	3.1724361
177.9958	5.3029985
182.1609	1.9225487
184.54973	1.6188851
185.02794	4.6284629
186.01425	0.98797955
186.97305	2.054545
190.87959	0.44308809
192.94049	9.0826488
197.19459	0.56049151
200.03384	1.2843328
200.82009	2.1008309
202.91065	1.6541518
207.02624	2.4925109
210.02234	0.89088777
210.98468	2.9982318
212.62226	3.3662223
213.0809	1.1377597
214.90358	0.54816204
218.82635	0.94773324
219.71568	1.4767332
222.93098	11.345399
223.27221	1.1627958
224.83413	1.6469947
225.87814	2.3950972
232.85561	2.4922765
235.00828	46.90338
239.6325	0.90176949
240.51753	0.70684784
244.1373	2.3462933
246.80173	1.5579798
249.01011	0.67463368
250.93382	19.741634
252.92076	2.7013087
254.16772	0.63981782
255.07965	1.0496646
262.28553	0.68222737
264.07678	2.8730983
267.15027	0.40637225
268.16779	1.6495519
268.82756	0.41982358
269.16105	1.0476031
271.6897	2.2014339
272.08893	3.8794265
273.91137	0.5458039
280.99051	0.8823238
281.50164	3.1422734
283.23253	1.4662646
285.30904	1.2992877
286.61023	1.0439959
293.05604	5.4825114
297.93216	0.91083734
299.12851	2.7946441
301.32366	1.5975238
304.48169	1.4085877
307.74519	1.7348352
310.56113	0.49042106
314.38247	0.37254097
314.92651	1.3254342
319.49872	3.5326829
326.87502	0.53948403
328.86678	1.73351
331.75945	1.0112884
336.69166	0.87971105
338.0985	0.49227564
341.58629	3.6372899
343.2258	11.816723
346.14613	2.4856333
348.04819	2.2732599
350.263	1.0039952
350.77908	2.2398312
353.57196	2.9355096
355.02956	1.5442975
355.61718	2.4160112
358.8794	4.4921587
361.90695	8.7624509
363.18498	1.368102
365.12217	0.73771333
367.83062	1.1998048
369.84525	6.2805026
371.66091	3.3375502
372.76255	0.41192265
378.41425	8.0283278
378.83037	18.602368
380.04921	10.461711
382.70118	3.8946283
385.58919	1.7632901
387.23479	0.98050637
388.7389	3.8495751
390.00279	1.3657219
393.55608	5.2373108
394.24198	5.3023001
395.92223	1.2814095
399.36876	3.5316812
400.26737	1.4996302
400.87653	3.2418321
404.59406	6.2567037
405.04864	1.7481265
409.01595	20.643852
411.12801	5.3858482
414.71651	13.869591
417.26135	27.581586
417.8299	9.1690849
418.13999	54.544636
420.46437	16.569765
421.38352	5.951691
426.69852	1.1770475
428.12646	0.48124684
432.93251	0.65893747
433.84114	1.3326521
435.25061	2.5001464
436.83747	2.4324184
438.18379	0.60512197
444.89834	0.9052891
448.26849	1.4890265
451.03518	2.2850191
451.74722	0.88838841
452.28363	1.2278759
455.50425	0.91827587
458.52124	2.1312109
462.72884	2.6145519
463.64311	0.5348065
467.31555	1.7350976
470.08527	3.8020978
474.12875	15.875079
480.80414	2.4494744
482.74357	7.7191579
483.19119	11.712034
487.44047	1.0683223
487.75672	3.7712875
492.48166	1.5823503
493.73631	1.7177577
496.27466	5.7088692
499.65427	1.6834325
502.06144	3.1149046
502.95409	2.2115316
507.2529	1.7153554
510.14092	5.3049627
510.99803	5.1617379
511.89558	2.2495049
518.5107	3.9753118
519.38548	1.0499215
520.25507	1.9655748
522.97503	1.4353417
524.9801	0.75127187
529.7628	0.65733783
532.1795	1.8100501
532.92839	0.55209449
537.59738	5.7225257
538.42895	3.7526913
545.20086	10.025563
547.03719	1.7134842
551.91563	3.3600468
554.04744	1.6758761
556.20954	0.62707276
560.11271	1.6622892
560.84024	0.88105695
565.16807	8.4883268
567.24064	7.608386
567.84015	1.2553067
573.00508	1.6194177
573.64695	5.3448073
575.13065	2.5508929
582.03147	13.683439
584.2979	1.2015891
585.88112	1.3294321
586.4718	2.1674455
590.15896	4.1361318
603.30948	48.987444
607.35833	3.0089783
609.3118	1.0621065
610.26683	3.0995334
612.15022	1.1109335
614.16292	1.4633686
620.38042	1.0183365
635.19842	8.4609943
640.13667	19.829172
651.30581	3.2258557
653.14752	4.0723282
662.19623	2.3854809
665.29276	2.344215
672.25646	2.6958878
690.21315	11.907801
700.29023	5.8007816
704.12668	1.1468941
707.09372	3.4590433
712.31915	2.6437206
719.26029	0.84045592
720.16313	1.2877197
723.16284	0.57672105
728.07172	1.1478685
737.23482	0.83488754
739.38899	0.40875266
752.5238	1.2708879
774.60717	0.88292654
794.3302	1.7596852
802.10718	1.7209909
855.59283	1.352839
END IONS

BEGIN IONS
TITLE=81: Scan 793 (rt=1024.08) [E:\ORBITRAP\Laura\130123_OT_LB_Leaf\130123_OT_LB_wholeleaf_2.raw]
PEPMASS=522.74328 2603.9143
CHARGE=2+
SCANS=793
RAWSCANS=sn793
RTINSECONDS=1024.0809
159.05633	0.70173088
169.78589	0.38838737
170.95492	0.12069415
174.88522	2.0646897
177.02098	0.96330661
178.04475	0.36681751
197.04486	0.62565623
199.91409	2.0001474
211.03653	5.5316775
214.13645	1.1100442
216.03272	0.54186351
220.09741	0.84624393
222.09393	1.3202124
226.20579	0.43036357
227.92395	0.50656476
235.13633	2.333836
235.98137	0.14715383
238.79499	0.28821461
239.62461	0.55134786
240.91249	0.76972823
244.15961	0.63767885
245.85251	1.1070595
255.23434	0.65140979
257.97449	0.3359868
263.7593	0.24054886
264.1583	0.61631289
271.30072	0.50386997
280.06571	1.7335287
280.93486	0.71328308
286.92871	2.5133963
293.50168	0.44829715
299.13411	2.1487463
299.81222	3.7173398
300.87119	1.8716604
301.81084	0.92951457
302.33559	0.38222381
303.10838	0.95043559
308.03068	0.88647261
309.03946	3.5070481
309.85209	2.5740011
310.6816	1.6931119
320.16771	3.0648294
324.17656	0.46655541
325.3218	1.3286456
329.14724	0.26696726
333.12215	2.4226928
335.94252	0.911843
340.93864	0.29513595
345.16884	0.84126876
346.17347	2.0814146
351.87114	1.9572056
353.59109	0.82095506
355.28593	0.66312322
361.14726	0.94440233
365.08896	0.72523316
366.11519	0.21479193
375.03512	0.82923318
379.75149	1.3084773
380.74871	0.62845316
391.75477	1.8554094
395.99465	0.86549128
398.32514	3.0701869
404.73291	1.6985211
405.4252	3.8096018
408.14698	3.3535849
409.8943	1.0545662
410.30832	3.8372205
412.34021	0.79621139
413.02848	1.2631988
415.28532	0.79166606
417.81966	0.76293603
418.22823	2.2468145
425.5241	0.33422903
426.08447	0.82788115
428.6115	0.72529133
431.29456	1.4609325
433.78465	2.5478572
436.64817	0.84572983
440.27301	0.70103119
443.09732	4.1007739
445.97174	1.5016608
446.49724	2.34594
446.84374	0.91236641
447.71762	2.6214204
451.07941	0.6204753
454.08272	5.3092578
456.21713	0.85430885
458.8295	4.0206
463.07186	8.611025
466.24637	1.2133581
467.60335	3.898235
470.08585	2.1824399
472.73788	2.9632582
473.48527	1.1207195
475.68311	1.767817
479.5794	4.5916272
481.35169	4.3034859
482.78012	2.7779009
483.75074	1.4268791
485.642	2.498068
487.09093	0.61944996
489.20665	0.97597471
491.70168	2.8543174
498.05012	5.2861292
500.01803	14.665106
501.84628	7.3787526
505.78292	40.736505
509.31956	4.1975433
513.66592	111.1734
515.99112	17.789541
519.27281	1.6050932
521.17291	1.939135
528.29257	1.985684
530.04892	1.8848731
532.33264	1.6625846
533.76036	1.7155604
534.44367	3.7350544
537.22136	0.79409719
540.05104	1.2528226
543.41515	0.64420048
546.25087	0.91566512
546.92804	3.1496962
549.85769	1.2467959
552.04333	1.3440127
555.26793	0.40815614
556.21523	1.0044652
562.18721	0.35958993
564.17598	2.4244314
566.63436	2.1092333
572.555	0.92298598
574.31029	1.5308072
576.52228	1.70838
579.2363	1.9588476
587.0838	2.4483478
589.27797	1.1262185
590.78859	0.44497158
600.82403	3.0401091
606.08729	1.1301991
608.5625	0.6648528
610.18542	0.67398892
614.1446	2.2638942
616.85958	2.3325578
618.71023	0.94182816
621.26655	1.8823041
622.62359	2.4260019
629.94343	6.2756106
631.12001	1.8321391
632.73016	1.4203449
636.33122	3.5306669
639.36237	1.1640324
640.28735	2.0256081
647.24333	1.0515148
648.38787	0.33692593
653.96252	1.2870376
660.37666	7.1857669
664.28837	1.5006444
666.21797	1.019816
667.55013	0.73493827
669.85461	2.5767856
674.83331	6.1482925
676.21846	1.0718355
680.27819	3.0938983
684.21816	0.7952612
688.23126	3.2409526
689.88538	2.3591009
692.08812	0.48620201
702.18178	2.2494922
707.28896	4.6042511
710.33005	3.1555751
715.12737	1.9303653
718.18601	3.097645
720.17252	2.3037253
725.14066	3.8873984
728.05983	0.51222715
736.10546	3.1871982
744.28717	1.2329311
746.16108	0.67492407
753.013	1.6516131
758.76035	0.61689029
763.19305	5.6869826
766.29426	3.7965614
770.19674	1.3116489
771.21752	4.0516296
771.57675	1.4797313
780.90915	2.042876
781.28764	3.8963672
795.11846	0.38437853
801.25213	3.1478891
804.05757	0.65422729
810.34783	2.4848754
816.4823	1.1944026
817.37145	2.9012804
819.29746	0.96006119
820.52511	0.44236121
827.54467	0.77227075
834.30557	0.70713369
842.33331	2.1025329
844.0104	2.1435505
850.43114	0.90463535
856.40173	0.61365234
863.3952	1.9718408
868.29247	3.2790278
874.22412	0.76930921
881.18902	1.7018314
882.24319	4.3466063
892.17937	3.3351537
896.30586	3.0457201
911.47459	2.0763115
915.53367	1.638409
917.46748	0.91000639
925.49857	2.6492587
932.18536	0.29987433
966.15222	0.89118725
972.20019	0.94800502
1004.3751	0.57080028
1035.3204	0.56336982
1050.0782	1.0758735
END IONS

BEGIN IONS
TITLE=82: Scan 796 (rt=1026.31) [E:\ORBITRAP\Laura\130123_OT_LB_Leaf\130123_OT_LB_wholeleaf_2.raw]
PEPMASS=413.69157 6520.3486
CHARGE=2+
SCANS=796
RAWSCANS=sn796
RTINSECONDS=1026.3128
119.16813	0.39906635
126.78917	1.1270597
129.04747	5.8293103
130.05083	3.1436793
136.09803	1.4647991
140.85841	0.34389905
146.05035	0.35479963
146.97252	3.7793521
147.75951	0.94518121
155.07346	0.57840766
156.80853	3.0656987
158.10547	0.4417624
166.12865	2.9133695
175.1231	3.9039004
183.13609	0.62653727
184.90803	9.3330824
185.29303	0.44760093
185.99546	2.2294721
189.00511	0.63385644
191.16097	2.2140998
191.99345	3.2676177
197.04379	1.1521402
200.80548	0.98170103
214.99685	0.63210659
217.55591	0.74310605
218.10162	1.0906177
218.97011	0.43017892
221.1389	1.2499068
222.12213	2.0723142
226.17668	2.8339401
226.98789	0.46978814
227.76286	1.6762983
228.08124	0.24124419
229.12722	0.80152269
230.15918	0.41363067
232.20918	1.4031028
236.68526	1.9670356
237.06565	3.7564263
239.05347	4.1184989
242.88021	2.0971429
244.14439	2.4817327
245.17911	0.78685372
248.08377	0.64098935
250.22146	2.3583592
251.04303	1.3539702
254.15693	4.1344908
254.85109	1.0869258
258.73743	0.80146554
263.12749	2.2834248
263.99285	1.9033081
265.03527	4.2783652
266.85799	1.8736961
267.23971	0.40383123
268.14938	1.6272879
268.78827	3.8190383
272.04926	1.3580712
272.99678	2.7991936
276.67726	2.82092
278.69903	1.5486854
282.1311	0.6523984
284.0904	1.9399303
285.06792	1.3774207
287.18533	1.4950105
287.67991	4.122556
291.10805	0.52696456
292.22924	0.62210504
292.66389	2.2509798
297.0426	0.73844092
298.20666	1.2770687
299.16118	2.2948513
299.98368	1.4607583
301.03136	6.0344968
302.1196	0.41524631
306.60361	1.2648123
308.2907	1.0874737
311.10457	1.0262233
312.57714	2.6403129
313.8904	0.72393668
314.94336	0.98722533
317.02386	0.75471348
319.89495	0.64013985
322.16239	1.5207492
323.0812	1.0804442
323.61597	1.8321795
325.64948	0.58303003
326.50104	0.42489719
330.21955	1.8408589
331.27852	0.93772087
333.9095	0.77630804
334.52645	1.1180307
336.78104	13.389351
339.17016	3.232525
342.08165	0.94506764
342.91688	1.0893086
344.60418	2.2978227
346.11199	1.5270589
348.3955	2.8649763
349.69981	1.9616273
351.63948	4.5102806
352.57748	1.0131717
353.12664	2.1410651
355.73964	4.0488078
358.28623	6.7726286
359.33165	4.32952
362.12938	9.6934079
363.93271	4.6657862
365.13159	3.0237601
366.86883	4.4510185
368.8474	7.5435177
370.23943	2.2101286
370.78791	3.7839105
371.21492	8.2294541
373.09618	2.8489663
376.56289	1.353534
379.18629	42.792707
381.23159	9.9481093
382.25671	3.823945
384.2518	9.4742985
385.97982	6.8042265
386.80037	2.8790663
387.82246	4.620304
391.42762	15.758105
394.3908	13.487803
396.10448	30.986184
397.91723	88.126531
399.35085	7.1847002
400.19264	1.9514478
403.16219	92.967642
404.63024	71.154895
406.4262	55.707005
407.72434	58.560351
412.77725	6.0882216
413.48999	2.6940763
418.56463	1.7022428
420.18374	0.8026113
423.90421	0.92050491
425.91111	1.7369345
427.2754	1.5923514
428.3186	3.7036904
430.3758	1.5504226
434.09338	2.1493402
436.1636	4.7072185
437.29084	2.1915696
439.63365	5.6992768
442.1191	3.2846142
444.30559	5.3623304
445.97205	1.7232231
448.02655	2.6476109
448.69532	4.0942534
451.1984	1.0382046
452.61847	3.7051893
453.82673	0.67422086
460.08222	3.1206624
460.63157	4.0356098
464.6349	4.6466916
467.21687	2.510294
468.21279	7.0638326
470.83095	1.4747671
472.29695	1.0912999
473.63728	1.4573399
474.20821	3.1794348
475.28289	1.5336544
479.66954	3.6445426
482.84507	5.4929726
485.14171	2.0281265
487.71067	11.677267
488.37182	5.8498238
489.42105	10.435414
495.09709	11.341616
496.66275	9.6380921
498.23548	6.7343663
500.37332	4.6983894
501.91651	5.4987136
503.31018	2.1861156
504.21474	4.5817917
506.20277	1.3639492
506.95272	3.631382
509.18747	6.2612415
509.73168	1.5318778
512.3799	0.98022126
514.2907	5.1242883
516.99379	5.8750577
518.21916	7.3757705
521.77089	3.2589027
527.16307	72.267879
531.13156	5.6222032
531.83468	9.8004851
533.19611	3.5819051
534.27381	1.5101905
538.7524	12.584954
543.44867	12.067551
545.6801	11.962165
546.95735	4.5588122
552.68851	9.931491
556.24234	2.2489522
559.10801	14.810905
561.20637	6.48391
562.2309	8.8093825
563.35714	4.2981894
565.30695	2.6284527
568.30772	26.88846
568.73585	7.677149
572.57418	4.9559943
580.14878	5.3308579
581.39252	2.9528128
583.24136	5.4138071
584.2085	3.0989216
587.212	3.7376284
589.39035	1.4053196
590.90771	3.304587
591.89008	2.9926167
597.23544	2.3488497
598.14941	4.1704186
601.32939	0.86626907
602.2998	0.43145574
610.3126	7.2749152
611.09961	1.8516507
617.21186	0.71476631
622.28615	1.069957
625.22126	2.1553874
626.008	1.2811878
631.14018	0.69379545
634.26715	1.6485762
638.98363	3.4014104
639.29943	14.202998
640.33576	2.1815576
644.99146	4.9154624
653.1346	4.9731634
659.36933	2.0492245
662.06401	3.3470988
663.27757	3.4628053
668.08969	0.95423888
669.30936	1.8973022
673.21362	3.0732438
677.14882	1.1530215
679.16649	1.9422709
681.24384	0.78588737
688.41719	2.6445659
695.37113	5.8501906
703.97774	4.8121654
709.27324	1.7160212
713.18664	0.80212086
717.07834	1.0511199
720.25206	2.621971
721.16048	0.95609651
731.14731	3.3083439
733.24335	1.2027434
739.16786	1.5715564
741.32904	3.6788472
750.03454	1.8995021
755.60161	1.087601
759.34782	1.6800556
760.25814	0.34370179
767.55767	1.0216077
776.45324	0.90685529
782.22873	2.2343623
792.3096	0.60269254
808.46209	1.1354243
833.11342	0.71638086
837.38482	0.7726676
END IONS

BEGIN IONS
TITLE=83: Scan 799 (rt=1028.5) [E:\ORBITRAP\Laura\130123_OT_LB_Leaf\130123_OT_LB_wholeleaf_2.raw]
PEPMASS=417.51598 3255.4229
CHARGE=3+
SCANS=799
RAWSCANS=sn799
RTINSECONDS=1028.5004
128.93777	1.1009757
130.04423	0.89693865
142.99281	0.30306274
156.16225	0.81905163
158.0699	0.3311212
160.90492	0.5631897
165.04676	0.38252618
173.01055	1.419724
175.10352	4.3002796
180.93512	0.22899016
184.14286	0.4253496
185.23992	0.16648484
186.8659	1.5735872
188.10748	0.36005129
188.87024	3.2084178
198.28556	0.28977767
199.17677	0.48097097
200.90455	2.9069511
201.63077	1.2112489
203.06766	1.214737
208.11563	1.4014135
211.54047	0.30782696
214.88235	1.8353765
215.99477	0.7424587
216.94599	0.72185074
218.3227	0.61300304
219.74432	1.3456852
224.21512	0.97435032
226.09491	0.75571271
232.14851	0.61750442
232.91939	0.34403565
235.28704	0.98259012
236.16552	0.29798157
240.03633	2.6904968
243.14827	0.55891022
244.95223	0.26317171
250.56076	0.26417799
253.01696	1.1226619
253.37264	0.18822224
256.56524	0.91310899
258.01269	0.46219654
258.78825	0.5902436
262.13804	2.5854536
264.04641	0.78599514
266.62155	0.84002812
269.93361	1.4705223
270.84193	0.57782007
272.90885	0.83589579
274.09372	2.5956245
278.5274	0.29526392
284.20394	1.8693546
285.29242	0.34483897
288.32919	0.43843819
295.26434	1.275135
297.03303	0.53235554
298.20296	1.6701556
299.48329	0.39262203
300.7539	0.90038089
302.9606	2.8716801
305.62312	2.162631
310.19026	1.526729
313.79095	3.4281323
314.7689	0.9112976
315.58563	2.6805423
317.77946	0.32469822
318.67333	0.68820255
321.18274	1.6196886
322.21259	1.0523205
323.67336	5.6562625
325.05564	1.4618617
328.90997	2.8084724
330.03092	0.18599831
331.06922	0.96511156
335.68302	1.1157919
336.54034	1.6340766
339.14811	0.45339435
340.94724	4.9099466
342.02762	0.75302413
343.0473	2.06953
344.08016	2.6417837
345.95414	2.658936
347.71055	1.0620457
349.97218	1.4025554
354.08374	5.4183957
357.78999	3.8704694
358.67923	3.1149659
360.25714	2.9778565
361.43437	1.5302501
362.70892	1.1195159
364.06928	1.2250996
364.86505	1.373466
366.50252	4.8600619
368.83388	7.1090663
371.08519	2.903797
372.8195	1.430029
376.77744	1.6110934
378.3309	1.882203
381.15921	5.7367278
381.91586	1.8047314
384.136	3.4859415
385.12072	5.4443032
387.55586	3.5043932
388.70238	1.7984865
389.68288	2.8300429
390.14664	5.5056934
392.72215	1.7292829
396.47388	11.863484
398.09924	19.125407
398.90893	9.5251099
400.09466	5.0999397
401.02235	10.491007
402.75396	48.004992
404.15386	7.988774
407.60173	28.427174
410.3389	69.696627
412.00724	6.5158617
416.28043	0.48656793
425.2207	1.8551122
426.10903	3.050136
427.52052	2.5336729
429.64688	2.9641894
432.50421	0.95196662
434.59463	1.1073026
436.12948	1.2112792
438.54316	3.8034999
441.22549	1.552641
443.18801	0.65558272
444.94717	1.0758106
446.33006	1.2116982
450.29895	1.0179121
452.83132	0.69331463
455.5426	0.50109998
458.30171	4.6422327
459.94968	12.9986
460.71634	3.2314574
463.05035	1.1922366
464.15724	0.24777929
465.00162	0.3801325
467.2277	1.3186309
469.0746	1.4110387
470.02205	3.7089156
472.32753	1.9688927
474.70667	1.5884416
475.62367	2.5995096
477.14619	2.9816528
478.20458	1.3700695
482.94336	2.9676181
487.24299	1.3253842
487.94284	3.4711841
490.24932	2.9339808
492.87627	7.4760842
495.66733	3.2607996
497.86179	0.37031326
503.46391	2.6555743
504.65823	3.5321184
506.49133	1.0086658
509.63603	15.747612
510.23845	10.731551
511.04843	4.1088419
511.8343	2.9681502
514.06542	1.7068269
515.51446	2.824251
516.28538	7.5227944
520.55402	1.04886
522.76871	2.9712076
524.26462	1.4385954
526.4003	1.0459044
528.84149	1.5838748
530.10667	0.68983753
531.79557	1.1152491
533.05689	1.7614771
537.8545	0.96935607
541.15851	1.6191619
544.19752	1.7626749
545.55047	2.4506498
546.65938	2.7272376
550.18549	1.0068687
553.87877	0.9068643
556.49302	2.6185507
558.35576	4.3214843
559.80697	3.6645278
561.724	0.87321659
562.94892	1.1305897
564.24888	2.0862753
567.20326	22.923961
567.65979	3.3054852
571.1175	1.1352405
571.89508	0.54662916
572.41081	1.4869934
573.72884	1.167999
577.16279	0.56064263
581.29827	1.0910213
587.09783	1.5364604
588.06293	2.2318707
588.7633	2.5494315
591.35098	0.52186722
594.57619	0.34408255
596.25256	0.90822457
599.04314	0.54896098
601.28569	1.6483929
605.18304	7.4615185
615.46739	4.4273144
617.10363	3.5157246
618.1795	0.93038779
619.2224	1.2218381
622.31187	2.4205783
629.31446	1.6460711
630.16486	5.3794557
631.18354	2.1018753
633.20221	2.7764756
640.07495	1.3626532
644.30051	3.9967199
646.15796	5.4879015
653.33715	0.41697048
660.0927	1.8230993
661.29641	3.8367674
665.90563	1.2977488
670.28131	2.7881259
676.20631	4.0459547
678.97794	0.39592255
685.22393	4.0141603
686.09765	1.0662042
690.1499	1.5930728
698.15046	1.3755536
703.25106	0.79412087
704.35473	1.297511
718.33201	4.1327408
719.21699	1.1275506
725.96998	0.80293643
728.35117	0.77993976
731.12974	0.54241556
737.55011	0.98708794
740.99814	0.33911442
747.40484	0.97607445
760.02967	3.1372788
782.05017	1.0575828
787.30828	1.391922
790.0029	0.77343971
800.37762	1.0788715
822.57787	0.8436277
826.22589	0.9658841
840.22259	0.57892454
849.19732	1.571007
919.35635	1.4592882
922.67249	0.5363907
933.26049	0.62759116
947.41955	0.62476769
1081.2722	1.7233485
END IONS

BEGIN IONS
TITLE=84: Scan 802 (rt=1030.77) [E:\ORBITRAP\Laura\130123_OT_LB_Leaf\130123_OT_LB_wholeleaf_2.raw]
PEPMASS=641.29815 6127.519
CHARGE=3+
SCANS=802
RAWSCANS=sn802
RTINSECONDS=1030.7693
212.15033	0.94604433
217.90729	0.33594089
220.98161	0.58154609
222.03351	0.82305069
242.72937	2.1306046
247.12577	0.83901206
248.09358	5.4841273
258.17304	0.45482138
259.9949	0.63166389
266.14971	1.6186458
276.13306	0.64362704
289.06098	1.5208008
296.25964	0.5534795
303.34322	0.75520393
304.08745	0.37628083
304.70694	1.8498732
317.15969	0.54220247
317.93414	2.613823
326.11291	0.85672055
335.24542	0.36056567
346.14358	0.48917502
347.75683	0.52194899
353.93775	0.81912499
358.96171	0.46562665
362.96331	3.7919906
366.61599	3.3273494
367.18534	0.96166617
375.13209	24.560671
377.27589	1.0694235
381.04656	2.0219158
386.83705	1.0915129
390.98869	0.49266698
391.93317	1.1428569
397.12163	2.3182257
399.98867	1.3315441
400.6136	1.4152286
403.10479	3.6881706
406.05371	2.6826654
408.10462	0.46870689
411.25663	1.0635055
413.98574	0.41657511
414.81317	2.2720126
421.06078	1.0640955
423.46283	2.8223317
429.98818	1.7348563
431.39429	2.7455812
431.93506	0.93567716
435.23285	0.60133329
441.34068	1.5640149
443.25898	0.83691085
450.14099	0.72331622
454.35498	0.84700596
458.17169	1.3370813
465.00259	3.9497698
466.25293	1.9618527
470.7134	6.1967915
474.19116	13.197063
475.90612	2.9223968
479.22898	5.1486751
479.79974	1.3875505
481.94706	0.54728625
485.06391	2.794048
488.05314	7.5036578
488.66692	12.47799
495.14327	3.7052976
496.98434	0.79222369
500.13279	1.6053752
503.17255	1.3327426
507.76242	2.9916262
509.36249	2.5272199
512.2745	2.3531271
513.17801	1.5210986
514.20557	2.8598759
515.63219	1.6997158
516.68885	2.4953245
520.28329	2.2496291
522.05548	1.9176207
524.53171	1.0446462
529.35473	8.548946
530.77299	17.227552
531.26372	42.880194
536.97772	6.9730173
538.22271	4.5797001
538.70356	17.428772
541.62375	4.7334473
544.39982	1.0092278
546.04898	5.5903462
551.37762	1.7865703
555.14955	49.18763
559.43828	1.4746107
560.8354	1.990021
562.4025	2.3757288
565.72142	6.2401241
568.27704	6.2250841
572.11334	1.8598168
574.98384	5.2381709
577.06831	5.0955333
578.14678	7.867218
581.09197	3.9421364
585.13527	5.9900782
585.73833	9.1158624
588.10819	2.9090169
589.05376	1.6330157
594.15533	28.923575
596.13026	7.1316171
597.01177	3.5009764
597.90872	2.0166192
602.2385	9.3693759
603.16335	53.654289
604.10993	5.0629241
608.44893	3.4969225
611.0007	4.4888962
613.25379	5.3260208
618.58121	4.8322104
623.22058	9.0118775
624.80524	9.3174999
629.20389	55.167337
629.80385	16.54525
633.26439	54.309355
634.96431	9.1431225
636.6071	1.3474404
644.14076	0.52674572
648.66216	0.7782806
652.17227	23.828223
660.25391	2.1770758
660.84469	6.1774088
661.25459	13.349912
667.0542	4.9813182
667.79231	1.9159233
675.27259	27.374895
675.6795	9.9560877
680.25257	4.7279335
684.21236	56.174434
684.84411	20.836224
687.15871	20.605616
688.67518	2.3940962
696.20264	82.887848
700.1911	3.307975
702.69373	1.215327
703.82479	0.58874165
711.29394	2.6246855
713.17271	4.3592456
717.2744	58.231426
722.3857	2.4099038
723.46972	0.97152569
732.16425	2.5197161
737.15985	8.6385218
739.30908	6.5659275
742.18047	4.9976279
743.38293	1.795684
749.04828	4.9283199
750.50462	4.2051253
762.923	5.2186452
766.35567	4.6906719
773.43247	2.2092978
777.58645	1.3314302
780.20178	2.6623993
782.4476	4.5470004
802.06489	5.2318255
808.27624	5.1461074
820.09928	0.53252764
822.90564	0.65939416
828.66018	9.5866543
829.21126	19.666268
834.16501	5.0179222
837.65141	30.039699
841.90651	3.3432138
846.16128	15.065635
847.07594	6.064441
851.45528	4.7064425
860.16132	2.4960059
863.51491	2.750722
869.60619	2.1840525
871.24469	1.4297926
875.88168	1.0890825
879.8372	4.9472619
889.13709	2.240522
902.21651	1.3606421
913.02516	0.72641843
914.35589	0.78648821
929.44755	5.0003835
947.36355	9.2091461
949.35816	2.1511384
957.3889	4.1276357
959.96812	1.8195879
965.12127	4.434668
970.43959	1.7830085
975.15226	18.140383
979.69553	0.69276591
987.54028	0.68536027
994.4083	2.1518606
1004.3562	1.8743028
1015.277	0.85374136
1022.228	1.1567108
1024.5076	1.5638312
1039.3745	1.5299416
1045.0808	3.1772113
1050.3649	3.7844132
1058.1928	5.4579107
1077.3275	4.7096827
1110.5421	1.3257014
1120.4828	2.425081
1128.2959	1.9064949
1137.271	3.2382857
1139.4812	1.1203905
1155.4022	10.412088
1173.2506	5.3071985
1187.3621	1.0281335
1205.2952	0.89540025
1226.5801	1.0098033
1231.2205	1.1336577
1240.3664	1.1509923
1252.7065	1.1673516
1270.4278	1.3641832
1373.0926	2.6142613
1391.548	1.1931935
END IONS

BEGIN IONS
TITLE=85: Scan 806 (rt=1034.32) [E:\ORBITRAP\Laura\130123_OT_LB_Leaf\130123_OT_LB_wholeleaf_2.raw]
PEPMASS=436.91 12295.625
CHARGE=3+
SCANS=806
RAWSCANS=sn806
RTINSECONDS=1034.3182
128.9917	5.8052474
130.08157	3.1693764
131.07921	2.5234104
136.03071	19.313203
137.00259	0.62943504
147.03799	13.904112
156.75765	1.0318492
157.96506	0.95576087
159.00381	5.1009237
170.18884	1.8790673
172.99336	2.1398768
183.04228	5.3454314
184.16525	2.001924
184.99155	0.92963986
186.77923	2.6685422
201.08166	2.0573256
202.00109	1.6673232
206.83386	1.6055524
212.1479	0.81699344
212.99164	1.2743462
215.14626	3.0596761
218.13653	4.5218054
218.84943	0.90708592
220.59469	0.8016317
226.13452	6.3116256
227.7752	2.5136709
228.98106	1.4108457
229.81829	3.5679725
234.96236	26.761222
239.67271	1.1318143
240.08126	3.5763768
240.84719	1.604435
243.08949	11.653692
243.76434	2.7672501
244.20866	0.59547321
247.02219	2.7709878
249.06818	2.4399403
250.04281	1.7762649
251.32937	3.5579619
252.11832	2.4935013
262.06578	4.0998101
262.88932	22.141216
265.35059	1.3365836
269.03695	0.77703971
270.10749	3.1170037
273.38174	0.87865424
274.59843	1.8916591
279.13374	7.3724548
279.66842	1.9735046
283.87726	1.1910347
291.45854	3.283382
293.87664	12.364672
295.0147	1.1247966
300.04591	2.0165541
301.91861	0.93579547
308.03862	90.651128
308.57561	10.522462
310.80657	2.914219
311.95324	1.6910477
313.23475	1.1672692
314.05029	2.8428108
320.89758	3.6679932
322.6169	1.3385664
324.86106	1.1032162
330.6257	4.4665223
333.64416	3.2399168
340.00031	7.5765467
342.27797	11.056516
343.10777	12.401333
345.17516	72.631524
347.30968	5.3737762
348.91815	6.7972232
353.81621	4.5934475
356.66185	17.904947
357.27287	5.4047509
357.91208	10.232203
361.37915	2.8287945
363.16021	2.2992526
369.9194	22.739179
372.66202	2.9506472
375.26265	11.910562
375.99502	42.450325
380.44423	15.539035
383.85449	3.467283
384.96821	9.5851615
385.5006	2.9299514
389.66385	11.978495
390.26608	3.3475507
394.03983	2.2927999
395.24571	4.7790523
395.68771	6.4219105
397.91356	3.9626631
400.68273	5.4422113
403.7612	11.67217
404.15227	20.960355
406.05091	7.2048734
407.52559	3.6692889
408.21307	1.1193684
409.61001	3.3969655
411.27182	4.1021637
412.25855	1.8961062
415.08623	4.04569
418.03825	15.14483
419.06381	9.3913274
419.89183	6.0445936
424.00466	12.515199
426.79566	121.10555
428.14351	23.825595
430.86111	52.331536
431.92161	14.196161
433.9912	1.3815425
436.00245	3.1024228
439.84276	1.3441032
441.15216	3.6373214
443.64433	1.1962547
445.27591	2.9662862
450.62816	7.276251
454.97174	9.5451067
457.06785	4.4822158
459.21665	7.9436149
460.90179	4.415235
462.08107	12.97615
463.2409	4.3603521
466.35986	4.4165963
466.82467	19.745521
472.06065	10.487468
479.98975	3.495979
483.27335	2.2488462
485.20144	7.8777346
486.29777	3.7490947
493.88777	4.9926483
494.34869	7.0426719
496.67219	5.2476252
499.49166	36.623458
503.24666	17.237085
505.48495	9.4214161
505.99203	21.224861
509.51843	5.3384797
514.72403	103.81036
515.93105	17.572513
523.75175	204.47379
532.25334	2.8073717
533.2152	7.509003
534.57472	7.9495783
537.26877	14.558661
541.50499	11.41955
542.85037	16.475273
544.18309	6.3470077
548.15895	29.207812
548.18029	6.6397362
554.24939	49.213278
554.68047	17.458429
563.26104	185.89852
566.8571	3.0361814
569.17372	5.2508837
571.21283	4.6467265
573.17178	6.7578865
577.18901	6.2579904
581.76515	93.290331
585.23731	6.0968947
590.7674	40.480745
592.19253	23.841364
596.25887	13.861954
597.21075	22.750918
601.95597	13.749821
605.23101	136.22894
610.8009	5.0599357
614.98763	31.435006
620.01075	56.53653
624.26507	3.4329741
625.80839	2.5694172
627.35214	1.3477636
640.23484	4.1227266
643.54421	2.9025209
646.44151	4.0990377
648.74631	3.6173704
651.24957	2.2196673
654.3043	11.121548
659.20786	3.7031003
668.5616	1.8745232
670.90811	4.3938289
672.28094	2.4253047
676.24056	4.9239561
679.88278	6.7023847
693.58264	6.4713078
699.36173	8.4985336
701.4954	2.6531723
705.28369	3.2360157
708.388	1.9538589
711.91102	1.269258
725.32911	12.132902
731.0569	2.0423836
735.27508	2.3581734
741.08674	2.9992959
748.5687	2.030184
753.47486	2.065713
760.23669	4.7133306
773.12384	3.0711137
785.35922	6.0607058
786.4644	3.8646919
788.96564	2.7392828
796.38287	1.3492706
804.25252	8.8832567
806.3025	4.7271588
813.42779	1.6633885
823.31262	3.333456
828.16839	2.4354161
835.25287	1.1435237
854.02923	2.6015882
882.35553	6.2941572
896.012	6.6752356
900.19792	14.268827
919.36246	4.7642401
922.5669	2.0678111
932.38565	4.2231485
935.63366	2.9100771
962.26348	1.4611243
980.3374	1.6211707
1004.225	1.259519
1016.9497	4.6557763
1021.2689	2.046879
1029.0149	2.0938473
1034.2598	7.4939063
1049.2484	1.4115366
1063.4286	3.849475
1160.2941	5.0649256
1181.3758	1.293718
END IONS

BEGIN IONS
TITLE=86: Scan 807 (rt=1034.85) [E:\ORBITRAP\Laura\130123_OT_LB_Leaf\130123_OT_LB_wholeleaf_2.raw]
PEPMASS=525.58781 6359.7964
CHARGE=3+
SCANS=807
RAWSCANS=sn807
RTINSECONDS=1034.8514
157.29672	0.4115191
158.86055	0.56353856
161.15016	0.87429002
165.14934	0.50168842
171.05143	0.91325835
173.02258	1.1621848
186.48381	2.1638736
187.07195	1.2519034
191.97744	0.48142765
192.90312	2.1609203
198.16246	0.83913893
198.77016	1.0575082
199.08364	3.2771478
201.97746	0.7818619
203.04854	0.47020642
211.01983	2.8149697
212.10638	1.1466188
214.87316	4.242754
226.1235	2.6610437
226.94161	0.74074279
234.11543	0.39033849
240.82338	0.91820618
245.04654	0.66010256
252.95763	1.1583116
254.06921	2.5489083
262.05243	1.0183171
269.99634	2.2311951
271.00001	0.54385593
273.30307	0.66171317
276.16778	0.40408984
279.04108	0.91297318
284.61432	1.1248859
287.77121	1.9787372
293.91038	1.13206
295.00103	1.3120327
296.1042	0.64965865
296.99748	0.37746592
298.22349	0.90434918
299.86917	1.5753805
300.8274	3.9125137
305.84405	1.0791448
312.96084	0.76984287
315.84971	12.168958
318.83272	1.7333814
319.69988	0.29990597
320.08764	0.57170773
328.23422	0.43210828
337.23744	0.59202937
340.75898	2.2708936
347.12915	2.1681035
349.19558	2.8592653
352.2065	1.207986
355.98457	2.1726618
356.97917	1.3629762
358.10109	3.0292238
364.64413	11.251555
366.90393	5.3284589
367.85985	2.3134991
372.24718	5.7548707
373.40298	1.1941701
376.03634	0.91476426
377.08325	3.2251677
385.04433	8.8319897
389.88547	1.080113
393.38739	3.8990897
397.88275	0.9592313
403.07054	3.688364
407.64553	0.42646437
408.10767	1.2702845
413.70793	2.1292388
414.03021	6.3205807
417.24626	1.3231181
420.41483	3.2267056
420.79372	6.4785486
422.24156	5.9052156
425.10986	1.3777374
428.62202	0.96299307
430.97075	2.6163395
432.00724	1.9735255
432.76934	5.4613962
433.85265	2.620906
434.74066	3.4932458
436.32989	1.9518574
438.74853	2.2260914
442.12404	7.678859
443.26481	1.8965835
448.21339	20.731915
448.50385	4.4564331
450.53314	2.9206041
454.20265	54.000152
456.14149	1.5093299
456.85401	1.8123879
459.27865	3.8020097
461.72579	3.1871019
465.71829	14.319532
470.14063	3.8702661
471.84803	5.382901
473.04772	1.6277189
474.20774	0.74809592
476.27362	0.84233348
477.94038	1.3341087
479.04639	0.79417308
479.3765	3.2721701
481.15416	3.2803162
487.11488	24.030488
488.18888	5.3803096
490.22283	5.4508987
492.2044	3.773133
493.67513	3.6510365
494.61355	6.1332539
496.77327	17.592252
498.6468	11.396605
499.78567	6.3933505
504.83231	4.6204716
505.73747	8.8539397
507.23816	10.634555
507.79621	37.921485
511.31341	14.226556
513.57743	29.147145
513.87681	81.029077
516.73451	19.441754
519.66585	78.834691
524.63126	1.4782912
534.22063	2.5360027
536.41093	4.1263499
538.12286	1.3282598
540.56981	2.9514548
542.79483	0.64002289
546.76106	0.95136572
547.26866	2.4380131
551.43994	0.97912852
554.24377	5.1370335
556.18162	1.3920583
558.11222	0.84142082
559.3678	1.1869932
560.71962	0.98806071
563.77087	0.68813485
566.17864	2.8241648
569.61335	3.1836127
572.257	0.98987914
578.24956	15.940895
586.7296	58.218977
590.90204	1.3485696
596.11984	2.3967281
600.33239	12.111623
602.45216	3.0000443
604.19508	3.1527008
609.83241	3.5592602
612.78767	7.6957901
614.66692	4.5303559
618.33027	5.2247794
621.30193	19.426309
622.23843	6.817413
630.26384	113.31509
632.44825	6.2844699
635.31695	1.4912499
636.24885	3.9248531
639.41378	0.95992066
640.2525	0.40373919
645.15577	9.4347048
651.08975	2.7181039
657.34872	5.9277202
659.76269	3.2287316
661.20035	1.584105
666.29928	22.364649
666.73757	5.9420721
669.36775	2.2801273
675.29899	86.59156
678.03891	3.168516
680.78321	19.346669
684.93825	2.0103137
688.07708	3.4591391
692.84963	3.4808517
695.82285	4.1783102
697.65867	3.4485938
701.92226	5.6263023
705.37456	5.9400585
708.77472	3.8286029
714.80083	7.0123235
723.80452	16.18994
731.60664	15.35403
737.07603	6.4348215
745.24819	2.6413593
750.12567	5.6405121
754.73889	4.3318393
759.13808	1.9496889
762.21544	1.4524185
765.2827	3.6524163
766.2237	1.55913
768.79529	1.4117019
772.29278	1.013142
791.34619	0.57231749
804.32519	0.61928763
811.86362	1.244107
815.32776	1.5844694
816.93247	1.3200042
826.41761	5.0226491
829.97565	3.9549914
833.3603	1.0302363
835.60944	0.55115263
842.21578	4.0140105
846.17159	4.4624396
847.07291	7.9196914
857.24204	2.2349183
864.35308	1.4128827
866.23205	2.4825225
871.05571	3.2158558
884.29613	0.74407319
886.16723	0.97691075
895.34698	1.2397345
903.24523	1.7584825
916.44436	2.3667862
923.25421	2.0348081
927.31674	2.1667348
928.51206	3.184395
935.68039	1.4463174
940.06503	4.2765249
953.92773	3.7858357
957.9256	2.9238565
975.0157	10.276135
1046.4999	0.80022488
1058.4055	0.70883855
1088.3982	0.91846322
1089.9938	1.1025052
1107.4399	4.6968938
1115.3285	0.91669633
1144.2745	1.2891657
1187.2065	1.1362046
1203.2233	3.2859391
1230.5209	1.2203591
END IONS

BEGIN IONS
TITLE=87: Scan 808 (rt=1035.51) [E:\ORBITRAP\Laura\130123_OT_LB_Leaf\130123_OT_LB_wholeleaf_2.raw]
PEPMASS=473.90357 6088.3345
CHARGE=3+
SCANS=808
RAWSCANS=sn808
RTINSECONDS=1035.5149
135.91411	0.3821812
139.06686	1.22283
142.83447	0.33163944
146.933	0.87849005
154.13015	1.2066336
157.08579	0.36726689
169.15292	0.28512713
175.05324	1.4597094
185.05289	1.0220566
186.90324	0.3297556
192.99853	0.75596258
197.07828	1.6847987
200.04047	0.91006179
200.82107	0.42003006
204.2099	1.0988249
207.86645	0.32914202
211.49965	0.68648433
213.16054	0.53256684
214.09142	0.25964473
218.0488	2.9615652
225.00781	0.72198485
226.10893	3.3980455
227.00226	1.3262054
227.96874	0.78117539
229.81771	1.9221736
233.87244	0.98218909
237.02146	0.77718783
240.0156	0.37729018
242.09063	3.9312039
243.03534	1.1551529
243.95882	0.63067618
249.14587	0.55174028
253.06313	1.8244377
254.04483	0.77681715
255.33732	0.85229247
255.97839	0.37550961
257.09333	0.33457016
258.00206	0.94467035
259.09952	0.48547624
261.49522	0.64128703
265.71487	0.41311773
268.09079	0.67180378
270.88595	1.0794514
273.89874	0.89085516
275.54908	1.0712834
278.93555	0.95526526
279.71432	1.0521769
281.82386	1.4602366
283.60137	1.7832168
284.26896	0.48143425
285.17154	0.40451603
286.06596	1.0620433
287.31071	0.39475761
289.61923	6.9391572
290.11287	2.9164502
293.82489	3.6353148
298.79015	0.86186303
299.63324	2.1639849
301.2822	2.7364323
303.05442	0.83600869
304.18926	0.37852656
306.40944	0.29619817
308.71835	6.929028
310.55325	3.6339824
311.54119	2.5233807
311.91883	5.5984159
313.06783	1.6345568
317.47126	4.3350229
318.08643	5.7813595
319.73506	4.5832974
320.43121	1.7886212
321.21064	0.46664632
325.18684	1.3160835
326.17742	0.62345936
327.10696	2.8554857
329.17027	3.520163
329.89181	0.71784857
332.99189	0.29790665
335.86809	1.7809781
339.92458	1.3195069
341.17637	3.2064514
342.17242	0.79400219
344.21566	0.3637209
345.97319	1.0391784
351.75301	0.72383968
352.21612	1.7866259
353.2619	0.30553936
359.42227	2.6251811
360.64928	3.0803761
362.02372	2.1924636
363.68964	1.7568775
364.5821	2.5186675
365.06715	4.5482939
366.89632	3.5635509
368.18908	2.6259819
371.07096	4.7099213
373.29706	5.5495029
375.299	2.4398058
376.11278	3.6222752
377.19249	1.2916023
382.08629	8.8235934
384.50337	37.815817
387.71955	5.1329232
390.96533	3.1385913
392.22707	0.87093738
392.64778	1.9410683
393.97006	1.3198823
395.95792	4.7818825
399.8699	10.170703
401.45642	3.7544546
401.70697	13.623032
403.41195	1.6962116
406.60552	6.3127764
408.60552	11.308794
410.62194	4.3796575
411.09722	6.6947599
415.25739	3.2010403
416.41026	6.4428707
417.50414	3.7514116
417.90084	4.649844
419.71793	11.155006
421.76923	7.586316
423.67294	3.8308269
424.78383	1.9609419
426.39161	1.0807389
427.85945	2.8172232
429.10972	1.4908495
433.18631	2.7425514
435.46166	3.9986564
436.79903	5.4716483
437.28854	9.2764119
439.85267	35.865981
442.78263	11.624994
444.02882	6.0002791
446.83323	1.899701
447.6024	2.1220649
449.10044	14.366165
451.25597	4.2334312
451.70263	8.1427581
455.21597	6.2214085
455.76158	20.725846
457.19882	14.598424
458.19832	6.8206754
461.90839	44.955343
463.7368	35.435142
464.17692	149.42661
466.2388	19.063364
466.83466	50.349489
472.93706	5.7462596
474.13754	2.2291094
481.66974	67.03568
485.17482	4.8230317
485.98329	1.2761146
487.25418	0.86994958
491.24066	2.8060481
494.46129	4.1909018
496.05567	0.89681915
498.42912	1.2383613
503.40541	2.9818759
505.2236	10.724897
510.2514	2.5714758
513.30945	8.5989412
517.42287	5.0124197
519.14508	4.4786367
521.96315	1.4834468
522.84685	6.0602664
527.64294	1.0208461
528.15077	1.7287885
531.36981	1.1122188
537.24063	4.929617
539.28771	2.4296732
544.29458	7.6483315
545.67353	20.197231
547.74785	5.7145616
553.39293	2.0174035
554.84672	5.9508018
556.93325	2.9581808
559.65007	3.0886713
563.46455	1.0710056
564.73701	2.0827577
568.09495	9.3143963
569.32349	3.619833
572.71181	2.8268361
574.20887	2.1862212
577.07266	3.4459204
578.02134	12.443688
579.35909	3.9420957
582.12677	7.1183796
586.69196	2.1150251
590.67695	8.4060731
593.71547	5.2831174
596.37297	7.8891804
597.20543	4.0115364
601.73601	2.7386422
602.4128	1.5849937
608.70017	2.4592294
612.28039	2.3047055
615.41774	1.3294934
617.4451	2.0396784
621.07111	7.8302238
622.25751	2.8124221
623.38007	1.205722
628.05843	10.779059
629.30671	4.5934786
634.22898	34.679
639.12023	8.8202371
641.12955	3.5675153
645.28421	0.50566246
645.83677	1.2516242
646.30003	1.7618256
651.77818	1.7173867
656.13611	2.7990353
660.20562	2.8167945
664.21132	1.0350551
667.96056	3.2627824
670.17422	3.9625563
673.38509	1.2239096
679.17055	3.9443961
680.00054	2.4474139
685.27873	3.0095845
687.95586	0.99619845
690.49131	1.826259
691.7013	2.4548835
692.86906	1.8923678
700.03272	2.2548505
702.09024	4.530272
705.39072	0.67060027
711.15503	0.6900144
716.31107	3.7694592
718.02202	7.7789123
720.02112	2.9528538
722.19175	1.9708232
727.1683	2.8701682
731.21837	3.1614354
741.47456	3.3981113
744.9458	1.3648194
748.08878	1.5348124
750.18644	1.1282549
763.19971	13.084023
768.18136	11.897892
774.1899	2.2592206
781.48881	7.2251907
787.21188	1.3573581
789.32288	2.8322666
796.40069	2.6064466
798.3078	9.683099
803.34631	1.8766703
808.8742	3.0772865
815.15723	3.381546
816.2534	7.4240328
833.85389	2.2100047
838.28947	6.1395655
848.0636	0.72201048
874.32354	1.4929752
886.49368	1.5848332
889.40088	1.7804643
897.05783	4.1715395
1005.3061	1.3492768
1008.0927	1.2095325
1064.4866	0.86833708
1095.0405	0.78890678
1147.6478	1.2775486
END IONS

BEGIN IONS
TITLE=88: Scan 810 (rt=1036.64) [E:\ORBITRAP\Laura\130123_OT_LB_Leaf\130123_OT_LB_wholeleaf_2.raw]
PEPMASS=624.79885 7404.7275
CHARGE=2+
SCANS=810
RAWSCANS=sn810
RTINSECONDS=1036.6415
198.11911	0.56891863
201.03661	0.59612516
212.05984	3.5166823
217.76956	0.92787346
222.96742	9.4071077
224.82034	5.1066426
226.33453	1.3352066
226.95353	1.7619819
228.35566	0.76056456
238.50534	14.424717
241.29178	0.62934305
242.15771	0.89086235
246.10705	7.1699026
253.79635	0.56706488
264.2942	1.4806456
265.00181	0.39492272
267.2004	1.577781
268.9126	1.3479072
272.38769	0.84781213
275.98526	1.4512681
278.57834	1.2433752
281.31292	1.3473784
283.01193	0.97766831
283.94789	0.53572992
294.92212	32.580925
296.87166	2.9777013
300.10739	0.54713993
300.89276	1.7020557
308.12219	0.8165324
312.93058	1.3545183
314.08913	1.0003596
314.43723	2.3476012
315.01865	0.51164725
327.09726	1.3556966
341.88733	0.92408636
347.04043	1.090353
354.81143	0.61659757
361.91455	0.95927331
368.8117	32.240442
369.88588	3.1048263
374.27388	3.2297481
376.03244	0.96741754
390.35791	1.0892564
395.48359	3.081568
399.12068	0.91343091
402.08878	2.0517798
404.96143	1.0320825
406.20591	0.84844063
412.10883	2.0033516
412.98948	0.33741336
417.21175	0.7334116
419.45355	1.1314184
425.22022	0.74921382
426.07884	0.86532622
428.05291	11.980652
428.90175	1.543458
431.08099	1.7418369
441.8779	1.6287962
442.50501	10.062924
447.13076	1.5867361
447.89197	1.0022665
451.4974	8.3286863
454.19925	0.82755508
455.834	1.1728101
456.97785	1.5548416
460.6975	2.7455666
461.27865	5.0215762
464.39733	2.7729349
467.90997	2.2094135
475.15357	4.6151702
477.32348	3.4067099
485.16296	0.88945273
487.11468	2.499088
487.70767	0.66412153
488.88938	0.66089271
490.04676	0.89255164
495.18892	4.6230499
496.24809	0.53996804
497.09416	1.3366231
505.3357	5.3568737
508.66254	3.1319839
512.09139	2.9639351
515.67745	49.673168
524.70024	630.11526
528.35995	3.6686188
530.75322	0.96496675
532.36246	0.66437282
537.53178	2.7998518
538.02748	3.9621965
543.23114	4.9804062
547.07137	1.06945
548.02563	2.9234542
553.57611	4.3788022
557.0136	2.9254092
559.16001	2.2109021
561.10789	1.9465597
563.03643	1.2101685
564.0027	0.88772251
568.20416	34.011754
571.88684	0.94779542
575.05772	4.6436729
580.26634	1.4810952
585.50806	2.7695868
591.48484	6.8093331
594.62981	6.136108
596.04483	2.6709002
598.0722	5.2866865
605.54934	21.130255
606.47823	61.095994
612.61579	14.5775
614.78671	13.909441
615.67287	84.468794
618.66519	3.3142695
621.21091	2.2285375
630.13458	0.56998689
656.93286	1.1795311
660.86422	2.4003694
666.48836	1.1420592
670.94098	1.745576
675.13254	2.680257
680.39525	1.5020132
683.26342	0.90065929
687.87638	3.2957201
695.23984	4.7672931
699.19755	1.6551291
702.41768	1.3346672
706.29754	2.6284389
712.30358	2.6336905
716.0328	3.1147935
718.94945	0.97686727
736.12138	12.161118
737.21814	2.0696571
740.317	0.78989982
743.36352	0.91588507
757.40818	6.3648597
762.29099	1.3546436
766.12888	1.7254822
769.87127	4.2386451
777.06756	1.4021177
787.20972	5.2434089
787.90818	2.5218912
794.53686	1.9729124
803.12198	16.214347
817.16822	4.1037041
821.13449	4.2492969
829.29746	10.808259
837.10248	17.29922
849.14835	2.5520844
858.0017	8.7114833
865.17071	0.88711087
874.80116	7.2078525
884.34322	2.759417
890.42276	2.4932951
902.32382	16.95428
928.30713	0.81386568
933.15405	0.69828752
935.37689	1.0641203
951.26999	11.884773
963.5265	1.2188908
974.21618	4.0740446
985.14723	3.901308
989.28865	1.2032296
1003.1769	35.733914
1019.275	0.83787542
1033.1657	2.9985649
1036.5742	0.9728446
1048.2469	38.606111
1075.1945	1.3768362
1084.3272	14.260231
1102.2897	82.952859
1109.4355	1.2343729
1135.3011	2.3407399
1146.6958	1.4973876
1151.4307	0.8113553
1170.1228	1.1099223
END IONS

BEGIN IONS
TITLE=89: Scan 811 (rt=1037.24) [E:\ORBITRAP\Laura\130123_OT_LB_Leaf\130123_OT_LB_wholeleaf_2.raw]
PEPMASS=415.73996 3971.5676
CHARGE=2+
SCANS=811
RAWSCANS=sn811
RTINSECONDS=1037.2351
127.9981	0.28790257
129.12098	1.2583064
130.01363	1.9395613
135.86498	0.59917666
140.05147	0.7105993
144.95689	1.0840424
147.02357	8.3909023
152.89961	0.41023536
154.0689	0.43252329
155.23265	0.87898702
157.99184	0.76141784
166.66904	0.83527256
168.72686	0.33014859
169.20076	3.37256
170.04381	0.18059864
171.07176	0.35834317
172.82346	3.361934
175.08009	1.4148048
178.19089	0.43333911
181.01029	0.72142877
182.91526	1.1096704
184.69361	2.3702335
187.07195	2.212684
189.16428	0.98110995
190.11487	0.36175918
197.02606	1.1865016
197.8858	0.33226174
203.75069	0.66384592
204.10509	1.3154709
209.10257	0.87558413
212.03892	1.5707726
214.00204	3.2788818
214.96036	2.1034756
216.04796	3.1321134
217.85265	3.8475245
218.19281	1.1319553
219.07737	1.07647
219.8644	0.48625388
223.22776	0.34009462
225.52018	2.0777456
225.92706	8.1727194
226.25282	1.4081961
234.25555	0.53060401
239.01577	0.40095822
240.87531	0.70272419
243.93855	6.0972698
244.24069	0.99429099
245.96095	0.70007831
250.56857	0.64612444
254.24786	0.55075724
256.27713	0.6878032
257.26082	0.3731107
259.16699	0.47581709
261.21051	1.5408372
264.19665	1.04559
264.92287	1.206529
265.93789	1.5692592
268.49117	0.3486641
274.25348	0.42460644
277.09383	0.75336893
278.7252	0.65153747
281.30468	2.7659873
283.04017	2.8095195
283.41891	0.85622038
286.09588	0.8283271
286.81543	2.3605618
289.09565	1.9009143
292.84213	0.46166405
296.86975	1.715181
300.91286	0.4078672
303.18999	1.936406
304.11843	0.58924566
306.03975	0.55426869
308.45506	3.5933972
310.1309	1.1008096
310.9128	1.9065986
311.79898	0.38866727
314.99936	9.0930459
315.79847	1.0948984
320.22214	1.5742154
322.6459	3.2865059
328.58389	1.9904269
330.07848	0.95394725
331.1245	1.3548747
334.18872	1.0746081
334.94825	1.1560852
338.85233	3.6590493
339.30139	0.98411579
339.8377	0.34586733
343.67249	13.85688
345.95636	2.7697244
346.74102	0.89780465
349.05733	2.8908485
349.65581	1.1044219
350.054	0.35594223
352.83388	1.5457506
356.56578	3.1572508
357.12773	14.407605
357.5527	1.681532
358.86032	3.9163194
360.03796	1.7714533
361.9631	0.56214287
362.41721	0.90252727
364.16916	1.1393368
364.73704	2.9414403
366.10209	1.1935594
370.74468	2.5915522
372.90503	8.4982009
374.06823	1.9672628
376.63933	4.1187153
378.106	2.5673627
380.5393	3.0429834
381.84634	4.9050399
383.12729	11.517754
388.0727	3.9762968
389.03545	4.2742126
390.64589	4.6692284
392.07094	7.3220366
396.10937	16.536063
397.10108	16.682617
398.111	7.4992711
400.55684	11.518976
404.07862	12.908029
405.01432	16.762394
405.5903	38.874382
406.62679	30.168373
408.07125	11.149093
408.62389	24.167842
409.63032	11.761044
414.23247	2.8405593
415.94651	1.353003
416.8892	0.54990846
423.96866	2.1129186
425.10851	1.23296
426.90583	0.51237819
428.07033	1.5478377
429.69538	2.2684581
433.49233	7.5885124
436.32843	3.1212276
437.95612	1.7000376
439.93602	5.4998609
440.72523	3.0642976
451.26051	0.73398333
452.91336	0.79092447
454.97218	1.6754004
455.43661	3.0224218
456.06503	3.796904
458.65962	1.4711618
460.50598	0.50829501
460.87906	0.76059181
463.5261	0.83936579
465.24265	1.2319127
467.67773	2.0760411
470.04066	1.3287697
472.19003	5.2151517
474.69678	3.6905806
475.18413	5.6967941
480.33136	1.5768431
482.25991	27.039176
485.30022	5.6075859
488.19939	4.2290186
489.76907	2.0481329
491.20525	2.3270404
492.97346	2.2224906
496.35994	5.3988363
499.03756	1.4072607
500.08879	3.412437
501.1097	2.0839256
509.76961	4.8161106
512.68831	2.1125806
516.12668	10.712985
518.35213	7.1638476
520.7453	2.1754475
525.0082	5.1299957
528.78417	5.3699176
529.78228	7.0428753
532.54994	2.1650386
533.83423	2.4654936
538.37159	1.1733265
541.8471	2.3488903
544.26471	2.0650934
546.41238	1.5166053
548.2141	0.88795028
550.22855	1.5240773
552.04015	1.8089683
554.88971	1.2984821
556.56137	5.9892291
559.30846	1.4499226
561.34519	0.79579102
563.30075	1.5005439
564.30398	3.0826706
566.22387	2.9936746
572.25622	2.7010411
574.17906	1.9334517
575.56828	1.7785214
583.6737	6.5073069
585.20612	34.156273
587.19412	37.68168
591.16672	1.5808035
593.25817	2.2474585
596.21099	6.2642154
600.1232	1.4177262
601.0984	0.86819034
606.2221	0.55620807
613.16503	11.59882
615.14897	5.6011341
616.05169	0.41776261
624.211	1.6025329
629.05715	1.4444842
631.36672	0.8379185
639.63811	1.168056
646.29072	0.44911578
648.02758	0.92597288
656.16079	18.927062
659.21744	5.9564584
662.14595	1.7360177
667.04973	3.8792912
670.52408	1.5083875
677.41637	1.1837422
684.16088	9.0747
686.29301	16.500016
692.12017	0.53795095
699.23943	2.9747594
699.97761	2.194656
708.22686	1.0359261
715.35284	1.6227852
727.4596	0.91119614
731.27844	0.42622402
736.04004	1.7654335
752.23767	0.68496495
768.07959	0.49372967
778.36229	0.86362825
780.53432	0.71583771
782.26663	0.4387647
798.40167	0.46987839
814.15533	1.5874644
END IONS

BEGIN IONS
TITLE=90: Scan 813 (rt=1038.22) [E:\ORBITRAP\Laura\130123_OT_LB_Leaf\130123_OT_LB_wholeleaf_2.raw]
PEPMASS=423.23985 3943.571
CHARGE=2+
SCANS=813
RAWSCANS=sn813
RTINSECONDS=1038.2236
125.90857	0.44870766
128.07392	2.321372
129.07238	5.23666
130.05539	2.7552409
135.99705	1.0144218
147.05524	3.4834374
154.81395	3.6015796
156.95222	0.39733783
158.15263	0.34581611
168.783	1.2399174
169.115	4.1440134
171.03976	0.43541349
173.9393	1.5287877
174.62472	2.5398564
174.9672	0.49869275
183.07771	1.0436868
187.04026	1.6505358
189.00623	1.0861761
196.09277	0.5685955
200.7296	3.0582505
203.00021	3.3858545
209.89899	0.36167692
211.92554	0.47553011
217.13026	1.1765153
219.22913	0.74742984
223.55881	1.1489143
224.77934	1.3043811
226.0614	0.37935139
227.70459	0.97258625
228.93886	1.2707326
231.09869	0.50086801
237.0305	1.8679453
238.03408	1.8629312
240.79028	0.80486262
242.11707	2.5281402
244.015	1.3427071
246.03972	7.2463228
248.01102	0.89038809
249.20792	0.72841939
255.99231	0.89917385
259.91433	1.0524569
260.28755	1.4851399
262.21164	1.9237161
264.81345	8.6288468
269.00228	0.38873
269.98129	2.7722278
275.91596	2.5540026
276.81517	1.2667399
286.20965	1.3547904
288.34849	1.1390848
289.46963	2.209056
293.11281	0.61134873
295.25762	0.56302562
307.98467	1.6247089
309.32993	1.9711178
311.95004	0.69069313
315.13218	0.49839989
316.81698	0.43984464
318.26454	0.8666053
321.87281	1.0924032
324.85107	3.2308522
327.92506	0.86589323
329.83204	0.76941811
331.61309	1.7764673
335.5177	0.46259383
336.00112	0.94559105
341.01815	3.6416418
344.8113	2.6597547
346.00033	3.426149
349.16479	15.383305
352.57795	1.8689605
352.96061	11.885787
355.18754	3.4379529
356.22202	1.3462234
358.22357	0.89476304
361.16397	1.1295374
364.43924	3.7952026
365.14931	1.7542014
367.73355	3.8011376
370.05967	3.4173483
371.99908	1.6131002
373.711	2.244089
375.25045	1.1210509
376.12556	0.3566063
377.45806	1.078265
383.23092	1.9979447
387.06966	2.4309718
388.23088	0.98814332
389.23488	2.213429
392.34298	4.3112766
393.50034	0.99817653
396.84394	4.3378435
398.62876	2.7542072
400.07428	5.3255847
400.62795	7.5877227
402.84372	3.0179922
403.87461	8.2493793
404.84436	3.876485
406.35164	9.2451973
409.70539	70.461987
410.08094	21.443167
411.24717	8.404165
413.39977	12.029334
413.76298	22.261871
414.58838	27.906022
415.83638	50.827116
416.39387	9.5325495
417.17989	3.4399731
417.76031	6.7185509
421.94048	2.5042458
422.87732	1.4481777
433.30453	1.0518015
434.19668	1.6187323
439.18244	1.9370661
441.90363	1.0536342
443.96546	0.64437239
446.1405	4.3696954
451.28147	1.4079585
454.7744	2.3008797
456.21378	2.0000093
458.20716	1.447601
460.20607	0.6188451
462.01401	1.2794433
462.57609	1.8256878
463.96234	0.88398976
475.0502	14.365716
476.23105	18.465775
482.04207	2.065442
483.30804	1.2983848
484.13502	0.78226963
487.23135	2.5067861
489.34198	3.5723224
491.71689	3.8023815
494.12881	2.4128556
496.37985	0.92479668
499.67598	18.879189
500.73408	8.5123479
503.18473	8.5569113
509.56436	7.7582079
512.74917	2.0880008
513.15545	3.5695251
514.71665	1.333674
518.92861	2.2570628
523.18514	5.5418037
523.66387	7.8725054
527.23024	2.5823661
528.71152	1.1839122
532.17741	101.88085
535.269	3.8621734
538.09646	2.0486759
539.10247	4.1042877
544.5675	0.91214657
545.15362	0.97396271
549.86249	2.5931284
557.11724	9.7111584
559.31709	1.0248083
560.0332	2.7075574
564.78164	1.9129211
566.81617	4.9875527
568.84514	1.0440551
571.11622	2.5403104
571.51822	4.0237642
575.71819	28.104254
580.8247	5.5709697
585.06652	1.9783501
587.66909	0.48621112
591.21411	0.64229478
599.18466	1.4457314
601.00914	2.5481409
603.36068	2.4566677
604.48517	1.0841452
605.68987	0.44567888
606.43824	0.87035688
616.22718	9.707484
616.58359	3.5523543
622.01746	2.1702036
625.43243	2.9339549
629.06533	3.072793
634.13309	3.5320466
634.85882	1.3529916
642.3482	1.7501383
646.45275	1.2168528
651.13287	1.0411663
658.01844	0.79631919
660.36639	1.0463599
662.24194	0.79575578
669.14788	1.7967174
670.25952	5.1223505
675.262	6.4543256
677.13908	3.8209844
679.19898	1.3200164
681.06011	1.0877175
686.03005	1.0580937
688.57866	2.5736936
700.02376	0.48751889
701.33923	0.61704897
715.4312	5.2105582
718.36695	1.6952813
729.25325	3.2665869
731.14465	4.6128233
734.45866	1.5970524
740.38617	1.3329045
749.00508	4.8097745
753.49107	1.2527003
773.39135	0.72707926
782.03845	0.66718147
797.02136	0.56130036
806.51275	2.8527695
851.98205	2.9207528
859.26058	2.0172167
END IONS

BEGIN IONS
TITLE=91: Scan 815 (rt=1039.25) [E:\ORBITRAP\Laura\130123_OT_LB_Leaf\130123_OT_LB_wholeleaf_2.raw]
PEPMASS=621.78772 1679.4099
CHARGE=2+
SCANS=815
RAWSCANS=sn815
RTINSECONDS=1039.2451
183.13576	0.48226133
198.98423	2.6662241
201.04284	0.35237056
239.10847	0.29170457
241.75174	0.29212495
245.06717	1.1299236
259.98633	1.0295394
262.18785	1.9850475
268.05277	0.26695903
272.48999	1.885353
284.83612	0.30013086
288.03525	2.1007465
294.27554	0.30121492
299.85916	0.4924365
302.19899	0.47490334
304.14955	0.52911962
304.99502	0.81816519
311.03204	0.97941381
322.01278	0.41939272
331.42833	0.27894923
332.10128	0.46712651
335.00287	0.40709762
339.28723	0.49911178
345.13134	3.6818655
351.99856	1.5472941
355.09153	0.30151601
361.97558	0.66464348
369.82446	0.47816703
377.11139	0.67270891
380.90232	0.74853267
381.31807	1.3523255
388.94522	2.0521094
409.57484	2.5327365
412.67254	1.1296041
417.06385	1.3252265
419.96757	2.4541374
420.96494	0.32115228
421.30741	1.2033212
431.38008	1.495
435.15815	0.87751097
437.77168	1.3402853
441.60303	0.9241989
447.07702	0.91128961
459.3161	0.31956981
465.37495	0.57986688
466.96727	1.4573389
475.23011	0.82875115
476.86632	0.58195461
477.19478	1.3374882
481.2847	1.1746441
481.92902	1.4027377
485.90509	1.3458113
488.83178	6.693587
491.26064	0.32890784
494.28828	1.3984038
495.09404	0.90561045
497.29202	1.2695927
498.37478	1.8021677
499.77929	0.74062743
502.87933	1.0772856
505.12851	0.69220494
509.08976	1.1440015
514.1546	1.406672
517.73327	1.2730606
522.61122	5.6542346
524.73778	3.4949155
527.99402	1.3839628
528.64369	1.8516731
531.57757	2.1315865
535.36236	0.79097588
538.83079	5.0556517
545.00859	1.2951165
547.00603	3.4160869
550.17047	1.7244068
557.91738	2.0963816
560.31684	4.4049984
561.05945	1.986166
563.86801	1.4216577
566.27434	1.6030944
567.88427	1.8974334
571.05335	0.90704574
572.28951	1.2464748
574.1859	6.7250715
575.9704	2.7775164
577.87547	0.85142066
578.70903	1.087283
583.28738	6.9732859
585.40905	2.5706059
586.55854	0.86402068
588.47889	2.4375958
589.89611	5.0218372
592.7507	2.6386746
595.20428	6.6346141
597.91293	5.9602286
599.17723	9.57173
603.20918	5.7683077
603.98828	2.2019011
606.14843	3.492839
611.72183	13.463576
612.75112	23.337995
615.07964	1.773875
615.9365	0.5990804
620.9296	2.2233998
623.18315	0.86017146
628.32024	0.85459913
630.30687	1.935701
632.09765	2.0670031
637.51123	0.94707552
646.01063	0.99525252
649.08173	0.29122608
653.35111	1.6747028
656.56277	0.59745332
661.72981	2.7428204
671.9025	2.2526202
676.16157	3.8039404
680.21014	0.55564304
681.26707	1.1920583
682.70904	0.81140286
687.21154	2.0027066
692.12202	1.5279961
693.13399	0.359102
696.59588	1.0659157
701.56326	3.7104075
704.1395	2.3218095
710.44275	2.3499115
713.11839	1.7419071
716.19091	4.0633871
720.8065	0.80348307
725.72772	0.86087639
730.29249	2.5599244
733.30354	1.0927662
746.6974	5.3532929
751.72522	2.5257458
758.68713	0.54797826
766.28693	4.6849521
767.4425	1.7087921
770.28573	0.49658164
773.18195	0.27102794
775.15782	0.51984603
779.92428	1.0664779
783.26748	1.649766
785.37566	1.0634711
794.34598	0.24532312
799.55791	1.4174762
806.02572	1.9384408
810.2857	3.0864035
818.24781	3.506382
824.35334	6.5602348
826.45439	3.2089513
834.91259	4.188279
840.21464	2.4344512
843.32202	3.0967008
859.2719	0.45576864
864.49564	1.9043698
881.27489	5.856841
891.32916	0.71115926
913.5315	0.97607426
915.02886	1.8421454
953.31775	0.65140779
963.43682	0.69031287
981.3059	6.9813297
985.71966	0.99861339
1008.4312	0.38091611
1015.0557	0.87621108
1022.554	4.8802138
1027.1458	0.72701934
1030.2501	0.89060844
1038.5024	3.5205671
1040.2955	5.2030347
1043.9376	2.5544085
1044.3442	6.0104567
1053.5715	0.89068458
1054.2164	1.0782229
1068.3075	5.5732839
1086.5269	2.2757363
1097.1042	1.7813303
1165.7596	0.93597684
END IONS

BEGIN IONS
TITLE=92: Sum of 2 scans in range 816 (rt=1039.83) to 828 (rt=1046.09) [E:\ORBITRAP\Laura\130123_OT_LB_Leaf\130123_OT_LB_wholeleaf_2.raw]
PEPMASS=495.48345 14899.542
CHARGE=4+
SCANS=816-828
RAWSCANS=sn816:sn828
RTINSECONDS=1039.8342-1046.089
142.09379	1.7329324
147.0406	2.5856809
153.62345	1.170417
155.0521	2.2729241
158.84469	1.3237872
166.90511	1.0562467
168.93516	4.2571543
171.02932	1.2968574
175.0332	2.8097011
176.03571	1.1226853
176.95085	1.2134209
183.11779	4.318752
183.93875	1.1466266
185.98219	8.8916693
186.91826	2.5061146
188.90778	2.2197902
199.62896	1.7664291
200.03758	52.952369
201.05555	14.920665
201.93669	2.7266174
208.98669	1.2500511
210.93938	3.1269279
212.05377	1.6359578
213.04118	2.0818482
213.9638	8.0809353
214.95286	3.5157957
216.28574	1.3732261
217.05111	1.625439
220.9353	2.0919902
226.03037	2.3308538
227.65375	9.4851844
227.95488	72.046181
228.81195	18.101441
229.84613	9.1117533
231.06457	1.7480651
235.1573	1.5074792
237.57295	19.060411
242.83854	5.0101953
244.07913	5.7456226
247.21705	2.3095487
250.97193	3.2194664
252.20288	0.74545329
256.99751	1.115478
257.92752	2.6892309
267.95492	1.1893582
272.05554	2.6208917
275.07247	2.6009297
275.98689	2.5770736
278.73559	2.6146451
282.02844	1.923416
283.45998	1.8667746
285.9901	2.4696186
286.74987	2.0611872
292.51459	5.4213059
294.92193	4.3904106
295.61152	1.4974716
296.0199	2.6256786
297.11614	3.0696262
299.6101	1.18968
300.71787	0.98452662
302.07037	2.0264913
303.14657	1.1960216
306.01731	4.6205909
307.49888	2.466147
308.31086	1.3103012
308.95163	1.3142086
313.00048	3.6930724
315.21236	7.3573941
315.8815	2.3144113
317.01324	1.6933185
318.79676	0.82491229
323.01919	1.428036
326.85003	1.2754407
327.18179	6.1467535
330.91408	1.384974
332.0053	2.30403
332.7912	6.239159
340.90957	4.2314465
343.73823	1.8778384
350.11639	2.181348
353.05156	2.0159595
354.08155	3.91137
354.60751	0.98068905
358.10838	8.3538577
358.73502	3.8167411
360.91474	2.5437482
362.97688	1.8320292
367.04729	1.5067643
369.1028	2.8749605
370.77898	1.9544522
372.09624	1.9322488
376.26335	2.0072196
377.03624	3.7102419
378.61152	2.5945417
379.87727	5.4352565
384.58364	1.9621193
386.4364	5.240905
387.04094	1.740508
387.50898	2.5856664
390.1506	5.1053742
391.39395	1.8451383
393.43811	2.1870241
395.29583	1.920927
396.3145	2.297
400.08215	2.224682
401.22302	2.9027072
402.73293	3.3586165
405.09956	1.4008863
406.25632	3.5624748
409.17317	2.3361975
410.52402	3.084465
414.05095	3.0527539
414.9192	1.935142
417.66777	5.7411808
422.76957	7.7868328
423.71527	19.436117
424.51146	10.630016
425.76386	3.4641181
427.7131	5.4592572
428.7193	3.2990309
431.5793	3.7565526
433.66928	3.1675733
434.43259	5.9204851
437.08432	9.6074289
437.89029	3.5546318
440.08838	6.049622
441.64771	4.9198251
443.08296	6.7477792
444.34781	5.415372
446.51756	1.3784059
447.04148	5.7164902
449.52886	10.02739
450.61109	2.5021535
451.84968	2.9060214
452.65584	4.6635071
453.58317	6.4132099
457.3549	12.44142
458.70881	11.720721
460.04466	21.591892
461.16017	10.788325
464.16594	65.815142
465.72648	18.763935
466.65472	6.7494927
468.96041	13.130831
471.16577	9.9278691
474.23177	112.28214
475.70312	10.844008
477.16604	21.988078
478.72914	10.745951
480.13594	5.4699549
480.83217	10.574069
482.16459	16.285138
485.20913	120.66992
486.29393	45.43949
487.1429	20.303
488.14189	45.603982
489.13053	71.03989
492.17107	2.7472421
494.81096	5.2827889
501.28269	11.808819
502.37263	43.713921
504.28905	2.8104072
507.82909	4.0594337
510.22122	8.6147305
511.71899	12.805403
513.28407	13.636456
516.6003	3.8598034
517.78127	8.6053341
520.20038	5.1350061
520.95257	7.0714925
522.86419	2.0698995
524.07456	4.4046928
525.30457	2.5483253
528.23204	4.464677
529.7176	3.4877064
531.74102	6.2876994
536.70038	4.2765129
539.89822	2.9411846
542.46648	7.1709947
544.4069	6.4386907
548.79782	7.2163655
552.69716	7.4912074
556.40639	2.6347213
559.26147	7.9303873
562.64206	8.8729078
564.16885	11.294796
565.51267	8.2001478
566.71149	9.7446746
569.89873	6.1417161
572.2471	6.0134908
574.68836	26.363049
578.75817	45.333073
579.70416	11.170137
580.99818	3.4231638
583.42853	7.8323984
589.18146	32.229992
590.52164	5.6666548
591.29671	11.138915
596.42287	37.086579
600.21212	8.2726253
601.22397	9.3390469
606.52974	4.1551803
608.78027	9.9123143
613.32569	9.4093727
614.03021	5.1013797
616.25175	12.078166
617.69481	7.8102517
622.94492	15.156036
624.85979	36.948527
628.36014	17.480983
631.47786	35.882805
632.94548	21.063455
635.22512	161.41008
636.25817	15.142214
640.1448	9.3085213
641.0996	4.3121643
643.23273	12.533064
643.75132	7.102528
644.8653	2.5817057
648.37006	4.9806355
649.03328	4.3816765
651.96488	2.6829001
653.93904	2.9795917
657.35042	13.771773
659.3254	5.3665432
661.27106	3.5489378
666.19643	41.16855
669.2644	6.2974247
672.26306	21.986378
673.23025	10.560046
676.07878	3.6409774
678.35135	10.500399
681.07296	4.9549577
683.24505	5.7667156
686.68921	8.8653981
688.72804	4.2902971
689.76773	11.505766
690.84608	5.1301632
695.58857	22.508198
698.33704	5.6148074
701.30003	2.5914676
706.15518	2.4064782
709.74644	10.454228
711.99538	2.8288343
713.1219	5.0676681
715.32809	5.5601577
717.30273	3.8882096
727.16219	5.4639755
730.49822	5.2772296
733.68434	1.3264896
741.85327	4.9911332
744.6745	17.993937
753.28604	90.779458
758.88619	177.17686
760.30532	354.86452
771.3233	3.9769554
776.0753	10.673974
779.82012	2.2872929
785.29901	3.0445347
788.23048	5.9908046
794.16084	15.869693
803.11688	2.406313
805.44264	1.6452048
807.03208	1.3328693
813.19864	10.814506
822.38969	1.8236184
826.33056	2.068075
828.00954	3.999005
831.44346	1.7094459
843.94984	3.8037587
848.31847	2.2238904
854.78886	2.9840574
858.14298	4.5746198
859.44387	2.7740843
881.48343	7.7708874
883.27305	6.1183761
893.31482	3.4155075
894.79408	3.2093792
920.15032	2.3164406
931.43396	1.6683703
961.80446	5.1786659
974.4569	2.0715091
1071.3881	2.2651394
1112.3529	1.610202
1145.8679	2.5406022
END IONS

BEGIN IONS
TITLE=93: Scan 818 (rt=1040.86) [E:\ORBITRAP\Laura\130123_OT_LB_Leaf\130123_OT_LB_wholeleaf_2.raw]
PEPMASS=450.24602 6443.1919
CHARGE=3+
SCANS=818
RAWSCANS=sn818
RTINSECONDS=1040.8559
129.06955	1.0645669
135.98634	1.3493074
137.12648	0.35932167
140.24409	0.52385446
140.85846	1.2221321
143.1903	1.7373951
143.62315	0.2702455
145.87743	1.0074741
146.99997	2.6558728
148.89528	1.1796908
150.8994	9.0560001
156.04406	0.59554537
156.9903	2.2085859
158.07816	0.61457335
165.13187	0.49183222
168.72521	1.7427793
169.1748	0.64757741
171.08894	0.55108632
173.13731	1.9238184
174.05504	0.52591638
174.93637	2.1498736
176.1372	1.0494862
183.09941	0.87398904
183.92394	0.40702859
184.94484	1.2848354
185.99637	1.5879485
187.0701	0.60040969
194.04678	0.4491769
198.07334	3.0425276
198.93648	0.4249176
202.10041	1.3965813
204.06127	1.550851
207.05421	0.51801118
211.47629	0.92653542
215.08365	0.99712869
216.94642	1.3506769
218.98656	24.512389
221.19096	1.8262442
225.38972	0.52229457
228.94218	1.127124
233.06802	0.54599348
234.9891	0.61839249
236.04442	1.1937316
237.01554	0.55210507
238.64739	0.43387818
240.04725	1.3650645
241.56399	0.52367334
243.15735	0.41384523
244.04167	0.81186812
245.88323	1.1143084
246.87436	33.589084
249.02795	0.66181095
253.03456	0.63386157
254.93128	0.72494569
255.71675	0.43135604
257.58644	2.9792575
259.8245	1.4730055
262.85829	3.9877039
263.9258	2.1606803
265.03859	4.1403798
265.97379	2.3015036
267.20971	0.31755967
271.01395	0.67661045
274.27522	1.2319375
276.13074	1.2442239
288.16037	0.51452461
299.92793	0.89781701
301.00494	1.5635187
303.21011	12.376016
304.12641	4.6279545
313.7637	0.42390519
322.0951	0.64047693
323.16352	2.1867519
324.10447	0.88431737
327.9814	0.90053105
329.18252	2.0120839
331.79586	3.0440961
332.20708	0.55047062
332.81149	2.834629
341.21852	0.82707949
343.68809	0.89849356
346.10303	3.8722044
351.19155	6.8255465
355.06878	4.2844183
357.36853	2.0612889
359.12899	2.5239749
360.7231	1.5590496
361.17909	2.8428235
363.82619	3.3227042
367.11592	2.775807
368.31336	9.9723512
371.15363	1.4257519
373.77592	13.87239
377.06464	6.1171504
379.23214	4.1872146
380.09237	1.0585849
383.0751	1.6650534
387.56236	1.5136413
388.01618	2.6267986
389.67429	4.3459103
390.85647	1.8934653
391.61739	3.9165346
392.26223	1.5540109
394.70801	0.62422683
396.74184	13.36862
399.13843	4.72781
400.33328	2.3180634
401.17717	6.1821489
402.13487	2.4505582
403.95867	2.0247883
404.93688	5.1610304
406.22043	1.3041138
411.55016	12.950674
414.56814	7.5750827
416.75838	4.5392486
418.16872	8.551204
420.68237	5.1976576
421.23492	13.081144
422.69892	4.1528452
425.21576	4.1016731
427.66615	23.262107
428.80736	6.0234567
430.99367	9.3969327
432.91693	50.402639
435.20887	4.3870566
437.9056	45.308992
439.54464	14.327156
440.66807	55.473046
441.73396	17.257387
443.48663	21.480415
444.56089	14.719379
448.47227	0.51483171
449.64831	2.1194019
453.2438	0.68210326
457.17952	3.5102876
459.10866	1.4422802
463.17503	2.3110283
464.93294	0.74381925
467.17162	4.4334633
469.14914	1.8673187
471.17218	0.66185585
472.10349	2.4186209
474.77787	2.4104723
476.28602	2.3730075
478.16574	1.0283987
481.10035	7.7942536
481.56094	2.5481686
482.99749	2.4505438
486.15479	1.0835238
489.72509	2.6337032
492.73916	1.5056902
493.6461	3.8725543
498.75763	2.6843629
502.25499	17.211955
503.22257	3.842132
506.86838	2.8794855
509.85721	1.7618142
510.22571	3.1032077
512.58783	3.7359291
514.26831	1.3752869
516.18416	0.77387851
522.21736	3.7250663
523.58568	7.8949413
527.21541	7.1001846
528.9267	1.7329869
533.29091	5.7195803
534.56907	6.8590961
537.4568	0.95074062
541.38361	8.9984373
541.87131	4.0381323
542.86853	7.6263277
545.82208	7.5701596
547.387	1.2587337
551.74885	273.59759
556.20018	14.658108
559.21188	3.3991964
562.41053	1.2630358
563.39318	2.018533
567.24885	3.4857475
568.96728	2.1783017
571.31377	4.6619658
576.64184	1.4675539
579.86816	3.2300339
580.71575	0.85050606
582.3837	1.8467239
583.37718	3.8147471
587.56537	6.9911845
591.88486	1.9593266
593.06796	2.159772
594.8122	4.5483095
601.34165	22.837915
604.33485	3.8028243
606.36288	3.5519552
609.3207	0.752916
616.97965	3.3816001
619.82161	3.8703259
621.06295	1.8676145
624.90797	1.6353996
626.72791	2.7937849
629.40991	3.7346671
634.29243	21.784405
637.0198	5.5477602
638.86363	3.6316512
642.46287	3.9668105
643.31465	7.2516898
647.12424	1.6507194
651.2279	5.4506776
652.34504	2.4001185
653.22919	1.8282592
656.34225	2.5412856
663.09325	0.94151721
664.34265	1.6548147
668.15986	5.8245229
671.3649	1.6799362
678.12675	0.8869861
683.13037	3.5151058
689.03932	2.5168332
690.80542	3.6600249
696.19195	11.836762
700.49428	5.9355554
705.29235	0.61554991
705.65078	2.08328
716.30245	1.127758
718.31565	1.1966256
722.03357	2.7352462
723.28888	3.774368
726.04006	1.9574773
730.82916	4.3338958
735.97561	4.2795266
742.19043	1.6879234
746.26172	3.786122
754.33329	7.7461631
757.36608	12.775655
761.20791	3.1548701
771.19062	3.5382427
772.07361	1.3346686
779.97785	1.3365402
783.35835	2.1704629
787.81177	1.4486855
797.02388	2.4817283
800.18983	17.696117
810.39709	1.7905951
820.30407	1.136711
834.18701	0.67610273
840.39551	3.0229486
841.2467	1.2394416
854.07252	1.0803563
874.36834	2.4656228
900.99555	2.8042317
903.30928	1.9716695
925.66838	1.3434157
928.33517	2.2059411
996.09594	0.99635142
1007.2995	2.1326929
1036.4985	1.8266185
1046.2147	6.4761574
1051.2377	1.1434401
1055.3418	0.68487814
1141.2129	1.3077189
END IONS

BEGIN IONS
TITLE=94: Scan 820 (rt=1041.94) [E:\ORBITRAP\Laura\130123_OT_LB_Leaf\130123_OT_LB_wholeleaf_2.raw]
PEPMASS=409.73453 5151.5767
CHARGE=2+
SCANS=820
RAWSCANS=sn820
RTINSECONDS=1041.9426
120.98727	1.6112453
124.89839	1.1728317
127.15324	0.62087164
129.02132	2.646136
130.01078	1.3823127
137.03978	2.1275417
139.07254	0.97942204
140.96904	0.91418867
142.00799	7.07588
143.27377	0.52938181
146.96899	3.8218628
154.96199	3.0920414
157.01299	1.0445063
158.02535	1.8390709
158.80032	0.28442033
170.94036	1.419755
173.04405	3.9090218
175.02144	4.9857862
176.59817	0.78459229
180.92351	1.5584558
184.64992	0.60727141
186.9512	11.202985
195.1087	0.45576125
197.06983	0.96773942
198.94827	4.2112242
200.96487	10.930418
203.03568	0.75660628
214.81375	33.065023
215.11755	8.5305026
216.9682	1.7779376
224.93182	0.441739
226.14653	0.50583174
227.79109	2.8525059
228.74752	5.0054848
235.06433	0.79533018
242.09122	2.7099392
242.9008	1.1675573
247.03471	0.51589329
248.27497	1.6200131
254.54867	2.3402042
255.99236	1.5417939
260.15349	0.51485667
261.66708	0.59670917
263.06207	1.8637992
265.13596	1.9528653
268.70015	0.55711823
270.33072	0.95585516
271.64002	6.3117968
274.21246	6.6396986
276.94842	4.5219759
280.92789	0.42846222
283.82019	0.7355608
285.07604	2.0244196
287.85483	0.6540799
289.10205	0.96738617
291.06827	0.69720008
294.9304	2.4793993
296.13957	5.488095
297.70743	0.60485054
300.03632	2.6984303
301.11449	2.0601724
302.31278	3.8321512
304.3292	0.73685843
306.22878	0.52097144
309.75367	2.4741493
310.17109	1.0098366
311.15806	2.5153457
313.19453	0.52967937
316.92767	2.6458838
317.49111	0.50353941
320.22574	4.6606834
320.912	0.86989327
324.92766	1.3494932
326.28064	0.51806968
328.97384	5.6407202
331.03622	1.0632505
332.20636	1.6746592
332.82207	2.9533064
335.00979	6.6159343
337.26139	7.6465509
339.41536	1.4451551
340.91169	0.62233999
342.5636	5.4341371
344.68834	2.1275604
345.15218	3.3335426
346.48178	2.0659426
347.39132	3.3411318
348.04419	3.4215563
349.21261	1.8527683
350.65206	8.5776909
352.76059	1.155569
353.50348	0.4667113
355.52365	2.6247813
356.32217	4.0875503
356.82328	6.6529483
359.02989	2.9047155
360.16368	3.7356886
362.13582	1.962185
362.90451	4.1198312
366.71956	1.4588505
367.53585	2.977842
370.67128	4.3597046
373.22004	1.5921222
376.77654	6.2025026
379.64926	6.2814071
380.05489	1.8726632
381.9853	2.7662472
383.34915	3.2492668
386.27606	4.3513067
388.23482	6.4640433
390.61664	18.514055
392.29869	4.8268857
393.74062	5.2215461
395.16831	4.1345415
396.48481	3.8454718
397.38843	9.3298269
399.70987	38.477643
400.61754	70.707684
402.16918	18.963579
403.4229	24.152023
405.73924	1.2786192
409.84487	2.6408216
411.82468	1.5299516
413.17418	2.1299001
418.29552	2.5318257
419.13157	2.7773044
421.22275	4.0987057
422.01674	0.97824345
424.00585	1.7973888
427.19607	0.93305642
429.58031	4.1790638
430.39609	2.6076242
435.35777	0.58789456
437.94706	0.65299316
440.90459	2.4708515
442.07606	1.2921752
443.25359	0.57921677
443.77256	0.87646835
446.0942	1.9520643
447.09086	4.45492
447.5429	5.7670401
450.27675	2.9412733
451.51611	3.4293706
453.48724	3.2996052
453.9478	1.2038348
456.00201	1.2661012
456.62482	3.9563826
458.02937	1.3278358
458.83882	0.40635879
462.0952	2.0519353
463.79303	2.6962872
465.90134	4.2411587
470.67733	10.857531
474.08271	6.2274292
476.43899	5.8780191
479.35154	6.837341
483.18048	3.643207
486.19551	2.7360476
487.87793	3.1142976
489.55072	4.6508793
491.0946	13.758391
491.41	3.8639013
492.72353	2.7898176
497.69666	10.926137
500.18336	2.6877645
502.04256	3.0456956
504.38796	7.9117369
506.97438	4.5043015
508.69938	3.6302939
513.28192	21.32256
517.21045	2.5507689
517.68369	3.5618344
519.11968	8.1827245
522.73374	3.2313398
524.80086	2.6287674
525.94517	5.0524713
527.66066	5.9173808
533.21347	3.6574746
535.33957	2.2125661
537.7321	1.8960257
541.14028	4.4862382
543.48305	3.4304793
545.26432	2.8941694
547.6917	2.2242583
548.87173	2.1806898
549.63354	0.90285223
551.73504	1.3353495
556.3878	9.5267221
560.64663	2.4893127
562.50279	3.8151539
563.06304	4.6812148
569.19134	2.329774
572.19035	1.5150826
574.16457	4.1393819
575.25421	1.7848084
577.40614	0.91432213
581.15859	1.4038559
582.17657	0.7583463
585.13526	2.3204117
587.12541	3.913545
588.08372	8.6534458
589.29598	4.6977993
592.31162	6.7041975
594.21556	1.5468367
604.27586	162.32193
617.30551	29.36077
618.13555	5.8779515
624.02491	12.181159
624.91161	2.949792
629.68673	1.8642526
633.10804	4.9128709
636.34405	2.1779264
641.1084	1.1861617
645.42053	2.9737502
648.00726	1.2628303
650.53683	3.350494
652.21523	3.2409747
654.00417	3.5004965
660.22546	1.6322966
670.23317	3.3995146
673.25501	1.5711641
675.82995	1.1261025
685.36235	1.8855472
700.23656	1.761286
704.88505	10.026127
705.30179	16.778461
715.31911	2.7681426
717.10919	3.4119021
727.20976	4.1521697
730.23956	1.6976724
751.26947	0.95674625
762.33974	2.3237405
813.25598	1.5794912
END IONS

BEGIN IONS
TITLE=95: Scan 822 (rt=1042.91) [E:\ORBITRAP\Laura\130123_OT_LB_Leaf\130123_OT_LB_wholeleaf_2.raw]
PEPMASS=424.54947 6233.02
CHARGE=3+
SCANS=822
RAWSCANS=sn822
RTINSECONDS=1042.9071
128.15617	2.2041866
129.09648	2.9961238
130.06931	1.7793496
141.01509	1.3237057
146.99171	3.3249919
157.0121	0.5605397
157.82949	0.45852804
168.9756	0.63589672
173.09851	33.341505
175.02158	0.87046246
176.90161	0.82515891
184.79727	0.96295205
185.15057	1.6998677
186.86554	1.7642203
197.24195	1.2299798
199.07902	2.8913464
200.92786	32.60104
202.0206	0.70517862
204.07447	0.90621195
213.16114	0.78210233
214.97912	0.87227311
217.00824	0.72640569
226.20866	4.3979144
226.97272	0.99858036
229.01086	0.6783239
238.11689	1.6578539
241.9732	2.7154685
242.97052	3.4036448
246.89086	2.1410868
247.64444	2.3466683
250.99684	2.0828952
253.78796	0.92654654
257.10832	1.3941865
258.23336	1.055457
259.74909	0.99498312
262.07559	0.54339596
267.47912	1.0044404
269.51336	1.1946551
269.93815	3.4680146
273.00558	1.6820358
277.34527	1.1247303
278.56437	0.57704749
278.95888	1.1596841
281.18353	0.84638523
287.85677	4.4471109
288.18369	1.0850261
291.92288	0.78541171
295.25272	1.0213421
295.79516	1.7150131
297.8446	0.98293093
300.06051	1.4156318
305.97332	1.8483572
308.69873	0.65137279
309.10836	1.3069676
310.62763	1.1619788
311.11631	3.1214536
312.41072	1.0428044
312.83434	1.7025043
316.87281	2.8557316
321.25293	2.1768605
323.28471	5.8909449
324.88086	7.3084023
325.93144	4.850696
329.09356	3.5007231
331.18205	1.9617805
332.67364	2.4317457
333.59121	4.0146202
339.13646	2.2630379
339.61717	6.7739196
342.00858	1.2455284
343.08083	1.9211061
345.94454	2.9677916
347.83395	1.4159382
350.72791	8.0561778
351.80945	15.200079
352.93185	52.486963
353.85674	12.021748
357.79758	38.326531
360.49944	1.6249107
362.76135	2.4511884
365.80901	2.0703123
366.76216	3.7528658
367.76984	14.751157
369.7478	1.5702542
370.60006	2.3634365
372.15884	1.1456334
376.80044	3.2100336
377.81372	3.508726
378.96347	1.606342
380.57562	2.0385551
382.79615	2.3812169
384.17227	4.2604823
385.87873	3.4141389
388.19729	2.7862253
391.34602	3.0815453
392.89814	4.4023545
395.44867	3.5028906
402.72763	5.4372364
404.03404	7.6238699
405.52472	8.7767412
407.45604	9.632797
408.13974	14.739037
408.67669	5.3173886
414.14616	87.130351
415.0672	46.44043
416.20514	6.0014831
417.20215	15.566832
418.40407	35.359936
423.43263	1.9886249
424.68474	2.0041784
428.20076	0.65486229
441.07207	2.9163488
442.74984	3.8823976
443.32643	6.1874659
452.03038	1.1478819
454.27014	1.1463674
456.31993	1.6063996
458.19943	2.1573238
460.26347	1.7204884
463.26024	17.303201
463.64343	3.4890427
465.65046	1.3650505
472.17582	37.091709
475.27878	72.549178
476.16031	19.280059
480.65781	2.6160586
483.23984	2.5196639
486.09705	1.2467687
487.14822	2.7333264
489.8361	1.0755764
492.20863	0.61834457
494.29093	1.0100209
496.12323	2.2471685
502.56449	3.0488232
504.02289	2.1056374
504.7547	2.8116828
508.1945	1.0401275
512.20407	3.3188914
515.20795	2.0989368
519.14645	1.9007377
523.19858	2.4723044
523.69405	4.2622551
527.06613	31.615816
527.70017	84.991704
536.19778	201.85648
539.31332	3.3917249
542.0408	2.1129087
544.31163	3.2047086
545.1219	0.75292821
548.26368	1.3050013
549.15293	4.3863984
554.24236	4.9632671
555.28371	3.1564421
557.25538	4.7555885
558.18836	15.36694
562.05199	1.0079703
564.36659	2.7597372
566.21408	1.032457
569.0844	1.3383929
570.59615	3.792189
572.08733	2.5115702
572.74218	3.7608278
574.17842	7.2425543
575.14042	2.1258486
577.33367	3.4441669
578.81226	4.2289223
584.23631	1.2277577
587.70904	3.7392598
590.83317	1.1643014
592.08672	2.6063903
593.0634	0.86739483
599.4746	7.2847263
600.24551	2.5674773
603.29238	3.1542266
604.35082	1.2838726
605.01983	2.9895823
612.35445	0.85796193
614.12317	0.97352784
619.22841	1.6508754
622.26891	12.364394
626.22028	1.5033513
637.14719	2.5610458
638.37244	0.98857048
639.88716	1.6906764
642.28595	1.2339594
645.1839	1.1840337
645.52821	4.2052227
648.11827	1.1222888
653.17603	1.0035921
659.27744	2.2010975
664.13088	1.59252
664.93857	0.86565915
670.24384	1.3000762
671.14803	2.5752478
672.99489	1.952096
680.18592	2.1176456
681.25662	6.9084258
683.03109	2.5267523
683.65443	5.6771388
688.10331	2.7181969
689.9971	1.9276495
700.28831	5.1610473
702.89268	1.5397124
704.2581	2.4163471
710.21796	2.3285618
713.37427	0.9240633
714.26439	4.7242576
724.8031	1.1888083
733.2916	2.7392049
736.35723	1.168134
815.20752	2.5340394
816.03559	2.4575629
824.43419	1.6709075
881.234	2.3234067
END IONS

BEGIN IONS
TITLE=96: Scan 824 (rt=1043.98) [E:\ORBITRAP\Laura\130123_OT_LB_Leaf\130123_OT_LB_wholeleaf_2.raw]
PEPMASS=515.27544 3280.9104
CHARGE=2+
SCANS=824
RAWSCANS=sn824
RTINSECONDS=1043.9848
153.01654	0.24778684
154.84613	1.3434157
158.95567	0.31148652
175.08169	0.60122449
183.27917	2.1939898
196.96448	0.46663421
198.91262	0.53490959
199.94138	0.39669702
201.05261	0.16633136
204.09678	0.55480657
211.009	0.28692939
212.2611	0.60525911
213.05814	1.8543331
216.18324	0.36274831
222.14234	0.84565282
227.13335	0.7970198
228.90977	0.47039908
231.01721	0.75135232
239.96634	0.59351029
241.02075	0.25895973
243.94588	2.1318301
246.12427	0.58852878
253.9609	0.59065638
257.87274	2.137843
262.81046	0.30739573
268.11815	1.1113236
269.0422	0.707272
269.83515	0.79519547
272.01211	1.1769606
273.08848	0.81727145
273.9716	1.0469688
278.07684	0.95720629
280.81507	1.26423
281.99191	2.1827205
284.22244	0.5193413
286.06787	1.2191313
290.90001	0.97661
293.0094	0.67000087
294.68178	1.44029
295.81463	0.76326174
298.15779	0.45131082
299.03036	2.9847513
306.1571	0.41705703
310.98757	0.80851954
315.27557	0.30568478
326.00779	1.062347
327.75963	0.39252917
329.07119	0.61067849
336.23556	1.4731834
338.14386	0.32673298
339.45721	0.57854036
341.09984	0.2561731
342.1998	1.5666356
343.12151	0.26988886
348.92507	2.0580615
352.90163	3.1621987
353.25569	0.70009031
355.06005	0.92910758
356.19044	0.40571383
356.79473	1.3137043
359.55129	1.0016646
365.98711	2.1909489
367.16005	1.482067
368.01905	0.89198063
370.57336	1.9318027
378.72805	4.2677342
380.5996	2.1940117
382.4513	0.79820372
383.04979	2.3372764
385.2643	1.1637285
387.19128	0.68569362
391.78773	0.53367739
394.21514	0.2106079
398.52108	1.727703
399.1895	0.67223348
402.0589	2.4989304
404.37006	4.3661701
407.21016	1.6715668
409.51382	1.5571791
412.17102	2.4205328
415.70908	4.5273752
420.09325	2.1040937
420.70338	2.1883521
424.5085	1.5445415
424.97573	2.4222528
427.16749	2.9454453
430.32099	0.92686403
433.61662	0.51657119
435.22082	2.3487334
437.76059	2.0755311
439.93576	1.2480095
443.24416	0.40720573
443.82756	1.2498657
447.06596	1.5597935
449.84738	3.1782833
452.02346	5.7861449
453.18254	2.0770711
458.04843	1.8054464
460.16738	3.4775922
460.70379	4.876107
461.56037	1.5201972
463.88772	1.3585932
466.19223	1.6793798
467.13104	3.2924262
469.91078	2.5534533
472.2205	2.0555567
474.23551	0.69478918
474.61747	2.2549434
477.85118	3.7436542
480.0252	1.5320741
483.21654	4.8469703
486.74803	15.75907
491.18752	6.9242596
494.80833	7.3131685
497.12417	10.234181
500.17763	32.489085
500.73471	94.694643
506.1477	23.760404
506.66921	51.154198
508.68963	3.6169818
509.28527	9.8657529
510.26716	4.3446136
510.64808	5.4643551
514.01247	1.8708803
515.5006	2.1549795
517.20334	2.4144239
518.1596	0.31405717
523.78117	2.0514732
525.42206	1.0335138
528.51292	1.9092532
530.23394	19.215198
532.36752	3.1560118
537.26581	2.4553582
541.51281	0.84963278
544.3318	1.3209612
547.20007	0.92296056
548.75431	0.95949651
551.75201	0.26854718
554.31579	0.58884784
557.89612	0.94115082
558.6567	1.0418492
559.63074	1.7096893
564.06888	2.2201784
565.91603	2.2495525
566.38362	5.2436681
570.44329	1.6177814
574.4588	0.75636499
578.85064	2.2722008
581.09771	0.69894434
582.93367	1.578306
584.24142	3.7804463
587.23545	0.67181224
589.33357	1.2517723
591.25198	1.0756514
592.55632	1.8798763
596.20141	0.95188233
599.8401	2.7381908
601.24607	2.0417945
604.67093	3.5086746
607.32513	4.2898851
610.69721	20.726312
617.30718	5.9523016
618.45035	1.3048232
628.36361	4.2635655
629.18978	1.4292899
632.11428	0.37344252
635.1365	2.0677862
638.05058	2.0451113
645.42463	4.6873323
646.28273	2.189526
651.16811	4.9872725
653.41707	0.52267896
658.35656	1.7377335
666.1107	4.8506286
666.98342	2.5904625
669.48861	2.6399137
671.80491	3.0733761
676.5149	3.0420646
677.71624	1.2492927
679.20691	1.9664254
685.44601	2.2382781
686.46227	0.80106312
689.54925	1.4989984
691.51477	1.8873589
699.2891	2.7236004
702.23669	1.5726104
708.40942	2.7532574
710.15748	0.98201099
716.43986	1.8998373
726.97484	3.4530826
728.37391	4.5153135
731.38152	0.63262612
738.12906	4.4200791
741.82846	0.48702628
744.34785	0.9378655
747.54996	0.60377759
749.35511	1.1221247
753.30078	2.0757305
757.34439	2.8108941
758.3187	6.0711465
760.19738	1.9420515
762.38512	0.40813841
769.81581	4.604906
773.46544	0.95704362
775.10602	0.44703071
790.30369	14.920326
791.23389	3.1963481
796.19102	1.686157
798.2846	3.7662768
802.50842	2.3611832
806.14295	0.64213512
808.35498	1.2942158
816.9271	4.5057071
828.17252	2.9500567
831.28649	1.2034154
835.04359	1.4565079
838.33521	2.6262477
841.43346	0.29250609
855.40315	9.1559222
857.44401	2.2543967
872.34758	2.1389153
874.27795	4.3583704
881.47877	1.1951174
884.27734	0.85223632
901.49026	1.2605887
902.34157	2.3639365
904.54887	0.75975878
910.69823	0.76335997
925.05297	0.84580951
952.97967	0.91172058
969.98483	2.4149964
972.43526	0.81208762
1007.5434	0.45778082
1041.2595	2.3233671
END IONS

BEGIN IONS
TITLE=97: Scan 826 (rt=1045) [E:\ORBITRAP\Laura\130123_OT_LB_Leaf\130123_OT_LB_wholeleaf_2.raw]
PEPMASS=456.52057 6463.708
CHARGE=3+
SCANS=826
RAWSCANS=sn826
RTINSECONDS=1044.9996
130.07191	0.61337948
136.00789	2.6987444
136.83741	0.94417054
139.04022	0.93090252
142.93832	1.1902719
146.79249	1.1971545
155.03352	0.8321966
156.83008	1.6311438
163.18565	0.73501867
165.03703	0.40436639
168.89066	0.55520253
171.10095	1.3072671
174.90776	2.2909814
177.03843	4.7394033
177.70404	1.5755476
183.21649	1.8906577
185.00277	8.657777
185.88772	3.5497153
188.14201	2.9621783
192.02099	0.56869276
195.02371	0.62993205
199.11826	2.3198315
201.95551	11.402036
204.01912	1.9532433
204.98526	1.4742529
209.02822	0.85132672
213.06094	25.14567
213.93898	2.919575
215.94699	5.9195806
221.67024	0.40570431
224.06584	0.9311168
226.18193	2.449693
226.72225	0.77175648
227.17601	1.0364751
227.71817	2.1006376
232.92322	1.7068135
234.83893	0.52911717
235.87856	0.42158309
239.04429	1.8451577
242.05643	2.7878616
242.70153	1.3486894
246.7777	1.6865166
248.10207	1.4060294
251.98925	4.372769
252.28462	1.0607789
254.99374	3.2920315
257.07391	0.78337837
258.07186	0.95606506
259.14573	2.4791633
260.09967	3.2950778
260.85394	0.97274672
262.80361	0.81031882
263.97854	0.62464874
264.939	1.7879634
266.71783	0.51871579
269.9765	1.6115532
271.99462	2.1536794
273.10764	6.0632356
273.98179	2.8043239
275.15113	2.3296063
276.23029	1.7578891
280.19567	0.57135974
281.17844	1.7042299
284.09389	3.8390066
285.26175	0.94612028
287.61499	1.6361238
288.1207	2.1623724
289.69435	1.2272533
293.03586	0.44460522
296.27913	0.92736751
298.47602	0.97248166
299.09102	2.6145502
299.82974	1.6477201
304.15491	1.7884064
310.50851	1.6379059
312.92355	1.0658506
315.02826	1.6219915
316.91621	1.455386
319.56276	3.0714388
322.06946	0.70055046
322.50494	1.9861189
323.09847	0.33417156
326.29848	1.3416038
327.65838	1.9411084
328.123	0.44462218
329.52477	1.2227117
331.07815	1.0159119
333.15276	1.3758599
334.65581	3.8366377
336.79524	1.0875363
337.92891	2.4626921
339.1349	3.3497869
340.14354	3.5222609
341.20912	2.8594456
344.22814	1.1659587
345.84016	0.72838348
348.92421	3.6254143
349.59832	1.6539685
350.66582	0.89733632
353.52892	1.00114
356.67838	2.7291176
358.08519	1.8809442
359.32111	1.1474817
361.75007	1.9933223
364.19209	2.7214161
366.01213	4.5411056
367.31	3.3917392
370.0739	3.8899224
372.00438	2.1719107
374.1255	2.4866512
376.40114	1.3942118
377.60719	3.2927349
379.22631	3.9082413
381.57009	1.181358
382.02463	2.0056727
383.99361	1.5246005
385.02504	2.3236499
389.15162	7.5723081
390.68859	3.9581424
394.32741	2.4559934
397.43982	5.8398125
398.20891	3.9408032
399.81689	1.6911998
402.55599	14.240871
403.29318	5.1421044
406.35992	1.5688921
407.62221	2.8148844
410.94881	0.81515353
411.67876	2.0482834
413.29667	2.7545413
413.92198	5.9549965
415.71074	1.7421645
417.90235	3.0689499
419.05225	4.9724749
420.219	2.062967
420.60953	4.3771247
424.01148	11.988583
426.16907	3.8082659
426.73506	9.80177
427.63998	4.9876644
428.54264	4.6167796
430.46847	4.3623884
431.98749	5.6341219
432.91701	4.4847626
434.62903	13.864434
435.48532	6.4862625
437.93306	15.794615
440.76116	25.221892
444.73261	39.394614
445.18448	46.032952
446.20551	65.355438
449.10386	29.245706
450.51758	12.634479
450.93775	17.847595
454.89065	0.61459679
455.26772	0.93895892
456.73508	0.58389503
461.24803	0.8888333
467.15168	1.8071804
468.32551	2.7942742
469.22346	2.3017272
471.31171	3.6421808
473.21895	10.664299
474.97757	3.4220262
476.00288	0.53165522
477.97386	0.75606602
481.23162	6.2914032
482.55767	6.8329475
486.04868	3.3363763
489.83532	3.9759264
492.03608	2.4079606
493.57987	4.6636173
497.1139	2.3725297
498.06217	1.1146792
501.46018	11.604733
503.14226	21.114583
504.68888	5.5277
507.66569	4.1606983
509.44096	2.4274447
510.30763	7.231216
511.22068	2.7285552
512.59613	5.2191333
516.1959	2.2520894
516.79919	0.76829407
521.19073	6.4015973
523.13996	3.4048782
525.19506	1.3998986
529.04067	7.6448156
533.17308	6.1953471
535.23718	4.1943764
537.11137	1.1104844
539.118	2.4767088
543.234	3.2690602
545.19119	1.3635179
548.3122	2.6615841
550.73932	3.846324
553.67657	1.0504613
558.93135	7.8183147
560.3117	3.9034059
562.28272	2.6925739
565.56485	1.8993294
568.15551	13.173901
572.20672	4.5743872
574.26923	6.2770966
576.70588	77.210547
578.72439	17.56273
582.01903	7.0730425
583.25592	3.4201762
583.99901	1.6889419
587.6964	1.2837457
590.23781	2.4597222
590.63523	9.9861906
596.30976	9.2968131
600.17502	2.2309894
601.23531	0.68447631
601.91513	1.4384313
605.01823	1.3163497
607.09906	1.9969173
610.4513	2.7703963
614.12565	6.2880709
616.26261	3.4936513
617.02216	4.0230806
625.36758	11.180668
626.28809	10.159429
633.18021	6.2505238
633.67837	12.718636
634.16936	16.236202
636.19858	17.761696
637.16477	31.39046
641.30185	0.93232569
644.03672	1.4982429
648.53763	5.9111826
652.24018	2.9825522
654.08317	1.1700293
656.31867	1.6658007
657.83089	1.0540873
661.43126	2.4033701
662.17999	1.2714022
666.33224	5.1092766
670.82668	2.6538226
672.16368	3.2260069
675.53142	3.7325193
679.25201	1.7094078
681.14863	2.715313
685.32822	11.21491
688.1527	4.8093308
689.10285	2.5772461
697.19484	77.687639
701.61439	3.5027629
707.9894	13.207055
713.00506	1.5246533
717.49932	1.1794847
722.29875	2.2730219
727.33488	0.93663823
734.6827	9.8917052
736.20655	5.1444338
741.09164	1.970775
745.29749	0.91254458
751.23	5.0158883
753.12471	0.77606194
763.18545	14.238183
766.15595	5.1033272
772.94967	1.3624075
777.15759	4.8112704
783.24686	8.3344149
785.36566	8.9347034
788.87037	0.75391511
794.98048	2.6589176
797.35116	1.1532519
799.23878	1.7834217
803.18218	1.1614465
805.92942	1.7923272
810.18515	6.4539758
811.3711	2.7970874
819.37817	1.9769831
836.13336	1.5147941
846.80448	1.4590844
848.27269	0.83889948
849.08164	2.7083801
856.33904	3.1515629
865.22212	7.375541
973.47363	1.6680024
1000.2955	1.2595572
1047.4571	0.69572975
1090.1118	1.0313623
1234.5229	0.87247299
END IONS

BEGIN IONS
TITLE=98: Scan 831 (rt=1048.47) [E:\ORBITRAP\Laura\130123_OT_LB_Leaf\130123_OT_LB_wholeleaf_2.raw]
PEPMASS=564.29426 4892.8921
CHARGE=2+
SCANS=831
RAWSCANS=sn831
RTINSECONDS=1048.4725
175.04001	7.3310019
177.23976	0.78586232
192.0165	1.0002294
194.11261	0.6352463
195.04431	1.8037361
198.80719	0.79112496
237.04562	1.4743277
240.88029	0.78530107
241.95315	1.107367
243.13581	1.3790784
248.01762	0.57792108
254.22157	4.0157683
255.02768	1.9454078
255.38996	0.43301505
255.81898	0.55292278
272.11277	149.78917
276.93139	0.71999593
279.00351	1.1890513
283.94891	0.8180292
290.03876	1.3978529
294.66998	1.1764774
300.97796	2.1920073
320.92998	2.339112
324.99093	1.0297761
330.55904	0.93141686
331.28308	1.1414386
352.02334	2.9767801
356.07302	1.1870971
358.97046	1.784309
367.22479	0.6729929
369.22037	1.368848
370.90223	1.3428937
372.13341	0.97137666
379.75856	1.4959708
381.8351	0.76132438
384.30542	1.4969815
390.16213	1.1636696
396.93146	1.1516109
398.8143	2.2985061
406.87518	1.6141975
414.0972	4.3447512
416.90909	0.76135699
418.16906	0.75779801
429.33965	3.4172729
435.68254	1.7097518
436.12177	2.8118003
437.00617	0.63786194
437.74806	0.9749128
441.10598	0.88011742
445.87177	1.6167996
449.50546	0.7290055
450.82518	1.0879343
451.97238	0.68510803
456.44613	1.1352227
456.92301	3.1234721
458.18014	2.3009759
459.47754	0.71645584
463.70004	0.88449038
466.90399	3.8383359
473.94613	2.4023596
476.9383	2.5777771
478.13464	6.3708757
480.69939	0.92754132
484.11615	2.2062783
484.60964	0.84144833
486.71455	1.105818
489.7081	3.0187903
493.50102	1.4383255
498.19272	0.89644246
502.09168	1.1531547
505.80047	3.7827867
508.95457	5.1366974
510.45033	1.9576677
511.99379	1.8670526
516.86255	11.212073
518.0136	5.1588349
519.20839	3.5690385
519.9672	3.966074
521.3392	1.6823137
525.25411	5.3786759
528.15622	1.6402712
530.55652	2.1658331
531.90738	5.0102131
533.1026	1.2534048
534.41378	3.8310946
536.6392	3.1934152
540.56952	5.6766265
542.18814	5.6668741
545.34437	4.3758535
546.83809	5.7185504
547.99049	9.8746722
549.79366	6.3875894
550.70085	1.8061721
553.75896	7.8720964
555.72524	15.660394
556.92706	7.0119795
559.19532	1.182796
571.26392	1.0437645
573.18387	0.73218928
577.06036	1.3789791
579.95285	1.0728724
582.29823	3.0725704
587.26238	4.3035021
588.12015	2.3035933
591.03331	2.8687834
598.45041	3.5929573
602.29025	2.0275441
606.53806	1.6199007
607.72204	0.69236521
612.34222	1.4816725
619.37285	1.559645
619.76904	3.1256814
633.64021	3.3687373
638.21926	1.9001221
641.62527	4.6338884
644.32024	1.3563138
646.98055	5.4558386
649.60939	2.0144738
652.10624	1.4794468
658.81884	4.216645
661.46561	1.5406323
666.57854	5.8575745
671.98479	7.3838518
674.1935	2.1755622
677.86549	4.4309104
680.43753	0.97356657
681.00381	1.7255431
683.01221	1.1962617
683.94753	3.6698026
689.82958	1.525011
694.37236	4.5980129
698.37966	1.5699939
699.0221	3.6978165
702.7439	3.0438403
714.05563	2.5753391
719.21771	1.3500782
726.82829	1.3656914
731.15408	1.2673955
732.71149	0.82939203
737.28285	3.0429466
743.43384	1.2328053
746.03671	1.5944902
747.19872	3.2676107
754.24481	18.854709
757.61882	1.3559221
761.01527	0.76263633
762.89201	0.87230895
771.36925	2.3547789
779.69826	3.9065904
780.67423	2.0568792
783.28933	0.85880256
788.45758	2.1307131
797.07318	1.4270045
804.8454	3.5724155
809.19701	6.2732048
814.39306	2.9481933
815.17868	1.2786297
833.35577	0.91920969
838.45812	1.6276682
841.83892	1.0281777
856.32797	492.30709
862.30902	1.4158782
881.16433	1.2343933
886.17109	2.8342922
895.2865	1.765687
897.16762	2.0915924
914.73779	1.5268238
925.99121	1.0633752
931.34429	1.2610436
942.60455	3.0823931
956.28137	2.2490939
970.33892	1.804866
978.58181	2.2694861
984.47692	1.5584203
1070.3889	0.98548087
END IONS

BEGIN IONS
TITLE=99: Scan 832 (rt=1049.03) [E:\ORBITRAP\Laura\130123_OT_LB_Leaf\130123_OT_LB_wholeleaf_2.raw]
PEPMASS=472.23557 5050.5947
CHARGE=2+
SCANS=832
RAWSCANS=sn832
RTINSECONDS=1049.03
135.95877	1.9455125
146.99142	0.95023236
158.0875	0.63442498
168.91816	1.0496313
171.86644	0.67075969
175.08102	3.3131084
185.69272	2.3551532
186.1274	1.323613
194.00461	0.91587005
195.22742	0.70217454
198.02115	0.57154282
201.00961	1.0548275
202.20552	1.3735731
204.03801	0.4330407
207.00258	1.4007856
212.00916	1.0615974
213.13703	0.47383706
214.72229	0.98817863
215.04296	3.3172149
222.98285	0.70822328
225.07768	1.862031
231.09987	0.93133118
233.80878	1.0035076
234.18907	0.38750582
237.10773	0.64251193
238.69056	0.5897311
239.83768	0.69406906
243.53101	1.7841451
244.99793	1.7184003
248.96785	15.844557
251.03293	0.81496782
252.36398	0.66214939
255.79204	0.5932042
257.1353	1.2725886
257.89707	0.50241434
259.81182	0.5075993
260.40906	0.6250552
266.04327	1.7357344
270.88644	1.2399914
274.4779	1.2427282
276.77745	20.698345
279.09133	2.8273396
279.49846	1.0256732
281.86538	2.0106631
285.02423	0.70580644
287.9664	0.75368975
289.20272	1.4133281
292.91446	1.2783675
293.75431	0.32241636
296.05667	0.71097298
298.16576	0.53306053
298.95533	1.5088856
302.15594	0.42841669
303.11606	2.2202212
305.31237	0.94023971
309.21258	0.50155688
313.32225	0.55379231
314.83169	0.70048546
316.89552	1.9982092
317.68803	0.85277381
323.15902	1.3392314
325.09889	1.2137711
327.08139	1.7951235
333.7478	0.88149603
338.26255	0.84753762
341.93693	1.1483395
343.10741	0.73367279
349.72918	0.55375668
354.1115	3.7156263
357.22401	1.3236639
358.49376	2.8210126
361.19266	6.921984
364.09841	1.4129184
364.95672	4.2155998
366.87541	1.372403
369.13913	0.83209608
369.98514	1.7214395
371.1283	1.1625502
372.27808	3.8356331
374.31859	1.3937447
377.04671	3.2351772
380.13709	3.4500926
382.018	4.7972503
385.1254	3.5095241
386.73787	4.4407894
388.33863	2.3266597
392.02563	3.8086176
393.2333	2.23783
395.17243	1.1036268
395.68099	2.2731958
397.17512	1.0195511
400.9068	2.2454059
402.22395	2.7318452
403.37086	1.8070379
406.64466	4.5196763
408.68567	7.807397
410.08969	3.4932512
411.66426	3.6123561
413.64613	1.0628306
415.13717	0.85612821
415.89208	3.6459379
416.70706	1.0249807
418.62595	1.3628544
422.41285	1.0526569
425.20196	3.8899621
429.55439	9.702601
432.43663	2.6883238
433.53286	2.4283441
436.15709	7.5447289
436.95411	2.7349508
438.30713	10.253389
440.70077	3.7580746
442.60905	6.4562762
443.79244	3.9307931
449.54656	9.5607566
450.29426	6.0836376
452.95693	9.9109209
454.1127	28.206093
455.78983	6.3582302
460.15879	32.891113
463.17568	145.65643
464.7517	61.727823
465.66955	26.729726
466.56342	4.2206765
471.21885	0.44272657
473.11907	0.81124937
474.11056	0.56449058
477.75098	2.9375626
482.76041	0.9433343
483.14279	2.4390468
485.7569	0.59754455
491.11646	3.9668696
493.27399	1.1443925
496.16706	0.77359406
499.24707	2.9855343
506.91218	3.823055
509.64067	0.85915669
511.77991	1.9932404
518.08307	5.1239048
518.6363	8.4444528
522.23908	3.3109144
525.43147	2.1755815
527.19781	2.5964739
527.70221	3.5150653
531.29047	1.0877498
536.95099	0.83595608
539.75282	0.89738782
541.68339	2.3288465
545.33967	1.7325564
548.42529	2.422502
549.62714	4.0669431
551.34709	0.91905137
554.23388	3.9931451
558.08523	4.1268998
561.13915	2.8988307
562.0759	4.2123764
565.16098	5.4636228
567.30851	4.6829473
571.1789	2.1962929
571.79632	2.703798
574.71046	4.2921037
575.65622	1.5051595
576.29072	3.3548796
578.11357	1.6351877
580.22399	7.0722207
583.66859	1.9242413
586.12649	9.0943049
587.78635	5.3594036
588.64121	2.2505769
591.42725	2.9251803
594.11184	1.0643565
594.7647	4.3317326
599.17716	18.329537
600.86119	7.2259295
602.28926	2.8241176
607.21491	2.1674055
610.98579	2.7769001
615.75716	2.5541799
620.36523	1.6479777
622.46451	1.641657
624.2288	3.4455379
626.28008	2.2568471
629.24659	0.87272102
631.34018	1.137796
634.99709	2.8537685
637.08359	2.1883543
639.0375	2.4951206
641.22767	1.2876303
647.29308	4.5025972
650.04827	2.4802606
652.1897	2.5504598
654.16881	4.1918594
657.18318	1.57102
657.80568	3.0652546
667.24729	89.995148
673.26104	1.8596531
675.09771	2.4580213
676.36822	0.80114813
683.24351	1.9958928
685.33099	1.1741002
686.39876	0.50623258
687.27175	0.7687395
692.19504	0.73534342
698.98387	3.6624153
705.24316	2.7162601
708.37204	0.6655554
709.23707	1.0318399
718.24361	5.7493535
724.92268	1.5384657
728.33526	2.2685654
730.24122	1.1949189
738.34282	2.3269463
747.33529	1.5528951
752.21592	1.1684047
756.16971	4.4289746
758.27807	7.4923784
759.21661	3.7199057
763.2942	2.6986871
766.14888	3.5009563
770.10347	3.3854989
771.42624	2.221902
777.65769	2.3817939
781.4452	1.9868425
782.43441	0.9413928
786.41396	1.7049986
788.11725	1.6942602
796.02467	5.5263345
798.68493	3.1377041
805.07873	2.8434405
812.29296	5.1224137
815.2412	4.1159479
816.45787	1.8862153
830.31887	11.662348
842.30521	1.4543051
847.55703	2.4833139
853.22003	4.8445005
856.295	0.73057508
861.1495	1.7696597
863.30463	1.1589484
869.32544	3.0835465
876.33727	1.9392185
886.55026	1.9996997
891.77759	1.2940906
896.17834	2.2228282
903.15482	0.7665179
908.26098	1.0581203
END IONS

BEGIN IONS
TITLE=100: Scan 834 (rt=1050.02) [E:\ORBITRAP\Laura\130123_OT_LB_Leaf\130123_OT_LB_wholeleaf_2.raw]
PEPMASS=581.77855 23121.156
CHARGE=2+
SCANS=834
RAWSCANS=sn834
RTINSECONDS=1050.0245
168.99336	2.7796138
175.11006	16.932973
186.49594	5.1578706
186.87493	51.982844
190.88221	3.4958163
200.8529	7.5403833
216.86984	3.4602817
225.45727	3.4363128
226.90135	2.8920933
229.26864	2.9918347
237.09432	5.9783407
237.75408	3.0359129
240.69643	8.9056499
241.02795	25.777696
241.95483	4.0060553
242.94963	6.1886646
244.38327	3.0364555
246.20776	31.664565
257.54836	14.655395
257.98914	2.506295
267.7945	4.78994
272.21507	5.7842509
273.99744	6.6283435
285.78398	44.149904
286.07745	8.6472899
288.11762	8.4969643
290.07115	2.2545691
294.70798	5.3359336
298.07571	2.6092348
300.11492	4.1673185
304.83809	4.1236279
307.29959	3.1878472
318.02197	4.2856053
325.0722	5.6110357
337.88192	4.4181675
341.09745	5.8734558
342.14736	28.171954
342.71769	3.8440534
346.06006	3.1228976
351.09646	5.987138
359.13547	4.5509722
361.92741	6.7534306
366.25258	3.1551109
369.0175	35.257247
370.16859	8.7182019
374.17022	4.8619118
380.04153	10.241059
383.25021	65.622032
386.76455	22.996218
387.0979	61.433096
388.64156	29.723343
389.28799	8.453537
403.15433	9.2926381
403.92816	21.523374
413.96412	2.825449
416.15379	5.9825738
417.23235	4.6916936
419.17352	5.3105044
430.23643	30.322155
430.70665	3.1939459
432.9087	46.187588
439.16734	285.50707
440.00374	27.709721
444.95124	4.4621346
448.66531	7.0039258
450.96826	12.393399
458.1759	6.1745536
458.77303	11.42621
463.25217	2.7313954
465.08622	3.5796521
468.10806	4.4781405
471.22473	5.0020695
479.61252	53.146736
480.03232	11.569752
482.00131	4.3762877
487.01299	42.264119
488.64978	321.23271
493.40025	7.5377471
499.45429	2.7984951
503.65468	9.7499459
505.24913	11.235172
506.34739	6.0933549
507.77993	8.8937098
512.2175	94.58847
515.20605	21.290876
516.81582	11.034265
518.0758	3.666721
523.7904	16.986273
524.15774	172.57944
524.72352	8.7055747
528.14227	6.2581057
529.23614	11.770546
532.01226	84.827105
534.25516	10.275889
535.23248	15.554424
542.72678	5.0794488
543.23536	9.2494543
545.56736	8.7659348
549.82084	5.6569909
550.1665	27.080384
552.7769	9.4692772
554.93584	3.2943357
556.87941	6.9117569
559.35445	7.0003485
563.84323	71.243638
568.34847	6.9948573
571.82549	42.689291
572.67456	284.59234
574.29312	25.597687
579.30027	8.8516713
580.48524	4.7703226
587.83757	9.2712576
592.7601	9.8662674
596.49575	2.9892437
602.12294	9.7215842
604.13652	6.8924683
613.30429	282.17365
624.15582	3.0496578
633.11089	20.059848
634.25102	15.336043
638.49548	4.7812475
643.9526	2.5642332
644.95197	4.9894293
651.001	16.194299
657.41021	6.0805498
662.62049	9.8295129
671.73888	14.474145
673.19255	7.4182868
676.37992	12.790764
679.04859	3.1203915
684.85284	8.5048817
685.98588	9.5295358
689.84272	4.7511548
690.73761	9.141314
695.8927	6.6094537
699.77984	95.229119
705.3768	4.673586
707.24058	7.4428018
713.70174	32.257202
715.43507	14.847057
719.36894	13.11887
722.8198	10.7389
727.01405	4.6060031
735.11376	11.402823
743.97232	23.743219
749.26532	61.857035
750.25842	11.958105
757.97945	6.5770735
758.33186	12.530878
762.23953	14.866964
769.8811	9.5638985
776.3005	377.76938
785.42413	2.9718022
787.4198	6.161208
789.34659	3.3622295
802.30547	10.149268
804.82671	5.3412793
833.301	5.0176191
841.21719	6.797744
847.53476	5.0223383
859.40688	38.698391
877.30046	762.36325
885.06792	3.5362075
900.2291	4.0042508
917.19784	73.974146
963.34366	4.6013106
964.15856	5.6556469
976.46265	32.593514
988.17218	71.603778
1013.2408	4.3494655
1043.4978	7.5575168
1125.5261	7.7598158
END IONS

BEGIN IONS
TITLE=101: Scan 835 (rt=1050.48) [E:\ORBITRAP\Laura\130123_OT_LB_Leaf\130123_OT_LB_wholeleaf_2.raw]
PEPMASS=428.7842 4833.5259
CHARGE=2+
SCANS=835
RAWSCANS=sn835
RTINSECONDS=1050.48
129.00479	2.579488
136.04278	1.499357
138.96326	0.60792329
139.86508	0.52878471
143.85538	0.77943414
146.93281	0.77208726
148.19316	0.62692478
149.11653	1.9853749
149.87849	0.31018556
157.05518	1.9599913
158.09975	0.60017863
158.91636	0.53097155
161.03469	0.52178791
163.16817	0.87809786
166.69551	2.1484234
169.16909	2.8381144
171.85298	0.62398623
173.07969	0.88270622
175.1646	13.039972
180.82211	1.9047516
185.04837	2.1603792
188.97152	0.41432392
191.85174	0.74000212
192.98487	2.5694702
193.92671	2.3496607
194.98813	17.073212
202.89352	0.50343151
207.0442	0.97738034
207.59185	1.4210298
208.70261	2.8799367
209.94279	3.1509113
212.88133	6.9043677
214.09523	1.8403118
216.29953	0.67314548
218.17837	3.4683726
218.57873	1.1685434
219.7952	2.4804655
220.10424	0.62222915
222.84538	0.67768744
223.92625	1.4189484
224.85594	1.998367
226.1249	0.72141489
226.87089	1.8347839
[truncated: 26,086,961 more chars]
